# Supplementary material for: Fully automated antibody structure prediction using BIOVIA tools: Validation study
Source: PLoS One. 2017 May 18;12(5):e0177923. doi: 10.1371/journal.pone.0177923 (PMC5436848; doi:10.1371/journal.pone.0177923)
Supplement: S2 Dataset — Predicted structures using the Top5 framework method, Chothia CDR definition with canonical filtering and generating 50 models. These were used in the comparison against predictions using no filtering. (ZIP) [file pone.0177923.s004.zip › 4OGY_LH_FV_FinalModel.pdb]

REMARK   Accelrys Discovery Studio PDB file
REMARK   Created:  2015-04-10T07:45:12Z
SSBOND   1 CYS L   23    CYS L   88                                     
SSBOND   2 CYS H  128    CYS H  202                                     
ATOM      1  N   ASP L   1      25.583  30.695  26.374  1.00 34.73           N1+
ATOM      2  CA  ASP L   1      25.375  32.059  26.897  1.00 34.22           C  
ATOM      3  CB  ASP L   1      23.927  32.239  27.380  1.00 35.22           C  
ATOM      4  CG  ASP L   1      23.715  33.726  27.624  1.00 37.98           C  
ATOM      5  OD1 ASP L   1      24.649  34.513  27.320  1.00 38.15           O  
ATOM      6  OD2 ASP L   1      22.611  34.095  28.109  1.00 41.45           O1-
ATOM      7  C   ASP L   1      26.297  32.311  28.045  1.00 32.62           C  
ATOM      8  O   ASP L   1      27.255  33.074  27.928  1.00 34.04           O  
ATOM      9  N   ILE L   2      26.031  31.657  29.192  1.00 27.63           N  
ATOM     10  CA  ILE L   2      26.880  31.838  30.332  1.00 25.44           C  
ATOM     11  CB  ILE L   2      26.129  31.932  31.632  1.00 24.67           C  
ATOM     12  CG1 ILE L   2      27.058  32.348  32.779  1.00 24.54           C  
ATOM     13  CG2 ILE L   2      25.407  30.608  31.880  1.00 23.46           C  
ATOM     14  CD1 ILE L   2      26.300  32.716  34.051  1.00 23.35           C  
ATOM     15  C   ILE L   2      27.788  30.655  30.393  1.00 25.48           C  
ATOM     16  O   ILE L   2      27.352  29.508  30.302  1.00 25.73           O  
ATOM     17  N   GLN L   3      29.104  30.904  30.514  1.00 24.78           N  
ATOM     18  CA  GLN L   3      29.988  29.782  30.559  1.00 25.33           C  
ATOM     19  CB  GLN L   3      31.212  29.913  29.642  1.00 27.69           C  
ATOM     20  CG  GLN L   3      30.798  29.949  28.168  1.00 32.97           C  
ATOM     21  CD  GLN L   3      32.051  29.890  27.314  1.00 36.52           C  
ATOM     22  OE1 GLN L   3      32.798  28.916  27.362  1.00 38.92           O  
ATOM     23  NE2 GLN L   3      32.294  30.956  26.507  1.00 37.13           N  
ATOM     24  C   GLN L   3      30.434  29.599  31.971  1.00 22.98           C  
ATOM     25  O   GLN L   3      30.599  30.563  32.718  1.00 22.74           O  
ATOM     26  N   MET L   4      30.612  28.325  32.372  1.00 22.13           N  
ATOM     27  CA  MET L   4      30.989  28.000  33.715  1.00 21.33           C  
ATOM     28  CB  MET L   4      30.085  26.922  34.334  1.00 19.80           C  
ATOM     29  CG  MET L   4      28.600  27.292  34.327  1.00 19.06           C  
ATOM     30  SD  MET L   4      28.165  28.710  35.373  1.00 19.75           S  
ATOM     31  CE  MET L   4      28.276  27.776  36.924  1.00 16.25           C  
ATOM     32  C   MET L   4      32.358  27.404  33.654  1.00 21.90           C  
ATOM     33  O   MET L   4      32.634  26.551  32.813  1.00 22.28           O  
ATOM     34  N   THR L   5      33.257  27.850  34.555  1.00 22.15           N  
ATOM     35  CA  THR L   5      34.599  27.340  34.571  1.00 23.08           C  
ATOM     36  CB  THR L   5      35.632  28.414  34.370  1.00 23.21           C  
ATOM     37  OG1 THR L   5      35.428  29.055  33.121  1.00 25.52           O  
ATOM     38  CG2 THR L   5      37.036  27.788  34.422  1.00 25.48           C  
ATOM     39  C   THR L   5      34.849  26.744  35.919  1.00 22.30           C  
ATOM     40  O   THR L   5      34.639  27.389  36.945  1.00 22.66           O  
ATOM     41  N   GLN L   6      35.318  25.482  35.951  1.00 20.93           N  
ATOM     42  CA  GLN L   6      35.578  24.869  37.221  1.00 20.78           C  
ATOM     43  CB  GLN L   6      34.934  23.485  37.407  1.00 20.13           C  
ATOM     44  CG  GLN L   6      33.407  23.522  37.455  1.00 19.91           C  
ATOM     45  CD  GLN L   6      32.913  22.116  37.760  1.00 19.63           C  
ATOM     46  OE1 GLN L   6      31.822  21.723  37.351  1.00 18.57           O  
ATOM     47  NE2 GLN L   6      33.736  21.336  38.509  1.00 18.39           N  
ATOM     48  C   GLN L   6      37.050  24.679  37.353  1.00 21.10           C  
ATOM     49  O   GLN L   6      37.753  24.449  36.372  1.00 21.27           O  
ATOM     50  N   SER L   7      37.561  24.813  38.589  1.00 20.98           N  
ATOM     51  CA  SER L   7      38.955  24.579  38.819  1.00 22.78           C  
ATOM     52  CB  SER L   7      39.787  25.870  38.869  1.00 23.27           C  
ATOM     53  OG  SER L   7      39.347  26.686  39.945  1.00 26.23           O  
ATOM     54  C   SER L   7      39.064  23.927  40.158  1.00 21.88           C  
ATOM     55  O   SER L   7      38.282  24.227  41.061  1.00 22.72           O  
ATOM     56  N   PRO L   8      39.983  23.016  40.330  1.00 22.58           N  
ATOM     57  CA  PRO L   8      40.847  22.546  39.278  1.00 22.57           C  
ATOM     58  CD  PRO L   8      40.556  22.796  41.646  1.00 21.68           C  
ATOM     59  CB  PRO L   8      42.104  22.015  39.968  1.00 22.93           C  
ATOM     60  CG  PRO L   8      41.659  21.753  41.417  1.00 22.90           C  
ATOM     61  C   PRO L   8      40.128  21.475  38.522  1.00 21.86           C  
ATOM     62  O   PRO L   8      39.078  21.032  38.980  1.00 21.83           O  
ATOM     63  N   SER L   9      40.659  21.057  37.357  1.00 22.24           N  
ATOM     64  CA  SER L   9      40.046  20.007  36.595  1.00 21.94           C  
ATOM     65  CB  SER L   9      40.736  19.778  35.241  1.00 22.66           C  
ATOM     66  OG  SER L   9      40.627  20.943  34.440  1.00 26.19           O  
ATOM     67  C   SER L   9      40.142  18.729  37.371  1.00 21.89           C  
ATOM     68  O   SER L   9      39.209  17.930  37.380  1.00 21.91           O  
ATOM     69  N   THR L  10      41.293  18.476  38.026  1.00 21.76           N  
ATOM     70  CA  THR L  10      41.399  17.265  38.790  1.00 22.50           C  
ATOM     71  CB  THR L  10      42.067  16.142  38.051  1.00 23.31           C  
ATOM     72  OG1 THR L  10      43.412  16.482  37.746  1.00  0.00           O  
ATOM     73  CG2 THR L  10      41.287  15.872  36.754  1.00  0.00           C  
ATOM     74  C   THR L  10      42.229  17.551  39.999  1.00 21.96           C  
ATOM     75  O   THR L  10      43.037  18.479  40.005  1.00 22.52           O  
ATOM     76  N   LEU L  11      42.026  16.763  41.077  1.00 22.64           N  
ATOM     77  CA  LEU L  11      42.803  16.957  42.267  1.00 23.23           C  
ATOM     78  CB  LEU L  11      42.153  17.944  43.260  1.00 22.71           C  
ATOM     79  CG  LEU L  11      40.755  17.548  43.782  1.00 23.85           C  
ATOM     80  CD1 LEU L  11      40.809  16.369  44.768  1.00 25.02           C  
ATOM     81  CD2 LEU L  11      40.017  18.768  44.358  1.00 22.51           C  
ATOM     82  C   LEU L  11      42.988  15.632  42.938  1.00 22.95           C  
ATOM     83  O   LEU L  11      42.194  14.712  42.745  1.00 22.68           O  
ATOM     84  N   SER L  12      44.070  15.499  43.731  1.00 22.84           N  
ATOM     85  CA  SER L  12      44.310  14.287  44.460  1.00 23.71           C  
ATOM     86  CB  SER L  12      45.676  13.644  44.160  1.00 25.21           C  
ATOM     87  OG  SER L  12      45.748  13.243  42.801  1.00 29.32           O  
ATOM     88  C   SER L  12      44.327  14.654  45.909  1.00 22.79           C  
ATOM     89  O   SER L  12      44.991  15.610  46.306  1.00 24.19           O  
ATOM     90  N   ALA L  13      43.600  13.886  46.746  1.00 21.44           N  
ATOM     91  CA  ALA L  13      43.549  14.202  48.144  1.00 22.05           C  
ATOM     92  CB  ALA L  13      42.300  15.005  48.544  1.00 21.12           C  
ATOM     93  C   ALA L  13      43.514  12.915  48.901  1.00 22.12           C  
ATOM     94  O   ALA L  13      43.342  11.843  48.323  1.00 22.25           O  
ATOM     95  N   SER L  14      43.704  12.997  50.232  1.00 22.61           N  
ATOM     96  CA  SER L  14      43.705  11.826  51.056  1.00 22.85           C  
ATOM     97  CB  SER L  14      44.909  11.762  52.015  1.00 24.14           C  
ATOM     98  OG  SER L  14      46.121  11.709  51.275  1.00 25.58           O  
ATOM     99  C   SER L  14      42.464  11.864  51.886  1.00 22.72           C  
ATOM    100  O   SER L  14      41.844  12.915  52.051  1.00 22.47           O  
ATOM    101  N   VAL L  15      42.053  10.699  52.423  1.00 22.58           N  
ATOM    102  CA  VAL L  15      40.855  10.675  53.207  1.00 22.08           C  
ATOM    103  CB  VAL L  15      40.411   9.292  53.599  1.00 22.28           C  
ATOM    104  CG1 VAL L  15      40.015   8.527  52.323  1.00 19.68           C  
ATOM    105  CG2 VAL L  15      41.535   8.620  54.405  1.00 20.48           C  
ATOM    106  C   VAL L  15      41.088  11.480  54.444  1.00 22.78           C  
ATOM    107  O   VAL L  15      42.161  11.438  55.043  1.00 24.20           O  
ATOM    108  N   GLY L  16      40.059  12.260  54.838  1.00 22.28           N  
ATOM    109  CA  GLY L  16      40.119  13.079  56.016  1.00 22.02           C  
ATOM    110  C   GLY L  16      40.480  14.485  55.636  1.00 22.45           C  
ATOM    111  O   GLY L  16      40.349  15.400  56.447  1.00 23.25           O  
ATOM    112  N   ASP L  17      40.922  14.706  54.382  1.00 22.71           N  
ATOM    113  CA  ASP L  17      41.342  16.024  53.989  1.00 22.65           C  
ATOM    114  CB  ASP L  17      42.190  16.057  52.704  1.00 22.40           C  
ATOM    115  CG  ASP L  17      43.586  15.538  53.008  1.00 24.58           C  
ATOM    116  OD1 ASP L  17      43.906  15.352  54.212  1.00 25.71           O  
ATOM    117  OD2 ASP L  17      44.358  15.332  52.034  1.00 28.93           O1-
ATOM    118  C   ASP L  17      40.157  16.898  53.727  1.00 22.86           C  
ATOM    119  O   ASP L  17      39.029  16.433  53.565  1.00 21.32           O  
ATOM    120  N   ARG L  18      40.410  18.225  53.704  1.00 23.14           N  
ATOM    121  CA  ARG L  18      39.403  19.193  53.381  1.00 24.00           C  
ATOM    122  CB  ARG L  18      39.445  20.462  54.250  1.00 24.69           C  
ATOM    123  CG  ARG L  18      38.391  21.494  53.838  1.00 25.85           C  
ATOM    124  CD  ARG L  18      38.687  22.919  54.313  1.00 27.34           C  
ATOM    125  NE  ARG L  18      38.417  22.992  55.774  1.00 30.49           N  
ATOM    126  CZ  ARG L  18      37.223  23.481  56.223  0.94 32.87           C  
ATOM    127  NH1 ARG L  18      36.276  23.900  55.334  0.94 31.94           N1+
ATOM    128  NH2 ARG L  18      36.982  23.561  57.563  0.94 33.31           N  
ATOM    129  C   ARG L  18      39.710  19.622  51.983  1.00 23.95           C  
ATOM    130  O   ARG L  18      40.849  19.968  51.677  1.00 23.59           O  
ATOM    131  N   VAL L  19      38.701  19.603  51.091  1.00 23.72           N  
ATOM    132  CA  VAL L  19      38.971  19.943  49.726  1.00 23.34           C  
ATOM    133  CB  VAL L  19      38.850  18.746  48.824  1.00 24.03           C  
ATOM    134  CG1 VAL L  19      37.390  18.275  48.818  1.00 23.90           C  
ATOM    135  CG2 VAL L  19      39.405  19.089  47.440  1.00 23.69           C  
ATOM    136  C   VAL L  19      37.996  20.995  49.287  1.00 22.95           C  
ATOM    137  O   VAL L  19      36.837  20.996  49.703  1.00 22.55           O  
ATOM    138  N   THR L  20      38.465  21.939  48.438  1.00 22.70           N  
ATOM    139  CA  THR L  20      37.639  23.019  47.977  1.00 22.50           C  
ATOM    140  CB  THR L  20      38.127  24.355  48.458  1.00 22.51           C  
ATOM    141  OG1 THR L  20      38.172  24.369  49.877  1.00 23.10           O  
ATOM    142  CG2 THR L  20      37.180  25.455  47.953  1.00 22.58           C  
ATOM    143  C   THR L  20      37.677  23.035  46.476  1.00 22.38           C  
ATOM    144  O   THR L  20      38.745  22.959  45.870  1.00 22.73           O  
ATOM    145  N   ILE L  21      36.493  23.149  45.838  1.00 21.81           N  
ATOM    146  CA  ILE L  21      36.400  23.179  44.404  1.00 21.56           C  
ATOM    147  CB  ILE L  21      35.496  22.113  43.849  1.00 22.30           C  
ATOM    148  CG1 ILE L  21      36.006  20.722  44.250  1.00 23.84           C  
ATOM    149  CG2 ILE L  21      35.391  22.310  42.328  1.00 23.12           C  
ATOM    150  CD1 ILE L  21      34.990  19.608  44.008  1.00 23.44           C  
ATOM    151  C   ILE L  21      35.797  24.506  44.052  1.00 20.70           C  
ATOM    152  O   ILE L  21      34.896  24.982  44.740  1.00 19.27           O  
ATOM    153  N   THR L  22      36.284  25.144  42.967  1.00 20.80           N  
ATOM    154  CA  THR L  22      35.803  26.454  42.626  1.00 21.26           C  
ATOM    155  CB  THR L  22      36.915  27.452  42.450  1.00 22.33           C  
ATOM    156  OG1 THR L  22      37.681  27.538  43.643  1.00 24.17           O  
ATOM    157  CG2 THR L  22      36.321  28.829  42.107  1.00 22.11           C  
ATOM    158  C   THR L  22      35.066  26.393  41.323  1.00 21.18           C  
ATOM    159  O   THR L  22      35.398  25.610  40.434  1.00 21.30           O  
ATOM    160  N   CYS L  23      34.001  27.212  41.203  1.00 21.78           N  
ATOM    161  CA  CYS L  23      33.237  27.306  39.988  1.00 21.56           C  
ATOM    162  CB  CYS L  23      31.852  26.616  40.092  0.89 20.73           C  
ATOM    163  SG  CYS L  23      30.852  26.718  38.573  0.89 22.99           S  
ATOM    164  C   CYS L  23      33.048  28.777  39.737  1.00 21.66           C  
ATOM    165  O   CYS L  23      32.629  29.514  40.631  1.00 22.55           O  
ATOM    166  N   ARG L  24      33.373  29.247  38.512  1.00 21.72           N  
ATOM    167  CA  ARG L  24      33.267  30.649  38.202  1.00 21.90           C  
ATOM    168  CB  ARG L  24      34.582  31.272  37.712  1.00 23.77           C  
ATOM    169  CG  ARG L  24      35.670  31.357  38.775  1.00 26.17           C  
ATOM    170  CD  ARG L  24      37.037  31.713  38.194  1.00 29.64           C  
ATOM    171  NE  ARG L  24      38.003  31.760  39.323  1.00 37.73           N  
ATOM    172  CZ  ARG L  24      38.396  32.960  39.837  1.00 39.07           C  
ATOM    173  NH1 ARG L  24      37.962  34.119  39.266  1.00 39.97           N1+
ATOM    174  NH2 ARG L  24      39.231  33.000  40.915  1.00 39.76           N  
ATOM    175  C   ARG L  24      32.316  30.810  37.061  1.00 21.18           C  
ATOM    176  O   ARG L  24      32.275  29.982  36.153  1.00 21.18           O  
ATOM    177  N   ALA L  25      31.538  31.912  37.076  1.00 19.58           N  
ATOM    178  CA  ALA L  25      30.596  32.171  36.027  1.00 19.89           C  
ATOM    179  CB  ALA L  25      29.187  32.519  36.542  1.00 18.14           C  
ATOM    180  C   ALA L  25      31.090  33.342  35.236  1.00 19.98           C  
ATOM    181  O   ALA L  25      31.797  34.208  35.750  1.00 20.08           O  
ATOM    182  N   SER L  26      30.786  33.362  33.920  1.00 39.58           N  
ATOM    183  CA  SER L  26      31.214  34.411  33.029  1.00 40.52           C  
ATOM    184  CB  SER L  26      30.865  34.126  31.561  1.00 40.42           C  
ATOM    185  OG  SER L  26      31.311  35.195  30.744  1.00 39.68           O  
ATOM    186  C   SER L  26      30.523  35.686  33.391  1.00 41.88           C  
ATOM    187  O   SER L  26      31.080  36.769  33.216  1.00 44.10           O  
ATOM    188  N   GLN L  27      29.275  35.580  33.880  1.00 41.06           N  
ATOM    189  CA  GLN L  27      28.504  36.732  34.250  1.00 41.85           C  
ATOM    190  CB  GLN L  27      27.407  37.061  33.226  1.00 43.12           C  
ATOM    191  CG  GLN L  27      26.383  35.938  33.077  1.00 44.12           C  
ATOM    192  CD  GLN L  27      25.513  36.239  31.866  1.00 46.00           C  
ATOM    193  OE1 GLN L  27      25.415  37.377  31.409  1.00 48.09           O  
ATOM    194  NE2 GLN L  27      24.865  35.174  31.324  1.00 46.46           N  
ATOM    195  C   GLN L  27      27.856  36.407  35.558  1.00 41.86           C  
ATOM    196  O   GLN L  27      27.789  35.239  35.938  1.00 41.84           O  
ATOM    197  N   SER L  28      27.372  37.436  36.291  1.00 42.43           N  
ATOM    198  CA  SER L  28      26.819  37.221  37.604  1.00 43.17           C  
ATOM    199  CB  SER L  28      26.574  38.523  38.387  1.00 36.69           C  
ATOM    200  OG  SER L  28      26.031  38.231  39.667  1.00 39.20           O  
ATOM    201  C   SER L  28      25.519  36.472  37.539  1.00 42.60           C  
ATOM    202  O   SER L  28      24.539  36.913  36.940  1.00 42.75           O  
ATOM    203  N   ILE L  29      25.538  35.258  38.114  1.00 41.05           N  
ATOM    204  CA  ILE L  29      24.455  34.330  38.282  1.00 39.08           C  
ATOM    205  CB  ILE L  29      24.841  32.881  38.231  1.00 35.88           C  
ATOM    206  CG1 ILE L  29      25.735  32.448  39.388  1.00 33.20           C  
ATOM    207  CG2 ILE L  29      25.506  32.647  36.874  1.00 35.72           C  
ATOM    208  CD1 ILE L  29      25.822  30.925  39.451  1.00 30.58           C  
ATOM    209  C   ILE L  29      23.593  34.572  39.481  1.00 40.35           C  
ATOM    210  O   ILE L  29      22.542  33.947  39.587  1.00 39.79           O  
ATOM    211  N   SER L  30      24.090  35.305  40.501  1.00 42.04           N  
ATOM    212  CA  SER L  30      23.346  35.457  41.722  1.00 42.39           C  
ATOM    213  CB  SER L  30      21.822  35.650  41.589  1.00 42.75           C  
ATOM    214  OG  SER L  30      21.534  36.903  40.984  1.00 47.24           O  
ATOM    215  C   SER L  30      23.630  34.194  42.467  1.00 42.27           C  
ATOM    216  O   SER L  30      24.731  33.657  42.370  1.00 43.81           O  
ATOM    217  N   SER L  31      22.682  33.726  43.294  1.00 41.34           N  
ATOM    218  CA  SER L  31      22.852  32.507  44.038  1.00 40.66           C  
ATOM    219  CB  SER L  31      22.037  32.492  45.338  1.00 43.98           C  
ATOM    220  OG  SER L  31      22.536  33.478  46.227  1.00 63.56           O  
ATOM    221  C   SER L  31      22.430  31.295  43.255  1.00 37.36           C  
ATOM    222  O   SER L  31      22.460  30.190  43.794  1.00 34.20           O  
ATOM    223  N   TRP L  32      22.014  31.439  41.980  1.00 36.48           N  
ATOM    224  CA  TRP L  32      21.407  30.311  41.323  1.00 35.31           C  
ATOM    225  CB  TRP L  32      20.520  30.766  40.153  1.00 34.98           C  
ATOM    226  CG  TRP L  32      19.571  31.874  40.549  1.00 36.82           C  
ATOM    227  CD2 TRP L  32      18.689  31.836  41.683  1.00 38.23           C  
ATOM    228  CD1 TRP L  32      19.435  33.115  40.000  1.00 36.80           C  
ATOM    229  NE1 TRP L  32      18.519  33.850  40.711  1.00 37.99           N  
ATOM    230  CE2 TRP L  32      18.054  33.076  41.753  1.00 39.14           C  
ATOM    231  CE3 TRP L  32      18.438  30.855  42.598  1.00 38.42           C  
ATOM    232  CZ2 TRP L  32      17.156  33.356  42.744  1.00 42.47           C  
ATOM    233  CZ3 TRP L  32      17.521  31.138  43.586  1.00 41.08           C  
ATOM    234  CH2 TRP L  32      16.892  32.363  43.660  1.00 42.33           C  
ATOM    235  C   TRP L  32      22.452  29.385  40.764  1.00 34.29           C  
ATOM    236  O   TRP L  32      22.709  29.361  39.562  1.00 33.97           O  
ATOM    237  N   LEU L  33      23.041  28.547  41.637  1.00 16.97           N  
ATOM    238  CA  LEU L  33      24.072  27.609  41.282  1.00 16.81           C  
ATOM    239  CB  LEU L  33      25.471  28.067  41.725  1.00 16.84           C  
ATOM    240  CG  LEU L  33      26.592  27.093  41.325  1.00 18.16           C  
ATOM    241  CD1 LEU L  33      26.846  27.125  39.810  1.00 18.36           C  
ATOM    242  CD2 LEU L  33      27.861  27.312  42.158  1.00 17.20           C  
ATOM    243  C   LEU L  33      23.812  26.309  41.986  1.00 15.30           C  
ATOM    244  O   LEU L  33      23.452  26.297  43.162  1.00 15.06           O  
ATOM    245  N   ALA L  34      24.012  25.174  41.283  1.00 15.54           N  
ATOM    246  CA  ALA L  34      23.782  23.877  41.867  1.00 15.33           C  
ATOM    247  CB  ALA L  34      22.602  23.124  41.223  1.00 15.43           C  
ATOM    248  C   ALA L  34      25.007  23.024  41.677  1.00 15.62           C  
ATOM    249  O   ALA L  34      25.776  23.217  40.737  1.00 16.02           O  
ATOM    250  N   TRP L  35      25.220  22.057  42.597  1.00 15.83           N  
ATOM    251  CA  TRP L  35      26.356  21.170  42.519  1.00 15.78           C  
ATOM    252  CB  TRP L  35      27.297  21.252  43.734  1.00 14.78           C  
ATOM    253  CG  TRP L  35      28.081  22.538  43.826  1.00 15.88           C  
ATOM    254  CD2 TRP L  35      29.362  22.747  43.208  1.00 15.67           C  
ATOM    255  CD1 TRP L  35      27.770  23.697  44.472  1.00 15.35           C  
ATOM    256  NE1 TRP L  35      28.773  24.618  44.294  1.00 14.65           N  
ATOM    257  CE2 TRP L  35      29.760  24.047  43.519  1.00 15.32           C  
ATOM    258  CE3 TRP L  35      30.142  21.925  42.443  1.00 15.64           C  
ATOM    259  CZ2 TRP L  35      30.949  24.545  43.066  1.00 15.96           C  
ATOM    260  CZ3 TRP L  35      31.340  22.430  41.992  1.00 15.67           C  
ATOM    261  CH2 TRP L  35      31.736  23.715  42.298  1.00 15.97           C  
ATOM    262  C   TRP L  35      25.866  19.753  42.438  1.00 15.92           C  
ATOM    263  O   TRP L  35      24.866  19.396  43.061  1.00 15.98           O  
ATOM    264  N   TYR L  36      26.575  18.908  41.652  1.00 16.47           N  
ATOM    265  CA  TYR L  36      26.210  17.520  41.495  1.00 16.71           C  
ATOM    266  CB  TYR L  36      25.886  17.059  40.075  1.00 16.48           C  
ATOM    267  CG  TYR L  36      24.826  17.837  39.403  1.00 16.62           C  
ATOM    268  CD1 TYR L  36      23.508  17.478  39.502  1.00 15.45           C  
ATOM    269  CD2 TYR L  36      25.166  18.928  38.653  1.00 16.09           C  
ATOM    270  CE1 TYR L  36      22.541  18.190  38.843  1.00 16.60           C  
ATOM    271  CE2 TYR L  36      24.203  19.642  37.992  1.00 17.09           C  
ATOM    272  CZ  TYR L  36      22.890  19.272  38.083  1.00 16.88           C  
ATOM    273  OH  TYR L  36      21.916  20.010  37.386  1.00 18.91           O  
ATOM    274  C   TYR L  36      27.425  16.671  41.725  1.00 17.38           C  
ATOM    275  O   TYR L  36      28.559  17.104  41.515  1.00 17.80           O  
ATOM    276  N   GLN L  37      27.195  15.407  42.141  1.00 17.08           N  
ATOM    277  CA  GLN L  37      28.256  14.454  42.290  1.00 17.45           C  
ATOM    278  CB  GLN L  37      28.305  13.812  43.688  1.00 17.69           C  
ATOM    279  CG  GLN L  37      29.432  12.792  43.866  1.00 19.58           C  
ATOM    280  CD  GLN L  37      29.323  12.227  45.278  1.00 22.17           C  
ATOM    281  OE1 GLN L  37      28.306  11.648  45.655  1.00 22.54           O  
ATOM    282  NE2 GLN L  37      30.399  12.406  46.087  1.00 21.78           N  
ATOM    283  C   GLN L  37      27.957  13.343  41.330  1.00 18.27           C  
ATOM    284  O   GLN L  37      26.805  12.934  41.191  1.00 18.66           O  
ATOM    285  N   GLN L  38      28.980  12.846  40.606  1.00 18.76           N  
ATOM    286  CA  GLN L  38      28.723  11.739  39.730  1.00 19.86           C  
ATOM    287  CB  GLN L  38      28.628  12.112  38.238  1.00 19.53           C  
ATOM    288  CG  GLN L  38      28.351  10.910  37.329  1.00 18.79           C  
ATOM    289  CD  GLN L  38      28.164  11.422  35.907  1.00 19.60           C  
ATOM    290  OE1 GLN L  38      27.895  12.602  35.693  1.00 20.54           O  
ATOM    291  NE2 GLN L  38      28.302  10.515  34.905  1.00 17.62           N  
ATOM    292  C   GLN L  38      29.831  10.750  39.876  1.00 21.44           C  
ATOM    293  O   GLN L  38      31.007  11.077  39.720  1.00 21.13           O  
ATOM    294  N   LYS L  39      29.462   9.496  40.196  1.00 22.98           N  
ATOM    295  CA  LYS L  39      30.419   8.435  40.299  1.00 25.24           C  
ATOM    296  CB  LYS L  39      30.094   7.430  41.419  1.00 26.15           C  
ATOM    297  CG  LYS L  39      30.264   8.064  42.802  1.00 26.83           C  
ATOM    298  CD  LYS L  39      29.607   7.295  43.949  1.00 28.21           C  
ATOM    299  CE  LYS L  39      29.812   7.963  45.312  1.00 29.44           C  
ATOM    300  NZ  LYS L  39      29.017   7.268  46.345  1.00 30.29           N1+
ATOM    301  C   LYS L  39      30.394   7.740  38.980  1.00 27.06           C  
ATOM    302  O   LYS L  39      29.394   7.781  38.269  1.00 27.03           O  
ATOM    303  N   PRO L  40      31.482   7.119  38.628  0.96 28.33           N  
ATOM    304  CA  PRO L  40      31.615   6.505  37.336  0.96 29.56           C  
ATOM    305  CD  PRO L  40      32.394   6.549  39.607  0.95 30.40           C  
ATOM    306  CB  PRO L  40      32.943   5.754  37.382  0.96 30.29           C  
ATOM    307  CG  PRO L  40      33.087   5.389  38.872  0.95 30.68           C  
ATOM    308  C   PRO L  40      30.480   5.580  37.023  0.96 29.20           C  
ATOM    309  O   PRO L  40      30.141   4.735  37.850  0.96 29.43           O  
ATOM    310  N   GLY L  41      29.889   5.732  35.821  0.96 29.53           N  
ATOM    311  CA  GLY L  41      28.857   4.859  35.343  0.96 29.75           C  
ATOM    312  C   GLY L  41      27.558   5.137  36.040  0.96 29.66           C  
ATOM    313  O   GLY L  41      26.638   4.323  35.966  0.96 29.15           O  
ATOM    314  N   LYS L  42      27.425   6.292  36.723  1.00 28.16           N  
ATOM    315  CA  LYS L  42      26.202   6.546  37.438  1.00 26.36           C  
ATOM    316  CB  LYS L  42      26.384   6.652  38.964  1.00 26.82           C  
ATOM    317  CG  LYS L  42      26.968   5.403  39.625  1.00 28.24           C  
ATOM    318  CD  LYS L  42      26.114   4.149  39.460  0.80 29.78           C  
ATOM    319  CE  LYS L  42      26.718   2.916  40.131  0.80 30.97           C  
ATOM    320  NZ  LYS L  42      25.818   1.760  39.949  0.80 31.22           N1+
ATOM    321  C   LYS L  42      25.660   7.878  37.024  1.00 24.36           C  
ATOM    322  O   LYS L  42      26.368   8.703  36.449  1.00 23.70           O  
ATOM    323  N   ALA L  43      24.359   8.103  37.309  1.00 23.27           N  
ATOM    324  CA  ALA L  43      23.716   9.355  37.023  1.00 22.46           C  
ATOM    325  CB  ALA L  43      22.180   9.297  37.091  1.00 22.41           C  
ATOM    326  C   ALA L  43      24.182  10.342  38.053  1.00 21.20           C  
ATOM    327  O   ALA L  43      24.646   9.960  39.127  1.00 20.91           O  
ATOM    328  N   PRO L  44      24.090  11.610  37.739  1.00 20.79           N  
ATOM    329  CA  PRO L  44      24.509  12.630  38.665  1.00 19.79           C  
ATOM    330  CD  PRO L  44      24.205  12.047  36.356  1.00 20.56           C  
ATOM    331  CB  PRO L  44      24.578  13.922  37.853  1.00 20.11           C  
ATOM    332  CG  PRO L  44      24.848  13.444  36.416  1.00 19.99           C  
ATOM    333  C   PRO L  44      23.550  12.703  39.811  1.00 20.44           C  
ATOM    334  O   PRO L  44      22.412  12.261  39.661  1.00 20.70           O  
ATOM    335  N   LYS L  45      23.998  13.225  40.972  1.00 20.31           N  
ATOM    336  CA  LYS L  45      23.165  13.348  42.136  1.00 21.25           C  
ATOM    337  CB  LYS L  45      23.627  12.424  43.278  1.00 22.25           C  
ATOM    338  CG  LYS L  45      22.768  12.503  44.541  1.00 25.56           C  
ATOM    339  CD  LYS L  45      23.138  11.456  45.593  1.00 28.20           C  
ATOM    340  CE  LYS L  45      24.170  11.948  46.606  1.00 35.19           C  
ATOM    341  NZ  LYS L  45      23.504  12.779  47.631  1.00 38.15           N1+
ATOM    342  C   LYS L  45      23.322  14.758  42.632  1.00 20.36           C  
ATOM    343  O   LYS L  45      24.441  15.250  42.758  1.00 19.42           O  
ATOM    344  N   LEU L  46      22.200  15.451  42.937  1.00 18.35           N  
ATOM    345  CA  LEU L  46      22.259  16.824  43.380  1.00 17.50           C  
ATOM    346  CB  LEU L  46      20.926  17.573  43.202  1.00 16.44           C  
ATOM    347  CG  LEU L  46      20.891  18.953  43.880  1.00 15.84           C  
ATOM    348  CD1 LEU L  46      22.040  19.857  43.418  1.00 14.10           C  
ATOM    349  CD2 LEU L  46      19.514  19.611  43.715  1.00 14.83           C  
ATOM    350  C   LEU L  46      22.673  16.920  44.818  1.00 17.78           C  
ATOM    351  O   LEU L  46      22.054  16.312  45.691  1.00 18.12           O  
ATOM    352  N   LEU L  47      23.828  17.581  45.070  1.00 16.54           N  
ATOM    353  CA  LEU L  47      24.328  17.870  46.388  1.00 16.72           C  
ATOM    354  CB  LEU L  47      25.853  18.050  46.392  1.00 16.86           C  
ATOM    355  CG  LEU L  47      26.614  16.772  45.999  1.00 18.23           C  
ATOM    356  CD1 LEU L  47      28.132  17.006  46.018  1.00 20.52           C  
ATOM    357  CD2 LEU L  47      26.198  15.584  46.881  1.00 18.67           C  
ATOM    358  C   LEU L  47      23.756  19.124  46.993  1.00 15.95           C  
ATOM    359  O   LEU L  47      23.224  19.104  48.104  1.00 16.09           O  
ATOM    360  N   ILE L  48      23.853  20.259  46.254  1.00 15.68           N  
ATOM    361  CA  ILE L  48      23.485  21.536  46.807  1.00 15.92           C  
ATOM    362  CB  ILE L  48      24.665  22.316  47.312  1.00 16.45           C  
ATOM    363  CG1 ILE L  48      25.380  21.541  48.432  1.00 16.58           C  
ATOM    364  CG2 ILE L  48      24.178  23.711  47.736  1.00 16.80           C  
ATOM    365  CD1 ILE L  48      26.732  22.132  48.834  1.00 17.31           C  
ATOM    366  C   ILE L  48      22.846  22.373  45.749  1.00 16.28           C  
ATOM    367  O   ILE L  48      23.195  22.286  44.572  1.00 16.08           O  
ATOM    368  N   TYR L  49      21.875  23.214  46.157  1.00 16.02           N  
ATOM    369  CA  TYR L  49      21.264  24.127  45.232  1.00 16.36           C  
ATOM    370  CB  TYR L  49      19.864  23.722  44.715  1.00 17.22           C  
ATOM    371  CG  TYR L  49      18.903  23.563  45.841  1.00 17.93           C  
ATOM    372  CD1 TYR L  49      18.860  22.387  46.552  1.00 18.12           C  
ATOM    373  CD2 TYR L  49      18.034  24.577  46.170  1.00 18.03           C  
ATOM    374  CE1 TYR L  49      17.975  22.229  47.591  1.00 18.72           C  
ATOM    375  CE2 TYR L  49      17.146  24.424  47.209  1.00 18.50           C  
ATOM    376  CZ  TYR L  49      17.117  23.250  47.921  1.00 19.25           C  
ATOM    377  OH  TYR L  49      16.208  23.091  48.988  1.00 18.84           O  
ATOM    378  C   TYR L  49      21.199  25.473  45.894  1.00 17.11           C  
ATOM    379  O   TYR L  49      21.363  25.592  47.105  1.00 17.30           O  
ATOM    380  N   LYS L  50      20.884  26.526  45.117  1.00 27.68           N  
ATOM    381  CA  LYS L  50      20.705  27.839  45.675  1.00 27.81           C  
ATOM    382  CB  LYS L  50      19.550  27.858  46.702  1.00 30.63           C  
ATOM    383  CG  LYS L  50      18.821  29.196  46.897  1.00 36.40           C  
ATOM    384  CD  LYS L  50      19.644  30.319  47.525  1.00 30.82           C  
ATOM    385  CE  LYS L  50      18.867  31.621  47.703  1.00 21.20           C  
ATOM    386  NZ  LYS L  50      19.717  32.613  48.396  1.00 19.85           N1+
ATOM    387  C   LYS L  50      21.996  28.245  46.321  1.00 29.06           C  
ATOM    388  O   LYS L  50      22.035  29.016  47.277  1.00 28.63           O  
ATOM    389  N   ALA L  51      23.103  27.697  45.795  1.00 27.42           N  
ATOM    390  CA  ALA L  51      24.458  28.004  46.160  1.00 27.31           C  
ATOM    391  CB  ALA L  51      24.769  29.513  46.096  1.00 27.72           C  
ATOM    392  C   ALA L  51      24.814  27.505  47.529  1.00 29.17           C  
ATOM    393  O   ALA L  51      25.989  27.252  47.791  1.00 29.85           O  
ATOM    394  N   SER L  52      23.840  27.252  48.424  1.00 28.86           N  
ATOM    395  CA  SER L  52      24.302  26.866  49.726  1.00 29.04           C  
ATOM    396  CB  SER L  52      24.386  28.061  50.693  1.00 30.22           C  
ATOM    397  OG  SER L  52      23.111  28.670  50.839  1.00 34.26           O  
ATOM    398  C   SER L  52      23.381  25.854  50.331  1.00 31.11           C  
ATOM    399  O   SER L  52      23.730  25.247  51.342  1.00 33.26           O  
ATOM    400  N   THR L  53      22.200  25.607  49.732  1.00 18.09           N  
ATOM    401  CA  THR L  53      21.283  24.732  50.415  1.00 18.76           C  
ATOM    402  CB  THR L  53      19.839  24.857  50.031  1.00 18.93           C  
ATOM    403  OG1 THR L  53      19.655  24.485  48.676  1.00 19.23           O  
ATOM    404  CG2 THR L  53      19.367  26.296  50.264  1.00 12.38           C  
ATOM    405  C   THR L  53      21.639  23.325  50.094  1.00 19.27           C  
ATOM    406  O   THR L  53      21.829  22.961  48.934  1.00 18.26           O  
ATOM    407  N   LEU L  54      21.722  22.487  51.143  1.00 19.83           N  
ATOM    408  CA  LEU L  54      22.029  21.107  50.939  1.00 21.61           C  
ATOM    409  CB  LEU L  54      22.667  20.423  52.157  1.00 22.32           C  
ATOM    410  CG  LEU L  54      24.049  20.997  52.510  1.00 22.81           C  
ATOM    411  CD1 LEU L  54      24.662  20.296  53.724  1.00 25.92           C  
ATOM    412  CD2 LEU L  54      24.989  20.967  51.299  1.00 23.58           C  
ATOM    413  C   LEU L  54      20.753  20.394  50.662  1.00 21.91           C  
ATOM    414  O   LEU L  54      19.734  20.641  51.306  1.00 22.65           O  
ATOM    415  N   GLU L  55      20.785  19.483  49.674  1.00 21.14           N  
ATOM    416  CA  GLU L  55      19.631  18.698  49.359  1.00 21.27           C  
ATOM    417  CB  GLU L  55      19.749  17.919  48.036  1.00 21.76           C  
ATOM    418  CG  GLU L  55      18.520  17.069  47.706  1.00 23.63           C  
ATOM    419  CD  GLU L  55      17.335  17.982  47.448  1.00 21.42           C  
ATOM    420  OE1 GLU L  55      16.895  18.675  48.402  1.00 22.35           O  
ATOM    421  OE2 GLU L  55      16.847  17.992  46.287  1.00 15.85           O1-
ATOM    422  C   GLU L  55      19.469  17.721  50.476  1.00 21.26           C  
ATOM    423  O   GLU L  55      20.430  17.379  51.165  1.00 20.40           O  
ATOM    424  N   SER L  56      18.228  17.253  50.697  1.00 22.12           N  
ATOM    425  CA  SER L  56      17.993  16.377  51.806  1.00 23.37           C  
ATOM    426  CB  SER L  56      16.506  16.034  52.005  1.00 24.55           C  
ATOM    427  OG  SER L  56      15.772  17.214  52.294  1.00 29.76           O  
ATOM    428  C   SER L  56      18.739  15.094  51.602  1.00 22.33           C  
ATOM    429  O   SER L  56      18.864  14.598  50.484  1.00 23.04           O  
ATOM    430  N   GLY L  57      19.282  14.537  52.708  1.00 21.45           N  
ATOM    431  CA  GLY L  57      19.952  13.266  52.679  1.00 22.16           C  
ATOM    432  C   GLY L  57      21.419  13.436  52.419  1.00 22.28           C  
ATOM    433  O   GLY L  57      22.173  12.470  52.522  1.00 23.19           O  
ATOM    434  N   VAL L  58      21.873  14.658  52.078  1.00 22.15           N  
ATOM    435  CA  VAL L  58      23.272  14.865  51.805  1.00 21.55           C  
ATOM    436  CB  VAL L  58      23.537  16.089  50.976  1.00 21.16           C  
ATOM    437  CG1 VAL L  58      25.058  16.275  50.841  1.00 19.70           C  
ATOM    438  CG2 VAL L  58      22.813  15.934  49.626  1.00 20.13           C  
ATOM    439  C   VAL L  58      23.991  15.047  53.106  1.00 21.80           C  
ATOM    440  O   VAL L  58      23.456  15.649  54.035  1.00 21.98           O  
ATOM    441  N   PRO L  59      25.201  14.544  53.190  1.00 21.80           N  
ATOM    442  CA  PRO L  59      25.963  14.651  54.409  1.00 22.16           C  
ATOM    443  CD  PRO L  59      25.574  13.366  52.423  1.00 21.43           C  
ATOM    444  CB  PRO L  59      27.138  13.684  54.256  1.00 22.66           C  
ATOM    445  CG  PRO L  59      26.605  12.616  53.285  1.00 22.59           C  
ATOM    446  C   PRO L  59      26.388  16.064  54.672  1.00 22.81           C  
ATOM    447  O   PRO L  59      26.642  16.802  53.724  1.00 22.78           O  
ATOM    448  N   SER L  60      26.513  16.439  55.960  1.00 23.39           N  
ATOM    449  CA  SER L  60      26.832  17.778  56.382  1.00 23.60           C  
ATOM    450  CB  SER L  60      26.766  17.954  57.909  1.00 24.74           C  
ATOM    451  OG  SER L  60      25.446  17.713  58.372  1.00 27.90           O  
ATOM    452  C   SER L  60      28.227  18.138  55.973  1.00 22.81           C  
ATOM    453  O   SER L  60      28.608  19.307  56.022  1.00 23.46           O  
ATOM    454  N   ARG L  61      29.029  17.143  55.560  1.00 21.67           N  
ATOM    455  CA  ARG L  61      30.400  17.363  55.188  1.00 21.40           C  
ATOM    456  CB  ARG L  61      31.117  16.077  54.735  1.00 20.95           C  
ATOM    457  CG  ARG L  61      31.489  15.136  55.875  1.00 21.20           C  
ATOM    458  CD  ARG L  61      32.256  13.885  55.428  1.00 21.78           C  
ATOM    459  NE  ARG L  61      31.266  12.819  55.093  1.00 21.62           N  
ATOM    460  CZ  ARG L  61      30.828  12.606  53.819  1.00 23.26           C  
ATOM    461  NH1 ARG L  61      31.295  13.368  52.789  1.00 24.43           N1+
ATOM    462  NH2 ARG L  61      29.924  11.611  53.579  1.00 23.88           N  
ATOM    463  C   ARG L  61      30.464  18.297  54.022  1.00 20.62           C  
ATOM    464  O   ARG L  61      31.431  19.047  53.884  1.00 21.02           O  
ATOM    465  N   PHE L  62      29.461  18.223  53.126  1.00 20.88           N  
ATOM    466  CA  PHE L  62      29.431  19.047  51.950  1.00 20.69           C  
ATOM    467  CB  PHE L  62      28.532  18.469  50.843  1.00 20.32           C  
ATOM    468  CG  PHE L  62      29.118  17.176  50.391  1.00 20.13           C  
ATOM    469  CD1 PHE L  62      30.091  17.153  49.422  1.00 20.07           C  
ATOM    470  CD2 PHE L  62      28.695  15.982  50.931  1.00 19.74           C  
ATOM    471  CE1 PHE L  62      30.631  15.961  49.000  1.00 18.72           C  
ATOM    472  CE2 PHE L  62      29.233  14.787  50.513  1.00 19.51           C  
ATOM    473  CZ  PHE L  62      30.204  14.774  49.543  1.00 18.63           C  
ATOM    474  C   PHE L  62      28.870  20.396  52.295  1.00 20.61           C  
ATOM    475  O   PHE L  62      27.910  20.509  53.059  1.00 20.63           O  
ATOM    476  N   SER L  63      29.471  21.465  51.730  1.00 19.73           N  
ATOM    477  CA  SER L  63      28.997  22.802  51.955  1.00 20.06           C  
ATOM    478  CB  SER L  63      29.779  23.557  53.044  1.00 20.45           C  
ATOM    479  OG  SER L  63      29.624  22.925  54.305  1.00 20.58           O  
ATOM    480  C   SER L  63      29.230  23.571  50.690  1.00 19.60           C  
ATOM    481  O   SER L  63      30.095  23.217  49.891  1.00 19.87           O  
ATOM    482  N   GLY L  64      28.458  24.658  50.479  1.00 19.38           N  
ATOM    483  CA  GLY L  64      28.639  25.457  49.300  1.00 20.44           C  
ATOM    484  C   GLY L  64      28.543  26.891  49.707  1.00 21.07           C  
ATOM    485  O   GLY L  64      27.799  27.243  50.622  1.00 21.66           O  
ATOM    486  N   SER L  65      29.308  27.766  49.023  1.00 21.09           N  
ATOM    487  CA  SER L  65      29.267  29.164  49.336  1.00 22.30           C  
ATOM    488  CB  SER L  65      30.361  29.615  50.320  1.00 22.86           C  
ATOM    489  OG  SER L  65      30.156  29.026  51.595  1.00 27.39           O  
ATOM    490  C   SER L  65      29.503  29.933  48.076  1.00 21.02           C  
ATOM    491  O   SER L  65      29.834  29.365  47.036  1.00 20.38           O  
ATOM    492  N   GLY L  66      29.326  31.269  48.149  1.00 22.29           N  
ATOM    493  CA  GLY L  66      29.613  32.105  47.020  1.00 22.02           C  
ATOM    494  C   GLY L  66      28.367  32.719  46.478  1.00 22.90           C  
ATOM    495  O   GLY L  66      27.250  32.298  46.780  1.00 22.92           O  
ATOM    496  N   SER L  67      28.566  33.780  45.672  1.00 23.23           N  
ATOM    497  CA  SER L  67      27.499  34.487  45.033  1.00 24.12           C  
ATOM    498  CB  SER L  67      26.822  35.499  45.971  1.00 25.65           C  
ATOM    499  OG  SER L  67      25.771  36.172  45.297  1.00 28.10           O  
ATOM    500  C   SER L  67      28.125  35.249  43.905  1.00 24.58           C  
ATOM    501  O   SER L  67      29.343  35.412  43.850  1.00 25.37           O  
ATOM    502  N   GLY L  68      27.295  35.737  42.964  1.00 23.88           N  
ATOM    503  CA  GLY L  68      27.811  36.497  41.865  1.00 23.97           C  
ATOM    504  C   GLY L  68      28.587  35.598  40.951  1.00 24.46           C  
ATOM    505  O   GLY L  68      28.024  34.721  40.301  1.00 23.90           O  
ATOM    506  N   THR L  69      29.883  35.920  40.770  1.00 24.28           N  
ATOM    507  CA  THR L  69      30.799  35.202  39.924  1.00 23.53           C  
ATOM    508  CB  THR L  69      31.965  36.047  39.506  0.94 23.30           C  
ATOM    509  OG1 THR L  69      31.515  37.205  38.823  0.94 24.10           O  
ATOM    510  CG2 THR L  69      32.859  35.209  38.581  0.94 22.88           C  
ATOM    511  C   THR L  69      31.392  33.950  40.517  1.00 23.57           C  
ATOM    512  O   THR L  69      31.534  32.952  39.812  1.00 25.19           O  
ATOM    513  N   GLU L  70      31.769  33.958  41.819  1.00 23.46           N  
ATOM    514  CA  GLU L  70      32.551  32.852  42.320  1.00 22.74           C  
ATOM    515  CB  GLU L  70      33.825  33.278  43.071  1.00 24.39           C  
ATOM    516  CG  GLU L  70      34.912  33.897  42.193  1.00 27.72           C  
ATOM    517  CD  GLU L  70      36.115  34.170  43.088  1.00 58.11           C  
ATOM    518  OE1 GLU L  70      35.898  34.499  44.284  1.00 66.61           O  
ATOM    519  OE2 GLU L  70      37.266  34.045  42.591  1.00 62.55           O1-
ATOM    520  C   GLU L  70      31.789  32.018  43.297  1.00 21.33           C  
ATOM    521  O   GLU L  70      31.110  32.536  44.182  1.00 21.02           O  
ATOM    522  N   PHE L  71      31.922  30.678  43.169  1.00 19.98           N  
ATOM    523  CA  PHE L  71      31.259  29.793  44.081  1.00 19.23           C  
ATOM    524  CB  PHE L  71      30.040  29.079  43.481  1.00 17.05           C  
ATOM    525  CG  PHE L  71      29.149  30.129  42.919  1.00 17.21           C  
ATOM    526  CD1 PHE L  71      28.408  30.949  43.734  1.00 17.55           C  
ATOM    527  CD2 PHE L  71      29.090  30.317  41.560  1.00 17.35           C  
ATOM    528  CE1 PHE L  71      27.596  31.919  43.198  1.00 17.00           C  
ATOM    529  CE2 PHE L  71      28.279  31.285  41.021  1.00 17.33           C  
ATOM    530  CZ  PHE L  71      27.526  32.090  41.838  1.00 17.13           C  
ATOM    531  C   PHE L  71      32.225  28.716  44.467  1.00 18.43           C  
ATOM    532  O   PHE L  71      33.155  28.409  43.721  1.00 18.65           O  
ATOM    533  N   THR L  72      32.034  28.117  45.661  1.00 17.90           N  
ATOM    534  CA  THR L  72      32.932  27.083  46.088  1.00 18.40           C  
ATOM    535  CB  THR L  72      33.918  27.543  47.126  1.00 19.27           C  
ATOM    536  OG1 THR L  72      33.237  27.997  48.286  1.00 17.35           O  
ATOM    537  CG2 THR L  72      34.774  28.674  46.536  1.00 12.57           C  
ATOM    538  C   THR L  72      32.149  25.963  46.700  1.00 17.92           C  
ATOM    539  O   THR L  72      31.076  26.161  47.269  1.00 18.57           O  
ATOM    540  N   LEU L  73      32.679  24.733  46.559  1.00 17.82           N  
ATOM    541  CA  LEU L  73      32.112  23.567  47.171  1.00 17.50           C  
ATOM    542  CB  LEU L  73      31.769  22.457  46.159  1.00 16.91           C  
ATOM    543  CG  LEU L  73      31.161  21.191  46.788  1.00 17.72           C  
ATOM    544  CD1 LEU L  73      29.811  21.486  47.464  1.00 18.65           C  
ATOM    545  CD2 LEU L  73      31.074  20.059  45.753  1.00 17.96           C  
ATOM    546  C   LEU L  73      33.187  23.047  48.071  1.00 17.52           C  
ATOM    547  O   LEU L  73      34.338  22.929  47.656  1.00 18.14           O  
ATOM    548  N   THR L  74      32.848  22.744  49.338  1.00 17.60           N  
ATOM    549  CA  THR L  74      33.870  22.299  50.242  1.00 18.70           C  
ATOM    550  CB  THR L  74      34.099  23.252  51.380  1.00 19.17           C  
ATOM    551  OG1 THR L  74      34.468  24.529  50.883  1.00 20.16           O  
ATOM    552  CG2 THR L  74      35.206  22.694  52.290  1.00 18.43           C  
ATOM    553  C   THR L  74      33.454  21.004  50.851  1.00 18.84           C  
ATOM    554  O   THR L  74      32.284  20.795  51.167  1.00 18.73           O  
ATOM    555  N   ILE L  75      34.427  20.084  51.004  1.00 19.04           N  
ATOM    556  CA  ILE L  75      34.182  18.836  51.665  1.00 19.34           C  
ATOM    557  CB  ILE L  75      34.504  17.653  50.805  1.00 19.28           C  
ATOM    558  CG1 ILE L  75      33.725  17.751  49.482  1.00 18.24           C  
ATOM    559  CG2 ILE L  75      34.167  16.383  51.606  1.00 18.29           C  
ATOM    560  CD1 ILE L  75      34.222  16.797  48.397  1.00 20.31           C  
ATOM    561  C   ILE L  75      35.098  18.852  52.857  1.00 20.23           C  
ATOM    562  O   ILE L  75      36.319  18.890  52.716  1.00 20.52           O  
ATOM    563  N   SER L  76      34.514  18.823  54.072  1.00 20.69           N  
ATOM    564  CA  SER L  76      35.240  18.986  55.306  1.00 22.62           C  
ATOM    565  CB  SER L  76      34.324  18.942  56.539  1.00 23.38           C  
ATOM    566  OG  SER L  76      33.335  19.953  56.451  1.00 24.73           O  
ATOM    567  C   SER L  76      36.247  17.903  55.500  1.00 22.59           C  
ATOM    568  O   SER L  76      37.410  18.185  55.780  1.00 22.23           O  
ATOM    569  N   SER L  77      35.815  16.635  55.404  1.00 22.26           N  
ATOM    570  CA  SER L  77      36.735  15.550  55.553  1.00 23.35           C  
ATOM    571  CB  SER L  77      36.661  14.873  56.932  1.00 18.39           C  
ATOM    572  OG  SER L  77      37.595  13.807  57.006  1.00 20.46           O  
ATOM    573  C   SER L  77      36.346  14.547  54.523  1.00 23.06           C  
ATOM    574  O   SER L  77      35.245  14.004  54.557  1.00 23.80           O  
ATOM    575  N   LEU L  78      37.266  14.257  53.589  1.00 22.00           N  
ATOM    576  CA  LEU L  78      36.955  13.366  52.513  1.00 21.69           C  
ATOM    577  CB  LEU L  78      38.046  13.276  51.429  1.00 21.85           C  
ATOM    578  CG  LEU L  78      38.150  14.506  50.510  1.00 23.33           C  
ATOM    579  CD1 LEU L  78      39.262  14.318  49.469  1.00 22.25           C  
ATOM    580  CD2 LEU L  78      36.799  14.821  49.852  1.00 21.05           C  
ATOM    581  C   LEU L  78      36.771  11.981  53.030  1.00 21.90           C  
ATOM    582  O   LEU L  78      37.493  11.518  53.913  1.00 21.37           O  
ATOM    583  N   GLN L  79      35.763  11.291  52.465  1.00 21.09           N  
ATOM    584  CA  GLN L  79      35.511   9.919  52.785  1.00 21.75           C  
ATOM    585  CB  GLN L  79      34.067   9.648  53.240  1.00 22.20           C  
ATOM    586  CG  GLN L  79      33.714  10.320  54.571  1.00 23.68           C  
ATOM    587  CD  GLN L  79      34.548   9.659  55.659  1.00 25.85           C  
ATOM    588  OE1 GLN L  79      35.232   8.668  55.412  1.00 26.97           O  
ATOM    589  NE2 GLN L  79      34.497  10.219  56.897  1.00 26.85           N  
ATOM    590  C   GLN L  79      35.764   9.161  51.516  1.00 21.54           C  
ATOM    591  O   GLN L  79      35.823   9.753  50.439  1.00 20.52           O  
ATOM    592  N   PRO L  80      35.935   7.868  51.605  1.00 21.56           N  
ATOM    593  CA  PRO L  80      36.229   7.093  50.430  1.00 22.22           C  
ATOM    594  CD  PRO L  80      36.475   7.254  52.808  1.00 22.39           C  
ATOM    595  CB  PRO L  80      36.568   5.693  50.940  1.00 22.54           C  
ATOM    596  CG  PRO L  80      37.154   5.954  52.341  1.00 23.02           C  
ATOM    597  C   PRO L  80      35.140   7.143  49.403  1.00 21.68           C  
ATOM    598  O   PRO L  80      35.437   6.986  48.220  1.00 21.27           O  
ATOM    599  N   ASP L  81      33.881   7.345  49.829  1.00 21.41           N  
ATOM    600  CA  ASP L  81      32.762   7.388  48.932  1.00 21.54           C  
ATOM    601  CB  ASP L  81      31.394   7.238  49.636  1.00 22.56           C  
ATOM    602  CG  ASP L  81      31.110   8.380  50.604  0.94 25.98           C  
ATOM    603  OD1 ASP L  81      31.908   9.353  50.665  1.00 54.55           O  
ATOM    604  OD2 ASP L  81      30.070   8.285  51.309  1.00 51.75           O1-
ATOM    605  C   ASP L  81      32.782   8.643  48.105  1.00 20.48           C  
ATOM    606  O   ASP L  81      32.155   8.698  47.050  1.00 20.19           O  
ATOM    607  N   ASP L  82      33.469   9.693  48.592  1.00 20.37           N  
ATOM    608  CA  ASP L  82      33.531  11.010  48.010  1.00 19.39           C  
ATOM    609  CB  ASP L  82      34.185  12.031  48.960  1.00 18.62           C  
ATOM    610  CG  ASP L  82      33.273  12.211  50.169  1.00 20.06           C  
ATOM    611  OD1 ASP L  82      32.075  11.835  50.073  1.00 22.21           O  
ATOM    612  OD2 ASP L  82      33.768  12.724  51.209  1.00 21.92           O1-
ATOM    613  C   ASP L  82      34.286  11.044  46.711  1.00 19.18           C  
ATOM    614  O   ASP L  82      34.075  11.953  45.912  1.00 19.86           O  
ATOM    615  N   PHE L  83      35.236  10.118  46.473  1.00 19.27           N  
ATOM    616  CA  PHE L  83      35.943  10.207  45.225  1.00 19.81           C  
ATOM    617  CB  PHE L  83      37.108   9.191  45.121  1.00 21.56           C  
ATOM    618  CG  PHE L  83      36.645   7.859  44.623  1.00 25.38           C  
ATOM    619  CD1 PHE L  83      36.482   7.592  43.281  1.00 23.07           C  
ATOM    620  CD2 PHE L  83      36.400   6.854  45.532  1.00 27.19           C  
ATOM    621  CE1 PHE L  83      36.057   6.354  42.854  1.00 27.99           C  
ATOM    622  CE2 PHE L  83      35.976   5.613  45.116  1.00 29.19           C  
ATOM    623  CZ  PHE L  83      35.802   5.362  43.773  1.00 28.23           C  
ATOM    624  C   PHE L  83      34.958  10.097  44.099  1.00 19.23           C  
ATOM    625  O   PHE L  83      34.279   9.084  43.952  1.00 20.94           O  
ATOM    626  N   ALA L  84      34.861  11.173  43.278  1.00 17.97           N  
ATOM    627  CA  ALA L  84      33.896  11.238  42.211  1.00 17.41           C  
ATOM    628  CB  ALA L  84      32.442  11.289  42.713  1.00 17.00           C  
ATOM    629  C   ALA L  84      34.138  12.502  41.440  1.00 16.92           C  
ATOM    630  O   ALA L  84      35.091  13.233  41.702  1.00 16.37           O  
ATOM    631  N   THR L  85      33.281  12.770  40.433  1.00 17.16           N  
ATOM    632  CA  THR L  85      33.394  13.973  39.657  1.00 16.93           C  
ATOM    633  CB  THR L  85      33.186  13.753  38.185  1.00 17.15           C  
ATOM    634  OG1 THR L  85      34.137  12.822  37.689  1.00 18.58           O  
ATOM    635  CG2 THR L  85      33.332  15.099  37.454  1.00 16.65           C  
ATOM    636  C   THR L  85      32.322  14.902  40.143  1.00 17.05           C  
ATOM    637  O   THR L  85      31.203  14.477  40.425  1.00 17.03           O  
ATOM    638  N   TYR L  86      32.647  16.205  40.270  1.00 16.04           N  
ATOM    639  CA  TYR L  86      31.697  17.162  40.761  1.00 15.23           C  
ATOM    640  CB  TYR L  86      32.189  17.929  42.001  1.00 14.88           C  
ATOM    641  CG  TYR L  86      32.308  16.950  43.119  1.00 15.56           C  
ATOM    642  CD1 TYR L  86      33.459  16.217  43.297  1.00 14.69           C  
ATOM    643  CD2 TYR L  86      31.258  16.757  43.986  1.00 15.31           C  
ATOM    644  CE1 TYR L  86      33.564  15.313  44.327  1.00 14.16           C  
ATOM    645  CE2 TYR L  86      31.357  15.855  45.017  1.00 14.88           C  
ATOM    646  CZ  TYR L  86      32.511  15.132  45.189  1.00 14.40           C  
ATOM    647  OH  TYR L  86      32.613  14.205  46.247  1.00 13.78           O  
ATOM    648  C   TYR L  86      31.444  18.168  39.678  1.00 15.50           C  
ATOM    649  O   TYR L  86      32.365  18.570  38.970  1.00 15.75           O  
ATOM    650  N   TYR L  87      30.166  18.583  39.507  1.00 15.20           N  
ATOM    651  CA  TYR L  87      29.858  19.549  38.484  1.00 14.94           C  
ATOM    652  CB  TYR L  87      28.898  19.077  37.374  1.00 14.04           C  
ATOM    653  CG  TYR L  87      29.297  17.782  36.759  1.00 14.62           C  
ATOM    654  CD1 TYR L  87      30.321  17.684  35.847  1.00 16.36           C  
ATOM    655  CD2 TYR L  87      28.617  16.643  37.113  1.00 15.19           C  
ATOM    656  CE1 TYR L  87      30.656  16.469  35.296  1.00 15.80           C  
ATOM    657  CE2 TYR L  87      28.944  15.426  36.565  1.00 14.71           C  
ATOM    658  CZ  TYR L  87      29.967  15.338  35.653  1.00 15.97           C  
ATOM    659  OH  TYR L  87      30.309  14.094  35.085  1.00 17.94           O  
ATOM    660  C   TYR L  87      29.049  20.650  39.107  1.00 16.07           C  
ATOM    661  O   TYR L  87      28.292  20.424  40.048  1.00 16.12           O  
ATOM    662  N   CYS L  88      29.191  21.881  38.575  1.00 17.10           N  
ATOM    663  CA  CYS L  88      28.377  22.987  38.993  1.00 17.11           C  
ATOM    664  CB  CYS L  88      29.183  24.255  39.373  0.89 17.30           C  
ATOM    665  SG  CYS L  88      30.353  24.797  38.087  0.89 20.22           S  
ATOM    666  C   CYS L  88      27.487  23.313  37.828  1.00 17.50           C  
ATOM    667  O   CYS L  88      27.849  23.041  36.682  1.00 17.46           O  
ATOM    668  N   GLN L  89      26.270  23.847  38.088  1.00 16.91           N  
ATOM    669  CA  GLN L  89      25.404  24.206  36.996  1.00 16.28           C  
ATOM    670  CB  GLN L  89      24.385  23.115  36.604  1.00 16.54           C  
ATOM    671  CG  GLN L  89      23.273  22.846  37.615  1.00 16.23           C  
ATOM    672  CD  GLN L  89      21.960  23.367  37.051  1.00 16.75           C  
ATOM    673  OE1 GLN L  89      20.887  22.979  37.509  1.00 17.64           O  
ATOM    674  NE2 GLN L  89      22.037  24.245  36.017  1.00 16.85           N  
ATOM    675  C   GLN L  89      24.680  25.457  37.385  1.00 16.42           C  
ATOM    676  O   GLN L  89      24.217  25.602  38.516  1.00 15.92           O  
ATOM    677  N   GLN L  90      24.571  26.411  36.439  1.00 16.25           N  
ATOM    678  CA  GLN L  90      23.936  27.656  36.744  1.00 15.98           C  
ATOM    679  CB  GLN L  90      24.664  28.871  36.141  1.00 14.96           C  
ATOM    680  CG  GLN L  90      24.690  28.893  34.615  1.00 16.69           C  
ATOM    681  CD  GLN L  90      23.454  29.644  34.152  1.00 16.73           C  
ATOM    682  OE1 GLN L  90      22.887  30.450  34.887  1.00 16.81           O  
ATOM    683  NE2 GLN L  90      23.025  29.378  32.892  1.00 15.60           N  
ATOM    684  C   GLN L  90      22.536  27.596  36.242  1.00 15.92           C  
ATOM    685  O   GLN L  90      22.260  27.024  35.187  1.00 15.51           O  
ATOM    686  N   TYR L  91      21.565  28.077  37.027  1.00 24.64           N  
ATOM    687  CA  TYR L  91      20.258  28.054  36.453  1.00 25.89           C  
ATOM    688  CB  TYR L  91      19.297  27.082  37.165  1.00 25.62           C  
ATOM    689  CG  TYR L  91      19.257  27.383  38.625  1.00 27.94           C  
ATOM    690  CD1 TYR L  91      18.398  28.331  39.135  1.00 35.29           C  
ATOM    691  CD2 TYR L  91      20.084  26.702  39.489  1.00 27.56           C  
ATOM    692  CE1 TYR L  91      18.369  28.590  40.485  1.00 37.62           C  
ATOM    693  CE2 TYR L  91      20.059  26.958  40.838  1.00 32.10           C  
ATOM    694  CZ  TYR L  91      19.200  27.904  41.340  1.00 36.43           C  
ATOM    695  OH  TYR L  91      19.173  28.167  42.727  1.00 34.31           O  
ATOM    696  C   TYR L  91      19.685  29.431  36.512  1.00 26.61           C  
ATOM    697  O   TYR L  91      18.475  29.593  36.661  1.00 27.95           O  
ATOM    698  N   ASN L  92      20.531  30.472  36.371  1.00 25.46           N  
ATOM    699  CA  ASN L  92      19.993  31.801  36.424  1.00 24.14           C  
ATOM    700  CB  ASN L  92      21.086  32.882  36.391  1.00 22.92           C  
ATOM    701  CG  ASN L  92      20.443  34.227  36.701  1.00 25.59           C  
ATOM    702  OD1 ASN L  92      19.291  34.299  37.125  1.00  6.55           O  
ATOM    703  ND2 ASN L  92      21.208  35.329  36.479  1.00  7.53           N  
ATOM    704  C   ASN L  92      19.133  31.997  35.225  1.00 23.84           C  
ATOM    705  O   ASN L  92      17.941  32.283  35.326  1.00 25.64           O  
ATOM    706  N   THR L  93      19.738  31.819  34.040  1.00 23.72           N  
ATOM    707  CA  THR L  93      19.014  31.916  32.813  1.00 27.01           C  
ATOM    708  CB  THR L  93      19.180  33.236  32.109  1.00 27.39           C  
ATOM    709  OG1 THR L  93      18.407  33.254  30.917  1.00  0.00           O  
ATOM    710  CG2 THR L  93      20.666  33.466  31.786  1.00  0.00           C  
ATOM    711  C   THR L  93      19.597  30.854  31.963  1.00 26.69           C  
ATOM    712  O   THR L  93      20.819  30.730  31.873  1.00 25.58           O  
ATOM    713  N   TYR L  94      18.756  30.008  31.341  1.00 28.43           N  
ATOM    714  CA  TYR L  94      19.348  28.959  30.564  1.00 27.13           C  
ATOM    715  CB  TYR L  94      20.351  29.451  29.499  1.00 28.12           C  
ATOM    716  CG  TYR L  94      19.683  30.447  28.611  1.00 25.01           C  
ATOM    717  CD1 TYR L  94      19.708  31.782  28.943  1.00 31.81           C  
ATOM    718  CD2 TYR L  94      19.037  30.063  27.457  1.00 34.17           C  
ATOM    719  CE1 TYR L  94      19.104  32.722  28.142  1.00 35.26           C  
ATOM    720  CE2 TYR L  94      18.430  30.999  26.651  1.00 35.18           C  
ATOM    721  CZ  TYR L  94      18.464  32.330  26.991  1.00 36.13           C  
ATOM    722  OH  TYR L  94      17.843  33.290  26.164  1.00 40.44           O  
ATOM    723  C   TYR L  94      20.099  28.051  31.509  1.00 26.59           C  
ATOM    724  O   TYR L  94      20.342  28.364  32.676  1.00 26.83           O  
ATOM    725  N   TRP L  95      20.410  26.819  31.077  1.00 27.41           N  
ATOM    726  CA  TRP L  95      21.182  26.016  31.979  1.00 30.01           C  
ATOM    727  CB  TRP L  95      20.481  24.728  32.422  1.00 28.68           C  
ATOM    728  CG  TRP L  95      19.271  25.032  33.257  1.00 24.94           C  
ATOM    729  CD2 TRP L  95      17.947  25.141  32.722  1.00 28.25           C  
ATOM    730  CD1 TRP L  95      19.175  25.275  34.594  1.00 19.74           C  
ATOM    731  NE1 TRP L  95      17.870  25.546  34.924  1.00 22.00           N  
ATOM    732  CE2 TRP L  95      17.102  25.462  33.781  1.00 25.96           C  
ATOM    733  CE3 TRP L  95      17.474  24.993  31.449  1.00 26.11           C  
ATOM    734  CZ2 TRP L  95      15.764  25.636  33.586  1.00 24.21           C  
ATOM    735  CZ3 TRP L  95      16.123  25.169  31.254  1.00 27.58           C  
ATOM    736  CH2 TRP L  95      15.285  25.483  32.303  1.00 26.70           C  
ATOM    737  C   TRP L  95      22.461  25.634  31.309  1.00 32.51           C  
ATOM    738  O   TRP L  95      22.481  25.247  30.143  1.00 37.81           O  
ATOM    739  N   THR L  96      23.578  25.781  32.049  1.00 17.32           N  
ATOM    740  CA  THR L  96      24.885  25.411  31.588  1.00 16.75           C  
ATOM    741  CB  THR L  96      25.719  26.588  31.166  1.00 17.69           C  
ATOM    742  OG1 THR L  96      25.956  27.443  32.274  1.00 17.86           O  
ATOM    743  CG2 THR L  96      24.974  27.357  30.060  1.00 18.24           C  
ATOM    744  C   THR L  96      25.593  24.749  32.729  1.00 17.31           C  
ATOM    745  O   THR L  96      25.376  25.088  33.891  1.00 16.29           O  
ATOM    746  N   PHE L  97      26.477  23.781  32.409  1.00 16.89           N  
ATOM    747  CA  PHE L  97      27.188  23.033  33.408  1.00 17.06           C  
ATOM    748  CB  PHE L  97      27.067  21.509  33.231  1.00 16.98           C  
ATOM    749  CG  PHE L  97      25.657  21.072  33.441  1.00 16.00           C  
ATOM    750  CD1 PHE L  97      24.742  21.104  32.416  1.00 16.24           C  
ATOM    751  CD2 PHE L  97      25.253  20.614  34.671  1.00 15.28           C  
ATOM    752  CE1 PHE L  97      23.446  20.691  32.618  1.00 15.74           C  
ATOM    753  CE2 PHE L  97      23.960  20.201  34.876  1.00 15.09           C  
ATOM    754  CZ  PHE L  97      23.049  20.237  33.850  1.00 15.47           C  
ATOM    755  C   PHE L  97      28.650  23.315  33.239  1.00 18.01           C  
ATOM    756  O   PHE L  97      29.095  23.739  32.173  1.00 18.16           O  
ATOM    757  N   GLY L  98      29.431  23.111  34.319  1.00 17.49           N  
ATOM    758  CA  GLY L  98      30.856  23.262  34.241  1.00 17.77           C  
ATOM    759  C   GLY L  98      31.395  21.965  33.722  1.00 18.05           C  
ATOM    760  O   GLY L  98      30.672  20.974  33.643  1.00 17.99           O  
ATOM    761  N   GLN L  99      32.697  21.947  33.372  1.00 18.42           N  
ATOM    762  CA  GLN L  99      33.351  20.794  32.816  1.00 19.27           C  
ATOM    763  CB  GLN L  99      34.774  21.059  32.286  1.00 20.53           C  
ATOM    764  CG  GLN L  99      35.808  21.410  33.356  1.00 24.83           C  
ATOM    765  CD  GLN L  99      35.769  22.910  33.614  0.88 27.52           C  
ATOM    766  OE1 GLN L  99      34.747  23.572  33.438  0.83 35.00           O  
ATOM    767  NE2 GLN L  99      36.931  23.468  34.041  0.83 35.93           N  
ATOM    768  C   GLN L  99      33.445  19.690  33.831  1.00 18.29           C  
ATOM    769  O   GLN L  99      33.405  18.518  33.463  1.00 18.57           O  
ATOM    770  N   GLY L 100      33.612  20.023  35.130  1.00 18.06           N  
ATOM    771  CA  GLY L 100      33.686  18.992  36.135  1.00 17.97           C  
ATOM    772  C   GLY L 100      35.039  18.962  36.779  1.00 17.93           C  
ATOM    773  O   GLY L 100      36.044  19.368  36.197  1.00 18.32           O  
ATOM    774  N   THR L 101      35.072  18.494  38.046  1.00 18.15           N  
ATOM    775  CA  THR L 101      36.301  18.365  38.771  1.00 18.46           C  
ATOM    776  CB  THR L 101      36.407  19.329  39.928  1.00 18.10           C  
ATOM    777  OG1 THR L 101      37.739  19.364  40.404  1.00 18.26           O  
ATOM    778  CG2 THR L 101      35.462  18.925  41.068  1.00 17.01           C  
ATOM    779  C   THR L 101      36.367  16.951  39.264  1.00 18.22           C  
ATOM    780  O   THR L 101      35.452  16.449  39.915  1.00 17.33           O  
ATOM    781  N   LYS L 102      37.466  16.249  38.946  1.00 18.88           N  
ATOM    782  CA  LYS L 102      37.558  14.883  39.355  1.00 20.02           C  
ATOM    783  CB  LYS L 102      38.263  14.002  38.318  1.00 21.13           C  
ATOM    784  CG  LYS L 102      38.138  12.518  38.634  1.00 24.52           C  
ATOM    785  CD  LYS L 102      38.568  11.619  37.480  0.90 25.90           C  
ATOM    786  CE  LYS L 102      38.318  10.144  37.773  0.90 26.36           C  
ATOM    787  NZ  LYS L 102      38.726   9.840  39.163  0.90 27.06           N1+
ATOM    788  C   LYS L 102      38.354  14.832  40.618  1.00 20.14           C  
ATOM    789  O   LYS L 102      39.438  15.406  40.709  1.00 20.62           O  
ATOM    790  N   VAL L 103      37.816  14.136  41.638  1.00 19.65           N  
ATOM    791  CA  VAL L 103      38.494  14.018  42.897  1.00 20.00           C  
ATOM    792  CB  VAL L 103      37.567  14.147  44.071  1.00 19.36           C  
ATOM    793  CG1 VAL L 103      38.359  13.912  45.367  1.00 18.25           C  
ATOM    794  CG2 VAL L 103      36.895  15.529  43.999  1.00 18.04           C  
ATOM    795  C   VAL L 103      39.097  12.647  42.937  1.00 21.16           C  
ATOM    796  O   VAL L 103      38.393  11.643  42.837  1.00 19.88           O  
ATOM    797  N   GLU L 104      40.432  12.585  43.110  1.00 22.51           N  
ATOM    798  CA  GLU L 104      41.160  11.348  43.067  1.00 24.72           C  
ATOM    799  CB  GLU L 104      42.299  11.374  42.031  1.00 25.95           C  
ATOM    800  CG  GLU L 104      41.813  11.529  40.588  1.00 29.69           C  
ATOM    801  CD  GLU L 104      43.002  11.890  39.707  0.88 37.50           C  
ATOM    802  OE1 GLU L 104      43.923  11.043  39.573  0.88 41.72           O  
ATOM    803  OE2 GLU L 104      43.005  13.021  39.153  0.88 39.48           O1-
ATOM    804  C   GLU L 104      41.809  11.117  44.395  1.00 25.44           C  
ATOM    805  O   GLU L 104      42.005  12.040  45.183  1.00 25.18           O  
ATOM    806  N   ILE L 105      42.162   9.844  44.662  1.00 26.27           N  
ATOM    807  CA  ILE L 105      42.768   9.448  45.898  1.00 27.73           C  
ATOM    808  CB  ILE L 105      42.426   8.032  46.266  1.00 27.88           C  
ATOM    809  CG1 ILE L 105      40.903   7.872  46.397  1.00 28.84           C  
ATOM    810  CG2 ILE L 105      43.198   7.658  47.541  1.00 27.86           C  
ATOM    811  CD1 ILE L 105      40.452   6.414  46.430  1.00 27.83           C  
ATOM    812  C   ILE L 105      44.253   9.532  45.729  1.00 28.62           C  
ATOM    813  O   ILE L 105      44.804   9.107  44.714  1.00 28.02           O  
ATOM    814  N   LYS L 106      44.941  10.133  46.719  1.00 29.89           N  
ATOM    815  CA  LYS L 106      46.370  10.219  46.670  1.00 31.24           C  
ATOM    816  CB  LYS L 106      46.930  11.431  47.427  1.00 31.98           C  
ATOM    817  CG  LYS L 106      48.453  11.527  47.365  1.00 31.00           C  
ATOM    818  CD  LYS L 106      49.003  12.862  47.866  1.00 33.35           C  
ATOM    819  CE  LYS L 106      50.527  12.964  47.780  0.88 35.59           C  
ATOM    820  NZ  LYS L 106      50.976  14.305  48.225  0.88 37.33           N1+
ATOM    821  C   LYS L 106      46.903   8.979  47.372  1.00 31.85           C  
ATOM    822  O   LYS L 106      46.619   8.835  48.592  1.00 32.17           O  
ATOM    823  OXT LYS L 106      47.596   8.165  46.705  1.00  0.00           O1-
TER     824      LYS L 106 
ATOM    825  N   GLU H 107       9.685   4.954  46.339  1.00 34.91           N1+
ATOM    826  CA  GLU H 107      10.485   6.159  46.031  1.00 34.47           C  
ATOM    827  CB  GLU H 107      11.989   5.843  46.094  1.00 34.31           C  
ATOM    828  CG  GLU H 107      12.425   4.769  45.094  0.88 37.08           C  
ATOM    829  CD  GLU H 107      13.946   4.775  45.014  0.88 38.10           C  
ATOM    830  OE1 GLU H 107      14.591   5.209  46.006  0.88 38.49           O  
ATOM    831  OE2 GLU H 107      14.482   4.351  43.955  0.88 38.94           O1-
ATOM    832  C   GLU H 107      10.169   6.675  44.667  1.00 32.71           C  
ATOM    833  O   GLU H 107       9.352   6.106  43.944  1.00 32.78           O  
ATOM    834  N   VAL H 108      10.807   7.801  44.296  1.00 31.11           N  
ATOM    835  CA  VAL H 108      10.607   8.388  43.004  1.00 29.22           C  
ATOM    836  CB  VAL H 108      10.892   9.860  42.992  1.00 28.35           C  
ATOM    837  CG1 VAL H 108      10.792  10.362  41.546  1.00 28.42           C  
ATOM    838  CG2 VAL H 108       9.930  10.555  43.966  1.00 28.10           C  
ATOM    839  C   VAL H 108      11.580   7.740  42.072  1.00 27.98           C  
ATOM    840  O   VAL H 108      12.760   7.608  42.394  1.00 27.96           O  
ATOM    841  N   GLN H 109      11.106   7.303  40.886  1.00 26.43           N  
ATOM    842  CA  GLN H 109      11.995   6.681  39.946  1.00 26.27           C  
ATOM    843  CB  GLN H 109      11.854   5.156  39.794  1.00 28.59           C  
ATOM    844  CG  GLN H 109      12.557   4.314  40.856  1.00 32.07           C  
ATOM    845  CD  GLN H 109      12.469   2.871  40.382  1.00 39.26           C  
ATOM    846  OE1 GLN H 109      11.552   2.500  39.650  1.00 41.62           O  
ATOM    847  NE2 GLN H 109      13.451   2.031  40.805  1.00 37.46           N  
ATOM    848  C   GLN H 109      11.738   7.197  38.569  1.00 24.24           C  
ATOM    849  O   GLN H 109      10.606   7.500  38.193  1.00 23.68           O  
ATOM    850  N   LEU H 110      12.832   7.309  37.791  1.00 22.91           N  
ATOM    851  CA  LEU H 110      12.792   7.662  36.404  1.00 21.94           C  
ATOM    852  CB  LEU H 110      13.567   8.954  36.081  1.00 21.23           C  
ATOM    853  CG  LEU H 110      12.936  10.231  36.668  1.00 20.77           C  
ATOM    854  CD1 LEU H 110      13.759  11.477  36.313  1.00 18.88           C  
ATOM    855  CD2 LEU H 110      11.468  10.371  36.240  1.00 19.19           C  
ATOM    856  C   LEU H 110      13.484   6.532  35.703  1.00 21.98           C  
ATOM    857  O   LEU H 110      14.658   6.265  35.958  1.00 22.04           O  
ATOM    858  N   LEU H 111      12.766   5.834  34.803  1.00 22.11           N  
ATOM    859  CA  LEU H 111      13.323   4.684  34.155  1.00 21.97           C  
ATOM    860  CB  LEU H 111      12.446   3.442  34.395  1.00 22.27           C  
ATOM    861  CG  LEU H 111      13.011   2.115  33.869  1.00 26.65           C  
ATOM    862  CD1 LEU H 111      14.293   1.721  34.618  1.00 27.43           C  
ATOM    863  CD2 LEU H 111      11.949   1.007  33.940  1.00 26.97           C  
ATOM    864  C   LEU H 111      13.350   4.965  32.687  1.00 21.17           C  
ATOM    865  O   LEU H 111      12.318   5.238  32.076  1.00 21.65           O  
ATOM    866  N   GLU H 112      14.547   4.881  32.076  1.00 21.04           N  
ATOM    867  CA  GLU H 112      14.689   5.225  30.692  1.00 21.71           C  
ATOM    868  CB  GLU H 112      15.896   6.143  30.446  1.00 22.81           C  
ATOM    869  CG  GLU H 112      15.766   7.477  31.181  1.00 23.36           C  
ATOM    870  CD  GLU H 112      17.056   8.251  30.998  1.00 23.41           C  
ATOM    871  OE1 GLU H 112      17.419   8.504  29.820  1.00 24.21           O  
ATOM    872  OE2 GLU H 112      17.692   8.596  32.028  1.00 23.01           O1-
ATOM    873  C   GLU H 112      14.902   3.975  29.902  1.00 22.00           C  
ATOM    874  O   GLU H 112      15.450   2.993  30.401  1.00 21.82           O  
ATOM    875  N   SER H 113      14.431   3.974  28.641  1.00 22.35           N  
ATOM    876  CA  SER H 113      14.623   2.845  27.780  1.00 22.90           C  
ATOM    877  CB  SER H 113      13.512   1.784  27.898  1.00 23.25           C  
ATOM    878  OG  SER H 113      12.274   2.328  27.464  1.00 25.46           O  
ATOM    879  C   SER H 113      14.610   3.364  26.375  1.00 22.22           C  
ATOM    880  O   SER H 113      14.317   4.536  26.146  1.00 22.28           O  
ATOM    881  N   GLY H 114      14.953   2.499  25.396  1.00 22.43           N  
ATOM    882  CA  GLY H 114      14.867   2.887  24.015  1.00 23.13           C  
ATOM    883  C   GLY H 114      16.208   3.177  23.406  1.00 23.31           C  
ATOM    884  O   GLY H 114      16.295   3.351  22.191  1.00 24.46           O  
ATOM    885  N   GLY H 115      17.296   3.228  24.195  1.00 23.76           N  
ATOM    886  CA  GLY H 115      18.565   3.546  23.596  1.00 23.91           C  
ATOM    887  C   GLY H 115      19.057   2.362  22.822  1.00 24.50           C  
ATOM    888  O   GLY H 115      18.595   1.239  23.014  1.00 24.82           O  
ATOM    889  N   GLY H 116      20.032   2.589  21.917  1.00 23.36           N  
ATOM    890  CA  GLY H 116      20.544   1.500  21.136  1.00 22.89           C  
ATOM    891  C   GLY H 116      21.453   2.055  20.084  1.00 22.48           C  
ATOM    892  O   GLY H 116      21.837   3.222  20.123  1.00 22.18           O  
ATOM    893  N   LEU H 117      21.817   1.204  19.105  1.00 22.45           N  
ATOM    894  CA  LEU H 117      22.711   1.563  18.040  1.00 22.90           C  
ATOM    895  CB  LEU H 117      23.603   0.378  17.626  1.00 22.46           C  
ATOM    896  CG  LEU H 117      24.571   0.659  16.465  1.00 22.66           C  
ATOM    897  CD1 LEU H 117      25.622   1.711  16.852  1.00 21.82           C  
ATOM    898  CD2 LEU H 117      25.186  -0.648  15.939  1.00 23.09           C  
ATOM    899  C   LEU H 117      21.895   1.945  16.845  1.00 23.90           C  
ATOM    900  O   LEU H 117      20.925   1.270  16.502  1.00 25.27           O  
ATOM    901  N   VAL H 118      22.261   3.067  16.186  1.00 23.94           N  
ATOM    902  CA  VAL H 118      21.559   3.498  15.009  1.00 25.29           C  
ATOM    903  CB  VAL H 118      20.587   4.618  15.244  1.00 25.64           C  
ATOM    904  CG1 VAL H 118      19.456   4.133  16.158  1.00 24.24           C  
ATOM    905  CG2 VAL H 118      21.358   5.819  15.809  1.00 26.56           C  
ATOM    906  C   VAL H 118      22.561   4.030  14.035  1.00 25.91           C  
ATOM    907  O   VAL H 118      23.618   4.533  14.416  1.00 25.19           O  
ATOM    908  N   GLN H 119      22.234   3.926  12.731  1.00 26.81           N  
ATOM    909  CA  GLN H 119      23.086   4.415  11.688  1.00 27.78           C  
ATOM    910  CB  GLN H 119      22.769   3.812  10.307  1.00 29.34           C  
ATOM    911  CG  GLN H 119      22.994   2.299  10.214  1.00 30.22           C  
ATOM    912  CD  GLN H 119      24.488   2.019  10.149  0.70 31.71           C  
ATOM    913  OE1 GLN H 119      25.305   2.939  10.140  0.70 32.53           O  
ATOM    914  NE2 GLN H 119      24.858   0.711  10.104  0.70 32.31           N  
ATOM    915  C   GLN H 119      22.857   5.888  11.596  1.00 26.79           C  
ATOM    916  O   GLN H 119      21.848   6.401  12.076  1.00 26.98           O  
ATOM    917  N   PRO H 120      23.781   6.591  11.002  1.00 26.18           N  
ATOM    918  CA  PRO H 120      23.618   8.006  10.857  1.00 25.29           C  
ATOM    919  CD  PRO H 120      25.182   6.205  11.051  1.00 25.79           C  
ATOM    920  CB  PRO H 120      24.959   8.528  10.352  1.00 25.76           C  
ATOM    921  CG  PRO H 120      25.972   7.521  10.932  1.00 26.06           C  
ATOM    922  C   PRO H 120      22.461   8.282   9.958  1.00 24.92           C  
ATOM    923  O   PRO H 120      22.264   7.541   8.996  1.00 25.55           O  
ATOM    924  N   GLY H 121      21.684   9.339  10.264  1.00 24.71           N  
ATOM    925  CA  GLY H 121      20.542   9.688   9.474  1.00 24.35           C  
ATOM    926  C   GLY H 121      19.357   8.950  10.021  1.00 24.11           C  
ATOM    927  O   GLY H 121      18.226   9.182   9.598  1.00 24.18           O  
ATOM    928  N   GLY H 122      19.581   8.056  11.005  1.00 24.08           N  
ATOM    929  CA  GLY H 122      18.507   7.256  11.525  1.00 24.08           C  
ATOM    930  C   GLY H 122      17.763   8.018  12.580  1.00 24.43           C  
ATOM    931  O   GLY H 122      18.075   9.170  12.879  1.00 23.63           O  
ATOM    932  N   SER H 123      16.733   7.369  13.167  1.00 24.43           N  
ATOM    933  CA  SER H 123      15.944   7.987  14.193  0.90 23.64           C  
ATOM    934  CB  SER H 123      14.559   8.449  13.709  0.90 23.96           C  
ATOM    935  OG  SER H 123      13.809   7.338  13.243  0.90 26.39           O  
ATOM    936  C   SER H 123      15.733   6.998  15.300  1.00 23.91           C  
ATOM    937  O   SER H 123      15.763   5.786  15.085  1.00 23.64           O  
ATOM    938  N   LEU H 124      15.539   7.512  16.534  1.00 23.47           N  
ATOM    939  CA  LEU H 124      15.330   6.663  17.672  0.92 22.89           C  
ATOM    940  CB  LEU H 124      16.653   6.393  18.415  0.92 22.55           C  
ATOM    941  CG  LEU H 124      16.597   5.298  19.492  0.92 22.53           C  
ATOM    942  CD1 LEU H 124      16.297   3.923  18.873  0.92 22.07           C  
ATOM    943  CD2 LEU H 124      17.884   5.287  20.333  0.92 22.54           C  
ATOM    944  C   LEU H 124      14.399   7.404  18.592  1.00 22.55           C  
ATOM    945  O   LEU H 124      14.385   8.634  18.602  1.00 21.98           O  
ATOM    946  N   ARG H 125      13.563   6.676  19.365  1.00 22.71           N  
ATOM    947  CA  ARG H 125      12.676   7.340  20.282  0.92 22.85           C  
ATOM    948  CB  ARG H 125      11.191   7.021  20.032  0.92 24.93           C  
ATOM    949  CG  ARG H 125      10.215   8.005  20.685  0.92 27.77           C  
ATOM    950  CD  ARG H 125       8.747   7.586  20.543  0.92 30.29           C  
ATOM    951  NE  ARG H 125       7.894   8.795  20.730  0.92 32.98           N  
ATOM    952  CZ  ARG H 125       6.532   8.683  20.744  0.92 33.94           C  
ATOM    953  NH1 ARG H 125       5.948   7.451  20.702  0.92 33.43           N1+
ATOM    954  NH2 ARG H 125       5.750   9.800  20.797  0.92 33.96           N  
ATOM    955  C   ARG H 125      13.001   6.837  21.656  1.00 22.55           C  
ATOM    956  O   ARG H 125      12.942   5.634  21.913  1.00 22.43           O  
ATOM    957  N   LEU H 126      13.368   7.755  22.573  1.00 21.90           N  
ATOM    958  CA  LEU H 126      13.707   7.416  23.926  1.00 21.28           C  
ATOM    959  CB  LEU H 126      14.795   8.334  24.511  1.00 20.56           C  
ATOM    960  CG  LEU H 126      16.163   8.179  23.820  1.00 21.27           C  
ATOM    961  CD1 LEU H 126      17.208   9.120  24.429  1.00 18.48           C  
ATOM    962  CD2 LEU H 126      16.634   6.720  23.841  1.00 21.10           C  
ATOM    963  C   LEU H 126      12.483   7.572  24.774  1.00 21.11           C  
ATOM    964  O   LEU H 126      11.600   8.368  24.457  1.00 20.64           O  
ATOM    965  N   SER H 127      12.400   6.798  25.880  1.00 21.27           N  
ATOM    966  CA  SER H 127      11.273   6.902  26.767  1.00 21.80           C  
ATOM    967  CB  SER H 127      10.316   5.697  26.698  1.00 21.76           C  
ATOM    968  OG  SER H 127       9.734   5.599  25.407  1.00 25.96           O  
ATOM    969  C   SER H 127      11.790   6.963  28.173  1.00 21.04           C  
ATOM    970  O   SER H 127      12.823   6.381  28.500  1.00 20.37           O  
ATOM    971  N   CYS H 128      11.076   7.708  29.042  1.00 21.70           N  
ATOM    972  CA  CYS H 128      11.433   7.830  30.427  1.00 21.71           C  
ATOM    973  CB  CYS H 128      12.053   9.210  30.749  1.00 21.36           C  
ATOM    974  SG  CYS H 128      12.405   9.477  32.514  1.00 23.21           S  
ATOM    975  C   CYS H 128      10.154   7.686  31.194  1.00 22.14           C  
ATOM    976  O   CYS H 128       9.270   8.534  31.093  1.00 22.05           O  
ATOM    977  N   ALA H 129      10.019   6.604  31.989  1.00 21.88           N  
ATOM    978  CA  ALA H 129       8.798   6.398  32.719  1.00 21.41           C  
ATOM    979  CB  ALA H 129       8.338   4.931  32.764  1.00 21.22           C  
ATOM    980  C   ALA H 129       9.031   6.836  34.127  1.00 20.79           C  
ATOM    981  O   ALA H 129      10.060   6.529  34.725  1.00 20.10           O  
ATOM    982  N   ALA H 130       8.061   7.568  34.703  1.00 20.98           N  
ATOM    983  CA  ALA H 130       8.245   8.089  36.026  1.00 20.14           C  
ATOM    984  CB  ALA H 130       8.021   9.608  36.119  1.00 20.19           C  
ATOM    985  C   ALA H 130       7.264   7.447  36.949  1.00 20.42           C  
ATOM    986  O   ALA H 130       6.184   7.033  36.531  1.00 19.01           O  
ATOM    987  N   SER H 131       7.649   7.316  38.236  1.00 19.97           N  
ATOM    988  CA  SER H 131       6.757   6.754  39.206  1.00 20.47           C  
ATOM    989  CB  SER H 131       6.898   5.229  39.342  1.00 21.68           C  
ATOM    990  OG  SER H 131       8.210   4.894  39.775  1.00 24.88           O  
ATOM    991  C   SER H 131       7.074   7.354  40.543  1.00 20.46           C  
ATOM    992  O   SER H 131       8.191   7.811  40.782  1.00 21.11           O  
ATOM    993  N   GLY H 132       6.079   7.398  41.451  1.00 39.30           N  
ATOM    994  CA  GLY H 132       6.335   7.853  42.789  1.00 39.28           C  
ATOM    995  C   GLY H 132       5.978   9.299  42.985  1.00 39.00           C  
ATOM    996  O   GLY H 132       5.995   9.776  44.120  1.00 39.73           O  
ATOM    997  N   PHE H 133       5.653  10.053  41.917  1.00 38.85           N  
ATOM    998  CA  PHE H 133       5.315  11.432  42.153  1.00 38.34           C  
ATOM    999  CB  PHE H 133       6.518  12.397  42.081  1.00 38.02           C  
ATOM   1000  CG  PHE H 133       7.117  12.363  40.716  1.00 38.38           C  
ATOM   1001  CD1 PHE H 133       6.543  13.063  39.684  1.00 37.38           C  
ATOM   1002  CD2 PHE H 133       8.265  11.651  40.466  1.00 36.26           C  
ATOM   1003  CE1 PHE H 133       7.092  13.043  38.424  1.00 36.85           C  
ATOM   1004  CE2 PHE H 133       8.819  11.626  39.206  1.00 36.89           C  
ATOM   1005  CZ  PHE H 133       8.233  12.322  38.179  1.00 36.64           C  
ATOM   1006  C   PHE H 133       4.280  11.869  41.162  1.00 38.07           C  
ATOM   1007  O   PHE H 133       3.906  11.114  40.265  1.00 38.12           O  
ATOM   1008  N   THR H 134       3.773  13.113  41.323  1.00 37.89           N  
ATOM   1009  CA  THR H 134       2.771  13.624  40.431  1.00 38.29           C  
ATOM   1010  CB  THR H 134       1.930  14.714  41.034  1.00 39.07           C  
ATOM   1011  OG1 THR H 134       1.292  14.251  42.214  1.00 38.44           O  
ATOM   1012  CG2 THR H 134       0.870  15.146  40.006  1.00 38.61           C  
ATOM   1013  C   THR H 134       3.510  14.215  39.278  1.00 38.16           C  
ATOM   1014  O   THR H 134       4.031  15.327  39.342  1.00 38.23           O  
ATOM   1015  N   PHE H 135       3.515  13.462  38.166  1.00 38.06           N  
ATOM   1016  CA  PHE H 135       4.240  13.706  36.952  1.00 38.04           C  
ATOM   1017  CB  PHE H 135       3.948  12.570  35.949  1.00 37.73           C  
ATOM   1018  CG  PHE H 135       4.709  12.725  34.677  1.00 38.19           C  
ATOM   1019  CD1 PHE H 135       6.056  12.446  34.632  1.00 37.22           C  
ATOM   1020  CD2 PHE H 135       4.066  13.104  33.521  1.00 37.46           C  
ATOM   1021  CE1 PHE H 135       6.757  12.573  33.456  1.00 35.96           C  
ATOM   1022  CE2 PHE H 135       4.762  13.232  32.342  1.00 37.45           C  
ATOM   1023  CZ  PHE H 135       6.110  12.968  32.310  1.00 37.02           C  
ATOM   1024  C   PHE H 135       3.818  15.013  36.347  1.00 38.23           C  
ATOM   1025  O   PHE H 135       4.654  15.794  35.894  1.00 37.15           O  
ATOM   1026  N   SER H 136       2.504  15.290  36.347  1.00 40.33           N  
ATOM   1027  CA  SER H 136       1.958  16.449  35.701  1.00 41.16           C  
ATOM   1028  CB  SER H 136       0.420  16.470  35.733  1.00 42.08           C  
ATOM   1029  OG  SER H 136      -0.043  16.565  37.072  1.00 43.54           O  
ATOM   1030  C   SER H 136       2.447  17.711  36.347  1.00 41.41           C  
ATOM   1031  O   SER H 136       2.406  18.774  35.736  1.00 41.94           O  
ATOM   1032  N   HIS H 137       2.883  17.639  37.615  1.00 41.48           N  
ATOM   1033  CA  HIS H 137       3.376  18.775  38.347  1.00 40.69           C  
ATOM   1034  ND1 HIS H 137       1.020  18.100  40.401  1.00 57.97           N  
ATOM   1035  CG  HIS H 137       2.188  18.807  40.577  1.00 45.20           C  
ATOM   1036  CB  HIS H 137       3.475  18.532  39.861  1.00 42.79           C  
ATOM   1037  NE2 HIS H 137       0.582  19.689  41.895  1.00 58.33           N  
ATOM   1038  CD2 HIS H 137       1.902  19.772  41.494  1.00 56.68           C  
ATOM   1039  CE1 HIS H 137       0.092  18.669  41.211  1.00 58.22           C  
ATOM   1040  C   HIS H 137       4.723  19.252  37.881  1.00 39.76           C  
ATOM   1041  O   HIS H 137       5.030  20.431  38.044  1.00 38.91           O  
ATOM   1042  N   TYR H 138       5.577  18.383  37.295  1.00 38.22           N  
ATOM   1043  CA  TYR H 138       6.940  18.810  37.113  1.00 36.68           C  
ATOM   1044  CB  TYR H 138       7.953  17.795  37.674  1.00 37.06           C  
ATOM   1045  CG  TYR H 138       7.690  17.616  39.130  1.00 37.44           C  
ATOM   1046  CD1 TYR H 138       6.800  16.664  39.569  1.00 37.17           C  
ATOM   1047  CD2 TYR H 138       8.334  18.394  40.061  1.00 37.59           C  
ATOM   1048  CE1 TYR H 138       6.553  16.494  40.912  1.00 37.59           C  
ATOM   1049  CE2 TYR H 138       8.091  18.230  41.405  1.00 38.32           C  
ATOM   1050  CZ  TYR H 138       7.200  17.279  41.834  1.00 38.23           C  
ATOM   1051  OH  TYR H 138       6.952  17.113  43.214  1.00 39.14           O  
ATOM   1052  C   TYR H 138       7.337  19.020  35.676  1.00 34.96           C  
ATOM   1053  O   TYR H 138       6.837  18.361  34.764  1.00 34.18           O  
ATOM   1054  N   ILE H 139       8.261  19.998  35.471  1.00 18.41           N  
ATOM   1055  CA  ILE H 139       8.869  20.255  34.203  1.00 18.04           C  
ATOM   1056  CB  ILE H 139       9.408  21.659  34.093  1.00 18.16           C  
ATOM   1057  CG1 ILE H 139       9.863  22.003  32.664  1.00  9.99           C  
ATOM   1058  CG2 ILE H 139      10.476  21.846  35.170  1.00 10.10           C  
ATOM   1059  CD1 ILE H 139      11.039  21.172  32.153  1.00 15.93           C  
ATOM   1060  C   ILE H 139       9.942  19.215  34.064  1.00 17.27           C  
ATOM   1061  O   ILE H 139      10.640  18.894  35.025  1.00 17.06           O  
ATOM   1062  N   MET H 140      10.057  18.613  32.863  1.00 17.30           N  
ATOM   1063  CA  MET H 140      10.968  17.520  32.662  1.00 16.89           C  
ATOM   1064  CB  MET H 140      10.264  16.259  32.138  1.00 17.89           C  
ATOM   1065  CG  MET H 140       9.210  15.714  33.106  1.00 17.77           C  
ATOM   1066  SD  MET H 140       9.874  15.095  34.681  1.00 20.91           S  
ATOM   1067  CE  MET H 140      10.531  13.559  33.974  1.00 17.48           C  
ATOM   1068  C   MET H 140      12.003  17.923  31.658  1.00 16.43           C  
ATOM   1069  O   MET H 140      11.747  18.747  30.780  1.00 15.73           O  
ATOM   1070  N   MET H 141      13.219  17.344  31.780  1.00 16.27           N  
ATOM   1071  CA  MET H 141      14.287  17.699  30.884  1.00 16.10           C  
ATOM   1072  CB  MET H 141      15.346  18.597  31.553  1.00 16.42           C  
ATOM   1073  CG  MET H 141      14.824  19.952  32.037  1.00 14.18           C  
ATOM   1074  SD  MET H 141      14.659  21.222  30.748  1.00  0.00           S  
ATOM   1075  CE  MET H 141      16.397  21.754  30.815  1.00  0.00           C  
ATOM   1076  C   MET H 141      15.026  16.475  30.436  1.00 16.40           C  
ATOM   1077  O   MET H 141      14.961  15.411  31.052  1.00 15.32           O  
ATOM   1078  N   TRP H 142      15.735  16.621  29.298  1.00 15.98           N  
ATOM   1079  CA  TRP H 142      16.614  15.608  28.781  1.00 16.62           C  
ATOM   1080  CB  TRP H 142      16.289  15.154  27.346  1.00 15.70           C  
ATOM   1081  CG  TRP H 142      15.038  14.315  27.222  1.00 16.76           C  
ATOM   1082  CD2 TRP H 142      14.993  12.898  27.457  1.00 16.59           C  
ATOM   1083  CD1 TRP H 142      13.769  14.690  26.889  1.00 17.68           C  
ATOM   1084  NE1 TRP H 142      12.937  13.593  26.899  1.00 17.41           N  
ATOM   1085  CE2 TRP H 142      13.679  12.484  27.249  1.00 17.08           C  
ATOM   1086  CE3 TRP H 142      15.969  12.013  27.820  1.00 17.29           C  
ATOM   1087  CZ2 TRP H 142      13.318  11.175  27.401  1.00 17.52           C  
ATOM   1088  CZ3 TRP H 142      15.601  10.694  27.969  1.00 16.69           C  
ATOM   1089  CH2 TRP H 142      14.301  10.281  27.764  1.00 17.60           C  
ATOM   1090  C   TRP H 142      17.976  16.235  28.763  1.00 16.71           C  
ATOM   1091  O   TRP H 142      18.148  17.351  28.274  1.00 16.90           O  
ATOM   1092  N   VAL H 143      18.974  15.530  29.336  1.00 17.37           N  
ATOM   1093  CA  VAL H 143      20.333  15.997  29.390  1.00 17.44           C  
ATOM   1094  CB  VAL H 143      20.784  16.301  30.793  1.00 18.48           C  
ATOM   1095  CG1 VAL H 143      22.277  16.663  30.783  1.00 18.33           C  
ATOM   1096  CG2 VAL H 143      19.890  17.417  31.355  1.00 19.48           C  
ATOM   1097  C   VAL H 143      21.174  14.874  28.876  1.00 17.52           C  
ATOM   1098  O   VAL H 143      20.855  13.709  29.104  1.00 16.53           O  
ATOM   1099  N   ARG H 144      22.274  15.192  28.159  1.00 17.96           N  
ATOM   1100  CA  ARG H 144      23.077  14.133  27.612  1.00 17.85           C  
ATOM   1101  CB  ARG H 144      23.008  14.036  26.079  1.00 17.42           C  
ATOM   1102  CG  ARG H 144      23.452  15.303  25.346  1.00 18.14           C  
ATOM   1103  CD  ARG H 144      23.294  15.192  23.830  1.00 19.08           C  
ATOM   1104  NE  ARG H 144      23.624  16.516  23.232  1.00 21.11           N  
ATOM   1105  CZ  ARG H 144      23.295  16.779  21.932  1.00 22.09           C  
ATOM   1106  NH1 ARG H 144      22.633  15.843  21.189  1.00 19.73           N1+
ATOM   1107  NH2 ARG H 144      23.628  17.978  21.372  1.00 22.70           N  
ATOM   1108  C   ARG H 144      24.508  14.326  27.991  1.00 18.15           C  
ATOM   1109  O   ARG H 144      24.936  15.420  28.356  1.00 18.52           O  
ATOM   1110  N   GLN H 145      25.281  13.221  27.944  1.00 18.07           N  
ATOM   1111  CA  GLN H 145      26.671  13.280  28.279  1.00 18.36           C  
ATOM   1112  CB  GLN H 145      26.935  12.727  29.689  1.00 17.86           C  
ATOM   1113  CG  GLN H 145      28.392  12.751  30.136  1.00 18.99           C  
ATOM   1114  CD  GLN H 145      28.408  12.331  31.598  1.00 20.26           C  
ATOM   1115  OE1 GLN H 145      27.366  12.072  32.198  1.00 22.89           O  
ATOM   1116  NE2 GLN H 145      29.627  12.272  32.196  1.00 19.19           N  
ATOM   1117  C   GLN H 145      27.423  12.452  27.284  1.00 18.75           C  
ATOM   1118  O   GLN H 145      27.283  11.231  27.243  1.00 17.64           O  
ATOM   1119  N   ALA H 146      28.258  13.114  26.454  1.00 20.30           N  
ATOM   1120  CA  ALA H 146      29.054  12.438  25.469  1.00 22.60           C  
ATOM   1121  CB  ALA H 146      29.696  13.382  24.436  1.00 21.63           C  
ATOM   1122  C   ALA H 146      30.155  11.745  26.204  1.00 24.29           C  
ATOM   1123  O   ALA H 146      30.503  12.114  27.325  1.00 23.56           O  
ATOM   1124  N   PRO H 147      30.719  10.734  25.601  1.00 26.74           N  
ATOM   1125  CA  PRO H 147      31.738   9.993  26.278  1.00 27.85           C  
ATOM   1126  CD  PRO H 147      30.023   9.932  24.609  1.00 27.41           C  
ATOM   1127  CB  PRO H 147      32.023   8.779  25.397  1.00 28.25           C  
ATOM   1128  CG  PRO H 147      30.679   8.539  24.680  1.00 28.42           C  
ATOM   1129  C   PRO H 147      32.921  10.842  26.593  1.00 28.76           C  
ATOM   1130  O   PRO H 147      33.478  11.460  25.688  1.00 28.24           O  
ATOM   1131  N   GLY H 148      33.320  10.866  27.879  1.00 29.26           N  
ATOM   1132  CA  GLY H 148      34.474  11.602  28.295  1.00 29.80           C  
ATOM   1133  C   GLY H 148      34.187  13.074  28.268  1.00 30.05           C  
ATOM   1134  O   GLY H 148      35.116  13.879  28.284  1.00 31.22           O  
ATOM   1135  N   LYS H 149      32.901  13.479  28.229  1.00 28.99           N  
ATOM   1136  CA  LYS H 149      32.614  14.888  28.192  1.00 28.21           C  
ATOM   1137  CB  LYS H 149      31.952  15.374  26.886  1.00 28.84           C  
ATOM   1138  CG  LYS H 149      32.832  15.192  25.645  1.00 30.96           C  
ATOM   1139  CD  LYS H 149      34.223  15.825  25.767  1.00 33.73           C  
ATOM   1140  CE  LYS H 149      34.245  17.348  25.640  1.00 35.59           C  
ATOM   1141  NZ  LYS H 149      35.632  17.840  25.804  1.00 35.55           N1+
ATOM   1142  C   LYS H 149      31.693  15.217  29.328  1.00 26.58           C  
ATOM   1143  O   LYS H 149      31.371  14.364  30.153  1.00 27.06           O  
ATOM   1144  N   GLY H 150      31.276  16.499  29.413  1.00 24.41           N  
ATOM   1145  CA  GLY H 150      30.433  16.955  30.481  1.00 22.77           C  
ATOM   1146  C   GLY H 150      28.995  16.819  30.085  1.00 21.47           C  
ATOM   1147  O   GLY H 150      28.670  16.241  29.050  1.00 20.90           O  
ATOM   1148  N   LEU H 151      28.097  17.374  30.928  1.00 20.49           N  
ATOM   1149  CA  LEU H 151      26.677  17.299  30.742  1.00 19.63           C  
ATOM   1150  CB  LEU H 151      25.922  17.363  32.079  1.00 19.75           C  
ATOM   1151  CG  LEU H 151      26.196  16.156  32.997  1.00 19.72           C  
ATOM   1152  CD1 LEU H 151      25.466  16.294  34.337  1.00 20.81           C  
ATOM   1153  CD2 LEU H 151      25.850  14.837  32.294  1.00 18.52           C  
ATOM   1154  C   LEU H 151      26.217  18.461  29.912  1.00 19.67           C  
ATOM   1155  O   LEU H 151      26.733  19.573  30.030  1.00 20.33           O  
ATOM   1156  N   GLU H 152      25.226  18.215  29.025  0.86 19.49           N  
ATOM   1157  CA  GLU H 152      24.669  19.253  28.202  0.86 19.61           C  
ATOM   1158  CB  GLU H 152      25.116  19.166  26.731  0.86 20.63           C  
ATOM   1159  CG  GLU H 152      24.722  20.379  25.886  0.86 23.65           C  
ATOM   1160  CD  GLU H 152      25.169  20.114  24.457  0.86 26.85           C  
ATOM   1161  OE1 GLU H 152      25.562  18.951  24.173  0.86 27.09           O  
ATOM   1162  OE2 GLU H 152      25.111  21.060  23.626  0.86 30.14           O1-
ATOM   1163  C   GLU H 152      23.174  19.081  28.208  0.86 19.45           C  
ATOM   1164  O   GLU H 152      22.678  17.974  28.007  0.86 19.58           O  
ATOM   1165  N   TRP H 153      22.402  20.170  28.439  1.00 18.25           N  
ATOM   1166  CA  TRP H 153      20.966  20.009  28.469  1.00 18.25           C  
ATOM   1167  CB  TRP H 153      20.199  21.140  29.178  1.00 17.65           C  
ATOM   1168  CG  TRP H 153      20.048  22.367  28.321  1.00 16.99           C  
ATOM   1169  CD2 TRP H 153      18.819  22.794  27.709  1.00 16.17           C  
ATOM   1170  CD1 TRP H 153      20.986  23.293  27.986  1.00 17.68           C  
ATOM   1171  NE1 TRP H 153      20.429  24.253  27.176  1.00 17.52           N  
ATOM   1172  CE2 TRP H 153      19.094  23.963  27.004  1.00 16.97           C  
ATOM   1173  CE3 TRP H 153      17.566  22.263  27.736  1.00 17.23           C  
ATOM   1174  CZ2 TRP H 153      18.119  24.618  26.309  1.00 17.57           C  
ATOM   1175  CZ3 TRP H 153      16.586  22.927  27.030  1.00 17.94           C  
ATOM   1176  CH2 TRP H 153      16.852  24.083  26.326  1.00 17.90           C  
ATOM   1177  C   TRP H 153      20.492  19.998  27.042  1.00 17.82           C  
ATOM   1178  O   TRP H 153      20.931  20.816  26.234  1.00 17.39           O  
ATOM   1179  N   VAL H 154      19.697  18.972  26.664  1.00 17.14           N  
ATOM   1180  CA  VAL H 154      19.130  18.844  25.346  1.00 17.47           C  
ATOM   1181  CB  VAL H 154      18.919  17.410  24.972  1.00 17.90           C  
ATOM   1182  CG1 VAL H 154      18.306  17.336  23.562  1.00 18.22           C  
ATOM   1183  CG2 VAL H 154      20.271  16.691  25.115  1.00 18.40           C  
ATOM   1184  C   VAL H 154      17.822  19.565  25.147  1.00 17.79           C  
ATOM   1185  O   VAL H 154      17.656  20.317  24.187  1.00 17.14           O  
ATOM   1186  N   SER H 155      16.842  19.343  26.055  1.00 18.48           N  
ATOM   1187  CA  SER H 155      15.523  19.874  25.819  1.00 18.61           C  
ATOM   1188  CB  SER H 155      14.736  19.048  24.789  1.00 18.97           C  
ATOM   1189  OG  SER H 155      13.442  19.595  24.601  1.00 25.56           O  
ATOM   1190  C   SER H 155      14.731  19.837  27.098  1.00 17.42           C  
ATOM   1191  O   SER H 155      15.042  19.079  28.015  1.00 17.74           O  
ATOM   1192  N   GLY H 156      13.667  20.670  27.184  1.00 18.37           N  
ATOM   1193  CA  GLY H 156      12.826  20.673  28.347  1.00 18.02           C  
ATOM   1194  C   GLY H 156      11.408  20.911  27.917  1.00 17.95           C  
ATOM   1195  O   GLY H 156      11.155  21.551  26.897  1.00 18.53           O  
ATOM   1196  N   ILE H 157      10.444  20.387  28.700  1.00 18.58           N  
ATOM   1197  CA  ILE H 157       9.050  20.542  28.398  1.00 18.45           C  
ATOM   1198  CB  ILE H 157       8.431  19.286  27.850  1.00 18.57           C  
ATOM   1199  CG1 ILE H 157       7.014  19.546  27.316  1.00 18.28           C  
ATOM   1200  CG2 ILE H 157       8.515  18.206  28.939  1.00 18.24           C  
ATOM   1201  CD1 ILE H 157       6.445  18.375  26.513  1.00 19.94           C  
ATOM   1202  C   ILE H 157       8.325  20.896  29.668  1.00 18.63           C  
ATOM   1203  O   ILE H 157       8.678  20.440  30.755  1.00 17.15           O  
ATOM   1204  N   TYR H 158       7.285  21.745  29.539  1.00 18.87           N  
ATOM   1205  CA  TYR H 158       6.441  22.163  30.624  1.00 19.38           C  
ATOM   1206  CB  TYR H 158       5.579  23.406  30.348  1.00 13.70           C  
ATOM   1207  CG  TYR H 158       6.381  24.607  30.716  1.00 13.91           C  
ATOM   1208  CD1 TYR H 158       6.372  25.031  32.026  1.00 12.91           C  
ATOM   1209  CD2 TYR H 158       7.128  25.304  29.794  1.00 13.55           C  
ATOM   1210  CE1 TYR H 158       7.091  26.133  32.417  1.00  6.06           C  
ATOM   1211  CE2 TYR H 158       7.850  26.409  30.182  1.00 14.54           C  
ATOM   1212  CZ  TYR H 158       7.833  26.825  31.494  1.00  7.52           C  
ATOM   1213  OH  TYR H 158       8.573  27.958  31.890  1.00  0.00           O  
ATOM   1214  C   TYR H 158       5.545  21.041  31.036  1.00 20.63           C  
ATOM   1215  O   TYR H 158       5.412  20.036  30.341  1.00 21.80           O  
ATOM   1216  N   SER H 159       4.935  21.186  32.226  1.00 21.10           N  
ATOM   1217  CA  SER H 159       4.059  20.210  32.809  1.00 21.73           C  
ATOM   1218  CB  SER H 159       3.402  20.726  34.096  1.00 30.49           C  
ATOM   1219  OG  SER H 159       4.389  20.991  35.080  1.00 33.70           O  
ATOM   1220  C   SER H 159       2.941  19.873  31.873  1.00 23.70           C  
ATOM   1221  O   SER H 159       2.635  18.699  31.666  1.00 24.48           O  
ATOM   1222  N   SER H 160       2.294  20.895  31.289  1.00 23.89           N  
ATOM   1223  CA  SER H 160       1.163  20.671  30.435  1.00 25.40           C  
ATOM   1224  CB  SER H 160       0.378  21.962  30.144  1.00 26.88           C  
ATOM   1225  OG  SER H 160       1.191  22.870  29.417  1.00 22.83           O  
ATOM   1226  C   SER H 160       1.611  20.087  29.133  1.00 27.16           C  
ATOM   1227  O   SER H 160       0.818  19.464  28.427  1.00 26.47           O  
ATOM   1228  N   GLY H 161       2.901  20.263  28.783  1.00 24.36           N  
ATOM   1229  CA  GLY H 161       3.392  19.780  27.523  1.00 24.98           C  
ATOM   1230  C   GLY H 161       3.235  20.889  26.523  1.00 25.43           C  
ATOM   1231  O   GLY H 161       3.437  20.708  25.323  1.00 25.35           O  
ATOM   1232  N   GLY H 162       2.793  22.071  26.979  1.00 25.33           N  
ATOM   1233  CA  GLY H 162       2.629  23.149  26.050  1.00 24.91           C  
ATOM   1234  C   GLY H 162       3.935  23.705  25.556  1.00 26.15           C  
ATOM   1235  O   GLY H 162       4.191  23.749  24.353  1.00 26.49           O  
ATOM   1236  N   ILE H 163       4.837  24.081  26.482  1.00 23.80           N  
ATOM   1237  CA  ILE H 163       6.008  24.821  26.086  1.00 22.88           C  
ATOM   1238  CB  ILE H 163       6.364  25.956  27.002  1.00 25.28           C  
ATOM   1239  CG1 ILE H 163       5.255  27.018  27.015  1.00  0.00           C  
ATOM   1240  CG2 ILE H 163       7.737  26.502  26.574  1.00  0.00           C  
ATOM   1241  CD1 ILE H 163       5.435  28.067  28.111  1.00  0.00           C  
ATOM   1242  C   ILE H 163       7.185  23.912  26.078  1.00 22.16           C  
ATOM   1243  O   ILE H 163       7.407  23.157  27.022  1.00 21.11           O  
ATOM   1244  N   THR H 164       7.967  23.957  24.980  1.00 22.06           N  
ATOM   1245  CA  THR H 164       9.145  23.144  24.899  1.00 21.70           C  
ATOM   1246  CB  THR H 164       9.049  22.049  23.880  1.00 21.16           C  
ATOM   1247  OG1 THR H 164       8.899  22.605  22.582  1.00 23.26           O  
ATOM   1248  CG2 THR H 164       7.843  21.158  24.215  1.00 20.60           C  
ATOM   1249  C   THR H 164      10.284  24.017  24.470  1.00 21.97           C  
ATOM   1250  O   THR H 164      10.089  25.034  23.807  1.00 21.74           O  
ATOM   1251  N   VAL H 165      11.519  23.648  24.869  0.90 20.81           N  
ATOM   1252  CA  VAL H 165      12.662  24.408  24.450  0.90 21.03           C  
ATOM   1253  CB  VAL H 165      13.190  25.345  25.497  0.90 20.88           C  
ATOM   1254  CG1 VAL H 165      13.734  24.526  26.681  1.00  0.00           C  
ATOM   1255  CG2 VAL H 165      14.238  26.258  24.841  1.00  0.00           C  
ATOM   1256  C   VAL H 165      13.750  23.440  24.101  0.90 20.49           C  
ATOM   1257  O   VAL H 165      13.853  22.372  24.705  0.90 19.82           O  
ATOM   1258  N   TYR H 166      14.592  23.792  23.102  1.00 19.99           N  
ATOM   1259  CA  TYR H 166      15.627  22.884  22.689  1.00 20.25           C  
ATOM   1260  CB  TYR H 166      15.404  22.254  21.300  1.00 19.71           C  
ATOM   1261  CG  TYR H 166      14.112  21.507  21.255  1.00 19.38           C  
ATOM   1262  CD1 TYR H 166      13.990  20.248  21.796  1.00 18.40           C  
ATOM   1263  CD2 TYR H 166      13.006  22.078  20.672  1.00 19.86           C  
ATOM   1264  CE1 TYR H 166      12.794  19.571  21.746  1.00 19.66           C  
ATOM   1265  CE2 TYR H 166      11.807  21.406  20.619  1.00 20.00           C  
ATOM   1266  CZ  TYR H 166      11.698  20.148  21.154  1.00 19.06           C  
ATOM   1267  OH  TYR H 166      10.469  19.456  21.102  1.00 18.35           O  
ATOM   1268  C   TYR H 166      16.923  23.624  22.563  1.00 20.48           C  
ATOM   1269  O   TYR H 166      16.948  24.832  22.331  1.00 20.20           O  
ATOM   1270  N   ALA H 167      18.045  22.889  22.730  1.00 20.93           N  
ATOM   1271  CA  ALA H 167      19.353  23.441  22.533  1.00 21.24           C  
ATOM   1272  CB  ALA H 167      20.491  22.535  23.033  1.00 20.03           C  
ATOM   1273  C   ALA H 167      19.507  23.604  21.052  1.00 22.53           C  
ATOM   1274  O   ALA H 167      18.873  22.895  20.271  1.00 22.56           O  
ATOM   1275  N   ASP H 168      20.368  24.543  20.623  1.00 23.84           N  
ATOM   1276  CA  ASP H 168      20.515  24.834  19.225  1.00 25.49           C  
ATOM   1277  CB  ASP H 168      21.472  26.002  18.930  1.00 27.95           C  
ATOM   1278  CG  ASP H 168      20.773  27.305  19.301  1.00 30.81           C  
ATOM   1279  OD1 ASP H 168      19.649  27.243  19.866  1.00 33.90           O  
ATOM   1280  OD2 ASP H 168      21.353  28.384  19.008  1.00 33.94           O1-
ATOM   1281  C   ASP H 168      21.021  23.629  18.491  1.00 25.45           C  
ATOM   1282  O   ASP H 168      20.662  23.407  17.336  1.00 26.72           O  
ATOM   1283  N   SER H 169      21.863  22.808  19.142  1.00 25.01           N  
ATOM   1284  CA  SER H 169      22.467  21.684  18.484  1.00 25.14           C  
ATOM   1285  CB  SER H 169      23.331  20.869  19.455  1.00 24.96           C  
ATOM   1286  OG  SER H 169      24.262  21.724  20.100  1.00 31.51           O  
ATOM   1287  C   SER H 169      21.414  20.745  17.958  1.00 24.93           C  
ATOM   1288  O   SER H 169      21.512  20.257  16.833  1.00 25.06           O  
ATOM   1289  N   VAL H 170      20.424  20.409  18.805  1.00 23.82           N  
ATOM   1290  CA  VAL H 170      19.354  19.490  18.512  1.00 23.12           C  
ATOM   1291  CB  VAL H 170      18.811  18.815  19.739  1.00 21.52           C  
ATOM   1292  CG1 VAL H 170      19.953  18.002  20.367  1.00 20.91           C  
ATOM   1293  CG2 VAL H 170      18.198  19.863  20.677  1.00 21.02           C  
ATOM   1294  C   VAL H 170      18.198  20.070  17.742  1.00 24.06           C  
ATOM   1295  O   VAL H 170      17.409  19.325  17.161  1.00 23.74           O  
ATOM   1296  N   LYS H 171      18.027  21.402  17.760  1.00 24.61           N  
ATOM   1297  CA  LYS H 171      16.841  22.037  17.247  1.00 25.87           C  
ATOM   1298  CB  LYS H 171      16.962  23.570  17.276  1.00 26.61           C  
ATOM   1299  CG  LYS H 171      15.638  24.312  17.130  0.80 27.69           C  
ATOM   1300  CD  LYS H 171      15.743  25.778  17.550  0.80 28.85           C  
ATOM   1301  CE  LYS H 171      16.154  25.951  19.014  0.80 29.23           C  
ATOM   1302  NZ  LYS H 171      16.367  27.383  19.317  0.80 30.51           N1+
ATOM   1303  C   LYS H 171      16.506  21.607  15.849  1.00 26.13           C  
ATOM   1304  O   LYS H 171      17.336  21.643  14.941  1.00 27.28           O  
ATOM   1305  N   GLY H 172      15.231  21.183  15.674  1.00 25.27           N  
ATOM   1306  CA  GLY H 172      14.645  20.791  14.423  1.00 25.42           C  
ATOM   1307  C   GLY H 172      14.647  19.295  14.324  1.00 25.34           C  
ATOM   1308  O   GLY H 172      13.689  18.692  13.841  1.00 26.84           O  
ATOM   1309  N   ARG H 173      15.762  18.668  14.739  1.00 23.50           N  
ATOM   1310  CA  ARG H 173      15.951  17.245  14.674  1.00 22.34           C  
ATOM   1311  CB  ARG H 173      17.445  16.872  14.678  1.00 22.49           C  
ATOM   1312  CG  ARG H 173      18.164  17.492  13.474  1.00 23.33           C  
ATOM   1313  CD  ARG H 173      19.598  17.013  13.221  1.00 22.98           C  
ATOM   1314  NE  ARG H 173      20.487  17.565  14.282  1.00 23.45           N  
ATOM   1315  CZ  ARG H 173      20.832  16.795  15.354  1.00 22.83           C  
ATOM   1316  NH1 ARG H 173      20.369  15.515  15.442  1.00 22.36           N1+
ATOM   1317  NH2 ARG H 173      21.646  17.296  16.328  1.00 22.81           N  
ATOM   1318  C   ARG H 173      15.233  16.475  15.754  1.00 21.35           C  
ATOM   1319  O   ARG H 173      14.725  15.383  15.501  1.00 21.33           O  
ATOM   1320  N   PHE H 174      15.176  17.023  16.988  1.00 20.17           N  
ATOM   1321  CA  PHE H 174      14.659  16.317  18.136  1.00 19.69           C  
ATOM   1322  CB  PHE H 174      15.578  16.481  19.363  1.00 18.57           C  
ATOM   1323  CG  PHE H 174      16.818  15.669  19.179  1.00 18.42           C  
ATOM   1324  CD1 PHE H 174      17.562  15.746  18.023  1.00 17.44           C  
ATOM   1325  CD2 PHE H 174      17.272  14.870  20.202  1.00 18.24           C  
ATOM   1326  CE1 PHE H 174      18.709  15.002  17.875  1.00 17.62           C  
ATOM   1327  CE2 PHE H 174      18.421  14.126  20.061  1.00 15.82           C  
ATOM   1328  CZ  PHE H 174      19.140  14.186  18.893  1.00 15.89           C  
ATOM   1329  C   PHE H 174      13.331  16.890  18.537  1.00 19.29           C  
ATOM   1330  O   PHE H 174      13.082  18.084  18.382  1.00 18.89           O  
ATOM   1331  N   THR H 175      12.431  16.024  19.053  1.00 19.29           N  
ATOM   1332  CA  THR H 175      11.150  16.475  19.521  1.00 18.64           C  
ATOM   1333  CB  THR H 175      10.007  16.011  18.664  1.00 19.00           C  
ATOM   1334  OG1 THR H 175      10.176  16.467  17.331  1.00 19.29           O  
ATOM   1335  CG2 THR H 175       8.693  16.565  19.246  1.00 17.88           C  
ATOM   1336  C   THR H 175      10.944  15.890  20.886  1.00 18.48           C  
ATOM   1337  O   THR H 175      11.178  14.703  21.107  1.00 18.50           O  
ATOM   1338  N   ILE H 176      10.486  16.723  21.842  1.00 18.41           N  
ATOM   1339  CA  ILE H 176      10.249  16.277  23.186  1.00 17.17           C  
ATOM   1340  CB  ILE H 176      10.851  17.185  24.223  1.00 16.24           C  
ATOM   1341  CG1 ILE H 176      10.785  16.541  25.617  1.00 15.59           C  
ATOM   1342  CG2 ILE H 176      10.149  18.550  24.131  1.00 15.63           C  
ATOM   1343  CD1 ILE H 176      11.641  17.259  26.660  1.00 15.74           C  
ATOM   1344  C   ILE H 176       8.768  16.287  23.390  1.00 17.27           C  
ATOM   1345  O   ILE H 176       8.079  17.195  22.929  1.00 17.15           O  
ATOM   1346  N   SER H 177       8.229  15.244  24.051  1.00 17.69           N  
ATOM   1347  CA  SER H 177       6.814  15.192  24.280  1.00 17.61           C  
ATOM   1348  CB  SER H 177       6.043  14.489  23.148  1.00 18.02           C  
ATOM   1349  OG  SER H 177       6.476  13.143  23.024  1.00 20.46           O  
ATOM   1350  C   SER H 177       6.576  14.414  25.534  1.00 17.86           C  
ATOM   1351  O   SER H 177       7.480  13.758  26.051  1.00 18.01           O  
ATOM   1352  N   ARG H 178       5.341  14.492  26.071  1.00 17.62           N  
ATOM   1353  CA  ARG H 178       5.054  13.772  27.276  1.00 18.54           C  
ATOM   1354  CB  ARG H 178       5.161  14.647  28.533  1.00 18.76           C  
ATOM   1355  CG  ARG H 178       4.182  15.822  28.539  1.00 20.30           C  
ATOM   1356  CD  ARG H 178       4.518  16.882  29.587  1.00 20.79           C  
ATOM   1357  NE  ARG H 178       4.525  16.211  30.914  1.00 20.79           N  
ATOM   1358  CZ  ARG H 178       5.431  16.600  31.856  1.00 19.02           C  
ATOM   1359  NH1 ARG H 178       6.331  17.585  31.572  1.00 18.75           N1+
ATOM   1360  NH2 ARG H 178       5.436  16.008  33.086  1.00 19.06           N  
ATOM   1361  C   ARG H 178       3.653  13.263  27.215  1.00 19.13           C  
ATOM   1362  O   ARG H 178       2.786  13.856  26.574  1.00 18.43           O  
ATOM   1363  N   ASP H 179       3.418  12.106  27.869  1.00 19.94           N  
ATOM   1364  CA  ASP H 179       2.100  11.556  27.990  1.00 20.94           C  
ATOM   1365  CB  ASP H 179       1.999  10.109  27.475  1.00 22.22           C  
ATOM   1366  CG  ASP H 179       0.534   9.692  27.443  1.00 22.68           C  
ATOM   1367  OD1 ASP H 179      -0.307  10.413  28.045  1.00 22.04           O  
ATOM   1368  OD2 ASP H 179       0.238   8.641  26.815  1.00 24.31           O1-
ATOM   1369  C   ASP H 179       1.817  11.549  29.459  1.00 21.46           C  
ATOM   1370  O   ASP H 179       2.323  10.704  30.194  1.00 21.08           O  
ATOM   1371  N   ASN H 180       1.001  12.512  29.925  1.00 22.66           N  
ATOM   1372  CA  ASN H 180       0.706  12.667  31.322  1.00 24.21           C  
ATOM   1373  CB  ASN H 180      -0.095  13.945  31.621  1.00 23.68           C  
ATOM   1374  CG  ASN H 180       0.866  15.124  31.520  1.00 23.39           C  
ATOM   1375  OD1 ASN H 180       1.749  15.292  32.359  1.00 22.24           O  
ATOM   1376  ND2 ASN H 180       0.701  15.965  30.465  1.00 20.88           N  
ATOM   1377  C   ASN H 180      -0.064  11.486  31.833  1.00 25.51           C  
ATOM   1378  O   ASN H 180       0.093  11.095  32.989  1.00 27.21           O  
ATOM   1379  N   SER H 181      -0.940  10.899  31.000  1.00 26.09           N  
ATOM   1380  CA  SER H 181      -1.743   9.788  31.434  1.00 26.21           C  
ATOM   1381  CB  SER H 181      -2.667   9.274  30.318  1.00 26.69           C  
ATOM   1382  OG  SER H 181      -3.527  10.315  29.883  1.00 27.33           O  
ATOM   1383  C   SER H 181      -0.843   8.647  31.803  1.00 26.52           C  
ATOM   1384  O   SER H 181      -1.056   7.979  32.814  1.00 26.81           O  
ATOM   1385  N   LYS H 182       0.152   8.377  30.934  1.00 25.57           N  
ATOM   1386  CA  LYS H 182       1.151   7.347  31.042  1.00 25.07           C  
ATOM   1387  CB  LYS H 182       1.833   7.032  29.700  1.00 25.87           C  
ATOM   1388  CG  LYS H 182       0.861   6.394  28.709  1.00 27.12           C  
ATOM   1389  CD  LYS H 182       0.281   5.078  29.218  1.00 28.94           C  
ATOM   1390  CE  LYS H 182      -0.990   4.645  28.492  1.00 31.77           C  
ATOM   1391  NZ  LYS H 182      -0.678   4.259  27.101  1.00 32.82           N1+
ATOM   1392  C   LYS H 182       2.223   7.693  32.038  1.00 24.10           C  
ATOM   1393  O   LYS H 182       2.929   6.806  32.516  1.00 24.58           O  
ATOM   1394  N   ASN H 183       2.405   8.990  32.356  1.00 23.02           N  
ATOM   1395  CA  ASN H 183       3.492   9.397  33.205  1.00 22.16           C  
ATOM   1396  CB  ASN H 183       3.552   8.674  34.566  1.00 23.00           C  
ATOM   1397  CG  ASN H 183       2.458   9.192  35.490  1.00 25.33           C  
ATOM   1398  OD1 ASN H 183       1.695  10.092  35.143  1.00 27.43           O  
ATOM   1399  ND2 ASN H 183       2.389   8.612  36.718  1.00 26.62           N  
ATOM   1400  C   ASN H 183       4.778   9.084  32.504  1.00 20.81           C  
ATOM   1401  O   ASN H 183       5.732   8.615  33.125  1.00 19.96           O  
ATOM   1402  N   THR H 184       4.837   9.345  31.181  1.00 19.93           N  
ATOM   1403  CA  THR H 184       6.026   9.038  30.432  1.00 19.67           C  
ATOM   1404  CB  THR H 184       5.808   7.942  29.428  1.00 20.55           C  
ATOM   1405  OG1 THR H 184       5.369   6.759  30.080  1.00 21.48           O  
ATOM   1406  CG2 THR H 184       7.127   7.678  28.690  1.00 19.80           C  
ATOM   1407  C   THR H 184       6.493  10.252  29.674  1.00 18.34           C  
ATOM   1408  O   THR H 184       5.701  11.102  29.268  1.00 18.46           O  
ATOM   1409  N   LEU H 185       7.828  10.352  29.476  1.00 17.80           N  
ATOM   1410  CA  LEU H 185       8.452  11.434  28.761  1.00 17.14           C  
ATOM   1411  CB  LEU H 185       9.539  12.136  29.596  1.00 16.38           C  
ATOM   1412  CG  LEU H 185      10.232  13.315  28.891  1.00 16.20           C  
ATOM   1413  CD1 LEU H 185       9.247  14.469  28.629  1.00 13.82           C  
ATOM   1414  CD2 LEU H 185      11.474  13.769  29.676  1.00 14.93           C  
ATOM   1415  C   LEU H 185       9.109  10.830  27.554  1.00 17.13           C  
ATOM   1416  O   LEU H 185       9.655   9.730  27.632  1.00 16.82           O  
ATOM   1417  N   TYR H 186       9.074  11.531  26.398  1.00 17.57           N  
ATOM   1418  CA  TYR H 186       9.624  10.959  25.198  1.00 18.18           C  
ATOM   1419  CB  TYR H 186       8.561  10.648  24.124  1.00 19.28           C  
ATOM   1420  CG  TYR H 186       7.574   9.647  24.633  1.00 20.73           C  
ATOM   1421  CD1 TYR H 186       7.825   8.297  24.563  1.00 22.41           C  
ATOM   1422  CD2 TYR H 186       6.380  10.068  25.173  1.00 21.73           C  
ATOM   1423  CE1 TYR H 186       6.905   7.384  25.029  1.00 22.85           C  
ATOM   1424  CE2 TYR H 186       5.456   9.163  25.641  1.00 22.45           C  
ATOM   1425  CZ  TYR H 186       5.717   7.817  25.571  1.00 22.68           C  
ATOM   1426  OH  TYR H 186       4.767   6.888  26.051  1.00 24.28           O  
ATOM   1427  C   TYR H 186      10.560  11.933  24.554  1.00 17.37           C  
ATOM   1428  O   TYR H 186      10.469  13.144  24.751  1.00 17.76           O  
ATOM   1429  N   LEU H 187      11.533  11.391  23.795  1.00 17.31           N  
ATOM   1430  CA  LEU H 187      12.418  12.206  23.018  1.00 17.77           C  
ATOM   1431  CB  LEU H 187      13.816  12.340  23.638  1.00 18.32           C  
ATOM   1432  CG  LEU H 187      14.774  13.236  22.837  1.00 17.62           C  
ATOM   1433  CD1 LEU H 187      14.254  14.682  22.751  1.00 15.80           C  
ATOM   1434  CD2 LEU H 187      16.198  13.159  23.408  1.00 16.14           C  
ATOM   1435  C   LEU H 187      12.548  11.536  21.684  1.00 18.37           C  
ATOM   1436  O   LEU H 187      13.061  10.423  21.586  1.00 18.70           O  
ATOM   1437  N   GLN H 188      12.067  12.205  20.620  1.00 19.00           N  
ATOM   1438  CA  GLN H 188      12.157  11.670  19.293  1.00 19.70           C  
ATOM   1439  CB  GLN H 188      10.962  12.060  18.402  1.00 20.67           C  
ATOM   1440  CG  GLN H 188      11.091  11.617  16.945  1.00 22.08           C  
ATOM   1441  CD  GLN H 188      10.978  10.102  16.885  1.00 22.42           C  
ATOM   1442  OE1 GLN H 188      10.494   9.466  17.818  1.00 24.13           O  
ATOM   1443  NE2 GLN H 188      11.428   9.502  15.752  1.00 23.82           N  
ATOM   1444  C   GLN H 188      13.380  12.270  18.689  1.00 20.12           C  
ATOM   1445  O   GLN H 188      13.517  13.491  18.619  1.00 19.23           O  
ATOM   1446  N   MET H 189      14.317  11.416  18.241  1.00 20.93           N  
ATOM   1447  CA  MET H 189      15.531  11.928  17.681  1.00 21.91           C  
ATOM   1448  CB  MET H 189      16.779  11.331  18.348  1.00 21.36           C  
ATOM   1449  CG  MET H 189      16.837  11.610  19.852  1.00 21.72           C  
ATOM   1450  SD  MET H 189      18.238  10.839  20.721  1.00 25.10           S  
ATOM   1451  CE  MET H 189      17.633   9.139  20.543  1.00 23.93           C  
ATOM   1452  C   MET H 189      15.558  11.538  16.235  1.00 22.94           C  
ATOM   1453  O   MET H 189      15.487  10.356  15.900  1.00 22.61           O  
ATOM   1454  N   ASN H 190      15.680  12.540  15.340  1.00 23.73           N  
ATOM   1455  CA  ASN H 190      15.698  12.292  13.925  1.00 24.31           C  
ATOM   1456  CB  ASN H 190      14.612  13.067  13.156  1.00 24.56           C  
ATOM   1457  CG  ASN H 190      13.237  12.625  13.638  1.00 25.43           C  
ATOM   1458  OD1 ASN H 190      12.958  11.436  13.771  1.00 27.71           O  
ATOM   1459  ND2 ASN H 190      12.350  13.619  13.916  1.00 24.82           N  
ATOM   1460  C   ASN H 190      17.007  12.805  13.404  1.00 24.39           C  
ATOM   1461  O   ASN H 190      17.689  13.575  14.077  1.00 24.29           O  
ATOM   1462  N   SER H 191      17.395  12.357  12.190  1.00 25.03           N  
ATOM   1463  CA  SER H 191      18.591  12.816  11.530  1.00 25.23           C  
ATOM   1464  CB  SER H 191      18.492  14.261  11.013  1.00 25.66           C  
ATOM   1465  OG  SER H 191      17.467  14.361  10.036  1.00 27.09           O  
ATOM   1466  C   SER H 191      19.747  12.732  12.474  1.00 24.61           C  
ATOM   1467  O   SER H 191      20.504  13.689  12.632  1.00 24.25           O  
ATOM   1468  N   LEU H 192      19.920  11.564  13.109  1.00 23.85           N  
ATOM   1469  CA  LEU H 192      20.959  11.384  14.082  1.00 23.83           C  
ATOM   1470  CB  LEU H 192      20.855  10.044  14.830  1.00 22.47           C  
ATOM   1471  CG  LEU H 192      19.679   9.997  15.820  1.00 22.62           C  
ATOM   1472  CD1 LEU H 192      19.538   8.609  16.456  1.00 21.33           C  
ATOM   1473  CD2 LEU H 192      19.819  11.101  16.879  1.00 21.29           C  
ATOM   1474  C   LEU H 192      22.304  11.466  13.439  1.00 24.83           C  
ATOM   1475  O   LEU H 192      22.509  11.041  12.302  1.00 25.67           O  
ATOM   1476  N   ARG H 193      23.262  12.049  14.188  1.00 24.89           N  
ATOM   1477  CA  ARG H 193      24.604  12.227  13.723  1.00 25.75           C  
ATOM   1478  CB  ARG H 193      24.965  13.709  13.521  1.00 26.56           C  
ATOM   1479  CG  ARG H 193      24.035  14.383  12.509  1.00 28.37           C  
ATOM   1480  CD  ARG H 193      24.420  15.806  12.091  1.00 29.81           C  
ATOM   1481  NE  ARG H 193      24.139  16.729  13.226  1.00 32.01           N  
ATOM   1482  CZ  ARG H 193      23.757  18.014  12.963  1.00 33.00           C  
ATOM   1483  NH1 ARG H 193      23.554  18.414  11.675  1.00 33.94           N1+
ATOM   1484  NH2 ARG H 193      23.580  18.902  13.986  1.00 33.35           N  
ATOM   1485  C   ARG H 193      25.509  11.645  14.765  1.00 25.20           C  
ATOM   1486  O   ARG H 193      25.090  11.364  15.885  1.00 24.84           O  
ATOM   1487  N   ALA H 194      26.791  11.462  14.410  1.00 25.31           N  
ATOM   1488  CA  ALA H 194      27.752  10.837  15.272  1.00 24.77           C  
ATOM   1489  CB  ALA H 194      29.153  10.759  14.639  1.00 26.15           C  
ATOM   1490  C   ALA H 194      27.883  11.622  16.544  1.00 23.84           C  
ATOM   1491  O   ALA H 194      28.015  11.039  17.618  1.00 24.03           O  
ATOM   1492  N   GLU H 195      27.829  12.966  16.465  1.00 23.70           N  
ATOM   1493  CA  GLU H 195      28.029  13.789  17.627  1.00 24.28           C  
ATOM   1494  CB  GLU H 195      28.155  15.305  17.367  1.00 25.27           C  
ATOM   1495  CG  GLU H 195      27.028  15.963  16.574  0.80 27.90           C  
ATOM   1496  CD  GLU H 195      27.563  16.191  15.169  0.80 30.21           C  
ATOM   1497  OE1 GLU H 195      27.648  15.204  14.393  0.80 30.99           O  
ATOM   1498  OE2 GLU H 195      27.907  17.362  14.856  0.80 30.76           O1-
ATOM   1499  C   GLU H 195      26.954  13.557  18.645  1.00 23.20           C  
ATOM   1500  O   GLU H 195      27.139  13.879  19.816  1.00 23.93           O  
ATOM   1501  N   ASP H 196      25.784  13.055  18.218  1.00 21.90           N  
ATOM   1502  CA  ASP H 196      24.671  12.783  19.085  1.00 19.89           C  
ATOM   1503  CB  ASP H 196      23.375  12.490  18.311  1.00 19.46           C  
ATOM   1504  CG  ASP H 196      22.938  13.794  17.650  1.00 20.52           C  
ATOM   1505  OD1 ASP H 196      22.976  14.851  18.337  1.00 21.37           O  
ATOM   1506  OD2 ASP H 196      22.573  13.752  16.445  1.00 20.36           O1-
ATOM   1507  C   ASP H 196      24.967  11.629  20.008  1.00 19.70           C  
ATOM   1508  O   ASP H 196      24.220  11.388  20.953  1.00 19.60           O  
ATOM   1509  N   THR H 197      26.012  10.825  19.730  1.00 19.66           N  
ATOM   1510  CA  THR H 197      26.297   9.692  20.576  1.00 18.97           C  
ATOM   1511  CB  THR H 197      27.515   8.923  20.145  1.00 18.99           C  
ATOM   1512  OG1 THR H 197      27.359   8.467  18.809  1.00 19.76           O  
ATOM   1513  CG2 THR H 197      27.705   7.723  21.089  1.00 18.00           C  
ATOM   1514  C   THR H 197      26.529  10.162  21.983  1.00 19.09           C  
ATOM   1515  O   THR H 197      27.328  11.065  22.229  1.00 18.79           O  
ATOM   1516  N   ALA H 198      25.813   9.555  22.957  1.00 18.37           N  
ATOM   1517  CA  ALA H 198      25.991   9.945  24.327  1.00 17.79           C  
ATOM   1518  CB  ALA H 198      25.690  11.433  24.579  1.00 18.19           C  
ATOM   1519  C   ALA H 198      25.037   9.167  25.174  1.00 17.43           C  
ATOM   1520  O   ALA H 198      24.193   8.428  24.668  1.00 17.18           O  
ATOM   1521  N   VAL H 199      25.200   9.283  26.508  1.00 15.99           N  
ATOM   1522  CA  VAL H 199      24.259   8.709  27.418  1.00 15.44           C  
ATOM   1523  CB  VAL H 199      24.849   8.385  28.760  1.00 14.78           C  
ATOM   1524  CG1 VAL H 199      23.733   7.851  29.674  1.00 14.62           C  
ATOM   1525  CG2 VAL H 199      26.008   7.397  28.555  1.00 15.42           C  
ATOM   1526  C   VAL H 199      23.233   9.780  27.614  1.00 15.88           C  
ATOM   1527  O   VAL H 199      23.576  10.931  27.878  1.00 16.44           O  
ATOM   1528  N   TYR H 200      21.939   9.428  27.492  1.00 16.29           N  
ATOM   1529  CA  TYR H 200      20.891  10.401  27.624  1.00 15.71           C  
ATOM   1530  CB  TYR H 200      19.834  10.337  26.507  1.00 15.12           C  
ATOM   1531  CG  TYR H 200      20.414  10.933  25.272  1.00 16.14           C  
ATOM   1532  CD1 TYR H 200      21.309  10.240  24.491  1.00 16.51           C  
ATOM   1533  CD2 TYR H 200      20.040  12.198  24.887  1.00 15.82           C  
ATOM   1534  CE1 TYR H 200      21.831  10.810  23.352  1.00 15.58           C  
ATOM   1535  CE2 TYR H 200      20.558  12.771  23.751  1.00 17.18           C  
ATOM   1536  CZ  TYR H 200      21.456  12.078  22.980  1.00 16.01           C  
ATOM   1537  OH  TYR H 200      21.989  12.665  21.813  1.00 16.30           O  
ATOM   1538  C   TYR H 200      20.188  10.148  28.911  1.00 15.41           C  
ATOM   1539  O   TYR H 200      19.823   9.016  29.221  1.00 14.89           O  
ATOM   1540  N   TYR H 201      19.994  11.224  29.699  1.00 15.42           N  
ATOM   1541  CA  TYR H 201      19.365  11.108  30.980  1.00 15.90           C  
ATOM   1542  CB  TYR H 201      20.187  11.697  32.144  1.00 15.96           C  
ATOM   1543  CG  TYR H 201      21.483  10.986  32.335  1.00 16.20           C  
ATOM   1544  CD1 TYR H 201      21.552   9.810  33.050  1.00 15.46           C  
ATOM   1545  CD2 TYR H 201      22.640  11.517  31.814  1.00 16.93           C  
ATOM   1546  CE1 TYR H 201      22.759   9.173  33.229  1.00 16.08           C  
ATOM   1547  CE2 TYR H 201      23.848  10.885  31.990  1.00 16.67           C  
ATOM   1548  CZ  TYR H 201      23.908   9.709  32.698  1.00 16.54           C  
ATOM   1549  OH  TYR H 201      25.147   9.061  32.881  1.00 18.60           O  
ATOM   1550  C   TYR H 201      18.125  11.946  30.969  1.00 17.01           C  
ATOM   1551  O   TYR H 201      18.090  13.023  30.374  1.00 17.23           O  
ATOM   1552  N   CYS H 202      17.050  11.440  31.606  1.00 17.47           N  
ATOM   1553  CA  CYS H 202      15.879  12.242  31.800  1.00 17.84           C  
ATOM   1554  CB  CYS H 202      14.537  11.491  31.613  1.00 19.34           C  
ATOM   1555  SG  CYS H 202      14.381   9.978  32.611  1.00 22.68           S  
ATOM   1556  C   CYS H 202      15.992  12.744  33.210  1.00 16.80           C  
ATOM   1557  O   CYS H 202      16.529  12.051  34.073  1.00 17.45           O  
ATOM   1558  N   ALA H 203      15.539  13.987  33.481  1.00 16.24           N  
ATOM   1559  CA  ALA H 203      15.683  14.504  34.814  1.00 16.01           C  
ATOM   1560  CB  ALA H 203      16.908  15.418  34.985  1.00 14.52           C  
ATOM   1561  C   ALA H 203      14.475  15.327  35.140  1.00 15.88           C  
ATOM   1562  O   ALA H 203      13.861  15.920  34.252  1.00 16.77           O  
ATOM   1563  N   TYR H 204      14.106  15.414  36.438  1.00 16.02           N  
ATOM   1564  CA  TYR H 204      12.925  16.183  36.710  1.00 16.05           C  
ATOM   1565  CB  TYR H 204      11.793  15.447  37.461  1.00 10.80           C  
ATOM   1566  CG  TYR H 204      11.849  15.637  38.935  1.00  8.97           C  
ATOM   1567  CD1 TYR H 204      12.566  14.801  39.758  1.00  0.00           C  
ATOM   1568  CD2 TYR H 204      11.141  16.678  39.489  1.00  0.00           C  
ATOM   1569  CE1 TYR H 204      12.567  15.018  41.118  1.00  0.00           C  
ATOM   1570  CE2 TYR H 204      11.139  16.899  40.845  1.00  0.00           C  
ATOM   1571  CZ  TYR H 204      11.855  16.063  41.663  1.00 15.72           C  
ATOM   1572  OH  TYR H 204      11.851  16.284  43.055  1.00  0.00           O  
ATOM   1573  C   TYR H 204      13.338  17.396  37.474  1.00 16.50           C  
ATOM   1574  O   TYR H 204      14.289  17.376  38.255  1.00 16.30           O  
ATOM   1575  N   ARG H 205      12.644  18.521  37.225  1.00 16.73           N  
ATOM   1576  CA  ARG H 205      13.090  19.739  37.834  1.00 16.84           C  
ATOM   1577  CB  ARG H 205      12.635  21.016  37.114  1.00 16.80           C  
ATOM   1578  CG  ARG H 205      13.266  21.124  35.724  1.00 19.60           C  
ATOM   1579  CD  ARG H 205      14.690  20.575  35.649  1.00  0.00           C  
ATOM   1580  NE  ARG H 205      15.587  21.528  36.357  1.00  0.00           N  
ATOM   1581  CZ  ARG H 205      16.282  22.456  35.638  1.00 38.19           C  
ATOM   1582  NH1 ARG H 205      16.183  22.478  34.277  1.00  0.00           N1+
ATOM   1583  NH2 ARG H 205      17.086  23.356  36.276  1.00  0.00           N  
ATOM   1584  C   ARG H 205      12.716  19.787  39.282  1.00 17.51           C  
ATOM   1585  O   ARG H 205      11.636  19.366  39.687  1.00 17.14           O  
ATOM   1586  N   ARG H 206      12.951  21.098  39.514  1.00 21.78           N  
ATOM   1587  CA  ARG H 206      12.028  21.780  40.393  1.00 22.91           C  
ATOM   1588  CB  ARG H 206      12.492  22.022  41.838  1.00 22.85           C  
ATOM   1589  CG  ARG H 206      12.226  20.815  42.740  1.00 26.04           C  
ATOM   1590  CD  ARG H 206      12.258  21.117  44.240  1.00 27.23           C  
ATOM   1591  NE  ARG H 206      11.878  19.857  44.939  1.00 35.96           N  
ATOM   1592  CZ  ARG H 206      12.418  19.551  46.153  1.00 37.10           C  
ATOM   1593  NH1 ARG H 206      13.284  20.413  46.763  1.00 39.40           N1+
ATOM   1594  NH2 ARG H 206      12.095  18.371  46.756  1.00 36.28           N  
ATOM   1595  C   ARG H 206      11.739  23.131  39.749  1.00 23.51           C  
ATOM   1596  O   ARG H 206      12.615  23.700  39.099  1.00 24.45           O  
ATOM   1597  N   ILE H 207      10.492  23.669  39.838  1.00 23.01           N  
ATOM   1598  CA  ILE H 207      10.244  24.995  39.303  1.00 26.03           C  
ATOM   1599  CB  ILE H 207       9.750  25.072  37.869  1.00 20.25           C  
ATOM   1600  CG1 ILE H 207       8.364  24.436  37.666  1.00 17.23           C  
ATOM   1601  CG2 ILE H 207      10.835  24.479  36.954  1.00 16.81           C  
ATOM   1602  CD1 ILE H 207       7.755  24.754  36.295  1.00 22.94           C  
ATOM   1603  C   ILE H 207       9.262  25.698  40.196  1.00 26.80           C  
ATOM   1604  O   ILE H 207       8.775  25.137  41.177  1.00 27.41           O  
ATOM   1605  N   GLY H 208       9.007  26.992  39.906  1.00 28.73           N  
ATOM   1606  CA  GLY H 208       8.068  27.798  40.640  0.83 30.29           C  
ATOM   1607  C   GLY H 208       8.844  28.688  41.553  1.00 31.44           C  
ATOM   1608  O   GLY H 208       8.518  29.859  41.732  1.00 31.66           O  
ATOM   1609  N   VAL H 209       9.912  28.144  42.161  1.00 32.08           N  
ATOM   1610  CA  VAL H 209      10.755  28.939  43.000  1.00 33.46           C  
ATOM   1611  CB  VAL H 209      10.768  28.495  44.434  1.00 35.66           C  
ATOM   1612  CG1 VAL H 209       9.352  28.652  45.013  1.00  0.00           C  
ATOM   1613  CG2 VAL H 209      11.296  27.054  44.486  1.00 50.73           C  
ATOM   1614  C   VAL H 209      12.131  28.739  42.458  1.00 33.51           C  
ATOM   1615  O   VAL H 209      12.512  27.629  42.086  1.00 33.58           O  
ATOM   1616  N   PRO H 210      12.892  29.782  42.398  1.00 30.98           N  
ATOM   1617  CA  PRO H 210      14.226  29.664  41.887  1.00 30.86           C  
ATOM   1618  CD  PRO H 210      12.331  31.105  42.171  1.00  0.00           C  
ATOM   1619  CB  PRO H 210      14.710  31.099  41.684  1.00 25.84           C  
ATOM   1620  CG  PRO H 210      13.413  31.878  41.400  1.00 24.47           C  
ATOM   1621  C   PRO H 210      15.099  28.842  42.778  1.00 31.20           C  
ATOM   1622  O   PRO H 210      16.164  28.413  42.337  1.00 29.90           O  
ATOM   1623  N   ARG H 211      14.708  28.646  44.049  1.00 29.80           N  
ATOM   1624  CA  ARG H 211      15.549  27.871  44.912  1.00 29.59           C  
ATOM   1625  CB  ARG H 211      15.016  27.829  46.358  1.00 32.77           C  
ATOM   1626  CG  ARG H 211      13.605  27.240  46.506  1.00 41.69           C  
ATOM   1627  CD  ARG H 211      13.101  27.216  47.954  1.00 42.20           C  
ATOM   1628  NE  ARG H 211      12.458  28.528  48.252  1.00  0.00           N  
ATOM   1629  CZ  ARG H 211      11.098  28.648  48.235  1.00  0.00           C  
ATOM   1630  NH1 ARG H 211      10.313  27.550  48.037  1.00  0.00           N1+
ATOM   1631  NH2 ARG H 211      10.521  29.868  48.433  1.00  0.00           N  
ATOM   1632  C   ARG H 211      15.613  26.462  44.412  1.00 28.69           C  
ATOM   1633  O   ARG H 211      16.695  25.919  44.201  1.00 32.17           O  
ATOM   1634  N   ARG H 212      14.423  25.877  44.168  1.00 27.43           N  
ATOM   1635  CA  ARG H 212      14.194  24.505  43.810  1.00 25.63           C  
ATOM   1636  CB  ARG H 212      12.703  24.130  43.928  1.00 27.84           C  
ATOM   1637  CG  ARG H 212      12.172  24.371  45.347  1.00 30.67           C  
ATOM   1638  CD  ARG H 212      10.696  24.024  45.562  1.00 33.92           C  
ATOM   1639  NE  ARG H 212      10.636  22.792  46.399  1.00  0.00           N  
ATOM   1640  CZ  ARG H 212       9.794  22.748  47.474  1.00  0.00           C  
ATOM   1641  NH1 ARG H 212       9.004  23.822  47.765  1.00  0.00           N1+
ATOM   1642  NH2 ARG H 212       9.746  21.633  48.260  1.00  0.00           N  
ATOM   1643  C   ARG H 212      14.689  24.227  42.431  1.00 25.46           C  
ATOM   1644  O   ARG H 212      15.008  23.083  42.105  1.00 25.91           O  
ATOM   1645  N   ASP H 213      14.731  25.261  41.572  1.00 22.25           N  
ATOM   1646  CA  ASP H 213      15.121  25.061  40.208  1.00 23.79           C  
ATOM   1647  CB  ASP H 213      15.217  26.380  39.418  1.00 22.95           C  
ATOM   1648  CG  ASP H 213      15.106  26.074  37.933  1.00 25.58           C  
ATOM   1649  OD1 ASP H 213      15.163  24.872  37.561  1.00 22.94           O  
ATOM   1650  OD2 ASP H 213      14.948  27.048  37.149  1.00 18.77           O1-
ATOM   1651  C   ASP H 213      16.463  24.381  40.184  1.00 22.80           C  
ATOM   1652  O   ASP H 213      17.496  25.007  40.418  1.00 22.66           O  
ATOM   1653  N   GLU H 214      16.460  23.054  39.920  1.00 22.28           N  
ATOM   1654  CA  GLU H 214      17.661  22.262  39.866  1.00 22.27           C  
ATOM   1655  CB  GLU H 214      18.309  22.104  41.257  1.00 20.25           C  
ATOM   1656  CG  GLU H 214      19.837  22.010  41.277  1.00 19.40           C  
ATOM   1657  CD  GLU H 214      20.304  20.735  40.601  1.00  0.00           C  
ATOM   1658  OE1 GLU H 214      19.808  19.637  40.969  1.00  0.00           O  
ATOM   1659  OE2 GLU H 214      21.181  20.852  39.706  1.00  0.00           O1-
ATOM   1660  C   GLU H 214      17.195  20.901  39.416  1.00 20.19           C  
ATOM   1661  O   GLU H 214      15.994  20.650  39.394  1.00 20.86           O  
ATOM   1662  N   PHE H 215      18.098  19.980  39.013  1.00 18.83           N  
ATOM   1663  CA  PHE H 215      17.587  18.687  38.637  1.00 21.08           C  
ATOM   1664  CB  PHE H 215      18.387  18.007  37.510  1.00 18.91           C  
ATOM   1665  CG  PHE H 215      18.260  18.776  36.239  1.00 19.64           C  
ATOM   1666  CD1 PHE H 215      17.173  18.605  35.417  1.00 17.32           C  
ATOM   1667  CD2 PHE H 215      19.248  19.656  35.858  1.00 16.41           C  
ATOM   1668  CE1 PHE H 215      17.071  19.311  34.241  1.00 16.29           C  
ATOM   1669  CE2 PHE H 215      19.152  20.364  34.684  1.00 17.83           C  
ATOM   1670  CZ  PHE H 215      18.059  20.193  33.869  1.00 16.96           C  
ATOM   1671  C   PHE H 215      17.703  17.780  39.830  1.00 22.10           C  
ATOM   1672  O   PHE H 215      18.778  17.252  40.113  1.00 20.18           O  
ATOM   1673  N   ASP H 216      16.583  17.595  40.563  1.00 20.92           N  
ATOM   1674  CA  ASP H 216      16.500  16.763  41.735  1.00 18.49           C  
ATOM   1675  CB  ASP H 216      15.150  16.840  42.453  1.00 20.07           C  
ATOM   1676  CG  ASP H 216      14.990  18.255  42.937  1.00 22.36           C  
ATOM   1677  OD1 ASP H 216      15.123  19.166  42.079  1.00 22.89           O  
ATOM   1678  OD2 ASP H 216      14.762  18.450  44.160  1.00 25.43           O1-
ATOM   1679  C   ASP H 216      16.614  15.320  41.390  1.00 20.53           C  
ATOM   1680  O   ASP H 216      17.412  14.609  42.004  1.00 22.68           O  
ATOM   1681  N   ILE H 217      15.819  14.831  40.407  1.00 16.30           N  
ATOM   1682  CA  ILE H 217      15.942  13.407  40.244  1.00 17.35           C  
ATOM   1683  CB  ILE H 217      14.665  12.663  40.521  1.00 17.99           C  
ATOM   1684  CG1 ILE H 217      14.283  12.795  42.008  1.00 16.64           C  
ATOM   1685  CG2 ILE H 217      14.844  11.210  40.052  1.00 18.48           C  
ATOM   1686  CD1 ILE H 217      12.860  12.334  42.315  1.00 23.57           C  
ATOM   1687  C   ILE H 217      16.351  13.116  38.841  1.00 16.18           C  
ATOM   1688  O   ILE H 217      15.888  13.759  37.901  1.00 16.19           O  
ATOM   1689  N   TRP H 218      17.247  12.119  38.679  1.00 16.83           N  
ATOM   1690  CA  TRP H 218      17.767  11.760  37.390  1.00 16.02           C  
ATOM   1691  CB  TRP H 218      19.298  11.883  37.302  1.00 15.12           C  
ATOM   1692  CG  TRP H 218      19.845  13.285  37.403  1.00 14.54           C  
ATOM   1693  CD2 TRP H 218      20.468  13.988  36.317  1.00 13.83           C  
ATOM   1694  CD1 TRP H 218      19.911  14.110  38.486  1.00 14.61           C  
ATOM   1695  NE1 TRP H 218      20.532  15.288  38.140  1.00 14.38           N  
ATOM   1696  CE2 TRP H 218      20.882  15.223  36.808  1.00 13.51           C  
ATOM   1697  CE3 TRP H 218      20.681  13.629  35.017  1.00 14.85           C  
ATOM   1698  CZ2 TRP H 218      21.521  16.123  36.003  1.00 13.73           C  
ATOM   1699  CZ3 TRP H 218      21.320  14.538  34.206  1.00 14.78           C  
ATOM   1700  CH2 TRP H 218      21.733  15.761  34.690  1.00 15.15           C  
ATOM   1701  C   TRP H 218      17.478  10.313  37.151  1.00 16.90           C  
ATOM   1702  O   TRP H 218      17.368   9.523  38.088  1.00 16.59           O  
ATOM   1703  N   GLY H 219      17.339   9.940  35.863  1.00 17.02           N  
ATOM   1704  CA  GLY H 219      17.140   8.568  35.490  1.00 18.17           C  
ATOM   1705  C   GLY H 219      18.499   7.933  35.435  1.00 18.95           C  
ATOM   1706  O   GLY H 219      19.512   8.597  35.647  1.00 19.81           O  
ATOM   1707  N   GLN H 220      18.542   6.611  35.162  1.00 19.42           N  
ATOM   1708  CA  GLN H 220      19.764   5.850  35.102  1.00 19.90           C  
ATOM   1709  CB  GLN H 220      19.565   4.321  35.094  1.00 20.81           C  
ATOM   1710  CG  GLN H 220      18.847   3.774  33.860  1.00 23.07           C  
ATOM   1711  CD  GLN H 220      17.361   3.958  34.090  1.00 25.98           C  
ATOM   1712  OE1 GLN H 220      16.727   4.853  33.534  1.00 26.26           O  
ATOM   1713  NE2 GLN H 220      16.794   3.083  34.960  1.00 25.59           N  
ATOM   1714  C   GLN H 220      20.582   6.205  33.898  1.00 19.19           C  
ATOM   1715  O   GLN H 220      21.808   6.130  33.939  1.00 20.19           O  
ATOM   1716  N   GLY H 221      19.929   6.552  32.772  1.00 18.40           N  
ATOM   1717  CA  GLY H 221      20.658   6.887  31.581  1.00 18.80           C  
ATOM   1718  C   GLY H 221      20.527   5.761  30.602  1.00 19.34           C  
ATOM   1719  O   GLY H 221      20.471   4.588  30.970  1.00 18.96           O  
ATOM   1720  N   THR H 222      20.452   6.118  29.305  1.00 19.39           N  
ATOM   1721  CA  THR H 222      20.393   5.142  28.257  1.00 20.35           C  
ATOM   1722  CB  THR H 222      19.046   5.047  27.599  1.00 20.96           C  
ATOM   1723  OG1 THR H 222      19.013   3.938  26.712  1.00 21.78           O  
ATOM   1724  CG2 THR H 222      18.757   6.353  26.843  1.00 21.18           C  
ATOM   1725  C   THR H 222      21.401   5.573  27.239  1.00 19.86           C  
ATOM   1726  O   THR H 222      21.556   6.766  26.979  1.00 19.68           O  
ATOM   1727  N   MET H 223      22.118   4.610  26.626  1.00 19.89           N  
ATOM   1728  CA  MET H 223      23.172   4.955  25.714  0.94 19.77           C  
ATOM   1729  CB  MET H 223      24.373   3.994  25.802  0.94 21.81           C  
ATOM   1730  CG  MET H 223      25.565   4.407  24.938  0.94 23.33           C  
ATOM   1731  SD  MET H 223      26.433   5.896  25.521  0.85 29.99           S  
ATOM   1732  CE  MET H 223      27.670   5.889  24.193  0.85 26.93           C  
ATOM   1733  C   MET H 223      22.668   4.924  24.307  1.00 19.11           C  
ATOM   1734  O   MET H 223      21.952   4.009  23.906  1.00 18.33           O  
ATOM   1735  N   VAL H 224      23.022   5.967  23.526  1.00 18.92           N  
ATOM   1736  CA  VAL H 224      22.664   6.024  22.140  1.00 17.99           C  
ATOM   1737  CB  VAL H 224      21.843   7.236  21.797  1.00 18.68           C  
ATOM   1738  CG1 VAL H 224      21.620   7.285  20.276  1.00 16.91           C  
ATOM   1739  CG2 VAL H 224      20.543   7.184  22.615  1.00 17.68           C  
ATOM   1740  C   VAL H 224      23.948   6.115  21.379  1.00 18.89           C  
ATOM   1741  O   VAL H 224      24.740   7.034  21.584  1.00 19.05           O  
ATOM   1742  N   THR H 225      24.192   5.146  20.475  1.00 18.84           N  
ATOM   1743  CA  THR H 225      25.403   5.175  19.711  1.00 19.18           C  
ATOM   1744  CB  THR H 225      26.196   3.900  19.809  1.00 19.01           C  
ATOM   1745  OG1 THR H 225      26.538   3.639  21.163  1.00 18.37           O  
ATOM   1746  CG2 THR H 225      27.472   4.034  18.961  1.00 17.19           C  
ATOM   1747  C   THR H 225      25.015   5.351  18.279  1.00 19.13           C  
ATOM   1748  O   THR H 225      24.226   4.576  17.739  1.00 18.67           O  
ATOM   1749  N   VAL H 226      25.553   6.397  17.625  1.00 19.41           N  
ATOM   1750  CA  VAL H 226      25.243   6.589  16.240  1.00 21.37           C  
ATOM   1751  CB  VAL H 226      24.900   8.010  15.913  1.00 21.02           C  
ATOM   1752  CG1 VAL H 226      24.594   8.115  14.413  1.00 20.29           C  
ATOM   1753  CG2 VAL H 226      23.752   8.466  16.826  1.00 21.10           C  
ATOM   1754  C   VAL H 226      26.496   6.250  15.500  1.00 23.52           C  
ATOM   1755  O   VAL H 226      27.483   6.980  15.566  1.00 24.09           O  
ATOM   1756  N   SER H 227      26.494   5.120  14.769  1.00 25.59           N  
ATOM   1757  CA  SER H 227      27.692   4.726  14.089  1.00 28.36           C  
ATOM   1758  CB  SER H 227      28.620   3.855  14.954  1.00 28.86           C  
ATOM   1759  OG  SER H 227      29.778   3.491  14.218  1.00 29.27           O  
ATOM   1760  C   SER H 227      27.324   3.905  12.899  1.00 29.44           C  
ATOM   1761  O   SER H 227      26.237   3.332  12.825  1.00 29.07           O  
ATOM   1762  N   SER H 228      28.245   3.836  11.922  1.00 31.73           N  
ATOM   1763  CA  SER H 228      28.000   3.047  10.755  1.00 34.08           C  
ATOM   1764  CB  SER H 228      28.938   3.383   9.582  1.00 34.49           C  
ATOM   1765  OG  SER H 228      28.719   4.716   9.147  1.00 36.24           O  
ATOM   1766  C   SER H 228      28.263   1.603  11.154  1.00 34.98           C  
ATOM   1767  O   SER H 228      28.830   0.853  10.317  1.00 35.67           O  
ATOM   1768  OXT SER H 228      27.904   1.230  12.303  1.00 53.06           O1-
TER    1769      SER H 228 
CONECT  163  665
CONECT  665  163
CONECT  974 1555
CONECT 1555  974
END
