# Supplementary material for: Fully automated antibody structure prediction using BIOVIA tools: Validation study
Source: PLoS One. 2017 May 18;12(5):e0177923. doi: 10.1371/journal.pone.0177923 (PMC5436848; doi:10.1371/journal.pone.0177923)
Supplement: S2 Dataset — Predicted structures using the Top5 framework method, Chothia CDR definition with canonical filtering and generating 50 models. These were used in the comparison against predictions using no filtering. (ZIP) [file pone.0177923.s004.zip › 4OII_LH_FV_FinalModel.pdb]

REMARK   Accelrys Discovery Studio PDB file
REMARK   Created:  2015-04-10T07:38:40Z
SSBOND   1 CYS L   23    CYS L   88                                     
SSBOND   2 CYS H  129    CYS H  203                                     
ATOM      1  N   ASP L   1      24.303  33.869  26.914  1.00 57.45           N1+
ATOM      2  CA  ASP L   1      24.782  32.596  27.486  1.00 54.16           C  
ATOM      3  CB  ASP L   1      25.496  31.748  26.420  1.00 59.49           C  
ATOM      4  CG  ASP L   1      24.443  31.235  25.457  1.00 61.29           C  
ATOM      5  OD1 ASP L   1      23.313  31.794  25.464  1.00 68.83           O  
ATOM      6  OD2 ASP L   1      24.750  30.267  24.709  1.00 58.29           O1-
ATOM      7  C   ASP L   1      25.744  32.856  28.593  1.00 49.01           C  
ATOM      8  O   ASP L   1      26.533  33.797  28.534  1.00 50.59           O  
ATOM      9  N   ILE L   2      25.683  32.014  29.641  1.00 40.50           N  
ATOM     10  CA  ILE L   2      26.536  32.131  30.785  1.00 38.87           C  
ATOM     11  CB  ILE L   2      25.793  31.999  32.092  1.00 37.50           C  
ATOM     12  CG1 ILE L   2      24.722  33.092  32.265  1.00 38.23           C  
ATOM     13  CG2 ILE L   2      26.825  31.981  33.231  1.00 33.40           C  
ATOM     14  CD1 ILE L   2      25.276  34.505  32.425  1.00 45.07           C  
ATOM     15  C   ILE L   2      27.449  30.946  30.726  1.00 37.83           C  
ATOM     16  O   ILE L   2      27.003  29.833  30.457  1.00 41.30           O  
ATOM     17  N   GLN L   3      28.759  31.154  30.966  1.00 33.91           N  
ATOM     18  CA  GLN L   3      29.668  30.049  30.858  1.00 37.27           C  
ATOM     19  CB  GLN L   3      30.837  30.372  29.915  1.00 43.20           C  
ATOM     20  CG  GLN L   3      31.367  29.152  29.170  1.00 52.38           C  
ATOM     21  CD  GLN L   3      30.373  28.912  28.038  1.00 66.64           C  
ATOM     22  OE1 GLN L   3      29.981  29.844  27.340  1.00 70.99           O  
ATOM     23  NE2 GLN L   3      29.938  27.636  27.855  1.00 66.55           N  
ATOM     24  C   GLN L   3      30.237  29.811  32.228  1.00 36.38           C  
ATOM     25  O   GLN L   3      30.455  30.755  32.985  1.00 37.07           O  
ATOM     26  N   MET L   4      30.489  28.535  32.596  1.00 34.99           N  
ATOM     27  CA  MET L   4      31.005  28.261  33.912  1.00 33.14           C  
ATOM     28  CB  MET L   4      30.188  27.208  34.680  1.00 35.72           C  
ATOM     29  CG  MET L   4      28.736  27.624  34.925  1.00 37.19           C  
ATOM     30  SD  MET L   4      28.528  29.082  35.989  1.00 32.50           S  
ATOM     31  CE  MET L   4      29.015  28.221  37.511  1.00 27.81           C  
ATOM     32  C   MET L   4      32.390  27.712  33.785  1.00 33.08           C  
ATOM     33  O   MET L   4      32.637  26.790  33.010  1.00 35.47           O  
ATOM     34  N   THR L   5      33.343  28.274  34.560  1.00 32.51           N  
ATOM     35  CA  THR L   5      34.690  27.784  34.528  1.00 32.16           C  
ATOM     36  CB  THR L   5      35.717  28.864  34.324  1.00 35.87           C  
ATOM     37  OG1 THR L   5      35.481  29.534  33.094  1.00 38.72           O  
ATOM     38  CG2 THR L   5      37.118  28.227  34.309  1.00 35.07           C  
ATOM     39  C   THR L   5      34.950  27.131  35.848  1.00 31.21           C  
ATOM     40  O   THR L   5      34.919  27.777  36.896  1.00 32.25           O  
ATOM     41  N   GLN L   6      35.223  25.811  35.830  1.00 30.64           N  
ATOM     42  CA  GLN L   6      35.411  25.126  37.077  1.00 34.04           C  
ATOM     43  CB  GLN L   6      34.530  23.870  37.241  1.00 33.93           C  
ATOM     44  CG  GLN L   6      34.680  23.216  38.620  1.00 34.75           C  
ATOM     45  CD  GLN L   6      33.750  22.014  38.747  1.00 32.12           C  
ATOM     46  OE1 GLN L   6      33.078  21.614  37.798  1.00 29.91           O  
ATOM     47  NE2 GLN L   6      33.714  21.416  39.969  1.00 32.72           N  
ATOM     48  C   GLN L   6      36.843  24.706  37.212  1.00 34.83           C  
ATOM     49  O   GLN L   6      37.493  24.322  36.241  1.00 33.55           O  
ATOM     50  N   SER L   7      37.382  24.800  38.444  0.90 36.02           N  
ATOM     51  CA  SER L   7      38.730  24.366  38.674  0.90 38.10           C  
ATOM     52  CB  SER L   7      39.766  25.504  38.627  0.90 41.40           C  
ATOM     53  OG  SER L   7      39.530  26.431  39.675  0.90 48.58           O  
ATOM     54  C   SER L   7      38.781  23.764  40.044  0.90 38.65           C  
ATOM     55  O   SER L   7      37.970  24.106  40.904  0.90 40.28           O  
ATOM     56  N   PRO L   8      39.700  22.863  40.296  1.00 37.79           N  
ATOM     57  CA  PRO L   8      40.644  22.382  39.316  1.00 37.61           C  
ATOM     58  CD  PRO L   8      40.162  22.640  41.656  1.00 34.47           C  
ATOM     59  CB  PRO L   8      41.859  21.896  40.111  1.00 35.32           C  
ATOM     60  CG  PRO L   8      41.306  21.624  41.521  1.00 32.83           C  
ATOM     61  C   PRO L   8      40.030  21.282  38.512  1.00 38.80           C  
ATOM     62  O   PRO L   8      39.029  20.716  38.945  1.00 39.92           O  
ATOM     63  N   ALA L   9      40.604  20.963  37.337  1.00 35.88           N  
ATOM     64  CA  ALA L   9      40.103  19.887  36.529  1.00 34.99           C  
ATOM     65  CB  ALA L   9      40.864  19.743  35.199  1.00 36.35           C  
ATOM     66  C   ALA L   9      40.290  18.604  37.278  1.00 33.96           C  
ATOM     67  O   ALA L   9      39.403  17.752  37.296  1.00 31.49           O  
ATOM     68  N   SER L  10      41.462  18.435  37.921  1.00 33.73           N  
ATOM     69  CA  SER L  10      41.728  17.212  38.628  1.00 32.59           C  
ATOM     70  CB  SER L  10      42.827  16.349  37.995  1.00 35.35           C  
ATOM     71  OG  SER L  10      42.369  15.787  36.777  1.00 41.32           O  
ATOM     72  C   SER L  10      42.221  17.548  39.996  1.00 35.09           C  
ATOM     73  O   SER L  10      42.892  18.559  40.201  1.00 37.35           O  
ATOM     74  N   LEU L  11      41.896  16.682  40.974  1.00 33.45           N  
ATOM     75  CA  LEU L  11      42.291  16.943  42.324  1.00 36.48           C  
ATOM     76  CB  LEU L  11      41.121  17.589  43.109  1.00 37.33           C  
ATOM     77  CG  LEU L  11      41.388  18.072  44.550  1.00 43.08           C  
ATOM     78  CD1 LEU L  11      41.792  16.918  45.472  1.00 43.69           C  
ATOM     79  CD2 LEU L  11      42.351  19.265  44.600  1.00 44.81           C  
ATOM     80  C   LEU L  11      42.634  15.624  42.958  1.00 35.28           C  
ATOM     81  O   LEU L  11      41.879  14.659  42.855  1.00 35.94           O  
ATOM     82  N   SER L  12      43.803  15.543  43.623  1.00 33.97           N  
ATOM     83  CA  SER L  12      44.148  14.327  44.303  1.00 34.17           C  
ATOM     84  CB  SER L  12      45.504  13.745  43.870  1.00 33.42           C  
ATOM     85  OG  SER L  12      46.521  14.726  43.991  1.00 38.51           O  
ATOM     86  C   SER L  12      44.175  14.644  45.763  1.00 31.78           C  
ATOM     87  O   SER L  12      44.782  15.627  46.185  1.00 31.54           O  
ATOM     88  N   ALA L  13      43.488  13.817  46.577  1.00 32.63           N  
ATOM     89  CA  ALA L  13      43.415  14.088  47.985  1.00 35.57           C  
ATOM     90  CB  ALA L  13      42.176  14.906  48.389  1.00 33.37           C  
ATOM     91  C   ALA L  13      43.332  12.786  48.709  1.00 36.72           C  
ATOM     92  O   ALA L  13      43.098  11.738  48.109  1.00 38.75           O  
ATOM     93  N   SER L  14      43.536  12.828  50.039  1.00 37.36           N  
ATOM     94  CA  SER L  14      43.510  11.637  50.835  1.00 37.74           C  
ATOM     95  CB  SER L  14      44.737  11.492  51.749  1.00 42.37           C  
ATOM     96  OG  SER L  14      45.922  11.433  50.969  1.00 46.80           O  
ATOM     97  C   SER L  14      42.317  11.727  51.724  1.00 37.64           C  
ATOM     98  O   SER L  14      41.760  12.804  51.935  1.00 38.36           O  
ATOM     99  N   VAL L  15      41.884  10.577  52.270  1.00 36.23           N  
ATOM    100  CA  VAL L  15      40.739  10.580  53.127  1.00 38.43           C  
ATOM    101  CB  VAL L  15      40.326   9.216  53.588  1.00 35.84           C  
ATOM    102  CG1 VAL L  15      39.211   9.394  54.632  1.00 34.18           C  
ATOM    103  CG2 VAL L  15      39.917   8.375  52.366  1.00 35.76           C  
ATOM    104  C   VAL L  15      41.064  11.376  54.349  1.00 42.13           C  
ATOM    105  O   VAL L  15      42.170  11.303  54.883  1.00 44.73           O  
ATOM    106  N   GLY L  16      40.082  12.177  54.811  1.00 37.40           N  
ATOM    107  CA  GLY L  16      40.233  12.956  56.006  1.00 38.70           C  
ATOM    108  C   GLY L  16      40.648  14.349  55.648  1.00 40.27           C  
ATOM    109  O   GLY L  16      40.579  15.252  56.481  1.00 40.48           O  
ATOM    110  N   GLU L  17      41.092  14.572  54.397  1.00 38.84           N  
ATOM    111  CA  GLU L  17      41.525  15.890  54.028  1.00 41.92           C  
ATOM    112  CB  GLU L  17      42.529  15.928  52.861  1.00 43.20           C  
ATOM    113  CG  GLU L  17      43.920  15.423  53.250  1.00 52.56           C  
ATOM    114  CD  GLU L  17      44.886  15.724  52.113  1.00 56.97           C  
ATOM    115  OE1 GLU L  17      44.539  15.445  50.935  1.00 54.98           O  
ATOM    116  OE2 GLU L  17      45.995  16.242  52.416  1.00 57.61           O1-
ATOM    117  C   GLU L  17      40.341  16.710  53.630  1.00 44.50           C  
ATOM    118  O   GLU L  17      39.258  16.186  53.374  1.00 43.59           O  
ATOM    119  N   THR L  18      40.522  18.046  53.603  1.00 42.24           N  
ATOM    120  CA  THR L  18      39.455  18.920  53.212  1.00 42.07           C  
ATOM    121  CB  THR L  18      39.248  20.071  54.152  1.00 41.40           C  
ATOM    122  OG1 THR L  18      38.964  19.587  55.457  1.00 45.08           O  
ATOM    123  CG2 THR L  18      38.076  20.922  53.636  1.00 40.11           C  
ATOM    124  C   THR L  18      39.819  19.488  51.874  1.00 43.00           C  
ATOM    125  O   THR L  18      40.986  19.781  51.618  1.00 44.13           O  
ATOM    126  N   VAL L  19      38.823  19.633  50.975  0.90 41.14           N  
ATOM    127  CA  VAL L  19      39.116  20.160  49.671  0.90 40.34           C  
ATOM    128  CB  VAL L  19      39.084  19.142  48.569  0.90 41.02           C  
ATOM    129  CG1 VAL L  19      40.171  18.095  48.833  0.90 37.43           C  
ATOM    130  CG2 VAL L  19      37.666  18.564  48.473  0.90 38.78           C  
ATOM    131  C   VAL L  19      38.081  21.172  49.300  0.90 38.71           C  
ATOM    132  O   VAL L  19      36.967  21.167  49.823  0.90 38.79           O  
ATOM    133  N   THR L  20      38.450  22.082  48.373  1.00 37.29           N  
ATOM    134  CA  THR L  20      37.544  23.090  47.898  1.00 39.17           C  
ATOM    135  CB  THR L  20      37.937  24.477  48.330  1.00 40.48           C  
ATOM    136  OG1 THR L  20      38.045  24.543  49.745  1.00 42.14           O  
ATOM    137  CG2 THR L  20      36.858  25.463  47.856  1.00 37.29           C  
ATOM    138  C   THR L  20      37.579  23.064  46.392  1.00 38.64           C  
ATOM    139  O   THR L  20      38.645  22.952  45.788  1.00 38.06           O  
ATOM    140  N   ILE L  21      36.397  23.178  45.749  1.00 37.37           N  
ATOM    141  CA  ILE L  21      36.259  23.164  44.315  1.00 37.41           C  
ATOM    142  CB  ILE L  21      35.202  22.193  43.859  1.00 35.80           C  
ATOM    143  CG1 ILE L  21      35.400  20.782  44.439  1.00 34.18           C  
ATOM    144  CG2 ILE L  21      35.176  22.213  42.324  1.00 33.06           C  
ATOM    145  CD1 ILE L  21      36.574  20.000  43.870  1.00 31.66           C  
ATOM    146  C   ILE L  21      35.668  24.507  43.978  1.00 37.40           C  
ATOM    147  O   ILE L  21      34.754  24.957  44.665  1.00 38.96           O  
ATOM    148  N   THR L  22      36.144  25.188  42.913  0.90 34.09           N  
ATOM    149  CA  THR L  22      35.592  26.491  42.647  0.90 34.67           C  
ATOM    150  CB  THR L  22      36.611  27.596  42.708  0.90 37.38           C  
ATOM    151  OG1 THR L  22      37.642  27.368  41.762  0.90 39.84           O  
ATOM    152  CG2 THR L  22      37.203  27.648  44.125  0.90 37.21           C  
ATOM    153  C   THR L  22      34.964  26.543  41.286  0.90 34.15           C  
ATOM    154  O   THR L  22      35.337  25.807  40.376  0.90 31.51           O  
ATOM    155  N   CYS L  23      33.935  27.409  41.144  0.90 36.02           N  
ATOM    156  CA  CYS L  23      33.310  27.638  39.871  0.90 38.33           C  
ATOM    157  CB  CYS L  23      31.939  26.959  39.672  0.90 39.99           C  
ATOM    158  SG  CYS L  23      32.129  25.227  39.162  0.90 49.72           S  
ATOM    159  C   CYS L  23      33.132  29.111  39.690  0.90 39.77           C  
ATOM    160  O   CYS L  23      32.717  29.821  40.607  0.90 42.31           O  
ATOM    161  N   ARG L  24      33.464  29.606  38.481  0.90 37.47           N  
ATOM    162  CA  ARG L  24      33.325  31.004  38.206  0.90 36.67           C  
ATOM    163  CB  ARG L  24      34.640  31.681  37.791  0.90 40.96           C  
ATOM    164  CG  ARG L  24      34.606  33.201  37.939  0.90 47.70           C  
ATOM    165  CD  ARG L  24      35.838  33.902  37.368  0.90 52.98           C  
ATOM    166  NE  ARG L  24      35.940  35.218  38.053  0.88 61.40           N  
ATOM    167  CZ  ARG L  24      36.685  35.307  39.192  0.88 63.96           C  
ATOM    168  NH1 ARG L  24      37.411  34.228  39.606  0.88 61.36           N1+
ATOM    169  NH2 ARG L  24      36.703  36.466  39.913  0.88 62.14           N  
ATOM    170  C   ARG L  24      32.375  31.150  37.059  0.90 39.02           C  
ATOM    171  O   ARG L  24      32.476  30.437  36.062  0.90 39.36           O  
ATOM    172  N   ALA L  25      31.418  32.092  37.182  1.00 37.50           N  
ATOM    173  CA  ALA L  25      30.445  32.316  36.154  1.00 36.86           C  
ATOM    174  CB  ALA L  25      29.047  32.648  36.703  1.00 34.76           C  
ATOM    175  C   ALA L  25      30.886  33.491  35.341  1.00 36.86           C  
ATOM    176  O   ALA L  25      31.512  34.417  35.853  1.00 34.99           O  
ATOM    177  N   SER L  26      30.582  33.444  34.024  1.00 34.16           N  
ATOM    178  CA  SER L  26      30.911  34.474  33.078  1.00 34.59           C  
ATOM    179  CB  SER L  26      30.632  34.058  31.622  1.00 33.89           C  
ATOM    180  OG  SER L  26      29.240  33.863  31.422  1.00 32.95           O  
ATOM    181  C   SER L  26      30.082  35.685  33.372  1.00 35.41           C  
ATOM    182  O   SER L  26      30.493  36.809  33.081  1.00 36.47           O  
ATOM    183  N   GLY L  27      28.883  35.478  33.955  1.00 35.43           N  
ATOM    184  CA  GLY L  27      27.994  36.565  34.265  1.00 35.37           C  
ATOM    185  C   GLY L  27      27.526  36.346  35.669  1.00 35.61           C  
ATOM    186  O   GLY L  27      27.907  35.364  36.298  1.00 35.83           O  
ATOM    187  N   ASN L  28      26.677  37.255  36.196  1.00 35.45           N  
ATOM    188  CA  ASN L  28      26.240  37.141  37.562  1.00 35.89           C  
ATOM    189  CB  ASN L  28      25.903  38.502  38.203  1.00 39.07           C  
ATOM    190  CG  ASN L  28      25.724  38.312  39.703  1.00 41.77           C  
ATOM    191  OD1 ASN L  28      25.441  37.212  40.175  1.00 41.70           O  
ATOM    192  ND2 ASN L  28      25.884  39.419  40.477  1.00 43.61           N  
ATOM    193  C   ASN L  28      25.007  36.291  37.613  1.00 35.05           C  
ATOM    194  O   ASN L  28      23.937  36.682  37.149  1.00 35.50           O  
ATOM    195  N   ILE L  29      25.166  35.065  38.147  1.00 32.46           N  
ATOM    196  CA  ILE L  29      24.133  34.076  38.312  1.00 32.72           C  
ATOM    197  CB  ILE L  29      24.579  32.640  38.182  1.00 32.72           C  
ATOM    198  CG1 ILE L  29      25.642  32.241  39.200  1.00 34.22           C  
ATOM    199  CG2 ILE L  29      25.035  32.447  36.727  1.00 32.97           C  
ATOM    200  CD1 ILE L  29      25.903  30.737  39.252  1.00 32.61           C  
ATOM    201  C   ILE L  29      23.191  34.325  39.461  1.00 32.38           C  
ATOM    202  O   ILE L  29      22.124  33.717  39.531  1.00 32.10           O  
ATOM    203  N   HIS L  30      23.595  35.138  40.455  1.00 34.05           N  
ATOM    204  CA  HIS L  30      22.728  35.462  41.559  1.00 33.07           C  
ATOM    205  ND1 HIS L  30      22.095  38.683  41.129  1.00 38.27           N  
ATOM    206  CG  HIS L  30      21.783  37.520  40.459  1.00 37.26           C  
ATOM    207  CB  HIS L  30      21.459  36.216  41.129  1.00 34.84           C  
ATOM    208  NE2 HIS L  30      22.191  39.155  38.958  1.00 38.13           N  
ATOM    209  CD2 HIS L  30      21.847  37.828  39.135  1.00 37.52           C  
ATOM    210  CE1 HIS L  30      22.330  39.628  40.183  1.00 38.43           C  
ATOM    211  C   HIS L  30      22.324  34.239  42.327  1.00 33.92           C  
ATOM    212  O   HIS L  30      21.145  34.011  42.597  1.00 33.69           O  
ATOM    213  N   ASN L  31      23.327  33.419  42.688  1.00 33.46           N  
ATOM    214  CA  ASN L  31      23.187  32.286  43.558  1.00 32.18           C  
ATOM    215  CB  ASN L  31      22.605  32.672  44.927  1.00 31.83           C  
ATOM    216  CG  ASN L  31      23.610  33.592  45.603  1.00 34.14           C  
ATOM    217  OD1 ASN L  31      24.811  33.322  45.608  1.00 34.95           O  
ATOM    218  ND2 ASN L  31      23.112  34.719  46.181  1.00 35.58           N  
ATOM    219  C   ASN L  31      22.333  31.208  42.973  1.00 31.05           C  
ATOM    220  O   ASN L  31      21.925  30.298  43.696  1.00 30.32           O  
ATOM    221  N   TYR L  32      22.074  31.228  41.652  1.00 30.44           N  
ATOM    222  CA  TYR L  32      21.322  30.120  41.137  1.00 30.34           C  
ATOM    223  CB  TYR L  32      20.441  30.465  39.917  1.00 33.51           C  
ATOM    224  CG  TYR L  32      19.279  31.295  40.357  1.00 34.93           C  
ATOM    225  CD1 TYR L  32      19.365  32.664  40.458  1.00 36.73           C  
ATOM    226  CD2 TYR L  32      18.081  30.690  40.661  1.00 37.97           C  
ATOM    227  CE1 TYR L  32      18.281  33.411  40.863  1.00 37.42           C  
ATOM    228  CE2 TYR L  32      16.994  31.428  41.065  1.00 38.79           C  
ATOM    229  CZ  TYR L  32      17.094  32.794  41.167  1.00 38.53           C  
ATOM    230  OH  TYR L  32      15.984  33.559  41.582  1.00 39.73           O  
ATOM    231  C   TYR L  32      22.349  29.144  40.674  1.00 30.46           C  
ATOM    232  O   TYR L  32      22.547  28.941  39.478  1.00 30.41           O  
ATOM    233  N   LEU L  33      23.012  28.475  41.636  1.00 32.47           N  
ATOM    234  CA  LEU L  33      24.099  27.617  41.279  1.00 31.76           C  
ATOM    235  CB  LEU L  33      25.454  28.250  41.662  1.00 29.44           C  
ATOM    236  CG  LEU L  33      26.713  27.439  41.316  1.00 34.27           C  
ATOM    237  CD1 LEU L  33      26.866  26.207  42.211  1.00 36.37           C  
ATOM    238  CD2 LEU L  33      26.772  27.111  39.817  1.00 34.38           C  
ATOM    239  C   LEU L  33      23.918  26.317  42.007  1.00 30.45           C  
ATOM    240  O   LEU L  33      23.594  26.300  43.194  1.00 25.79           O  
ATOM    241  N   ALA L  34      24.117  25.182  41.299  1.00 27.33           N  
ATOM    242  CA  ALA L  34      23.934  23.889  41.906  1.00 27.22           C  
ATOM    243  CB  ALA L  34      22.795  23.072  41.273  1.00 24.93           C  
ATOM    244  C   ALA L  34      25.197  23.098  41.733  1.00 28.14           C  
ATOM    245  O   ALA L  34      26.003  23.380  40.847  1.00 28.63           O  
ATOM    246  N   TRP L  35      25.420  22.102  42.620  1.00 27.54           N  
ATOM    247  CA  TRP L  35      26.576  21.256  42.544  1.00 29.55           C  
ATOM    248  CB  TRP L  35      27.453  21.315  43.809  1.00 29.22           C  
ATOM    249  CG  TRP L  35      28.036  22.679  44.117  1.00 28.80           C  
ATOM    250  CD2 TRP L  35      29.272  23.181  43.592  1.00 29.76           C  
ATOM    251  CD1 TRP L  35      27.532  23.654  44.925  1.00 29.96           C  
ATOM    252  NE1 TRP L  35      28.381  24.739  44.940  1.00 28.89           N  
ATOM    253  CE2 TRP L  35      29.455  24.456  44.119  1.00 29.20           C  
ATOM    254  CE3 TRP L  35      30.187  22.627  42.742  1.00 29.50           C  
ATOM    255  CZ2 TRP L  35      30.557  25.205  43.806  1.00 30.39           C  
ATOM    256  CZ3 TRP L  35      31.293  23.381  42.424  1.00 29.88           C  
ATOM    257  CH2 TRP L  35      31.477  24.646  42.944  1.00 31.46           C  
ATOM    258  C   TRP L  35      26.077  19.845  42.454  1.00 29.16           C  
ATOM    259  O   TRP L  35      25.127  19.479  43.145  1.00 30.48           O  
ATOM    260  N   TYR L  36      26.711  19.009  41.600  1.00 26.01           N  
ATOM    261  CA  TYR L  36      26.284  17.642  41.448  1.00 25.54           C  
ATOM    262  CB  TYR L  36      25.776  17.290  40.034  1.00 25.77           C  
ATOM    263  CG  TYR L  36      24.581  18.107  39.678  1.00 25.15           C  
ATOM    264  CD1 TYR L  36      24.735  19.340  39.090  1.00 22.97           C  
ATOM    265  CD2 TYR L  36      23.310  17.640  39.920  1.00 25.97           C  
ATOM    266  CE1 TYR L  36      23.643  20.103  38.752  1.00 25.36           C  
ATOM    267  CE2 TYR L  36      22.213  18.398  39.586  1.00 25.25           C  
ATOM    268  CZ  TYR L  36      22.379  19.630  39.000  1.00 27.03           C  
ATOM    269  OH  TYR L  36      21.251  20.404  38.658  1.00 27.43           O  
ATOM    270  C   TYR L  36      27.471  16.746  41.650  1.00 25.17           C  
ATOM    271  O   TYR L  36      28.609  17.131  41.380  1.00 27.82           O  
ATOM    272  N   GLN L  37      27.228  15.518  42.157  1.00 24.14           N  
ATOM    273  CA  GLN L  37      28.296  14.560  42.277  1.00 24.84           C  
ATOM    274  CB  GLN L  37      28.484  13.977  43.690  1.00 24.08           C  
ATOM    275  CG  GLN L  37      29.634  12.966  43.765  1.00 27.96           C  
ATOM    276  CD  GLN L  37      29.738  12.445  45.192  1.00 33.29           C  
ATOM    277  OE1 GLN L  37      28.732  12.193  45.850  1.00 40.52           O  
ATOM    278  NE2 GLN L  37      30.994  12.270  45.687  1.00 30.68           N  
ATOM    279  C   GLN L  37      27.954  13.412  41.384  1.00 30.08           C  
ATOM    280  O   GLN L  37      26.795  13.010  41.298  1.00 31.32           O  
ATOM    281  N   GLN L  38      28.960  12.865  40.668  1.00 27.87           N  
ATOM    282  CA  GLN L  38      28.696  11.748  39.806  1.00 28.20           C  
ATOM    283  CB  GLN L  38      28.852  12.074  38.309  1.00 26.96           C  
ATOM    284  CG  GLN L  38      28.551  10.875  37.410  1.00 29.29           C  
ATOM    285  CD  GLN L  38      28.720  11.304  35.961  1.00 30.72           C  
ATOM    286  OE1 GLN L  38      28.245  10.636  35.045  1.00 31.52           O  
ATOM    287  NE2 GLN L  38      29.409  12.454  35.739  1.00 30.82           N  
ATOM    288  C   GLN L  38      29.681  10.663  40.106  1.00 31.16           C  
ATOM    289  O   GLN L  38      30.887  10.851  39.958  1.00 30.34           O  
ATOM    290  N   LYS L  39      29.168   9.489  40.530  1.00 34.75           N  
ATOM    291  CA  LYS L  39      29.977   8.337  40.813  1.00 36.94           C  
ATOM    292  CB  LYS L  39      29.286   7.317  41.737  1.00 38.10           C  
ATOM    293  CG  LYS L  39      28.881   7.821  43.129  1.00 37.95           C  
ATOM    294  CD  LYS L  39      30.038   8.221  44.047  1.00 44.35           C  
ATOM    295  CE  LYS L  39      29.626   8.329  45.520  1.00 50.32           C  
ATOM    296  NZ  LYS L  39      28.569   9.353  45.688  1.00 55.50           N1+
ATOM    297  C   LYS L  39      30.176   7.639  39.504  1.00 37.69           C  
ATOM    298  O   LYS L  39      29.346   7.740  38.602  1.00 35.20           O  
ATOM    299  N   GLN L  40      31.284   6.888  39.367  1.00 39.82           N  
ATOM    300  CA  GLN L  40      31.551   6.256  38.110  1.00 41.50           C  
ATOM    301  CB  GLN L  40      32.880   5.481  38.089  1.00 44.87           C  
ATOM    302  CG  GLN L  40      34.108   6.394  38.078  1.00 52.95           C  
ATOM    303  CD  GLN L  40      34.206   7.009  36.688  1.00 58.72           C  
ATOM    304  OE1 GLN L  40      34.427   6.309  35.701  1.00 60.60           O  
ATOM    305  NE2 GLN L  40      34.030   8.354  36.601  1.00 59.81           N  
ATOM    306  C   GLN L  40      30.449   5.304  37.783  1.00 39.16           C  
ATOM    307  O   GLN L  40      30.069   4.455  38.588  1.00 44.17           O  
ATOM    308  N   GLY L  41      29.896   5.459  36.564  1.00 39.38           N  
ATOM    309  CA  GLY L  41      28.898   4.563  36.060  1.00 40.60           C  
ATOM    310  C   GLY L  41      27.538   4.903  36.594  1.00 43.51           C  
ATOM    311  O   GLY L  41      26.586   4.165  36.345  1.00 43.66           O  
ATOM    312  N   LYS L  42      27.386   6.022  37.331  1.00 41.31           N  
ATOM    313  CA  LYS L  42      26.079   6.324  37.855  1.00 38.34           C  
ATOM    314  CB  LYS L  42      25.977   6.287  39.392  1.00 37.24           C  
ATOM    315  CG  LYS L  42      25.499   4.942  39.951  1.00 43.07           C  
ATOM    316  CD  LYS L  42      26.397   3.742  39.659  1.00 50.44           C  
ATOM    317  CE  LYS L  42      25.798   2.426  40.164  1.00 57.61           C  
ATOM    318  NZ  LYS L  42      26.543   1.270  39.612  1.00 59.57           N1+
ATOM    319  C   LYS L  42      25.596   7.662  37.389  1.00 35.60           C  
ATOM    320  O   LYS L  42      26.320   8.425  36.752  1.00 35.33           O  
ATOM    321  N   SER L  43      24.303   7.943  37.669  1.00 34.00           N  
ATOM    322  CA  SER L  43      23.682   9.192  37.315  1.00 34.66           C  
ATOM    323  CB  SER L  43      22.146   9.165  37.400  1.00 35.30           C  
ATOM    324  OG  SER L  43      21.613   8.208  36.492  1.00 37.50           O  
ATOM    325  C   SER L  43      24.142  10.218  38.306  1.00 33.25           C  
ATOM    326  O   SER L  43      24.530   9.888  39.425  1.00 31.38           O  
ATOM    327  N   PRO L  44      24.098  11.466  37.925  1.00 32.48           N  
ATOM    328  CA  PRO L  44      24.537  12.513  38.810  1.00 29.56           C  
ATOM    329  CD  PRO L  44      24.273  11.821  36.525  1.00 30.34           C  
ATOM    330  CB  PRO L  44      24.677  13.756  37.932  1.00 29.94           C  
ATOM    331  CG  PRO L  44      24.972  13.188  36.532  1.00 29.43           C  
ATOM    332  C   PRO L  44      23.571  12.671  39.947  1.00 30.84           C  
ATOM    333  O   PRO L  44      22.409  12.290  39.799  1.00 33.46           O  
ATOM    334  N   GLN L  45      24.041  13.204  41.095  0.90 25.63           N  
ATOM    335  CA  GLN L  45      23.215  13.416  42.249  0.90 29.41           C  
ATOM    336  CB  GLN L  45      23.748  12.735  43.518  0.90 36.30           C  
ATOM    337  CG  GLN L  45      23.842  11.214  43.438  0.90 46.04           C  
ATOM    338  CD  GLN L  45      24.492  10.730  44.728  0.90 52.17           C  
ATOM    339  OE1 GLN L  45      23.910  10.821  45.808  0.90 56.48           O  
ATOM    340  NE2 GLN L  45      25.740  10.205  44.617  0.90 50.67           N  
ATOM    341  C   GLN L  45      23.290  14.878  42.558  0.90 27.69           C  
ATOM    342  O   GLN L  45      24.281  15.533  42.240  0.90 26.01           O  
ATOM    343  N   LEU L  46      22.247  15.434  43.205  1.00 27.95           N  
ATOM    344  CA  LEU L  46      22.270  16.844  43.505  1.00 28.07           C  
ATOM    345  CB  LEU L  46      20.872  17.495  43.435  1.00 28.06           C  
ATOM    346  CG  LEU L  46      20.833  18.996  43.794  1.00 27.01           C  
ATOM    347  CD1 LEU L  46      21.658  19.832  42.807  1.00 26.57           C  
ATOM    348  CD2 LEU L  46      19.386  19.506  43.919  1.00 26.03           C  
ATOM    349  C   LEU L  46      22.771  16.994  44.910  1.00 27.92           C  
ATOM    350  O   LEU L  46      22.187  16.426  45.825  1.00 28.88           O  
ATOM    351  N   LEU L  47      23.960  17.612  45.090  1.00 27.75           N  
ATOM    352  CA  LEU L  47      24.532  17.922  46.374  1.00 29.88           C  
ATOM    353  CB  LEU L  47      26.063  18.034  46.306  1.00 28.39           C  
ATOM    354  CG  LEU L  47      26.760  16.713  45.930  1.00 30.52           C  
ATOM    355  CD1 LEU L  47      28.285  16.888  45.872  1.00 30.27           C  
ATOM    356  CD2 LEU L  47      26.337  15.570  46.864  1.00 29.95           C  
ATOM    357  C   LEU L  47      24.032  19.203  46.988  1.00 32.72           C  
ATOM    358  O   LEU L  47      23.629  19.240  48.152  1.00 33.30           O  
ATOM    359  N   VAL L  48      24.050  20.311  46.212  1.00 32.89           N  
ATOM    360  CA  VAL L  48      23.711  21.590  46.784  1.00 31.99           C  
ATOM    361  CB  VAL L  48      24.918  22.367  47.220  1.00 29.84           C  
ATOM    362  CG1 VAL L  48      24.458  23.743  47.726  1.00 29.42           C  
ATOM    363  CG2 VAL L  48      25.692  21.541  48.260  1.00 27.09           C  
ATOM    364  C   VAL L  48      23.030  22.421  45.743  1.00 33.56           C  
ATOM    365  O   VAL L  48      23.321  22.301  44.556  1.00 33.20           O  
ATOM    366  N   TYR L  49      22.085  23.289  46.166  1.00 32.57           N  
ATOM    367  CA  TYR L  49      21.436  24.166  45.229  1.00 33.10           C  
ATOM    368  CB  TYR L  49      20.066  23.664  44.732  1.00 32.52           C  
ATOM    369  CG  TYR L  49      19.085  23.686  45.850  1.00 33.39           C  
ATOM    370  CD1 TYR L  49      18.916  22.601  46.676  1.00 34.70           C  
ATOM    371  CD2 TYR L  49      18.327  24.808  46.066  1.00 33.96           C  
ATOM    372  CE1 TYR L  49      18.004  22.638  47.705  1.00 38.25           C  
ATOM    373  CE2 TYR L  49      17.413  24.853  47.089  1.00 34.91           C  
ATOM    374  CZ  TYR L  49      17.248  23.767  47.912  1.00 36.72           C  
ATOM    375  OH  TYR L  49      16.310  23.810  48.964  1.00 37.16           O  
ATOM    376  C   TYR L  49      21.287  25.504  45.898  1.00 32.29           C  
ATOM    377  O   TYR L  49      21.441  25.612  47.114  1.00 31.34           O  
ATOM    378  N   ASN L  50      21.047  26.554  45.072  1.00 28.53           N  
ATOM    379  CA  ASN L  50      20.935  27.915  45.519  1.00 29.37           C  
ATOM    380  CB  ASN L  50      19.769  28.169  46.491  1.00 32.63           C  
ATOM    381  CG  ASN L  50      18.480  28.189  45.679  1.00 34.75           C  
ATOM    382  OD1 ASN L  50      18.481  27.918  44.479  1.00 34.92           O  
ATOM    383  ND2 ASN L  50      17.351  28.541  46.348  1.00 37.26           N  
ATOM    384  C   ASN L  50      22.221  28.288  46.177  1.00 29.99           C  
ATOM    385  O   ASN L  50      22.269  29.133  47.069  1.00 30.15           O  
ATOM    386  N   ALA L  51      23.297  27.623  45.731  1.00 29.25           N  
ATOM    387  CA  ALA L  51      24.660  27.838  46.113  1.00 30.18           C  
ATOM    388  CB  ALA L  51      25.088  29.312  45.998  1.00 31.38           C  
ATOM    389  C   ALA L  51      24.942  27.382  47.514  1.00 31.16           C  
ATOM    390  O   ALA L  51      25.967  26.757  47.734  1.00 30.21           O  
ATOM    391  N   LYS L  52      24.105  27.724  48.512  1.00 31.80           N  
ATOM    392  CA  LYS L  52      24.331  27.330  49.887  1.00 33.80           C  
ATOM    393  CB  LYS L  52      24.034  28.474  50.867  1.00 40.48           C  
ATOM    394  CG  LYS L  52      25.137  29.532  50.832  1.00 44.65           C  
ATOM    395  CD  LYS L  52      24.768  30.873  51.465  1.00 49.40           C  
ATOM    396  CE  LYS L  52      24.442  31.957  50.436  1.00 53.10           C  
ATOM    397  NZ  LYS L  52      24.340  33.270  51.110  1.00 55.78           N1+
ATOM    398  C   LYS L  52      23.627  26.101  50.375  1.00 32.66           C  
ATOM    399  O   LYS L  52      24.098  25.424  51.288  1.00 33.51           O  
ATOM    400  N   THR L  53      22.443  25.807  49.820  1.00 34.15           N  
ATOM    401  CA  THR L  53      21.585  24.838  50.462  1.00 35.79           C  
ATOM    402  CB  THR L  53      20.139  25.032  50.098  1.00 36.89           C  
ATOM    403  OG1 THR L  53      19.715  26.334  50.479  1.00 41.25           O  
ATOM    404  CG2 THR L  53      19.279  23.967  50.799  1.00 37.93           C  
ATOM    405  C   THR L  53      21.941  23.421  50.151  1.00 35.71           C  
ATOM    406  O   THR L  53      22.136  23.041  49.000  1.00 33.99           O  
ATOM    407  N   LEU L  54      22.014  22.588  51.211  0.90 35.41           N  
ATOM    408  CA  LEU L  54      22.282  21.187  51.032  0.90 34.30           C  
ATOM    409  CB  LEU L  54      22.741  20.442  52.298  0.90 33.91           C  
ATOM    410  CG  LEU L  54      24.156  20.790  52.790  0.90 38.26           C  
ATOM    411  CD1 LEU L  54      24.513  19.955  54.030  0.90 37.61           C  
ATOM    412  CD2 LEU L  54      25.195  20.658  51.664  0.90 41.84           C  
ATOM    413  C   LEU L  54      21.019  20.516  50.593  0.90 36.72           C  
ATOM    414  O   LEU L  54      19.929  20.835  51.065  0.90 37.19           O  
ATOM    415  N   ALA L  55      21.155  19.546  49.670  1.00 34.38           N  
ATOM    416  CA  ALA L  55      20.034  18.798  49.177  1.00 34.63           C  
ATOM    417  CB  ALA L  55      20.320  18.022  47.881  1.00 29.87           C  
ATOM    418  C   ALA L  55      19.699  17.808  50.236  1.00 39.90           C  
ATOM    419  O   ALA L  55      20.437  17.687  51.212  1.00 39.95           O  
ATOM    420  N   ASP L  56      18.570  17.096  50.050  1.00 43.32           N  
ATOM    421  CA  ASP L  56      17.978  16.154  50.959  1.00 48.29           C  
ATOM    422  CB  ASP L  56      17.039  15.155  50.267  1.00 53.13           C  
ATOM    423  CG  ASP L  56      15.770  15.931  49.959  1.00 76.37           C  
ATOM    424  OD1 ASP L  56      15.340  16.713  50.849  1.00 36.99           O  
ATOM    425  OD2 ASP L  56      15.225  15.768  48.835  1.00 39.45           O1-
ATOM    426  C   ASP L  56      18.985  15.396  51.762  1.00 47.42           C  
ATOM    427  O   ASP L  56      19.511  15.923  52.725  1.00 44.19           O  
ATOM    428  N   GLY L  57      19.296  14.144  51.395  1.00 48.07           N  
ATOM    429  CA  GLY L  57      20.090  13.229  52.177  1.00 47.40           C  
ATOM    430  C   GLY L  57      21.489  13.702  52.458  1.00 45.42           C  
ATOM    431  O   GLY L  57      22.066  13.296  53.461  1.00 46.84           O  
ATOM    432  N   VAL L  58      22.074  14.540  51.584  1.00 42.86           N  
ATOM    433  CA  VAL L  58      23.467  14.917  51.598  1.00 41.09           C  
ATOM    434  CB  VAL L  58      23.732  16.150  50.783  1.00 39.14           C  
ATOM    435  CG1 VAL L  58      25.233  16.488  50.853  1.00 38.99           C  
ATOM    436  CG2 VAL L  58      23.180  15.911  49.371  1.00 35.00           C  
ATOM    437  C   VAL L  58      24.027  15.149  52.977  1.00 42.36           C  
ATOM    438  O   VAL L  58      23.423  15.774  53.848  1.00 43.54           O  
ATOM    439  N   PRO L  59      25.227  14.629  53.133  1.00 40.43           N  
ATOM    440  CA  PRO L  59      25.954  14.695  54.379  1.00 40.76           C  
ATOM    441  CD  PRO L  59      25.626  13.480  52.332  1.00 38.70           C  
ATOM    442  CB  PRO L  59      27.118  13.716  54.233  1.00 41.42           C  
ATOM    443  CG  PRO L  59      26.612  12.689  53.206  1.00 39.44           C  
ATOM    444  C   PRO L  59      26.407  16.089  54.696  1.00 38.70           C  
ATOM    445  O   PRO L  59      26.587  16.891  53.784  1.00 38.71           O  
ATOM    446  N   SER L  60      26.616  16.374  55.996  1.00 39.31           N  
ATOM    447  CA  SER L  60      26.949  17.671  56.519  1.00 41.42           C  
ATOM    448  CB  SER L  60      26.977  17.678  58.053  1.00 45.16           C  
ATOM    449  OG  SER L  60      25.737  17.215  58.566  1.00 52.14           O  
ATOM    450  C   SER L  60      28.319  18.091  56.094  1.00 43.89           C  
ATOM    451  O   SER L  60      28.636  19.278  56.109  1.00 39.93           O  
ATOM    452  N   ARG L  61      29.181  17.135  55.714  1.00 45.33           N  
ATOM    453  CA  ARG L  61      30.537  17.463  55.385  1.00 45.19           C  
ATOM    454  CB  ARG L  61      31.453  16.235  55.186  1.00 43.23           C  
ATOM    455  CG  ARG L  61      31.029  15.217  54.122  1.00 42.11           C  
ATOM    456  CD  ARG L  61      32.019  14.046  54.019  1.00 41.88           C  
ATOM    457  NE  ARG L  61      31.498  13.043  53.042  1.00 38.72           N  
ATOM    458  CZ  ARG L  61      30.788  11.963  53.483  1.00 39.30           C  
ATOM    459  NH1 ARG L  61      30.505  11.826  54.809  1.00 42.78           N1+
ATOM    460  NH2 ARG L  61      30.368  11.009  52.597  1.00 36.14           N  
ATOM    461  C   ARG L  61      30.578  18.352  54.182  1.00 41.94           C  
ATOM    462  O   ARG L  61      31.533  19.110  54.007  1.00 42.23           O  
ATOM    463  N   PHE L  62      29.565  18.248  53.298  1.00 38.45           N  
ATOM    464  CA  PHE L  62      29.500  19.068  52.121  1.00 37.64           C  
ATOM    465  CB  PHE L  62      28.558  18.478  51.051  1.00 38.61           C  
ATOM    466  CG  PHE L  62      29.154  17.216  50.525  1.00 39.30           C  
ATOM    467  CD1 PHE L  62      30.012  17.252  49.454  1.00 37.21           C  
ATOM    468  CD2 PHE L  62      28.855  15.998  51.091  1.00 38.72           C  
ATOM    469  CE1 PHE L  62      30.570  16.097  48.959  1.00 37.56           C  
ATOM    470  CE2 PHE L  62      29.410  14.840  50.601  1.00 39.63           C  
ATOM    471  CZ  PHE L  62      30.270  14.886  49.531  1.00 39.12           C  
ATOM    472  C   PHE L  62      28.949  20.421  52.477  1.00 38.81           C  
ATOM    473  O   PHE L  62      28.012  20.534  53.267  1.00 39.77           O  
ATOM    474  N   SER L  63      29.532  21.498  51.906  1.00 35.87           N  
ATOM    475  CA  SER L  63      29.011  22.819  52.137  1.00 35.81           C  
ATOM    476  CB  SER L  63      29.678  23.544  53.317  1.00 36.36           C  
ATOM    477  OG  SER L  63      31.050  23.786  53.031  1.00 39.63           O  
ATOM    478  C   SER L  63      29.300  23.633  50.914  1.00 36.21           C  
ATOM    479  O   SER L  63      30.310  23.426  50.246  1.00 37.40           O  
ATOM    480  N   ALA L  64      28.416  24.592  50.573  1.00 32.63           N  
ATOM    481  CA  ALA L  64      28.735  25.389  49.428  1.00 33.59           C  
ATOM    482  CB  ALA L  64      27.960  24.993  48.166  1.00  0.00           C  
ATOM    483  C   ALA L  64      28.554  26.836  49.783  1.00 34.66           C  
ATOM    484  O   ALA L  64      27.830  27.176  50.718  1.00 34.48           O  
ATOM    485  N   SER L  65      29.276  27.734  49.078  1.00 36.34           N  
ATOM    486  CA  SER L  65      29.181  29.132  49.395  1.00 39.56           C  
ATOM    487  CB  SER L  65      30.180  29.584  50.474  1.00 40.46           C  
ATOM    488  OG  SER L  65      31.513  29.408  50.012  1.00 39.77           O  
ATOM    489  C   SER L  65      29.473  29.931  48.165  1.00 40.67           C  
ATOM    490  O   SER L  65      29.895  29.391  47.144  1.00 37.99           O  
ATOM    491  N   GLY L  66      29.212  31.253  48.223  1.00 42.59           N  
ATOM    492  CA  GLY L  66      29.528  32.090  47.102  1.00 43.65           C  
ATOM    493  C   GLY L  66      28.331  32.909  46.732  1.00 44.30           C  
ATOM    494  O   GLY L  66      27.240  32.749  47.276  1.00 41.57           O  
ATOM    495  N   SER L  67      28.530  33.839  45.777  1.00 44.75           N  
ATOM    496  CA  SER L  67      27.473  34.683  45.314  1.00 47.66           C  
ATOM    497  CB  SER L  67      27.037  35.732  46.353  1.00 50.78           C  
ATOM    498  OG  SER L  67      25.987  36.536  45.837  1.00 47.74           O  
ATOM    499  C   SER L  67      28.031  35.404  44.133  1.00 46.51           C  
ATOM    500  O   SER L  67      29.241  35.388  43.905  1.00 44.20           O  
ATOM    501  N   GLY L  68      27.169  36.040  43.324  1.00 46.23           N  
ATOM    502  CA  GLY L  68      27.703  36.784  42.223  1.00 45.37           C  
ATOM    503  C   GLY L  68      28.376  35.856  41.256  1.00 42.71           C  
ATOM    504  O   GLY L  68      27.734  35.007  40.644  1.00 40.70           O  
ATOM    505  N   THR L  69      29.671  36.133  40.990  1.00 41.14           N  
ATOM    506  CA  THR L  69      30.546  35.418  40.095  1.00 41.72           C  
ATOM    507  CB  THR L  69      31.652  36.304  39.585  1.00 45.26           C  
ATOM    508  OG1 THR L  69      32.507  36.694  40.651  1.00 49.21           O  
ATOM    509  CG2 THR L  69      31.021  37.551  38.942  1.00 45.52           C  
ATOM    510  C   THR L  69      31.200  34.180  40.656  1.00 40.23           C  
ATOM    511  O   THR L  69      31.411  33.214  39.920  1.00 38.08           O  
ATOM    512  N   GLN L  70      31.568  34.167  41.956  1.00 39.05           N  
ATOM    513  CA  GLN L  70      32.416  33.098  42.436  1.00 38.07           C  
ATOM    514  CB  GLN L  70      33.642  33.633  43.199  1.00 38.53           C  
ATOM    515  CG  GLN L  70      34.670  32.565  43.576  1.00 46.88           C  
ATOM    516  CD  GLN L  70      35.702  32.484  42.462  1.00 53.59           C  
ATOM    517  OE1 GLN L  70      36.598  33.322  42.371  1.00 56.97           O  
ATOM    518  NE2 GLN L  70      35.581  31.449  41.588  1.00 55.98           N  
ATOM    519  C   GLN L  70      31.683  32.184  43.379  1.00 36.48           C  
ATOM    520  O   GLN L  70      30.989  32.640  44.286  1.00 35.79           O  
ATOM    521  N   TYR L  71      31.858  30.853  43.187  1.00 35.96           N  
ATOM    522  CA  TYR L  71      31.206  29.855  43.999  1.00 35.42           C  
ATOM    523  CB  TYR L  71      30.127  29.070  43.251  1.00 34.70           C  
ATOM    524  CG  TYR L  71      29.157  30.099  42.851  1.00 32.29           C  
ATOM    525  CD1 TYR L  71      29.368  30.799  41.692  1.00 30.67           C  
ATOM    526  CD2 TYR L  71      28.069  30.364  43.643  1.00 32.30           C  
ATOM    527  CE1 TYR L  71      28.479  31.767  41.316  1.00 34.02           C  
ATOM    528  CE2 TYR L  71      27.176  31.333  43.272  1.00 32.97           C  
ATOM    529  CZ  TYR L  71      27.392  32.027  42.108  1.00 34.99           C  
ATOM    530  OH  TYR L  71      26.496  33.021  41.707  1.00 19.31           O  
ATOM    531  C   TYR L  71      32.200  28.809  44.396  1.00 35.52           C  
ATOM    532  O   TYR L  71      33.171  28.569  43.683  1.00 35.82           O  
ATOM    533  N   SER L  72      31.966  28.148  45.553  0.90 33.73           N  
ATOM    534  CA  SER L  72      32.863  27.112  45.972  0.90 36.58           C  
ATOM    535  CB  SER L  72      33.880  27.564  47.037  0.90 36.27           C  
ATOM    536  OG  SER L  72      34.727  28.582  46.527  0.90 40.75           O  
ATOM    537  C   SER L  72      32.084  26.003  46.611  0.90 37.04           C  
ATOM    538  O   SER L  72      31.045  26.220  47.235  0.90 38.58           O  
ATOM    539  N   LEU L  73      32.588  24.764  46.446  1.00 35.81           N  
ATOM    540  CA  LEU L  73      32.040  23.598  47.075  1.00 34.83           C  
ATOM    541  CB  LEU L  73      31.706  22.475  46.077  1.00 30.50           C  
ATOM    542  CG  LEU L  73      31.165  21.180  46.710  1.00 28.05           C  
ATOM    543  CD1 LEU L  73      29.804  21.400  47.391  1.00 30.00           C  
ATOM    544  CD2 LEU L  73      31.133  20.043  45.676  1.00 25.74           C  
ATOM    545  C   LEU L  73      33.131  23.094  47.964  1.00 37.82           C  
ATOM    546  O   LEU L  73      34.269  22.927  47.523  1.00 35.88           O  
ATOM    547  N   LYS L  74      32.821  22.853  49.251  1.00 35.16           N  
ATOM    548  CA  LYS L  74      33.836  22.410  50.159  1.00 34.06           C  
ATOM    549  CB  LYS L  74      34.072  23.375  51.332  1.00 37.56           C  
ATOM    550  CG  LYS L  74      35.161  22.898  52.291  1.00 43.47           C  
ATOM    551  CD  LYS L  74      35.622  23.953  53.298  1.00 47.38           C  
ATOM    552  CE  LYS L  74      36.791  24.808  52.811  1.00 51.20           C  
ATOM    553  NZ  LYS L  74      37.337  25.598  53.937  1.00 51.49           N1+
ATOM    554  C   LYS L  74      33.433  21.101  50.752  1.00 35.75           C  
ATOM    555  O   LYS L  74      32.275  20.891  51.116  1.00 36.32           O  
ATOM    556  N   ILE L  75      34.398  20.166  50.845  1.00 32.59           N  
ATOM    557  CA  ILE L  75      34.119  18.904  51.457  1.00 34.52           C  
ATOM    558  CB  ILE L  75      34.354  17.745  50.531  1.00 33.84           C  
ATOM    559  CG1 ILE L  75      33.489  17.880  49.265  1.00 34.54           C  
ATOM    560  CG2 ILE L  75      34.074  16.454  51.317  1.00 37.67           C  
ATOM    561  CD1 ILE L  75      33.867  16.898  48.155  1.00 30.23           C  
ATOM    562  C   ILE L  75      35.074  18.778  52.602  1.00 40.25           C  
ATOM    563  O   ILE L  75      36.290  18.795  52.414  1.00 39.39           O  
ATOM    564  N   ASN L  76      34.549  18.644  53.834  0.90 43.40           N  
ATOM    565  CA  ASN L  76      35.442  18.555  54.947  0.90 47.85           C  
ATOM    566  CB  ASN L  76      34.983  19.339  56.186  0.90 51.00           C  
ATOM    567  CG  ASN L  76      35.166  20.819  55.883  0.90 59.01           C  
ATOM    568  OD1 ASN L  76      35.527  21.202  54.771  0.90 61.81           O  
ATOM    569  ND2 ASN L  76      34.934  21.681  56.906  0.90 62.67           N  
ATOM    570  C   ASN L  76      35.564  17.116  55.320  0.90 50.39           C  
ATOM    571  O   ASN L  76      34.583  16.377  55.343  0.90 55.39           O  
ATOM    572  N   SER L  77      36.798  16.696  55.647  1.00 48.99           N  
ATOM    573  CA  SER L  77      37.068  15.334  56.004  1.00 49.99           C  
ATOM    574  CB  SER L  77      36.531  14.937  57.388  1.00 52.77           C  
ATOM    575  OG  SER L  77      37.267  15.601  58.402  1.00 56.72           O  
ATOM    576  C   SER L  77      36.497  14.387  54.996  1.00 47.12           C  
ATOM    577  O   SER L  77      35.503  13.711  55.253  1.00 46.90           O  
ATOM    578  N   LEU L  78      37.148  14.304  53.818  0.90 45.35           N  
ATOM    579  CA  LEU L  78      36.742  13.432  52.748  0.90 42.40           C  
ATOM    580  CB  LEU L  78      37.757  13.353  51.589  0.90 43.04           C  
ATOM    581  CG  LEU L  78      37.788  14.560  50.642  0.90 44.44           C  
ATOM    582  CD1 LEU L  78      38.882  14.392  49.575  0.90 41.70           C  
ATOM    583  CD2 LEU L  78      36.405  14.779  50.012  0.90 45.05           C  
ATOM    584  C   LEU L  78      36.634  12.023  53.240  0.90 40.83           C  
ATOM    585  O   LEU L  78      37.382  11.585  54.114  0.90 44.05           O  
ATOM    586  N   GLN L  79      35.654  11.286  52.670  0.90 35.70           N  
ATOM    587  CA  GLN L  79      35.413   9.902  52.970  0.90 39.14           C  
ATOM    588  CB  GLN L  79      33.962   9.615  53.394  0.90 41.26           C  
ATOM    589  CG  GLN L  79      33.504  10.386  54.635  0.90 44.47           C  
ATOM    590  CD  GLN L  79      34.087   9.728  55.875  0.90 47.93           C  
ATOM    591  OE1 GLN L  79      33.936   8.527  56.091  0.90 50.39           O  
ATOM    592  NE2 GLN L  79      34.770  10.539  56.723  0.90 47.78           N  
ATOM    593  C   GLN L  79      35.634   9.159  51.684  0.90 40.18           C  
ATOM    594  O   GLN L  79      35.675   9.761  50.614  0.90 40.47           O  
ATOM    595  N   PRO L  80      35.778   7.863  51.749  0.90 38.39           N  
ATOM    596  CA  PRO L  80      36.042   7.100  50.557  0.90 40.25           C  
ATOM    597  CD  PRO L  80      36.305   7.217  52.941  1.00 39.83           C  
ATOM    598  CB  PRO L  80      36.380   5.691  51.042  0.90 41.11           C  
ATOM    599  CG  PRO L  80      36.988   5.933  52.438  1.00 42.45           C  
ATOM    600  C   PRO L  80      34.936   7.178  49.543  0.90 41.09           C  
ATOM    601  O   PRO L  80      35.210   7.018  48.354  0.90 40.86           O  
ATOM    602  N   GLU L  81      33.689   7.422  49.982  1.00 40.92           N  
ATOM    603  CA  GLU L  81      32.537   7.483  49.123  1.00 41.72           C  
ATOM    604  CB  GLU L  81      31.208   7.660  49.877  1.00 45.25           C  
ATOM    605  CG  GLU L  81      30.868   6.536  50.852  1.00 48.17           C  
ATOM    606  CD  GLU L  81      31.430   6.893  52.224  1.00 60.34           C  
ATOM    607  OE1 GLU L  81      32.675   7.014  52.354  1.00 57.79           O  
ATOM    608  OE2 GLU L  81      30.614   7.043  53.171  1.00 63.96           O1-
ATOM    609  C   GLU L  81      32.632   8.693  48.248  1.00 39.47           C  
ATOM    610  O   GLU L  81      32.049   8.737  47.167  1.00 40.46           O  
ATOM    611  N   ASP L  82      33.336   9.723  48.736  1.00 32.69           N  
ATOM    612  CA  ASP L  82      33.434  11.024  48.137  1.00 31.81           C  
ATOM    613  CB  ASP L  82      34.104  12.043  49.074  1.00 33.59           C  
ATOM    614  CG  ASP L  82      33.110  12.339  50.185  1.00 38.76           C  
ATOM    615  OD1 ASP L  82      31.935  11.899  50.061  1.00 39.29           O  
ATOM    616  OD2 ASP L  82      33.508  13.014  51.170  1.00 34.94           O1-
ATOM    617  C   ASP L  82      34.164  11.053  46.822  1.00 31.59           C  
ATOM    618  O   ASP L  82      33.988  12.003  46.062  1.00 34.09           O  
ATOM    619  N   PHE L  83      35.043  10.083  46.522  1.00 30.41           N  
ATOM    620  CA  PHE L  83      35.784  10.173  45.291  1.00 31.74           C  
ATOM    621  CB  PHE L  83      36.932   9.151  45.207  1.00 34.61           C  
ATOM    622  CG  PHE L  83      37.921   9.590  46.235  1.00 36.93           C  
ATOM    623  CD1 PHE L  83      38.879  10.526  45.919  1.00 36.03           C  
ATOM    624  CD2 PHE L  83      37.886   9.083  47.511  1.00 39.75           C  
ATOM    625  CE1 PHE L  83      39.793  10.947  46.855  1.00 37.60           C  
ATOM    626  CE2 PHE L  83      38.798   9.501  48.454  1.00 40.99           C  
ATOM    627  CZ  PHE L  83      39.753  10.435  48.128  1.00 40.27           C  
ATOM    628  C   PHE L  83      34.869  10.006  44.115  1.00 33.20           C  
ATOM    629  O   PHE L  83      33.975   9.161  44.120  1.00 36.23           O  
ATOM    630  N   GLY L  84      35.081  10.832  43.064  1.00 30.64           N  
ATOM    631  CA  GLY L  84      34.249  10.791  41.893  1.00 30.29           C  
ATOM    632  C   GLY L  84      34.363  12.124  41.210  1.00 30.21           C  
ATOM    633  O   GLY L  84      35.340  12.845  41.401  1.00 31.08           O  
ATOM    634  N   SER L  85      33.357  12.493  40.390  1.00 28.39           N  
ATOM    635  CA  SER L  85      33.429  13.736  39.672  1.00 28.07           C  
ATOM    636  CB  SER L  85      33.133  13.582  38.168  1.00 32.50           C  
ATOM    637  OG  SER L  85      34.097  12.732  37.563  1.00 37.52           O  
ATOM    638  C   SER L  85      32.414  14.690  40.235  1.00 29.95           C  
ATOM    639  O   SER L  85      31.392  14.275  40.778  1.00 31.88           O  
ATOM    640  N   TYR L  86      32.698  16.010  40.141  1.00 28.23           N  
ATOM    641  CA  TYR L  86      31.795  17.017  40.634  1.00 27.53           C  
ATOM    642  CB  TYR L  86      32.349  17.818  41.826  1.00 28.50           C  
ATOM    643  CG  TYR L  86      32.512  16.900  42.984  1.00 30.57           C  
ATOM    644  CD1 TYR L  86      33.651  16.144  43.138  1.00 30.01           C  
ATOM    645  CD2 TYR L  86      31.514  16.803  43.922  1.00 29.76           C  
ATOM    646  CE1 TYR L  86      33.787  15.299  44.215  1.00 32.14           C  
ATOM    647  CE2 TYR L  86      31.644  15.962  44.999  1.00 29.53           C  
ATOM    648  CZ  TYR L  86      32.782  15.208  45.149  1.00 30.66           C  
ATOM    649  OH  TYR L  86      32.914  14.344  46.257  1.00 29.73           O  
ATOM    650  C   TYR L  86      31.577  18.029  39.551  1.00 27.19           C  
ATOM    651  O   TYR L  86      32.523  18.413  38.864  1.00 26.58           O  
ATOM    652  N   TYR L  87      30.316  18.491  39.365  1.00 26.61           N  
ATOM    653  CA  TYR L  87      30.081  19.500  38.367  1.00 26.57           C  
ATOM    654  CB  TYR L  87      29.303  19.054  37.112  1.00 24.15           C  
ATOM    655  CG  TYR L  87      29.921  17.865  36.459  1.00 27.39           C  
ATOM    656  CD1 TYR L  87      31.214  17.880  35.992  1.00 28.59           C  
ATOM    657  CD2 TYR L  87      29.195  16.702  36.351  1.00 31.26           C  
ATOM    658  CE1 TYR L  87      31.757  16.767  35.394  1.00 30.02           C  
ATOM    659  CE2 TYR L  87      29.731  15.586  35.753  1.00 29.14           C  
ATOM    660  CZ  TYR L  87      31.017  15.620  35.269  1.00 30.96           C  
ATOM    661  OH  TYR L  87      31.588  14.486  34.652  1.00 31.36           O  
ATOM    662  C   TYR L  87      29.215  20.570  38.964  1.00 27.34           C  
ATOM    663  O   TYR L  87      28.377  20.305  39.824  1.00 27.16           O  
ATOM    664  N   CYS L  88      29.405  21.827  38.518  1.00 25.37           N  
ATOM    665  CA  CYS L  88      28.555  22.893  38.963  1.00 25.86           C  
ATOM    666  CB  CYS L  88      29.317  24.147  39.424  1.00 26.47           C  
ATOM    667  SG  CYS L  88      30.426  24.792  38.141  1.00 46.37           S  
ATOM    668  C   CYS L  88      27.691  23.254  37.797  1.00 27.25           C  
ATOM    669  O   CYS L  88      28.026  22.943  36.653  1.00 28.20           O  
ATOM    670  N   GLN L  89      26.520  23.869  38.065  1.00 26.68           N  
ATOM    671  CA  GLN L  89      25.635  24.243  36.997  1.00 27.30           C  
ATOM    672  CB  GLN L  89      24.579  23.180  36.666  1.00 28.82           C  
ATOM    673  CG  GLN L  89      23.722  23.585  35.469  1.00 31.55           C  
ATOM    674  CD  GLN L  89      22.446  22.759  35.470  1.00 31.57           C  
ATOM    675  OE1 GLN L  89      21.992  22.292  36.513  1.00 33.97           O  
ATOM    676  NE2 GLN L  89      21.837  22.591  34.269  1.00 31.38           N  
ATOM    677  C   GLN L  89      24.866  25.448  37.448  1.00 30.87           C  
ATOM    678  O   GLN L  89      24.460  25.531  38.607  1.00 33.02           O  
ATOM    679  N   HIS L  90      24.637  26.422  36.540  1.00 30.81           N  
ATOM    680  CA  HIS L  90      23.889  27.593  36.902  1.00 29.67           C  
ATOM    681  ND1 HIS L  90      22.920  29.507  34.349  1.00 30.94           N  
ATOM    682  CG  HIS L  90      24.112  29.017  34.829  1.00 30.99           C  
ATOM    683  CB  HIS L  90      24.431  28.895  36.288  1.00 29.32           C  
ATOM    684  NE2 HIS L  90      24.144  28.979  32.574  1.00 30.75           N  
ATOM    685  CD2 HIS L  90      24.847  28.697  33.733  1.00 30.55           C  
ATOM    686  CE1 HIS L  90      22.993  29.464  32.995  1.00 29.39           C  
ATOM    687  C   HIS L  90      22.482  27.432  36.405  1.00 28.05           C  
ATOM    688  O   HIS L  90      22.246  26.739  35.413  1.00 29.67           O  
ATOM    689  N   PHE L  91      21.527  28.032  37.160  1.00 27.79           N  
ATOM    690  CA  PHE L  91      20.108  28.242  36.965  1.00 27.59           C  
ATOM    691  CB  PHE L  91      19.302  27.898  38.223  1.00 26.31           C  
ATOM    692  CG  PHE L  91      19.429  26.417  38.282  1.00 26.72           C  
ATOM    693  CD1 PHE L  91      20.556  25.830  38.809  1.00 26.53           C  
ATOM    694  CD2 PHE L  91      18.429  25.613  37.784  1.00 25.45           C  
ATOM    695  CE1 PHE L  91      20.675  24.460  38.850  1.00 26.32           C  
ATOM    696  CE2 PHE L  91      18.542  24.244  37.823  1.00 25.18           C  
ATOM    697  CZ  PHE L  91      19.666  23.666  38.361  1.00 25.63           C  
ATOM    698  C   PHE L  91      19.676  29.583  36.414  1.00 27.84           C  
ATOM    699  O   PHE L  91      18.496  29.761  36.135  1.00 28.02           O  
ATOM    700  N   TRP L  92      20.552  30.606  36.358  1.00 27.80           N  
ATOM    701  CA  TRP L  92      20.131  31.960  36.069  1.00 28.31           C  
ATOM    702  CB  TRP L  92      21.333  32.925  36.084  1.00 28.74           C  
ATOM    703  CG  TRP L  92      21.043  34.338  35.637  1.00 29.59           C  
ATOM    704  CD2 TRP L  92      20.406  35.342  36.442  1.00 29.41           C  
ATOM    705  CD1 TRP L  92      21.304  34.920  34.431  1.00 29.07           C  
ATOM    706  NE1 TRP L  92      20.881  36.227  34.436  1.00 31.00           N  
ATOM    707  CE2 TRP L  92      20.324  36.500  35.667  1.00 30.09           C  
ATOM    708  CE3 TRP L  92      19.931  35.302  37.719  1.00 28.61           C  
ATOM    709  CZ2 TRP L  92      19.763  37.643  36.161  1.00 28.52           C  
ATOM    710  CZ3 TRP L  92      19.360  36.454  38.214  1.00 29.38           C  
ATOM    711  CH2 TRP L  92      19.280  37.601  37.450  1.00 28.65           C  
ATOM    712  C   TRP L  92      19.403  32.152  34.772  1.00 28.80           C  
ATOM    713  O   TRP L  92      18.253  32.591  34.766  1.00 28.30           O  
ATOM    714  N   SER L  93      20.011  31.824  33.625  1.00 28.49           N  
ATOM    715  CA  SER L  93      19.303  32.117  32.415  1.00 28.48           C  
ATOM    716  CB  SER L  93      19.930  33.273  31.613  1.00 30.73           C  
ATOM    717  OG  SER L  93      19.172  33.532  30.440  1.00 32.05           O  
ATOM    718  C   SER L  93      19.354  30.884  31.580  1.00 30.22           C  
ATOM    719  O   SER L  93      20.003  29.909  31.947  1.00 28.77           O  
ATOM    720  N   THR L  94      18.635  30.879  30.445  1.00 31.46           N  
ATOM    721  CA  THR L  94      18.686  29.719  29.613  1.00 32.27           C  
ATOM    722  CB  THR L  94      17.349  29.315  29.061  1.00 33.17           C  
ATOM    723  OG1 THR L  94      16.825  30.345  28.233  1.00 36.89           O  
ATOM    724  CG2 THR L  94      16.395  29.047  30.238  1.00 34.96           C  
ATOM    725  C   THR L  94      19.557  30.094  28.464  1.00 32.16           C  
ATOM    726  O   THR L  94      19.559  31.254  28.052  1.00 33.50           O  
ATOM    727  N   PRO L  95      20.329  29.177  27.942  1.00 32.18           N  
ATOM    728  CA  PRO L  95      20.388  27.835  28.459  1.00 30.50           C  
ATOM    729  CD  PRO L  95      20.627  29.216  26.521  1.00 31.19           C  
ATOM    730  CB  PRO L  95      20.866  26.949  27.307  1.00 31.82           C  
ATOM    731  CG  PRO L  95      21.425  27.932  26.265  1.00 32.44           C  
ATOM    732  C   PRO L  95      21.248  27.719  29.676  1.00 29.67           C  
ATOM    733  O   PRO L  95      22.089  28.585  29.915  1.00 29.93           O  
ATOM    734  N   ARG L  96      21.033  26.648  30.464  1.00 28.39           N  
ATOM    735  CA  ARG L  96      21.829  26.413  31.631  1.00 26.96           C  
ATOM    736  CB  ARG L  96      21.196  25.451  32.647  1.00 26.63           C  
ATOM    737  CG  ARG L  96      20.002  26.033  33.400  1.00 27.55           C  
ATOM    738  CD  ARG L  96      18.763  26.239  32.533  1.00 27.55           C  
ATOM    739  NE  ARG L  96      17.711  26.793  33.426  1.00 25.91           N  
ATOM    740  CZ  ARG L  96      16.959  25.947  34.187  1.00 26.34           C  
ATOM    741  NH1 ARG L  96      17.159  24.600  34.111  1.00 23.69           N1+
ATOM    742  NH2 ARG L  96      16.015  26.450  35.033  1.00 26.14           N  
ATOM    743  C   ARG L  96      23.086  25.773  31.153  1.00 26.38           C  
ATOM    744  O   ARG L  96      23.128  25.216  30.054  1.00 25.31           O  
ATOM    745  N   THR L  97      24.162  25.876  31.957  0.90 25.70           N  
ATOM    746  CA  THR L  97      25.386  25.309  31.494  0.90 27.87           C  
ATOM    747  CB  THR L  97      26.232  26.316  30.769  0.90 32.28           C  
ATOM    748  OG1 THR L  97      27.356  25.694  30.177  0.90 35.41           O  
ATOM    749  CG2 THR L  97      26.669  27.423  31.735  0.90 31.75           C  
ATOM    750  C   THR L  97      26.105  24.741  32.676  0.90 25.81           C  
ATOM    751  O   THR L  97      25.979  25.233  33.796  0.90 22.82           O  
ATOM    752  N   PHE L  98      26.861  23.650  32.444  1.00 25.29           N  
ATOM    753  CA  PHE L  98      27.573  22.962  33.485  1.00 25.64           C  
ATOM    754  CB  PHE L  98      27.564  21.427  33.330  1.00 27.48           C  
ATOM    755  CG  PHE L  98      26.205  20.852  33.556  1.00 30.38           C  
ATOM    756  CD1 PHE L  98      25.259  20.828  32.561  1.00 29.45           C  
ATOM    757  CD2 PHE L  98      25.884  20.302  34.774  1.00 33.22           C  
ATOM    758  CE1 PHE L  98      24.014  20.285  32.786  1.00 31.13           C  
ATOM    759  CE2 PHE L  98      24.643  19.759  35.003  1.00 32.88           C  
ATOM    760  CZ  PHE L  98      23.699  19.745  34.008  1.00 33.01           C  
ATOM    761  C   PHE L  98      29.016  23.341  33.385  1.00 26.50           C  
ATOM    762  O   PHE L  98      29.501  23.729  32.324  1.00 26.35           O  
ATOM    763  N   GLY L  99      29.740  23.243  34.513  1.00 26.32           N  
ATOM    764  CA  GLY L  99      31.151  23.492  34.484  1.00 27.88           C  
ATOM    765  C   GLY L  99      31.773  22.275  33.873  1.00 28.74           C  
ATOM    766  O   GLY L  99      31.101  21.267  33.665  1.00 29.12           O  
ATOM    767  N   GLY L 100      33.086  22.345  33.583  1.00 30.81           N  
ATOM    768  CA  GLY L 100      33.836  21.291  32.955  1.00 32.15           C  
ATOM    769  C   GLY L 100      33.875  20.084  33.838  1.00 30.99           C  
ATOM    770  O   GLY L 100      33.955  18.957  33.352  1.00 32.24           O  
ATOM    771  N   GLY L 101      33.885  20.283  35.168  1.00 28.93           N  
ATOM    772  CA  GLY L 101      33.887  19.151  36.051  1.00 29.11           C  
ATOM    773  C   GLY L 101      35.212  19.034  36.736  1.00 31.66           C  
ATOM    774  O   GLY L 101      36.237  19.520  36.256  1.00 33.64           O  
ATOM    775  N   THR L 102      35.199  18.389  37.921  1.00 30.84           N  
ATOM    776  CA  THR L 102      36.414  18.168  38.648  1.00 29.77           C  
ATOM    777  CB  THR L 102      36.507  18.970  39.925  1.00 29.35           C  
ATOM    778  OG1 THR L 102      37.839  18.963  40.401  1.00 31.81           O  
ATOM    779  CG2 THR L 102      35.589  18.387  41.010  1.00 29.16           C  
ATOM    780  C   THR L 102      36.472  16.708  38.988  1.00 30.40           C  
ATOM    781  O   THR L 102      35.510  16.127  39.491  1.00 30.62           O  
ATOM    782  N   LYS L 103      37.607  16.047  38.697  1.00 31.80           N  
ATOM    783  CA  LYS L 103      37.638  14.673  39.088  1.00 34.45           C  
ATOM    784  CB  LYS L 103      38.206  13.674  38.069  1.00 33.90           C  
ATOM    785  CG  LYS L 103      38.002  12.246  38.582  1.00 37.87           C  
ATOM    786  CD  LYS L 103      38.169  11.133  37.552  1.00 46.52           C  
ATOM    787  CE  LYS L 103      37.799   9.762  38.123  1.00 53.07           C  
ATOM    788  NZ  LYS L 103      38.336   8.685  37.266  1.00 57.00           N1+
ATOM    789  C   LYS L 103      38.465  14.577  40.321  1.00 35.99           C  
ATOM    790  O   LYS L 103      39.589  15.075  40.390  1.00 37.53           O  
ATOM    791  N   LEU L 104      37.898  13.922  41.346  1.00 31.08           N  
ATOM    792  CA  LEU L 104      38.562  13.801  42.607  1.00 31.99           C  
ATOM    793  CB  LEU L 104      37.592  14.098  43.763  1.00 34.33           C  
ATOM    794  CG  LEU L 104      38.193  14.006  45.173  1.00 35.67           C  
ATOM    795  CD1 LEU L 104      39.296  15.057  45.382  1.00 39.60           C  
ATOM    796  CD2 LEU L 104      37.094  14.092  46.239  1.00 35.80           C  
ATOM    797  C   LEU L 104      39.042  12.379  42.727  1.00 36.48           C  
ATOM    798  O   LEU L 104      38.238  11.449  42.720  1.00 36.41           O  
ATOM    799  N   GLU L 105      40.376  12.183  42.844  1.00 34.40           N  
ATOM    800  CA  GLU L 105      40.935  10.858  42.937  1.00 32.57           C  
ATOM    801  CB  GLU L 105      42.034  10.537  41.913  1.00 38.97           C  
ATOM    802  CG  GLU L 105      43.271  11.424  42.092  1.00 46.44           C  
ATOM    803  CD  GLU L 105      44.485  10.674  41.565  1.00 48.13           C  
ATOM    804  OE1 GLU L 105      44.309   9.512  41.111  1.00 44.35           O  
ATOM    805  OE2 GLU L 105      45.607  11.242  41.625  1.00 51.65           O1-
ATOM    806  C   GLU L 105      41.639  10.720  44.255  1.00 28.75           C  
ATOM    807  O   GLU L 105      41.931  11.709  44.924  1.00 28.62           O  
ATOM    808  N   ILE L 106      41.936   9.465  44.649  1.00 29.31           N  
ATOM    809  CA  ILE L 106      42.609   9.209  45.892  1.00 32.98           C  
ATOM    810  CB  ILE L 106      42.351   7.851  46.476  1.00 30.93           C  
ATOM    811  CG1 ILE L 106      40.878   7.696  46.881  1.00 35.63           C  
ATOM    812  CG2 ILE L 106      43.334   7.638  47.639  1.00 35.26           C  
ATOM    813  CD1 ILE L 106      40.510   6.260  47.248  1.00 34.79           C  
ATOM    814  C   ILE L 106      44.079   9.288  45.656  1.00 35.67           C  
ATOM    815  O   ILE L 106      44.603   8.724  44.696  1.00 35.04           O  
ATOM    816  N   LYS L 107      44.789  10.012  46.539  1.00 36.88           N  
ATOM    817  CA  LYS L 107      46.201  10.141  46.379  0.90 39.68           C  
ATOM    818  CB  LYS L 107      46.786  11.337  47.152  0.90 44.53           C  
ATOM    819  CG  LYS L 107      48.254  11.602  46.816  0.90 46.71           C  
ATOM    820  CD  LYS L 107      48.708  13.037  47.096  0.88 56.21           C  
ATOM    821  CE  LYS L 107      50.148  13.306  46.654  0.88 57.47           C  
ATOM    822  NZ  LYS L 107      50.345  14.746  46.374  0.88 51.22           N1+
ATOM    823  C   LYS L 107      46.852   8.856  46.873  1.00 37.08           C  
ATOM    824  O   LYS L 107      46.627   8.492  48.058  1.00 35.33           O  
ATOM    825  OXT LYS L 107      47.574   8.212  46.065  1.00  0.00           O1-
TER     826      LYS L 107 
ATOM    827  N   GLN H 108       7.622   6.110  45.540  1.00 44.97           N1+
ATOM    828  CA  GLN H 108       8.551   7.260  45.547  1.00 49.81           C  
ATOM    829  CB  GLN H 108       9.877   6.877  46.233  1.00 55.07           C  
ATOM    830  CG  GLN H 108      10.719   8.083  46.659  1.00 62.30           C  
ATOM    831  CD  GLN H 108      10.029   8.731  47.855  1.00 63.60           C  
ATOM    832  OE1 GLN H 108       9.553   8.045  48.758  1.00 76.86           O  
ATOM    833  NE2 GLN H 108       9.959  10.091  47.861  1.00 95.24           N  
ATOM    834  C   GLN H 108       8.798   7.714  44.139  1.00 49.42           C  
ATOM    835  O   GLN H 108       8.234   7.165  43.195  1.00 51.11           O  
ATOM    836  N   VAL H 109       9.651   8.740  43.961  1.00 47.31           N  
ATOM    837  CA  VAL H 109       9.858   9.295  42.651  1.00 42.52           C  
ATOM    838  CB  VAL H 109      10.469  10.662  42.695  1.00 39.09           C  
ATOM    839  CG1 VAL H 109      10.697  11.153  41.256  1.00 32.10           C  
ATOM    840  CG2 VAL H 109       9.554  11.566  43.537  1.00 39.78           C  
ATOM    841  C   VAL H 109      10.763   8.408  41.850  1.00 41.90           C  
ATOM    842  O   VAL H 109      11.764   7.898  42.356  1.00 40.21           O  
ATOM    843  N   GLN H 110      10.423   8.197  40.561  1.00 40.53           N  
ATOM    844  CA  GLN H 110      11.243   7.359  39.727  1.00 40.91           C  
ATOM    845  CB  GLN H 110      10.781   5.895  39.725  1.00 44.52           C  
ATOM    846  CG  GLN H 110      10.852   5.247  41.106  1.00 48.63           C  
ATOM    847  CD  GLN H 110      10.280   3.844  40.999  1.00 54.31           C  
ATOM    848  OE1 GLN H 110      10.036   3.343  39.903  1.00 57.76           O  
ATOM    849  NE2 GLN H 110      10.058   3.188  42.171  1.00 57.31           N  
ATOM    850  C   GLN H 110      11.144   7.834  38.310  1.00 38.61           C  
ATOM    851  O   GLN H 110      10.074   8.214  37.838  1.00 35.85           O  
ATOM    852  N   LEU H 111      12.288   7.832  37.596  1.00 35.42           N  
ATOM    853  CA  LEU H 111      12.294   8.187  36.198  1.00 34.23           C  
ATOM    854  CB  LEU H 111      13.213   9.381  35.882  1.00 31.87           C  
ATOM    855  CG  LEU H 111      12.730  10.717  36.473  1.00 31.65           C  
ATOM    856  CD1 LEU H 111      13.696  11.862  36.132  1.00 31.30           C  
ATOM    857  CD2 LEU H 111      11.286  11.031  36.048  1.00 28.74           C  
ATOM    858  C   LEU H 111      12.855   7.003  35.475  1.00 36.03           C  
ATOM    859  O   LEU H 111      14.035   6.684  35.620  1.00 37.49           O  
ATOM    860  N   GLN H 112      12.021   6.335  34.655  1.00 31.48           N  
ATOM    861  CA  GLN H 112      12.446   5.157  33.944  1.00 32.87           C  
ATOM    862  CB  GLN H 112      11.357   4.065  33.888  1.00 40.44           C  
ATOM    863  CG  GLN H 112      11.690   2.884  32.970  1.00 47.51           C  
ATOM    864  CD  GLN H 112      12.689   1.972  33.668  1.00 52.21           C  
ATOM    865  OE1 GLN H 112      12.352   1.270  34.619  1.00 54.71           O  
ATOM    866  NE2 GLN H 112      13.959   1.977  33.185  1.00 52.39           N  
ATOM    867  C   GLN H 112      12.749   5.534  32.527  1.00 32.39           C  
ATOM    868  O   GLN H 112      11.893   6.072  31.827  1.00 31.79           O  
ATOM    869  N   GLN H 113      13.980   5.228  32.061  1.00 31.11           N  
ATOM    870  CA  GLN H 113      14.409   5.576  30.729  1.00 30.70           C  
ATOM    871  CB  GLN H 113      15.788   6.263  30.696  1.00 32.38           C  
ATOM    872  CG  GLN H 113      15.762   7.715  31.178  1.00 33.11           C  
ATOM    873  CD  GLN H 113      17.057   8.379  30.732  1.00 33.52           C  
ATOM    874  OE1 GLN H 113      17.894   8.750  31.552  1.00 34.32           O  
ATOM    875  NE2 GLN H 113      17.231   8.536  29.391  1.00 30.49           N  
ATOM    876  C   GLN H 113      14.455   4.359  29.842  1.00 29.35           C  
ATOM    877  O   GLN H 113      14.612   3.238  30.327  1.00 25.56           O  
ATOM    878  N   PRO H 114      14.317   4.553  28.540  1.00 27.31           N  
ATOM    879  CA  PRO H 114      14.252   3.448  27.630  1.00 28.60           C  
ATOM    880  CD  PRO H 114      14.992   5.651  27.864  1.00 21.10           C  
ATOM    881  CB  PRO H 114      14.001   4.086  26.274  1.00 30.90           C  
ATOM    882  CG  PRO H 114      14.809   5.394  26.353  1.00 20.34           C  
ATOM    883  C   PRO H 114      15.574   2.755  27.627  1.00 28.51           C  
ATOM    884  O   PRO H 114      16.548   3.298  28.149  1.00 30.20           O  
ATOM    885  N   GLY H 115      15.621   1.550  27.033  1.00 28.99           N  
ATOM    886  CA  GLY H 115      16.818   0.766  26.994  1.00 31.42           C  
ATOM    887  C   GLY H 115      17.764   1.355  25.993  1.00 31.94           C  
ATOM    888  O   GLY H 115      17.403   2.237  25.213  1.00 32.51           O  
ATOM    889  N   ALA H 116      19.012   0.841  25.986  1.00 30.79           N  
ATOM    890  CA  ALA H 116      20.050   1.320  25.117  1.00 32.09           C  
ATOM    891  CB  ALA H 116      21.380   0.560  25.267  1.00 32.47           C  
ATOM    892  C   ALA H 116      19.589   1.160  23.707  1.00 32.74           C  
ATOM    893  O   ALA H 116      18.858   0.226  23.382  1.00 34.91           O  
ATOM    894  N   GLU H 117      19.998   2.100  22.827  0.90 32.78           N  
ATOM    895  CA  GLU H 117      19.563   2.050  21.460  0.90 34.77           C  
ATOM    896  CB  GLU H 117      18.780   3.302  21.026  0.90 40.76           C  
ATOM    897  CG  GLU H 117      17.429   3.484  21.722  0.90 47.16           C  
ATOM    898  CD  GLU H 117      16.389   2.632  21.005  0.90 53.16           C  
ATOM    899  OE1 GLU H 117      16.777   1.872  20.077  0.90 51.73           O  
ATOM    900  OE2 GLU H 117      15.189   2.733  21.374  0.90 55.81           O1-
ATOM    901  C   GLU H 117      20.757   2.005  20.561  0.90 32.96           C  
ATOM    902  O   GLU H 117      21.750   2.697  20.782  0.90 31.84           O  
ATOM    903  N   LEU H 118      20.680   1.166  19.508  1.00 31.63           N  
ATOM    904  CA  LEU H 118      21.724   1.085  18.531  1.00 31.00           C  
ATOM    905  CB  LEU H 118      22.268  -0.350  18.384  1.00 28.19           C  
ATOM    906  CG  LEU H 118      23.421  -0.509  17.380  1.00 39.19           C  
ATOM    907  CD1 LEU H 118      24.673   0.254  17.837  1.00 38.73           C  
ATOM    908  CD2 LEU H 118      23.704  -1.993  17.104  1.00 39.85           C  
ATOM    909  C   LEU H 118      21.078   1.515  17.248  1.00 33.23           C  
ATOM    910  O   LEU H 118      20.099   0.915  16.806  1.00 34.02           O  
ATOM    911  N   VAL H 119      21.609   2.578  16.615  1.00 34.08           N  
ATOM    912  CA  VAL H 119      20.941   3.110  15.464  1.00 37.11           C  
ATOM    913  CB  VAL H 119      20.111   4.293  15.877  1.00 38.98           C  
ATOM    914  CG1 VAL H 119      21.007   5.247  16.681  1.00 39.50           C  
ATOM    915  CG2 VAL H 119      19.452   4.926  14.650  1.00 38.60           C  
ATOM    916  C   VAL H 119      21.950   3.495  14.418  1.00 35.90           C  
ATOM    917  O   VAL H 119      23.108   3.774  14.718  1.00 35.39           O  
ATOM    918  N   LYS H 120      21.518   3.482  13.137  1.00 33.61           N  
ATOM    919  CA  LYS H 120      22.365   3.812  12.022  1.00 32.72           C  
ATOM    920  CB  LYS H 120      21.887   3.243  10.676  1.00 36.53           C  
ATOM    921  CG  LYS H 120      22.064   1.731  10.523  1.00 43.23           C  
ATOM    922  CD  LYS H 120      21.319   1.158   9.316  1.00 47.96           C  
ATOM    923  CE  LYS H 120      21.640  -0.312   9.035  1.00 29.55           C  
ATOM    924  NZ  LYS H 120      22.983  -0.433   8.421  1.00 32.83           N1+
ATOM    925  C   LYS H 120      22.398   5.298  11.865  1.00 31.93           C  
ATOM    926  O   LYS H 120      21.485   6.012  12.279  1.00 32.52           O  
ATOM    927  N   PRO H 121      23.453   5.776  11.266  1.00 33.58           N  
ATOM    928  CA  PRO H 121      23.595   7.180  11.036  1.00 33.84           C  
ATOM    929  CD  PRO H 121      24.727   5.080  11.250  1.00 31.95           C  
ATOM    930  CB  PRO H 121      25.060   7.396  10.635  1.00 33.46           C  
ATOM    931  CG  PRO H 121      25.612   5.980  10.374  1.00 33.74           C  
ATOM    932  C   PRO H 121      22.593   7.652  10.035  1.00 36.27           C  
ATOM    933  O   PRO H 121      22.275   6.909   9.107  1.00 34.71           O  
ATOM    934  N   GLY H 122      22.072   8.879  10.224  1.00 35.09           N  
ATOM    935  CA  GLY H 122      21.131   9.452   9.308  1.00 36.12           C  
ATOM    936  C   GLY H 122      19.743   9.116   9.758  1.00 36.02           C  
ATOM    937  O   GLY H 122      18.771   9.675   9.251  1.00 36.37           O  
ATOM    938  N   ALA H 123      19.614   8.187  10.723  1.00 34.54           N  
ATOM    939  CA  ALA H 123      18.330   7.782  11.228  1.00 36.62           C  
ATOM    940  CB  ALA H 123      18.297   6.325  11.717  1.00 37.89           C  
ATOM    941  C   ALA H 123      17.962   8.659  12.389  1.00 37.89           C  
ATOM    942  O   ALA H 123      18.735   9.521  12.800  1.00 37.64           O  
ATOM    943  N   SER H 124      16.730   8.477  12.917  1.00 40.34           N  
ATOM    944  CA  SER H 124      16.263   9.227  14.052  1.00 41.69           C  
ATOM    945  CB  SER H 124      14.977  10.026  13.781  1.00 46.60           C  
ATOM    946  OG  SER H 124      15.230  11.064  12.848  1.00 54.57           O  
ATOM    947  C   SER H 124      15.933   8.251  15.143  1.00 39.57           C  
ATOM    948  O   SER H 124      15.656   7.082  14.880  1.00 42.02           O  
ATOM    949  N   VAL H 125      15.984   8.712  16.413  1.00 35.64           N  
ATOM    950  CA  VAL H 125      15.679   7.846  17.519  1.00 31.46           C  
ATOM    951  CB  VAL H 125      16.912   7.362  18.234  1.00 33.66           C  
ATOM    952  CG1 VAL H 125      17.619   8.566  18.874  1.00 30.93           C  
ATOM    953  CG2 VAL H 125      16.512   6.271  19.238  1.00 36.10           C  
ATOM    954  C   VAL H 125      14.846   8.616  18.499  1.00 29.88           C  
ATOM    955  O   VAL H 125      14.971   9.835  18.609  1.00 30.53           O  
ATOM    956  N   LYS H 126      13.950   7.914  19.227  1.00 29.93           N  
ATOM    957  CA  LYS H 126      13.105   8.577  20.182  1.00 30.28           C  
ATOM    958  CB  LYS H 126      11.616   8.455  19.826  1.00 30.14           C  
ATOM    959  CG  LYS H 126      10.701   9.398  20.604  1.00 34.57           C  
ATOM    960  CD  LYS H 126       9.312   9.522  19.973  1.00 42.20           C  
ATOM    961  CE  LYS H 126       8.424  10.573  20.641  1.00 46.92           C  
ATOM    962  NZ  LYS H 126       7.080  10.581  20.018  1.00 41.76           N1+
ATOM    963  C   LYS H 126      13.318   7.925  21.512  1.00 31.78           C  
ATOM    964  O   LYS H 126      13.067   6.733  21.675  1.00 36.10           O  
ATOM    965  N   LEU H 127      13.767   8.717  22.507  1.00 31.54           N  
ATOM    966  CA  LEU H 127      14.085   8.209  23.812  1.00 30.86           C  
ATOM    967  CB  LEU H 127      15.394   8.822  24.340  1.00 29.34           C  
ATOM    968  CG  LEU H 127      16.607   8.565  23.416  1.00 20.49           C  
ATOM    969  CD1 LEU H 127      17.887   9.201  23.981  1.00 20.47           C  
ATOM    970  CD2 LEU H 127      16.786   7.067  23.119  1.00 16.62           C  
ATOM    971  C   LEU H 127      12.960   8.583  24.733  1.00 32.19           C  
ATOM    972  O   LEU H 127      12.355   9.645  24.588  1.00 33.55           O  
ATOM    973  N   SER H 128      12.658   7.710  25.718  1.00 31.10           N  
ATOM    974  CA  SER H 128      11.514   7.909  26.572  1.00 30.89           C  
ATOM    975  CB  SER H 128      10.547   6.718  26.478  1.00 31.08           C  
ATOM    976  OG  SER H 128       9.425   6.913  27.318  1.00 33.15           O  
ATOM    977  C   SER H 128      11.935   8.019  28.017  1.00 31.11           C  
ATOM    978  O   SER H 128      12.949   7.467  28.431  1.00 28.86           O  
ATOM    979  N   CYS H 129      11.162   8.764  28.836  0.90 32.56           N  
ATOM    980  CA  CYS H 129      11.450   8.892  30.243  0.90 32.88           C  
ATOM    981  CB  CYS H 129      12.125  10.246  30.565  0.90 31.99           C  
ATOM    982  SG  CYS H 129      12.542  10.508  32.314  0.90 40.12           S  
ATOM    983  C   CYS H 129      10.122   8.836  30.949  0.90 32.68           C  
ATOM    984  O   CYS H 129       9.347   9.788  30.899  0.90 30.62           O  
ATOM    985  N   LYS H 130       9.831   7.712  31.644  1.00 34.99           N  
ATOM    986  CA  LYS H 130       8.551   7.513  32.278  1.00 37.09           C  
ATOM    987  CB  LYS H 130       8.117   6.038  32.227  1.00 38.15           C  
ATOM    988  CG  LYS H 130       6.715   5.754  32.763  1.00 47.01           C  
ATOM    989  CD  LYS H 130       6.166   4.391  32.334  1.00 48.85           C  
ATOM    990  CE  LYS H 130       4.846   4.021  33.012  1.00 50.92           C  
ATOM    991  NZ  LYS H 130       3.853   5.100  32.815  1.00 52.17           N1+
ATOM    992  C   LYS H 130       8.662   7.923  33.714  1.00 35.50           C  
ATOM    993  O   LYS H 130       9.516   7.429  34.446  1.00 33.62           O  
ATOM    994  N   ALA H 131       7.768   8.824  34.173  1.00 33.61           N  
ATOM    995  CA  ALA H 131       7.887   9.322  35.516  1.00 34.42           C  
ATOM    996  CB  ALA H 131       7.834  10.857  35.602  1.00 35.62           C  
ATOM    997  C   ALA H 131       6.768   8.794  36.353  1.00 37.91           C  
ATOM    998  O   ALA H 131       5.671   8.535  35.864  1.00 37.22           O  
ATOM    999  N   SER H 132       7.045   8.578  37.658  1.00 39.43           N  
ATOM   1000  CA  SER H 132       6.012   8.131  38.546  1.00 40.36           C  
ATOM   1001  CB  SER H 132       5.810   6.604  38.562  1.00 37.71           C  
ATOM   1002  OG  SER H 132       6.966   5.957  39.076  1.00 34.45           O  
ATOM   1003  C   SER H 132       6.391   8.561  39.926  1.00 38.71           C  
ATOM   1004  O   SER H 132       7.545   8.895  40.187  1.00 37.49           O  
ATOM   1005  N   GLY H 133       5.402   8.576  40.835  1.00 33.04           N  
ATOM   1006  CA  GLY H 133       5.702   8.900  42.196  1.00 32.81           C  
ATOM   1007  C   GLY H 133       5.291  10.302  42.508  1.00 32.86           C  
ATOM   1008  O   GLY H 133       5.122  10.646  43.677  1.00 32.64           O  
ATOM   1009  N   TYR H 134       5.122  11.164  41.487  1.00 32.78           N  
ATOM   1010  CA  TYR H 134       4.732  12.512  41.791  1.00 32.49           C  
ATOM   1011  CB  TYR H 134       5.914  13.493  41.911  1.00 32.14           C  
ATOM   1012  CG  TYR H 134       6.581  13.596  40.583  1.00 30.76           C  
ATOM   1013  CD1 TYR H 134       7.455  12.621  40.158  1.00 29.77           C  
ATOM   1014  CD2 TYR H 134       6.342  14.680  39.771  1.00 30.23           C  
ATOM   1015  CE1 TYR H 134       8.071  12.722  38.932  1.00 29.27           C  
ATOM   1016  CE2 TYR H 134       6.955  14.787  38.545  1.00 28.57           C  
ATOM   1017  CZ  TYR H 134       7.820  13.805  38.124  1.00 28.43           C  
ATOM   1018  OH  TYR H 134       8.450  13.912  36.866  1.00 31.21           O  
ATOM   1019  C   TYR H 134       3.820  13.004  40.716  1.00 32.80           C  
ATOM   1020  O   TYR H 134       3.500  12.281  39.773  1.00 32.84           O  
ATOM   1021  N   THR H 135       3.354  14.261  40.859  1.00 33.43           N  
ATOM   1022  CA  THR H 135       2.486  14.841  39.880  1.00 33.75           C  
ATOM   1023  CB  THR H 135       1.745  16.046  40.385  1.00 33.89           C  
ATOM   1024  OG1 THR H 135       0.978  15.704  41.530  1.00 34.79           O  
ATOM   1025  CG2 THR H 135       0.818  16.564  39.273  1.00 34.17           C  
ATOM   1026  C   THR H 135       3.373  15.280  38.762  1.00 33.46           C  
ATOM   1027  O   THR H 135       4.207  16.169  38.916  1.00 33.25           O  
ATOM   1028  N   PHE H 136       3.156  14.675  37.583  1.00 32.96           N  
ATOM   1029  CA  PHE H 136       3.974  14.837  36.419  1.00 32.97           C  
ATOM   1030  CB  PHE H 136       3.431  13.980  35.257  1.00 32.76           C  
ATOM   1031  CG  PHE H 136       4.315  14.077  34.060  1.00 33.40           C  
ATOM   1032  CD1 PHE H 136       5.534  13.440  34.031  1.00 34.33           C  
ATOM   1033  CD2 PHE H 136       3.909  14.776  32.948  1.00 33.78           C  
ATOM   1034  CE1 PHE H 136       6.346  13.520  32.921  1.00 34.32           C  
ATOM   1035  CE2 PHE H 136       4.715  14.858  31.838  1.00 33.81           C  
ATOM   1036  CZ  PHE H 136       5.938  14.232  31.819  1.00 33.71           C  
ATOM   1037  C   PHE H 136       4.013  16.281  35.998  1.00 33.03           C  
ATOM   1038  O   PHE H 136       5.062  16.787  35.606  1.00 33.42           O  
ATOM   1039  N   THR H 137       2.869  16.980  36.069  1.00 32.66           N  
ATOM   1040  CA  THR H 137       2.716  18.333  35.600  1.00 32.54           C  
ATOM   1041  CB  THR H 137       1.280  18.775  35.555  1.00 32.95           C  
ATOM   1042  OG1 THR H 137       0.717  18.768  36.857  1.00 34.26           O  
ATOM   1043  CG2 THR H 137       0.500  17.816  34.636  1.00 32.03           C  
ATOM   1044  C   THR H 137       3.478  19.348  36.414  1.00 31.97           C  
ATOM   1045  O   THR H 137       3.791  20.422  35.908  1.00 32.46           O  
ATOM   1046  N   SER H 138       3.740  19.083  37.707  1.00 31.35           N  
ATOM   1047  CA  SER H 138       4.334  20.057  38.586  1.00 30.80           C  
ATOM   1048  CB  SER H 138       4.166  19.691  40.074  1.00 30.90           C  
ATOM   1049  OG  SER H 138       4.790  18.449  40.358  1.00 32.45           O  
ATOM   1050  C   SER H 138       5.798  20.325  38.337  1.00 30.07           C  
ATOM   1051  O   SER H 138       6.298  21.337  38.824  1.00 29.64           O  
ATOM   1052  N   TYR H 139       6.544  19.460  37.613  1.00 30.14           N  
ATOM   1053  CA  TYR H 139       7.959  19.722  37.472  1.00 29.77           C  
ATOM   1054  CB  TYR H 139       8.845  18.666  38.157  1.00 30.01           C  
ATOM   1055  CG  TYR H 139       8.602  18.709  39.626  1.00 31.89           C  
ATOM   1056  CD1 TYR H 139       7.537  18.036  40.178  1.00 34.08           C  
ATOM   1057  CD2 TYR H 139       9.445  19.416  40.453  1.00 33.48           C  
ATOM   1058  CE1 TYR H 139       7.316  18.073  41.535  1.00 34.41           C  
ATOM   1059  CE2 TYR H 139       9.229  19.457  41.809  1.00 34.06           C  
ATOM   1060  CZ  TYR H 139       8.160  18.786  42.351  1.00 34.75           C  
ATOM   1061  OH  TYR H 139       7.937  18.826  43.743  1.00 35.63           O  
ATOM   1062  C   TYR H 139       8.359  19.708  36.015  1.00 29.55           C  
ATOM   1063  O   TYR H 139       7.719  19.051  35.199  1.00 29.21           O  
ATOM   1064  N   TRP H 140       9.436  20.457  35.656  1.00 31.55           N  
ATOM   1065  CA  TRP H 140       9.982  20.520  34.331  1.00 28.46           C  
ATOM   1066  CB  TRP H 140      10.860  21.770  34.115  1.00 29.50           C  
ATOM   1067  CG  TRP H 140      10.113  23.089  34.175  1.00 31.30           C  
ATOM   1068  CD2 TRP H 140       9.947  23.977  33.064  1.00 31.55           C  
ATOM   1069  CD1 TRP H 140       9.512  23.688  35.243  1.00 31.50           C  
ATOM   1070  NE1 TRP H 140       8.969  24.893  34.862  1.00 23.33           N  
ATOM   1071  CE2 TRP H 140       9.236  25.088  33.522  1.00 20.85           C  
ATOM   1072  CE3 TRP H 140      10.360  23.888  31.765  1.00 18.94           C  
ATOM   1073  CZ2 TRP H 140       8.924  26.125  32.690  1.00 24.16           C  
ATOM   1074  CZ3 TRP H 140      10.039  24.931  30.925  1.00 21.92           C  
ATOM   1075  CH2 TRP H 140       9.335  26.028  31.378  1.00 24.47           C  
ATOM   1076  C   TRP H 140      10.857  19.313  34.156  1.00 30.18           C  
ATOM   1077  O   TRP H 140      11.435  18.811  35.119  1.00 31.03           O  
ATOM   1078  N   MET H 141      10.947  18.797  32.912  1.00 31.05           N  
ATOM   1079  CA  MET H 141      11.796  17.672  32.632  1.00 28.52           C  
ATOM   1080  CB  MET H 141      11.123  16.555  31.816  1.00 30.70           C  
ATOM   1081  CG  MET H 141      10.131  15.710  32.612  1.00 19.81           C  
ATOM   1082  SD  MET H 141      10.899  14.708  33.918  1.00 24.16           S  
ATOM   1083  CE  MET H 141       9.391  13.757  34.248  1.00 21.18           C  
ATOM   1084  C   MET H 141      12.925  18.179  31.793  1.00 27.11           C  
ATOM   1085  O   MET H 141      12.705  18.892  30.818  1.00 26.71           O  
ATOM   1086  N   HIS H 142      14.170  17.804  32.146  1.00 24.85           N  
ATOM   1087  CA  HIS H 142      15.318  18.304  31.441  1.00 25.25           C  
ATOM   1088  ND1 HIS H 142      16.048  21.502  32.714  1.00 17.33           N  
ATOM   1089  CG  HIS H 142      15.795  20.198  33.086  1.00 23.63           C  
ATOM   1090  CB  HIS H 142      16.335  18.991  32.373  1.00 22.41           C  
ATOM   1091  NE2 HIS H 142      14.733  21.598  34.504  1.00 17.08           N  
ATOM   1092  CD2 HIS H 142      14.992  20.277  34.180  1.00 17.78           C  
ATOM   1093  CE1 HIS H 142      15.390  22.296  33.595  1.00 18.30           C  
ATOM   1094  C   HIS H 142      16.049  17.147  30.825  1.00 24.48           C  
ATOM   1095  O   HIS H 142      15.920  16.008  31.273  1.00 26.04           O  
ATOM   1096  N   TRP H 143      16.829  17.410  29.756  1.00 22.01           N  
ATOM   1097  CA  TRP H 143      17.593  16.354  29.151  1.00 24.65           C  
ATOM   1098  CB  TRP H 143      17.120  15.988  27.733  1.00 25.30           C  
ATOM   1099  CG  TRP H 143      15.776  15.290  27.734  1.00 27.82           C  
ATOM   1100  CD2 TRP H 143      15.600  13.870  27.605  1.00 30.22           C  
ATOM   1101  CD1 TRP H 143      14.526  15.824  27.846  1.00 32.44           C  
ATOM   1102  NE1 TRP H 143      13.581  14.827  27.799  1.00 33.45           N  
ATOM   1103  CE2 TRP H 143      14.224  13.619  27.646  1.00 31.51           C  
ATOM   1104  CE3 TRP H 143      16.502  12.857  27.461  1.00 27.68           C  
ATOM   1105  CZ2 TRP H 143      13.736  12.348  27.546  1.00 30.94           C  
ATOM   1106  CZ3 TRP H 143      16.003  11.577  27.358  1.00 28.15           C  
ATOM   1107  CH2 TRP H 143      14.647  11.329  27.399  1.00 30.76           C  
ATOM   1108  C   TRP H 143      19.034  16.772  29.127  1.00 25.76           C  
ATOM   1109  O   TRP H 143      19.356  17.935  28.880  1.00 27.84           O  
ATOM   1110  N   VAL H 144      19.942  15.812  29.412  1.00 22.48           N  
ATOM   1111  CA  VAL H 144      21.348  16.097  29.482  1.00 22.85           C  
ATOM   1112  CB  VAL H 144      21.859  16.067  30.899  1.00 23.41           C  
ATOM   1113  CG1 VAL H 144      23.379  16.288  30.910  1.00 24.11           C  
ATOM   1114  CG2 VAL H 144      21.081  17.116  31.714  1.00 20.47           C  
ATOM   1115  C   VAL H 144      22.096  15.055  28.699  1.00 24.55           C  
ATOM   1116  O   VAL H 144      21.743  13.876  28.694  1.00 26.29           O  
ATOM   1117  N   LYS H 145      23.178  15.488  28.017  1.00 23.50           N  
ATOM   1118  CA  LYS H 145      23.988  14.633  27.186  1.00 22.66           C  
ATOM   1119  CB  LYS H 145      24.275  15.280  25.818  1.00 23.22           C  
ATOM   1120  CG  LYS H 145      25.145  14.466  24.856  1.00 24.04           C  
ATOM   1121  CD  LYS H 145      25.183  15.080  23.453  1.00 26.48           C  
ATOM   1122  CE  LYS H 145      26.075  14.343  22.453  1.00 29.03           C  
ATOM   1123  NZ  LYS H 145      26.062  15.063  21.158  1.00 32.80           N1+
ATOM   1124  C   LYS H 145      25.312  14.445  27.861  1.00 27.96           C  
ATOM   1125  O   LYS H 145      25.873  15.394  28.407  1.00 32.35           O  
ATOM   1126  N   LEU H 146      25.833  13.198  27.857  1.00 27.70           N  
ATOM   1127  CA  LEU H 146      27.116  12.929  28.452  1.00 27.70           C  
ATOM   1128  CB  LEU H 146      26.969  12.264  29.837  1.00 25.30           C  
ATOM   1129  CG  LEU H 146      28.270  12.059  30.636  1.00 26.39           C  
ATOM   1130  CD1 LEU H 146      29.209  11.022  30.000  1.00  0.00           C  
ATOM   1131  CD2 LEU H 146      28.940  13.407  30.921  1.00  0.00           C  
ATOM   1132  C   LEU H 146      27.843  11.962  27.564  1.00 31.23           C  
ATOM   1133  O   LEU H 146      27.465  10.798  27.450  1.00 28.61           O  
ATOM   1134  N   ARG H 147      28.930  12.418  26.915  1.00 34.91           N  
ATOM   1135  CA  ARG H 147      29.713  11.565  26.065  1.00 39.77           C  
ATOM   1136  CB  ARG H 147      30.518  12.386  25.044  1.00 40.01           C  
ATOM   1137  CG  ARG H 147      29.616  13.317  24.226  1.00 44.63           C  
ATOM   1138  CD  ARG H 147      29.597  13.049  22.722  1.00 52.59           C  
ATOM   1139  NE  ARG H 147      30.836  13.641  22.145  1.00 63.75           N  
ATOM   1140  CZ  ARG H 147      31.252  13.264  20.903  1.00 65.32           C  
ATOM   1141  NH1 ARG H 147      30.557  12.315  20.213  1.00 62.17           N1+
ATOM   1142  NH2 ARG H 147      32.363  13.836  20.351  1.00 63.71           N  
ATOM   1143  C   ARG H 147      30.655  10.834  26.972  1.00 45.66           C  
ATOM   1144  O   ARG H 147      31.061  11.373  27.999  1.00 47.69           O  
ATOM   1145  N   PRO H 148      31.017   9.624  26.633  1.00 48.90           N  
ATOM   1146  CA  PRO H 148      31.857   8.814  27.476  1.00 49.31           C  
ATOM   1147  CD  PRO H 148      31.054   9.199  25.244  1.00 50.79           C  
ATOM   1148  CB  PRO H 148      32.208   7.586  26.641  1.00 51.16           C  
ATOM   1149  CG  PRO H 148      32.138   8.111  25.194  1.00 52.31           C  
ATOM   1150  C   PRO H 148      33.083   9.535  27.946  1.00 47.35           C  
ATOM   1151  O   PRO H 148      33.836  10.049  27.120  1.00 45.66           O  
ATOM   1152  N   GLY H 149      33.290   9.584  29.279  1.00 48.46           N  
ATOM   1153  CA  GLY H 149      34.463  10.175  29.852  1.00 48.71           C  
ATOM   1154  C   GLY H 149      34.422  11.666  29.718  1.00 48.06           C  
ATOM   1155  O   GLY H 149      35.442  12.332  29.894  1.00 45.98           O  
ATOM   1156  N   GLN H 150      33.252  12.255  29.417  1.00 46.20           N  
ATOM   1157  CA  GLN H 150      33.247  13.682  29.268  1.00 42.82           C  
ATOM   1158  CB  GLN H 150      32.907  14.166  27.851  1.00 44.96           C  
ATOM   1159  CG  GLN H 150      34.023  13.867  26.850  1.00 49.52           C  
ATOM   1160  CD  GLN H 150      33.642  14.478  25.514  1.00 57.44           C  
ATOM   1161  OE1 GLN H 150      33.629  15.697  25.350  1.00 66.24           O  
ATOM   1162  NE2 GLN H 150      33.316  13.600  24.527  1.00 66.77           N  
ATOM   1163  C   GLN H 150      32.256  14.274  30.214  1.00 38.44           C  
ATOM   1164  O   GLN H 150      31.667  13.571  31.032  1.00 36.48           O  
ATOM   1165  N   GLY H 151      32.079  15.609  30.131  1.00 35.28           N  
ATOM   1166  CA  GLY H 151      31.231  16.340  31.033  1.00 36.56           C  
ATOM   1167  C   GLY H 151      29.805  16.325  30.570  1.00 36.23           C  
ATOM   1168  O   GLY H 151      29.474  15.751  29.534  1.00 33.89           O  
ATOM   1169  N   PHE H 152      28.917  16.981  31.355  1.00 36.51           N  
ATOM   1170  CA  PHE H 152      27.521  17.024  31.030  1.00 32.18           C  
ATOM   1171  CB  PHE H 152      26.564  17.010  32.240  1.00 28.94           C  
ATOM   1172  CG  PHE H 152      26.637  15.649  32.846  1.00 25.49           C  
ATOM   1173  CD1 PHE H 152      26.010  14.579  32.243  1.00 23.95           C  
ATOM   1174  CD2 PHE H 152      27.354  15.430  33.997  1.00 23.42           C  
ATOM   1175  CE1 PHE H 152      26.079  13.321  32.794  1.00  0.00           C  
ATOM   1176  CE2 PHE H 152      27.428  14.174  34.554  1.00  0.00           C  
ATOM   1177  CZ  PHE H 152      26.790  13.116  33.952  1.00  0.00           C  
ATOM   1178  C   PHE H 152      27.204  18.235  30.208  1.00 32.98           C  
ATOM   1179  O   PHE H 152      27.823  19.288  30.351  1.00 34.35           O  
ATOM   1180  N   GLU H 153      26.225  18.084  29.290  1.00 30.39           N  
ATOM   1181  CA  GLU H 153      25.795  19.170  28.459  1.00 29.96           C  
ATOM   1182  CB  GLU H 153      26.174  18.996  26.977  1.00 31.59           C  
ATOM   1183  CG  GLU H 153      26.009  20.274  26.154  1.00 38.29           C  
ATOM   1184  CD  GLU H 153      26.574  20.005  24.768  1.00 40.56           C  
ATOM   1185  OE1 GLU H 153      26.387  18.864  24.267  1.00 43.37           O  
ATOM   1186  OE2 GLU H 153      27.206  20.931  24.192  1.00 43.11           O1-
ATOM   1187  C   GLU H 153      24.301  19.237  28.561  1.00 28.00           C  
ATOM   1188  O   GLU H 153      23.619  18.214  28.530  1.00 27.84           O  
ATOM   1189  N   TRP H 154      23.747  20.460  28.677  1.00 28.38           N  
ATOM   1190  CA  TRP H 154      22.329  20.606  28.879  1.00 28.21           C  
ATOM   1191  CB  TRP H 154      22.012  21.816  29.776  1.00 29.97           C  
ATOM   1192  CG  TRP H 154      20.563  21.999  30.158  1.00 29.02           C  
ATOM   1193  CD2 TRP H 154      19.661  22.893  29.493  1.00 28.30           C  
ATOM   1194  CD1 TRP H 154      19.858  21.424  31.173  1.00 28.49           C  
ATOM   1195  NE1 TRP H 154      18.570  21.906  31.184  1.00 26.42           N  
ATOM   1196  CE2 TRP H 154      18.439  22.810  30.152  1.00 28.44           C  
ATOM   1197  CE3 TRP H 154      19.841  23.718  28.419  1.00 25.71           C  
ATOM   1198  CZ2 TRP H 154      17.367  23.560  29.754  1.00 30.50           C  
ATOM   1199  CZ3 TRP H 154      18.760  24.468  28.013  1.00 25.25           C  
ATOM   1200  CH2 TRP H 154      17.548  24.389  28.668  1.00 28.22           C  
ATOM   1201  C   TRP H 154      21.671  20.797  27.541  1.00 27.05           C  
ATOM   1202  O   TRP H 154      21.982  21.737  26.816  1.00 29.35           O  
ATOM   1203  N   ILE H 155      20.802  19.835  27.148  1.00 28.32           N  
ATOM   1204  CA  ILE H 155      20.064  19.852  25.910  1.00 31.07           C  
ATOM   1205  CB  ILE H 155      19.551  18.488  25.561  1.00 31.06           C  
ATOM   1206  CG1 ILE H 155      20.739  17.524  25.383  1.00 32.89           C  
ATOM   1207  CG2 ILE H 155      18.665  18.616  24.309  1.00 29.04           C  
ATOM   1208  CD1 ILE H 155      20.349  16.048  25.360  1.00 33.47           C  
ATOM   1209  C   ILE H 155      18.885  20.793  25.915  1.00 30.47           C  
ATOM   1210  O   ILE H 155      18.733  21.614  25.010  1.00 30.99           O  
ATOM   1211  N   GLY H 156      18.014  20.709  26.945  1.00 30.91           N  
ATOM   1212  CA  GLY H 156      16.825  21.521  26.950  1.00 31.72           C  
ATOM   1213  C   GLY H 156      15.865  20.977  27.967  1.00 30.90           C  
ATOM   1214  O   GLY H 156      16.163  20.004  28.657  1.00 27.44           O  
ATOM   1215  N   ASP H 157      14.684  21.619  28.095  1.00 30.41           N  
ATOM   1216  CA  ASP H 157      13.710  21.166  29.046  1.00 31.19           C  
ATOM   1217  CB  ASP H 157      13.855  21.817  30.439  1.00 28.80           C  
ATOM   1218  CG  ASP H 157      13.715  23.331  30.362  1.00 21.07           C  
ATOM   1219  OD1 ASP H 157      13.264  23.860  29.310  1.00 16.59           O  
ATOM   1220  OD2 ASP H 157      14.076  23.983  31.379  1.00  0.00           O1-
ATOM   1221  C   ASP H 157      12.329  21.405  28.516  1.00 32.00           C  
ATOM   1222  O   ASP H 157      12.132  22.151  27.558  1.00 31.76           O  
ATOM   1223  N   ILE H 158      11.335  20.702  29.097  1.00 27.48           N  
ATOM   1224  CA  ILE H 158       9.968  20.897  28.713  1.00 28.69           C  
ATOM   1225  CB  ILE H 158       9.443  19.817  27.818  1.00 30.63           C  
ATOM   1226  CG1 ILE H 158       8.036  20.176  27.316  1.00 27.82           C  
ATOM   1227  CG2 ILE H 158       9.535  18.482  28.573  1.00 30.72           C  
ATOM   1228  CD1 ILE H 158       7.562  19.290  26.167  1.00 25.77           C  
ATOM   1229  C   ILE H 158       9.124  20.933  29.950  1.00 32.68           C  
ATOM   1230  O   ILE H 158       9.380  20.220  30.921  1.00 34.03           O  
ATOM   1231  N   ASN H 159       8.093  21.801  29.944  1.00 32.21           N  
ATOM   1232  CA  ASN H 159       7.173  21.893  31.043  1.00 32.60           C  
ATOM   1233  CB  ASN H 159       6.704  23.338  31.304  1.00 33.36           C  
ATOM   1234  CG  ASN H 159       5.829  23.388  32.552  1.00 37.22           C  
ATOM   1235  OD1 ASN H 159       5.480  22.362  33.133  1.00 36.58           O  
ATOM   1236  ND2 ASN H 159       5.455  24.627  32.972  1.00 39.12           N  
ATOM   1237  C   ASN H 159       5.988  21.092  30.613  1.00 33.68           C  
ATOM   1238  O   ASN H 159       5.285  21.474  29.681  1.00 34.55           O  
ATOM   1239  N   PRO H 160       5.790  20.001  31.278  1.00 16.92           N  
ATOM   1240  CA  PRO H 160       4.791  19.064  30.869  1.00 19.37           C  
ATOM   1241  CD  PRO H 160       6.843  19.382  32.065  1.00 20.86           C  
ATOM   1242  CB  PRO H 160       4.960  17.868  31.794  1.00 23.42           C  
ATOM   1243  CG  PRO H 160       6.457  17.895  32.151  1.00 21.34           C  
ATOM   1244  C   PRO H 160       3.408  19.605  30.834  1.00 23.85           C  
ATOM   1245  O   PRO H 160       2.618  19.117  30.028  1.00 28.44           O  
ATOM   1246  N   ASN H 161       3.061  20.555  31.719  1.00 31.25           N  
ATOM   1247  CA  ASN H 161       1.710  21.026  31.692  1.00 35.60           C  
ATOM   1248  CB  ASN H 161       1.392  21.945  32.881  1.00 40.64           C  
ATOM   1249  CG  ASN H 161      -0.119  22.116  32.958  1.00 43.36           C  
ATOM   1250  OD1 ASN H 161      -0.626  22.891  33.768  1.00 45.16           O  
ATOM   1251  ND2 ASN H 161      -0.865  21.368  32.101  1.00 44.26           N  
ATOM   1252  C   ASN H 161       1.454  21.814  30.441  1.00 35.07           C  
ATOM   1253  O   ASN H 161       0.577  21.477  29.645  1.00 37.81           O  
ATOM   1254  N   ASN H 162       2.251  22.884  30.250  1.00 27.35           N  
ATOM   1255  CA  ASN H 162       2.116  23.831  29.175  1.00 26.86           C  
ATOM   1256  CB  ASN H 162       2.990  25.077  29.385  1.00 35.80           C  
ATOM   1257  CG  ASN H 162       2.591  25.723  30.696  1.00 39.61           C  
ATOM   1258  OD1 ASN H 162       1.586  25.361  31.306  1.00 41.56           O  
ATOM   1259  ND2 ASN H 162       3.405  26.713  31.149  1.00 38.77           N  
ATOM   1260  C   ASN H 162       2.568  23.251  27.882  1.00 26.31           C  
ATOM   1261  O   ASN H 162       1.957  23.454  26.835  1.00 35.27           O  
ATOM   1262  N   GLY H 163       3.684  22.514  27.934  1.00 28.50           N  
ATOM   1263  CA  GLY H 163       4.293  21.968  26.767  1.00 24.40           C  
ATOM   1264  C   GLY H 163       5.289  22.960  26.244  1.00 23.52           C  
ATOM   1265  O   GLY H 163       5.797  22.752  25.146  1.00 27.90           O  
ATOM   1266  N   GLY H 164       5.582  24.067  26.975  0.90 35.66           N  
ATOM   1267  CA  GLY H 164       6.570  24.999  26.497  0.90 37.19           C  
ATOM   1268  C   GLY H 164       7.943  24.408  26.638  0.90 36.30           C  
ATOM   1269  O   GLY H 164       8.298  23.856  27.682  0.90 35.38           O  
ATOM   1270  N   PRO H 165       8.697  24.471  25.565  1.00 37.20           N  
ATOM   1271  CA  PRO H 165      10.063  23.997  25.622  1.00 37.04           C  
ATOM   1272  CD  PRO H 165       8.078  24.118  24.295  1.00  0.00           C  
ATOM   1273  CB  PRO H 165      10.270  23.122  24.385  1.00 37.82           C  
ATOM   1274  CG  PRO H 165       9.219  23.633  23.390  1.00  0.00           C  
ATOM   1275  C   PRO H 165      11.099  25.087  25.704  1.00 36.00           C  
ATOM   1276  O   PRO H 165      10.808  26.236  25.375  1.00 35.63           O  
ATOM   1277  N   SER H 166      12.331  24.726  26.115  1.00 33.79           N  
ATOM   1278  CA  SER H 166      13.457  25.620  26.097  1.00 34.69           C  
ATOM   1279  CB  SER H 166      13.894  26.104  27.490  1.00 36.56           C  
ATOM   1280  OG  SER H 166      12.841  26.818  28.121  1.00  0.00           O  
ATOM   1281  C   SER H 166      14.575  24.779  25.568  1.00 36.55           C  
ATOM   1282  O   SER H 166      14.760  23.644  26.004  1.00 31.43           O  
ATOM   1283  N   TYR H 167      15.356  25.307  24.609  1.00 38.19           N  
ATOM   1284  CA  TYR H 167      16.380  24.474  24.050  1.00 38.68           C  
ATOM   1285  CB  TYR H 167      16.149  24.080  22.579  1.00 38.79           C  
ATOM   1286  CG  TYR H 167      14.956  23.196  22.457  1.00 24.49           C  
ATOM   1287  CD1 TYR H 167      15.078  21.837  22.610  1.00 27.88           C  
ATOM   1288  CD2 TYR H 167      13.712  23.717  22.192  1.00 20.67           C  
ATOM   1289  CE1 TYR H 167      13.986  21.012  22.488  1.00 25.70           C  
ATOM   1290  CE2 TYR H 167      12.614  22.896  22.070  1.00 26.15           C  
ATOM   1291  CZ  TYR H 167      12.749  21.540  22.215  1.00 23.55           C  
ATOM   1292  OH  TYR H 167      11.626  20.696  22.087  1.00 23.35           O  
ATOM   1293  C   TYR H 167      17.681  25.199  24.045  1.00 40.75           C  
ATOM   1294  O   TYR H 167      17.732  26.427  23.968  1.00 42.36           O  
ATOM   1295  N   ASN H 168      18.778  24.423  24.158  1.00 38.68           N  
ATOM   1296  CA  ASN H 168      20.096  24.950  23.992  1.00 41.70           C  
ATOM   1297  CB  ASN H 168      21.190  23.937  24.382  1.00 42.30           C  
ATOM   1298  CG  ASN H 168      22.569  24.574  24.268  1.00 45.30           C  
ATOM   1299  OD1 ASN H 168      22.898  25.208  23.267  1.00 47.81           O  
ATOM   1300  ND2 ASN H 168      23.407  24.386  25.321  1.00 51.37           N  
ATOM   1301  C   ASN H 168      20.181  25.186  22.518  1.00 45.54           C  
ATOM   1302  O   ASN H 168      19.736  24.354  21.731  1.00 45.97           O  
ATOM   1303  N   GLU H 169      20.770  26.316  22.103  0.90 45.13           N  
ATOM   1304  CA  GLU H 169      20.782  26.673  20.713  0.90 44.66           C  
ATOM   1305  CB  GLU H 169      21.514  27.998  20.440  0.90 47.89           C  
ATOM   1306  CG  GLU H 169      21.530  28.401  18.962  0.90 58.30           C  
ATOM   1307  CD  GLU H 169      20.161  28.965  18.613  0.90 65.30           C  
ATOM   1308  OE1 GLU H 169      19.549  29.612  19.503  0.88 77.80           O  
ATOM   1309  OE2 GLU H 169      19.709  28.753  17.456  0.88 80.53           O1-
ATOM   1310  C   GLU H 169      21.485  25.610  19.939  0.90 44.35           C  
ATOM   1311  O   GLU H 169      21.118  25.320  18.801  0.90 45.07           O  
ATOM   1312  N   LYS H 170      22.516  24.989  20.531  1.00 41.37           N  
ATOM   1313  CA  LYS H 170      23.278  24.014  19.806  1.00 41.04           C  
ATOM   1314  CB  LYS H 170      24.398  23.392  20.650  1.00 45.20           C  
ATOM   1315  CG  LYS H 170      25.602  24.313  20.840  1.00 50.90           C  
ATOM   1316  CD  LYS H 170      26.547  23.864  21.953  1.00 53.94           C  
ATOM   1317  CE  LYS H 170      28.025  24.121  21.646  1.00 54.28           C  
ATOM   1318  NZ  LYS H 170      28.294  25.563  21.454  1.00 54.90           N1+
ATOM   1319  C   LYS H 170      22.392  22.887  19.365  1.00 41.50           C  
ATOM   1320  O   LYS H 170      22.538  22.370  18.260  1.00 42.26           O  
ATOM   1321  N   PHE H 171      21.480  22.459  20.251  1.00 43.90           N  
ATOM   1322  CA  PHE H 171      20.579  21.349  20.091  1.00 46.33           C  
ATOM   1323  CB  PHE H 171      20.127  20.746  21.430  1.00 46.56           C  
ATOM   1324  CG  PHE H 171      21.323  20.028  21.949  1.00 51.58           C  
ATOM   1325  CD1 PHE H 171      21.599  18.750  21.523  1.00 55.21           C  
ATOM   1326  CD2 PHE H 171      22.169  20.632  22.849  1.00 54.48           C  
ATOM   1327  CE1 PHE H 171      22.703  18.078  21.991  1.00 54.03           C  
ATOM   1328  CE2 PHE H 171      23.275  19.963  23.319  1.00 54.23           C  
ATOM   1329  CZ  PHE H 171      23.541  18.684  22.895  1.00 53.10           C  
ATOM   1330  C   PHE H 171      19.363  21.599  19.246  1.00 49.88           C  
ATOM   1331  O   PHE H 171      18.716  20.637  18.834  1.00 51.71           O  
ATOM   1332  N   LYS H 172      18.986  22.864  18.983  1.00 53.68           N  
ATOM   1333  CA  LYS H 172      17.700  23.159  18.402  1.00 56.95           C  
ATOM   1334  CB  LYS H 172      17.499  24.660  18.116  1.00 59.79           C  
ATOM   1335  CG  LYS H 172      17.382  25.480  19.405  1.00 60.02           C  
ATOM   1336  CD  LYS H 172      17.475  26.994  19.214  1.00 64.50           C  
ATOM   1337  CE  LYS H 172      16.115  27.663  19.010  1.00 70.28           C  
ATOM   1338  NZ  LYS H 172      15.622  27.390  17.644  1.00 67.38           N1+
ATOM   1339  C   LYS H 172      17.418  22.367  17.158  1.00 55.54           C  
ATOM   1340  O   LYS H 172      16.288  21.929  16.959  1.00 58.61           O  
ATOM   1341  N   ARG H 173      18.395  22.183  16.260  1.00 48.32           N  
ATOM   1342  CA  ARG H 173      18.153  21.411  15.072  1.00 49.79           C  
ATOM   1343  CB  ARG H 173      19.325  21.550  14.089  1.00 36.61           C  
ATOM   1344  CG  ARG H 173      19.300  20.550  12.939  1.00 41.36           C  
ATOM   1345  CD  ARG H 173      20.434  20.774  11.942  1.00  0.00           C  
ATOM   1346  NE  ARG H 173      20.320  19.714  10.906  1.00  0.00           N  
ATOM   1347  CZ  ARG H 173      19.381  19.840   9.922  1.00  0.00           C  
ATOM   1348  NH1 ARG H 173      18.508  20.887   9.946  1.00  0.00           N1+
ATOM   1349  NH2 ARG H 173      19.308  18.909   8.929  1.00  0.00           N  
ATOM   1350  C   ARG H 173      17.970  19.944  15.366  1.00 49.53           C  
ATOM   1351  O   ARG H 173      17.109  19.287  14.780  1.00 49.10           O  
ATOM   1352  N   LYS H 174      18.827  19.393  16.246  1.00 46.63           N  
ATOM   1353  CA  LYS H 174      18.886  17.989  16.549  1.00 43.56           C  
ATOM   1354  CB  LYS H 174      20.195  17.590  17.237  1.00 41.50           C  
ATOM   1355  CG  LYS H 174      20.295  16.082  17.444  1.00 38.80           C  
ATOM   1356  CD  LYS H 174      21.717  15.621  17.741  1.00 36.40           C  
ATOM   1357  CE  LYS H 174      22.720  16.107  16.695  1.00 37.50           C  
ATOM   1358  NZ  LYS H 174      22.450  15.453  15.395  1.00 38.78           N1+
ATOM   1359  C   LYS H 174      17.782  17.433  17.404  1.00 43.47           C  
ATOM   1360  O   LYS H 174      17.272  16.351  17.116  1.00 43.72           O  
ATOM   1361  N   ALA H 175      17.380  18.139  18.480  1.00 38.24           N  
ATOM   1362  CA  ALA H 175      16.494  17.503  19.420  1.00 34.43           C  
ATOM   1363  CB  ALA H 175      17.027  17.534  20.862  1.00 32.37           C  
ATOM   1364  C   ALA H 175      15.144  18.146  19.448  1.00 33.44           C  
ATOM   1365  O   ALA H 175      15.001  19.354  19.269  1.00 35.93           O  
ATOM   1366  N   THR H 176      14.104  17.310  19.663  1.00 32.29           N  
ATOM   1367  CA  THR H 176      12.759  17.789  19.789  1.00 31.77           C  
ATOM   1368  CB  THR H 176      11.878  17.399  18.638  1.00 31.61           C  
ATOM   1369  OG1 THR H 176      12.425  17.886  17.421  1.00 25.38           O  
ATOM   1370  CG2 THR H 176      10.479  17.997  18.864  1.00 29.40           C  
ATOM   1371  C   THR H 176      12.200  17.161  21.026  1.00 33.94           C  
ATOM   1372  O   THR H 176      12.309  15.950  21.219  1.00 32.88           O  
ATOM   1373  N   LEU H 177      11.575  17.972  21.906  1.00 33.91           N  
ATOM   1374  CA  LEU H 177      11.089  17.435  23.145  1.00 32.66           C  
ATOM   1375  CB  LEU H 177      11.603  18.212  24.368  1.00 30.46           C  
ATOM   1376  CG  LEU H 177      13.138  18.189  24.510  1.00 34.69           C  
ATOM   1377  CD1 LEU H 177      13.592  18.978  25.746  1.00 32.44           C  
ATOM   1378  CD2 LEU H 177      13.690  16.752  24.487  1.00 30.69           C  
ATOM   1379  C   LEU H 177       9.593  17.500  23.159  1.00 32.62           C  
ATOM   1380  O   LEU H 177       8.988  18.474  22.712  1.00 32.83           O  
ATOM   1381  N   THR H 178       8.956  16.424  23.664  1.00 31.99           N  
ATOM   1382  CA  THR H 178       7.525  16.380  23.773  1.00 34.55           C  
ATOM   1383  CB  THR H 178       6.855  15.648  22.648  1.00 37.57           C  
ATOM   1384  OG1 THR H 178       7.275  14.292  22.631  1.00 39.65           O  
ATOM   1385  CG2 THR H 178       7.211  16.334  21.318  1.00 38.25           C  
ATOM   1386  C   THR H 178       7.190  15.648  25.036  1.00 34.92           C  
ATOM   1387  O   THR H 178       8.067  15.080  25.688  1.00 36.90           O  
ATOM   1388  N   VAL H 179       5.904  15.672  25.440  1.00 31.62           N  
ATOM   1389  CA  VAL H 179       5.516  14.954  26.623  1.00 31.25           C  
ATOM   1390  CB  VAL H 179       5.512  15.789  27.869  1.00 34.22           C  
ATOM   1391  CG1 VAL H 179       6.945  16.270  28.158  1.00 23.18           C  
ATOM   1392  CG2 VAL H 179       4.484  16.919  27.691  1.00 17.95           C  
ATOM   1393  C   VAL H 179       4.114  14.465  26.443  1.00 37.60           C  
ATOM   1394  O   VAL H 179       3.312  15.079  25.740  1.00 40.73           O  
ATOM   1395  N   ASP H 180       3.793  13.322  27.083  1.00 39.83           N  
ATOM   1396  CA  ASP H 180       2.475  12.757  27.040  1.00 39.96           C  
ATOM   1397  CB  ASP H 180       2.477  11.300  26.544  1.00 40.43           C  
ATOM   1398  CG  ASP H 180       1.044  10.800  26.448  1.00 45.18           C  
ATOM   1399  OD1 ASP H 180       0.108  11.606  26.693  1.00 48.96           O  
ATOM   1400  OD2 ASP H 180       0.869   9.593  26.129  1.00 48.41           O1-
ATOM   1401  C   ASP H 180       1.976  12.755  28.452  1.00 40.29           C  
ATOM   1402  O   ASP H 180       2.380  11.926  29.262  1.00 41.02           O  
ATOM   1403  N   THR H 181       1.059  13.684  28.785  1.00 41.13           N  
ATOM   1404  CA  THR H 181       0.577  13.817  30.131  1.00 40.56           C  
ATOM   1405  CB  THR H 181      -0.334  14.994  30.312  1.00 40.69           C  
ATOM   1406  OG1 THR H 181      -1.450  14.888  29.443  1.00 32.24           O  
ATOM   1407  CG2 THR H 181       0.454  16.283  30.020  1.00 31.26           C  
ATOM   1408  C   THR H 181      -0.156  12.581  30.562  1.00 41.12           C  
ATOM   1409  O   THR H 181      -0.064  12.176  31.720  1.00 40.73           O  
ATOM   1410  N   SER H 182      -0.913  11.944  29.654  1.00 43.08           N  
ATOM   1411  CA  SER H 182      -1.688  10.797  30.041  1.00 41.36           C  
ATOM   1412  CB  SER H 182      -2.551  10.261  28.887  1.00 44.21           C  
ATOM   1413  OG  SER H 182      -1.724   9.836  27.817  1.00 44.39           O  
ATOM   1414  C   SER H 182      -0.793   9.686  30.522  1.00 41.74           C  
ATOM   1415  O   SER H 182      -1.137   8.985  31.474  1.00 43.47           O  
ATOM   1416  N   SER H 183       0.343   9.458  29.830  1.00 42.83           N  
ATOM   1417  CA  SER H 183       1.295   8.433  30.171  1.00 40.38           C  
ATOM   1418  CB  SER H 183       2.017   7.867  28.935  1.00 38.08           C  
ATOM   1419  OG  SER H 183       2.747   8.889  28.275  1.00 41.47           O  
ATOM   1420  C   SER H 183       2.325   8.904  31.171  1.00 41.88           C  
ATOM   1421  O   SER H 183       3.134   8.105  31.643  1.00 42.62           O  
ATOM   1422  N   SER H 184       2.345  10.208  31.510  1.00 40.05           N  
ATOM   1423  CA  SER H 184       3.345  10.751  32.392  1.00 38.32           C  
ATOM   1424  CB  SER H 184       3.212  10.341  33.878  1.00 36.76           C  
ATOM   1425  OG  SER H 184       3.429   8.949  34.059  1.00 45.49           O  
ATOM   1426  C   SER H 184       4.698  10.381  31.863  1.00 36.46           C  
ATOM   1427  O   SER H 184       5.580   9.947  32.605  1.00 31.12           O  
ATOM   1428  N   THR H 185       4.888  10.553  30.536  1.00 38.03           N  
ATOM   1429  CA  THR H 185       6.139  10.223  29.916  1.00 37.60           C  
ATOM   1430  CB  THR H 185       6.025   9.028  29.017  1.00 37.71           C  
ATOM   1431  OG1 THR H 185       5.604   7.899  29.769  1.00 38.89           O  
ATOM   1432  CG2 THR H 185       7.386   8.759  28.360  1.00 36.52           C  
ATOM   1433  C   THR H 185       6.622  11.386  29.099  1.00 35.83           C  
ATOM   1434  O   THR H 185       5.839  12.088  28.459  1.00 34.39           O  
ATOM   1435  N   ALA H 186       7.954  11.611  29.111  1.00 32.28           N  
ATOM   1436  CA  ALA H 186       8.574  12.668  28.364  1.00 29.61           C  
ATOM   1437  CB  ALA H 186       9.526  13.525  29.216  1.00 27.60           C  
ATOM   1438  C   ALA H 186       9.397  12.003  27.302  1.00 31.20           C  
ATOM   1439  O   ALA H 186       9.901  10.900  27.510  1.00 30.37           O  
ATOM   1440  N   TYR H 187       9.538  12.647  26.121  1.00 33.39           N  
ATOM   1441  CA  TYR H 187      10.277  12.025  25.057  1.00 33.02           C  
ATOM   1442  CB  TYR H 187       9.408  11.616  23.859  1.00 34.16           C  
ATOM   1443  CG  TYR H 187       8.481  10.514  24.237  1.00 36.38           C  
ATOM   1444  CD1 TYR H 187       8.907   9.208  24.194  1.00 34.66           C  
ATOM   1445  CD2 TYR H 187       7.185  10.785  24.615  1.00 37.34           C  
ATOM   1446  CE1 TYR H 187       8.055   8.184  24.529  1.00 36.39           C  
ATOM   1447  CE2 TYR H 187       6.328   9.764  24.951  1.00 40.28           C  
ATOM   1448  CZ  TYR H 187       6.764   8.462  24.908  1.00 40.33           C  
ATOM   1449  OH  TYR H 187       5.890   7.409  25.249  1.00 42.59           O  
ATOM   1450  C   TYR H 187      11.266  12.994  24.485  1.00 33.91           C  
ATOM   1451  O   TYR H 187      11.061  14.207  24.512  1.00 33.63           O  
ATOM   1452  N   MET H 188      12.389  12.459  23.959  1.00 32.02           N  
ATOM   1453  CA  MET H 188      13.352  13.264  23.268  1.00 32.81           C  
ATOM   1454  CB  MET H 188      14.697  13.427  23.996  1.00 30.92           C  
ATOM   1455  CG  MET H 188      15.626  14.416  23.289  1.00 31.66           C  
ATOM   1456  SD  MET H 188      17.116  14.862  24.226  1.00 36.80           S  
ATOM   1457  CE  MET H 188      17.926  13.247  24.045  1.00 26.23           C  
ATOM   1458  C   MET H 188      13.638  12.576  21.974  1.00 34.71           C  
ATOM   1459  O   MET H 188      13.983  11.396  21.949  1.00 34.43           O  
ATOM   1460  N   GLN H 189      13.501  13.312  20.858  0.90 33.90           N  
ATOM   1461  CA  GLN H 189      13.735  12.749  19.562  0.90 32.08           C  
ATOM   1462  CB  GLN H 189      12.605  13.089  18.574  0.90 37.81           C  
ATOM   1463  CG  GLN H 189      12.768  12.486  17.180  0.90 44.59           C  
ATOM   1464  CD  GLN H 189      11.621  13.013  16.328  0.90 47.91           C  
ATOM   1465  OE1 GLN H 189      11.549  14.206  16.033  0.90 47.80           O  
ATOM   1466  NE2 GLN H 189      10.693  12.105  15.923  0.88 53.40           N  
ATOM   1467  C   GLN H 189      14.985  13.370  19.027  0.90 33.31           C  
ATOM   1468  O   GLN H 189      15.141  14.593  19.040  0.90 34.33           O  
ATOM   1469  N   LEU H 190      15.932  12.530  18.559  1.00 32.53           N  
ATOM   1470  CA  LEU H 190      17.141  13.048  17.980  1.00 32.09           C  
ATOM   1471  CB  LEU H 190      18.412  12.468  18.627  1.00 30.60           C  
ATOM   1472  CG  LEU H 190      18.556  12.819  20.121  1.00 29.44           C  
ATOM   1473  CD1 LEU H 190      19.840  12.224  20.716  1.00 26.55           C  
ATOM   1474  CD2 LEU H 190      18.456  14.336  20.357  1.00 29.08           C  
ATOM   1475  C   LEU H 190      17.120  12.656  16.533  1.00 34.69           C  
ATOM   1476  O   LEU H 190      16.894  11.494  16.195  1.00 34.56           O  
ATOM   1477  N   SER H 191      17.370  13.630  15.634  1.00 34.12           N  
ATOM   1478  CA  SER H 191      17.259  13.381  14.221  1.00 37.23           C  
ATOM   1479  CB  SER H 191      16.395  14.422  13.491  1.00 41.10           C  
ATOM   1480  OG  SER H 191      15.072  14.427  13.999  1.00 40.95           O  
ATOM   1481  C   SER H 191      18.609  13.485  13.589  1.00 35.31           C  
ATOM   1482  O   SER H 191      19.553  14.001  14.187  1.00 31.53           O  
ATOM   1483  N   SER H 192      18.712  12.965  12.345  1.00 38.11           N  
ATOM   1484  CA  SER H 192      19.901  13.038  11.541  1.00 40.37           C  
ATOM   1485  CB  SER H 192      20.153  14.442  10.961  1.00 43.95           C  
ATOM   1486  OG  SER H 192      19.136  14.772  10.026  1.00 50.53           O  
ATOM   1487  C   SER H 192      21.083  12.644  12.364  1.00 36.68           C  
ATOM   1488  O   SER H 192      22.040  13.405  12.490  1.00 35.20           O  
ATOM   1489  N   LEU H 193      21.052  11.417  12.918  1.00 34.94           N  
ATOM   1490  CA  LEU H 193      22.063  10.977  13.834  1.00 34.33           C  
ATOM   1491  CB  LEU H 193      21.728   9.635  14.507  1.00 34.32           C  
ATOM   1492  CG  LEU H 193      20.537   9.722  15.480  1.00 33.76           C  
ATOM   1493  CD1 LEU H 193      20.237   8.358  16.118  1.00 36.91           C  
ATOM   1494  CD2 LEU H 193      20.769  10.813  16.539  1.00 27.61           C  
ATOM   1495  C   LEU H 193      23.401  10.849  13.180  1.00 32.80           C  
ATOM   1496  O   LEU H 193      23.532  10.447  12.026  1.00 32.02           O  
ATOM   1497  N   THR H 194      24.436  11.214  13.958  1.00 32.14           N  
ATOM   1498  CA  THR H 194      25.811  11.176  13.563  1.00 35.33           C  
ATOM   1499  CB  THR H 194      26.346  12.554  13.295  1.00 38.95           C  
ATOM   1500  OG1 THR H 194      27.734  12.510  13.012  1.00 39.92           O  
ATOM   1501  CG2 THR H 194      26.047  13.460  14.500  1.00 40.03           C  
ATOM   1502  C   THR H 194      26.574  10.559  14.696  1.00 35.83           C  
ATOM   1503  O   THR H 194      26.037  10.357  15.783  1.00 34.88           O  
ATOM   1504  N   SER H 195      27.858  10.234  14.461  0.90 38.03           N  
ATOM   1505  CA  SER H 195      28.671   9.590  15.454  0.90 39.45           C  
ATOM   1506  CB  SER H 195      30.077   9.259  14.935  0.90 42.74           C  
ATOM   1507  OG  SER H 195      30.764  10.457  14.607  0.90 44.97           O  
ATOM   1508  C   SER H 195      28.824  10.507  16.625  0.90 34.50           C  
ATOM   1509  O   SER H 195      29.103  10.067  17.740  0.90 32.18           O  
ATOM   1510  N   GLU H 196      28.637  11.816  16.396  0.90 36.50           N  
ATOM   1511  CA  GLU H 196      28.779  12.813  17.416  0.90 40.91           C  
ATOM   1512  CB  GLU H 196      28.513  14.228  16.874  0.90 47.27           C  
ATOM   1513  CG  GLU H 196      29.525  14.672  15.817  0.90 54.36           C  
ATOM   1514  CD  GLU H 196      30.831  14.964  16.529  1.00 46.01           C  
ATOM   1515  OE1 GLU H 196      30.822  15.823  17.450  1.00 47.50           O  
ATOM   1516  OE2 GLU H 196      31.860  14.323  16.169  1.00 50.32           O1-
ATOM   1517  C   GLU H 196      27.750  12.563  18.478  0.90 37.82           C  
ATOM   1518  O   GLU H 196      27.986  12.820  19.656  0.90 39.89           O  
ATOM   1519  N   ASP H 197      26.570  12.074  18.058  1.00 32.99           N  
ATOM   1520  CA  ASP H 197      25.407  11.827  18.863  1.00 33.08           C  
ATOM   1521  CB  ASP H 197      24.173  11.536  17.996  1.00 31.46           C  
ATOM   1522  CG  ASP H 197      23.848  12.834  17.269  1.00 35.13           C  
ATOM   1523  OD1 ASP H 197      24.388  13.892  17.688  1.00 36.15           O  
ATOM   1524  OD2 ASP H 197      23.060  12.788  16.288  1.00 35.44           O1-
ATOM   1525  C   ASP H 197      25.592  10.691  19.830  1.00 32.28           C  
ATOM   1526  O   ASP H 197      24.865  10.609  20.819  1.00 29.26           O  
ATOM   1527  N   SER H 198      26.508   9.741  19.566  1.00 30.78           N  
ATOM   1528  CA  SER H 198      26.614   8.648  20.495  1.00 29.10           C  
ATOM   1529  CB  SER H 198      27.616   7.560  20.068  1.00 30.68           C  
ATOM   1530  OG  SER H 198      28.895   8.127  19.835  1.00 37.49           O  
ATOM   1531  C   SER H 198      26.978   9.181  21.844  1.00 29.04           C  
ATOM   1532  O   SER H 198      27.942   9.930  22.002  1.00 27.71           O  
ATOM   1533  N   ALA H 199      26.180   8.797  22.863  1.00 26.23           N  
ATOM   1534  CA  ALA H 199      26.407   9.283  24.191  1.00 28.39           C  
ATOM   1535  CB  ALA H 199      26.340  10.814  24.293  1.00 27.92           C  
ATOM   1536  C   ALA H 199      25.325   8.741  25.072  1.00 26.71           C  
ATOM   1537  O   ALA H 199      24.432   8.024  24.620  1.00 27.11           O  
ATOM   1538  N   VAL H 200      25.414   9.054  26.381  1.00 27.72           N  
ATOM   1539  CA  VAL H 200      24.400   8.658  27.312  1.00 26.80           C  
ATOM   1540  CB  VAL H 200      24.933   8.316  28.675  1.00 26.16           C  
ATOM   1541  CG1 VAL H 200      23.752   7.978  29.597  1.00 23.67           C  
ATOM   1542  CG2 VAL H 200      25.955   7.173  28.537  1.00 26.92           C  
ATOM   1543  C   VAL H 200      23.503   9.846  27.465  1.00 27.97           C  
ATOM   1544  O   VAL H 200      23.980  10.972  27.597  1.00 26.99           O  
ATOM   1545  N   TYR H 201      22.174   9.629  27.424  1.00 26.49           N  
ATOM   1546  CA  TYR H 201      21.269  10.732  27.561  1.00 26.70           C  
ATOM   1547  CB  TYR H 201      20.290  10.897  26.380  1.00 24.50           C  
ATOM   1548  CG  TYR H 201      21.063  11.328  25.174  1.00 25.43           C  
ATOM   1549  CD1 TYR H 201      21.361  12.656  24.989  1.00 26.63           C  
ATOM   1550  CD2 TYR H 201      21.507  10.422  24.236  1.00 28.07           C  
ATOM   1551  CE1 TYR H 201      22.072  13.079  23.891  1.00 29.84           C  
ATOM   1552  CE2 TYR H 201      22.218  10.839  23.133  1.00 29.83           C  
ATOM   1553  CZ  TYR H 201      22.502  12.169  22.957  1.00 30.45           C  
ATOM   1554  OH  TYR H 201      23.232  12.597  21.829  1.00 27.62           O  
ATOM   1555  C   TYR H 201      20.466  10.509  28.808  1.00 29.19           C  
ATOM   1556  O   TYR H 201      19.898   9.436  29.017  1.00 27.60           O  
ATOM   1557  N   TYR H 202      20.400  11.545  29.669  1.00 28.23           N  
ATOM   1558  CA  TYR H 202      19.701  11.442  30.919  1.00 29.52           C  
ATOM   1559  CB  TYR H 202      20.489  11.944  32.149  1.00 20.23           C  
ATOM   1560  CG  TYR H 202      21.684  11.107  32.456  1.00 26.14           C  
ATOM   1561  CD1 TYR H 202      21.557   9.915  33.132  1.00 24.92           C  
ATOM   1562  CD2 TYR H 202      22.943  11.539  32.098  1.00 28.92           C  
ATOM   1563  CE1 TYR H 202      22.669   9.159  33.424  1.00 26.51           C  
ATOM   1564  CE2 TYR H 202      24.056  10.787  32.389  1.00 28.44           C  
ATOM   1565  CZ  TYR H 202      23.918   9.592  33.054  1.00 27.82           C  
ATOM   1566  OH  TYR H 202      25.054   8.814  33.357  1.00 20.59           O  
ATOM   1567  C   TYR H 202      18.529  12.366  30.877  1.00 24.77           C  
ATOM   1568  O   TYR H 202      18.569  13.421  30.246  1.00 25.05           O  
ATOM   1569  N   CYS H 203      17.424  11.951  31.525  1.00 25.66           N  
ATOM   1570  CA  CYS H 203      16.301  12.818  31.708  1.00 28.18           C  
ATOM   1571  CB  CYS H 203      14.936  12.171  31.369  1.00 25.32           C  
ATOM   1572  SG  CYS H 203      14.575  10.662  32.321  1.00 41.72           S  
ATOM   1573  C   CYS H 203      16.339  13.149  33.171  1.00 26.72           C  
ATOM   1574  O   CYS H 203      16.759  12.322  33.979  1.00 24.97           O  
ATOM   1575  N   THR H 204      15.959  14.388  33.551  1.00 24.32           N  
ATOM   1576  CA  THR H 204      16.018  14.749  34.941  0.90 24.13           C  
ATOM   1577  CB  THR H 204      17.179  15.631  35.290  0.90 26.47           C  
ATOM   1578  OG1 THR H 204      17.005  16.927  34.739  0.49 21.37           O  
ATOM   1579  CG2 THR H 204      18.446  15.005  34.697  0.75 22.70           C  
ATOM   1580  C   THR H 204      14.809  15.566  35.244  1.00 27.51           C  
ATOM   1581  O   THR H 204      14.232  16.182  34.351  1.00 29.53           O  
ATOM   1582  N   ILE H 205      14.422  15.614  36.536  1.00 28.98           N  
ATOM   1583  CA  ILE H 205      13.260  16.349  36.928  1.00 32.17           C  
ATOM   1584  CB  ILE H 205      12.350  15.558  37.814  1.00 37.29           C  
ATOM   1585  CG1 ILE H 205      12.013  14.219  37.137  1.00  0.00           C  
ATOM   1586  CG2 ILE H 205      11.103  16.412  38.099  1.00  0.00           C  
ATOM   1587  CD1 ILE H 205      11.342  13.210  38.067  1.00  0.00           C  
ATOM   1588  C   ILE H 205      13.760  17.512  37.716  1.00 33.59           C  
ATOM   1589  O   ILE H 205      14.664  17.386  38.543  1.00 34.41           O  
ATOM   1590  N   ASP H 206      13.177  18.691  37.452  1.00 32.29           N  
ATOM   1591  CA  ASP H 206      13.637  19.897  38.057  1.00 32.46           C  
ATOM   1592  CB  ASP H 206      13.271  21.162  37.262  1.00 33.92           C  
ATOM   1593  CG  ASP H 206      14.267  22.258  37.634  1.00 14.00           C  
ATOM   1594  OD1 ASP H 206      15.461  21.915  37.837  1.00  0.00           O  
ATOM   1595  OD2 ASP H 206      13.853  23.443  37.710  1.00  0.00           O1-
ATOM   1596  C   ASP H 206      13.043  20.008  39.397  1.00 34.28           C  
ATOM   1597  O   ASP H 206      12.250  19.176  39.830  1.00 33.26           O  
ATOM   1598  N   ASP H 207      13.458  20.990  40.186  1.00 31.66           N  
ATOM   1599  CA  ASP H 207      12.852  21.108  41.477  1.00 30.98           C  
ATOM   1600  CB  ASP H 207      13.894  20.855  42.584  1.00 31.48           C  
ATOM   1601  CG  ASP H 207      13.365  21.364  43.913  1.00 22.72           C  
ATOM   1602  OD1 ASP H 207      13.393  22.608  44.110  1.00 16.17           O  
ATOM   1603  OD2 ASP H 207      12.935  20.526  44.748  1.00 17.44           O1-
ATOM   1604  C   ASP H 207      12.407  22.521  41.555  1.00 31.59           C  
ATOM   1605  O   ASP H 207      11.570  22.901  42.373  1.00 33.46           O  
ATOM   1606  N   GLY H 208      12.942  23.306  40.613  1.00 31.01           N  
ATOM   1607  CA  GLY H 208      12.771  24.719  40.525  1.00 33.19           C  
ATOM   1608  C   GLY H 208      14.135  25.226  40.792  1.00 34.54           C  
ATOM   1609  O   GLY H 208      14.748  25.905  39.971  1.00 34.04           O  
ATOM   1610  N   TYR H 209      14.648  24.859  41.972  1.00 35.55           N  
ATOM   1611  CA  TYR H 209      15.955  25.238  42.394  1.00 37.13           C  
ATOM   1612  CB  TYR H 209      16.171  25.029  43.902  1.00 40.02           C  
ATOM   1613  CG  TYR H 209      15.116  25.801  44.616  1.00 71.62           C  
ATOM   1614  CD1 TYR H 209      15.264  27.147  44.859  1.00 73.14           C  
ATOM   1615  CD2 TYR H 209      13.961  25.175  45.026  1.00 73.93           C  
ATOM   1616  CE1 TYR H 209      14.281  27.851  45.515  1.00 74.61           C  
ATOM   1617  CE2 TYR H 209      12.976  25.873  45.683  1.00 76.35           C  
ATOM   1618  CZ  TYR H 209      13.136  27.213  45.931  1.00 77.13           C  
ATOM   1619  OH  TYR H 209      12.126  27.931  46.606  1.00 76.89           O  
ATOM   1620  C   TYR H 209      16.995  24.424  41.686  1.00 36.21           C  
ATOM   1621  O   TYR H 209      18.036  24.943  41.283  1.00 36.79           O  
ATOM   1622  N   ARG H 210      16.721  23.118  41.492  1.00 33.51           N  
ATOM   1623  CA  ARG H 210      17.803  22.227  41.190  1.00 33.34           C  
ATOM   1624  CB  ARG H 210      18.299  21.818  42.544  1.00 34.88           C  
ATOM   1625  CG  ARG H 210      17.087  21.203  43.275  1.00 37.86           C  
ATOM   1626  CD  ARG H 210      17.154  21.205  44.800  1.00 52.21           C  
ATOM   1627  NE  ARG H 210      15.928  20.540  45.325  1.00 56.04           N  
ATOM   1628  CZ  ARG H 210      15.944  19.198  45.578  1.00 53.67           C  
ATOM   1629  NH1 ARG H 210      17.084  18.478  45.361  1.00 58.81           N1+
ATOM   1630  NH2 ARG H 210      14.820  18.581  46.047  1.00 57.09           N  
ATOM   1631  C   ARG H 210      17.250  20.973  40.566  1.00 32.73           C  
ATOM   1632  O   ARG H 210      16.040  20.784  40.565  1.00 33.23           O  
ATOM   1633  N   PHE H 211      18.112  20.063  40.031  1.00 29.46           N  
ATOM   1634  CA  PHE H 211      17.558  18.831  39.524  1.00 27.95           C  
ATOM   1635  CB  PHE H 211      18.336  18.092  38.407  1.00 26.44           C  
ATOM   1636  CG  PHE H 211      18.519  18.920  37.177  1.00 26.69           C  
ATOM   1637  CD1 PHE H 211      17.468  19.510  36.521  1.00 30.14           C  
ATOM   1638  CD2 PHE H 211      19.780  19.136  36.682  1.00 27.87           C  
ATOM   1639  CE1 PHE H 211      17.697  20.269  35.396  1.00 31.02           C  
ATOM   1640  CE2 PHE H 211      20.008  19.891  35.556  1.00 29.54           C  
ATOM   1641  CZ  PHE H 211      18.959  20.468  34.901  1.00 30.36           C  
ATOM   1642  C   PHE H 211      17.533  17.873  40.671  1.00 26.27           C  
ATOM   1643  O   PHE H 211      18.574  17.512  41.223  1.00 27.26           O  
ATOM   1644  N   GLY H 212      16.310  17.511  41.108  1.00 25.10           N  
ATOM   1645  CA  GLY H 212      16.132  16.590  42.194  1.00 26.06           C  
ATOM   1646  C   GLY H 212      16.394  15.158  41.830  1.00 25.66           C  
ATOM   1647  O   GLY H 212      17.099  14.456  42.553  1.00 28.36           O  
ATOM   1648  N   TYR H 213      15.835  14.679  40.696  1.00 30.78           N  
ATOM   1649  CA  TYR H 213      15.912  13.258  40.441  1.00 29.70           C  
ATOM   1650  CB  TYR H 213      14.568  12.519  40.564  1.00 31.80           C  
ATOM   1651  CG  TYR H 213      14.152  12.467  41.991  1.00 34.75           C  
ATOM   1652  CD1 TYR H 213      13.477  13.516  42.571  1.00 36.89           C  
ATOM   1653  CD2 TYR H 213      14.433  11.352  42.745  1.00 40.68           C  
ATOM   1654  CE1 TYR H 213      13.093  13.451  43.889  1.00 41.31           C  
ATOM   1655  CE2 TYR H 213      14.052  11.281  44.064  1.00 43.22           C  
ATOM   1656  CZ  TYR H 213      13.380  12.334  44.636  1.00 44.02           C  
ATOM   1657  OH  TYR H 213      12.985  12.271  45.988  1.00 45.54           O  
ATOM   1658  C   TYR H 213      16.358  13.032  39.025  1.00 30.20           C  
ATOM   1659  O   TYR H 213      15.991  13.787  38.125  1.00 30.68           O  
ATOM   1660  N   TRP H 214      17.142  11.956  38.780  1.00 26.45           N  
ATOM   1661  CA  TRP H 214      17.639  11.706  37.455  1.00 27.20           C  
ATOM   1662  CB  TRP H 214      19.178  11.850  37.359  1.00 28.13           C  
ATOM   1663  CG  TRP H 214      19.702  13.268  37.517  1.00 27.83           C  
ATOM   1664  CD2 TRP H 214      20.499  13.964  36.541  1.00 29.16           C  
ATOM   1665  CD1 TRP H 214      19.575  14.119  38.580  1.00 27.75           C  
ATOM   1666  NE1 TRP H 214      20.223  15.302  38.319  1.00 28.03           N  
ATOM   1667  CE2 TRP H 214      20.803  15.223  37.072  1.00 28.67           C  
ATOM   1668  CE3 TRP H 214      20.956  13.590  35.311  1.00 28.34           C  
ATOM   1669  CZ2 TRP H 214      21.562  16.119  36.375  1.00 30.28           C  
ATOM   1670  CZ3 TRP H 214      21.711  14.504  34.607  1.00 26.45           C  
ATOM   1671  CH2 TRP H 214      22.009  15.745  35.128  1.00 27.56           C  
ATOM   1672  C   TRP H 214      17.273  10.307  37.043  1.00 29.74           C  
ATOM   1673  O   TRP H 214      17.037   9.429  37.871  1.00 31.02           O  
ATOM   1674  N   GLY H 215      17.178  10.074  35.718  1.00 27.86           N  
ATOM   1675  CA  GLY H 215      16.897   8.757  35.223  1.00 27.84           C  
ATOM   1676  C   GLY H 215      18.204   8.027  35.191  1.00 29.96           C  
ATOM   1677  O   GLY H 215      19.253   8.596  35.482  1.00 27.86           O  
ATOM   1678  N   GLN H 216      18.160   6.730  34.837  1.00 30.06           N  
ATOM   1679  CA  GLN H 216      19.313   5.873  34.757  1.00 29.65           C  
ATOM   1680  CB  GLN H 216      18.925   4.398  34.570  1.00 29.98           C  
ATOM   1681  CG  GLN H 216      18.188   4.124  33.261  1.00 34.97           C  
ATOM   1682  CD  GLN H 216      17.864   2.642  33.225  1.00 42.63           C  
ATOM   1683  OE1 GLN H 216      18.622   1.837  32.690  1.00 42.17           O  
ATOM   1684  NE2 GLN H 216      16.698   2.270  33.821  1.00 46.01           N  
ATOM   1685  C   GLN H 216      20.196   6.292  33.616  1.00 28.97           C  
ATOM   1686  O   GLN H 216      21.412   6.117  33.668  1.00 29.57           O  
ATOM   1687  N   GLY H 217      19.601   6.822  32.529  1.00 26.83           N  
ATOM   1688  CA  GLY H 217      20.362   7.240  31.380  1.00 29.03           C  
ATOM   1689  C   GLY H 217      20.180   6.219  30.300  1.00 32.90           C  
ATOM   1690  O   GLY H 217      20.048   5.025  30.569  1.00 32.87           O  
ATOM   1691  N   THR H 218      20.165   6.668  29.027  1.00 32.89           N  
ATOM   1692  CA  THR H 218      20.036   5.718  27.960  1.00 29.67           C  
ATOM   1693  CB  THR H 218      18.796   5.909  27.119  1.00 28.07           C  
ATOM   1694  OG1 THR H 218      18.483   4.708  26.431  1.00 28.50           O  
ATOM   1695  CG2 THR H 218      19.018   7.038  26.102  1.00 24.48           C  
ATOM   1696  C   THR H 218      21.259   5.854  27.101  1.00 30.07           C  
ATOM   1697  O   THR H 218      21.672   6.953  26.737  1.00 27.55           O  
ATOM   1698  N   LEU H 219      21.893   4.716  26.765  1.00 28.78           N  
ATOM   1699  CA  LEU H 219      23.096   4.744  25.985  1.00 27.32           C  
ATOM   1700  CB  LEU H 219      24.046   3.585  26.344  1.00 29.85           C  
ATOM   1701  CG  LEU H 219      25.362   3.525  25.542  1.00 25.60           C  
ATOM   1702  CD1 LEU H 219      26.274   4.731  25.828  1.00 26.03           C  
ATOM   1703  CD2 LEU H 219      26.066   2.172  25.752  1.00 30.08           C  
ATOM   1704  C   LEU H 219      22.714   4.603  24.544  1.00 27.72           C  
ATOM   1705  O   LEU H 219      22.139   3.594  24.141  1.00 32.74           O  
ATOM   1706  N   VAL H 220      23.010   5.634  23.732  1.00 26.81           N  
ATOM   1707  CA  VAL H 220      22.714   5.539  22.333  1.00 27.69           C  
ATOM   1708  CB  VAL H 220      21.927   6.692  21.770  1.00 27.37           C  
ATOM   1709  CG1 VAL H 220      20.466   6.553  22.209  1.00 31.07           C  
ATOM   1710  CG2 VAL H 220      22.546   7.995  22.281  1.00 35.21           C  
ATOM   1711  C   VAL H 220      23.995   5.423  21.578  1.00 27.75           C  
ATOM   1712  O   VAL H 220      24.929   6.202  21.765  1.00 25.65           O  
ATOM   1713  N   THR H 221      24.061   4.405  20.701  1.00 28.73           N  
ATOM   1714  CA  THR H 221      25.243   4.186  19.921  1.00 29.77           C  
ATOM   1715  CB  THR H 221      25.780   2.793  20.062  1.00 33.26           C  
ATOM   1716  OG1 THR H 221      26.044   2.500  21.426  1.00 34.01           O  
ATOM   1717  CG2 THR H 221      27.070   2.677  19.234  1.00 26.64           C  
ATOM   1718  C   THR H 221      24.849   4.342  18.488  1.00 29.96           C  
ATOM   1719  O   THR H 221      23.886   3.724  18.037  1.00 31.78           O  
ATOM   1720  N   VAL H 222      25.586   5.177  17.728  1.00 30.10           N  
ATOM   1721  CA  VAL H 222      25.257   5.359  16.342  1.00 29.67           C  
ATOM   1722  CB  VAL H 222      25.164   6.805  15.953  1.00 29.89           C  
ATOM   1723  CG1 VAL H 222      24.918   6.902  14.439  1.00 29.36           C  
ATOM   1724  CG2 VAL H 222      24.073   7.465  16.810  1.00 29.98           C  
ATOM   1725  C   VAL H 222      26.355   4.766  15.513  1.00 31.02           C  
ATOM   1726  O   VAL H 222      27.490   5.238  15.553  1.00 28.10           O  
ATOM   1727  N   SER H 223      26.046   3.709  14.734  1.00 30.79           N  
ATOM   1728  CA  SER H 223      27.053   3.139  13.879  1.00 32.81           C  
ATOM   1729  CB  SER H 223      28.051   2.205  14.599  1.00 34.88           C  
ATOM   1730  OG  SER H 223      27.395   1.067  15.133  1.00 35.27           O  
ATOM   1731  C   SER H 223      26.379   2.362  12.790  1.00 31.58           C  
ATOM   1732  O   SER H 223      25.208   2.001  12.897  1.00 29.49           O  
ATOM   1733  N   ALA H 224      27.118   2.101  11.693  0.90 33.80           N  
ATOM   1734  CA  ALA H 224      26.580   1.370  10.584  0.90 35.98           C  
ATOM   1735  CB  ALA H 224      27.388   1.552   9.288  0.90 37.49           C  
ATOM   1736  C   ALA H 224      26.625  -0.110  10.941  0.90 37.49           C  
ATOM   1737  O   ALA H 224      27.753  -0.622  11.173  0.90 38.46           O  
ATOM   1738  OXT ALA H 224      25.539  -0.749  10.978  1.00  0.00           O1-
TER    1739      ALA H 224 
CONECT  158  667
CONECT  667  158
CONECT  982 1572
CONECT 1572  982
END
