# Supplementary material for: Fully automated antibody structure prediction using BIOVIA tools: Validation study
Source: PLoS One. 2017 May 18;12(5):e0177923. doi: 10.1371/journal.pone.0177923 (PMC5436848; doi:10.1371/journal.pone.0177923)
Supplement: S2 Dataset — Predicted structures using the Top5 framework method, Chothia CDR definition with canonical filtering and generating 50 models. These were used in the comparison against predictions using no filtering. (ZIP) [file pone.0177923.s004.zip › 4OKV_BA_FV_FinalModel.pdb]

REMARK   Accelrys Discovery Studio PDB file
REMARK   Created:  2015-04-10T07:41:42Z
SSBOND   1 CYS L   23    CYS L   93                                     
SSBOND   2 CYS H  134    CYS H  208                                     
ATOM      1  N   ASP L   1      26.274  31.913  25.559  1.00 53.25           N1+
ATOM      2  CA  ASP L   1      25.898  31.260  26.829  1.00 54.91           C  
ATOM      3  CB  ASP L   1      26.010  29.731  26.709  1.00 58.10           C  
ATOM      4  CG  ASP L   1      24.957  29.239  25.726  1.00 62.14           C  
ATOM      5  OD1 ASP L   1      24.124  30.072  25.280  1.00 66.14           O  
ATOM      6  OD2 ASP L   1      24.971  28.019  25.411  1.00 70.01           O1-
ATOM      7  C   ASP L   1      26.832  31.700  27.903  1.00 52.85           C  
ATOM      8  O   ASP L   1      27.870  32.308  27.639  1.00 54.48           O  
ATOM      9  N   VAL L   2      26.459  31.419  29.159  1.00 46.60           N  
ATOM     10  CA  VAL L   2      27.295  31.761  30.266  1.00 41.94           C  
ATOM     11  CB  VAL L   2      26.547  31.898  31.563  1.00 41.69           C  
ATOM     12  CG1 VAL L   2      27.557  32.131  32.698  1.00 48.07           C  
ATOM     13  CG2 VAL L   2      25.528  33.043  31.414  1.00 49.63           C  
ATOM     14  C   VAL L   2      28.302  30.665  30.394  1.00 40.22           C  
ATOM     15  O   VAL L   2      27.987  29.491  30.202  1.00 40.53           O  
ATOM     16  N   VAL L   3      29.558  31.031  30.709  1.00 38.08           N  
ATOM     17  CA  VAL L   3      30.581  30.034  30.792  1.00 36.98           C  
ATOM     18  CB  VAL L   3      31.864  30.454  30.135  1.00 38.69           C  
ATOM     19  CG1 VAL L   3      32.917  29.359  30.367  1.00 37.76           C  
ATOM     20  CG2 VAL L   3      31.582  30.745  28.651  1.00 38.65           C  
ATOM     21  C   VAL L   3      30.874  29.785  32.235  1.00 34.63           C  
ATOM     22  O   VAL L   3      31.036  30.716  33.022  1.00 32.46           O  
ATOM     23  N   MET L   4      30.936  28.493  32.612  1.00 33.53           N  
ATOM     24  CA  MET L   4      31.211  28.129  33.969  1.00 33.54           C  
ATOM     25  CB  MET L   4      30.232  27.078  34.516  1.00 32.66           C  
ATOM     26  CG  MET L   4      28.771  27.535  34.482  1.00 29.97           C  
ATOM     27  SD  MET L   4      28.378  28.944  35.562  1.00 30.10           S  
ATOM     28  CE  MET L   4      28.248  27.951  37.077  1.00 23.81           C  
ATOM     29  C   MET L   4      32.575  27.513  33.975  1.00 34.73           C  
ATOM     30  O   MET L   4      32.840  26.565  33.236  1.00 37.29           O  
ATOM     31  N   THR L   5      33.486  28.044  34.815  1.00 34.33           N  
ATOM     32  CA  THR L   5      34.819  27.519  34.842  1.00 33.47           C  
ATOM     33  CB  THR L   5      35.868  28.566  34.595  1.00 33.63           C  
ATOM     34  OG1 THR L   5      35.675  29.161  33.321  1.00 34.84           O  
ATOM     35  CG2 THR L   5      37.260  27.914  34.678  1.00 34.48           C  
ATOM     36  C   THR L   5      35.085  26.954  36.199  1.00 32.88           C  
ATOM     37  O   THR L   5      35.023  27.662  37.202  1.00 33.08           O  
ATOM     38  N   GLN L   6      35.399  25.646  36.269  1.00 32.78           N  
ATOM     39  CA  GLN L   6      35.693  25.105  37.559  1.00 33.88           C  
ATOM     40  CB  GLN L   6      34.773  23.956  38.018  1.00 32.14           C  
ATOM     41  CG  GLN L   6      34.723  22.712  37.139  1.00 29.78           C  
ATOM     42  CD  GLN L   6      33.706  21.779  37.788  1.00 29.95           C  
ATOM     43  OE1 GLN L   6      32.658  21.485  37.217  1.00 29.33           O  
ATOM     44  NE2 GLN L   6      34.013  21.315  39.029  1.00 30.93           N  
ATOM     45  C   GLN L   6      37.134  24.732  37.613  1.00 35.19           C  
ATOM     46  O   GLN L   6      37.779  24.490  36.592  1.00 37.17           O  
ATOM     47  N   THR L   7      37.699  24.767  38.831  1.00 35.01           N  
ATOM     48  CA  THR L   7      39.083  24.461  38.988  1.00 35.93           C  
ATOM     49  CB  THR L   7      39.914  25.713  39.000  1.00 36.73           C  
ATOM     50  OG1 THR L   7      41.281  25.409  38.785  1.00 42.99           O  
ATOM     51  CG2 THR L   7      39.729  26.415  40.355  1.00 46.04           C  
ATOM     52  C   THR L   7      39.216  23.789  40.315  1.00 36.58           C  
ATOM     53  O   THR L   7      38.490  24.135  41.246  1.00 38.63           O  
ATOM     54  N   PRO L   8      40.093  22.832  40.470  1.00 36.57           N  
ATOM     55  CA  PRO L   8      40.945  22.329  39.424  1.00 36.51           C  
ATOM     56  CD  PRO L   8      40.605  22.515  41.790  1.00 35.24           C  
ATOM     57  CB  PRO L   8      42.138  21.683  40.126  1.00 35.31           C  
ATOM     58  CG  PRO L   8      41.632  21.399  41.549  1.00 33.92           C  
ATOM     59  C   PRO L   8      40.183  21.340  38.607  1.00 37.33           C  
ATOM     60  O   PRO L   8      39.079  20.980  39.002  1.00 40.08           O  
ATOM     61  N   LEU L   9      40.729  20.916  37.452  1.00 37.72           N  
ATOM     62  CA  LEU L   9      40.083  19.922  36.646  1.00 35.30           C  
ATOM     63  CB  LEU L   9      40.766  19.704  35.287  1.00 38.00           C  
ATOM     64  CG  LEU L   9      40.698  20.940  34.368  1.00 41.75           C  
ATOM     65  CD1 LEU L   9      41.311  20.643  32.991  1.00 42.11           C  
ATOM     66  CD2 LEU L   9      39.268  21.500  34.288  1.00 42.66           C  
ATOM     67  C   LEU L   9      40.111  18.627  37.396  1.00 33.34           C  
ATOM     68  O   LEU L   9      39.142  17.869  37.381  1.00 32.28           O  
ATOM     69  N   THR L  10      41.246  18.327  38.052  1.00 32.49           N  
ATOM     70  CA  THR L  10      41.337  17.117  38.814  1.00 32.52           C  
ATOM     71  CB  THR L  10      42.282  16.121  38.214  1.00 34.34           C  
ATOM     72  OG1 THR L  10      41.893  15.823  36.881  1.00 29.90           O  
ATOM     73  CG2 THR L  10      42.235  14.837  39.053  1.00 29.17           C  
ATOM     74  C   THR L  10      41.863  17.504  40.159  1.00 30.46           C  
ATOM     75  O   THR L  10      42.823  18.264  40.261  1.00 29.75           O  
ATOM     76  N   LEU L  11      41.239  17.001  41.243  1.00 28.81           N  
ATOM     77  CA  LEU L  11      41.704  17.377  42.546  1.00 29.58           C  
ATOM     78  CB  LEU L  11      40.609  18.055  43.389  1.00 30.16           C  
ATOM     79  CG  LEU L  11      41.053  18.492  44.796  1.00 30.36           C  
ATOM     80  CD1 LEU L  11      42.212  19.500  44.740  1.00 27.02           C  
ATOM     81  CD2 LEU L  11      39.863  19.024  45.609  1.00 30.65           C  
ATOM     82  C   LEU L  11      42.181  16.149  43.250  1.00 29.76           C  
ATOM     83  O   LEU L  11      41.434  15.190  43.438  1.00 29.06           O  
ATOM     84  N   SER L  12      43.468  16.147  43.650  1.00 30.22           N  
ATOM     85  CA  SER L  12      43.997  15.016  44.353  1.00 31.13           C  
ATOM     86  CB  SER L  12      45.521  14.868  44.217  1.00 31.45           C  
ATOM     87  OG  SER L  12      45.877  14.673  42.856  1.00 36.08           O  
ATOM     88  C   SER L  12      43.697  15.234  45.796  1.00 31.33           C  
ATOM     89  O   SER L  12      43.945  16.310  46.336  1.00 32.41           O  
ATOM     90  N   VAL L  13      43.154  14.202  46.468  1.00 30.45           N  
ATOM     91  CA  VAL L  13      42.815  14.375  47.848  1.00 31.47           C  
ATOM     92  CB  VAL L  13      41.339  14.530  48.092  1.00 32.87           C  
ATOM     93  CG1 VAL L  13      40.859  15.829  47.429  1.00 32.21           C  
ATOM     94  CG2 VAL L  13      40.619  13.273  47.576  1.00 33.03           C  
ATOM     95  C   VAL L  13      43.254  13.162  48.595  1.00 31.64           C  
ATOM     96  O   VAL L  13      43.566  12.127  48.010  1.00 30.65           O  
ATOM     97  N   THR L  14      43.322  13.289  49.933  1.00 32.37           N  
ATOM     98  CA  THR L  14      43.676  12.177  50.760  1.00 33.61           C  
ATOM     99  CB  THR L  14      44.850  12.440  51.656  1.00 36.52           C  
ATOM    100  OG1 THR L  14      45.985  12.808  50.886  1.00 33.84           O  
ATOM    101  CG2 THR L  14      45.157  11.160  52.445  1.00 32.47           C  
ATOM    102  C   THR L  14      42.493  11.950  51.640  1.00 32.08           C  
ATOM    103  O   THR L  14      41.905  12.899  52.156  1.00 31.68           O  
ATOM    104  N   ILE L  15      42.109  10.680  51.849  1.00 31.56           N  
ATOM    105  CA  ILE L  15      40.937  10.432  52.629  1.00 32.98           C  
ATOM    106  CB  ILE L  15      40.569   8.980  52.708  1.00 30.35           C  
ATOM    107  CG1 ILE L  15      40.205   8.479  51.300  1.00 30.40           C  
ATOM    108  CG2 ILE L  15      39.438   8.812  53.737  1.00 29.91           C  
ATOM    109  CD1 ILE L  15      40.055   6.965  51.205  1.00 30.39           C  
ATOM    110  C   ILE L  15      41.141  10.977  54.005  1.00 34.47           C  
ATOM    111  O   ILE L  15      42.177  10.761  54.632  1.00 37.48           O  
ATOM    112  N   GLY L  16      40.135  11.731  54.492  1.00 35.69           N  
ATOM    113  CA  GLY L  16      40.182  12.314  55.801  1.00 35.25           C  
ATOM    114  C   GLY L  16      40.563  13.760  55.692  1.00 35.54           C  
ATOM    115  O   GLY L  16      40.394  14.519  56.645  1.00 37.16           O  
ATOM    116  N   GLN L  17      41.078  14.192  54.524  1.00 34.94           N  
ATOM    117  CA  GLN L  17      41.494  15.560  54.366  1.00 36.36           C  
ATOM    118  CB  GLN L  17      42.716  15.726  53.444  1.00 40.21           C  
ATOM    119  CG  GLN L  17      43.985  15.077  53.995  1.00 43.90           C  
ATOM    120  CD  GLN L  17      44.433  15.882  55.206  1.00 37.12           C  
ATOM    121  OE1 GLN L  17      44.941  16.994  55.075  1.00 38.70           O  
ATOM    122  NE2 GLN L  17      44.235  15.306  56.422  1.00 36.43           N  
ATOM    123  C   GLN L  17      40.370  16.357  53.771  1.00 36.72           C  
ATOM    124  O   GLN L  17      39.405  15.812  53.238  1.00 35.18           O  
ATOM    125  N   PRO L  18      40.470  17.656  53.910  1.00 37.54           N  
ATOM    126  CA  PRO L  18      39.489  18.552  53.349  1.00 38.80           C  
ATOM    127  CD  PRO L  18      41.125  18.230  55.072  1.00 48.36           C  
ATOM    128  CB  PRO L  18      39.566  19.841  54.172  1.00 42.11           C  
ATOM    129  CG  PRO L  18      40.905  19.742  54.922  1.00 46.59           C  
ATOM    130  C   PRO L  18      39.734  18.766  51.889  1.00 38.00           C  
ATOM    131  O   PRO L  18      40.854  18.539  51.435  1.00 37.50           O  
ATOM    132  N   ALA L  19      38.702  19.192  51.130  1.00 36.30           N  
ATOM    133  CA  ALA L  19      38.882  19.437  49.728  1.00 34.54           C  
ATOM    134  CB  ALA L  19      38.389  18.284  48.835  1.00 34.33           C  
ATOM    135  C   ALA L  19      38.081  20.647  49.364  1.00 33.52           C  
ATOM    136  O   ALA L  19      37.060  20.935  49.995  1.00 35.06           O  
ATOM    137  N   SER L  20      38.529  21.404  48.341  1.00 33.50           N  
ATOM    138  CA  SER L  20      37.805  22.579  47.943  1.00 34.52           C  
ATOM    139  CB  SER L  20      38.457  23.877  48.448  1.00 33.69           C  
ATOM    140  OG  SER L  20      37.704  25.005  48.033  1.00 36.26           O  
ATOM    141  C   SER L  20      37.790  22.624  46.443  1.00 35.10           C  
ATOM    142  O   SER L  20      38.819  22.415  45.797  1.00 36.44           O  
ATOM    143  N   ILE L  21      36.612  22.919  45.853  1.00 33.38           N  
ATOM    144  CA  ILE L  21      36.440  22.986  44.425  1.00 31.28           C  
ATOM    145  CB  ILE L  21      35.337  22.090  43.931  1.00 30.91           C  
ATOM    146  CG1 ILE L  21      35.525  20.628  44.374  1.00 30.97           C  
ATOM    147  CG2 ILE L  21      35.265  22.256  42.406  1.00 31.31           C  
ATOM    148  CD1 ILE L  21      36.708  19.914  43.733  1.00 29.80           C  
ATOM    149  C   ILE L  21      35.943  24.375  44.141  1.00 30.59           C  
ATOM    150  O   ILE L  21      35.176  24.927  44.928  1.00 30.08           O  
ATOM    151  N   ALA L  22      36.362  24.986  43.012  1.00 30.53           N  
ATOM    152  CA  ALA L  22      35.926  26.329  42.736  1.00 32.02           C  
ATOM    153  CB  ALA L  22      37.085  27.335  42.634  1.00 33.85           C  
ATOM    154  C   ALA L  22      35.191  26.367  41.428  1.00 33.28           C  
ATOM    155  O   ALA L  22      35.521  25.641  40.493  1.00 34.26           O  
ATOM    156  N   CYS L  23      34.145  27.220  41.346  1.00 33.27           N  
ATOM    157  CA  CYS L  23      33.392  27.375  40.130  1.00 35.09           C  
ATOM    158  CB  CYS L  23      32.038  26.623  40.157  1.00 34.62           C  
ATOM    159  SG  CYS L  23      31.068  26.800  38.629  1.00 37.41           S  
ATOM    160  C   CYS L  23      33.150  28.844  39.922  1.00 35.52           C  
ATOM    161  O   CYS L  23      32.664  29.540  40.815  1.00 36.64           O  
ATOM    162  N   LYS L  24      33.498  29.360  38.723  1.00 36.33           N  
ATOM    163  CA  LYS L  24      33.329  30.763  38.442  1.00 39.01           C  
ATOM    164  CB  LYS L  24      34.642  31.473  38.078  1.00 42.58           C  
ATOM    165  CG  LYS L  24      35.696  31.455  39.183  1.00 49.24           C  
ATOM    166  CD  LYS L  24      37.080  31.883  38.688  1.00 52.68           C  
ATOM    167  CE  LYS L  24      38.160  31.876  39.770  1.00 40.18           C  
ATOM    168  NZ  LYS L  24      38.681  30.504  39.962  1.00 40.18           N1+
ATOM    169  C   LYS L  24      32.447  30.890  37.238  1.00 39.83           C  
ATOM    170  O   LYS L  24      32.488  30.053  36.338  1.00 39.52           O  
ATOM    171  N   SER L  25      31.629  31.963  37.189  1.00 38.67           N  
ATOM    172  CA  SER L  25      30.737  32.161  36.083  1.00 39.12           C  
ATOM    173  CB  SER L  25      29.267  32.310  36.515  1.00 39.23           C  
ATOM    174  OG  SER L  25      29.126  33.405  37.408  1.00 40.97           O  
ATOM    175  C   SER L  25      31.148  33.407  35.354  1.00 38.92           C  
ATOM    176  O   SER L  25      31.685  34.344  35.940  1.00 39.51           O  
ATOM    177  N   SER L  26      30.912  33.481  34.027  1.00 18.87           N  
ATOM    178  CA  SER L  26      31.316  34.620  33.234  1.00 19.03           C  
ATOM    179  CB  SER L  26      31.112  34.412  31.724  1.00 19.93           C  
ATOM    180  OG  SER L  26      31.524  35.578  31.028  1.00 19.70           O  
ATOM    181  C   SER L  26      30.524  35.842  33.598  1.00 22.94           C  
ATOM    182  O   SER L  26      30.974  36.962  33.360  1.00 23.14           O  
ATOM    183  N   GLN L  27      29.312  35.655  34.153  1.00 22.72           N  
ATOM    184  CA  GLN L  27      28.462  36.765  34.480  1.00 25.17           C  
ATOM    185  CB  GLN L  27      27.314  36.929  33.468  1.00 28.00           C  
ATOM    186  CG  GLN L  27      26.390  38.118  33.733  1.00 36.57           C  
ATOM    187  CD  GLN L  27      25.289  38.113  32.678  1.00 39.17           C  
ATOM    188  OE1 GLN L  27      24.899  37.064  32.170  1.00 39.29           O  
ATOM    189  NE2 GLN L  27      24.771  39.322  32.335  1.00 35.81           N  
ATOM    190  C   GLN L  27      27.847  36.474  35.819  1.00 25.84           C  
ATOM    191  O   GLN L  27      27.844  35.327  36.263  1.00 25.89           O  
ATOM    192  N   SER L  28      27.304  37.509  36.503  1.00 21.90           N  
ATOM    193  CA  SER L  28      26.756  37.320  37.819  1.00 21.80           C  
ATOM    194  CB  SER L  28      26.347  38.629  38.516  1.00 23.28           C  
ATOM    195  OG  SER L  28      25.822  38.349  39.807  1.00 23.08           O  
ATOM    196  C   SER L  28      25.543  36.442  37.755  1.00 21.14           C  
ATOM    197  O   SER L  28      24.715  36.552  36.855  1.00 24.18           O  
ATOM    198  N   LEU L  29      25.467  35.497  38.711  1.00 19.54           N  
ATOM    199  CA  LEU L  29      24.421  34.532  38.906  1.00 20.98           C  
ATOM    200  CB  LEU L  29      24.870  33.275  39.661  1.00 20.52           C  
ATOM    201  CG  LEU L  29      25.866  32.444  38.834  1.00 21.46           C  
ATOM    202  CD1 LEU L  29      26.075  31.053  39.448  1.00 20.04           C  
ATOM    203  CD2 LEU L  29      25.456  32.397  37.352  1.00 23.19           C  
ATOM    204  C   LEU L  29      23.215  35.107  39.581  1.00 24.82           C  
ATOM    205  O   LEU L  29      22.159  34.480  39.555  1.00 24.80           O  
ATOM    206  N   LEU L  30      23.346  36.250  40.286  1.00 24.57           N  
ATOM    207  CA  LEU L  30      22.233  36.777  41.028  1.00 25.82           C  
ATOM    208  CB  LEU L  30      22.595  38.044  41.828  1.00 29.12           C  
ATOM    209  CG  LEU L  30      21.457  38.597  42.710  1.00 32.38           C  
ATOM    210  CD1 LEU L  30      21.096  37.624  43.845  1.00 27.69           C  
ATOM    211  CD2 LEU L  30      21.781  40.008  43.224  1.00 29.86           C  
ATOM    212  C   LEU L  30      21.129  37.119  40.072  1.00 28.57           C  
ATOM    213  O   LEU L  30      21.324  37.868  39.116  1.00 27.83           O  
ATOM    214  N   ASP L  31      19.928  36.555  40.322  1.00 26.74           N  
ATOM    215  CA  ASP L  31      18.791  36.778  39.474  1.00 29.27           C  
ATOM    216  CB  ASP L  31      17.812  35.593  39.448  1.00 30.31           C  
ATOM    217  CG  ASP L  31      16.936  35.748  38.214  1.00 35.04           C  
ATOM    218  OD1 ASP L  31      17.421  36.359  37.225  1.00 37.88           O  
ATOM    219  OD2 ASP L  31      15.776  35.259  38.237  1.00 42.01           O1-
ATOM    220  C   ASP L  31      18.046  37.979  39.977  1.00 34.74           C  
ATOM    221  O   ASP L  31      18.284  38.456  41.086  1.00 36.60           O  
ATOM    222  N   SER L  32      17.107  38.497  39.158  1.00 37.02           N  
ATOM    223  CA  SER L  32      16.350  39.665  39.517  1.00 36.71           C  
ATOM    224  CB  SER L  32      15.454  40.181  38.381  1.00 40.04           C  
ATOM    225  OG  SER L  32      14.748  41.333  38.817  1.00 45.70           O  
ATOM    226  C   SER L  32      15.465  39.363  40.684  1.00 37.67           C  
ATOM    227  O   SER L  32      15.183  40.241  41.498  1.00 41.82           O  
ATOM    228  N   ASP L  33      14.999  38.106  40.801  1.00 33.63           N  
ATOM    229  CA  ASP L  33      14.128  37.759  41.889  1.00 28.92           C  
ATOM    230  CB  ASP L  33      13.476  36.360  41.803  1.00 30.85           C  
ATOM    231  CG  ASP L  33      14.505  35.248  41.900  1.00 34.25           C  
ATOM    232  OD1 ASP L  33      15.668  35.456  41.464  1.00 32.16           O  
ATOM    233  OD2 ASP L  33      14.130  34.165  42.423  1.00 33.07           O1-
ATOM    234  C   ASP L  33      14.917  37.897  43.149  1.00 31.95           C  
ATOM    235  O   ASP L  33      14.353  38.028  44.233  1.00 31.54           O  
ATOM    236  N   GLY L  34      16.260  37.858  43.043  1.00 27.94           N  
ATOM    237  CA  GLY L  34      17.072  38.051  44.209  1.00 31.16           C  
ATOM    238  C   GLY L  34      17.731  36.764  44.599  1.00 34.31           C  
ATOM    239  O   GLY L  34      18.502  36.736  45.558  1.00 30.46           O  
ATOM    240  N   LYS L  35      17.458  35.661  43.872  1.00 30.42           N  
ATOM    241  CA  LYS L  35      18.071  34.414  44.242  1.00 28.48           C  
ATOM    242  CB  LYS L  35      17.104  33.218  44.238  1.00 30.87           C  
ATOM    243  CG  LYS L  35      16.044  33.250  45.344  1.00 39.83           C  
ATOM    244  CD  LYS L  35      15.003  32.133  45.202  1.00 48.54           C  
ATOM    245  CE  LYS L  35      13.951  32.122  46.311  1.00 54.10           C  
ATOM    246  NZ  LYS L  35      14.597  31.898  47.624  1.00 61.32           N1+
ATOM    247  C   LYS L  35      19.158  34.089  43.258  1.00 29.74           C  
ATOM    248  O   LYS L  35      19.186  34.614  42.147  1.00 26.30           O  
ATOM    249  N   THR L  36      20.110  33.225  43.670  1.00 25.59           N  
ATOM    250  CA  THR L  36      21.183  32.815  42.804  1.00 22.82           C  
ATOM    251  CB  THR L  36      22.533  33.023  43.424  1.00 24.84           C  
ATOM    252  OG1 THR L  36      22.687  34.386  43.792  1.00 28.24           O  
ATOM    253  CG2 THR L  36      23.616  32.634  42.404  1.00 19.70           C  
ATOM    254  C   THR L  36      21.002  31.340  42.566  1.00 23.99           C  
ATOM    255  O   THR L  36      21.027  30.550  43.511  1.00 19.89           O  
ATOM    256  N   TYR L  37      20.829  30.918  41.290  1.00 20.28           N  
ATOM    257  CA  TYR L  37      20.552  29.522  41.059  1.00 19.13           C  
ATOM    258  CB  TYR L  37      19.500  29.266  39.970  1.00 16.66           C  
ATOM    259  CG  TYR L  37      18.235  29.944  40.355  1.00 20.84           C  
ATOM    260  CD1 TYR L  37      17.345  29.338  41.207  1.00 20.48           C  
ATOM    261  CD2 TYR L  37      17.938  31.196  39.875  1.00 22.81           C  
ATOM    262  CE1 TYR L  37      16.175  29.965  41.561  1.00 19.38           C  
ATOM    263  CE2 TYR L  37      16.767  31.829  40.225  1.00 21.36           C  
ATOM    264  CZ  TYR L  37      15.881  31.209  41.072  1.00 24.17           C  
ATOM    265  OH  TYR L  37      14.675  31.838  41.443  1.00 31.09           O  
ATOM    266  C   TYR L  37      21.777  28.829  40.558  1.00 21.09           C  
ATOM    267  O   TYR L  37      21.960  28.609  39.363  1.00 20.09           O  
ATOM    268  N   LEU L  38      22.624  28.419  41.499  1.00 28.87           N  
ATOM    269  CA  LEU L  38      23.842  27.692  41.268  1.00 28.09           C  
ATOM    270  CB  LEU L  38      25.108  28.388  41.792  1.00 27.65           C  
ATOM    271  CG  LEU L  38      26.386  27.571  41.509  1.00 29.04           C  
ATOM    272  CD1 LEU L  38      26.784  27.653  40.027  1.00 27.61           C  
ATOM    273  CD2 LEU L  38      27.526  27.928  42.470  1.00 26.58           C  
ATOM    274  C   LEU L  38      23.739  26.419  42.053  1.00 26.92           C  
ATOM    275  O   LEU L  38      23.440  26.446  43.245  1.00 27.73           O  
ATOM    276  N   ASN L  39      24.005  25.263  41.409  1.00 25.96           N  
ATOM    277  CA  ASN L  39      23.899  24.012  42.111  1.00 26.07           C  
ATOM    278  CB  ASN L  39      22.717  23.153  41.632  1.00 26.93           C  
ATOM    279  CG  ASN L  39      21.435  23.911  41.941  1.00 27.16           C  
ATOM    280  OD1 ASN L  39      21.422  24.825  42.765  1.00 27.72           O  
ATOM    281  ND2 ASN L  39      20.322  23.522  41.262  1.00 27.55           N  
ATOM    282  C   ASN L  39      25.147  23.210  41.881  1.00 26.31           C  
ATOM    283  O   ASN L  39      25.937  23.496  40.982  1.00 27.32           O  
ATOM    284  N   TRP L  40      25.366  22.185  42.733  1.00 25.47           N  
ATOM    285  CA  TRP L  40      26.503  21.316  42.598  1.00 24.26           C  
ATOM    286  CB  TRP L  40      27.476  21.387  43.789  1.00 25.09           C  
ATOM    287  CG  TRP L  40      28.206  22.704  43.925  1.00 26.13           C  
ATOM    288  CD2 TRP L  40      29.492  22.978  43.345  1.00 26.65           C  
ATOM    289  CD1 TRP L  40      27.831  23.836  44.586  1.00 25.55           C  
ATOM    290  NE1 TRP L  40      28.801  24.801  44.453  1.00 24.82           N  
ATOM    291  CE2 TRP L  40      29.830  24.285  43.694  1.00 27.66           C  
ATOM    292  CE3 TRP L  40      30.324  22.203  42.588  1.00 25.97           C  
ATOM    293  CZ2 TRP L  40      31.009  24.842  43.285  1.00 27.78           C  
ATOM    294  CZ3 TRP L  40      31.513  22.765  42.179  1.00 27.33           C  
ATOM    295  CH2 TRP L  40      31.847  24.059  42.521  1.00 26.28           C  
ATOM    296  C   TRP L  40      25.990  19.906  42.541  1.00 24.69           C  
ATOM    297  O   TRP L  40      25.097  19.526  43.298  1.00 24.17           O  
ATOM    298  N   LEU L  41      26.545  19.091  41.619  1.00 25.57           N  
ATOM    299  CA  LEU L  41      26.118  17.724  41.489  1.00 24.86           C  
ATOM    300  CB  LEU L  41      25.447  17.418  40.138  1.00 24.71           C  
ATOM    301  CG  LEU L  41      24.179  18.252  39.875  1.00 24.72           C  
ATOM    302  CD1 LEU L  41      24.515  19.745  39.753  1.00 24.73           C  
ATOM    303  CD2 LEU L  41      23.401  17.724  38.661  1.00 27.40           C  
ATOM    304  C   LEU L  41      27.322  16.843  41.575  1.00 25.76           C  
ATOM    305  O   LEU L  41      28.433  17.251  41.237  1.00 24.49           O  
ATOM    306  N   LEU L  42      27.124  15.604  42.065  1.00 25.39           N  
ATOM    307  CA  LEU L  42      28.202  14.662  42.141  1.00 27.48           C  
ATOM    308  CB  LEU L  42      28.479  14.156  43.569  1.00 27.42           C  
ATOM    309  CG  LEU L  42      29.545  13.046  43.637  1.00 28.85           C  
ATOM    310  CD1 LEU L  42      30.906  13.539  43.126  1.00 27.64           C  
ATOM    311  CD2 LEU L  42      29.629  12.435  45.045  1.00 27.10           C  
ATOM    312  C   LEU L  42      27.826  13.474  41.322  1.00 27.76           C  
ATOM    313  O   LEU L  42      26.751  12.900  41.495  1.00 29.68           O  
ATOM    314  N   GLN L  43      28.706  13.077  40.384  1.00 27.49           N  
ATOM    315  CA  GLN L  43      28.412  11.911  39.608  1.00 27.47           C  
ATOM    316  CB  GLN L  43      28.489  12.142  38.087  1.00 25.23           C  
ATOM    317  CG  GLN L  43      28.128  10.905  37.259  1.00 21.05           C  
ATOM    318  CD  GLN L  43      28.195  11.276  35.783  1.00 22.54           C  
ATOM    319  OE1 GLN L  43      28.737  12.316  35.412  1.00 20.90           O  
ATOM    320  NE2 GLN L  43      27.625  10.400  34.913  1.00 22.75           N  
ATOM    321  C   GLN L  43      29.435  10.882  39.960  1.00 28.61           C  
ATOM    322  O   GLN L  43      30.618  11.033  39.656  1.00 28.86           O  
ATOM    323  N   ARG L  44      28.992   9.804  40.634  1.00 33.24           N  
ATOM    324  CA  ARG L  44      29.876   8.734  40.987  1.00 36.36           C  
ATOM    325  CB  ARG L  44      29.337   7.844  42.122  1.00 36.12           C  
ATOM    326  CG  ARG L  44      29.277   8.568  43.469  1.00 39.42           C  
ATOM    327  CD  ARG L  44      28.746   7.701  44.613  1.00 43.91           C  
ATOM    328  NE  ARG L  44      28.814   8.509  45.863  1.00 46.12           N  
ATOM    329  CZ  ARG L  44      27.769   9.310  46.222  1.00 48.30           C  
ATOM    330  NH1 ARG L  44      26.657   9.375  45.434  1.00 49.53           N1+
ATOM    331  NH2 ARG L  44      27.834  10.037  47.376  1.00 48.78           N  
ATOM    332  C   ARG L  44      30.030   7.902  39.760  1.00 38.57           C  
ATOM    333  O   ARG L  44      29.197   7.946  38.855  1.00 38.08           O  
ATOM    334  N   PRO L  45      31.081   7.145  39.689  1.00 41.05           N  
ATOM    335  CA  PRO L  45      31.292   6.383  38.500  1.00 41.91           C  
ATOM    336  CD  PRO L  45      32.330   7.480  40.354  1.00 42.29           C  
ATOM    337  CB  PRO L  45      32.687   5.781  38.639  1.00 42.97           C  
ATOM    338  CG  PRO L  45      33.430   6.820  39.503  1.00 42.58           C  
ATOM    339  C   PRO L  45      30.188   5.405  38.280  1.00 41.61           C  
ATOM    340  O   PRO L  45      29.785   4.722  39.220  1.00 40.59           O  
ATOM    341  N   GLY L  46      29.677   5.341  37.037  1.00 41.36           N  
ATOM    342  CA  GLY L  46      28.658   4.400  36.687  1.00 42.07           C  
ATOM    343  C   GLY L  46      27.328   4.836  37.229  1.00 42.70           C  
ATOM    344  O   GLY L  46      26.385   4.045  37.244  1.00 44.06           O  
ATOM    345  N   GLN L  47      27.195   6.102  37.677  1.00 40.14           N  
ATOM    346  CA  GLN L  47      25.936   6.507  38.245  1.00 37.42           C  
ATOM    347  CB  GLN L  47      26.011   6.816  39.750  1.00 40.58           C  
ATOM    348  CG  GLN L  47      26.329   5.595  40.615  1.00 44.76           C  
ATOM    349  CD  GLN L  47      25.090   4.715  40.667  1.00 47.19           C  
ATOM    350  OE1 GLN L  47      24.039   5.130  41.155  1.00 48.08           O  
ATOM    351  NE2 GLN L  47      25.207   3.462  40.151  1.00 49.22           N  
ATOM    352  C   GLN L  47      25.462   7.760  37.574  1.00 34.52           C  
ATOM    353  O   GLN L  47      26.180   8.372  36.786  1.00 33.75           O  
ATOM    354  N   SER L  48      24.196   8.141  37.848  1.00 32.09           N  
ATOM    355  CA  SER L  48      23.642   9.351  37.306  1.00 29.95           C  
ATOM    356  CB  SER L  48      22.108   9.338  37.208  1.00 29.90           C  
ATOM    357  OG  SER L  48      21.687   8.329  36.304  1.00 34.67           O  
ATOM    358  C   SER L  48      24.027  10.456  38.238  1.00 28.47           C  
ATOM    359  O   SER L  48      24.313  10.212  39.405  1.00 32.15           O  
ATOM    360  N   PRO L  49      24.020  11.677  37.773  1.00 24.89           N  
ATOM    361  CA  PRO L  49      24.418  12.763  38.620  1.00 23.34           C  
ATOM    362  CD  PRO L  49      24.259  11.958  36.367  1.00 23.07           C  
ATOM    363  CB  PRO L  49      24.539  13.976  37.701  1.00 22.38           C  
ATOM    364  CG  PRO L  49      24.901  13.356  36.337  1.00 21.39           C  
ATOM    365  C   PRO L  49      23.449  12.923  39.747  1.00 25.37           C  
ATOM    366  O   PRO L  49      22.274  12.592  39.579  1.00 26.55           O  
ATOM    367  N   LYS L  50      23.930  13.395  40.910  1.00 25.90           N  
ATOM    368  CA  LYS L  50      23.094  13.568  42.058  1.00 27.60           C  
ATOM    369  CB  LYS L  50      23.443  12.589  43.186  1.00 33.89           C  
ATOM    370  CG  LYS L  50      22.576  12.730  44.435  1.00 41.83           C  
ATOM    371  CD  LYS L  50      22.805  11.601  45.436  1.00 47.21           C  
ATOM    372  CE  LYS L  50      22.173  11.854  46.803  1.00 49.11           C  
ATOM    373  NZ  LYS L  50      22.559  10.774  47.737  1.00 49.87           N1+
ATOM    374  C   LYS L  50      23.346  14.947  42.581  1.00 26.92           C  
ATOM    375  O   LYS L  50      24.489  15.329  42.820  1.00 26.16           O  
ATOM    376  N   ARG L  51      22.280  15.735  42.787  1.00 26.21           N  
ATOM    377  CA  ARG L  51      22.446  17.090  43.238  1.00 26.11           C  
ATOM    378  CB  ARG L  51      21.189  17.945  42.990  1.00 25.40           C  
ATOM    379  CG  ARG L  51      21.343  19.421  43.360  1.00 24.54           C  
ATOM    380  CD  ARG L  51      20.089  20.253  43.078  1.00 25.80           C  
ATOM    381  NE  ARG L  51      19.136  20.042  44.204  1.00 29.91           N  
ATOM    382  CZ  ARG L  51      17.857  20.510  44.115  1.00 29.74           C  
ATOM    383  NH1 ARG L  51      17.442  21.149  42.982  1.00 28.70           N1+
ATOM    384  NH2 ARG L  51      16.994  20.341  45.158  1.00 29.31           N  
ATOM    385  C   ARG L  51      22.728  17.094  44.710  1.00 25.82           C  
ATOM    386  O   ARG L  51      21.984  16.501  45.489  1.00 26.16           O  
ATOM    387  N   LEU L  52      23.904  17.641  45.101  1.00 24.37           N  
ATOM    388  CA  LEU L  52      24.289  17.820  46.474  1.00 24.88           C  
ATOM    389  CB  LEU L  52      25.814  17.791  46.641  1.00 26.72           C  
ATOM    390  CG  LEU L  52      26.418  16.465  46.148  1.00 27.73           C  
ATOM    391  CD1 LEU L  52      27.928  16.398  46.406  1.00 28.95           C  
ATOM    392  CD2 LEU L  52      25.655  15.258  46.716  1.00 29.76           C  
ATOM    393  C   LEU L  52      23.789  19.102  47.084  1.00 24.93           C  
ATOM    394  O   LEU L  52      23.258  19.109  48.195  1.00 25.83           O  
ATOM    395  N   ILE L  53      23.969  20.236  46.369  1.00 26.27           N  
ATOM    396  CA  ILE L  53      23.639  21.519  46.928  1.00 26.32           C  
ATOM    397  CB  ILE L  53      24.850  22.310  47.335  1.00 26.55           C  
ATOM    398  CG1 ILE L  53      25.618  21.566  48.441  1.00 27.41           C  
ATOM    399  CG2 ILE L  53      24.401  23.722  47.742  1.00 25.30           C  
ATOM    400  CD1 ILE L  53      26.998  22.152  48.733  1.00 26.89           C  
ATOM    401  C   ILE L  53      22.906  22.317  45.899  1.00 28.80           C  
ATOM    402  O   ILE L  53      23.162  22.198  44.702  1.00 29.08           O  
ATOM    403  N   TYR L  54      21.944  23.149  46.351  1.00 28.30           N  
ATOM    404  CA  TYR L  54      21.207  23.946  45.418  1.00 30.10           C  
ATOM    405  CB  TYR L  54      19.836  23.326  45.075  1.00 31.63           C  
ATOM    406  CG  TYR L  54      18.929  23.328  46.259  1.00 33.86           C  
ATOM    407  CD1 TYR L  54      19.171  22.561  47.377  1.00 34.73           C  
ATOM    408  CD2 TYR L  54      17.822  24.133  46.252  1.00 34.83           C  
ATOM    409  CE1 TYR L  54      18.313  22.586  48.453  1.00 35.73           C  
ATOM    410  CE2 TYR L  54      16.960  24.163  47.320  1.00 35.02           C  
ATOM    411  CZ  TYR L  54      17.202  23.392  48.426  1.00 34.41           C  
ATOM    412  OH  TYR L  54      16.314  23.428  49.522  1.00 36.50           O  
ATOM    413  C   TYR L  54      21.072  25.321  46.000  1.00 30.00           C  
ATOM    414  O   TYR L  54      21.125  25.492  47.216  1.00 29.82           O  
ATOM    415  N   LEU L  55      20.886  26.373  45.175  1.00 17.31           N  
ATOM    416  CA  LEU L  55      20.776  27.711  45.717  1.00 18.54           C  
ATOM    417  CB  LEU L  55      19.583  27.910  46.672  1.00 18.69           C  
ATOM    418  CG  LEU L  55      18.199  27.915  45.992  1.00 19.71           C  
ATOM    419  CD1 LEU L  55      17.076  28.124  47.021  1.00 21.13           C  
ATOM    420  CD2 LEU L  55      18.137  28.938  44.848  1.00 20.87           C  
ATOM    421  C   LEU L  55      22.035  28.104  46.443  1.00 21.49           C  
ATOM    422  O   LEU L  55      22.000  28.791  47.467  1.00 23.49           O  
ATOM    423  N   VAL L  56      23.182  27.643  45.921  1.00 19.69           N  
ATOM    424  CA  VAL L  56      24.529  27.956  46.324  1.00 18.59           C  
ATOM    425  CB  VAL L  56      24.817  29.433  46.336  1.00 20.01           C  
ATOM    426  CG1 VAL L  56      26.273  29.656  46.773  1.00 20.17           C  
ATOM    427  CG2 VAL L  56      24.498  30.015  44.948  1.00 19.80           C  
ATOM    428  C   VAL L  56      24.899  27.391  47.665  1.00 19.64           C  
ATOM    429  O   VAL L  56      26.064  27.048  47.864  1.00 19.18           O  
ATOM    430  N   SER L  57      23.950  27.168  48.603  1.00 19.93           N  
ATOM    431  CA  SER L  57      24.427  26.685  49.876  1.00 19.80           C  
ATOM    432  CB  SER L  57      24.698  27.824  50.875  1.00 21.80           C  
ATOM    433  OG  SER L  57      23.489  28.499  51.181  1.00 28.43           O  
ATOM    434  C   SER L  57      23.426  25.774  50.531  1.00 19.34           C  
ATOM    435  O   SER L  57      23.625  25.381  51.679  1.00 19.88           O  
ATOM    436  N   LYS L  58      22.345  25.377  49.828  1.00 27.36           N  
ATOM    437  CA  LYS L  58      21.331  24.553  50.428  1.00 29.28           C  
ATOM    438  CB  LYS L  58      19.975  24.674  49.718  1.00 31.89           C  
ATOM    439  CG  LYS L  58      19.340  26.059  49.797  1.00 34.99           C  
ATOM    440  CD  LYS L  58      18.905  26.449  51.204  1.00 37.66           C  
ATOM    441  CE  LYS L  58      18.266  27.834  51.265  1.00 39.12           C  
ATOM    442  NZ  LYS L  58      17.753  28.091  52.626  1.00 38.81           N1+
ATOM    443  C   LYS L  58      21.736  23.129  50.241  1.00 29.79           C  
ATOM    444  O   LYS L  58      22.009  22.696  49.124  1.00 30.20           O  
ATOM    445  N   LEU L  59      21.766  22.355  51.342  1.00 28.10           N  
ATOM    446  CA  LEU L  59      22.150  20.976  51.264  1.00 30.01           C  
ATOM    447  CB  LEU L  59      22.741  20.481  52.595  1.00 30.59           C  
ATOM    448  CG  LEU L  59      23.445  19.120  52.519  1.00 33.66           C  
ATOM    449  CD1 LEU L  59      24.721  19.223  51.671  1.00 36.21           C  
ATOM    450  CD2 LEU L  59      23.709  18.548  53.921  1.00 36.86           C  
ATOM    451  C   LEU L  59      20.903  20.191  50.980  1.00 29.77           C  
ATOM    452  O   LEU L  59      19.848  20.453  51.556  1.00 30.91           O  
ATOM    453  N   ASP L  60      20.985  19.209  50.060  1.00 28.98           N  
ATOM    454  CA  ASP L  60      19.829  18.420  49.742  1.00 30.01           C  
ATOM    455  CB  ASP L  60      19.889  17.761  48.352  1.00 29.02           C  
ATOM    456  CG  ASP L  60      19.602  18.851  47.321  1.00 31.77           C  
ATOM    457  OD1 ASP L  60      18.577  19.566  47.491  1.00 32.50           O  
ATOM    458  OD2 ASP L  60      20.404  18.997  46.360  1.00 30.64           O1-
ATOM    459  C   ASP L  60      19.666  17.371  50.793  1.00 31.83           C  
ATOM    460  O   ASP L  60      20.556  17.141  51.610  1.00 32.32           O  
ATOM    461  N   SER L  61      18.495  16.707  50.811  1.00 34.56           N  
ATOM    462  CA  SER L  61      18.233  15.740  51.833  1.00 38.12           C  
ATOM    463  CB  SER L  61      16.810  15.159  51.772  1.00 40.90           C  
ATOM    464  OG  SER L  61      15.853  16.183  51.991  1.00 48.62           O  
ATOM    465  C   SER L  61      19.174  14.596  51.671  1.00 38.52           C  
ATOM    466  O   SER L  61      19.411  14.119  50.563  1.00 38.98           O  
ATOM    467  N   GLY L  62      19.741  14.133  52.801  1.00 38.94           N  
ATOM    468  CA  GLY L  62      20.587  12.977  52.794  1.00 38.41           C  
ATOM    469  C   GLY L  62      22.016  13.361  52.555  1.00 38.40           C  
ATOM    470  O   GLY L  62      22.903  12.518  52.673  1.00 38.43           O  
ATOM    471  N   VAL L  63      22.301  14.632  52.218  1.00 38.10           N  
ATOM    472  CA  VAL L  63      23.681  14.963  51.986  1.00 39.47           C  
ATOM    473  CB  VAL L  63      23.893  16.191  51.151  1.00 40.65           C  
ATOM    474  CG1 VAL L  63      25.406  16.428  51.028  1.00 29.05           C  
ATOM    475  CG2 VAL L  63      23.214  15.993  49.788  1.00 32.85           C  
ATOM    476  C   VAL L  63      24.340  15.183  53.311  1.00 40.72           C  
ATOM    477  O   VAL L  63      23.777  15.805  54.210  1.00 42.68           O  
ATOM    478  N   PRO L  64      25.540  14.686  53.443  1.00 41.84           N  
ATOM    479  CA  PRO L  64      26.247  14.817  54.686  1.00 40.34           C  
ATOM    480  CD  PRO L  64      25.945  13.497  52.710  1.00 41.57           C  
ATOM    481  CB  PRO L  64      27.443  13.874  54.588  1.00 40.99           C  
ATOM    482  CG  PRO L  64      26.963  12.781  53.615  1.00 41.46           C  
ATOM    483  C   PRO L  64      26.628  16.237  54.947  1.00 39.38           C  
ATOM    484  O   PRO L  64      26.860  16.992  54.006  1.00 39.24           O  
ATOM    485  N   ASP L  65      26.738  16.594  56.236  1.00 40.59           N  
ATOM    486  CA  ASP L  65      27.045  17.913  56.702  1.00 41.20           C  
ATOM    487  CB  ASP L  65      26.957  18.040  58.235  1.00 46.46           C  
ATOM    488  CG  ASP L  65      27.939  17.076  58.887  1.00 52.19           C  
ATOM    489  OD1 ASP L  65      28.452  16.169  58.178  1.00 53.90           O  
ATOM    490  OD2 ASP L  65      28.184  17.230  60.113  1.00 55.99           O1-
ATOM    491  C   ASP L  65      28.424  18.274  56.250  1.00 38.96           C  
ATOM    492  O   ASP L  65      28.824  19.434  56.312  1.00 38.74           O  
ATOM    493  N   ARG L  66      29.194  17.270  55.802  1.00 38.05           N  
ATOM    494  CA  ARG L  66      30.558  17.452  55.393  1.00 35.79           C  
ATOM    495  CB  ARG L  66      31.204  16.162  54.863  1.00 35.67           C  
ATOM    496  CG  ARG L  66      31.205  14.992  55.846  1.00 38.57           C  
ATOM    497  CD  ARG L  66      32.100  13.841  55.383  1.00 37.60           C  
ATOM    498  NE  ARG L  66      31.653  13.449  54.017  1.00 37.78           N  
ATOM    499  CZ  ARG L  66      30.813  12.388  53.840  1.00 38.41           C  
ATOM    500  NH1 ARG L  66      30.439  11.625  54.907  1.00 40.01           N1+
ATOM    501  NH2 ARG L  66      30.342  12.090  52.596  1.00 36.35           N  
ATOM    502  C   ARG L  66      30.629  18.428  54.256  1.00 34.54           C  
ATOM    503  O   ARG L  66      31.619  19.147  54.124  1.00 34.96           O  
ATOM    504  N   PHE L  67      29.602  18.448  53.378  1.00 33.16           N  
ATOM    505  CA  PHE L  67      29.633  19.308  52.225  1.00 31.83           C  
ATOM    506  CB  PHE L  67      28.779  18.790  51.053  1.00 29.48           C  
ATOM    507  CG  PHE L  67      29.407  17.563  50.492  1.00 28.42           C  
ATOM    508  CD1 PHE L  67      29.187  16.328  51.055  1.00 26.32           C  
ATOM    509  CD2 PHE L  67      30.214  17.648  49.385  1.00 27.69           C  
ATOM    510  CE1 PHE L  67      29.771  15.201  50.524  1.00 26.51           C  
ATOM    511  CE2 PHE L  67      30.800  16.526  48.849  1.00 27.94           C  
ATOM    512  CZ  PHE L  67      30.580  15.297  49.420  1.00 27.23           C  
ATOM    513  C   PHE L  67      29.089  20.668  52.558  1.00 31.60           C  
ATOM    514  O   PHE L  67      28.098  20.801  53.275  1.00 33.23           O  
ATOM    515  N   THR L  68      29.751  21.731  52.045  1.00 31.26           N  
ATOM    516  CA  THR L  68      29.278  23.074  52.233  1.00 31.28           C  
ATOM    517  CB  THR L  68      29.991  23.842  53.308  1.00 31.96           C  
ATOM    518  OG1 THR L  68      31.388  23.842  53.061  1.00 35.69           O  
ATOM    519  CG2 THR L  68      29.677  23.233  54.679  1.00 35.31           C  
ATOM    520  C   THR L  68      29.484  23.836  50.960  1.00 32.45           C  
ATOM    521  O   THR L  68      30.522  23.719  50.311  1.00 34.78           O  
ATOM    522  N   GLY L  69      28.487  24.664  50.585  1.00 32.50           N  
ATOM    523  CA  GLY L  69      28.609  25.455  49.396  1.00 30.51           C  
ATOM    524  C   GLY L  69      28.558  26.884  49.826  1.00 29.98           C  
ATOM    525  O   GLY L  69      27.916  27.218  50.821  1.00 30.02           O  
ATOM    526  N   SER L  70      29.250  27.768  49.081  1.00 30.35           N  
ATOM    527  CA  SER L  70      29.252  29.159  49.433  1.00 31.11           C  
ATOM    528  CB  SER L  70      30.256  29.499  50.547  1.00 32.55           C  
ATOM    529  OG  SER L  70      31.577  29.211  50.114  1.00 36.76           O  
ATOM    530  C   SER L  70      29.643  29.947  48.222  1.00 32.47           C  
ATOM    531  O   SER L  70      30.037  29.388  47.201  1.00 32.99           O  
ATOM    532  N   GLY L  71      29.512  31.289  48.297  1.00 32.76           N  
ATOM    533  CA  GLY L  71      29.920  32.106  47.190  1.00 32.91           C  
ATOM    534  C   GLY L  71      28.836  33.081  46.870  1.00 32.40           C  
ATOM    535  O   GLY L  71      27.776  33.090  47.494  1.00 34.26           O  
ATOM    536  N   SER L  72      29.098  33.960  45.883  1.00 32.58           N  
ATOM    537  CA  SER L  72      28.097  34.897  45.479  1.00 34.38           C  
ATOM    538  CB  SER L  72      27.932  36.080  46.446  1.00 35.52           C  
ATOM    539  OG  SER L  72      29.125  36.849  46.483  1.00 38.71           O  
ATOM    540  C   SER L  72      28.505  35.458  44.158  1.00 35.27           C  
ATOM    541  O   SER L  72      29.685  35.485  43.813  1.00 35.90           O  
ATOM    542  N   GLY L  73      27.515  35.927  43.378  1.00 35.05           N  
ATOM    543  CA  GLY L  73      27.804  36.547  42.123  1.00 35.56           C  
ATOM    544  C   GLY L  73      28.422  35.556  41.188  1.00 36.46           C  
ATOM    545  O   GLY L  73      27.747  34.680  40.654  1.00 37.89           O  
ATOM    546  N   THR L  74      29.694  35.815  40.836  1.00 35.97           N  
ATOM    547  CA  THR L  74      30.502  35.016  39.958  1.00 36.00           C  
ATOM    548  CB  THR L  74      31.521  35.847  39.240  1.00 35.96           C  
ATOM    549  OG1 THR L  74      32.405  36.452  40.173  1.00 37.22           O  
ATOM    550  CG2 THR L  74      30.782  36.929  38.435  1.00 34.30           C  
ATOM    551  C   THR L  74      31.235  33.870  40.607  1.00 36.45           C  
ATOM    552  O   THR L  74      31.488  32.864  39.944  1.00 38.19           O  
ATOM    553  N   ASP L  75      31.653  33.994  41.887  1.00 35.49           N  
ATOM    554  CA  ASP L  75      32.529  32.988  42.443  1.00 37.32           C  
ATOM    555  CB  ASP L  75      33.741  33.577  43.183  1.00 41.03           C  
ATOM    556  CG  ASP L  75      34.659  34.257  42.177  1.00 46.28           C  
ATOM    557  OD1 ASP L  75      34.363  34.189  40.953  1.00 48.56           O  
ATOM    558  OD2 ASP L  75      35.676  34.851  42.621  1.00 50.49           O1-
ATOM    559  C   ASP L  75      31.811  32.128  43.437  1.00 35.97           C  
ATOM    560  O   ASP L  75      31.118  32.630  44.320  1.00 37.62           O  
ATOM    561  N   PHE L  76      31.982  30.790  43.325  1.00 34.68           N  
ATOM    562  CA  PHE L  76      31.326  29.904  44.246  1.00 32.75           C  
ATOM    563  CB  PHE L  76      30.097  29.208  43.636  1.00 30.73           C  
ATOM    564  CG  PHE L  76      29.205  30.273  43.091  1.00 29.52           C  
ATOM    565  CD1 PHE L  76      28.391  31.019  43.910  1.00 28.13           C  
ATOM    566  CD2 PHE L  76      29.205  30.550  41.746  1.00 28.56           C  
ATOM    567  CE1 PHE L  76      27.580  32.004  43.394  1.00 27.21           C  
ATOM    568  CE2 PHE L  76      28.395  31.532  41.224  1.00 28.66           C  
ATOM    569  CZ  PHE L  76      27.576  32.264  42.048  1.00 28.12           C  
ATOM    570  C   PHE L  76      32.302  28.828  44.625  1.00 32.12           C  
ATOM    571  O   PHE L  76      33.241  28.549  43.878  1.00 32.55           O  
ATOM    572  N   THR L  77      32.122  28.200  45.811  1.00 30.23           N  
ATOM    573  CA  THR L  77      33.041  27.173  46.215  1.00 29.79           C  
ATOM    574  CB  THR L  77      34.052  27.652  47.212  1.00 30.83           C  
ATOM    575  OG1 THR L  77      34.783  28.748  46.680  1.00 34.21           O  
ATOM    576  CG2 THR L  77      35.007  26.493  47.533  1.00 30.92           C  
ATOM    577  C   THR L  77      32.299  26.049  46.873  1.00 30.03           C  
ATOM    578  O   THR L  77      31.291  26.253  47.551  1.00 30.01           O  
ATOM    579  N   LEU L  78      32.803  24.814  46.675  1.00 29.79           N  
ATOM    580  CA  LEU L  78      32.246  23.644  47.288  1.00 30.18           C  
ATOM    581  CB  LEU L  78      31.886  22.565  46.254  1.00 29.28           C  
ATOM    582  CG  LEU L  78      31.286  21.281  46.848  1.00 29.76           C  
ATOM    583  CD1 LEU L  78      29.938  21.563  47.527  1.00 31.77           C  
ATOM    584  CD2 LEU L  78      31.191  20.173  45.785  1.00 31.19           C  
ATOM    585  C   LEU L  78      33.332  23.103  48.166  1.00 30.63           C  
ATOM    586  O   LEU L  78      34.471  22.960  47.725  1.00 30.77           O  
ATOM    587  N   LYS L  79      33.028  22.806  49.447  1.00 31.54           N  
ATOM    588  CA  LYS L  79      34.073  22.293  50.288  1.00 31.76           C  
ATOM    589  CB  LYS L  79      34.544  23.254  51.393  1.00 34.46           C  
ATOM    590  CG  LYS L  79      35.415  24.397  50.878  1.00 40.21           C  
ATOM    591  CD  LYS L  79      35.718  25.465  51.930  1.00 45.61           C  
ATOM    592  CE  LYS L  79      36.616  26.587  51.403  1.00 49.16           C  
ATOM    593  NZ  LYS L  79      36.889  27.569  52.475  1.00 49.48           N1+
ATOM    594  C   LYS L  79      33.613  21.045  50.966  1.00 32.65           C  
ATOM    595  O   LYS L  79      32.438  20.881  51.285  1.00 33.60           O  
ATOM    596  N   ILE L  80      34.566  20.120  51.181  1.00 31.49           N  
ATOM    597  CA  ILE L  80      34.304  18.888  51.862  1.00 32.63           C  
ATOM    598  CB  ILE L  80      34.664  17.690  51.031  1.00 31.80           C  
ATOM    599  CG1 ILE L  80      33.909  17.733  49.692  1.00 30.95           C  
ATOM    600  CG2 ILE L  80      34.371  16.424  51.853  1.00 29.84           C  
ATOM    601  CD1 ILE L  80      34.447  16.753  48.650  1.00 31.17           C  
ATOM    602  C   ILE L  80      35.213  18.901  53.053  1.00 34.28           C  
ATOM    603  O   ILE L  80      36.430  19.007  52.907  1.00 35.90           O  
ATOM    604  N   SER L  81      34.642  18.808  54.269  1.00 36.24           N  
ATOM    605  CA  SER L  81      35.435  18.870  55.464  1.00 38.60           C  
ATOM    606  CB  SER L  81      34.582  18.868  56.745  1.00 37.90           C  
ATOM    607  OG  SER L  81      33.851  17.655  56.847  1.00 40.65           O  
ATOM    608  C   SER L  81      36.363  17.695  55.523  1.00 38.78           C  
ATOM    609  O   SER L  81      37.563  17.864  55.733  1.00 41.71           O  
ATOM    610  N   ARG L  82      35.825  16.467  55.354  1.00 38.86           N  
ATOM    611  CA  ARG L  82      36.647  15.287  55.377  1.00 40.42           C  
ATOM    612  CB  ARG L  82      36.353  14.331  56.544  1.00 45.63           C  
ATOM    613  CG  ARG L  82      36.691  14.853  57.932  1.00 52.96           C  
ATOM    614  CD  ARG L  82      36.432  13.818  59.031  1.00 61.18           C  
ATOM    615  NE  ARG L  82      34.959  13.649  59.185  1.00 66.93           N  
ATOM    616  CZ  ARG L  82      34.280  12.697  58.480  1.00 68.45           C  
ATOM    617  NH1 ARG L  82      34.936  11.881  57.603  1.00 68.16           N1+
ATOM    618  NH2 ARG L  82      32.935  12.558  58.669  1.00 69.13           N  
ATOM    619  C   ARG L  82      36.255  14.476  54.189  1.00 39.61           C  
ATOM    620  O   ARG L  82      35.115  14.029  54.097  1.00 41.28           O  
ATOM    621  N   VAL L  83      37.192  14.224  53.261  1.00 36.61           N  
ATOM    622  CA  VAL L  83      36.822  13.422  52.133  1.00 34.84           C  
ATOM    623  CB  VAL L  83      37.742  13.541  50.950  1.00 34.38           C  
ATOM    624  CG1 VAL L  83      37.528  14.901  50.278  1.00 33.03           C  
ATOM    625  CG2 VAL L  83      39.183  13.360  51.442  1.00 33.35           C  
ATOM    626  C   VAL L  83      36.774  11.984  52.536  1.00 36.33           C  
ATOM    627  O   VAL L  83      37.635  11.486  53.260  1.00 36.44           O  
ATOM    628  N   GLU L  84      35.726  11.287  52.057  1.00 38.43           N  
ATOM    629  CA  GLU L  84      35.547   9.891  52.322  1.00 39.85           C  
ATOM    630  CB  GLU L  84      34.231   9.577  53.053  1.00 42.08           C  
ATOM    631  CG  GLU L  84      34.206  10.201  54.451  1.00 46.47           C  
ATOM    632  CD  GLU L  84      32.978   9.712  55.200  1.00 49.22           C  
ATOM    633  OE1 GLU L  84      32.147   8.995  54.580  1.00 50.77           O  
ATOM    634  OE2 GLU L  84      32.857  10.044  56.409  1.00 51.35           O1-
ATOM    635  C   GLU L  84      35.548   9.211  50.987  1.00 38.73           C  
ATOM    636  O   GLU L  84      35.427   9.862  49.951  1.00 36.49           O  
ATOM    637  N   ALA L  85      35.680   7.872  50.976  1.00 38.65           N  
ATOM    638  CA  ALA L  85      35.802   7.126  49.752  1.00 39.64           C  
ATOM    639  CB  ALA L  85      35.941   5.612  49.982  1.00 39.43           C  
ATOM    640  C   ALA L  85      34.590   7.334  48.898  1.00 39.37           C  
ATOM    641  O   ALA L  85      34.694   7.428  47.676  1.00 39.02           O  
ATOM    642  N   GLU L  86      33.405   7.420  49.523  1.00 39.13           N  
ATOM    643  CA  GLU L  86      32.170   7.547  48.801  1.00 40.44           C  
ATOM    644  CB  GLU L  86      30.942   7.585  49.725  1.00 44.03           C  
ATOM    645  CG  GLU L  86      30.663   6.255  50.428  1.00 51.27           C  
ATOM    646  CD  GLU L  86      31.675   6.074  51.548  1.00 55.71           C  
ATOM    647  OE1 GLU L  86      31.816   7.013  52.375  1.00 57.13           O  
ATOM    648  OE2 GLU L  86      32.320   4.992  51.592  1.00 59.98           O1-
ATOM    649  C   GLU L  86      32.173   8.816  48.001  1.00 38.13           C  
ATOM    650  O   GLU L  86      31.520   8.899  46.964  1.00 39.71           O  
ATOM    651  N   ASP L  87      32.895   9.841  48.484  1.00 34.74           N  
ATOM    652  CA  ASP L  87      32.956  11.159  47.909  1.00 33.07           C  
ATOM    653  CB  ASP L  87      33.731  12.144  48.801  1.00 31.68           C  
ATOM    654  CG  ASP L  87      32.932  12.320  50.084  1.00 32.68           C  
ATOM    655  OD1 ASP L  87      31.734  11.925  50.090  1.00 32.29           O  
ATOM    656  OD2 ASP L  87      33.506  12.846  51.073  1.00 33.75           O1-
ATOM    657  C   ASP L  87      33.613  11.172  46.556  1.00 31.98           C  
ATOM    658  O   ASP L  87      33.423  12.119  45.793  1.00 32.91           O  
ATOM    659  N   LEU L  88      34.444  10.166  46.225  1.00 31.17           N  
ATOM    660  CA  LEU L  88      35.173  10.224  44.984  1.00 31.02           C  
ATOM    661  CB  LEU L  88      36.204   9.092  44.833  1.00 33.87           C  
ATOM    662  CG  LEU L  88      37.299   9.117  45.919  1.00 36.46           C  
ATOM    663  CD1 LEU L  88      38.343   8.017  45.681  1.00 36.70           C  
ATOM    664  CD2 LEU L  88      37.924  10.514  46.064  1.00 35.38           C  
ATOM    665  C   LEU L  88      34.239  10.188  43.812  1.00 28.65           C  
ATOM    666  O   LEU L  88      33.233   9.481  43.810  1.00 26.24           O  
ATOM    667  N   GLY L  89      34.569  10.983  42.769  1.00 25.29           N  
ATOM    668  CA  GLY L  89      33.752  11.044  41.589  1.00 24.69           C  
ATOM    669  C   GLY L  89      34.020  12.351  40.909  1.00 23.66           C  
ATOM    670  O   GLY L  89      35.084  12.945  41.079  1.00 24.92           O  
ATOM    671  N   VAL L  90      33.054  12.823  40.094  1.00 25.32           N  
ATOM    672  CA  VAL L  90      33.236  14.075  39.418  1.00 24.93           C  
ATOM    673  CB  VAL L  90      33.103  13.963  37.928  1.00 24.60           C  
ATOM    674  CG1 VAL L  90      31.629  13.728  37.577  1.00 24.00           C  
ATOM    675  CG2 VAL L  90      33.725  15.208  37.287  1.00 24.47           C  
ATOM    676  C   VAL L  90      32.195  15.030  39.927  1.00 25.05           C  
ATOM    677  O   VAL L  90      31.031  14.668  40.092  1.00 23.18           O  
ATOM    678  N   TYR L  91      32.593  16.297  40.179  1.00 24.75           N  
ATOM    679  CA  TYR L  91      31.696  17.281  40.723  1.00 24.63           C  
ATOM    680  CB  TYR L  91      32.273  18.045  41.929  1.00 22.15           C  
ATOM    681  CG  TYR L  91      32.364  17.123  43.096  1.00 23.44           C  
ATOM    682  CD1 TYR L  91      33.418  16.250  43.233  1.00 22.53           C  
ATOM    683  CD2 TYR L  91      31.390  17.142  44.066  1.00 23.30           C  
ATOM    684  CE1 TYR L  91      33.491  15.406  44.318  1.00 23.49           C  
ATOM    685  CE2 TYR L  91      31.457  16.300  45.151  1.00 23.07           C  
ATOM    686  CZ  TYR L  91      32.509  15.429  45.280  1.00 22.79           C  
ATOM    687  OH  TYR L  91      32.580  14.563  46.392  1.00 24.22           O  
ATOM    688  C   TYR L  91      31.430  18.313  39.671  1.00 26.67           C  
ATOM    689  O   TYR L  91      32.356  18.797  39.019  1.00 27.17           O  
ATOM    690  N   TYR L  92      30.141  18.676  39.486  1.00 27.44           N  
ATOM    691  CA  TYR L  92      29.783  19.638  38.480  1.00 25.03           C  
ATOM    692  CB  TYR L  92      28.764  19.148  37.429  1.00 22.45           C  
ATOM    693  CG  TYR L  92      29.258  17.967  36.664  1.00 19.90           C  
ATOM    694  CD1 TYR L  92      30.081  18.123  35.572  1.00 18.83           C  
ATOM    695  CD2 TYR L  92      28.881  16.699  37.036  1.00 18.21           C  
ATOM    696  CE1 TYR L  92      30.531  17.030  34.869  1.00 18.32           C  
ATOM    697  CE2 TYR L  92      29.325  15.602  36.337  1.00 17.02           C  
ATOM    698  CZ  TYR L  92      30.146  15.768  35.247  1.00 18.44           C  
ATOM    699  OH  TYR L  92      30.602  14.644  34.528  1.00 22.85           O  
ATOM    700  C   TYR L  92      29.053  20.768  39.136  1.00 25.32           C  
ATOM    701  O   TYR L  92      28.310  20.574  40.097  1.00 25.67           O  
ATOM    702  N   CYS L  93      29.265  21.995  38.619  1.00 26.54           N  
ATOM    703  CA  CYS L  93      28.536  23.147  39.060  1.00 26.85           C  
ATOM    704  CB  CYS L  93      29.434  24.348  39.440  1.00 27.14           C  
ATOM    705  SG  CYS L  93      30.545  24.897  38.111  1.00 31.76           S  
ATOM    706  C   CYS L  93      27.666  23.515  37.895  1.00 27.80           C  
ATOM    707  O   CYS L  93      28.056  23.312  36.746  1.00 26.29           O  
ATOM    708  N   TRP L  94      26.441  24.020  38.155  1.00 28.90           N  
ATOM    709  CA  TRP L  94      25.529  24.332  37.083  1.00 29.65           C  
ATOM    710  CB  TRP L  94      24.501  23.202  36.891  1.00 28.78           C  
ATOM    711  CG  TRP L  94      23.464  23.377  35.806  1.00 15.58           C  
ATOM    712  CD2 TRP L  94      22.053  23.437  36.060  1.00 17.27           C  
ATOM    713  CD1 TRP L  94      23.618  23.427  34.450  1.00 14.60           C  
ATOM    714  NE1 TRP L  94      22.386  23.513  33.844  1.00  0.00           N  
ATOM    715  CE2 TRP L  94      21.415  23.515  34.823  1.00 14.74           C  
ATOM    716  CE3 TRP L  94      21.344  23.409  37.228  1.00  0.00           C  
ATOM    717  CZ2 TRP L  94      20.053  23.570  34.735  1.00  0.00           C  
ATOM    718  CZ3 TRP L  94      19.971  23.480  37.137  1.00  0.00           C  
ATOM    719  CH2 TRP L  94      19.340  23.558  35.913  1.00  0.00           C  
ATOM    720  C   TRP L  94      24.793  25.596  37.427  1.00 30.42           C  
ATOM    721  O   TRP L  94      24.472  25.832  38.590  1.00 31.53           O  
ATOM    722  N   GLN L  95      24.502  26.445  36.411  1.00 29.19           N  
ATOM    723  CA  GLN L  95      23.820  27.691  36.654  1.00 27.86           C  
ATOM    724  CB  GLN L  95      24.629  28.928  36.214  1.00 26.22           C  
ATOM    725  CG  GLN L  95      24.895  29.013  34.710  1.00 23.23           C  
ATOM    726  CD  GLN L  95      23.708  29.695  34.045  1.00 23.49           C  
ATOM    727  OE1 GLN L  95      22.994  30.477  34.669  1.00 23.36           O  
ATOM    728  NE2 GLN L  95      23.491  29.390  32.737  1.00 22.59           N  
ATOM    729  C   GLN L  95      22.506  27.708  35.918  1.00 28.29           C  
ATOM    730  O   GLN L  95      22.430  27.370  34.739  1.00 27.16           O  
ATOM    731  N   GLY L  96      21.447  27.831  36.760  1.00 18.49           N  
ATOM    732  CA  GLY L  96      20.027  27.958  36.544  1.00 19.19           C  
ATOM    733  C   GLY L  96      19.595  29.364  36.239  1.00 21.53           C  
ATOM    734  O   GLY L  96      18.487  29.588  35.761  1.00 23.30           O  
ATOM    735  N   THR L  97      20.399  30.359  36.639  1.00 20.70           N  
ATOM    736  CA  THR L  97      19.996  31.737  36.589  1.00 22.35           C  
ATOM    737  CB  THR L  97      21.058  32.642  37.136  1.00 22.24           C  
ATOM    738  OG1 THR L  97      21.355  32.278  38.477  1.00 16.03           O  
ATOM    739  CG2 THR L  97      20.558  34.095  37.074  1.00 17.30           C  
ATOM    740  C   THR L  97      19.696  32.188  35.193  1.00 25.72           C  
ATOM    741  O   THR L  97      18.712  32.894  34.978  1.00 28.28           O  
ATOM    742  N   HIS L  98      20.526  31.815  34.199  1.00 23.60           N  
ATOM    743  CA  HIS L  98      20.283  32.329  32.882  1.00 23.55           C  
ATOM    744  ND1 HIS L  98      21.001  35.583  33.127  1.00 30.34           N  
ATOM    745  CG  HIS L  98      21.685  34.391  33.237  1.00 25.49           C  
ATOM    746  CB  HIS L  98      21.441  33.197  32.363  1.00 22.74           C  
ATOM    747  NE2 HIS L  98      22.443  35.835  34.801  1.00 29.69           N  
ATOM    748  CD2 HIS L  98      22.562  34.562  34.265  1.00 26.87           C  
ATOM    749  CE1 HIS L  98      21.495  36.408  34.082  1.00 29.91           C  
ATOM    750  C   HIS L  98      20.087  31.203  31.913  1.00 24.77           C  
ATOM    751  O   HIS L  98      20.529  30.078  32.135  1.00 25.15           O  
ATOM    752  N   PHE L  99      19.398  31.499  30.794  1.00 22.95           N  
ATOM    753  CA  PHE L  99      19.134  30.524  29.773  1.00 22.40           C  
ATOM    754  CB  PHE L  99      17.699  30.659  29.219  1.00 23.53           C  
ATOM    755  CG  PHE L  99      17.485  29.777  28.035  1.00 20.99           C  
ATOM    756  CD1 PHE L  99      17.202  28.438  28.175  1.00 22.72           C  
ATOM    757  CD2 PHE L  99      17.548  30.308  26.767  1.00 24.02           C  
ATOM    758  CE1 PHE L  99      16.997  27.645  27.066  1.00 24.07           C  
ATOM    759  CE2 PHE L  99      17.345  29.522  25.657  1.00 26.66           C  
ATOM    760  CZ  PHE L  99      17.073  28.185  25.804  1.00 24.58           C  
ATOM    761  C   PHE L  99      20.108  30.799  28.674  1.00 23.07           C  
ATOM    762  O   PHE L  99      20.326  31.962  28.334  1.00 24.41           O  
ATOM    763  N   PRO L 100      20.737  29.801  28.100  1.00 19.96           N  
ATOM    764  CA  PRO L 100      20.570  28.421  28.487  1.00 19.51           C  
ATOM    765  CD  PRO L 100      21.183  29.925  26.724  1.00 21.82           C  
ATOM    766  CB  PRO L 100      20.994  27.583  27.277  1.00 20.16           C  
ATOM    767  CG  PRO L 100      21.793  28.554  26.393  1.00 24.93           C  
ATOM    768  C   PRO L 100      21.340  28.088  29.728  1.00 21.45           C  
ATOM    769  O   PRO L 100      22.267  28.815  30.084  1.00 21.12           O  
ATOM    770  N   TYR L 101      20.973  26.969  30.387  1.00 19.74           N  
ATOM    771  CA  TYR L 101      21.578  26.561  31.623  1.00 18.79           C  
ATOM    772  CB  TYR L 101      20.669  25.606  32.407  1.00 18.46           C  
ATOM    773  CG  TYR L 101      19.334  26.274  32.402  1.00 19.54           C  
ATOM    774  CD1 TYR L 101      18.990  27.225  33.337  1.00 20.20           C  
ATOM    775  CD2 TYR L 101      18.428  25.954  31.416  1.00 19.87           C  
ATOM    776  CE1 TYR L 101      17.755  27.829  33.291  1.00 21.00           C  
ATOM    777  CE2 TYR L 101      17.193  26.554  31.367  1.00 24.33           C  
ATOM    778  CZ  TYR L 101      16.855  27.493  32.308  1.00 29.33           C  
ATOM    779  OH  TYR L 101      15.587  28.112  32.259  1.00 31.65           O  
ATOM    780  C   TYR L 101      22.855  25.854  31.271  1.00 18.72           C  
ATOM    781  O   TYR L 101      22.883  25.066  30.326  1.00 19.26           O  
ATOM    782  N   THR L 102      23.962  26.132  32.003  1.00 25.54           N  
ATOM    783  CA  THR L 102      25.211  25.548  31.602  1.00 24.35           C  
ATOM    784  CB  THR L 102      26.161  26.551  31.014  1.00 23.82           C  
ATOM    785  OG1 THR L 102      26.435  27.580  31.955  1.00 23.53           O  
ATOM    786  CG2 THR L 102      25.523  27.147  29.749  1.00 22.22           C  
ATOM    787  C   THR L 102      25.881  24.913  32.787  1.00 25.48           C  
ATOM    788  O   THR L 102      25.652  25.293  33.935  1.00 24.14           O  
ATOM    789  N   PHE L 103      26.742  23.910  32.515  1.00 25.20           N  
ATOM    790  CA  PHE L 103      27.440  23.192  33.548  1.00 24.00           C  
ATOM    791  CB  PHE L 103      27.357  21.658  33.418  1.00 22.35           C  
ATOM    792  CG  PHE L 103      25.979  21.164  33.708  1.00 24.53           C  
ATOM    793  CD1 PHE L 103      24.983  21.240  32.762  1.00 22.96           C  
ATOM    794  CD2 PHE L 103      25.690  20.593  34.928  1.00 23.76           C  
ATOM    795  CE1 PHE L 103      23.719  20.770  33.036  1.00 24.03           C  
ATOM    796  CE2 PHE L 103      24.428  20.123  35.206  1.00 22.88           C  
ATOM    797  CZ  PHE L 103      23.437  20.213  34.260  1.00 23.42           C  
ATOM    798  C   PHE L 103      28.898  23.508  33.440  1.00 24.95           C  
ATOM    799  O   PHE L 103      29.375  23.982  32.411  1.00 25.88           O  
ATOM    800  N   GLY L 104      29.640  23.278  34.540  1.00 26.39           N  
ATOM    801  CA  GLY L 104      31.061  23.456  34.506  1.00 26.04           C  
ATOM    802  C   GLY L 104      31.606  22.197  33.900  1.00 27.80           C  
ATOM    803  O   GLY L 104      30.877  21.224  33.719  1.00 27.82           O  
ATOM    804  N   GLY L 105      32.917  22.186  33.595  1.00 28.60           N  
ATOM    805  CA  GLY L 105      33.588  21.081  32.967  1.00 27.39           C  
ATOM    806  C   GLY L 105      33.552  19.880  33.860  1.00 27.58           C  
ATOM    807  O   GLY L 105      33.566  18.745  33.387  1.00 30.21           O  
ATOM    808  N   GLY L 106      33.565  20.100  35.186  1.00 26.81           N  
ATOM    809  CA  GLY L 106      33.550  19.012  36.121  1.00 25.87           C  
ATOM    810  C   GLY L 106      34.901  18.938  36.747  1.00 26.32           C  
ATOM    811  O   GLY L 106      35.908  19.288  36.134  1.00 28.93           O  
ATOM    812  N   THR L 107      34.944  18.503  38.021  1.00 25.08           N  
ATOM    813  CA  THR L 107      36.205  18.344  38.677  1.00 24.42           C  
ATOM    814  CB  THR L 107      36.427  19.286  39.832  1.00 23.22           C  
ATOM    815  OG1 THR L 107      37.767  19.177  40.272  1.00 22.86           O  
ATOM    816  CG2 THR L 107      35.487  18.970  41.005  1.00 21.37           C  
ATOM    817  C   THR L 107      36.247  16.939  39.179  1.00 26.04           C  
ATOM    818  O   THR L 107      35.343  16.488  39.879  1.00 26.71           O  
ATOM    819  N   LYS L 108      37.298  16.178  38.832  1.00 27.29           N  
ATOM    820  CA  LYS L 108      37.256  14.838  39.321  1.00 28.95           C  
ATOM    821  CB  LYS L 108      37.621  13.760  38.287  1.00 33.04           C  
ATOM    822  CG  LYS L 108      37.167  12.369  38.734  1.00 39.49           C  
ATOM    823  CD  LYS L 108      37.069  11.349  37.601  1.00 44.67           C  
ATOM    824  CE  LYS L 108      36.597   9.972  38.070  1.00 44.62           C  
ATOM    825  NZ  LYS L 108      36.274   9.128  36.901  1.00 46.33           N1+
ATOM    826  C   LYS L 108      38.168  14.730  40.491  1.00 28.75           C  
ATOM    827  O   LYS L 108      39.290  15.237  40.481  1.00 28.54           O  
ATOM    828  N   LEU L 109      37.673  14.081  41.561  1.00 27.95           N  
ATOM    829  CA  LEU L 109      38.487  13.901  42.721  1.00 29.44           C  
ATOM    830  CB  LEU L 109      37.719  13.785  44.048  1.00 28.84           C  
ATOM    831  CG  LEU L 109      37.087  15.093  44.547  1.00 28.74           C  
ATOM    832  CD1 LEU L 109      36.363  14.871  45.884  1.00 27.53           C  
ATOM    833  CD2 LEU L 109      38.128  16.221  44.623  1.00 28.22           C  
ATOM    834  C   LEU L 109      39.210  12.612  42.543  1.00 30.75           C  
ATOM    835  O   LEU L 109      38.626  11.611  42.134  1.00 31.40           O  
ATOM    836  N   GLU L 110      40.523  12.620  42.827  1.00 33.28           N  
ATOM    837  CA  GLU L 110      41.286  11.416  42.721  1.00 32.94           C  
ATOM    838  CB  GLU L 110      42.257  11.378  41.531  1.00 35.12           C  
ATOM    839  CG  GLU L 110      43.350  12.441  41.608  1.00 39.18           C  
ATOM    840  CD  GLU L 110      44.450  12.044  40.635  1.00 41.87           C  
ATOM    841  OE1 GLU L 110      44.233  12.168  39.399  1.00 41.88           O  
ATOM    842  OE2 GLU L 110      45.525  11.602  41.120  1.00 43.09           O1-
ATOM    843  C   GLU L 110      42.111  11.317  43.960  1.00 31.41           C  
ATOM    844  O   GLU L 110      42.306  12.301  44.672  1.00 30.07           O  
ATOM    845  N   ILE L 111      42.615  10.103  44.249  1.00 29.87           N  
ATOM    846  CA  ILE L 111      43.382   9.893  45.439  1.00 31.52           C  
ATOM    847  CB  ILE L 111      43.257   8.499  45.985  1.00 30.34           C  
ATOM    848  CG1 ILE L 111      41.794   8.208  46.366  1.00 34.48           C  
ATOM    849  CG2 ILE L 111      44.238   8.360  47.161  1.00 34.15           C  
ATOM    850  CD1 ILE L 111      41.505   6.731  46.632  1.00 33.09           C  
ATOM    851  C   ILE L 111      44.818  10.140  45.125  1.00 33.13           C  
ATOM    852  O   ILE L 111      45.343   9.661  44.120  1.00 34.13           O  
ATOM    853  N   LYS L 112      45.492  10.936  45.979  1.00 33.45           N  
ATOM    854  CA  LYS L 112      46.881  11.172  45.746  1.00 31.70           C  
ATOM    855  CB  LYS L 112      47.543  12.136  46.748  1.00 33.12           C  
ATOM    856  CG  LYS L 112      47.181  13.602  46.508  1.00 38.53           C  
ATOM    857  CD  LYS L 112      47.657  14.547  47.611  1.00 42.57           C  
ATOM    858  CE  LYS L 112      47.300  16.011  47.346  1.00 44.82           C  
ATOM    859  NZ  LYS L 112      47.781  16.854  48.460  1.00 47.84           N1+
ATOM    860  C   LYS L 112      47.568   9.820  45.885  1.00 29.86           C  
ATOM    861  O   LYS L 112      47.496   9.235  46.999  1.00 27.23           O  
ATOM    862  OXT LYS L 112      48.171   9.353  44.881  1.00  0.00           O1-
TER     863      LYS L 112 
ATOM    864  N   GLN H 113       9.553   5.402  45.976  1.00 53.14           N1+
ATOM    865  CA  GLN H 113       9.419   6.874  46.066  1.00 51.62           C  
ATOM    866  CB  GLN H 113      10.617   7.457  46.836  1.00 56.77           C  
ATOM    867  CG  GLN H 113      10.659   6.994  48.294  1.00 64.78           C  
ATOM    868  CD  GLN H 113      11.879   7.604  48.970  1.00 71.03           C  
ATOM    869  OE1 GLN H 113      11.872   7.863  50.172  1.00 75.46           O  
ATOM    870  NE2 GLN H 113      12.961   7.833  48.179  1.00 72.28           N  
ATOM    871  C   GLN H 113       9.366   7.470  44.697  1.00 47.28           C  
ATOM    872  O   GLN H 113       8.635   6.991  43.832  1.00 49.28           O  
ATOM    873  N   VAL H 114      10.139   8.549  44.472  1.00 40.95           N  
ATOM    874  CA  VAL H 114      10.142   9.211  43.200  1.00 39.87           C  
ATOM    875  CB  VAL H 114      10.583  10.641  43.296  1.00 39.20           C  
ATOM    876  CG1 VAL H 114      10.709  11.218  41.879  1.00 37.78           C  
ATOM    877  CG2 VAL H 114       9.586  11.392  44.193  1.00 39.90           C  
ATOM    878  C   VAL H 114      11.103   8.505  42.295  1.00 38.93           C  
ATOM    879  O   VAL H 114      12.219   8.177  42.691  1.00 40.69           O  
ATOM    880  N   GLN H 115      10.691   8.248  41.037  1.00 37.95           N  
ATOM    881  CA  GLN H 115      11.601   7.546  40.183  1.00 36.80           C  
ATOM    882  CB  GLN H 115      11.435   6.023  40.306  1.00 38.73           C  
ATOM    883  CG  GLN H 115      12.558   5.209  39.670  1.00 45.35           C  
ATOM    884  CD  GLN H 115      12.230   3.741  39.891  1.00 50.16           C  
ATOM    885  OE1 GLN H 115      11.194   3.248  39.449  1.00 52.36           O  
ATOM    886  NE2 GLN H 115      13.135   3.022  40.607  1.00 51.64           N  
ATOM    887  C   GLN H 115      11.353   7.932  38.756  1.00 35.73           C  
ATOM    888  O   GLN H 115      10.215   8.154  38.343  1.00 35.86           O  
ATOM    889  N   LEU H 116      12.442   8.051  37.971  1.00 33.66           N  
ATOM    890  CA  LEU H 116      12.326   8.322  36.569  1.00 30.45           C  
ATOM    891  CB  LEU H 116      13.053   9.601  36.121  1.00 28.54           C  
ATOM    892  CG  LEU H 116      12.473  10.880  36.753  1.00 28.55           C  
ATOM    893  CD1 LEU H 116      12.693  10.901  38.270  1.00 28.00           C  
ATOM    894  CD2 LEU H 116      13.004  12.144  36.067  1.00 27.45           C  
ATOM    895  C   LEU H 116      12.976   7.162  35.884  1.00 30.93           C  
ATOM    896  O   LEU H 116      14.192   6.994  35.964  1.00 32.09           O  
ATOM    897  N   GLN H 117      12.171   6.338  35.179  1.00 30.58           N  
ATOM    898  CA  GLN H 117      12.668   5.139  34.560  1.00 30.20           C  
ATOM    899  CB  GLN H 117      11.673   3.970  34.692  1.00 33.80           C  
ATOM    900  CG  GLN H 117      12.154   2.639  34.112  1.00 41.11           C  
ATOM    901  CD  GLN H 117      12.978   1.913  35.168  1.00 45.12           C  
ATOM    902  OE1 GLN H 117      13.840   2.499  35.820  1.00 47.33           O  
ATOM    903  NE2 GLN H 117      12.703   0.593  35.347  1.00 48.14           N  
ATOM    904  C   GLN H 117      12.857   5.402  33.096  1.00 28.99           C  
ATOM    905  O   GLN H 117      11.915   5.754  32.392  1.00 30.22           O  
ATOM    906  N   GLN H 118      14.093   5.206  32.594  1.00 25.91           N  
ATOM    907  CA  GLN H 118      14.387   5.496  31.215  1.00 25.41           C  
ATOM    908  CB  GLN H 118      15.666   6.339  31.065  1.00 23.80           C  
ATOM    909  CG  GLN H 118      15.503   7.740  31.654  1.00 21.29           C  
ATOM    910  CD  GLN H 118      16.745   8.543  31.315  1.00 21.73           C  
ATOM    911  OE1 GLN H 118      16.926   9.659  31.795  1.00 25.75           O  
ATOM    912  NE2 GLN H 118      17.622   7.971  30.450  1.00 20.40           N  
ATOM    913  C   GLN H 118      14.507   4.216  30.421  1.00 26.45           C  
ATOM    914  O   GLN H 118      14.783   3.152  30.969  1.00 25.67           O  
ATOM    915  N   PRO H 119      14.275   4.297  29.124  1.00 29.24           N  
ATOM    916  CA  PRO H 119      14.261   3.138  28.274  1.00 31.16           C  
ATOM    917  CD  PRO H 119      14.748   5.427  28.350  1.00 42.38           C  
ATOM    918  CB  PRO H 119      13.838   3.675  26.921  1.00 31.02           C  
ATOM    919  CG  PRO H 119      14.540   5.045  26.871  1.00 45.25           C  
ATOM    920  C   PRO H 119      15.650   2.586  28.173  1.00 32.04           C  
ATOM    921  O   PRO H 119      16.600   3.292  28.504  1.00 35.26           O  
ATOM    922  N   GLY H 120      15.782   1.339  27.677  1.00 31.58           N  
ATOM    923  CA  GLY H 120      17.045   0.661  27.594  1.00 30.67           C  
ATOM    924  C   GLY H 120      17.897   1.247  26.509  1.00 31.18           C  
ATOM    925  O   GLY H 120      17.438   2.026  25.672  1.00 33.12           O  
ATOM    926  N   ALA H 121      19.180   0.829  26.495  1.00 29.29           N  
ATOM    927  CA  ALA H 121      20.166   1.329  25.579  1.00 28.21           C  
ATOM    928  CB  ALA H 121      21.536   0.641  25.716  1.00 28.60           C  
ATOM    929  C   ALA H 121      19.682   1.124  24.182  1.00 28.30           C  
ATOM    930  O   ALA H 121      18.993   0.150  23.885  1.00 28.43           O  
ATOM    931  N   GLU H 122      20.027   2.073  23.285  1.00 27.86           N  
ATOM    932  CA  GLU H 122      19.562   1.985  21.932  1.00 29.27           C  
ATOM    933  CB  GLU H 122      18.610   3.131  21.548  1.00 31.33           C  
ATOM    934  CG  GLU H 122      17.244   3.043  22.228  1.00 34.24           C  
ATOM    935  CD  GLU H 122      16.321   2.233  21.330  1.00 38.56           C  
ATOM    936  OE1 GLU H 122      15.785   2.832  20.362  1.00 40.71           O  
ATOM    937  OE2 GLU H 122      16.139   1.015  21.592  1.00 37.49           O1-
ATOM    938  C   GLU H 122      20.714   2.037  20.976  1.00 29.91           C  
ATOM    939  O   GLU H 122      21.662   2.802  21.148  1.00 30.89           O  
ATOM    940  N   LEU H 123      20.649   1.192  19.928  1.00 30.17           N  
ATOM    941  CA  LEU H 123      21.633   1.200  18.885  1.00 29.23           C  
ATOM    942  CB  LEU H 123      22.090  -0.221  18.486  1.00 27.34           C  
ATOM    943  CG  LEU H 123      23.295  -0.305  17.522  1.00 28.33           C  
ATOM    944  CD1 LEU H 123      23.635  -1.769  17.208  1.00 28.95           C  
ATOM    945  CD2 LEU H 123      23.099   0.522  16.242  1.00 28.24           C  
ATOM    946  C   LEU H 123      20.916   1.817  17.726  1.00 29.33           C  
ATOM    947  O   LEU H 123      19.879   1.312  17.297  1.00 29.39           O  
ATOM    948  N   VAL H 124      21.440   2.939  17.183  1.00 29.22           N  
ATOM    949  CA  VAL H 124      20.718   3.587  16.128  1.00 32.59           C  
ATOM    950  CB  VAL H 124      20.239   4.958  16.518  1.00 33.92           C  
ATOM    951  CG1 VAL H 124      19.491   5.587  15.336  1.00 33.57           C  
ATOM    952  CG2 VAL H 124      19.399   4.842  17.797  1.00 31.97           C  
ATOM    953  C   VAL H 124      21.612   3.757  14.933  1.00 33.64           C  
ATOM    954  O   VAL H 124      22.788   4.094  15.059  1.00 32.95           O  
ATOM    955  N   ARG H 125      21.055   3.515  13.732  1.00 35.40           N  
ATOM    956  CA  ARG H 125      21.819   3.684  12.527  1.00 37.92           C  
ATOM    957  CB  ARG H 125      21.255   2.913  11.321  1.00 40.67           C  
ATOM    958  CG  ARG H 125      21.185   1.396  11.513  1.00 47.07           C  
ATOM    959  CD  ARG H 125      22.407   0.794  12.211  1.00 52.74           C  
ATOM    960  NE  ARG H 125      22.320  -0.687  12.075  1.00 57.39           N  
ATOM    961  CZ  ARG H 125      21.482  -1.420  12.868  1.00 59.53           C  
ATOM    962  NH1 ARG H 125      20.649  -0.803  13.756  1.00 59.55           N1+
ATOM    963  NH2 ARG H 125      21.471  -2.780  12.764  1.00 60.00           N  
ATOM    964  C   ARG H 125      21.779   5.140  12.186  1.00 36.89           C  
ATOM    965  O   ARG H 125      20.742   5.793  12.299  1.00 35.61           O  
ATOM    966  N   PRO H 126      22.888   5.668  11.754  1.00 36.39           N  
ATOM    967  CA  PRO H 126      23.002   7.067  11.442  1.00 36.03           C  
ATOM    968  CD  PRO H 126      23.915   4.871  11.103  1.00 35.31           C  
ATOM    969  CB  PRO H 126      24.416   7.234  10.894  1.00 35.85           C  
ATOM    970  CG  PRO H 126      24.695   5.871  10.234  1.00 36.68           C  
ATOM    971  C   PRO H 126      21.984   7.479  10.421  1.00 36.41           C  
ATOM    972  O   PRO H 126      21.693   6.701   9.516  1.00 37.10           O  
ATOM    973  N   GLY H 127      21.425   8.699  10.564  1.00 36.98           N  
ATOM    974  CA  GLY H 127      20.506   9.238   9.600  1.00 35.94           C  
ATOM    975  C   GLY H 127      19.102   8.903   9.993  1.00 33.82           C  
ATOM    976  O   GLY H 127      18.149   9.485   9.479  1.00 35.82           O  
ATOM    977  N   ALA H 128      18.941   7.945  10.919  1.00 31.85           N  
ATOM    978  CA  ALA H 128      17.648   7.536  11.383  1.00 31.85           C  
ATOM    979  CB  ALA H 128      17.605   6.079  11.869  1.00 31.61           C  
ATOM    980  C   ALA H 128      17.280   8.409  12.542  1.00 33.02           C  
ATOM    981  O   ALA H 128      17.927   9.418  12.812  1.00 32.41           O  
ATOM    982  N   SER H 129      16.163   8.066  13.216  1.00 33.25           N  
ATOM    983  CA  SER H 129      15.733   8.804  14.369  1.00 35.11           C  
ATOM    984  CB  SER H 129      14.417   9.573  14.155  1.00 37.07           C  
ATOM    985  OG  SER H 129      14.582  10.567  13.158  1.00 42.37           O  
ATOM    986  C   SER H 129      15.475   7.825  15.471  1.00 33.75           C  
ATOM    987  O   SER H 129      15.253   6.640  15.225  1.00 34.42           O  
ATOM    988  N   VAL H 130      15.521   8.299  16.733  1.00 30.66           N  
ATOM    989  CA  VAL H 130      15.268   7.431  17.844  1.00 28.07           C  
ATOM    990  CB  VAL H 130      16.527   7.000  18.537  1.00 27.20           C  
ATOM    991  CG1 VAL H 130      17.204   8.236  19.149  1.00 28.20           C  
ATOM    992  CG2 VAL H 130      16.181   5.905  19.552  1.00 25.52           C  
ATOM    993  C   VAL H 130      14.416   8.182  18.827  1.00 27.20           C  
ATOM    994  O   VAL H 130      14.470   9.409  18.895  1.00 27.07           O  
ATOM    995  N   LYS H 131      13.579   7.457  19.595  1.00 24.98           N  
ATOM    996  CA  LYS H 131      12.730   8.103  20.559  1.00 26.28           C  
ATOM    997  CB  LYS H 131      11.233   7.945  20.251  1.00 27.54           C  
ATOM    998  CG  LYS H 131      10.327   8.744  21.187  1.00 31.21           C  
ATOM    999  CD  LYS H 131       8.869   8.810  20.729  1.00 33.86           C  
ATOM   1000  CE  LYS H 131       8.081   7.531  21.026  1.00 38.95           C  
ATOM   1001  NZ  LYS H 131       6.663   7.709  20.645  1.00 42.42           N1+
ATOM   1002  C   LYS H 131      12.981   7.454  21.885  1.00 26.56           C  
ATOM   1003  O   LYS H 131      12.839   6.243  22.030  1.00 26.43           O  
ATOM   1004  N   LEU H 132      13.347   8.263  22.898  1.00 25.09           N  
ATOM   1005  CA  LEU H 132      13.648   7.748  24.199  1.00 23.72           C  
ATOM   1006  CB  LEU H 132      14.908   8.384  24.807  1.00 22.00           C  
ATOM   1007  CG  LEU H 132      16.174   8.188  23.952  1.00 25.77           C  
ATOM   1008  CD1 LEU H 132      17.395   8.852  24.611  1.00 22.87           C  
ATOM   1009  CD2 LEU H 132      16.403   6.707  23.614  1.00 25.98           C  
ATOM   1010  C   LEU H 132      12.509   8.108  25.103  1.00 22.88           C  
ATOM   1011  O   LEU H 132      11.837   9.113  24.884  1.00 25.22           O  
ATOM   1012  N   SER H 133      12.262   7.290  26.148  1.00 22.26           N  
ATOM   1013  CA  SER H 133      11.160   7.554  27.033  1.00 22.66           C  
ATOM   1014  CB  SER H 133      10.140   6.406  27.086  1.00 23.31           C  
ATOM   1015  OG  SER H 133      10.750   5.239  27.619  1.00 26.29           O  
ATOM   1016  C   SER H 133      11.677   7.740  28.428  1.00 22.89           C  
ATOM   1017  O   SER H 133      12.799   7.369  28.746  1.00 23.70           O  
ATOM   1018  N   CYS H 134      10.880   8.376  29.302  1.00 21.91           N  
ATOM   1019  CA  CYS H 134      11.267   8.561  30.673  1.00 21.31           C  
ATOM   1020  CB  CYS H 134      11.899   9.954  30.914  1.00 18.08           C  
ATOM   1021  SG  CYS H 134      12.395  10.280  32.634  1.00 21.41           S  
ATOM   1022  C   CYS H 134       9.997   8.469  31.468  1.00 23.32           C  
ATOM   1023  O   CYS H 134       9.214   9.416  31.502  1.00 24.61           O  
ATOM   1024  N   LYS H 135       9.763   7.320  32.133  1.00 25.43           N  
ATOM   1025  CA  LYS H 135       8.554   7.087  32.879  1.00 25.39           C  
ATOM   1026  CB  LYS H 135       8.306   5.582  33.091  1.00 28.01           C  
ATOM   1027  CG  LYS H 135       7.046   5.221  33.879  1.00 33.41           C  
ATOM   1028  CD  LYS H 135       5.740   5.369  33.099  1.00 37.81           C  
ATOM   1029  CE  LYS H 135       4.534   4.821  33.862  1.00 40.07           C  
ATOM   1030  NZ  LYS H 135       3.359   4.740  32.969  1.00 40.42           N1+
ATOM   1031  C   LYS H 135       8.705   7.700  34.235  1.00 26.68           C  
ATOM   1032  O   LYS H 135       9.648   7.399  34.961  1.00 27.10           O  
ATOM   1033  N   ALA H 136       7.750   8.560  34.634  1.00 26.76           N  
ATOM   1034  CA  ALA H 136       7.861   9.191  35.918  1.00 27.15           C  
ATOM   1035  CB  ALA H 136       7.538  10.695  35.895  1.00 26.90           C  
ATOM   1036  C   ALA H 136       6.889   8.545  36.849  1.00 27.21           C  
ATOM   1037  O   ALA H 136       5.815   8.106  36.439  1.00 27.44           O  
ATOM   1038  N   SER H 137       7.275   8.436  38.138  1.00 25.50           N  
ATOM   1039  CA  SER H 137       6.392   7.866  39.114  1.00 26.19           C  
ATOM   1040  CB  SER H 137       6.465   6.331  39.176  1.00 27.06           C  
ATOM   1041  OG  SER H 137       7.768   5.918  39.556  1.00 30.04           O  
ATOM   1042  C   SER H 137       6.793   8.382  40.460  1.00 25.56           C  
ATOM   1043  O   SER H 137       7.939   8.775  40.675  1.00 26.84           O  
ATOM   1044  N   GLY H 138       5.837   8.395  41.415  1.00 30.95           N  
ATOM   1045  CA  GLY H 138       6.128   8.761  42.776  1.00 30.52           C  
ATOM   1046  C   GLY H 138       5.771  10.187  43.064  1.00 34.30           C  
ATOM   1047  O   GLY H 138       5.648  10.559  44.230  1.00 35.91           O  
ATOM   1048  N   TYR H 139       5.590  11.028  42.028  1.00 32.94           N  
ATOM   1049  CA  TYR H 139       5.232  12.390  42.295  1.00 33.45           C  
ATOM   1050  CB  TYR H 139       6.389  13.414  42.149  1.00 32.72           C  
ATOM   1051  CG  TYR H 139       7.036  13.376  40.792  1.00 30.77           C  
ATOM   1052  CD1 TYR H 139       6.358  13.700  39.643  1.00 29.49           C  
ATOM   1053  CD2 TYR H 139       8.368  13.062  40.658  1.00 30.02           C  
ATOM   1054  CE1 TYR H 139       6.957  13.679  38.408  1.00 27.50           C  
ATOM   1055  CE2 TYR H 139       8.983  13.040  39.427  1.00 28.63           C  
ATOM   1056  CZ  TYR H 139       8.276  13.342  38.291  1.00 30.23           C  
ATOM   1057  OH  TYR H 139       8.899  13.321  37.026  1.00 29.66           O  
ATOM   1058  C   TYR H 139       4.164  12.783  41.335  1.00 34.31           C  
ATOM   1059  O   TYR H 139       3.686  11.975  40.537  1.00 34.46           O  
ATOM   1060  N   THR H 140       3.770  14.070  41.401  1.00 34.26           N  
ATOM   1061  CA  THR H 140       2.788  14.562  40.487  1.00 33.92           C  
ATOM   1062  CB  THR H 140       2.030  15.750  41.005  1.00 37.90           C  
ATOM   1063  OG1 THR H 140       1.339  15.407  42.196  1.00 25.49           O  
ATOM   1064  CG2 THR H 140       1.040  16.218  39.926  1.00 24.78           C  
ATOM   1065  C   THR H 140       3.544  14.984  39.268  1.00 35.18           C  
ATOM   1066  O   THR H 140       4.307  15.950  39.282  1.00 35.00           O  
ATOM   1067  N   PHE H 141       3.305  14.255  38.165  1.00 33.19           N  
ATOM   1068  CA  PHE H 141       4.020  14.397  36.932  1.00 32.37           C  
ATOM   1069  CB  PHE H 141       3.571  13.360  35.884  1.00 34.14           C  
ATOM   1070  CG  PHE H 141       4.446  13.480  34.681  1.00 32.66           C  
ATOM   1071  CD1 PHE H 141       5.780  13.150  34.757  1.00 32.60           C  
ATOM   1072  CD2 PHE H 141       3.931  13.881  33.469  1.00 31.73           C  
ATOM   1073  CE1 PHE H 141       6.594  13.245  33.653  1.00 30.40           C  
ATOM   1074  CE2 PHE H 141       4.741  13.976  32.362  1.00 33.56           C  
ATOM   1075  CZ  PHE H 141       6.075  13.661  32.453  1.00 34.52           C  
ATOM   1076  C   PHE H 141       3.846  15.776  36.366  1.00 34.41           C  
ATOM   1077  O   PHE H 141       4.799  16.346  35.842  1.00 35.11           O  
ATOM   1078  N   THR H 142       2.622  16.333  36.442  1.00 33.01           N  
ATOM   1079  CA  THR H 142       2.282  17.620  35.893  1.00 32.94           C  
ATOM   1080  CB  THR H 142       0.799  17.877  35.820  1.00 35.88           C  
ATOM   1081  OG1 THR H 142       0.208  17.771  37.106  1.00 35.06           O  
ATOM   1082  CG2 THR H 142       0.164  16.878  34.831  1.00 32.15           C  
ATOM   1083  C   THR H 142       2.923  18.747  36.655  1.00 33.68           C  
ATOM   1084  O   THR H 142       3.066  19.850  36.134  1.00 34.08           O  
ATOM   1085  N   SER H 143       3.259  18.532  37.937  1.00 32.88           N  
ATOM   1086  CA  SER H 143       3.767  19.573  38.789  1.00 32.73           C  
ATOM   1087  CB  SER H 143       3.723  19.167  40.269  1.00 33.28           C  
ATOM   1088  OG  SER H 143       4.227  20.220  41.072  1.00 38.17           O  
ATOM   1089  C   SER H 143       5.181  19.989  38.480  1.00 34.50           C  
ATOM   1090  O   SER H 143       5.606  21.052  38.933  1.00 35.07           O  
ATOM   1091  N   TYR H 144       5.975  19.189  37.737  1.00 32.74           N  
ATOM   1092  CA  TYR H 144       7.342  19.606  37.581  1.00 31.68           C  
ATOM   1093  CB  TYR H 144       8.324  18.707  38.358  1.00 32.69           C  
ATOM   1094  CG  TYR H 144       7.934  18.736  39.798  1.00 31.13           C  
ATOM   1095  CD1 TYR H 144       6.903  17.948  40.250  1.00 33.84           C  
ATOM   1096  CD2 TYR H 144       8.596  19.534  40.700  1.00 35.30           C  
ATOM   1097  CE1 TYR H 144       6.531  17.957  41.573  1.00 36.04           C  
ATOM   1098  CE2 TYR H 144       8.233  19.553  42.027  1.00 35.72           C  
ATOM   1099  CZ  TYR H 144       7.196  18.764  42.465  1.00 39.46           C  
ATOM   1100  OH  TYR H 144       6.811  18.773  43.824  1.00 39.15           O  
ATOM   1101  C   TYR H 144       7.743  19.535  36.138  1.00 30.36           C  
ATOM   1102  O   TYR H 144       7.382  18.617  35.405  1.00 31.88           O  
ATOM   1103  N   TRP H 145       8.529  20.532  35.701  1.00 23.04           N  
ATOM   1104  CA  TRP H 145       9.114  20.547  34.390  1.00 24.63           C  
ATOM   1105  CB  TRP H 145       9.959  21.807  34.136  1.00 25.81           C  
ATOM   1106  CG  TRP H 145       9.155  23.084  34.038  1.00 27.06           C  
ATOM   1107  CD2 TRP H 145       9.096  23.906  32.862  1.00 28.08           C  
ATOM   1108  CD1 TRP H 145       8.403  23.714  34.985  1.00 27.82           C  
ATOM   1109  NE1 TRP H 145       7.870  24.872  34.470  1.00 30.26           N  
ATOM   1110  CE2 TRP H 145       8.294  25.004  33.165  1.00 28.14           C  
ATOM   1111  CE3 TRP H 145       9.668  23.758  31.631  1.00 31.48           C  
ATOM   1112  CZ2 TRP H 145       8.049  25.974  32.236  1.00 30.66           C  
ATOM   1113  CZ3 TRP H 145       9.420  24.737  30.696  1.00 32.83           C  
ATOM   1114  CH2 TRP H 145       8.625  25.825  30.993  1.00 33.28           C  
ATOM   1115  C   TRP H 145      10.020  19.359  34.293  1.00 25.77           C  
ATOM   1116  O   TRP H 145      10.564  18.903  35.296  1.00 24.61           O  
ATOM   1117  N   MET H 146      10.177  18.804  33.073  1.00 24.80           N  
ATOM   1118  CA  MET H 146      11.043  17.676  32.890  1.00 24.19           C  
ATOM   1119  CB  MET H 146      10.363  16.481  32.201  1.00 24.88           C  
ATOM   1120  CG  MET H 146      11.285  15.276  32.026  1.00 29.72           C  
ATOM   1121  SD  MET H 146      11.732  14.441  33.578  1.00 32.76           S  
ATOM   1122  CE  MET H 146      10.073  13.771  33.884  1.00 33.10           C  
ATOM   1123  C   MET H 146      12.167  18.140  32.019  1.00 24.59           C  
ATOM   1124  O   MET H 146      11.940  18.712  30.955  1.00 25.85           O  
ATOM   1125  N   ASN H 147      13.420  17.908  32.465  1.00 24.36           N  
ATOM   1126  CA  ASN H 147      14.572  18.351  31.728  1.00 23.28           C  
ATOM   1127  CB  ASN H 147      15.649  19.022  32.608  1.00 22.29           C  
ATOM   1128  CG  ASN H 147      15.186  20.418  33.022  1.00 24.98           C  
ATOM   1129  OD1 ASN H 147      15.170  21.346  32.214  1.00 26.67           O  
ATOM   1130  ND2 ASN H 147      14.802  20.577  34.316  1.00 30.33           N  
ATOM   1131  C   ASN H 147      15.222  17.171  31.063  1.00 23.24           C  
ATOM   1132  O   ASN H 147      15.098  16.033  31.516  1.00 22.93           O  
ATOM   1133  N   TRP H 148      15.912  17.418  29.930  1.00 21.69           N  
ATOM   1134  CA  TRP H 148      16.637  16.371  29.263  1.00 20.33           C  
ATOM   1135  CB  TRP H 148      16.091  16.022  27.866  1.00 19.94           C  
ATOM   1136  CG  TRP H 148      14.740  15.345  27.890  1.00 19.42           C  
ATOM   1137  CD2 TRP H 148      14.547  13.920  27.889  1.00 18.89           C  
ATOM   1138  CD1 TRP H 148      13.495  15.903  27.914  1.00 19.31           C  
ATOM   1139  NE1 TRP H 148      12.539  14.916  27.930  1.00 20.26           N  
ATOM   1140  CE2 TRP H 148      13.172  13.692  27.915  1.00 19.82           C  
ATOM   1141  CE3 TRP H 148      15.442  12.889  27.869  1.00 20.65           C  
ATOM   1142  CZ2 TRP H 148      12.668  12.423  27.921  1.00 21.43           C  
ATOM   1143  CZ3 TRP H 148      14.930  11.610  27.875  1.00 21.10           C  
ATOM   1144  CH2 TRP H 148      13.569  11.382  27.901  1.00 20.40           C  
ATOM   1145  C   TRP H 148      18.048  16.855  29.111  1.00 21.56           C  
ATOM   1146  O   TRP H 148      18.281  17.994  28.704  1.00 22.46           O  
ATOM   1147  N   VAL H 149      19.031  15.987  29.439  1.00 20.52           N  
ATOM   1148  CA  VAL H 149      20.420  16.354  29.394  1.00 19.32           C  
ATOM   1149  CB  VAL H 149      21.039  16.414  30.766  1.00 18.70           C  
ATOM   1150  CG1 VAL H 149      22.524  16.797  30.650  1.00  3.89           C  
ATOM   1151  CG2 VAL H 149      20.223  17.403  31.614  1.00  2.00           C  
ATOM   1152  C   VAL H 149      21.153  15.316  28.596  1.00 21.15           C  
ATOM   1153  O   VAL H 149      20.673  14.198  28.421  1.00 21.70           O  
ATOM   1154  N   LYS H 150      22.338  15.686  28.064  1.00 22.78           N  
ATOM   1155  CA  LYS H 150      23.126  14.796  27.253  1.00 23.96           C  
ATOM   1156  CB  LYS H 150      23.240  15.296  25.804  1.00 24.84           C  
ATOM   1157  CG  LYS H 150      24.068  14.398  24.885  1.00 25.71           C  
ATOM   1158  CD  LYS H 150      24.006  14.820  23.416  1.00 27.06           C  
ATOM   1159  CE  LYS H 150      24.872  16.040  23.105  1.00 26.90           C  
ATOM   1160  NZ  LYS H 150      24.760  16.390  21.672  1.00 31.12           N1+
ATOM   1161  C   LYS H 150      24.525  14.780  27.790  1.00 25.17           C  
ATOM   1162  O   LYS H 150      25.031  15.796  28.258  1.00 24.79           O  
ATOM   1163  N   GLN H 151      25.185  13.602  27.758  1.00 26.00           N  
ATOM   1164  CA  GLN H 151      26.559  13.545  28.168  1.00 26.86           C  
ATOM   1165  CB  GLN H 151      26.753  12.975  29.586  1.00 24.67           C  
ATOM   1166  CG  GLN H 151      28.209  12.989  30.057  1.00 23.69           C  
ATOM   1167  CD  GLN H 151      28.256  12.530  31.509  1.00 25.82           C  
ATOM   1168  OE1 GLN H 151      27.541  11.615  31.914  1.00 24.93           O  
ATOM   1169  NE2 GLN H 151      29.124  13.192  32.321  1.00 23.64           N  
ATOM   1170  C   GLN H 151      27.275  12.658  27.193  1.00 27.30           C  
ATOM   1171  O   GLN H 151      27.056  11.449  27.163  1.00 26.98           O  
ATOM   1172  N   ARG H 152      28.165  13.241  26.363  1.00 29.93           N  
ATOM   1173  CA  ARG H 152      28.893  12.462  25.401  1.00 34.54           C  
ATOM   1174  CB  ARG H 152      29.469  13.287  24.236  1.00 37.16           C  
ATOM   1175  CG  ARG H 152      28.361  13.888  23.364  1.00 42.36           C  
ATOM   1176  CD  ARG H 152      28.818  14.397  21.996  1.00 44.54           C  
ATOM   1177  NE  ARG H 152      29.666  15.605  22.198  1.00 49.29           N  
ATOM   1178  CZ  ARG H 152      29.723  16.544  21.210  1.00 51.05           C  
ATOM   1179  NH1 ARG H 152      28.970  16.385  20.083  1.00 52.14           N1+
ATOM   1180  NH2 ARG H 152      30.523  17.643  21.340  1.00 51.44           N  
ATOM   1181  C   ARG H 152      29.998  11.787  26.142  1.00 37.35           C  
ATOM   1182  O   ARG H 152      30.337  12.183  27.255  1.00 34.81           O  
ATOM   1183  N   PRO H 153      30.565  10.760  25.574  1.00 41.07           N  
ATOM   1184  CA  PRO H 153      31.570  10.045  26.298  1.00 43.21           C  
ATOM   1185  CD  PRO H 153      29.848   9.893  24.651  1.00 43.39           C  
ATOM   1186  CB  PRO H 153      31.855   8.785  25.488  1.00 44.06           C  
ATOM   1187  CG  PRO H 153      30.504   8.507  24.799  1.00 42.52           C  
ATOM   1188  C   PRO H 153      32.765  10.871  26.644  1.00 44.78           C  
ATOM   1189  O   PRO H 153      33.325  11.528  25.770  1.00 44.34           O  
ATOM   1190  N   GLY H 154      33.164  10.844  27.932  1.00 47.41           N  
ATOM   1191  CA  GLY H 154      34.331  11.537  28.391  1.00 49.76           C  
ATOM   1192  C   GLY H 154      34.046  13.002  28.447  1.00 50.47           C  
ATOM   1193  O   GLY H 154      34.942  13.813  28.678  1.00 50.67           O  
ATOM   1194  N   GLN H 155      32.770  13.381  28.268  1.00 50.79           N  
ATOM   1195  CA  GLN H 155      32.439  14.773  28.212  1.00 50.28           C  
ATOM   1196  CB  GLN H 155      31.561  15.142  27.006  1.00 53.27           C  
ATOM   1197  CG  GLN H 155      32.284  15.115  25.661  1.00 57.01           C  
ATOM   1198  CD  GLN H 155      32.872  16.499  25.428  1.00 61.16           C  
ATOM   1199  OE1 GLN H 155      32.861  17.008  24.309  1.00 63.14           O  
ATOM   1200  NE2 GLN H 155      33.395  17.134  26.511  1.00 60.28           N  
ATOM   1201  C   GLN H 155      31.640  15.149  29.409  1.00 47.81           C  
ATOM   1202  O   GLN H 155      31.365  14.343  30.297  1.00 45.95           O  
ATOM   1203  N   GLY H 156      31.262  16.441  29.443  1.00 44.87           N  
ATOM   1204  CA  GLY H 156      30.489  16.995  30.507  1.00 40.79           C  
ATOM   1205  C   GLY H 156      29.042  16.853  30.158  1.00 37.75           C  
ATOM   1206  O   GLY H 156      28.655  15.993  29.365  1.00 36.71           O  
ATOM   1207  N   LEU H 157      28.205  17.715  30.761  1.00 34.34           N  
ATOM   1208  CA  LEU H 157      26.782  17.644  30.605  1.00 29.60           C  
ATOM   1209  CB  LEU H 157      26.060  17.737  31.958  1.00 27.04           C  
ATOM   1210  CG  LEU H 157      26.359  16.561  32.905  1.00 26.04           C  
ATOM   1211  CD1 LEU H 157      25.734  16.782  34.288  1.00 23.49           C  
ATOM   1212  CD2 LEU H 157      25.905  15.232  32.289  1.00 24.46           C  
ATOM   1213  C   LEU H 157      26.298  18.799  29.782  1.00 28.69           C  
ATOM   1214  O   LEU H 157      26.772  19.926  29.921  1.00 28.52           O  
ATOM   1215  N   GLU H 158      25.327  18.525  28.884  1.00 28.07           N  
ATOM   1216  CA  GLU H 158      24.732  19.558  28.084  1.00 27.33           C  
ATOM   1217  CB  GLU H 158      24.934  19.382  26.568  1.00 29.23           C  
ATOM   1218  CG  GLU H 158      26.379  19.605  26.113  1.00 34.02           C  
ATOM   1219  CD  GLU H 158      26.440  19.436  24.599  1.00 43.53           C  
ATOM   1220  OE1 GLU H 158      25.440  19.806  23.926  1.00 45.15           O  
ATOM   1221  OE2 GLU H 158      27.480  18.937  24.092  1.00 45.61           O1-
ATOM   1222  C   GLU H 158      23.259  19.533  28.348  1.00 25.96           C  
ATOM   1223  O   GLU H 158      22.654  18.469  28.465  1.00 27.13           O  
ATOM   1224  N   TRP H 159      22.641  20.729  28.452  1.00 23.76           N  
ATOM   1225  CA  TRP H 159      21.236  20.815  28.727  1.00 23.05           C  
ATOM   1226  CB  TRP H 159      20.885  22.059  29.561  1.00 24.44           C  
ATOM   1227  CG  TRP H 159      19.418  22.234  29.864  1.00 24.66           C  
ATOM   1228  CD2 TRP H 159      18.558  23.144  29.164  1.00 27.63           C  
ATOM   1229  CD1 TRP H 159      18.650  21.630  30.816  1.00 26.41           C  
ATOM   1230  NE1 TRP H 159      17.362  22.106  30.750  1.00 27.79           N  
ATOM   1231  CE2 TRP H 159      17.292  23.040  29.738  1.00 28.16           C  
ATOM   1232  CE3 TRP H 159      18.805  23.999  28.130  1.00 28.18           C  
ATOM   1233  CZ2 TRP H 159      16.247  23.795  29.283  1.00 26.29           C  
ATOM   1234  CZ3 TRP H 159      17.749  24.754  27.672  1.00 26.59           C  
ATOM   1235  CH2 TRP H 159      16.493  24.655  28.236  1.00 28.07           C  
ATOM   1236  C   TRP H 159      20.534  20.919  27.408  1.00 22.29           C  
ATOM   1237  O   TRP H 159      20.739  21.875  26.662  1.00 22.68           O  
ATOM   1238  N   ILE H 160      19.742  19.883  27.062  1.00 21.29           N  
ATOM   1239  CA  ILE H 160      19.006  19.823  25.828  1.00 22.05           C  
ATOM   1240  CB  ILE H 160      18.492  18.434  25.566  1.00 23.03           C  
ATOM   1241  CG1 ILE H 160      19.675  17.456  25.447  1.00 22.68           C  
ATOM   1242  CG2 ILE H 160      17.593  18.471  24.318  1.00 19.75           C  
ATOM   1243  CD1 ILE H 160      19.271  15.984  25.499  1.00 20.39           C  
ATOM   1244  C   ILE H 160      17.826  20.755  25.834  1.00 23.73           C  
ATOM   1245  O   ILE H 160      17.661  21.560  24.920  1.00 24.74           O  
ATOM   1246  N   GLY H 161      16.980  20.690  26.886  1.00 24.14           N  
ATOM   1247  CA  GLY H 161      15.793  21.505  26.923  1.00 25.54           C  
ATOM   1248  C   GLY H 161      14.870  20.945  27.964  1.00 26.61           C  
ATOM   1249  O   GLY H 161      15.206  19.976  28.640  1.00 27.15           O  
ATOM   1250  N   LEU H 162      13.677  21.560  28.133  1.00 26.68           N  
ATOM   1251  CA  LEU H 162      12.752  21.067  29.117  1.00 25.76           C  
ATOM   1252  CB  LEU H 162      12.834  21.794  30.474  1.00 26.58           C  
ATOM   1253  CG  LEU H 162      12.483  23.294  30.446  1.00 28.31           C  
ATOM   1254  CD1 LEU H 162      12.604  23.903  31.852  1.00 19.67           C  
ATOM   1255  CD2 LEU H 162      13.309  24.057  29.399  1.00 16.02           C  
ATOM   1256  C   LEU H 162      11.352  21.184  28.598  1.00 25.22           C  
ATOM   1257  O   LEU H 162      11.084  21.918  27.647  1.00 25.58           O  
ATOM   1258  N   ILE H 163      10.426  20.401  29.194  1.00 23.90           N  
ATOM   1259  CA  ILE H 163       9.041  20.436  28.817  1.00 22.88           C  
ATOM   1260  CB  ILE H 163       8.632  19.265  27.971  1.00 20.48           C  
ATOM   1261  CG1 ILE H 163       7.207  19.459  27.424  1.00 20.36           C  
ATOM   1262  CG2 ILE H 163       8.818  17.987  28.809  1.00 19.41           C  
ATOM   1263  CD1 ILE H 163       6.817  18.442  26.351  1.00 17.82           C  
ATOM   1264  C   ILE H 163       8.212  20.379  30.065  1.00 23.42           C  
ATOM   1265  O   ILE H 163       8.555  19.680  31.016  1.00 25.59           O  
ATOM   1266  N   ASP H 164       7.094  21.130  30.091  1.00 25.26           N  
ATOM   1267  CA  ASP H 164       6.184  21.126  31.208  1.00 24.70           C  
ATOM   1268  CB  ASP H 164       5.612  22.533  31.483  1.00 24.27           C  
ATOM   1269  CG  ASP H 164       4.749  22.531  32.740  1.00 27.39           C  
ATOM   1270  OD1 ASP H 164       4.277  21.436  33.143  1.00 38.64           O  
ATOM   1271  OD2 ASP H 164       4.549  23.636  33.311  1.00 33.73           O1-
ATOM   1272  C   ASP H 164       5.055  20.223  30.804  1.00 24.30           C  
ATOM   1273  O   ASP H 164       4.365  20.493  29.829  1.00 24.83           O  
ATOM   1274  N   PRO H 165       4.923  19.146  31.534  1.00 37.62           N  
ATOM   1275  CA  PRO H 165       3.961  18.128  31.218  1.00 37.90           C  
ATOM   1276  CD  PRO H 165       6.042  18.620  32.299  1.00 38.00           C  
ATOM   1277  CB  PRO H 165       4.271  16.960  32.152  1.00 39.56           C  
ATOM   1278  CG  PRO H 165       5.778  17.110  32.426  1.00 40.29           C  
ATOM   1279  C   PRO H 165       2.546  18.601  31.288  1.00 39.62           C  
ATOM   1280  O   PRO H 165       1.686  17.980  30.664  1.00 39.57           O  
ATOM   1281  N   SER H 166       2.263  19.659  32.069  1.00 38.74           N  
ATOM   1282  CA  SER H 166       0.898  20.091  32.149  1.00 39.54           C  
ATOM   1283  CB  SER H 166       0.677  21.205  33.196  1.00 40.96           C  
ATOM   1284  OG  SER H 166       1.407  22.376  32.856  1.00 39.05           O  
ATOM   1285  C   SER H 166       0.415  20.581  30.805  1.00 40.98           C  
ATOM   1286  O   SER H 166      -0.527  20.027  30.238  1.00 42.56           O  
ATOM   1287  N   ASP H 167       1.016  21.687  30.315  1.00 39.59           N  
ATOM   1288  CA  ASP H 167       0.740  22.371  29.071  1.00 39.51           C  
ATOM   1289  CB  ASP H 167       0.960  23.892  29.180  1.00 41.36           C  
ATOM   1290  CG  ASP H 167       2.368  24.152  29.682  1.00 46.67           C  
ATOM   1291  OD1 ASP H 167       3.176  23.187  29.707  1.00 47.22           O  
ATOM   1292  OD2 ASP H 167       2.653  25.322  30.056  1.00 47.64           O1-
ATOM   1293  C   ASP H 167       1.440  21.809  27.853  1.00 40.07           C  
ATOM   1294  O   ASP H 167       0.964  22.002  26.734  1.00 43.33           O  
ATOM   1295  N   SER H 168       2.569  21.086  28.023  1.00 37.47           N  
ATOM   1296  CA  SER H 168       3.395  20.585  26.945  1.00 35.91           C  
ATOM   1297  CB  SER H 168       2.595  19.876  25.840  1.00 35.06           C  
ATOM   1298  OG  SER H 168       2.058  18.659  26.335  1.00 27.16           O  
ATOM   1299  C   SER H 168       4.166  21.702  26.332  1.00 35.98           C  
ATOM   1300  O   SER H 168       4.635  21.638  25.195  1.00 36.99           O  
ATOM   1301  N   GLU H 169       4.341  22.766  27.115  1.00 27.74           N  
ATOM   1302  CA  GLU H 169       5.125  23.887  26.691  1.00 30.44           C  
ATOM   1303  CB  GLU H 169       4.883  25.125  27.564  1.00 35.13           C  
ATOM   1304  CG  GLU H 169       5.402  26.422  26.954  1.00 42.42           C  
ATOM   1305  CD  GLU H 169       4.689  27.550  27.674  1.00 46.99           C  
ATOM   1306  OE1 GLU H 169       3.531  27.317  28.113  1.00 48.99           O  
ATOM   1307  OE2 GLU H 169       5.283  28.655  27.794  1.00 51.15           O1-
ATOM   1308  C   GLU H 169       6.560  23.478  26.794  1.00 29.53           C  
ATOM   1309  O   GLU H 169       6.947  22.785  27.733  1.00 30.46           O  
ATOM   1310  N   THR H 170       7.397  23.888  25.820  1.00 28.07           N  
ATOM   1311  CA  THR H 170       8.761  23.442  25.865  1.00 27.47           C  
ATOM   1312  CB  THR H 170       9.075  22.407  24.826  1.00 27.92           C  
ATOM   1313  OG1 THR H 170       8.881  22.943  23.525  1.00 31.02           O  
ATOM   1314  CG2 THR H 170       8.153  21.193  25.039  1.00 27.52           C  
ATOM   1315  C   THR H 170       9.688  24.590  25.633  1.00 26.48           C  
ATOM   1316  O   THR H 170       9.327  25.597  25.025  1.00 28.31           O  
ATOM   1317  N   HIS H 171      10.926  24.454  26.153  1.00 26.73           N  
ATOM   1318  CA  HIS H 171      11.953  25.438  25.980  1.00 26.59           C  
ATOM   1319  ND1 HIS H 171      13.059  28.192  25.909  1.00 57.59           N  
ATOM   1320  CG  HIS H 171      13.120  27.411  27.039  1.00 31.93           C  
ATOM   1321  CB  HIS H 171      12.239  26.226  27.268  1.00 28.51           C  
ATOM   1322  NE2 HIS H 171      14.587  29.111  27.232  1.00 58.45           N  
ATOM   1323  CD2 HIS H 171      14.062  27.983  27.839  1.00 56.39           C  
ATOM   1324  CE1 HIS H 171      13.957  29.194  26.077  1.00 59.18           C  
ATOM   1325  C   HIS H 171      13.186  24.677  25.599  1.00 26.06           C  
ATOM   1326  O   HIS H 171      13.625  23.796  26.337  1.00 26.33           O  
ATOM   1327  N   TYR H 172      13.801  25.015  24.445  1.00 24.09           N  
ATOM   1328  CA  TYR H 172      14.906  24.229  23.975  1.00 24.90           C  
ATOM   1329  CB  TYR H 172      14.760  23.740  22.523  1.00 25.19           C  
ATOM   1330  CG  TYR H 172      13.642  22.770  22.367  1.00 26.95           C  
ATOM   1331  CD1 TYR H 172      12.348  23.203  22.207  1.00 28.71           C  
ATOM   1332  CD2 TYR H 172      13.895  21.421  22.359  1.00 28.36           C  
ATOM   1333  CE1 TYR H 172      11.318  22.304  22.049  1.00 21.06           C  
ATOM   1334  CE2 TYR H 172      12.870  20.519  22.201  1.00 20.64           C  
ATOM   1335  CZ  TYR H 172      11.578  20.957  22.051  1.00 19.03           C  
ATOM   1336  OH  TYR H 172      10.526  20.033  21.889  1.00 19.98           O  
ATOM   1337  C   TYR H 172      16.146  25.055  23.918  1.00 25.95           C  
ATOM   1338  O   TYR H 172      16.110  26.265  23.700  1.00 26.96           O  
ATOM   1339  N   ASN H 173      17.292  24.380  24.133  1.00 29.60           N  
ATOM   1340  CA  ASN H 173      18.566  25.004  23.960  1.00 31.38           C  
ATOM   1341  CB  ASN H 173      19.736  24.109  24.411  1.00 30.54           C  
ATOM   1342  CG  ASN H 173      21.049  24.874  24.299  1.00 31.13           C  
ATOM   1343  OD1 ASN H 173      21.107  25.972  23.751  1.00 32.30           O  
ATOM   1344  ND2 ASN H 173      22.146  24.267  24.825  1.00 29.71           N  
ATOM   1345  C   ASN H 173      18.651  25.183  22.478  1.00 33.25           C  
ATOM   1346  O   ASN H 173      18.268  24.294  21.722  1.00 34.98           O  
ATOM   1347  N   GLN H 174      19.171  26.332  22.021  1.00 36.19           N  
ATOM   1348  CA  GLN H 174      19.179  26.641  20.617  1.00 38.47           C  
ATOM   1349  CB  GLN H 174      19.832  28.003  20.317  1.00 43.06           C  
ATOM   1350  CG  GLN H 174      19.064  29.207  20.869  1.00 51.02           C  
ATOM   1351  CD  GLN H 174      17.881  29.486  19.952  1.00 56.20           C  
ATOM   1352  OE1 GLN H 174      17.974  30.298  19.034  1.00 58.12           O  
ATOM   1353  NE2 GLN H 174      16.736  28.796  20.202  1.00 60.17           N  
ATOM   1354  C   GLN H 174      19.958  25.602  19.872  1.00 38.03           C  
ATOM   1355  O   GLN H 174      19.593  25.225  18.759  1.00 39.08           O  
ATOM   1356  N   MET H 175      21.051  25.093  20.467  1.00 37.86           N  
ATOM   1357  CA  MET H 175      21.886  24.167  19.755  1.00 36.74           C  
ATOM   1358  CB  MET H 175      23.095  23.676  20.572  1.00 37.59           C  
ATOM   1359  CG  MET H 175      24.151  24.754  20.826  1.00 40.97           C  
ATOM   1360  SD  MET H 175      25.638  24.171  21.699  1.00  0.00           S  
ATOM   1361  CE  MET H 175      24.820  23.918  23.300  1.00 46.93           C  
ATOM   1362  C   MET H 175      21.097  22.954  19.373  1.00 35.93           C  
ATOM   1363  O   MET H 175      21.253  22.424  18.276  1.00 37.13           O  
ATOM   1364  N   PHE H 176      20.252  22.475  20.294  1.00 33.62           N  
ATOM   1365  CA  PHE H 176      19.450  21.294  20.154  1.00 31.81           C  
ATOM   1366  CB  PHE H 176      18.984  20.731  21.504  1.00 29.67           C  
ATOM   1367  CG  PHE H 176      20.233  20.311  22.201  1.00 28.26           C  
ATOM   1368  CD1 PHE H 176      20.808  19.095  21.922  1.00 26.46           C  
ATOM   1369  CD2 PHE H 176      20.846  21.140  23.109  1.00 26.01           C  
ATOM   1370  CE1 PHE H 176      21.967  18.704  22.553  1.00 24.86           C  
ATOM   1371  CE2 PHE H 176      22.003  20.753  23.744  1.00 23.55           C  
ATOM   1372  CZ  PHE H 176      22.566  19.531  23.469  1.00 23.89           C  
ATOM   1373  C   PHE H 176      18.264  21.481  19.277  1.00 33.18           C  
ATOM   1374  O   PHE H 176      17.693  20.482  18.839  1.00 34.57           O  
ATOM   1375  N   LYS H 177      17.792  22.732  19.085  1.00 34.57           N  
ATOM   1376  CA  LYS H 177      16.626  22.903  18.270  1.00 37.20           C  
ATOM   1377  CB  LYS H 177      16.185  24.361  18.052  1.00 40.37           C  
ATOM   1378  CG  LYS H 177      17.116  25.196  17.177  1.00 46.48           C  
ATOM   1379  CD  LYS H 177      16.483  26.518  16.743  1.00 51.10           C  
ATOM   1380  CE  LYS H 177      17.450  27.440  16.004  1.00 53.45           C  
ATOM   1381  NZ  LYS H 177      16.760  28.689  15.619  1.00 55.02           N1+
ATOM   1382  C   LYS H 177      16.929  22.277  16.950  1.00 36.13           C  
ATOM   1383  O   LYS H 177      18.058  22.320  16.473  1.00 36.04           O  
ATOM   1384  N   ASP H 178      15.904  21.631  16.375  1.00 36.59           N  
ATOM   1385  CA  ASP H 178      15.918  20.875  15.155  1.00 38.62           C  
ATOM   1386  CB  ASP H 178      16.750  21.536  14.038  1.00 49.59           C  
ATOM   1387  CG  ASP H 178      16.011  22.771  13.540  1.00 52.93           C  
ATOM   1388  OD1 ASP H 178      14.789  22.657  13.256  1.00 54.36           O  
ATOM   1389  OD2 ASP H 178      16.664  23.842  13.424  1.00 53.38           O1-
ATOM   1390  C   ASP H 178      16.496  19.501  15.382  1.00 39.20           C  
ATOM   1391  O   ASP H 178      16.229  18.600  14.589  1.00 41.40           O  
ATOM   1392  N   LYS H 179      17.314  19.287  16.434  1.00 37.43           N  
ATOM   1393  CA  LYS H 179      17.817  17.975  16.763  1.00 34.35           C  
ATOM   1394  CB  LYS H 179      19.139  18.037  17.552  1.00 35.01           C  
ATOM   1395  CG  LYS H 179      19.727  16.667  17.889  1.00 38.94           C  
ATOM   1396  CD  LYS H 179      20.262  15.904  16.675  1.00 41.89           C  
ATOM   1397  CE  LYS H 179      21.583  16.455  16.138  1.00 44.04           C  
ATOM   1398  NZ  LYS H 179      22.085  15.590  15.048  1.00 44.04           N1+
ATOM   1399  C   LYS H 179      16.838  17.196  17.598  1.00 32.06           C  
ATOM   1400  O   LYS H 179      16.570  16.021  17.341  1.00 32.43           O  
ATOM   1401  N   ALA H 180      16.260  17.854  18.629  1.00 28.57           N  
ATOM   1402  CA  ALA H 180      15.462  17.136  19.585  1.00 25.99           C  
ATOM   1403  CB  ALA H 180      16.014  17.221  21.021  1.00 24.71           C  
ATOM   1404  C   ALA H 180      14.073  17.683  19.621  1.00 25.27           C  
ATOM   1405  O   ALA H 180      13.851  18.882  19.462  1.00 25.59           O  
ATOM   1406  N   THR H 181      13.092  16.775  19.817  1.00 23.51           N  
ATOM   1407  CA  THR H 181      11.714  17.150  19.941  1.00 23.45           C  
ATOM   1408  CB  THR H 181      10.845  16.612  18.841  1.00 25.14           C  
ATOM   1409  OG1 THR H 181      11.313  17.073  17.583  1.00 20.72           O  
ATOM   1410  CG2 THR H 181       9.400  17.084  19.074  1.00 24.40           C  
ATOM   1411  C   THR H 181      11.230  16.557  21.227  1.00 23.54           C  
ATOM   1412  O   THR H 181      11.395  15.361  21.465  1.00 24.57           O  
ATOM   1413  N   LEU H 182      10.610  17.382  22.092  1.00 21.50           N  
ATOM   1414  CA  LEU H 182      10.177  16.897  23.374  1.00 21.53           C  
ATOM   1415  CB  LEU H 182      10.559  17.823  24.541  1.00 19.89           C  
ATOM   1416  CG  LEU H 182      12.078  18.021  24.695  1.00 18.85           C  
ATOM   1417  CD1 LEU H 182      12.407  18.911  25.904  1.00 15.53           C  
ATOM   1418  CD2 LEU H 182      12.820  16.675  24.717  1.00 17.58           C  
ATOM   1419  C   LEU H 182       8.682  16.793  23.386  1.00 20.80           C  
ATOM   1420  O   LEU H 182       7.978  17.709  22.965  1.00 22.33           O  
ATOM   1421  N   THR H 183       8.161  15.649  23.872  1.00 21.01           N  
ATOM   1422  CA  THR H 183       6.742  15.449  23.952  1.00 21.31           C  
ATOM   1423  CB  THR H 183       6.196  14.612  22.832  1.00 20.66           C  
ATOM   1424  OG1 THR H 183       6.820  13.337  22.821  1.00 21.69           O  
ATOM   1425  CG2 THR H 183       6.440  15.340  21.501  1.00 20.90           C  
ATOM   1426  C   THR H 183       6.444  14.735  25.234  1.00 23.75           C  
ATOM   1427  O   THR H 183       7.347  14.227  25.897  1.00 25.84           O  
ATOM   1428  N   VAL H 184       5.153  14.702  25.630  1.00 25.49           N  
ATOM   1429  CA  VAL H 184       4.781  14.043  26.849  1.00 24.58           C  
ATOM   1430  CB  VAL H 184       4.650  14.991  28.006  1.00 24.35           C  
ATOM   1431  CG1 VAL H 184       4.103  14.231  29.221  1.00 26.02           C  
ATOM   1432  CG2 VAL H 184       6.021  15.632  28.263  1.00 23.50           C  
ATOM   1433  C   VAL H 184       3.443  13.393  26.661  1.00 25.72           C  
ATOM   1434  O   VAL H 184       2.621  13.852  25.869  1.00 27.99           O  
ATOM   1435  N   ASP H 185       3.211  12.277  27.386  1.00 28.01           N  
ATOM   1436  CA  ASP H 185       1.956  11.581  27.366  1.00 29.62           C  
ATOM   1437  CB  ASP H 185       2.110  10.111  26.934  1.00 31.58           C  
ATOM   1438  CG  ASP H 185       0.740   9.453  26.859  1.00 36.51           C  
ATOM   1439  OD1 ASP H 185      -0.267  10.104  27.244  1.00 38.03           O  
ATOM   1440  OD2 ASP H 185       0.687   8.274  26.416  1.00 39.31           O1-
ATOM   1441  C   ASP H 185       1.464  11.577  28.784  1.00 31.63           C  
ATOM   1442  O   ASP H 185       1.882  10.747  29.587  1.00 31.14           O  
ATOM   1443  N   LYS H 186       0.527  12.484  29.123  1.00 32.91           N  
ATOM   1444  CA  LYS H 186       0.086  12.600  30.487  1.00 33.68           C  
ATOM   1445  CB  LYS H 186      -0.947  13.712  30.751  1.00 34.48           C  
ATOM   1446  CG  LYS H 186      -0.394  15.138  30.700  1.00 44.74           C  
ATOM   1447  CD  LYS H 186      -0.252  15.705  29.290  1.00 48.98           C  
ATOM   1448  CE  LYS H 186      -1.544  16.349  28.779  1.00  0.00           C  
ATOM   1449  NZ  LYS H 186      -1.333  16.929  27.434  1.00  0.00           N1+
ATOM   1450  C   LYS H 186      -0.541  11.323  30.943  1.00 34.92           C  
ATOM   1451  O   LYS H 186      -0.430  10.964  32.114  1.00 35.68           O  
ATOM   1452  N   SER H 187      -1.233  10.603  30.044  1.00 35.47           N  
ATOM   1453  CA  SER H 187      -1.912   9.413  30.464  1.00 36.60           C  
ATOM   1454  CB  SER H 187      -2.568   8.678  29.286  1.00 38.69           C  
ATOM   1455  OG  SER H 187      -3.531   9.522  28.674  1.00 48.20           O  
ATOM   1456  C   SER H 187      -0.921   8.473  31.078  1.00 35.92           C  
ATOM   1457  O   SER H 187      -1.142   7.949  32.168  1.00 37.31           O  
ATOM   1458  N   SER H 188       0.187   8.221  30.358  1.00 33.19           N  
ATOM   1459  CA  SER H 188       1.250   7.338  30.755  1.00 30.63           C  
ATOM   1460  CB  SER H 188       2.036   6.836  29.537  1.00 31.32           C  
ATOM   1461  OG  SER H 188       3.077   5.971  29.954  1.00 32.60           O  
ATOM   1462  C   SER H 188       2.226   8.006  31.690  1.00 29.72           C  
ATOM   1463  O   SER H 188       3.079   7.337  32.269  1.00 31.29           O  
ATOM   1464  N   SER H 189       2.162   9.341  31.849  1.00 28.59           N  
ATOM   1465  CA  SER H 189       3.111  10.026  32.688  1.00 29.88           C  
ATOM   1466  CB  SER H 189       3.078   9.589  34.162  1.00 29.75           C  
ATOM   1467  OG  SER H 189       1.802   9.843  34.727  1.00 35.83           O  
ATOM   1468  C   SER H 189       4.489   9.727  32.187  1.00 29.88           C  
ATOM   1469  O   SER H 189       5.419   9.544  32.973  1.00 32.12           O  
ATOM   1470  N   THR H 190       4.659   9.672  30.852  1.00 26.97           N  
ATOM   1471  CA  THR H 190       5.956   9.396  30.308  1.00 24.92           C  
ATOM   1472  CB  THR H 190       5.986   8.192  29.413  1.00 24.12           C  
ATOM   1473  OG1 THR H 190       5.545   7.040  30.109  1.00 28.56           O  
ATOM   1474  CG2 THR H 190       7.427   7.980  28.929  1.00 24.91           C  
ATOM   1475  C   THR H 190       6.352  10.564  29.462  1.00 23.79           C  
ATOM   1476  O   THR H 190       5.531  11.140  28.750  1.00 25.56           O  
ATOM   1477  N   ALA H 191       7.641  10.950  29.522  1.00 21.81           N  
ATOM   1478  CA  ALA H 191       8.118  12.042  28.727  1.00 20.32           C  
ATOM   1479  CB  ALA H 191       9.002  13.032  29.504  1.00 16.05           C  
ATOM   1480  C   ALA H 191       8.955  11.438  27.645  1.00 22.43           C  
ATOM   1481  O   ALA H 191       9.571  10.392  27.848  1.00 25.11           O  
ATOM   1482  N   TYR H 192       8.979  12.066  26.450  1.00 23.02           N  
ATOM   1483  CA  TYR H 192       9.715  11.487  25.361  1.00 21.86           C  
ATOM   1484  CB  TYR H 192       8.824  10.994  24.207  1.00 20.34           C  
ATOM   1485  CG  TYR H 192       7.922   9.915  24.696  1.00 22.15           C  
ATOM   1486  CD1 TYR H 192       6.714  10.222  25.281  1.00 23.49           C  
ATOM   1487  CD2 TYR H 192       8.279   8.592  24.564  1.00 23.63           C  
ATOM   1488  CE1 TYR H 192       5.874   9.230  25.728  1.00 23.01           C  
ATOM   1489  CE2 TYR H 192       7.442   7.596  25.011  1.00 24.59           C  
ATOM   1490  CZ  TYR H 192       6.238   7.912  25.594  1.00 25.10           C  
ATOM   1491  OH  TYR H 192       5.379   6.889  26.052  1.00 31.14           O  
ATOM   1492  C   TYR H 192      10.605  12.522  24.751  1.00 23.37           C  
ATOM   1493  O   TYR H 192      10.370  13.722  24.857  1.00 24.53           O  
ATOM   1494  N   MET H 193      11.690  12.042  24.109  1.00 24.44           N  
ATOM   1495  CA  MET H 193      12.593  12.892  23.393  1.00 25.86           C  
ATOM   1496  CB  MET H 193      13.911  13.141  24.144  1.00 26.66           C  
ATOM   1497  CG  MET H 193      14.889  14.047  23.395  1.00 32.21           C  
ATOM   1498  SD  MET H 193      16.342  14.543  24.366  1.00 38.95           S  
ATOM   1499  CE  MET H 193      16.991  12.859  24.535  1.00 35.58           C  
ATOM   1500  C   MET H 193      12.915  12.170  22.124  1.00 26.91           C  
ATOM   1501  O   MET H 193      13.276  10.995  22.146  1.00 24.49           O  
ATOM   1502  N   GLN H 194      12.782  12.852  20.973  1.00 28.82           N  
ATOM   1503  CA  GLN H 194      13.074  12.193  19.735  1.00 29.76           C  
ATOM   1504  CB  GLN H 194      11.893  12.205  18.747  1.00 33.17           C  
ATOM   1505  CG  GLN H 194      12.181  11.488  17.428  1.00 38.39           C  
ATOM   1506  CD  GLN H 194      10.923  11.559  16.573  1.00 41.69           C  
ATOM   1507  OE1 GLN H 194       9.877  11.025  16.940  1.00 43.16           O  
ATOM   1508  NE2 GLN H 194      11.026  12.241  15.401  1.00 41.85           N  
ATOM   1509  C   GLN H 194      14.225  12.910  19.111  1.00 29.06           C  
ATOM   1510  O   GLN H 194      14.254  14.140  19.053  1.00 29.04           O  
ATOM   1511  N   LEU H 195      15.227  12.143  18.648  1.00 28.68           N  
ATOM   1512  CA  LEU H 195      16.385  12.726  18.038  1.00 29.73           C  
ATOM   1513  CB  LEU H 195      17.689  12.094  18.546  1.00 28.83           C  
ATOM   1514  CG  LEU H 195      17.913  12.283  20.058  1.00 26.65           C  
ATOM   1515  CD1 LEU H 195      19.230  11.638  20.513  1.00 24.81           C  
ATOM   1516  CD2 LEU H 195      17.819  13.765  20.456  1.00 24.41           C  
ATOM   1517  C   LEU H 195      16.281  12.443  16.576  1.00 30.14           C  
ATOM   1518  O   LEU H 195      16.020  11.312  16.168  1.00 29.59           O  
ATOM   1519  N   SER H 196      16.489  13.471  15.734  1.00 31.76           N  
ATOM   1520  CA  SER H 196      16.340  13.264  14.325  1.00 34.55           C  
ATOM   1521  CB  SER H 196      15.401  14.286  13.662  1.00 34.37           C  
ATOM   1522  OG  SER H 196      15.856  15.604  13.924  1.00 39.37           O  
ATOM   1523  C   SER H 196      17.680  13.355  13.663  1.00 35.37           C  
ATOM   1524  O   SER H 196      18.556  14.100  14.100  1.00 35.19           O  
ATOM   1525  N   SER H 197      17.857  12.566  12.582  1.00 37.26           N  
ATOM   1526  CA  SER H 197      19.061  12.565  11.798  1.00 37.91           C  
ATOM   1527  CB  SER H 197      19.225  13.826  10.931  1.00 38.71           C  
ATOM   1528  OG  SER H 197      18.172  13.904   9.982  1.00 44.91           O  
ATOM   1529  C   SER H 197      20.248  12.463  12.695  1.00 37.31           C  
ATOM   1530  O   SER H 197      21.099  13.350  12.719  1.00 37.02           O  
ATOM   1531  N   LEU H 198      20.329  11.357  13.452  1.00 36.54           N  
ATOM   1532  CA  LEU H 198      21.392  11.131  14.385  1.00 35.59           C  
ATOM   1533  CB  LEU H 198      21.161   9.865  15.225  1.00 33.85           C  
ATOM   1534  CG  LEU H 198      19.943   9.953  16.156  1.00 32.96           C  
ATOM   1535  CD1 LEU H 198      19.712   8.632  16.900  1.00 27.34           C  
ATOM   1536  CD2 LEU H 198      20.086  11.136  17.122  1.00 29.41           C  
ATOM   1537  C   LEU H 198      22.682  10.919  13.657  1.00 35.91           C  
ATOM   1538  O   LEU H 198      22.721  10.322  12.582  1.00 37.83           O  
ATOM   1539  N   THR H 199      23.783  11.424  14.251  1.00 35.94           N  
ATOM   1540  CA  THR H 199      25.104  11.251  13.719  1.00 35.83           C  
ATOM   1541  CB  THR H 199      25.775  12.528  13.303  1.00 36.04           C  
ATOM   1542  OG1 THR H 199      25.917  13.396  14.419  1.00 37.64           O  
ATOM   1543  CG2 THR H 199      24.937  13.198  12.202  1.00 36.30           C  
ATOM   1544  C   THR H 199      25.921  10.668  14.828  1.00 36.46           C  
ATOM   1545  O   THR H 199      25.433  10.482  15.941  1.00 37.00           O  
ATOM   1546  N   SER H 200      27.200  10.361  14.547  1.00 37.43           N  
ATOM   1547  CA  SER H 200      28.054   9.756  15.528  1.00 38.11           C  
ATOM   1548  CB  SER H 200      29.464   9.466  14.990  1.00 39.07           C  
ATOM   1549  OG  SER H 200      29.392   8.537  13.919  1.00 41.28           O  
ATOM   1550  C   SER H 200      28.200  10.706  16.674  1.00 37.79           C  
ATOM   1551  O   SER H 200      28.397  10.292  17.816  1.00 38.80           O  
ATOM   1552  N   GLU H 201      28.076  12.016  16.399  1.00 36.65           N  
ATOM   1553  CA  GLU H 201      28.252  13.020  17.410  1.00 37.53           C  
ATOM   1554  CB  GLU H 201      28.119  14.456  16.878  1.00 42.23           C  
ATOM   1555  CG  GLU H 201      29.252  14.875  15.940  1.00 52.80           C  
ATOM   1556  CD  GLU H 201      30.546  14.962  16.737  1.00 58.97           C  
ATOM   1557  OE1 GLU H 201      30.542  14.557  17.929  1.00 62.82           O  
ATOM   1558  OE2 GLU H 201      31.558  15.436  16.158  1.00 60.94           O1-
ATOM   1559  C   GLU H 201      27.207  12.841  18.464  1.00 34.68           C  
ATOM   1560  O   GLU H 201      27.429  13.173  19.626  1.00 36.09           O  
ATOM   1561  N   ASP H 202      26.026  12.346  18.065  1.00 31.20           N  
ATOM   1562  CA  ASP H 202      24.878  12.151  18.905  1.00 29.54           C  
ATOM   1563  CB  ASP H 202      23.608  11.851  18.094  1.00 29.86           C  
ATOM   1564  CG  ASP H 202      23.255  13.124  17.337  1.00 33.33           C  
ATOM   1565  OD1 ASP H 202      23.599  14.228  17.838  1.00 33.68           O  
ATOM   1566  OD2 ASP H 202      22.642  13.009  16.242  1.00 34.32           O1-
ATOM   1567  C   ASP H 202      25.071  11.036  19.892  1.00 28.16           C  
ATOM   1568  O   ASP H 202      24.291  10.918  20.836  1.00 27.62           O  
ATOM   1569  N   SER H 203      26.040  10.125  19.679  1.00 27.03           N  
ATOM   1570  CA  SER H 203      26.187   9.050  20.622  1.00 24.77           C  
ATOM   1571  CB  SER H 203      27.321   8.074  20.265  1.00 26.47           C  
ATOM   1572  OG  SER H 203      27.034   7.422  19.036  1.00 29.26           O  
ATOM   1573  C   SER H 203      26.494   9.636  21.964  1.00 24.04           C  
ATOM   1574  O   SER H 203      27.387  10.469  22.101  1.00 23.90           O  
ATOM   1575  N   ALA H 204      25.741   9.204  22.999  1.00 21.16           N  
ATOM   1576  CA  ALA H 204      25.962   9.717  24.321  1.00 21.15           C  
ATOM   1577  CB  ALA H 204      25.826  11.246  24.415  1.00 19.24           C  
ATOM   1578  C   ALA H 204      24.927   9.125  25.221  1.00 22.28           C  
ATOM   1579  O   ALA H 204      24.074   8.347  24.792  1.00 22.97           O  
ATOM   1580  N   VAL H 205      25.002   9.458  26.525  1.00 23.27           N  
ATOM   1581  CA  VAL H 205      24.003   8.972  27.426  1.00 23.57           C  
ATOM   1582  CB  VAL H 205      24.540   8.547  28.762  1.00 21.66           C  
ATOM   1583  CG1 VAL H 205      25.049   9.780  29.524  1.00 21.44           C  
ATOM   1584  CG2 VAL H 205      23.438   7.764  29.490  1.00 19.14           C  
ATOM   1585  C   VAL H 205      23.042  10.100  27.627  1.00 24.15           C  
ATOM   1586  O   VAL H 205      23.444  11.241  27.852  1.00 23.90           O  
ATOM   1587  N   TYR H 206      21.729   9.814  27.542  1.00 23.99           N  
ATOM   1588  CA  TYR H 206      20.768  10.870  27.670  1.00 21.96           C  
ATOM   1589  CB  TYR H 206      19.721  10.913  26.540  1.00 22.21           C  
ATOM   1590  CG  TYR H 206      20.396  11.362  25.289  1.00 21.92           C  
ATOM   1591  CD1 TYR H 206      21.037  10.469  24.462  1.00 23.46           C  
ATOM   1592  CD2 TYR H 206      20.390  12.692  24.938  1.00 21.09           C  
ATOM   1593  CE1 TYR H 206      21.655  10.896  23.310  1.00 22.87           C  
ATOM   1594  CE2 TYR H 206      21.006  13.125  23.789  1.00 21.73           C  
ATOM   1595  CZ  TYR H 206      21.642  12.226  22.971  1.00 22.65           C  
ATOM   1596  OH  TYR H 206      22.278  12.663  21.789  1.00 23.74           O  
ATOM   1597  C   TYR H 206      20.033  10.692  28.959  1.00 21.76           C  
ATOM   1598  O   TYR H 206      19.630   9.586  29.318  1.00 20.71           O  
ATOM   1599  N   TYR H 207      19.854  11.811  29.694  1.00 22.22           N  
ATOM   1600  CA  TYR H 207      19.215  11.766  30.976  1.00 22.08           C  
ATOM   1601  CB  TYR H 207      20.080  12.321  32.125  1.00 20.58           C  
ATOM   1602  CG  TYR H 207      21.338  11.538  32.305  1.00 22.01           C  
ATOM   1603  CD1 TYR H 207      21.337  10.338  32.980  1.00 21.43           C  
ATOM   1604  CD2 TYR H 207      22.533  12.022  31.820  1.00 22.17           C  
ATOM   1605  CE1 TYR H 207      22.504   9.629  33.154  1.00 21.01           C  
ATOM   1606  CE2 TYR H 207      23.702  11.317  31.990  1.00 22.24           C  
ATOM   1607  CZ  TYR H 207      23.689  10.116  32.658  1.00 22.66           C  
ATOM   1608  OH  TYR H 207      24.887   9.391  32.835  1.00 31.22           O  
ATOM   1609  C   TYR H 207      18.023  12.674  30.957  1.00 21.58           C  
ATOM   1610  O   TYR H 207      18.014  13.710  30.295  1.00 22.56           O  
ATOM   1611  N   CYS H 208      16.967  12.273  31.689  1.00 21.00           N  
ATOM   1612  CA  CYS H 208      15.797  13.072  31.900  1.00 20.91           C  
ATOM   1613  CB  CYS H 208      14.479  12.313  31.621  1.00 19.79           C  
ATOM   1614  SG  CYS H 208      14.378  10.743  32.540  1.00 21.69           S  
ATOM   1615  C   CYS H 208      15.851  13.370  33.363  1.00 22.53           C  
ATOM   1616  O   CYS H 208      16.306  12.533  34.142  1.00 21.07           O  
ATOM   1617  N   ALA H 209      15.434  14.574  33.797  1.00 25.07           N  
ATOM   1618  CA  ALA H 209      15.550  14.784  35.210  1.00 25.80           C  
ATOM   1619  CB  ALA H 209      16.979  15.127  35.658  1.00 24.47           C  
ATOM   1620  C   ALA H 209      14.679  15.910  35.645  1.00 26.52           C  
ATOM   1621  O   ALA H 209      14.210  16.714  34.841  1.00 28.78           O  
ATOM   1622  N   ARG H 210      14.418  15.950  36.965  1.00 26.76           N  
ATOM   1623  CA  ARG H 210      13.728  17.045  37.563  1.00 26.29           C  
ATOM   1624  CB  ARG H 210      12.720  16.645  38.653  1.00 26.63           C  
ATOM   1625  CG  ARG H 210      11.366  16.160  38.140  1.00 24.49           C  
ATOM   1626  CD  ARG H 210      10.421  15.778  39.280  1.00 25.48           C  
ATOM   1627  NE  ARG H 210      10.556  16.822  40.335  1.00 25.36           N  
ATOM   1628  CZ  ARG H 210      10.112  16.572  41.601  1.00 26.74           C  
ATOM   1629  NH1 ARG H 210       9.513  15.380  41.892  1.00 21.63           N1+
ATOM   1630  NH2 ARG H 210      10.273  17.505  42.583  1.00 27.87           N  
ATOM   1631  C   ARG H 210      14.805  17.815  38.253  1.00 26.08           C  
ATOM   1632  O   ARG H 210      15.507  17.290  39.115  1.00 26.22           O  
ATOM   1633  N   GLY H 211      14.996  19.083  37.862  1.00 27.70           N  
ATOM   1634  CA  GLY H 211      15.969  19.877  38.532  1.00 28.45           C  
ATOM   1635  C   GLY H 211      15.149  20.746  39.356  1.00 29.82           C  
ATOM   1636  O   GLY H 211      15.006  21.955  39.177  1.00 31.34           O  
ATOM   1637  N   GLY H 212      14.905  19.812  40.199  1.00 30.84           N  
ATOM   1638  CA  GLY H 212      14.384  19.302  41.325  1.00 29.95           C  
ATOM   1639  C   GLY H 212      15.594  18.494  41.564  1.00 31.65           C  
ATOM   1640  O   GLY H 212      16.660  18.810  41.031  1.00 30.84           O  
ATOM   1641  N   THR H 213      15.512  17.410  42.309  1.00 36.83           N  
ATOM   1642  CA  THR H 213      16.758  16.752  42.448  1.00 36.96           C  
ATOM   1643  CB  THR H 213      17.011  16.325  43.847  1.00 25.60           C  
ATOM   1644  OG1 THR H 213      15.920  15.516  44.255  1.00 24.62           O  
ATOM   1645  CG2 THR H 213      17.139  17.532  44.769  1.00 25.49           C  
ATOM   1646  C   THR H 213      16.617  15.462  41.787  1.00 39.64           C  
ATOM   1647  O   THR H 213      17.351  14.539  42.139  1.00 39.61           O  
ATOM   1648  N   TYR H 214      15.719  15.301  40.801  1.00 29.27           N  
ATOM   1649  CA  TYR H 214      15.855  13.856  40.624  1.00 29.49           C  
ATOM   1650  CB  TYR H 214      14.566  13.072  40.943  1.00 32.84           C  
ATOM   1651  CG  TYR H 214      14.305  13.221  42.405  1.00 40.34           C  
ATOM   1652  CD1 TYR H 214      13.600  14.300  42.886  1.00 43.13           C  
ATOM   1653  CD2 TYR H 214      14.768  12.281  43.299  1.00 43.91           C  
ATOM   1654  CE1 TYR H 214      13.360  14.440  44.232  1.00 47.04           C  
ATOM   1655  CE2 TYR H 214      14.534  12.417  44.648  1.00 47.25           C  
ATOM   1656  CZ  TYR H 214      13.827  13.497  45.116  1.00 47.95           C  
ATOM   1657  OH  TYR H 214      13.585  13.638  46.499  1.00 56.47           O  
ATOM   1658  C   TYR H 214      16.269  13.510  39.208  1.00 28.89           C  
ATOM   1659  O   TYR H 214      15.797  14.124  38.255  1.00 28.31           O  
ATOM   1660  N   TRP H 215      17.134  12.473  39.029  1.00 27.40           N  
ATOM   1661  CA  TRP H 215      17.642  12.108  37.723  1.00 23.18           C  
ATOM   1662  CB  TRP H 215      19.177  12.158  37.650  1.00 20.74           C  
ATOM   1663  CG  TRP H 215      19.775  13.537  37.737  1.00 21.20           C  
ATOM   1664  CD2 TRP H 215      20.481  14.170  36.659  1.00 19.89           C  
ATOM   1665  CD1 TRP H 215      19.817  14.403  38.790  1.00 18.87           C  
ATOM   1666  NE1 TRP H 215      20.496  15.543  38.431  1.00 19.36           N  
ATOM   1667  CE2 TRP H 215      20.914  15.410  37.123  1.00 18.68           C  
ATOM   1668  CE3 TRP H 215      20.749  13.748  35.388  1.00 20.15           C  
ATOM   1669  CZ2 TRP H 215      21.623  16.253  36.315  1.00 20.04           C  
ATOM   1670  CZ3 TRP H 215      21.464  14.602  34.576  1.00 20.83           C  
ATOM   1671  CH2 TRP H 215      21.892  15.831  35.031  1.00 19.19           C  
ATOM   1672  C   TRP H 215      17.286  10.687  37.395  1.00 24.17           C  
ATOM   1673  O   TRP H 215      17.168   9.838  38.277  1.00 24.97           O  
ATOM   1674  N   GLY H 216      17.112  10.395  36.087  1.00 23.35           N  
ATOM   1675  CA  GLY H 216      16.828   9.059  35.641  1.00 23.05           C  
ATOM   1676  C   GLY H 216      18.143   8.343  35.541  1.00 23.47           C  
ATOM   1677  O   GLY H 216      19.201   8.944  35.701  1.00 23.37           O  
ATOM   1678  N   GLN H 217      18.100   7.025  35.263  1.00 23.01           N  
ATOM   1679  CA  GLN H 217      19.270   6.191  35.172  1.00 24.47           C  
ATOM   1680  CB  GLN H 217      18.971   4.683  35.070  1.00 27.89           C  
ATOM   1681  CG  GLN H 217      18.306   4.244  33.765  1.00 32.67           C  
ATOM   1682  CD  GLN H 217      16.798   4.369  33.903  1.00 37.22           C  
ATOM   1683  OE1 GLN H 217      16.284   5.284  34.541  1.00 39.20           O  
ATOM   1684  NE2 GLN H 217      16.063   3.406  33.288  1.00 39.24           N  
ATOM   1685  C   GLN H 217      20.082   6.560  33.968  1.00 22.48           C  
ATOM   1686  O   GLN H 217      21.296   6.366  33.951  1.00 25.13           O  
ATOM   1687  N   GLY H 218      19.425   7.042  32.898  1.00 20.80           N  
ATOM   1688  CA  GLY H 218      20.136   7.415  31.708  1.00 18.84           C  
ATOM   1689  C   GLY H 218      19.965   6.332  30.692  1.00 19.92           C  
ATOM   1690  O   GLY H 218      19.734   5.174  31.034  1.00 20.80           O  
ATOM   1691  N   THR H 219      20.056   6.704  29.398  1.00 20.11           N  
ATOM   1692  CA  THR H 219      19.951   5.752  28.331  1.00 21.30           C  
ATOM   1693  CB  THR H 219      18.738   5.942  27.479  1.00 21.07           C  
ATOM   1694  OG1 THR H 219      17.573   5.846  28.281  1.00 22.51           O  
ATOM   1695  CG2 THR H 219      18.719   4.861  26.388  1.00 18.38           C  
ATOM   1696  C   THR H 219      21.124   5.974  27.436  1.00 24.13           C  
ATOM   1697  O   THR H 219      21.462   7.112  27.115  1.00 24.74           O  
ATOM   1698  N   THR H 220      21.768   4.883  26.986  1.00 25.03           N  
ATOM   1699  CA  THR H 220      22.918   5.056  26.152  1.00 26.95           C  
ATOM   1700  CB  THR H 220      23.992   4.039  26.393  1.00 27.94           C  
ATOM   1701  OG1 THR H 220      23.517   2.738  26.075  1.00  0.00           O  
ATOM   1702  CG2 THR H 220      24.404   4.107  27.873  1.00  0.00           C  
ATOM   1703  C   THR H 220      22.486   4.916  24.730  1.00 27.00           C  
ATOM   1704  O   THR H 220      21.821   3.953  24.356  1.00 25.92           O  
ATOM   1705  N   LEU H 221      22.843   5.916  23.903  1.00 27.97           N  
ATOM   1706  CA  LEU H 221      22.510   5.857  22.512  1.00 29.96           C  
ATOM   1707  CB  LEU H 221      21.793   7.112  21.984  1.00 29.52           C  
ATOM   1708  CG  LEU H 221      20.388   7.330  22.574  1.00  0.00           C  
ATOM   1709  CD1 LEU H 221      19.730   8.589  21.988  1.00  0.00           C  
ATOM   1710  CD2 LEU H 221      19.514   6.075  22.419  1.00  0.00           C  
ATOM   1711  C   LEU H 221      23.793   5.748  21.764  1.00 31.82           C  
ATOM   1712  O   LEU H 221      24.688   6.583  21.901  1.00 32.10           O  
ATOM   1713  N   THR H 222      23.921   4.685  20.950  1.00 31.57           N  
ATOM   1714  CA  THR H 222      25.117   4.560  20.184  1.00 31.74           C  
ATOM   1715  CB  THR H 222      25.870   3.287  20.454  1.00 31.94           C  
ATOM   1716  OG1 THR H 222      27.159   3.356  19.871  1.00 32.02           O  
ATOM   1717  CG2 THR H 222      25.092   2.083  19.900  1.00 30.60           C  
ATOM   1718  C   THR H 222      24.703   4.615  18.750  1.00 32.09           C  
ATOM   1719  O   THR H 222      23.800   3.901  18.315  1.00 31.74           O  
ATOM   1720  N   VAL H 223      25.340   5.507  17.971  1.00 30.95           N  
ATOM   1721  CA  VAL H 223      24.961   5.613  16.596  1.00 33.61           C  
ATOM   1722  CB  VAL H 223      24.806   7.033  16.137  1.00 34.25           C  
ATOM   1723  CG1 VAL H 223      24.445   7.038  14.641  1.00 35.14           C  
ATOM   1724  CG2 VAL H 223      23.765   7.717  17.038  1.00 34.31           C  
ATOM   1725  C   VAL H 223      26.047   4.997  15.780  1.00 33.63           C  
ATOM   1726  O   VAL H 223      27.175   5.487  15.761  1.00 34.80           O  
ATOM   1727  N   SER H 224      25.734   3.887  15.087  1.00 32.36           N  
ATOM   1728  CA  SER H 224      26.736   3.283  14.262  1.00 32.11           C  
ATOM   1729  CB  SER H 224      27.706   2.370  15.032  1.00 34.67           C  
ATOM   1730  OG  SER H 224      27.007   1.261  15.578  1.00 36.36           O  
ATOM   1731  C   SER H 224      26.047   2.450  13.232  1.00 31.71           C  
ATOM   1732  O   SER H 224      24.943   1.953  13.449  1.00 32.25           O  
ATOM   1733  N   ALA H 225      26.700   2.283  12.067  1.00 32.38           N  
ATOM   1734  CA  ALA H 225      26.131   1.506  11.006  1.00 33.19           C  
ATOM   1735  CB  ALA H 225      26.276   2.172   9.628  1.00 32.88           C  
ATOM   1736  C   ALA H 225      26.896   0.188  10.955  1.00 34.06           C  
ATOM   1737  O   ALA H 225      26.238  -0.887  10.977  1.00 35.29           O  
ATOM   1738  OXT ALA H 225      28.153   0.239  10.886  1.00  0.00           O1-
TER    1739      ALA H 225 
CONECT  159  705
CONECT  705  159
CONECT 1021 1614
CONECT 1614 1021
END
