# Supplementary material for: Fully automated antibody structure prediction using BIOVIA tools: Validation study
Source: PLoS One. 2017 May 18;12(5):e0177923. doi: 10.1371/journal.pone.0177923 (PMC5436848; doi:10.1371/journal.pone.0177923)
Supplement: S2 Dataset — Predicted structures using the Top5 framework method, Chothia CDR definition with canonical filtering and generating 50 models. These were used in the comparison against predictions using no filtering. (ZIP) [file pone.0177923.s004.zip › 4OM1_LH_FV_FinalModel.pdb]

REMARK   Accelrys Discovery Studio PDB file
REMARK   Created:  2015-04-10T07:46:39Z
SSBOND   1 CYS L   23    CYS L   86                                     
SSBOND   2 CYS H  123    CYS H  197                                     
SSBOND   3 CYS H  133    CYS H  203                                     
ATOM      1  N   GLU L   1      33.921  26.839  27.343  1.00136.67           N1+
ATOM      2  CA  GLU L   1      33.049  26.934  26.149  1.00133.38           C  
ATOM      3  CB  GLU L   1      32.545  25.537  25.746  1.00131.74           C  
ATOM      4  CG  GLU L   1      31.617  25.550  24.526  1.00136.92           C  
ATOM      5  CD  GLU L   1      31.041  24.152  24.330  1.00142.83           C  
ATOM      6  OE1 GLU L   1      31.720  23.165  24.723  1.00143.55           O  
ATOM      7  OE2 GLU L   1      29.912  24.055  23.776  1.00144.28           O1-
ATOM      8  C   GLU L   1      31.849  27.771  26.443  1.00128.74           C  
ATOM      9  O   GLU L   1      31.160  28.215  25.525  1.00134.55           O  
ATOM     10  N   ILE L   2      31.596  28.028  27.742  1.00115.33           N  
ATOM     11  CA  ILE L   2      30.408  28.723  28.145  1.00112.26           C  
ATOM     12  CB  ILE L   2      29.395  27.773  28.730  1.00 99.79           C  
ATOM     13  CG1 ILE L   2      29.283  26.534  27.824  1.00 99.47           C  
ATOM     14  CG2 ILE L   2      28.025  28.472  28.816  1.00105.39           C  
ATOM     15  CD1 ILE L   2      28.517  25.381  28.470  1.00 91.53           C  
ATOM     16  C   ILE L   2      30.846  29.728  29.182  1.00112.43           C  
ATOM     17  O   ILE L   2      32.011  30.129  29.214  1.00111.21           O  
ATOM     18  N   VAL L   3      29.869  30.242  29.964  1.00112.19           N  
ATOM     19  CA  VAL L   3      29.998  31.191  31.034  1.00110.71           C  
ATOM     20  CB  VAL L   3      28.679  31.774  31.444  1.00111.14           C  
ATOM     21  CG1 VAL L   3      28.076  32.494  30.226  1.00105.22           C  
ATOM     22  CG2 VAL L   3      27.798  30.656  32.024  1.00110.70           C  
ATOM     23  C   VAL L   3      30.610  30.588  32.271  1.00101.68           C  
ATOM     24  O   VAL L   3      31.241  31.294  33.055  1.00102.75           O  
ATOM     25  N   LEU L   4      30.406  29.280  32.520  1.00 92.44           N  
ATOM     26  CA  LEU L   4      30.854  28.711  33.765  1.00 84.63           C  
ATOM     27  CB  LEU L   4      29.953  27.560  34.245  1.00 75.71           C  
ATOM     28  CG  LEU L   4      28.523  28.017  34.591  1.00 70.07           C  
ATOM     29  CD1 LEU L   4      27.660  26.836  35.062  1.00 72.36           C  
ATOM     30  CD2 LEU L   4      28.540  29.172  35.611  1.00 74.37           C  
ATOM     31  C   LEU L   4      32.247  28.173  33.635  1.00 90.76           C  
ATOM     32  O   LEU L   4      32.534  27.347  32.769  1.00 93.01           O  
ATOM     33  N   THR L   5      33.153  28.637  34.525  1.00 92.02           N  
ATOM     34  CA  THR L   5      34.514  28.179  34.521  1.00 93.12           C  
ATOM     35  CB  THR L   5      35.515  29.295  34.460  1.00103.03           C  
ATOM     36  OG1 THR L   5      35.293  30.089  33.304  1.00107.84           O  
ATOM     37  CG2 THR L   5      36.930  28.694  34.422  1.00104.67           C  
ATOM     38  C   THR L   5      34.743  27.478  35.822  1.00 87.99           C  
ATOM     39  O   THR L   5      34.636  28.081  36.890  1.00 91.64           O  
ATOM     40  N   GLN L   6      35.090  26.177  35.765  1.00 82.15           N  
ATOM     41  CA  GLN L   6      35.254  25.423  36.972  1.00 82.67           C  
ATOM     42  CB  GLN L   6      34.383  24.154  36.981  1.00 81.26           C  
ATOM     43  CG  GLN L   6      34.395  23.393  38.305  1.00 79.73           C  
ATOM     44  CD  GLN L   6      33.482  22.185  38.142  1.00 81.33           C  
ATOM     45  OE1 GLN L   6      32.823  22.028  37.115  1.00 84.97           O  
ATOM     46  NE2 GLN L   6      33.446  21.303  39.176  1.00 80.79           N  
ATOM     47  C   GLN L   6      36.688  25.003  37.069  1.00 88.86           C  
ATOM     48  O   GLN L   6      37.317  24.662  36.066  1.00 93.63           O  
ATOM     49  N   SER L   7      37.254  25.043  38.296  1.00 89.17           N  
ATOM     50  CA  SER L   7      38.619  24.639  38.489  1.00 91.11           C  
ATOM     51  CB  SER L   7      39.624  25.802  38.394  1.00 91.86           C  
ATOM     52  OG  SER L   7      39.400  26.730  39.445  1.00 97.08           O  
ATOM     53  C   SER L   7      38.732  24.074  39.870  1.00 92.41           C  
ATOM     54  O   SER L   7      37.904  24.369  40.733  1.00 96.12           O  
ATOM     55  N   PRO L   8      39.717  23.251  40.128  1.00 88.38           N  
ATOM     56  CA  PRO L   8      40.678  22.813  39.146  1.00 86.37           C  
ATOM     57  CD  PRO L   8      40.239  23.149  41.482  1.00 85.20           C  
ATOM     58  CB  PRO L   8      41.931  22.418  39.929  1.00 87.11           C  
ATOM     59  CG  PRO L   8      41.433  22.192  41.365  1.00 87.05           C  
ATOM     60  C   PRO L   8      40.112  21.667  38.369  1.00 88.18           C  
ATOM     61  O   PRO L   8      39.034  21.186  38.712  1.00 94.20           O  
ATOM     62  N   GLY L   9      40.808  21.244  37.295  1.00 86.76           N  
ATOM     63  CA  GLY L   9      40.376  20.129  36.500  1.00 88.98           C  
ATOM     64  C   GLY L   9      40.443  18.861  37.300  1.00 92.03           C  
ATOM     65  O   GLY L   9      39.529  18.040  37.242  1.00 92.97           O  
ATOM     66  N   THR L  10      41.538  18.654  38.062  1.00 91.10           N  
ATOM     67  CA  THR L  10      41.657  17.419  38.789  1.00 89.48           C  
ATOM     68  CB  THR L  10      42.658  16.485  38.173  1.00 91.84           C  
ATOM     69  OG1 THR L  10      42.303  16.222  36.825  1.00 94.47           O  
ATOM     70  CG2 THR L  10      42.680  15.170  38.967  1.00 89.17           C  
ATOM     71  C   THR L  10      42.125  17.726  40.177  1.00 90.27           C  
ATOM     72  O   THR L  10      42.833  18.707  40.401  1.00 93.35           O  
ATOM     73  N   LEU L  11      41.724  16.894  41.160  1.00 87.85           N  
ATOM     74  CA  LEU L  11      42.140  17.155  42.506  1.00 88.91           C  
ATOM     75  CB  LEU L  11      41.019  17.828  43.317  1.00 85.44           C  
ATOM     76  CG  LEU L  11      41.444  18.356  44.695  1.00 89.80           C  
ATOM     77  CD1 LEU L  11      42.502  19.464  44.549  1.00 90.10           C  
ATOM     78  CD2 LEU L  11      40.224  18.817  45.510  1.00 87.58           C  
ATOM     79  C   LEU L  11      42.477  15.836  43.138  1.00 93.77           C  
ATOM     80  O   LEU L  11      41.614  14.970  43.276  1.00 96.77           O  
ATOM     81  N   SER L  12      43.748  15.640  43.549  1.00 94.39           N  
ATOM     82  CA  SER L  12      44.089  14.380  44.149  1.00 93.35           C  
ATOM     83  CB  SER L  12      45.362  13.741  43.565  1.00 97.13           C  
ATOM     84  OG  SER L  12      45.150  13.382  42.207  1.00101.40           O  
ATOM     85  C   SER L  12      44.295  14.602  45.615  1.00 96.43           C  
ATOM     86  O   SER L  12      45.189  15.342  46.025  1.00 98.03           O  
ATOM     87  N   LEU L  13      43.463  13.947  46.450  1.00 97.70           N  
ATOM     88  CA  LEU L  13      43.549  14.144  47.867  1.00 99.24           C  
ATOM     89  CB  LEU L  13      42.460  15.086  48.409  1.00 96.03           C  
ATOM     90  CG  LEU L  13      42.630  16.540  47.932  1.00 98.86           C  
ATOM     91  CD1 LEU L  13      41.523  17.448  48.491  1.00 99.49           C  
ATOM     92  CD2 LEU L  13      44.039  17.062  48.255  1.00102.01           C  
ATOM     93  C   LEU L  13      43.394  12.831  48.567  1.00 99.20           C  
ATOM     94  O   LEU L  13      42.884  11.861  48.005  1.00 96.06           O  
ATOM     95  N   SER L  14      43.879  12.771  49.824  1.00101.98           N  
ATOM     96  CA  SER L  14      43.776  11.594  50.637  1.00104.69           C  
ATOM     97  CB  SER L  14      44.932  11.450  51.640  1.00109.57           C  
ATOM     98  OG  SER L  14      46.170  11.364  50.949  1.00114.29           O  
ATOM     99  C   SER L  14      42.516  11.707  51.435  1.00102.74           C  
ATOM    100  O   SER L  14      41.979  12.798  51.617  1.00102.72           O  
ATOM    101  N   PRO L  15      42.022  10.607  51.934  1.00 99.36           N  
ATOM    102  CA  PRO L  15      40.824  10.684  52.719  1.00 96.53           C  
ATOM    103  CD  PRO L  15      42.131   9.337  51.236  1.00 99.11           C  
ATOM    104  CB  PRO L  15      40.342   9.247  52.888  1.00 94.45           C  
ATOM    105  CG  PRO L  15      40.865   8.549  51.619  1.00 95.54           C  
ATOM    106  C   PRO L  15      41.113  11.401  53.995  1.00101.12           C  
ATOM    107  O   PRO L  15      42.159  11.153  54.592  1.00107.78           O  
ATOM    108  N   GLY L  16      40.191  12.272  54.444  1.00 96.39           N  
ATOM    109  CA  GLY L  16      40.400  12.993  55.662  1.00 98.28           C  
ATOM    110  C   GLY L  16      40.722  14.421  55.344  1.00102.30           C  
ATOM    111  O   GLY L  16      40.505  15.303  56.174  1.00104.17           O  
ATOM    112  N   GLU L  17      41.234  14.699  54.133  1.00103.48           N  
ATOM    113  CA  GLU L  17      41.569  16.048  53.780  1.00107.03           C  
ATOM    114  CB  GLU L  17      42.647  16.157  52.689  1.00109.13           C  
ATOM    115  CG  GLU L  17      44.018  15.658  53.162  1.00120.39           C  
ATOM    116  CD  GLU L  17      45.014  15.811  52.019  1.00122.19           C  
ATOM    117  OE1 GLU L  17      44.886  15.053  51.021  1.00121.93           O  
ATOM    118  OE2 GLU L  17      45.910  16.690  52.125  1.00125.60           O1-
ATOM    119  C   GLU L  17      40.315  16.710  53.303  1.00103.30           C  
ATOM    120  O   GLU L  17      39.267  16.070  53.236  1.00 97.48           O  
ATOM    121  N   THR L  18      40.370  18.028  53.016  1.00100.77           N  
ATOM    122  CA  THR L  18      39.191  18.711  52.562  1.00 99.35           C  
ATOM    123  CB  THR L  18      38.862  19.934  53.363  1.00101.87           C  
ATOM    124  OG1 THR L  18      39.926  20.872  53.287  1.00109.64           O  
ATOM    125  CG2 THR L  18      38.619  19.516  54.823  1.00101.08           C  
ATOM    126  C   THR L  18      39.393  19.139  51.142  1.00 94.12           C  
ATOM    127  O   THR L  18      40.464  19.613  50.766  1.00 90.23           O  
ATOM    128  N   ALA L  19      38.343  18.983  50.308  1.00 91.51           N  
ATOM    129  CA  ALA L  19      38.453  19.313  48.916  1.00 88.34           C  
ATOM    130  CB  ALA L  19      37.799  18.270  47.992  1.00 80.25           C  
ATOM    131  C   ALA L  19      37.760  20.616  48.673  1.00 90.93           C  
ATOM    132  O   ALA L  19      36.645  20.840  49.144  1.00 94.55           O  
ATOM    133  N   ILE L  20      38.427  21.519  47.928  1.00 89.79           N  
ATOM    134  CA  ILE L  20      37.864  22.806  47.631  1.00 89.12           C  
ATOM    135  CB  ILE L  20      38.757  23.931  48.077  1.00 86.52           C  
ATOM    136  CG1 ILE L  20      39.032  23.865  49.589  1.00 91.19           C  
ATOM    137  CG2 ILE L  20      38.106  25.253  47.636  1.00 83.15           C  
ATOM    138  CD1 ILE L  20      37.797  24.096  50.457  1.00 94.89           C  
ATOM    139  C   ILE L  20      37.779  22.924  46.137  1.00 90.10           C  
ATOM    140  O   ILE L  20      38.802  22.970  45.457  1.00 96.71           O  
ATOM    141  N   ILE L  21      36.551  23.010  45.584  1.00 82.87           N  
ATOM    142  CA  ILE L  21      36.372  23.131  44.160  1.00 79.66           C  
ATOM    143  CB  ILE L  21      35.462  22.088  43.584  1.00 78.49           C  
ATOM    144  CG1 ILE L  21      36.006  20.677  43.812  1.00 79.13           C  
ATOM    145  CG2 ILE L  21      35.257  22.412  42.101  1.00 73.84           C  
ATOM    146  CD1 ILE L  21      34.988  19.593  43.465  1.00 84.57           C  
ATOM    147  C   ILE L  21      35.683  24.439  43.913  1.00 79.40           C  
ATOM    148  O   ILE L  21      34.781  24.809  44.660  1.00 79.04           O  
ATOM    149  N   SER L  22      36.078  25.173  42.847  1.00 78.47           N  
ATOM    150  CA  SER L  22      35.505  26.474  42.610  1.00 85.22           C  
ATOM    151  CB  SER L  22      36.540  27.611  42.599  1.00 92.27           C  
ATOM    152  OG  SER L  22      37.130  27.768  43.879  1.00100.49           O  
ATOM    153  C   SER L  22      34.843  26.535  41.265  1.00 82.66           C  
ATOM    154  O   SER L  22      35.166  25.772  40.357  1.00 84.13           O  
ATOM    155  N   CYS L  23      33.870  27.466  41.120  1.00 81.96           N  
ATOM    156  CA  CYS L  23      33.172  27.668  39.877  1.00 82.27           C  
ATOM    157  CB  CYS L  23      31.836  26.877  39.841  1.00 80.06           C  
ATOM    158  SG  CYS L  23      30.892  26.970  38.285  1.00117.04           S  
ATOM    159  C   CYS L  23      32.906  29.149  39.747  1.00 85.69           C  
ATOM    160  O   CYS L  23      32.299  29.760  40.624  1.00 92.30           O  
ATOM    161  N   ARG L  24      33.365  29.777  38.642  1.00 84.55           N  
ATOM    162  CA  ARG L  24      33.155  31.195  38.464  1.00 92.74           C  
ATOM    163  CB  ARG L  24      34.397  31.944  37.953  1.00103.03           C  
ATOM    164  CG  ARG L  24      34.182  33.449  37.788  1.00116.54           C  
ATOM    165  CD  ARG L  24      35.343  34.163  37.096  1.00129.31           C  
ATOM    166  NE  ARG L  24      36.564  33.930  37.914  1.00139.01           N  
ATOM    167  CZ  ARG L  24      37.458  34.945  38.098  1.00144.97           C  
ATOM    168  NH1 ARG L  24      37.196  36.182  37.585  1.00146.43           N1+
ATOM    169  NH2 ARG L  24      38.611  34.720  38.792  1.00145.41           N  
ATOM    170  C   ARG L  24      32.092  31.379  37.427  1.00 90.97           C  
ATOM    171  O   ARG L  24      32.124  30.734  36.381  1.00 91.61           O  
ATOM    172  N   THR L  25      31.115  32.275  37.694  1.00 91.73           N  
ATOM    173  CA  THR L  25      30.029  32.482  36.776  1.00 90.69           C  
ATOM    174  CB  THR L  25      28.713  31.996  37.316  1.00 91.37           C  
ATOM    175  OG1 THR L  25      27.676  32.213  36.372  1.00101.04           O  
ATOM    176  CG2 THR L  25      28.410  32.711  38.639  1.00 85.73           C  
ATOM    177  C   THR L  25      29.899  33.937  36.431  1.00 98.13           C  
ATOM    178  O   THR L  25      30.068  34.815  37.275  1.00101.07           O  
ATOM    179  N   SER L  26      29.646  34.232  35.145  1.00124.79           N  
ATOM    180  CA  SER L  26      29.468  35.596  34.741  1.00131.05           C  
ATOM    181  CB  SER L  26      29.560  35.778  33.220  1.00133.91           C  
ATOM    182  OG  SER L  26      29.370  37.146  32.901  1.00135.91           O  
ATOM    183  C   SER L  26      28.118  36.090  35.181  1.00134.01           C  
ATOM    184  O   SER L  26      28.005  37.171  35.757  1.00136.11           O  
ATOM    185  N   GLN L  27      27.060  35.285  34.925  1.00132.05           N  
ATOM    186  CA  GLN L  27      25.690  35.643  35.192  1.00133.75           C  
ATOM    187  CB  GLN L  27      24.681  34.985  34.233  1.00139.30           C  
ATOM    188  CG  GLN L  27      24.700  35.561  32.819  1.00148.04           C  
ATOM    189  CD  GLN L  27      24.031  36.926  32.869  1.00154.38           C  
ATOM    190  OE1 GLN L  27      24.697  37.960  32.832  1.00162.53           O  
ATOM    191  NE2 GLN L  27      22.674  36.933  32.968  1.00146.63           N  
ATOM    192  C   GLN L  27      25.311  35.202  36.565  1.00132.30           C  
ATOM    193  O   GLN L  27      26.079  34.548  37.263  1.00129.29           O  
ATOM    194  N   TYR L  28      24.088  35.573  36.989  1.00133.69           N  
ATOM    195  CA  TYR L  28      23.596  35.236  38.291  1.00135.80           C  
ATOM    196  CB  TYR L  28      23.184  36.496  39.081  1.00145.47           C  
ATOM    197  CG  TYR L  28      22.516  36.139  40.365  1.00156.95           C  
ATOM    198  CD1 TYR L  28      23.244  35.733  41.459  1.00164.31           C  
ATOM    199  CD2 TYR L  28      21.148  36.236  40.482  1.00158.98           C  
ATOM    200  CE1 TYR L  28      22.615  35.414  42.642  1.00167.89           C  
ATOM    201  CE2 TYR L  28      20.513  35.919  41.661  1.00161.50           C  
ATOM    202  CZ  TYR L  28      21.246  35.505  42.746  1.00165.79           C  
ATOM    203  OH  TYR L  28      20.599  35.178  43.957  1.00167.73           O  
ATOM    204  C   TYR L  28      22.386  34.379  38.093  1.00129.74           C  
ATOM    205  O   TYR L  28      21.579  34.604  37.193  1.00128.93           O  
ATOM    206  N   GLY L  29      22.262  33.335  38.927  1.00120.70           N  
ATOM    207  CA  GLY L  29      21.163  32.419  38.869  1.00101.58           C  
ATOM    208  C   GLY L  29      21.484  31.389  39.893  1.00 93.85           C  
ATOM    209  O   GLY L  29      22.624  31.312  40.347  1.00 99.29           O  
ATOM    210  N   SER L  30      20.499  30.558  40.276  1.00 87.88           N  
ATOM    211  CA  SER L  30      20.776  29.588  41.291  1.00 91.68           C  
ATOM    212  CB  SER L  30      19.567  28.701  41.628  1.00101.03           C  
ATOM    213  OG  SER L  30      19.912  27.766  42.638  1.00111.51           O  
ATOM    214  C   SER L  30      21.868  28.710  40.786  1.00 91.04           C  
ATOM    215  O   SER L  30      21.835  28.248  39.648  1.00 89.40           O  
ATOM    216  N   LEU L  31      22.889  28.467  41.626  1.00 75.37           N  
ATOM    217  CA  LEU L  31      23.964  27.624  41.180  1.00 66.94           C  
ATOM    218  CB  LEU L  31      25.345  28.308  41.297  1.00 64.21           C  
ATOM    219  CG  LEU L  31      26.558  27.482  40.818  1.00 67.53           C  
ATOM    220  CD1 LEU L  31      27.803  28.373  40.696  1.00 76.20           C  
ATOM    221  CD2 LEU L  31      26.846  26.277  41.728  1.00 63.36           C  
ATOM    222  C   LEU L  31      23.920  26.373  42.005  1.00 65.99           C  
ATOM    223  O   LEU L  31      23.698  26.421  43.213  1.00 69.75           O  
ATOM    224  N   ALA L  32      24.126  25.206  41.357  1.00 60.86           N  
ATOM    225  CA  ALA L  32      24.021  23.951  42.051  1.00 60.60           C  
ATOM    226  CB  ALA L  32      22.794  23.124  41.630  1.00 58.18           C  
ATOM    227  C   ALA L  32      25.230  23.111  41.770  1.00 62.94           C  
ATOM    228  O   ALA L  32      25.968  23.353  40.815  1.00 66.20           O  
ATOM    229  N   TRP L  33      25.476  22.100  42.636  1.00 63.70           N  
ATOM    230  CA  TRP L  33      26.607  21.227  42.460  1.00 63.01           C  
ATOM    231  CB  TRP L  33      27.611  21.297  43.624  1.00 63.64           C  
ATOM    232  CG  TRP L  33      28.287  22.641  43.764  1.00 68.67           C  
ATOM    233  CD2 TRP L  33      29.516  22.997  43.113  1.00 69.93           C  
ATOM    234  CD1 TRP L  33      27.905  23.731  44.489  1.00 75.43           C  
ATOM    235  NE1 TRP L  33      28.819  24.746  44.332  1.00 74.55           N  
ATOM    236  CE2 TRP L  33      29.816  24.306  43.487  1.00 70.04           C  
ATOM    237  CE3 TRP L  33      30.326  22.290  42.272  1.00 68.18           C  
ATOM    238  CZ2 TRP L  33      30.938  24.931  43.022  1.00 76.16           C  
ATOM    239  CZ3 TRP L  33      31.457  22.921  41.805  1.00 72.05           C  
ATOM    240  CH2 TRP L  33      31.755  24.217  42.174  1.00 74.01           C  
ATOM    241  C   TRP L  33      26.110  19.812  42.382  1.00 64.86           C  
ATOM    242  O   TRP L  33      25.152  19.441  43.060  1.00 68.95           O  
ATOM    243  N   TYR L  34      26.761  18.979  41.540  1.00 62.78           N  
ATOM    244  CA  TYR L  34      26.352  17.607  41.388  1.00 59.53           C  
ATOM    245  CB  TYR L  34      25.773  17.274  39.999  1.00 56.19           C  
ATOM    246  CG  TYR L  34      24.498  18.025  39.789  1.00 58.15           C  
ATOM    247  CD1 TYR L  34      24.505  19.294  39.254  1.00 56.12           C  
ATOM    248  CD2 TYR L  34      23.292  17.453  40.120  1.00 60.17           C  
ATOM    249  CE1 TYR L  34      23.330  19.983  39.056  1.00 56.42           C  
ATOM    250  CE2 TYR L  34      22.114  18.136  39.925  1.00 60.28           C  
ATOM    251  CZ  TYR L  34      22.131  19.402  39.390  1.00 59.42           C  
ATOM    252  OH  TYR L  34      20.922  20.103  39.190  1.00 61.45           O  
ATOM    253  C   TYR L  34      27.544  16.711  41.582  1.00 63.26           C  
ATOM    254  O   TYR L  34      28.684  17.088  41.306  1.00 70.42           O  
ATOM    255  N   GLN L  35      27.292  15.484  42.082  1.00 65.86           N  
ATOM    256  CA  GLN L  35      28.327  14.514  42.327  1.00 64.62           C  
ATOM    257  CB  GLN L  35      28.308  14.010  43.778  1.00 67.61           C  
ATOM    258  CG  GLN L  35      29.370  12.955  44.083  1.00 72.07           C  
ATOM    259  CD  GLN L  35      29.044  12.340  45.439  1.00 85.60           C  
ATOM    260  OE1 GLN L  35      27.911  12.407  45.913  1.00 86.88           O  
ATOM    261  NE2 GLN L  35      30.066  11.705  46.074  1.00 95.23           N  
ATOM    262  C   GLN L  35      28.060  13.314  41.470  1.00 67.53           C  
ATOM    263  O   GLN L  35      26.946  12.789  41.452  1.00 71.99           O  
ATOM    264  N   GLN L  36      29.077  12.838  40.725  1.00 68.10           N  
ATOM    265  CA  GLN L  36      28.856  11.670  39.917  1.00 71.08           C  
ATOM    266  CB  GLN L  36      28.996  11.946  38.411  1.00 68.17           C  
ATOM    267  CG  GLN L  36      28.756  10.715  37.534  1.00 75.34           C  
ATOM    268  CD  GLN L  36      28.931  11.138  36.080  1.00 78.91           C  
ATOM    269  OE1 GLN L  36      29.359  12.254  35.791  1.00 83.49           O  
ATOM    270  NE2 GLN L  36      28.592  10.220  35.135  1.00 75.10           N  
ATOM    271  C   GLN L  36      29.868  10.629  40.287  1.00 79.17           C  
ATOM    272  O   GLN L  36      31.066  10.797  40.063  1.00 85.90           O  
ATOM    273  N   ARG L  37      29.396   9.511  40.875  1.00 79.97           N  
ATOM    274  CA  ARG L  37      30.256   8.419  41.229  1.00 82.55           C  
ATOM    275  CB  ARG L  37      29.723   7.598  42.418  1.00 86.82           C  
ATOM    276  CG  ARG L  37      29.800   8.381  43.734  1.00 95.20           C  
ATOM    277  CD  ARG L  37      29.096   7.724  44.925  1.00111.00           C  
ATOM    278  NE  ARG L  37      27.628   7.861  44.713  1.00122.58           N  
ATOM    279  CZ  ARG L  37      26.794   8.033  45.781  1.00129.09           C  
ATOM    280  NH1 ARG L  37      27.298   8.140  47.044  1.00132.12           N1+
ATOM    281  NH2 ARG L  37      25.447   8.107  45.579  1.00127.03           N  
ATOM    282  C   ARG L  37      30.365   7.537  40.023  1.00 86.56           C  
ATOM    283  O   ARG L  37      29.452   7.469  39.202  1.00 88.58           O  
ATOM    284  N   PRO L  38      31.479   6.870  39.895  1.00 92.22           N  
ATOM    285  CA  PRO L  38      31.744   6.063  38.738  1.00 94.85           C  
ATOM    286  CD  PRO L  38      32.250   6.439  41.050  1.00 94.04           C  
ATOM    287  CB  PRO L  38      33.035   5.314  39.053  1.00 97.59           C  
ATOM    288  CG  PRO L  38      32.986   5.171  40.586  1.00 96.57           C  
ATOM    289  C   PRO L  38      30.628   5.114  38.429  1.00 95.59           C  
ATOM    290  O   PRO L  38      30.320   4.256  39.254  1.00 98.33           O  
ATOM    291  N   GLY L  39      30.030   5.244  37.228  1.00 92.61           N  
ATOM    292  CA  GLY L  39      29.048   4.308  36.760  1.00 95.18           C  
ATOM    293  C   GLY L  39      27.676   4.619  37.275  1.00 97.42           C  
ATOM    294  O   GLY L  39      26.726   3.909  36.950  1.00 98.74           O  
ATOM    295  N   GLN L  40      27.503   5.688  38.073  1.00 94.69           N  
ATOM    296  CA  GLN L  40      26.178   5.917  38.578  1.00 89.69           C  
ATOM    297  CB  GLN L  40      26.075   5.813  40.109  1.00 93.09           C  
ATOM    298  CG  GLN L  40      26.332   4.382  40.593  1.00102.40           C  
ATOM    299  CD  GLN L  40      26.184   4.323  42.106  1.00115.55           C  
ATOM    300  OE1 GLN L  40      25.974   5.341  42.765  1.00118.98           O  
ATOM    301  NE2 GLN L  40      26.292   3.093  42.675  1.00118.94           N  
ATOM    302  C   GLN L  40      25.702   7.261  38.122  1.00 84.05           C  
ATOM    303  O   GLN L  40      26.450   8.029  37.523  1.00 84.12           O  
ATOM    304  N   ALA L  41      24.406   7.552  38.360  1.00 75.71           N  
ATOM    305  CA  ALA L  41      23.808   8.790  37.941  1.00 71.09           C  
ATOM    306  CB  ALA L  41      22.270   8.762  37.960  1.00 70.02           C  
ATOM    307  C   ALA L  41      24.259   9.889  38.854  1.00 73.60           C  
ATOM    308  O   ALA L  41      24.598   9.661  40.013  1.00 81.28           O  
ATOM    309  N   PRO L  42      24.250  11.095  38.337  1.00 72.75           N  
ATOM    310  CA  PRO L  42      24.660  12.244  39.097  1.00 68.10           C  
ATOM    311  CD  PRO L  42      24.417  11.298  36.904  1.00 74.20           C  
ATOM    312  CB  PRO L  42      24.736  13.395  38.096  1.00 65.87           C  
ATOM    313  CG  PRO L  42      25.046  12.695  36.759  1.00 69.52           C  
ATOM    314  C   PRO L  42      23.697  12.480  40.216  1.00 70.53           C  
ATOM    315  O   PRO L  42      22.549  12.048  40.122  1.00 72.62           O  
ATOM    316  N   ARG L  43      24.157  13.150  41.288  1.00 70.04           N  
ATOM    317  CA  ARG L  43      23.364  13.367  42.461  1.00 68.23           C  
ATOM    318  CB  ARG L  43      23.997  12.595  43.627  1.00 70.88           C  
ATOM    319  CG  ARG L  43      23.331  12.677  44.993  1.00 82.65           C  
ATOM    320  CD  ARG L  43      24.153  11.890  46.017  1.00 97.61           C  
ATOM    321  NE  ARG L  43      23.483  11.974  47.343  1.00109.69           N  
ATOM    322  CZ  ARG L  43      24.046  11.333  48.408  1.00117.54           C  
ATOM    323  NH1 ARG L  43      25.212  10.644  48.241  1.00115.82           N1+
ATOM    324  NH2 ARG L  43      23.448  11.374  49.635  1.00122.81           N  
ATOM    325  C   ARG L  43      23.423  14.829  42.784  1.00 70.38           C  
ATOM    326  O   ARG L  43      24.482  15.446  42.700  1.00 75.27           O  
ATOM    327  N   LEU L  44      22.277  15.424  43.178  1.00 65.56           N  
ATOM    328  CA  LEU L  44      22.238  16.824  43.512  1.00 63.45           C  
ATOM    329  CB  LEU L  44      20.807  17.391  43.512  1.00 58.00           C  
ATOM    330  CG  LEU L  44      20.716  18.881  43.887  1.00 60.68           C  
ATOM    331  CD1 LEU L  44      21.438  19.772  42.862  1.00 60.46           C  
ATOM    332  CD2 LEU L  44      19.253  19.295  44.117  1.00 60.29           C  
ATOM    333  C   LEU L  44      22.776  16.991  44.903  1.00 72.00           C  
ATOM    334  O   LEU L  44      22.199  16.477  45.860  1.00 74.55           O  
ATOM    335  N   VAL L  45      23.975  17.603  45.025  1.00 69.44           N  
ATOM    336  CA  VAL L  45      24.590  17.884  46.296  1.00 68.35           C  
ATOM    337  CB  VAL L  45      26.085  17.965  46.195  1.00 61.66           C  
ATOM    338  CG1 VAL L  45      26.657  18.368  47.563  1.00 71.11           C  
ATOM    339  CG2 VAL L  45      26.603  16.609  45.687  1.00 59.70           C  
ATOM    340  C   VAL L  45      24.115  19.161  46.932  1.00 70.83           C  
ATOM    341  O   VAL L  45      23.713  19.178  48.094  1.00 70.98           O  
ATOM    342  N   ILE L  46      24.170  20.283  46.177  1.00 72.10           N  
ATOM    343  CA  ILE L  46      23.842  21.562  46.745  1.00 68.48           C  
ATOM    344  CB  ILE L  46      25.051  22.329  47.193  1.00 68.18           C  
ATOM    345  CG1 ILE L  46      25.776  21.569  48.316  1.00 70.93           C  
ATOM    346  CG2 ILE L  46      24.609  23.747  47.587  1.00 68.90           C  
ATOM    347  CD1 ILE L  46      27.143  22.155  48.660  1.00 76.41           C  
ATOM    348  C   ILE L  46      23.161  22.389  45.701  1.00 70.28           C  
ATOM    349  O   ILE L  46      23.445  22.252  44.513  1.00 75.84           O  
ATOM    350  N   TYR L  47      22.219  23.261  46.123  1.00 64.11           N  
ATOM    351  CA  TYR L  47      21.581  24.137  45.183  1.00 64.46           C  
ATOM    352  CB  TYR L  47      20.215  23.649  44.660  1.00 62.32           C  
ATOM    353  CG  TYR L  47      19.252  23.479  45.782  1.00 64.51           C  
ATOM    354  CD1 TYR L  47      19.274  22.338  46.551  1.00 65.74           C  
ATOM    355  CD2 TYR L  47      18.316  24.449  46.057  1.00 65.17           C  
ATOM    356  CE1 TYR L  47      18.379  22.171  47.580  1.00 67.46           C  
ATOM    357  CE2 TYR L  47      17.418  24.288  47.087  1.00 66.95           C  
ATOM    358  CZ  TYR L  47      17.452  23.148  47.854  1.00 71.71           C  
ATOM    359  OH  TYR L  47      16.537  22.973  48.912  1.00 77.26           O  
ATOM    360  C   TYR L  47      21.410  25.480  45.817  1.00 71.13           C  
ATOM    361  O   TYR L  47      21.481  25.624  47.037  1.00 76.55           O  
ATOM    362  N   SER L  48      21.133  26.499  44.981  1.00 93.10           N  
ATOM    363  CA  SER L  48      20.914  27.839  45.441  1.00 93.00           C  
ATOM    364  CB  SER L  48      19.861  27.935  46.560  1.00 91.64           C  
ATOM    365  OG  SER L  48      18.585  27.552  46.070  1.00103.08           O  
ATOM    366  C   SER L  48      22.197  28.382  45.970  1.00 95.95           C  
ATOM    367  O   SER L  48      22.228  29.454  46.571  1.00101.84           O  
ATOM    368  N   GLY L  49      23.302  27.651  45.751  1.00 91.00           N  
ATOM    369  CA  GLY L  49      24.589  28.169  46.104  1.00 92.03           C  
ATOM    370  C   GLY L  49      25.076  27.590  47.393  1.00100.88           C  
ATOM    371  O   GLY L  49      26.247  27.228  47.494  1.00102.56           O  
ATOM    372  N   SER L  50      24.209  27.476  48.420  1.00104.38           N  
ATOM    373  CA  SER L  50      24.743  26.962  49.646  1.00102.53           C  
ATOM    374  CB  SER L  50      25.185  28.079  50.608  1.00105.18           C  
ATOM    375  OG  SER L  50      24.064  28.861  50.989  1.00115.12           O  
ATOM    376  C   SER L  50      23.711  26.147  50.369  1.00 98.85           C  
ATOM    377  O   SER L  50      23.846  25.920  51.570  1.00102.17           O  
ATOM    378  N   THR L  51      22.685  25.628  49.663  1.00 75.87           N  
ATOM    379  CA  THR L  51      21.682  24.877  50.363  1.00 73.71           C  
ATOM    380  CB  THR L  51      20.285  25.200  49.920  1.00 82.48           C  
ATOM    381  OG1 THR L  51      20.011  26.578  50.122  1.00 79.69           O  
ATOM    382  CG2 THR L  51      19.296  24.341  50.726  1.00 68.78           C  
ATOM    383  C   THR L  51      21.917  23.423  50.096  1.00 81.71           C  
ATOM    384  O   THR L  51      22.057  23.006  48.947  1.00 83.82           O  
ATOM    385  N   ARG L  52      21.973  22.610  51.171  1.00 81.77           N  
ATOM    386  CA  ARG L  52      22.226  21.204  51.023  1.00 83.41           C  
ATOM    387  CB  ARG L  52      22.817  20.536  52.276  1.00 87.19           C  
ATOM    388  CG  ARG L  52      24.316  20.794  52.438  1.00 90.20           C  
ATOM    389  CD  ARG L  52      24.912  20.142  53.684  1.00 92.80           C  
ATOM    390  NE  ARG L  52      24.421  20.914  54.859  1.00 95.52           N  
ATOM    391  CZ  ARG L  52      23.840  20.263  55.907  1.00101.44           C  
ATOM    392  NH1 ARG L  52      23.659  18.912  55.850  1.00101.13           N1+
ATOM    393  NH2 ARG L  52      23.435  20.965  57.005  1.00102.26           N  
ATOM    394  C   ARG L  52      20.965  20.490  50.663  1.00 79.09           C  
ATOM    395  O   ARG L  52      19.873  20.850  51.103  1.00 84.90           O  
ATOM    396  N   ALA L  53      21.108  19.445  49.823  1.00 76.11           N  
ATOM    397  CA  ALA L  53      20.022  18.628  49.362  1.00 74.91           C  
ATOM    398  CB  ALA L  53      20.315  17.901  48.038  1.00 74.07           C  
ATOM    399  C   ALA L  53      19.733  17.589  50.397  1.00 83.76           C  
ATOM    400  O   ALA L  53      20.486  17.417  51.353  1.00 94.16           O  
ATOM    401  N   ALA L  54      18.600  16.878  50.239  1.00 87.02           N  
ATOM    402  CA  ALA L  54      18.230  15.889  51.208  1.00 91.04           C  
ATOM    403  CB  ALA L  54      16.817  15.317  50.996  1.00 84.52           C  
ATOM    404  C   ALA L  54      19.196  14.745  51.160  1.00 96.36           C  
ATOM    405  O   ALA L  54      19.602  14.296  50.089  1.00100.73           O  
ATOM    406  N   GLY L  55      19.590  14.245  52.350  1.00 95.39           N  
ATOM    407  CA  GLY L  55      20.454  13.104  52.457  1.00 96.13           C  
ATOM    408  C   GLY L  55      21.888  13.522  52.366  1.00 98.33           C  
ATOM    409  O   GLY L  55      22.781  12.676  52.410  1.00103.98           O  
ATOM    410  N   ILE L  56      22.155  14.837  52.252  1.00 91.92           N  
ATOM    411  CA  ILE L  56      23.515  15.282  52.118  1.00 87.03           C  
ATOM    412  CB  ILE L  56      23.653  16.499  51.245  1.00 84.15           C  
ATOM    413  CG1 ILE L  56      23.160  16.195  49.819  1.00 80.14           C  
ATOM    414  CG2 ILE L  56      25.119  16.959  51.297  1.00 82.39           C  
ATOM    415  CD1 ILE L  56      23.966  15.105  49.114  1.00 75.32           C  
ATOM    416  C   ILE L  56      24.019  15.640  53.479  1.00 90.64           C  
ATOM    417  O   ILE L  56      23.386  16.388  54.222  1.00 91.68           O  
ATOM    418  N   PRO L  57      25.163  15.100  53.810  1.00 90.31           N  
ATOM    419  CA  PRO L  57      25.750  15.350  55.099  1.00 91.81           C  
ATOM    420  CD  PRO L  57      25.524  13.786  53.301  1.00 90.40           C  
ATOM    421  CB  PRO L  57      26.829  14.286  55.285  1.00 92.67           C  
ATOM    422  CG  PRO L  57      26.340  13.116  54.419  1.00 91.16           C  
ATOM    423  C   PRO L  57      26.275  16.746  55.195  1.00 96.63           C  
ATOM    424  O   PRO L  57      26.530  17.376  54.171  1.00 99.52           O  
ATOM    425  N   ASP L  58      26.461  17.224  56.436  1.00104.02           N  
ATOM    426  CA  ASP L  58      26.903  18.551  56.748  1.00108.62           C  
ATOM    427  CB  ASP L  58      26.817  18.866  58.252  1.00119.58           C  
ATOM    428  CG  ASP L  58      27.648  17.855  59.027  1.00132.68           C  
ATOM    429  OD1 ASP L  58      28.178  16.905  58.392  1.00137.52           O  
ATOM    430  OD2 ASP L  58      27.751  18.017  60.273  1.00136.85           O1-
ATOM    431  C   ASP L  58      28.301  18.773  56.257  1.00103.83           C  
ATOM    432  O   ASP L  58      28.731  19.915  56.103  1.00100.66           O  
ATOM    433  N   ARG L  59      29.065  17.696  56.007  1.00103.71           N  
ATOM    434  CA  ARG L  59      30.433  17.867  55.604  1.00100.08           C  
ATOM    435  CB  ARG L  59      31.193  16.548  55.400  1.00 97.00           C  
ATOM    436  CG  ARG L  59      30.646  15.662  54.288  1.00105.76           C  
ATOM    437  CD  ARG L  59      31.461  14.384  54.108  1.00108.54           C  
ATOM    438  NE  ARG L  59      30.736  13.283  54.796  1.00103.97           N  
ATOM    439  CZ  ARG L  59      30.490  12.156  54.073  1.00 97.10           C  
ATOM    440  NH1 ARG L  59      30.912  12.119  52.780  1.00 95.86           N1+
ATOM    441  NH2 ARG L  59      29.832  11.091  54.617  1.00 93.60           N  
ATOM    442  C   ARG L  59      30.485  18.660  54.327  1.00 99.38           C  
ATOM    443  O   ARG L  59      31.450  19.387  54.096  1.00 98.26           O  
ATOM    444  N   PHE L  60      29.474  18.514  53.443  1.00 91.31           N  
ATOM    445  CA  PHE L  60      29.453  19.270  52.216  1.00 87.84           C  
ATOM    446  CB  PHE L  60      28.495  18.689  51.164  1.00 86.24           C  
ATOM    447  CG  PHE L  60      28.912  17.296  50.847  1.00 86.81           C  
ATOM    448  CD1 PHE L  60      28.591  16.272  51.708  1.00 90.52           C  
ATOM    449  CD2 PHE L  60      29.599  17.008  49.691  1.00 84.58           C  
ATOM    450  CE1 PHE L  60      28.964  14.979  51.426  1.00 92.25           C  
ATOM    451  CE2 PHE L  60      29.974  15.717  49.405  1.00 86.78           C  
ATOM    452  CZ  PHE L  60      29.659  14.700  50.272  1.00 89.83           C  
ATOM    453  C   PHE L  60      28.920  20.643  52.514  1.00 90.29           C  
ATOM    454  O   PHE L  60      27.941  20.788  53.243  1.00 95.32           O  
ATOM    455  N   SER L  61      29.556  21.697  51.956  1.00 88.21           N  
ATOM    456  CA  SER L  61      29.039  23.023  52.159  1.00 86.72           C  
ATOM    457  CB  SER L  61      29.533  23.703  53.447  1.00 87.18           C  
ATOM    458  OG  SER L  61      30.930  23.948  53.375  1.00 97.66           O  
ATOM    459  C   SER L  61      29.453  23.878  51.000  1.00 85.95           C  
ATOM    460  O   SER L  61      30.488  23.641  50.377  1.00 86.90           O  
ATOM    461  N   GLY L  62      28.648  24.916  50.684  1.00 83.45           N  
ATOM    462  CA  GLY L  62      28.973  25.772  49.577  1.00 83.06           C  
ATOM    463  C   GLY L  62      28.928  27.190  50.056  1.00 85.88           C  
ATOM    464  O   GLY L  62      28.217  27.517  51.005  1.00 90.30           O  
ATOM    465  N   SER L  63      29.706  28.075  49.399  1.00 84.84           N  
ATOM    466  CA  SER L  63      29.730  29.458  49.788  1.00 92.15           C  
ATOM    467  CB  SER L  63      30.895  29.805  50.731  1.00 96.62           C  
ATOM    468  OG  SER L  63      32.141  29.591  50.083  1.00101.73           O  
ATOM    469  C   SER L  63      29.899  30.286  48.552  1.00 89.68           C  
ATOM    470  O   SER L  63      30.277  29.770  47.502  1.00 88.57           O  
ATOM    471  N   ARG L  64      29.593  31.600  48.625  1.00 93.56           N  
ATOM    472  CA  ARG L  64      29.795  32.360  47.427  1.00 92.81           C  
ATOM    473  CB  ARG L  64      28.561  32.493  46.527  1.00 94.43           C  
ATOM    474  CG  ARG L  64      27.421  33.267  47.178  1.00 97.88           C  
ATOM    475  CD  ARG L  64      26.179  33.408  46.300  1.00101.52           C  
ATOM    476  NE  ARG L  64      26.450  34.444  45.267  1.00105.05           N  
ATOM    477  CZ  ARG L  64      25.402  35.157  44.764  1.00108.70           C  
ATOM    478  NH1 ARG L  64      24.139  34.913  45.224  1.00110.01           N1+
ATOM    479  NH2 ARG L  64      25.611  36.118  43.819  1.00108.40           N  
ATOM    480  C   ARG L  64      30.214  33.748  47.753  1.00100.95           C  
ATOM    481  O   ARG L  64      29.783  34.348  48.738  1.00105.59           O  
ATOM    482  N   TRP L  65      31.124  34.274  46.916  1.00105.16           N  
ATOM    483  CA  TRP L  65      31.504  35.642  47.019  1.00113.38           C  
ATOM    484  CB  TRP L  65      32.914  35.851  47.598  1.00124.13           C  
ATOM    485  CG  TRP L  65      33.344  37.296  47.610  1.00135.86           C  
ATOM    486  CD2 TRP L  65      32.819  38.283  48.511  1.00140.11           C  
ATOM    487  CD1 TRP L  65      34.224  37.944  46.793  1.00146.75           C  
ATOM    488  NE1 TRP L  65      34.289  39.273  47.137  1.00149.66           N  
ATOM    489  CE2 TRP L  65      33.426  39.497  48.190  1.00144.54           C  
ATOM    490  CE3 TRP L  65      31.901  38.187  49.518  1.00138.03           C  
ATOM    491  CZ2 TRP L  65      33.125  40.639  48.875  1.00146.23           C  
ATOM    492  CZ3 TRP L  65      31.604  39.341  50.211  1.00139.99           C  
ATOM    493  CH2 TRP L  65      32.204  40.542  49.895  1.00144.78           C  
ATOM    494  C   TRP L  65      31.488  36.176  45.628  1.00111.60           C  
ATOM    495  O   TRP L  65      32.373  35.877  44.829  1.00110.32           O  
ATOM    496  N   GLY L  66      30.479  37.001  45.302  1.00111.02           N  
ATOM    497  CA  GLY L  66      30.430  37.549  43.980  1.00108.97           C  
ATOM    498  C   GLY L  66      30.165  36.441  43.013  1.00105.05           C  
ATOM    499  O   GLY L  66      29.270  35.615  43.188  1.00101.42           O  
ATOM    500  N   PRO L  67      30.913  36.484  41.947  1.00105.99           N  
ATOM    501  CA  PRO L  67      30.816  35.509  40.891  1.00104.04           C  
ATOM    502  CD  PRO L  67      31.439  37.750  41.471  1.00146.11           C  
ATOM    503  CB  PRO L  67      31.470  36.150  39.661  1.00102.32           C  
ATOM    504  CG  PRO L  67      32.221  37.380  40.205  1.00147.57           C  
ATOM    505  C   PRO L  67      31.390  34.167  41.239  1.00105.28           C  
ATOM    506  O   PRO L  67      31.068  33.198  40.551  1.00104.56           O  
ATOM    507  N   ASP L  68      32.242  34.078  42.281  1.00101.85           N  
ATOM    508  CA  ASP L  68      32.899  32.833  42.566  1.00100.33           C  
ATOM    509  CB  ASP L  68      34.323  33.008  43.115  1.00110.45           C  
ATOM    510  CG  ASP L  68      35.208  33.492  41.973  1.00117.23           C  
ATOM    511  OD1 ASP L  68      34.931  33.112  40.804  1.00116.45           O  
ATOM    512  OD2 ASP L  68      36.171  34.253  42.255  1.00120.25           O1-
ATOM    513  C   ASP L  68      32.120  32.037  43.566  1.00 96.25           C  
ATOM    514  O   ASP L  68      31.605  32.571  44.546  1.00 98.76           O  
ATOM    515  N   TYR L  69      32.020  30.711  43.321  1.00 86.39           N  
ATOM    516  CA  TYR L  69      31.314  29.809  44.191  1.00 80.56           C  
ATOM    517  CB  TYR L  69      30.121  29.094  43.523  1.00 73.93           C  
ATOM    518  CG  TYR L  69      29.000  30.052  43.284  1.00 75.40           C  
ATOM    519  CD1 TYR L  69      28.995  30.896  42.198  1.00 79.05           C  
ATOM    520  CD2 TYR L  69      27.934  30.086  44.152  1.00 78.85           C  
ATOM    521  CE1 TYR L  69      27.950  31.767  41.991  1.00 82.22           C  
ATOM    522  CE2 TYR L  69      26.887  30.952  43.951  1.00 81.73           C  
ATOM    523  CZ  TYR L  69      26.895  31.798  42.869  1.00 82.11           C  
ATOM    524  OH  TYR L  69      25.821  32.689  42.662  1.00 81.22           O  
ATOM    525  C   TYR L  69      32.271  28.726  44.592  1.00 82.45           C  
ATOM    526  O   TYR L  69      33.094  28.292  43.787  1.00 84.56           O  
ATOM    527  N   ASN L  70      32.199  28.272  45.864  1.00 88.72           N  
ATOM    528  CA  ASN L  70      33.085  27.232  46.304  1.00 90.12           C  
ATOM    529  CB  ASN L  70      34.064  27.666  47.413  1.00125.14           C  
ATOM    530  CG  ASN L  70      35.112  28.604  46.830  1.00138.98           C  
ATOM    531  OD1 ASN L  70      35.207  28.779  45.615  1.00135.30           O  
ATOM    532  ND2 ASN L  70      35.933  29.216  47.726  1.00161.03           N  
ATOM    533  C   ASN L  70      32.288  26.107  46.888  1.00 82.92           C  
ATOM    534  O   ASN L  70      31.324  26.313  47.626  1.00 86.08           O  
ATOM    535  N   LEU L  71      32.684  24.869  46.541  1.00 79.72           N  
ATOM    536  CA  LEU L  71      32.103  23.686  47.105  1.00 80.50           C  
ATOM    537  CB  LEU L  71      31.652  22.663  46.051  1.00 78.24           C  
ATOM    538  CG  LEU L  71      31.139  21.339  46.646  1.00 73.10           C  
ATOM    539  CD1 LEU L  71      29.875  21.543  47.495  1.00 70.44           C  
ATOM    540  CD2 LEU L  71      30.953  20.283  45.547  1.00 70.21           C  
ATOM    541  C   LEU L  71      33.192  23.046  47.903  1.00 83.25           C  
ATOM    542  O   LEU L  71      34.248  22.721  47.363  1.00 91.30           O  
ATOM    543  N   THR L  72      32.971  22.855  49.220  1.00 84.78           N  
ATOM    544  CA  THR L  72      34.011  22.276  50.020  1.00 85.41           C  
ATOM    545  CB  THR L  72      34.516  23.189  51.101  1.00 86.10           C  
ATOM    546  OG1 THR L  72      35.546  22.549  51.841  1.00113.31           O  
ATOM    547  CG2 THR L  72      33.344  23.575  52.019  1.00104.47           C  
ATOM    548  C   THR L  72      33.496  21.042  50.688  1.00 87.54           C  
ATOM    549  O   THR L  72      32.392  21.018  51.230  1.00 88.81           O  
ATOM    550  N   ILE L  73      34.307  19.966  50.652  1.00 87.50           N  
ATOM    551  CA  ILE L  73      33.918  18.742  51.285  1.00 92.66           C  
ATOM    552  CB  ILE L  73      33.887  17.585  50.332  1.00 89.76           C  
ATOM    553  CG1 ILE L  73      32.921  17.904  49.181  1.00 83.70           C  
ATOM    554  CG2 ILE L  73      33.508  16.314  51.111  1.00 89.84           C  
ATOM    555  CD1 ILE L  73      33.083  16.992  47.970  1.00 80.00           C  
ATOM    556  C   ILE L  73      34.939  18.450  52.328  1.00101.05           C  
ATOM    557  O   ILE L  73      36.122  18.307  52.025  1.00104.53           O  
ATOM    558  N   SER L  74      34.504  18.383  53.599  1.00102.92           N  
ATOM    559  CA  SER L  74      35.428  18.091  54.653  1.00107.68           C  
ATOM    560  CB  SER L  74      35.095  18.798  55.977  1.00109.52           C  
ATOM    561  OG  SER L  74      33.828  18.372  56.458  1.00117.40           O  
ATOM    562  C   SER L  74      35.397  16.613  54.892  1.00113.14           C  
ATOM    563  O   SER L  74      34.423  15.938  54.564  1.00116.23           O  
ATOM    564  N   ASN L  75      36.473  16.072  55.489  1.00112.28           N  
ATOM    565  CA  ASN L  75      36.547  14.669  55.800  1.00111.89           C  
ATOM    566  CB  ASN L  75      35.680  14.241  56.993  1.00122.80           C  
ATOM    567  CG  ASN L  75      36.436  14.604  58.256  1.00135.08           C  
ATOM    568  OD1 ASN L  75      37.618  14.942  58.207  1.00141.18           O  
ATOM    569  ND2 ASN L  75      35.747  14.510  59.424  1.00137.09           N  
ATOM    570  C   ASN L  75      36.156  13.808  54.642  1.00106.25           C  
ATOM    571  O   ASN L  75      35.184  13.059  54.721  1.00106.07           O  
ATOM    572  N   LEU L  76      36.928  13.855  53.541  1.00104.00           N  
ATOM    573  CA  LEU L  76      36.605  13.034  52.409  1.00101.16           C  
ATOM    574  CB  LEU L  76      37.569  13.185  51.215  1.00 99.70           C  
ATOM    575  CG  LEU L  76      37.363  14.451  50.359  1.00 97.35           C  
ATOM    576  CD1 LEU L  76      37.491  15.740  51.180  1.00 99.49           C  
ATOM    577  CD2 LEU L  76      38.304  14.445  49.143  1.00 98.17           C  
ATOM    578  C   LEU L  76      36.625  11.592  52.810  1.00100.54           C  
ATOM    579  O   LEU L  76      37.402  11.170  53.664  1.00107.49           O  
ATOM    580  N   GLU L  77      35.706  10.810  52.209  1.00 97.28           N  
ATOM    581  CA  GLU L  77      35.637   9.398  52.436  1.00100.49           C  
ATOM    582  CB  GLU L  77      34.546   8.967  53.433  1.00103.15           C  
ATOM    583  CG  GLU L  77      33.165   9.573  53.213  1.00110.85           C  
ATOM    584  CD  GLU L  77      32.294   9.082  54.362  1.00114.75           C  
ATOM    585  OE1 GLU L  77      31.738   7.960  54.246  1.00115.72           O  
ATOM    586  OE2 GLU L  77      32.185   9.818  55.380  1.00111.67           O1-
ATOM    587  C   GLU L  77      35.475   8.728  51.106  1.00104.38           C  
ATOM    588  O   GLU L  77      35.315   9.391  50.085  1.00102.65           O  
ATOM    589  N   SER L  78      35.503   7.381  51.088  1.00108.94           N  
ATOM    590  CA  SER L  78      35.548   6.628  49.861  1.00112.02           C  
ATOM    591  CB  SER L  78      35.447   5.111  50.087  1.00117.09           C  
ATOM    592  OG  SER L  78      36.567   4.653  50.830  1.00125.50           O  
ATOM    593  C   SER L  78      34.423   7.007  48.948  1.00109.98           C  
ATOM    594  O   SER L  78      34.613   7.112  47.738  1.00111.50           O  
ATOM    595  N   GLY L  79      33.222   7.224  49.504  1.00105.59           N  
ATOM    596  CA  GLY L  79      32.049   7.531  48.731  1.00101.33           C  
ATOM    597  C   GLY L  79      32.166   8.856  48.034  1.00 99.02           C  
ATOM    598  O   GLY L  79      31.570   9.061  46.980  1.00101.29           O  
ATOM    599  N   ASP L  80      32.888   9.812  48.642  1.00 94.84           N  
ATOM    600  CA  ASP L  80      32.989  11.175  48.189  1.00 86.21           C  
ATOM    601  CB  ASP L  80      33.701  12.062  49.218  1.00 87.97           C  
ATOM    602  CG  ASP L  80      32.788  12.077  50.431  1.00100.23           C  
ATOM    603  OD1 ASP L  80      31.629  11.608  50.275  1.00102.03           O  
ATOM    604  OD2 ASP L  80      33.223  12.536  51.521  1.00100.52           O1-
ATOM    605  C   ASP L  80      33.707  11.324  46.877  1.00 82.57           C  
ATOM    606  O   ASP L  80      33.479  12.302  46.165  1.00 78.09           O  
ATOM    607  N   PHE L  81      34.624  10.404  46.529  1.00 85.02           N  
ATOM    608  CA  PHE L  81      35.399  10.589  45.334  1.00 87.70           C  
ATOM    609  CB  PHE L  81      36.611   9.642  45.252  1.00 93.40           C  
ATOM    610  CG  PHE L  81      37.514  10.021  46.377  1.00101.41           C  
ATOM    611  CD1 PHE L  81      38.419  11.050  46.239  1.00100.97           C  
ATOM    612  CD2 PHE L  81      37.456   9.349  47.577  1.00102.63           C  
ATOM    613  CE1 PHE L  81      39.249  11.401  47.278  1.00101.41           C  
ATOM    614  CE2 PHE L  81      38.283   9.695  48.619  1.00104.88           C  
ATOM    615  CZ  PHE L  81      39.181  10.725  48.472  1.00105.26           C  
ATOM    616  C   PHE L  81      34.544  10.414  44.114  1.00 89.96           C  
ATOM    617  O   PHE L  81      33.602   9.623  44.100  1.00 93.77           O  
ATOM    618  N   GLY L  82      34.856  11.187  43.051  1.00 85.56           N  
ATOM    619  CA  GLY L  82      34.115  11.121  41.823  1.00 77.40           C  
ATOM    620  C   GLY L  82      34.354  12.410  41.101  1.00 77.52           C  
ATOM    621  O   GLY L  82      35.383  13.054  41.295  1.00 86.71           O  
ATOM    622  N   VAL L  83      33.412  12.809  40.222  1.00 73.20           N  
ATOM    623  CA  VAL L  83      33.556  14.048  39.509  1.00 74.09           C  
ATOM    624  CB  VAL L  83      33.525  13.865  38.020  1.00 74.78           C  
ATOM    625  CG1 VAL L  83      32.250  13.081  37.667  1.00 82.27           C  
ATOM    626  CG2 VAL L  83      33.610  15.243  37.337  1.00 70.98           C  
ATOM    627  C   VAL L  83      32.415  14.947  39.891  1.00 72.10           C  
ATOM    628  O   VAL L  83      31.275  14.500  40.004  1.00 71.85           O  
ATOM    629  N   TYR L  84      32.695  16.255  40.084  1.00 71.64           N  
ATOM    630  CA  TYR L  84      31.674  17.181  40.500  1.00 66.88           C  
ATOM    631  CB  TYR L  84      32.010  17.943  41.795  1.00 65.13           C  
ATOM    632  CG  TYR L  84      31.939  17.009  42.956  1.00 67.69           C  
ATOM    633  CD1 TYR L  84      32.963  16.134  43.235  1.00 66.70           C  
ATOM    634  CD2 TYR L  84      30.837  17.025  43.781  1.00 69.40           C  
ATOM    635  CE1 TYR L  84      32.884  15.286  44.316  1.00 66.56           C  
ATOM    636  CE2 TYR L  84      30.752  16.182  44.863  1.00 71.90           C  
ATOM    637  CZ  TYR L  84      31.778  15.309  45.133  1.00 70.66           C  
ATOM    638  OH  TYR L  84      31.695  14.442  46.245  1.00 72.84           O  
ATOM    639  C   TYR L  84      31.475  18.220  39.437  1.00 68.92           C  
ATOM    640  O   TYR L  84      32.425  18.650  38.784  1.00 71.69           O  
ATOM    641  N   TYR L  85      30.204  18.643  39.234  1.00 65.83           N  
ATOM    642  CA  TYR L  85      29.902  19.618  38.221  1.00 61.33           C  
ATOM    643  CB  TYR L  85      28.993  19.089  37.096  1.00 59.08           C  
ATOM    644  CG  TYR L  85      29.619  17.915  36.425  1.00 62.82           C  
ATOM    645  CD1 TYR L  85      30.603  18.072  35.474  1.00 64.87           C  
ATOM    646  CD2 TYR L  85      29.202  16.642  36.743  1.00 62.98           C  
ATOM    647  CE1 TYR L  85      31.162  16.977  34.857  1.00 66.58           C  
ATOM    648  CE2 TYR L  85      29.759  15.544  36.129  1.00 63.69           C  
ATOM    649  CZ  TYR L  85      30.744  15.710  35.185  1.00 67.55           C  
ATOM    650  OH  TYR L  85      31.315  14.585  34.553  1.00 68.73           O  
ATOM    651  C   TYR L  85      29.114  20.740  38.838  1.00 65.49           C  
ATOM    652  O   TYR L  85      28.298  20.518  39.731  1.00 70.46           O  
ATOM    653  N   CYS L  86      29.353  21.989  38.371  1.00 69.11           N  
ATOM    654  CA  CYS L  86      28.570  23.113  38.812  1.00 68.61           C  
ATOM    655  CB  CYS L  86      29.375  24.406  39.131  1.00 63.06           C  
ATOM    656  SG  CYS L  86      30.443  25.031  37.788  1.00 86.39           S  
ATOM    657  C   CYS L  86      27.573  23.401  37.726  1.00 68.70           C  
ATOM    658  O   CYS L  86      27.823  23.127  36.553  1.00 71.41           O  
ATOM    659  N   GLN L  87      26.390  23.937  38.094  1.00 63.69           N  
ATOM    660  CA  GLN L  87      25.379  24.147  37.094  1.00 58.88           C  
ATOM    661  CB  GLN L  87      24.285  23.066  37.112  1.00 60.92           C  
ATOM    662  CG  GLN L  87      23.207  23.292  36.052  1.00 63.74           C  
ATOM    663  CD  GLN L  87      21.960  22.539  36.485  1.00 68.28           C  
ATOM    664  OE1 GLN L  87      21.899  21.992  37.585  1.00 72.69           O  
ATOM    665  NE2 GLN L  87      20.924  22.521  35.604  1.00 71.63           N  
ATOM    666  C   GLN L  87      24.641  25.420  37.353  1.00 63.72           C  
ATOM    667  O   GLN L  87      24.340  25.765  38.494  1.00 68.38           O  
ATOM    668  N   GLN L  88      24.333  26.159  36.269  1.00 64.29           N  
ATOM    669  CA  GLN L  88      23.507  27.320  36.389  1.00 64.73           C  
ATOM    670  CB  GLN L  88      24.281  28.646  36.315  1.00 66.53           C  
ATOM    671  CG  GLN L  88      23.410  29.860  36.640  1.00 76.10           C  
ATOM    672  CD  GLN L  88      24.305  31.086  36.771  1.00 81.66           C  
ATOM    673  OE1 GLN L  88      25.377  31.030  37.371  1.00 86.20           O  
ATOM    674  NE2 GLN L  88      23.849  32.231  36.198  1.00 83.87           N  
ATOM    675  C   GLN L  88      22.560  27.253  35.239  1.00 68.32           C  
ATOM    676  O   GLN L  88      22.981  27.362  34.087  1.00 72.40           O  
ATOM    677  N   TYR L  89      21.236  27.118  35.481  1.00 75.18           N  
ATOM    678  CA  TYR L  89      20.424  27.022  34.300  1.00 70.69           C  
ATOM    679  CB  TYR L  89      20.507  28.221  33.326  1.00 68.61           C  
ATOM    680  CG  TYR L  89      19.817  29.402  33.916  1.00 73.37           C  
ATOM    681  CD1 TYR L  89      20.417  30.192  34.870  1.00 81.46           C  
ATOM    682  CD2 TYR L  89      18.554  29.733  33.485  1.00 73.03           C  
ATOM    683  CE1 TYR L  89      19.757  31.281  35.394  1.00 83.60           C  
ATOM    684  CE2 TYR L  89      17.889  30.819  34.003  1.00 78.34           C  
ATOM    685  CZ  TYR L  89      18.491  31.597  34.962  1.00 87.01           C  
ATOM    686  OH  TYR L  89      17.817  32.716  35.499  1.00 97.12           O  
ATOM    687  C   TYR L  89      20.849  25.789  33.564  1.00 80.34           C  
ATOM    688  O   TYR L  89      21.295  24.811  34.159  1.00 83.65           O  
ATOM    689  N   GLU L  90      20.639  25.786  32.243  1.00 78.75           N  
ATOM    690  CA  GLU L  90      20.999  24.682  31.409  1.00 68.71           C  
ATOM    691  CB  GLU L  90      20.547  24.835  29.945  1.00 66.55           C  
ATOM    692  CG  GLU L  90      21.193  26.009  29.208  1.00 73.38           C  
ATOM    693  CD  GLU L  90      20.224  27.181  29.218  1.00 88.01           C  
ATOM    694  OE1 GLU L  90      19.705  27.524  30.313  1.00 98.69           O  
ATOM    695  OE2 GLU L  90      19.985  27.745  28.116  1.00 87.66           O1-
ATOM    696  C   GLU L  90      22.491  24.441  31.391  1.00 73.46           C  
ATOM    697  O   GLU L  90      22.894  23.330  31.052  1.00 77.29           O  
ATOM    698  N   PHE L  91      23.360  25.441  31.697  1.00 61.14           N  
ATOM    699  CA  PHE L  91      24.769  25.201  31.488  1.00 61.54           C  
ATOM    700  CB  PHE L  91      25.553  26.490  31.201  1.00 63.83           C  
ATOM    701  CG  PHE L  91      24.916  27.088  29.992  1.00 67.62           C  
ATOM    702  CD1 PHE L  91      25.295  26.704  28.727  1.00 65.70           C  
ATOM    703  CD2 PHE L  91      23.918  28.024  30.129  1.00 73.01           C  
ATOM    704  CE1 PHE L  91      24.698  27.255  27.616  1.00 67.75           C  
ATOM    705  CE2 PHE L  91      23.318  28.578  29.024  1.00 70.77           C  
ATOM    706  CZ  PHE L  91      23.707  28.194  27.764  1.00 69.80           C  
ATOM    707  C   PHE L  91      25.432  24.515  32.649  1.00 65.20           C  
ATOM    708  O   PHE L  91      25.050  24.690  33.804  1.00 70.41           O  
ATOM    709  N   PHE L  92      26.475  23.707  32.341  1.00 62.40           N  
ATOM    710  CA  PHE L  92      27.226  22.969  33.323  1.00 62.29           C  
ATOM    711  CB  PHE L  92      27.180  21.441  33.129  1.00 61.54           C  
ATOM    712  CG  PHE L  92      25.815  20.920  33.423  1.00 56.75           C  
ATOM    713  CD1 PHE L  92      24.793  21.064  32.511  1.00 58.58           C  
ATOM    714  CD2 PHE L  92      25.569  20.259  34.604  1.00 55.22           C  
ATOM    715  CE1 PHE L  92      23.540  20.569  32.787  1.00 61.86           C  
ATOM    716  CE2 PHE L  92      24.319  19.762  34.884  1.00 58.65           C  
ATOM    717  CZ  PHE L  92      23.301  19.921  33.975  1.00 61.83           C  
ATOM    718  C   PHE L  92      28.675  23.331  33.183  1.00 68.30           C  
ATOM    719  O   PHE L  92      29.092  23.919  32.185  1.00 74.95           O  
ATOM    720  N   GLY L  93      29.479  23.000  34.218  1.00 65.07           N  
ATOM    721  CA  GLY L  93      30.892  23.252  34.185  1.00 68.35           C  
ATOM    722  C   GLY L  93      31.567  22.069  33.554  1.00 73.60           C  
ATOM    723  O   GLY L  93      30.941  21.045  33.284  1.00 75.23           O  
ATOM    724  N   GLN L  94      32.891  22.188  33.337  1.00 75.45           N  
ATOM    725  CA  GLN L  94      33.725  21.186  32.728  1.00 79.73           C  
ATOM    726  CB  GLN L  94      35.194  21.619  32.565  1.00 85.53           C  
ATOM    727  CG  GLN L  94      35.406  22.899  31.759  1.00 98.98           C  
ATOM    728  CD  GLN L  94      35.227  24.078  32.705  1.00109.94           C  
ATOM    729  OE1 GLN L  94      34.792  23.920  33.843  1.00109.13           O  
ATOM    730  NE2 GLN L  94      35.574  25.302  32.226  1.00117.03           N  
ATOM    731  C   GLN L  94      33.772  19.996  33.635  1.00 80.32           C  
ATOM    732  O   GLN L  94      33.936  18.865  33.180  1.00 84.99           O  
ATOM    733  N   GLY L  95      33.695  20.232  34.958  1.00 74.47           N  
ATOM    734  CA  GLY L  95      33.740  19.153  35.903  1.00 72.17           C  
ATOM    735  C   GLY L  95      35.093  19.118  36.545  1.00 74.82           C  
ATOM    736  O   GLY L  95      36.080  19.596  35.989  1.00 81.22           O  
ATOM    737  N   THR L  96      35.153  18.566  37.775  1.00 74.52           N  
ATOM    738  CA  THR L  96      36.403  18.421  38.469  1.00 75.31           C  
ATOM    739  CB  THR L  96      36.551  19.349  39.646  1.00 74.18           C  
ATOM    740  OG1 THR L  96      36.456  20.701  39.218  1.00 79.42           O  
ATOM    741  CG2 THR L  96      37.913  19.108  40.322  1.00 71.71           C  
ATOM    742  C   THR L  96      36.446  17.023  38.997  1.00 80.58           C  
ATOM    743  O   THR L  96      35.533  16.588  39.696  1.00 83.42           O  
ATOM    744  N   LYS L  97      37.518  16.269  38.687  1.00 77.67           N  
ATOM    745  CA  LYS L  97      37.509  14.935  39.202  1.00 77.72           C  
ATOM    746  CB  LYS L  97      37.955  13.848  38.206  1.00 78.48           C  
ATOM    747  CG  LYS L  97      37.715  12.438  38.758  1.00 84.84           C  
ATOM    748  CD  LYS L  97      37.656  11.333  37.702  1.00 95.49           C  
ATOM    749  CE  LYS L  97      39.006  10.976  37.077  1.00106.01           C  
ATOM    750  NZ  LYS L  97      39.356  11.963  36.032  1.00110.29           N1+
ATOM    751  C   LYS L  97      38.360  14.863  40.426  1.00 79.84           C  
ATOM    752  O   LYS L  97      39.544  15.194  40.410  1.00 87.73           O  
ATOM    753  N   VAL L  98      37.737  14.431  41.541  1.00 75.74           N  
ATOM    754  CA  VAL L  98      38.441  14.259  42.778  1.00 78.27           C  
ATOM    755  CB  VAL L  98      37.674  14.717  43.984  1.00 77.82           C  
ATOM    756  CG1 VAL L  98      37.652  16.253  44.016  1.00 75.95           C  
ATOM    757  CG2 VAL L  98      36.262  14.123  43.893  1.00 81.61           C  
ATOM    758  C   VAL L  98      38.729  12.799  42.930  1.00 83.69           C  
ATOM    759  O   VAL L  98      37.816  11.973  42.970  1.00 86.16           O  
ATOM    760  N   GLN L  99      40.030  12.455  43.034  1.00 87.90           N  
ATOM    761  CA  GLN L  99      40.439  11.079  43.106  1.00 89.14           C  
ATOM    762  CB  GLN L  99      41.388  10.664  41.971  1.00 91.24           C  
ATOM    763  CG  GLN L  99      40.814  10.834  40.572  1.00 96.29           C  
ATOM    764  CD  GLN L  99      41.871  10.386  39.573  1.00 98.68           C  
ATOM    765  OE1 GLN L  99      41.732   9.345  38.937  1.00 96.49           O  
ATOM    766  NE2 GLN L  99      42.961  11.191  39.428  1.00101.52           N  
ATOM    767  C   GLN L  99      41.241  10.866  44.349  1.00 92.22           C  
ATOM    768  O   GLN L  99      41.792  11.801  44.927  1.00 90.59           O  
ATOM    769  N   VAL L 100      41.335   9.588  44.773  1.00 95.24           N  
ATOM    770  CA  VAL L 100      42.069   9.225  45.950  1.00101.46           C  
ATOM    771  CB  VAL L 100      41.750   7.846  46.449  1.00112.74           C  
ATOM    772  CG1 VAL L 100      42.609   7.566  47.688  1.00112.96           C  
ATOM    773  CG2 VAL L 100      40.242   7.731  46.709  1.00111.20           C  
ATOM    774  C   VAL L 100      43.526   9.223  45.608  1.00103.79           C  
ATOM    775  O   VAL L 100      43.919   8.828  44.510  1.00101.35           O  
ATOM    776  N   ASP L 101      44.367   9.686  46.555  1.00106.34           N  
ATOM    777  CA  ASP L 101      45.781   9.691  46.336  1.00108.60           C  
ATOM    778  CB  ASP L 101      46.341  11.093  46.040  1.00113.94           C  
ATOM    779  CG  ASP L 101      47.844  10.977  45.825  1.00119.87           C  
ATOM    780  OD1 ASP L 101      48.601  11.012  46.832  1.00116.27           O  
ATOM    781  OD2 ASP L 101      48.252  10.835  44.642  1.00124.94           O1-
ATOM    782  C   ASP L 101      46.434   9.196  47.615  1.00108.23           C  
ATOM    783  O   ASP L 101      45.759   9.223  48.679  1.00108.35           O  
ATOM    784  OXT ASP L 101      47.621   8.781  47.544  1.00  0.00           O1-
TER     785      ASP L 101 
ATOM    786  N   GLN H 102       7.591   7.364  45.990  1.00 90.70           N1+
ATOM    787  CA  GLN H 102       8.371   8.603  45.792  1.00 83.75           C  
ATOM    788  CB  GLN H 102       9.776   8.480  46.410  1.00 89.69           C  
ATOM    789  CG  GLN H 102       9.773   8.190  47.912  1.00100.35           C  
ATOM    790  CD  GLN H 102       9.629   6.686  48.108  1.00107.69           C  
ATOM    791  OE1 GLN H 102       9.579   5.924  47.144  1.00144.74           O  
ATOM    792  NE2 GLN H 102       9.573   6.241  49.392  1.00137.65           N  
ATOM    793  C   GLN H 102       8.538   8.856  44.334  1.00 76.98           C  
ATOM    794  O   GLN H 102       8.115   8.055  43.502  1.00 79.65           O  
ATOM    795  N   VAL H 103       9.161   9.998  43.985  1.00 89.84           N  
ATOM    796  CA  VAL H 103       9.335  10.321  42.601  1.00 75.40           C  
ATOM    797  CB  VAL H 103       9.746  11.751  42.392  1.00 68.03           C  
ATOM    798  CG1 VAL H 103      10.021  11.986  40.898  1.00 60.28           C  
ATOM    799  CG2 VAL H 103       8.647  12.655  42.977  1.00 69.03           C  
ATOM    800  C   VAL H 103      10.408   9.438  42.045  1.00 75.21           C  
ATOM    801  O   VAL H 103      11.490   9.323  42.620  1.00 78.72           O  
ATOM    802  N   ARG H 104      10.129   8.773  40.904  1.00 74.66           N  
ATOM    803  CA  ARG H 104      11.123   7.912  40.325  1.00 71.04           C  
ATOM    804  CB  ARG H 104      10.918   6.422  40.656  1.00 77.04           C  
ATOM    805  CG  ARG H 104      11.061   6.075  42.142  1.00 93.59           C  
ATOM    806  CD  ARG H 104      12.471   5.655  42.578  1.00103.25           C  
ATOM    807  NE  ARG H 104      13.195   6.866  43.059  1.00 83.41           N  
ATOM    808  CZ  ARG H 104      13.681   6.920  44.334  1.00 86.09           C  
ATOM    809  NH1 ARG H 104      13.474   5.880  45.195  1.00 88.50           N1+
ATOM    810  NH2 ARG H 104      14.373   8.022  44.746  1.00 87.13           N  
ATOM    811  C   ARG H 104      11.051   8.026  38.830  1.00 69.61           C  
ATOM    812  O   ARG H 104       9.966   8.091  38.253  1.00 77.65           O  
ATOM    813  N   LEU H 105      12.222   8.057  38.159  1.00 65.28           N  
ATOM    814  CA  LEU H 105      12.249   8.104  36.721  1.00 58.46           C  
ATOM    815  CB  LEU H 105      13.109   9.240  36.131  1.00 52.71           C  
ATOM    816  CG  LEU H 105      12.513  10.658  36.262  1.00 53.57           C  
ATOM    817  CD1 LEU H 105      11.232  10.809  35.428  1.00 59.67           C  
ATOM    818  CD2 LEU H 105      12.309  11.066  37.726  1.00 51.74           C  
ATOM    819  C   LEU H 105      12.835   6.814  36.229  1.00 64.98           C  
ATOM    820  O   LEU H 105      13.969   6.468  36.560  1.00 70.11           O  
ATOM    821  N   SER H 106      12.074   6.070  35.399  1.00 60.98           N  
ATOM    822  CA  SER H 106      12.561   4.811  34.911  1.00 59.17           C  
ATOM    823  CB  SER H 106      11.525   3.680  35.013  1.00 63.32           C  
ATOM    824  OG  SER H 106      10.414   3.954  34.171  1.00 64.53           O  
ATOM    825  C   SER H 106      12.904   4.975  33.463  1.00 62.61           C  
ATOM    826  O   SER H 106      12.089   5.442  32.669  1.00 69.19           O  
ATOM    827  N   GLN H 107      14.133   4.572  33.081  1.00 59.68           N  
ATOM    828  CA  GLN H 107      14.561   4.761  31.723  1.00 57.86           C  
ATOM    829  CB  GLN H 107      15.898   5.508  31.585  1.00 50.48           C  
ATOM    830  CG  GLN H 107      15.845   6.970  32.025  1.00 55.81           C  
ATOM    831  CD  GLN H 107      17.202   7.581  31.708  1.00 58.02           C  
ATOM    832  OE1 GLN H 107      17.762   8.334  32.503  1.00 65.45           O  
ATOM    833  NE2 GLN H 107      17.745   7.246  30.507  1.00 56.06           N  
ATOM    834  C   GLN H 107      14.733   3.441  31.038  1.00 64.43           C  
ATOM    835  O   GLN H 107      14.791   2.387  31.671  1.00 68.16           O  
ATOM    836  N   SER H 108      14.814   3.493  29.691  1.00 64.04           N  
ATOM    837  CA  SER H 108      14.987   2.339  28.852  1.00 62.30           C  
ATOM    838  CB  SER H 108      14.846   2.640  27.350  1.00 66.38           C  
ATOM    839  OG  SER H 108      13.604   3.265  27.083  1.00 70.80           O  
ATOM    840  C   SER H 108      16.404   1.894  29.012  1.00 65.29           C  
ATOM    841  O   SER H 108      17.181   2.511  29.733  1.00 68.77           O  
ATOM    842  N   GLY H 109      16.780   0.789  28.341  1.00 70.05           N  
ATOM    843  CA  GLY H 109      18.117   0.284  28.466  1.00 72.26           C  
ATOM    844  C   GLY H 109      19.023   0.986  27.498  1.00 71.89           C  
ATOM    845  O   GLY H 109      18.595   1.827  26.709  1.00 73.63           O  
ATOM    846  N   GLY H 110      20.326   0.628  27.543  1.00 71.00           N  
ATOM    847  CA  GLY H 110      21.328   1.218  26.697  1.00 69.78           C  
ATOM    848  C   GLY H 110      21.241   0.609  25.332  1.00 72.29           C  
ATOM    849  O   GLY H 110      20.630  -0.442  25.145  1.00 81.68           O  
ATOM    850  N   GLN H 111      21.877   1.261  24.335  1.00 71.78           N  
ATOM    851  CA  GLN H 111      21.792   0.757  22.992  1.00 70.85           C  
ATOM    852  CB  GLN H 111      20.684   1.450  22.180  1.00 67.14           C  
ATOM    853  CG  GLN H 111      19.291   1.251  22.777  1.00 70.15           C  
ATOM    854  CD  GLN H 111      18.287   2.044  21.951  1.00 78.40           C  
ATOM    855  OE1 GLN H 111      18.333   2.042  20.723  1.00 78.14           O  
ATOM    856  NE2 GLN H 111      17.349   2.743  22.646  1.00 84.61           N  
ATOM    857  C   GLN H 111      23.084   1.014  22.273  1.00 69.91           C  
ATOM    858  O   GLN H 111      23.847   1.914  22.621  1.00 71.72           O  
ATOM    859  N   MET H 112      23.360   0.193  21.239  1.00 68.92           N  
ATOM    860  CA  MET H 112      24.533   0.366  20.429  1.00 67.78           C  
ATOM    861  CB  MET H 112      25.373  -0.913  20.290  1.00 69.57           C  
ATOM    862  CG  MET H 112      26.079  -1.310  21.588  1.00 76.12           C  
ATOM    863  SD  MET H 112      26.790  -2.981  21.588  1.00120.47           S  
ATOM    864  CE  MET H 112      25.200  -3.778  21.951  1.00 99.25           C  
ATOM    865  C   MET H 112      24.053   0.742  19.064  1.00 69.12           C  
ATOM    866  O   MET H 112      23.201   0.064  18.490  1.00 73.95           O  
ATOM    867  N   LYS H 113      24.590   1.844  18.506  1.00 71.90           N  
ATOM    868  CA  LYS H 113      24.120   2.274  17.221  1.00 73.13           C  
ATOM    869  CB  LYS H 113      23.333   3.595  17.267  1.00 70.16           C  
ATOM    870  CG  LYS H 113      21.999   3.483  18.007  1.00 71.36           C  
ATOM    871  CD  LYS H 113      21.062   2.436  17.403  1.00 76.71           C  
ATOM    872  CE  LYS H 113      19.699   2.347  18.086  1.00 76.93           C  
ATOM    873  NZ  LYS H 113      18.866   1.327  17.411  1.00 72.02           N1+
ATOM    874  C   LYS H 113      25.280   2.490  16.306  1.00 75.01           C  
ATOM    875  O   LYS H 113      26.435   2.521  16.725  1.00 79.79           O  
ATOM    876  N   LYS H 114      24.981   2.613  14.997  1.00 72.16           N  
ATOM    877  CA  LYS H 114      25.986   2.886  14.012  1.00 74.50           C  
ATOM    878  CB  LYS H 114      25.916   1.980  12.773  1.00 75.30           C  
ATOM    879  CG  LYS H 114      26.189   0.505  13.078  1.00 83.08           C  
ATOM    880  CD  LYS H 114      25.843  -0.438  11.923  1.00 87.89           C  
ATOM    881  CE  LYS H 114      25.978  -1.923  12.263  1.00 93.09           C  
ATOM    882  NZ  LYS H 114      24.715  -2.422  12.852  1.00102.44           N1+
ATOM    883  C   LYS H 114      25.732   4.285  13.556  1.00 74.46           C  
ATOM    884  O   LYS H 114      24.648   4.829  13.760  1.00 69.60           O  
ATOM    885  N   PRO H 115      26.711   4.892  12.952  1.00 76.27           N  
ATOM    886  CA  PRO H 115      26.525   6.245  12.520  1.00 74.06           C  
ATOM    887  CD  PRO H 115      28.098   4.614  13.292  1.00 80.45           C  
ATOM    888  CB  PRO H 115      27.912   6.742  12.120  1.00 76.31           C  
ATOM    889  CG  PRO H 115      28.854   5.929  13.028  1.00 79.00           C  
ATOM    890  C   PRO H 115      25.493   6.340  11.447  1.00 73.94           C  
ATOM    891  O   PRO H 115      25.465   5.480  10.570  1.00 78.63           O  
ATOM    892  N   GLY H 116      24.641   7.383  11.500  1.00 71.56           N  
ATOM    893  CA  GLY H 116      23.630   7.584  10.502  1.00 71.64           C  
ATOM    894  C   GLY H 116      22.309   7.089  11.011  1.00 74.36           C  
ATOM    895  O   GLY H 116      21.260   7.516  10.532  1.00 77.51           O  
ATOM    896  N   ASP H 117      22.317   6.191  12.012  1.00 73.03           N  
ATOM    897  CA  ASP H 117      21.084   5.660  12.522  1.00 73.35           C  
ATOM    898  CB  ASP H 117      21.253   4.343  13.302  1.00 72.95           C  
ATOM    899  CG  ASP H 117      21.564   3.232  12.312  1.00 82.49           C  
ATOM    900  OD1 ASP H 117      20.759   3.050  11.361  1.00  0.00           O  
ATOM    901  OD2 ASP H 117      22.614   2.558  12.488  1.00  0.00           O1-
ATOM    902  C   ASP H 117      20.505   6.653  13.476  1.00 72.74           C  
ATOM    903  O   ASP H 117      21.086   7.707  13.729  1.00 78.39           O  
ATOM    904  N   SER H 118      19.306   6.334  14.007  1.00 66.16           N  
ATOM    905  CA  SER H 118      18.639   7.176  14.957  1.00 64.28           C  
ATOM    906  CB  SER H 118      17.319   7.758  14.424  1.00 67.86           C  
ATOM    907  OG  SER H 118      16.422   6.708  14.097  1.00 76.46           O  
ATOM    908  C   SER H 118      18.321   6.329  16.152  1.00 65.98           C  
ATOM    909  O   SER H 118      18.269   5.103  16.057  1.00 73.20           O  
ATOM    910  N   MET H 119      18.119   6.963  17.327  1.00 63.22           N  
ATOM    911  CA  MET H 119      17.835   6.184  18.500  1.00 63.16           C  
ATOM    912  CB  MET H 119      18.983   6.167  19.523  1.00 64.29           C  
ATOM    913  CG  MET H 119      19.256   7.538  20.141  1.00 67.24           C  
ATOM    914  SD  MET H 119      20.605   7.556  21.358  1.00 95.34           S  
ATOM    915  CE  MET H 119      20.490   9.340  21.666  1.00174.18           C  
ATOM    916  C   MET H 119      16.633   6.749  19.193  1.00 63.30           C  
ATOM    917  O   MET H 119      16.299   7.923  19.040  1.00 63.41           O  
ATOM    918  N   ARG H 120      15.926   5.888  19.957  1.00 63.56           N  
ATOM    919  CA  ARG H 120      14.784   6.318  20.712  1.00 64.33           C  
ATOM    920  CB  ARG H 120      13.448   5.732  20.222  1.00 66.63           C  
ATOM    921  CG  ARG H 120      12.892   6.345  18.936  1.00 79.25           C  
ATOM    922  CD  ARG H 120      11.498   5.811  18.603  1.00 86.49           C  
ATOM    923  NE  ARG H 120      10.794   5.630  19.907  1.00 89.43           N  
ATOM    924  CZ  ARG H 120       9.431   5.612  19.983  1.00 88.86           C  
ATOM    925  NH1 ARG H 120       8.672   5.823  18.869  1.00 81.13           N1+
ATOM    926  NH2 ARG H 120       8.827   5.365  21.181  1.00 89.17           N  
ATOM    927  C   ARG H 120      14.942   5.811  22.112  1.00 64.68           C  
ATOM    928  O   ARG H 120      15.245   4.638  22.326  1.00 68.31           O  
ATOM    929  N   ILE H 121      14.739   6.693  23.111  1.00 56.92           N  
ATOM    930  CA  ILE H 121      14.823   6.275  24.480  1.00 54.88           C  
ATOM    931  CB  ILE H 121      16.080   6.722  25.171  1.00 60.31           C  
ATOM    932  CG1 ILE H 121      16.203   8.252  25.164  1.00 88.35           C  
ATOM    933  CG2 ILE H 121      17.262   5.985  24.517  1.00 88.44           C  
ATOM    934  CD1 ILE H 121      17.373   8.757  26.010  1.00 60.28           C  
ATOM    935  C   ILE H 121      13.624   6.799  25.206  1.00 53.20           C  
ATOM    936  O   ILE H 121      13.071   7.838  24.844  1.00 56.98           O  
ATOM    937  N   SER H 122      13.167   6.064  26.244  1.00 53.69           N  
ATOM    938  CA  SER H 122      11.988   6.495  26.943  1.00 56.26           C  
ATOM    939  CB  SER H 122      10.799   5.523  26.818  1.00 57.60           C  
ATOM    940  OG  SER H 122      11.092   4.290  27.459  1.00 66.83           O  
ATOM    941  C   SER H 122      12.297   6.666  28.400  1.00 59.59           C  
ATOM    942  O   SER H 122      13.245   6.083  28.926  1.00 63.75           O  
ATOM    943  N   CYS H 123      11.507   7.527  29.077  1.00 59.66           N  
ATOM    944  CA  CYS H 123      11.662   7.788  30.479  1.00 56.21           C  
ATOM    945  CB  CYS H 123      12.369   9.144  30.747  1.00 58.07           C  
ATOM    946  SG  CYS H 123      12.597   9.564  32.506  1.00 75.98           S  
ATOM    947  C   CYS H 123      10.284   7.818  31.074  1.00 60.30           C  
ATOM    948  O   CYS H 123       9.483   8.699  30.766  1.00 65.20           O  
ATOM    949  N   ARG H 124       9.969   6.848  31.957  1.00 60.54           N  
ATOM    950  CA  ARG H 124       8.649   6.819  32.520  1.00 58.31           C  
ATOM    951  CB  ARG H 124       8.038   5.411  32.616  1.00 63.77           C  
ATOM    952  CG  ARG H 124       6.546   5.411  32.952  1.00 67.96           C  
ATOM    953  CD  ARG H 124       5.929   4.011  32.971  1.00 70.67           C  
ATOM    954  NE  ARG H 124       4.464   4.165  33.188  1.00 70.47           N  
ATOM    955  CZ  ARG H 124       3.616   3.145  32.868  1.00 80.52           C  
ATOM    956  NH1 ARG H 124       4.107   1.974  32.367  1.00 83.84           N1+
ATOM    957  NH2 ARG H 124       2.272   3.296  33.045  1.00 84.45           N  
ATOM    958  C   ARG H 124       8.725   7.388  33.898  1.00 61.34           C  
ATOM    959  O   ARG H 124       9.624   7.065  34.672  1.00 71.62           O  
ATOM    960  N   ALA H 125       7.759   8.259  34.243  1.00 59.21           N  
ATOM    961  CA  ALA H 125       7.780   8.917  35.518  1.00 59.30           C  
ATOM    962  CB  ALA H 125       7.532  10.431  35.422  1.00 61.46           C  
ATOM    963  C   ALA H 125       6.700   8.351  36.381  1.00 66.73           C  
ATOM    964  O   ALA H 125       5.678   7.882  35.882  1.00 69.46           O  
ATOM    965  N   SER H 126       6.930   8.350  37.714  1.00 68.50           N  
ATOM    966  CA  SER H 126       5.941   7.869  38.637  1.00 70.88           C  
ATOM    967  CB  SER H 126       6.076   6.375  38.979  1.00 75.32           C  
ATOM    968  OG  SER H 126       5.838   5.573  37.835  1.00 76.97           O  
ATOM    969  C   SER H 126       6.129   8.580  39.937  1.00 66.19           C  
ATOM    970  O   SER H 126       7.204   9.108  40.221  1.00 73.33           O  
ATOM    971  N   GLY H 127       5.070   8.573  40.767  1.00 83.71           N  
ATOM    972  CA  GLY H 127       5.147   9.100  42.096  1.00 85.39           C  
ATOM    973  C   GLY H 127       4.623  10.497  42.152  1.00 78.39           C  
ATOM    974  O   GLY H 127       4.307  10.991  43.235  1.00 82.60           O  
ATOM    975  N   TYR H 128       4.513  11.184  41.001  1.00 73.26           N  
ATOM    976  CA  TYR H 128       4.050  12.539  41.071  1.00 78.15           C  
ATOM    977  CB  TYR H 128       5.195  13.569  41.116  1.00 74.89           C  
ATOM    978  CG  TYR H 128       5.935  13.514  39.822  1.00 70.23           C  
ATOM    979  CD1 TYR H 128       6.824  12.496  39.561  1.00 72.34           C  
ATOM    980  CD2 TYR H 128       5.749  14.492  38.871  1.00 68.69           C  
ATOM    981  CE1 TYR H 128       7.504  12.454  38.366  1.00 68.58           C  
ATOM    982  CE2 TYR H 128       6.428  14.456  37.676  1.00 66.78           C  
ATOM    983  CZ  TYR H 128       7.308  13.432  37.422  1.00 65.71           C  
ATOM    984  OH  TYR H 128       8.007  13.387  36.197  1.00 61.38           O  
ATOM    985  C   TYR H 128       3.210  12.837  39.869  1.00 78.22           C  
ATOM    986  O   TYR H 128       3.146  12.045  38.929  1.00 81.41           O  
ATOM    987  N   GLU H 129       2.507  13.993  39.898  1.00 77.18           N  
ATOM    988  CA  GLU H 129       1.717  14.377  38.761  1.00 81.15           C  
ATOM    989  CB  GLU H 129       0.780  15.573  38.998  1.00 90.38           C  
ATOM    990  CG  GLU H 129       0.053  16.010  37.722  1.00 91.15           C  
ATOM    991  CD  GLU H 129      -0.822  14.860  37.237  1.00 95.92           C  
ATOM    992  OE1 GLU H 129      -1.230  14.032  38.092  1.00 96.10           O  
ATOM    993  OE2 GLU H 129      -1.094  14.790  36.008  1.00 96.62           O1-
ATOM    994  C   GLU H 129       2.659  14.763  37.666  1.00 75.92           C  
ATOM    995  O   GLU H 129       3.465  15.682  37.802  1.00 76.66           O  
ATOM    996  N   PHE H 130       2.509  14.087  36.519  1.00 74.51           N  
ATOM    997  CA  PHE H 130       3.365  14.167  35.370  1.00 65.53           C  
ATOM    998  CB  PHE H 130       2.944  13.122  34.322  1.00 63.38           C  
ATOM    999  CG  PHE H 130       3.961  13.031  33.240  1.00 60.67           C  
ATOM   1000  CD1 PHE H 130       5.224  12.564  33.516  1.00 55.69           C  
ATOM   1001  CD2 PHE H 130       3.639  13.363  31.946  1.00 63.77           C  
ATOM   1002  CE1 PHE H 130       6.166  12.462  32.521  1.00 56.61           C  
ATOM   1003  CE2 PHE H 130       4.579  13.260  30.948  1.00 62.57           C  
ATOM   1004  CZ  PHE H 130       5.844  12.811  31.232  1.00 57.80           C  
ATOM   1005  C   PHE H 130       3.321  15.535  34.749  1.00 68.98           C  
ATOM   1006  O   PHE H 130       4.322  16.021  34.224  1.00 74.41           O  
ATOM   1007  N   GLN H 131       2.134  16.163  34.754  1.00 69.47           N  
ATOM   1008  CA  GLN H 131       1.843  17.426  34.131  1.00 71.68           C  
ATOM   1009  CB  GLN H 131       0.328  17.663  34.001  1.00 69.54           C  
ATOM   1010  CG  GLN H 131      -0.042  18.765  33.006  1.00 69.08           C  
ATOM   1011  CD  GLN H 131      -1.527  18.625  32.695  1.00  0.00           C  
ATOM   1012  OE1 GLN H 131      -2.035  19.227  31.750  1.00  0.00           O  
ATOM   1013  NE2 GLN H 131      -2.243  17.795  33.499  1.00  0.00           N  
ATOM   1014  C   GLN H 131       2.474  18.587  34.852  1.00 76.98           C  
ATOM   1015  O   GLN H 131       2.686  19.645  34.261  1.00 83.07           O  
ATOM   1016  N   ASN H 132       2.761  18.441  36.157  1.00 73.46           N  
ATOM   1017  CA  ASN H 132       3.193  19.532  36.997  1.00 72.87           C  
ATOM   1018  CB  ASN H 132       3.469  19.093  38.447  1.00 81.53           C  
ATOM   1019  CG  ASN H 132       2.158  18.703  39.113  1.00 87.99           C  
ATOM   1020  OD1 ASN H 132       1.090  18.781  38.508  1.00 89.54           O  
ATOM   1021  ND2 ASN H 132       2.238  18.278  40.403  1.00 91.53           N  
ATOM   1022  C   ASN H 132       4.452  20.206  36.531  1.00 69.19           C  
ATOM   1023  O   ASN H 132       4.535  21.434  36.595  1.00 71.65           O  
ATOM   1024  N   CYS H 133       5.478  19.450  36.087  1.00 56.77           N  
ATOM   1025  CA  CYS H 133       6.716  20.087  35.724  1.00 59.77           C  
ATOM   1026  CB  CYS H 133       7.724  20.130  36.890  1.00 62.67           C  
ATOM   1027  SG  CYS H 133       7.794  18.551  37.780  1.00 78.69           S  
ATOM   1028  C   CYS H 133       7.338  19.382  34.547  1.00 60.32           C  
ATOM   1029  O   CYS H 133       6.969  18.297  34.113  1.00 57.99           O  
ATOM   1030  N   PRO H 134       8.293  20.071  34.027  1.00 56.63           N  
ATOM   1031  CA  PRO H 134       8.979  19.727  32.810  1.00 55.16           C  
ATOM   1032  CD  PRO H 134       8.258  21.510  34.238  1.00 42.45           C  
ATOM   1033  CB  PRO H 134       9.683  21.000  32.348  1.00 53.42           C  
ATOM   1034  CG  PRO H 134       8.848  22.132  32.965  1.00 39.91           C  
ATOM   1035  C   PRO H 134       9.945  18.598  32.988  1.00 56.94           C  
ATOM   1036  O   PRO H 134      10.412  18.369  34.102  1.00 61.26           O  
ATOM   1037  N   ILE H 135      10.262  17.878  31.894  1.00 56.87           N  
ATOM   1038  CA  ILE H 135      11.255  16.847  31.973  1.00 54.08           C  
ATOM   1039  CB  ILE H 135      10.801  15.467  31.588  1.00 53.89           C  
ATOM   1040  CG1 ILE H 135       9.788  14.952  32.624  1.00 51.48           C  
ATOM   1041  CG2 ILE H 135      12.043  14.566  31.455  1.00 56.07           C  
ATOM   1042  CD1 ILE H 135       9.240  13.565  32.310  1.00 70.32           C  
ATOM   1043  C   ILE H 135      12.378  17.253  31.077  1.00 58.28           C  
ATOM   1044  O   ILE H 135      12.168  17.862  30.029  1.00 65.39           O  
ATOM   1045  N   ASN H 136      13.623  16.947  31.494  1.00 56.89           N  
ATOM   1046  CA  ASN H 136      14.770  17.381  30.745  1.00 54.15           C  
ATOM   1047  CB  ASN H 136      15.743  18.232  31.580  1.00 51.02           C  
ATOM   1048  CG  ASN H 136      15.018  19.494  32.030  1.00 56.54           C  
ATOM   1049  OD1 ASN H 136      15.084  20.534  31.377  1.00 58.66           O  
ATOM   1050  ND2 ASN H 136      14.294  19.399  33.176  1.00 60.22           N  
ATOM   1051  C   ASN H 136      15.551  16.181  30.304  1.00 54.68           C  
ATOM   1052  O   ASN H 136      15.392  15.086  30.839  1.00 57.02           O  
ATOM   1053  N   TRP H 137      16.394  16.364  29.265  1.00 55.56           N  
ATOM   1054  CA  TRP H 137      17.257  15.308  28.818  1.00 51.20           C  
ATOM   1055  CB  TRP H 137      16.926  14.801  27.406  1.00 51.76           C  
ATOM   1056  CG  TRP H 137      15.609  14.060  27.348  1.00 56.56           C  
ATOM   1057  CD2 TRP H 137      15.463  12.664  27.650  1.00 54.75           C  
ATOM   1058  CD1 TRP H 137      14.362  14.521  27.037  1.00 54.30           C  
ATOM   1059  NE1 TRP H 137      13.447  13.497  27.126  1.00 53.04           N  
ATOM   1060  CE2 TRP H 137      14.113  12.349  27.505  1.00 53.88           C  
ATOM   1061  CE3 TRP H 137      16.382  11.723  28.021  1.00 54.30           C  
ATOM   1062  CZ2 TRP H 137      13.658  11.080  27.729  1.00 53.32           C  
ATOM   1063  CZ3 TRP H 137      15.921  10.444  28.247  1.00 50.57           C  
ATOM   1064  CH2 TRP H 137      14.585  10.131  28.104  1.00 54.87           C  
ATOM   1065  C   TRP H 137      18.659  15.834  28.821  1.00 57.27           C  
ATOM   1066  O   TRP H 137      18.947  16.873  28.228  1.00 61.95           O  
ATOM   1067  N   ILE H 138      19.577  15.115  29.505  1.00 55.08           N  
ATOM   1068  CA  ILE H 138      20.934  15.568  29.607  1.00 47.39           C  
ATOM   1069  CB  ILE H 138      21.240  16.070  30.986  1.00 55.20           C  
ATOM   1070  CG1 ILE H 138      20.262  17.214  31.313  1.00 59.21           C  
ATOM   1071  CG2 ILE H 138      22.719  16.490  31.053  1.00 54.53           C  
ATOM   1072  CD1 ILE H 138      20.219  17.606  32.783  1.00 70.47           C  
ATOM   1073  C   ILE H 138      21.846  14.422  29.283  1.00 53.93           C  
ATOM   1074  O   ILE H 138      21.613  13.289  29.700  1.00 64.60           O  
ATOM   1075  N   ARG H 139      22.922  14.695  28.515  1.00 53.51           N  
ATOM   1076  CA  ARG H 139      23.835  13.652  28.128  1.00 55.97           C  
ATOM   1077  CB  ARG H 139      24.076  13.580  26.610  1.00 54.99           C  
ATOM   1078  CG  ARG H 139      24.630  14.889  26.039  1.00 58.07           C  
ATOM   1079  CD  ARG H 139      25.366  14.745  24.705  1.00 60.52           C  
ATOM   1080  NE  ARG H 139      24.360  14.519  23.631  1.00 60.52           N  
ATOM   1081  CZ  ARG H 139      24.636  14.930  22.359  1.00 62.32           C  
ATOM   1082  NH1 ARG H 139      25.799  15.591  22.094  1.00 54.75           N1+
ATOM   1083  NH2 ARG H 139      23.753  14.676  21.349  1.00 67.41           N  
ATOM   1084  C   ARG H 139      25.174  13.931  28.738  1.00 58.02           C  
ATOM   1085  O   ARG H 139      25.629  15.073  28.761  1.00 62.71           O  
ATOM   1086  N   LEU H 140      25.839  12.880  29.268  1.00 63.12           N  
ATOM   1087  CA  LEU H 140      27.159  13.076  29.799  1.00 61.57           C  
ATOM   1088  CB  LEU H 140      27.318  12.780  31.303  1.00 58.45           C  
ATOM   1089  CG  LEU H 140      26.613  13.786  32.230  1.00 66.23           C  
ATOM   1090  CD1 LEU H 140      25.089  13.636  32.172  1.00 56.51           C  
ATOM   1091  CD2 LEU H 140      27.167  13.715  33.659  1.00 65.95           C  
ATOM   1092  C   LEU H 140      28.115  12.172  29.087  1.00 69.11           C  
ATOM   1093  O   LEU H 140      27.983  10.949  29.117  1.00 69.98           O  
ATOM   1094  N   ALA H 141      29.131  12.770  28.439  1.00 71.47           N  
ATOM   1095  CA  ALA H 141      30.142  12.016  27.759  1.00 77.65           C  
ATOM   1096  CB  ALA H 141      30.506  12.580  26.376  1.00 76.08           C  
ATOM   1097  C   ALA H 141      31.354  12.121  28.627  1.00 83.19           C  
ATOM   1098  O   ALA H 141      31.569  13.139  29.284  1.00 82.13           O  
ATOM   1099  N   PRO H 142      32.150  11.093  28.670  1.00 92.31           N  
ATOM   1100  CA  PRO H 142      33.291  11.145  29.533  1.00 93.29           C  
ATOM   1101  CD  PRO H 142      31.668   9.736  28.475  1.00 95.29           C  
ATOM   1102  CB  PRO H 142      33.846   9.723  29.574  1.00 90.45           C  
ATOM   1103  CG  PRO H 142      32.600   8.850  29.324  1.00 95.10           C  
ATOM   1104  C   PRO H 142      34.267  12.187  29.096  1.00 94.88           C  
ATOM   1105  O   PRO H 142      34.612  12.226  27.916  1.00 90.93           O  
ATOM   1106  N   GLY H 143      34.730  13.030  30.040  1.00 95.49           N  
ATOM   1107  CA  GLY H 143      35.712  14.037  29.753  1.00 96.88           C  
ATOM   1108  C   GLY H 143      35.094  15.205  29.041  1.00 95.89           C  
ATOM   1109  O   GLY H 143      35.809  15.986  28.416  1.00101.46           O  
ATOM   1110  N   LYS H 144      33.757  15.370  29.103  1.00 89.02           N  
ATOM   1111  CA  LYS H 144      33.171  16.488  28.410  1.00 84.52           C  
ATOM   1112  CB  LYS H 144      32.479  16.095  27.090  1.00 85.19           C  
ATOM   1113  CG  LYS H 144      33.465  15.659  26.003  1.00 93.89           C  
ATOM   1114  CD  LYS H 144      32.821  14.923  24.825  1.00102.49           C  
ATOM   1115  CE  LYS H 144      32.473  15.824  23.641  1.00118.95           C  
ATOM   1116  NZ  LYS H 144      31.972  15.004  22.515  1.00119.67           N1+
ATOM   1117  C   LYS H 144      32.140  17.126  29.290  1.00 78.76           C  
ATOM   1118  O   LYS H 144      31.630  16.501  30.219  1.00 77.13           O  
ATOM   1119  N   ARG H 145      31.805  18.406  29.011  1.00 74.20           N  
ATOM   1120  CA  ARG H 145      30.832  19.113  29.799  1.00 70.56           C  
ATOM   1121  CB  ARG H 145      30.562  20.563  29.359  1.00 65.99           C  
ATOM   1122  CG  ARG H 145      31.676  21.589  29.572  1.00 65.98           C  
ATOM   1123  CD  ARG H 145      31.254  22.982  29.083  1.00 67.71           C  
ATOM   1124  NE  ARG H 145      32.392  23.929  29.263  1.00 74.75           N  
ATOM   1125  CZ  ARG H 145      32.429  24.788  30.324  1.00 84.93           C  
ATOM   1126  NH1 ARG H 145      31.442  24.766  31.267  1.00 85.01           N1+
ATOM   1127  NH2 ARG H 145      33.446  25.693  30.428  1.00 88.30           N  
ATOM   1128  C   ARG H 145      29.519  18.440  29.587  1.00 70.85           C  
ATOM   1129  O   ARG H 145      29.201  18.014  28.480  1.00 75.19           O  
ATOM   1130  N   PRO H 146      28.733  18.356  30.625  1.00 61.41           N  
ATOM   1131  CA  PRO H 146      27.432  17.765  30.503  1.00 55.59           C  
ATOM   1132  CD  PRO H 146      29.268  18.234  31.971  1.00 60.73           C  
ATOM   1133  CB  PRO H 146      26.905  17.640  31.929  1.00 49.74           C  
ATOM   1134  CG  PRO H 146      28.186  17.488  32.771  1.00 57.15           C  
ATOM   1135  C   PRO H 146      26.612  18.638  29.607  1.00 60.39           C  
ATOM   1136  O   PRO H 146      26.740  19.858  29.697  1.00 67.65           O  
ATOM   1137  N   GLU H 147      25.768  18.045  28.738  1.00 56.59           N  
ATOM   1138  CA  GLU H 147      25.014  18.856  27.825  1.00 56.24           C  
ATOM   1139  CB  GLU H 147      25.211  18.502  26.339  1.00 55.97           C  
ATOM   1140  CG  GLU H 147      26.546  18.945  25.743  1.00 67.89           C  
ATOM   1141  CD  GLU H 147      26.514  18.642  24.248  1.00 78.87           C  
ATOM   1142  OE1 GLU H 147      25.721  19.301  23.522  1.00 80.81           O  
ATOM   1143  OE2 GLU H 147      27.282  17.742  23.813  1.00 82.30           O1-
ATOM   1144  C   GLU H 147      23.553  18.701  28.083  1.00 59.57           C  
ATOM   1145  O   GLU H 147      23.031  17.593  28.198  1.00 63.97           O  
ATOM   1146  N   TRP H 148      22.852  19.846  28.157  1.00 59.00           N  
ATOM   1147  CA  TRP H 148      21.433  19.852  28.332  1.00 54.88           C  
ATOM   1148  CB  TRP H 148      20.956  21.074  29.128  1.00 55.96           C  
ATOM   1149  CG  TRP H 148      19.464  21.257  29.170  1.00 57.20           C  
ATOM   1150  CD2 TRP H 148      18.771  22.155  28.292  1.00 55.66           C  
ATOM   1151  CD1 TRP H 148      18.520  20.695  29.976  1.00 56.56           C  
ATOM   1152  NE1 TRP H 148      17.278  21.194  29.658  1.00 59.20           N  
ATOM   1153  CE2 TRP H 148      17.420  22.094  28.622  1.00 57.20           C  
ATOM   1154  CE3 TRP H 148      19.231  22.968  27.297  1.00 56.35           C  
ATOM   1155  CZ2 TRP H 148      16.498  22.851  27.955  1.00 57.76           C  
ATOM   1156  CZ3 TRP H 148      18.298  23.725  26.623  1.00 57.25           C  
ATOM   1157  CH2 TRP H 148      16.958  23.669  26.945  1.00 55.96           C  
ATOM   1158  C   TRP H 148      20.851  19.922  26.955  1.00 60.01           C  
ATOM   1159  O   TRP H 148      21.084  20.881  26.223  1.00 64.72           O  
ATOM   1160  N   MET H 149      20.162  18.837  26.547  1.00 55.87           N  
ATOM   1161  CA  MET H 149      19.540  18.701  25.260  1.00 50.92           C  
ATOM   1162  CB  MET H 149      19.199  17.233  24.961  1.00 50.62           C  
ATOM   1163  CG  MET H 149      20.463  16.369  24.904  1.00 53.58           C  
ATOM   1164  SD  MET H 149      20.191  14.597  24.605  1.00 61.80           S  
ATOM   1165  CE  MET H 149      19.697  14.794  22.869  1.00 68.63           C  
ATOM   1166  C   MET H 149      18.299  19.539  25.113  1.00 52.98           C  
ATOM   1167  O   MET H 149      18.090  20.160  24.072  1.00 54.67           O  
ATOM   1168  N   GLY H 150      17.431  19.579  26.148  1.00 56.19           N  
ATOM   1169  CA  GLY H 150      16.213  20.340  26.037  1.00 52.88           C  
ATOM   1170  C   GLY H 150      15.218  19.822  27.033  1.00 58.01           C  
ATOM   1171  O   GLY H 150      15.426  18.787  27.663  1.00 62.71           O  
ATOM   1172  N   TRP H 151      14.090  20.547  27.191  1.00 58.27           N  
ATOM   1173  CA  TRP H 151      13.074  20.125  28.113  1.00 54.19           C  
ATOM   1174  CB  TRP H 151      12.904  21.045  29.339  1.00 54.07           C  
ATOM   1175  CG  TRP H 151      12.788  22.522  29.045  1.00 54.88           C  
ATOM   1176  CD2 TRP H 151      11.621  23.160  28.505  1.00 57.31           C  
ATOM   1177  CD1 TRP H 151      13.724  23.502  29.204  1.00 52.08           C  
ATOM   1178  NE1 TRP H 151      13.212  24.713  28.805  1.00 55.40           N  
ATOM   1179  CE2 TRP H 151      11.917  24.517  28.371  1.00 56.59           C  
ATOM   1180  CE3 TRP H 151      10.403  22.658  28.149  1.00 60.84           C  
ATOM   1181  CZ2 TRP H 151      10.996  25.395  27.874  1.00 54.48           C  
ATOM   1182  CZ3 TRP H 151       9.475  23.544  27.652  1.00 59.61           C  
ATOM   1183  CH2 TRP H 151       9.765  24.886  27.518  1.00 55.14           C  
ATOM   1184  C   TRP H 151      11.765  20.020  27.400  1.00 56.01           C  
ATOM   1185  O   TRP H 151      11.578  20.575  26.319  1.00 59.38           O  
ATOM   1186  N   MET H 152      10.839  19.239  27.992  1.00 58.94           N  
ATOM   1187  CA  MET H 152       9.531  19.042  27.438  1.00 52.38           C  
ATOM   1188  CB  MET H 152       9.351  17.630  26.850  1.00 49.29           C  
ATOM   1189  CG  MET H 152       7.920  17.260  26.450  1.00 53.59           C  
ATOM   1190  SD  MET H 152       6.859  16.743  27.835  1.00  0.00           S  
ATOM   1191  CE  MET H 152       7.857  15.283  28.245  1.00  0.00           C  
ATOM   1192  C   MET H 152       8.531  19.217  28.535  1.00 57.36           C  
ATOM   1193  O   MET H 152       8.713  18.715  29.643  1.00 61.52           O  
ATOM   1194  N   LYS H 153       7.436  19.948  28.248  1.00 57.75           N  
ATOM   1195  CA  LYS H 153       6.398  20.111  29.224  1.00 52.50           C  
ATOM   1196  CB  LYS H 153       5.891  21.560  29.328  1.00 48.22           C  
ATOM   1197  CG  LYS H 153       6.946  22.476  29.951  1.00 52.31           C  
ATOM   1198  CD  LYS H 153       6.680  23.976  29.801  1.00 53.28           C  
ATOM   1199  CE  LYS H 153       7.767  24.829  30.458  1.00 60.27           C  
ATOM   1200  NZ  LYS H 153       7.465  26.268  30.294  1.00 69.39           N1+
ATOM   1201  C   LYS H 153       5.280  19.211  28.803  1.00 60.32           C  
ATOM   1202  O   LYS H 153       4.676  19.372  27.744  1.00 66.25           O  
ATOM   1203  N   PRO H 154       4.971  18.270  29.645  1.00 62.32           N  
ATOM   1204  CA  PRO H 154       4.022  17.250  29.287  1.00 65.07           C  
ATOM   1205  CD  PRO H 154       5.923  17.810  30.643  1.00 64.32           C  
ATOM   1206  CB  PRO H 154       4.125  16.198  30.383  1.00 59.44           C  
ATOM   1207  CG  PRO H 154       5.575  16.332  30.884  1.00 66.99           C  
ATOM   1208  C   PRO H 154       2.618  17.693  29.019  1.00 67.11           C  
ATOM   1209  O   PRO H 154       1.905  16.957  28.339  1.00 61.70           O  
ATOM   1210  N   ARG H 155       2.162  18.839  29.555  1.00 67.81           N  
ATOM   1211  CA  ARG H 155       0.776  19.147  29.329  1.00 69.21           C  
ATOM   1212  CB  ARG H 155       0.317  20.389  30.119  1.00 74.62           C  
ATOM   1213  CG  ARG H 155       1.127  21.651  29.821  1.00 83.76           C  
ATOM   1214  CD  ARG H 155       2.431  21.743  30.619  1.00 82.49           C  
ATOM   1215  NE  ARG H 155       2.081  21.950  32.053  1.00 87.76           N  
ATOM   1216  CZ  ARG H 155       3.075  22.054  32.983  1.00 91.85           C  
ATOM   1217  NH1 ARG H 155       4.382  21.922  32.610  1.00 93.38           N1+
ATOM   1218  NH2 ARG H 155       2.769  22.303  34.289  1.00 91.24           N  
ATOM   1219  C   ARG H 155       0.473  19.365  27.874  1.00 66.39           C  
ATOM   1220  O   ARG H 155      -0.356  18.673  27.280  1.00 61.26           O  
ATOM   1221  N   TRP H 156       1.115  20.384  27.283  1.00 57.74           N  
ATOM   1222  CA  TRP H 156       1.001  20.748  25.903  1.00 59.46           C  
ATOM   1223  CB  TRP H 156       1.336  22.225  25.686  1.00 60.34           C  
ATOM   1224  CG  TRP H 156       0.306  23.119  26.326  1.00 69.36           C  
ATOM   1225  CD2 TRP H 156      -0.954  23.429  25.714  1.00 67.77           C  
ATOM   1226  CD1 TRP H 156       0.316  23.745  27.538  1.00 72.95           C  
ATOM   1227  NE1 TRP H 156      -0.863  24.429  27.721  1.00 77.32           N  
ATOM   1228  CE2 TRP H 156      -1.654  24.243  26.605  1.00 71.96           C  
ATOM   1229  CE3 TRP H 156      -1.483  23.063  24.510  1.00 64.89           C  
ATOM   1230  CZ2 TRP H 156      -2.902  24.706  26.301  1.00 68.06           C  
ATOM   1231  CZ3 TRP H 156      -2.741  23.533  24.208  1.00 65.18           C  
ATOM   1232  CH2 TRP H 156      -3.437  24.339  25.086  1.00 72.26           C  
ATOM   1233  C   TRP H 156       1.906  19.915  25.061  1.00 60.06           C  
ATOM   1234  O   TRP H 156       1.601  19.613  23.909  1.00 61.66           O  
ATOM   1235  N   GLY H 157       3.066  19.532  25.624  1.00 53.19           N  
ATOM   1236  CA  GLY H 157       4.063  18.865  24.845  1.00 53.19           C  
ATOM   1237  C   GLY H 157       4.962  19.941  24.315  1.00 52.08           C  
ATOM   1238  O   GLY H 157       5.762  19.699  23.411  1.00 52.79           O  
ATOM   1239  N   ALA H 158       4.838  21.169  24.869  1.00 59.58           N  
ATOM   1240  CA  ALA H 158       5.699  22.241  24.452  1.00 55.33           C  
ATOM   1241  CB  ALA H 158       5.473  23.553  25.223  1.00 56.49           C  
ATOM   1242  C   ALA H 158       7.107  21.805  24.706  1.00 57.31           C  
ATOM   1243  O   ALA H 158       7.371  21.062  25.651  1.00 63.15           O  
ATOM   1244  N   VAL H 159       8.057  22.246  23.852  1.00 61.65           N  
ATOM   1245  CA  VAL H 159       9.404  21.785  24.023  1.00 55.13           C  
ATOM   1246  CB  VAL H 159       9.726  20.638  23.110  1.00 52.96           C  
ATOM   1247  CG1 VAL H 159       9.671  21.134  21.656  1.00 54.23           C  
ATOM   1248  CG2 VAL H 159      11.075  20.036  23.526  1.00 64.04           C  
ATOM   1249  C   VAL H 159      10.371  22.898  23.740  1.00 60.85           C  
ATOM   1250  O   VAL H 159      10.030  23.887  23.092  1.00 64.10           O  
ATOM   1251  N   ASN H 160      11.606  22.769  24.276  1.00 60.93           N  
ATOM   1252  CA  ASN H 160      12.652  23.731  24.058  1.00 56.91           C  
ATOM   1253  CB  ASN H 160      12.912  24.601  25.301  1.00 53.19           C  
ATOM   1254  CG  ASN H 160      13.929  25.680  24.964  1.00 60.95           C  
ATOM   1255  OD1 ASN H 160      14.972  25.410  24.373  1.00 71.42           O  
ATOM   1256  ND2 ASN H 160      13.616  26.946  25.347  1.00 60.39           N  
ATOM   1257  C   ASN H 160      13.904  22.945  23.794  1.00 56.67           C  
ATOM   1258  O   ASN H 160      14.354  22.186  24.652  1.00 60.44           O  
ATOM   1259  N   TYR H 161      14.529  23.131  22.612  1.00 59.20           N  
ATOM   1260  CA  TYR H 161      15.682  22.336  22.293  1.00 54.79           C  
ATOM   1261  CB  TYR H 161      15.653  21.672  20.903  1.00 55.04           C  
ATOM   1262  CG  TYR H 161      14.469  20.774  20.777  1.00 54.68           C  
ATOM   1263  CD1 TYR H 161      14.326  19.664  21.577  1.00 53.51           C  
ATOM   1264  CD2 TYR H 161      13.519  21.028  19.814  1.00 55.86           C  
ATOM   1265  CE1 TYR H 161      13.234  18.839  21.442  1.00 55.40           C  
ATOM   1266  CE2 TYR H 161      12.425  20.205  19.674  1.00 57.02           C  
ATOM   1267  CZ  TYR H 161      12.283  19.109  20.490  1.00 56.51           C  
ATOM   1268  OH  TYR H 161      11.166  18.260  20.353  1.00 57.57           O  
ATOM   1269  C   TYR H 161      16.880  23.230  22.254  1.00 58.59           C  
ATOM   1270  O   TYR H 161      16.790  24.398  21.883  1.00 64.56           O  
ATOM   1271  N   ALA H 162      18.044  22.687  22.664  1.00 56.24           N  
ATOM   1272  CA  ALA H 162      19.257  23.445  22.612  1.00 55.86           C  
ATOM   1273  CB  ALA H 162      20.465  22.726  23.238  1.00 48.10           C  
ATOM   1274  C   ALA H 162      19.548  23.688  21.164  1.00 65.64           C  
ATOM   1275  O   ALA H 162      19.167  22.906  20.295  1.00 69.63           O  
ATOM   1276  N   ARG H 163      20.249  24.793  20.874  1.00 68.71           N  
ATOM   1277  CA  ARG H 163      20.490  25.212  19.525  1.00 74.80           C  
ATOM   1278  CB  ARG H 163      21.298  26.514  19.469  1.00 84.23           C  
ATOM   1279  CG  ARG H 163      20.551  27.693  20.090  1.00 97.80           C  
ATOM   1280  CD  ARG H 163      21.387  28.965  20.209  1.00109.96           C  
ATOM   1281  NE  ARG H 163      20.517  30.004  20.827  1.00117.84           N  
ATOM   1282  CZ  ARG H 163      19.818  30.863  20.028  1.00118.73           C  
ATOM   1283  NH1 ARG H 163      19.943  30.793  18.672  1.00117.91           N1+
ATOM   1284  NH2 ARG H 163      18.994  31.795  20.586  1.00117.02           N  
ATOM   1285  C   ARG H 163      21.259  24.166  18.787  1.00 73.77           C  
ATOM   1286  O   ARG H 163      20.986  23.895  17.619  1.00 80.48           O  
ATOM   1287  N   GLN H 164      22.234  23.532  19.456  1.00 67.88           N  
ATOM   1288  CA  GLN H 164      23.105  22.597  18.803  1.00 69.65           C  
ATOM   1289  CB  GLN H 164      24.117  22.011  19.800  1.00 68.96           C  
ATOM   1290  CG  GLN H 164      25.097  21.000  19.207  1.00 74.86           C  
ATOM   1291  CD  GLN H 164      26.010  20.523  20.336  1.00 77.64           C  
ATOM   1292  OE1 GLN H 164      26.843  19.640  20.144  1.00  0.00           O  
ATOM   1293  NE2 GLN H 164      25.838  21.109  21.552  1.00  0.00           N  
ATOM   1294  C   GLN H 164      22.303  21.455  18.235  1.00 72.68           C  
ATOM   1295  O   GLN H 164      22.579  20.970  17.140  1.00 79.12           O  
ATOM   1296  N   LEU H 165      21.316  20.975  19.008  1.00 69.63           N  
ATOM   1297  CA  LEU H 165      20.471  19.849  18.715  1.00 66.48           C  
ATOM   1298  CB  LEU H 165      19.877  19.264  20.004  1.00 59.90           C  
ATOM   1299  CG  LEU H 165      21.004  18.852  20.975  1.00 60.46           C  
ATOM   1300  CD1 LEU H 165      20.463  18.232  22.268  1.00 63.39           C  
ATOM   1301  CD2 LEU H 165      22.043  17.966  20.273  1.00 60.99           C  
ATOM   1302  C   LEU H 165      19.377  20.107  17.714  1.00 68.18           C  
ATOM   1303  O   LEU H 165      18.893  19.165  17.087  1.00 70.89           O  
ATOM   1304  N   GLN H 166      18.924  21.368  17.567  1.00 66.83           N  
ATOM   1305  CA  GLN H 166      17.769  21.692  16.764  1.00 69.61           C  
ATOM   1306  CB  GLN H 166      17.605  23.204  16.530  1.00 71.05           C  
ATOM   1307  CG  GLN H 166      17.376  24.004  17.811  1.00 81.69           C  
ATOM   1308  CD  GLN H 166      17.260  25.476  17.435  1.00 93.00           C  
ATOM   1309  OE1 GLN H 166      17.651  25.879  16.341  1.00 96.86           O  
ATOM   1310  NE2 GLN H 166      16.716  26.304  18.367  1.00 93.99           N  
ATOM   1311  C   GLN H 166      17.826  21.048  15.411  1.00 70.81           C  
ATOM   1312  O   GLN H 166      18.800  21.187  14.671  1.00 73.89           O  
ATOM   1313  N   GLY H 167      16.739  20.319  15.075  1.00 68.60           N  
ATOM   1314  CA  GLY H 167      16.547  19.673  13.807  1.00 68.41           C  
ATOM   1315  C   GLY H 167      16.772  18.200  13.960  1.00 73.55           C  
ATOM   1316  O   GLY H 167      16.079  17.393  13.340  1.00 78.37           O  
ATOM   1317  N   ARG H 168      17.804  17.823  14.736  1.00 68.85           N  
ATOM   1318  CA  ARG H 168      18.155  16.455  14.993  1.00 67.53           C  
ATOM   1319  CB  ARG H 168      19.636  16.301  15.376  1.00 67.91           C  
ATOM   1320  CG  ARG H 168      20.555  16.557  14.176  1.00 72.23           C  
ATOM   1321  CD  ARG H 168      22.047  16.639  14.503  1.00 74.07           C  
ATOM   1322  NE  ARG H 168      22.455  15.363  15.154  1.00 74.51           N  
ATOM   1323  CZ  ARG H 168      22.721  15.345  16.493  1.00 72.66           C  
ATOM   1324  NH1 ARG H 168      22.628  16.498  17.217  1.00 73.01           N1+
ATOM   1325  NH2 ARG H 168      23.095  14.184  17.105  1.00 67.76           N  
ATOM   1326  C   ARG H 168      17.300  15.797  16.041  1.00 67.07           C  
ATOM   1327  O   ARG H 168      17.037  14.598  15.955  1.00 73.10           O  
ATOM   1328  N   VAL H 169      16.846  16.552  17.065  1.00 60.43           N  
ATOM   1329  CA  VAL H 169      16.205  15.918  18.190  1.00 55.55           C  
ATOM   1330  CB  VAL H 169      16.742  16.397  19.510  1.00 54.82           C  
ATOM   1331  CG1 VAL H 169      16.405  17.891  19.666  1.00 59.12           C  
ATOM   1332  CG2 VAL H 169      16.171  15.511  20.630  1.00 55.47           C  
ATOM   1333  C   VAL H 169      14.727  16.160  18.208  1.00 59.98           C  
ATOM   1334  O   VAL H 169      14.240  17.178  17.720  1.00 62.59           O  
ATOM   1335  N   THR H 170      13.969  15.179  18.752  1.00 59.24           N  
ATOM   1336  CA  THR H 170      12.543  15.313  18.895  1.00 60.51           C  
ATOM   1337  CB  THR H 170      11.757  14.529  17.881  1.00 63.56           C  
ATOM   1338  OG1 THR H 170      12.083  14.959  16.568  1.00 71.52           O  
ATOM   1339  CG2 THR H 170      10.255  14.735  18.147  1.00 56.66           C  
ATOM   1340  C   THR H 170      12.150  14.791  20.246  1.00 59.80           C  
ATOM   1341  O   THR H 170      12.550  13.697  20.643  1.00 63.78           O  
ATOM   1342  N   MET H 171      11.335  15.564  20.995  1.00 55.76           N  
ATOM   1343  CA  MET H 171      10.914  15.115  22.293  1.00 53.29           C  
ATOM   1344  CB  MET H 171      11.338  16.056  23.436  1.00 50.63           C  
ATOM   1345  CG  MET H 171      12.857  16.179  23.608  1.00 50.63           C  
ATOM   1346  SD  MET H 171      13.368  17.253  24.987  1.00 58.17           S  
ATOM   1347  CE  MET H 171      15.141  17.214  24.607  1.00 62.62           C  
ATOM   1348  C   MET H 171       9.415  15.049  22.298  1.00 55.95           C  
ATOM   1349  O   MET H 171       8.740  16.010  21.930  1.00 63.52           O  
ATOM   1350  N   THR H 172       8.857  13.898  22.730  1.00 56.75           N  
ATOM   1351  CA  THR H 172       7.430  13.716  22.729  1.00 59.25           C  
ATOM   1352  CB  THR H 172       6.980  12.791  21.634  1.00 64.19           C  
ATOM   1353  OG1 THR H 172       7.506  13.206  20.385  1.00 66.72           O  
ATOM   1354  CG2 THR H 172       5.451  12.841  21.547  1.00 63.59           C  
ATOM   1355  C   THR H 172       7.074  13.049  24.028  1.00 61.18           C  
ATOM   1356  O   THR H 172       7.957  12.651  24.788  1.00 60.91           O  
ATOM   1357  N   ARG H 173       5.764  12.934  24.345  1.00 61.33           N  
ATOM   1358  CA  ARG H 173       5.393  12.272  25.563  1.00 62.50           C  
ATOM   1359  CB  ARG H 173       5.203  13.213  26.762  1.00 62.10           C  
ATOM   1360  CG  ARG H 173       4.017  14.164  26.591  1.00 63.67           C  
ATOM   1361  CD  ARG H 173       4.368  15.504  25.946  1.00 62.54           C  
ATOM   1362  NE  ARG H 173       3.108  16.295  25.850  1.00 60.19           N  
ATOM   1363  CZ  ARG H 173       2.431  16.365  24.665  1.00 62.28           C  
ATOM   1364  NH1 ARG H 173       2.936  15.750  23.556  1.00 61.54           N1+
ATOM   1365  NH2 ARG H 173       1.256  17.054  24.579  1.00 67.91           N  
ATOM   1366  C   ARG H 173       4.054  11.629  25.372  1.00 62.81           C  
ATOM   1367  O   ARG H 173       3.307  11.964  24.452  1.00 69.82           O  
ATOM   1368  N   ASP H 174       3.737  10.658  26.251  1.00 63.51           N  
ATOM   1369  CA  ASP H 174       2.459  10.007  26.272  1.00 62.22           C  
ATOM   1370  CB  ASP H 174       2.558   8.481  26.098  1.00 67.63           C  
ATOM   1371  CG  ASP H 174       1.153   7.906  25.994  1.00 82.41           C  
ATOM   1372  OD1 ASP H 174       0.181   8.661  26.255  1.00 89.30           O  
ATOM   1373  OD2 ASP H 174       1.032   6.702  25.646  1.00 88.72           O1-
ATOM   1374  C   ASP H 174       1.908  10.281  27.639  1.00 67.35           C  
ATOM   1375  O   ASP H 174       2.343   9.689  28.625  1.00 74.15           O  
ATOM   1376  N   MET H 175       0.909  11.181  27.722  1.00 66.92           N  
ATOM   1377  CA  MET H 175       0.382  11.628  28.981  1.00 67.55           C  
ATOM   1378  CB  MET H 175      -0.687  12.722  28.827  1.00 68.74           C  
ATOM   1379  CG  MET H 175      -1.980  12.220  28.186  1.00  0.00           C  
ATOM   1380  SD  MET H 175      -1.789  11.659  26.469  1.00  0.00           S  
ATOM   1381  CE  MET H 175      -1.464  13.309  25.782  1.00  0.00           C  
ATOM   1382  C   MET H 175      -0.238  10.500  29.747  1.00 69.46           C  
ATOM   1383  O   MET H 175      -0.091  10.424  30.966  1.00 72.99           O  
ATOM   1384  N   TYR H 176      -0.962   9.590  29.073  1.00 71.16           N  
ATOM   1385  CA  TYR H 176      -1.593   8.534  29.813  1.00 74.21           C  
ATOM   1386  CB  TYR H 176      -2.438   7.589  28.944  1.00 78.28           C  
ATOM   1387  CG  TYR H 176      -3.725   8.266  28.630  1.00 85.32           C  
ATOM   1388  CD1 TYR H 176      -3.854   9.116  27.557  1.00 91.19           C  
ATOM   1389  CD2 TYR H 176      -4.814   8.040  29.438  1.00 86.15           C  
ATOM   1390  CE1 TYR H 176      -5.060   9.724  27.296  1.00 94.31           C  
ATOM   1391  CE2 TYR H 176      -6.020   8.642  29.182  1.00 88.61           C  
ATOM   1392  CZ  TYR H 176      -6.144   9.489  28.108  1.00 95.55           C  
ATOM   1393  OH  TYR H 176      -7.381  10.112  27.841  1.00103.57           O  
ATOM   1394  C   TYR H 176      -0.558   7.691  30.489  1.00 78.90           C  
ATOM   1395  O   TYR H 176      -0.706   7.340  31.660  1.00 80.21           O  
ATOM   1396  N   SER H 177       0.505   7.330  29.746  1.00 73.36           N  
ATOM   1397  CA  SER H 177       1.567   6.474  30.204  1.00 69.34           C  
ATOM   1398  CB  SER H 177       2.423   5.931  29.050  1.00 65.77           C  
ATOM   1399  OG  SER H 177       1.626   5.186  28.148  1.00 91.31           O  
ATOM   1400  C   SER H 177       2.525   7.200  31.102  1.00 72.74           C  
ATOM   1401  O   SER H 177       3.329   6.567  31.783  1.00 72.48           O  
ATOM   1402  N   GLU H 178       2.494   8.544  31.115  1.00 70.70           N  
ATOM   1403  CA  GLU H 178       3.451   9.297  31.876  1.00 64.42           C  
ATOM   1404  CB  GLU H 178       3.335   9.130  33.402  1.00 67.84           C  
ATOM   1405  CG  GLU H 178       2.108   9.844  33.979  1.00 86.40           C  
ATOM   1406  CD  GLU H 178       2.236   9.902  35.496  1.00  0.00           C  
ATOM   1407  OE1 GLU H 178       3.131   9.208  36.045  1.00  0.00           O  
ATOM   1408  OE2 GLU H 178       1.440  10.648  36.126  1.00  0.00           O1-
ATOM   1409  C   GLU H 178       4.828   8.921  31.421  1.00 64.49           C  
ATOM   1410  O   GLU H 178       5.765   8.841  32.215  1.00 68.29           O  
ATOM   1411  N   THR H 179       4.990   8.718  30.097  1.00 61.65           N  
ATOM   1412  CA  THR H 179       6.263   8.349  29.549  1.00 59.78           C  
ATOM   1413  CB  THR H 179       6.203   7.089  28.733  1.00 61.33           C  
ATOM   1414  OG1 THR H 179       5.715   6.017  29.526  1.00 71.42           O  
ATOM   1415  CG2 THR H 179       7.612   6.765  28.212  1.00 56.11           C  
ATOM   1416  C   THR H 179       6.713   9.443  28.625  1.00 58.48           C  
ATOM   1417  O   THR H 179       5.919   9.999  27.870  1.00 59.08           O  
ATOM   1418  N   ALA H 180       8.022   9.775  28.669  1.00 58.37           N  
ATOM   1419  CA  ALA H 180       8.580  10.805  27.833  1.00 55.04           C  
ATOM   1420  CB  ALA H 180       9.420  11.834  28.614  1.00 51.81           C  
ATOM   1421  C   ALA H 180       9.491  10.128  26.847  1.00 59.48           C  
ATOM   1422  O   ALA H 180      10.082   9.093  27.154  1.00 66.79           O  
ATOM   1423  N   PHE H 181       9.618  10.691  25.622  1.00 59.85           N  
ATOM   1424  CA  PHE H 181      10.408  10.041  24.607  1.00 57.05           C  
ATOM   1425  CB  PHE H 181       9.593   9.627  23.369  1.00 54.27           C  
ATOM   1426  CG  PHE H 181       8.493   8.715  23.788  1.00 56.00           C  
ATOM   1427  CD1 PHE H 181       8.679   7.354  23.833  1.00 60.90           C  
ATOM   1428  CD2 PHE H 181       7.266   9.230  24.138  1.00 56.91           C  
ATOM   1429  CE1 PHE H 181       7.655   6.521  24.219  1.00 62.21           C  
ATOM   1430  CE2 PHE H 181       6.237   8.404  24.524  1.00 57.98           C  
ATOM   1431  CZ  PHE H 181       6.432   7.044  24.565  1.00 59.19           C  
ATOM   1432  C   PHE H 181      11.436  10.993  24.077  1.00 57.12           C  
ATOM   1433  O   PHE H 181      11.214  12.202  24.017  1.00 62.08           O  
ATOM   1434  N   LEU H 182      12.604  10.449  23.674  1.00 54.67           N  
ATOM   1435  CA  LEU H 182      13.660  11.233  23.097  1.00 52.35           C  
ATOM   1436  CB  LEU H 182      14.887  11.354  24.018  1.00 59.23           C  
ATOM   1437  CG  LEU H 182      16.035  12.178  23.409  1.00 58.56           C  
ATOM   1438  CD1 LEU H 182      15.644  13.656  23.230  1.00 61.68           C  
ATOM   1439  CD2 LEU H 182      17.331  11.991  24.212  1.00 61.42           C  
ATOM   1440  C   LEU H 182      14.127  10.538  21.856  1.00 54.13           C  
ATOM   1441  O   LEU H 182      14.372   9.333  21.867  1.00 61.60           O  
ATOM   1442  N   GLU H 183      14.258  11.286  20.741  1.00 56.94           N  
ATOM   1443  CA  GLU H 183      14.731  10.678  19.532  1.00 59.82           C  
ATOM   1444  CB  GLU H 183      13.637  10.518  18.463  1.00 62.93           C  
ATOM   1445  CG  GLU H 183      14.082   9.716  17.240  1.00 77.32           C  
ATOM   1446  CD  GLU H 183      12.858   9.521  16.358  1.00 91.95           C  
ATOM   1447  OE1 GLU H 183      11.728   9.541  16.913  1.00 99.13           O  
ATOM   1448  OE2 GLU H 183      13.031   9.352  15.122  1.00 92.00           O1-
ATOM   1449  C   GLU H 183      15.814  11.548  18.978  1.00 61.47           C  
ATOM   1450  O   GLU H 183      15.670  12.769  18.905  1.00 64.60           O  
ATOM   1451  N   LEU H 184      16.946  10.928  18.589  1.00 59.90           N  
ATOM   1452  CA  LEU H 184      18.046  11.680  18.056  1.00 57.24           C  
ATOM   1453  CB  LEU H 184      19.272  11.635  18.986  1.00 54.18           C  
ATOM   1454  CG  LEU H 184      20.443  12.536  18.564  1.00 62.49           C  
ATOM   1455  CD1 LEU H 184      20.029  14.017  18.563  1.00 60.46           C  
ATOM   1456  CD2 LEU H 184      21.678  12.271  19.442  1.00 61.66           C  
ATOM   1457  C   LEU H 184      18.412  11.064  16.735  1.00 61.59           C  
ATOM   1458  O   LEU H 184      18.730   9.879  16.658  1.00 65.74           O  
ATOM   1459  N   ARG H 185      18.377  11.869  15.651  1.00 61.59           N  
ATOM   1460  CA  ARG H 185      18.647  11.368  14.329  1.00 67.11           C  
ATOM   1461  CB  ARG H 185      17.733  11.955  13.238  1.00 66.34           C  
ATOM   1462  CG  ARG H 185      16.298  11.430  13.277  1.00 74.25           C  
ATOM   1463  CD  ARG H 185      15.433  12.024  14.389  1.00 77.57           C  
ATOM   1464  NE  ARG H 185      14.764  13.230  13.831  1.00 79.99           N  
ATOM   1465  CZ  ARG H 185      13.415  13.375  13.972  1.00 74.79           C  
ATOM   1466  NH1 ARG H 185      12.692  12.397  14.591  1.00 72.40           N1+
ATOM   1467  NH2 ARG H 185      12.789  14.489  13.496  1.00 63.55           N  
ATOM   1468  C   ARG H 185      20.054  11.688  13.922  1.00 75.49           C  
ATOM   1469  O   ARG H 185      20.749  12.465  14.572  1.00 73.00           O  
ATOM   1470  N   SER H 186      20.500  11.062  12.811  1.00 77.72           N  
ATOM   1471  CA  SER H 186      21.791  11.308  12.230  1.00 76.76           C  
ATOM   1472  CB  SER H 186      21.884  12.688  11.552  1.00 82.01           C  
ATOM   1473  OG  SER H 186      20.904  12.791  10.529  1.00 86.95           O  
ATOM   1474  C   SER H 186      22.850  11.232  13.281  1.00 73.79           C  
ATOM   1475  O   SER H 186      23.566  12.201  13.528  1.00 73.06           O  
ATOM   1476  N   LEU H 187      22.982  10.054  13.919  1.00 70.08           N  
ATOM   1477  CA  LEU H 187      23.923   9.858  14.983  1.00 64.42           C  
ATOM   1478  CB  LEU H 187      23.726   8.522  15.726  1.00 62.78           C  
ATOM   1479  CG  LEU H 187      22.394   8.414  16.493  1.00 60.11           C  
ATOM   1480  CD1 LEU H 187      22.270   7.058  17.207  1.00 57.14           C  
ATOM   1481  CD2 LEU H 187      22.205   9.608  17.442  1.00 57.59           C  
ATOM   1482  C   LEU H 187      25.328   9.873  14.464  1.00 67.89           C  
ATOM   1483  O   LEU H 187      25.605   9.473  13.334  1.00 70.92           O  
ATOM   1484  N   THR H 188      26.256  10.376  15.305  1.00 69.18           N  
ATOM   1485  CA  THR H 188      27.656  10.400  14.987  1.00 71.85           C  
ATOM   1486  CB  THR H 188      28.188  11.765  14.679  1.00 76.53           C  
ATOM   1487  OG1 THR H 188      28.056  12.607  15.815  1.00 79.89           O  
ATOM   1488  CG2 THR H 188      27.407  12.352  13.493  1.00 74.65           C  
ATOM   1489  C   THR H 188      28.366   9.920  16.212  1.00 68.98           C  
ATOM   1490  O   THR H 188      27.751   9.678  17.248  1.00 69.67           O  
ATOM   1491  N   SER H 189      29.698   9.765  16.120  1.00 69.70           N  
ATOM   1492  CA  SER H 189      30.472   9.265  17.221  1.00 70.57           C  
ATOM   1493  CB  SER H 189      31.949   9.051  16.856  1.00 75.74           C  
ATOM   1494  OG  SER H 189      32.559  10.292  16.534  1.00 67.46           O  
ATOM   1495  C   SER H 189      30.420  10.235  18.360  1.00 73.86           C  
ATOM   1496  O   SER H 189      30.542   9.847  19.521  1.00 76.59           O  
ATOM   1497  N   ASP H 190      30.231  11.534  18.074  1.00 77.57           N  
ATOM   1498  CA  ASP H 190      30.222  12.496  19.141  0.80 78.62           C  
ATOM   1499  CB  ASP H 190      30.287  13.974  18.695  0.80 85.85           C  
ATOM   1500  CG  ASP H 190      29.059  14.388  17.897  0.80 98.87           C  
ATOM   1501  OD1 ASP H 190      27.911  14.159  18.366  0.80102.98           O  
ATOM   1502  OD2 ASP H 190      29.269  14.977  16.803  0.80102.13           O1-
ATOM   1503  C   ASP H 190      29.022  12.274  20.012  1.00 74.73           C  
ATOM   1504  O   ASP H 190      28.997  12.701  21.163  1.00 77.96           O  
ATOM   1505  N   ASP H 191      27.978  11.631  19.460  1.00 70.38           N  
ATOM   1506  CA  ASP H 191      26.745  11.357  20.140  1.00 63.96           C  
ATOM   1507  CB  ASP H 191      25.632  10.885  19.191  1.00 62.10           C  
ATOM   1508  CG  ASP H 191      25.207  12.107  18.381  1.00 66.26           C  
ATOM   1509  OD1 ASP H 191      25.160  13.219  18.973  1.00 62.18           O  
ATOM   1510  OD2 ASP H 191      24.937  11.950  17.162  1.00 72.82           O1-
ATOM   1511  C   ASP H 191      26.933  10.340  21.231  1.00 62.65           C  
ATOM   1512  O   ASP H 191      26.042  10.165  22.059  1.00 59.49           O  
ATOM   1513  N   THR H 192      28.052   9.587  21.236  1.00 58.67           N  
ATOM   1514  CA  THR H 192      28.243   8.586  22.254  1.00 56.85           C  
ATOM   1515  CB  THR H 192      29.528   7.822  22.100  1.00 62.73           C  
ATOM   1516  OG1 THR H 192      29.570   7.181  20.835  1.00 65.94           O  
ATOM   1517  CG2 THR H 192      29.624   6.774  23.223  1.00 50.02           C  
ATOM   1518  C   THR H 192      28.255   9.239  23.606  1.00 59.25           C  
ATOM   1519  O   THR H 192      29.016  10.174  23.856  1.00 67.18           O  
ATOM   1520  N   ALA H 193      27.390   8.749  24.523  1.00 55.19           N  
ATOM   1521  CA  ALA H 193      27.322   9.307  25.845  1.00 55.58           C  
ATOM   1522  CB  ALA H 193      26.961  10.801  25.857  1.00 55.89           C  
ATOM   1523  C   ALA H 193      26.249   8.587  26.608  1.00 57.91           C  
ATOM   1524  O   ALA H 193      25.577   7.705  26.077  1.00 63.28           O  
ATOM   1525  N   VAL H 194      26.090   8.933  27.903  1.00 54.64           N  
ATOM   1526  CA  VAL H 194      25.053   8.350  28.706  1.00 54.70           C  
ATOM   1527  CB  VAL H 194      25.483   8.083  30.118  1.00 54.35           C  
ATOM   1528  CG1 VAL H 194      24.293   7.504  30.901  1.00 53.80           C  
ATOM   1529  CG2 VAL H 194      26.716   7.163  30.085  1.00 49.58           C  
ATOM   1530  C   VAL H 194      23.947   9.359  28.754  1.00 59.13           C  
ATOM   1531  O   VAL H 194      24.166  10.510  29.129  1.00 62.10           O  
ATOM   1532  N   TYR H 195      22.714   8.948  28.392  1.00 58.90           N  
ATOM   1533  CA  TYR H 195      21.626   9.882  28.314  1.00 54.31           C  
ATOM   1534  CB  TYR H 195      20.744   9.675  27.069  1.00 49.19           C  
ATOM   1535  CG  TYR H 195      21.531  10.058  25.858  1.00 49.11           C  
ATOM   1536  CD1 TYR H 195      22.491   9.223  25.330  1.00 47.69           C  
ATOM   1537  CD2 TYR H 195      21.293  11.263  25.240  1.00 54.13           C  
ATOM   1538  CE1 TYR H 195      23.202   9.589  24.209  1.00 50.56           C  
ATOM   1539  CE2 TYR H 195      22.000  11.634  24.121  1.00 50.82           C  
ATOM   1540  CZ  TYR H 195      22.957  10.798  23.602  1.00 49.42           C  
ATOM   1541  OH  TYR H 195      23.681  11.183  22.453  1.00 56.47           O  
ATOM   1542  C   TYR H 195      20.752   9.735  29.520  1.00 55.62           C  
ATOM   1543  O   TYR H 195      20.355   8.630  29.888  1.00 60.93           O  
ATOM   1544  N   PHE H 196      20.428  10.878  30.168  1.00 51.71           N  
ATOM   1545  CA  PHE H 196      19.641  10.873  31.370  1.00 51.78           C  
ATOM   1546  CB  PHE H 196      20.356  11.511  32.575  1.00 50.42           C  
ATOM   1547  CG  PHE H 196      21.540  10.700  32.976  1.00 50.50           C  
ATOM   1548  CD1 PHE H 196      21.411   9.642  33.847  1.00 52.07           C  
ATOM   1549  CD2 PHE H 196      22.790  11.009  32.492  1.00 52.25           C  
ATOM   1550  CE1 PHE H 196      22.510   8.901  34.219  1.00 52.72           C  
ATOM   1551  CE2 PHE H 196      23.893  10.274  32.859  1.00 53.25           C  
ATOM   1552  CZ  PHE H 196      23.754   9.216  33.726  1.00 52.23           C  
ATOM   1553  C   PHE H 196      18.423  11.729  31.176  1.00 57.44           C  
ATOM   1554  O   PHE H 196      18.405  12.636  30.345  1.00 59.23           O  
ATOM   1555  N   CYS H 197      17.355  11.425  31.946  1.00 57.81           N  
ATOM   1556  CA  CYS H 197      16.182  12.253  31.999  1.00 58.30           C  
ATOM   1557  CB  CYS H 197      14.854  11.506  31.703  1.00 54.78           C  
ATOM   1558  SG  CYS H 197      14.578  10.021  32.722  1.00 87.15           S  
ATOM   1559  C   CYS H 197      16.142  12.788  33.403  1.00 59.47           C  
ATOM   1560  O   CYS H 197      16.401  12.051  34.353  1.00 60.81           O  
ATOM   1561  N   THR H 198      15.836  14.094  33.575  1.00 58.30           N  
ATOM   1562  CA  THR H 198      15.876  14.662  34.898  1.00 56.94           C  
ATOM   1563  CB  THR H 198      17.061  15.549  35.123  1.00 59.88           C  
ATOM   1564  OG1 THR H 198      17.013  16.655  34.233  1.00 71.38           O  
ATOM   1565  CG2 THR H 198      18.339  14.727  34.882  1.00 58.78           C  
ATOM   1566  C   THR H 198      14.663  15.502  35.147  1.00 56.56           C  
ATOM   1567  O   THR H 198      13.966  15.917  34.222  1.00 58.06           O  
ATOM   1568  N   ARG H 199      14.380  15.755  36.445  1.00 53.55           N  
ATOM   1569  CA  ARG H 199      13.271  16.573  36.839  1.00 52.39           C  
ATOM   1570  CB  ARG H 199      12.077  15.759  37.363  1.00 53.74           C  
ATOM   1571  CG  ARG H 199      10.787  16.574  37.453  1.00 53.85           C  
ATOM   1572  CD  ARG H 199       9.766  15.992  38.428  1.00 54.30           C  
ATOM   1573  NE  ARG H 199      10.194  16.422  39.788  1.00 55.16           N  
ATOM   1574  CZ  ARG H 199       9.354  16.296  40.856  1.00 61.76           C  
ATOM   1575  NH1 ARG H 199       8.113  15.750  40.692  1.00 59.33           N1+
ATOM   1576  NH2 ARG H 199       9.754  16.724  42.088  1.00 66.18           N  
ATOM   1577  C   ARG H 199      13.744  17.438  37.969  1.00 59.15           C  
ATOM   1578  O   ARG H 199      14.600  17.035  38.755  1.00 65.11           O  
ATOM   1579  N   GLY H 200      13.183  18.657  38.088  1.00 53.76           N  
ATOM   1580  CA  GLY H 200      13.605  19.582  39.105  1.00 56.14           C  
ATOM   1581  C   GLY H 200      13.076  19.141  40.434  1.00 59.97           C  
ATOM   1582  O   GLY H 200      12.237  18.248  40.528  1.00 61.51           O  
ATOM   1583  N   LYS H 201      13.609  19.759  41.512  1.00 45.65           N  
ATOM   1584  CA  LYS H 201      13.234  19.532  42.883  1.00 47.12           C  
ATOM   1585  CB  LYS H 201      14.188  20.237  43.863  1.00 49.86           C  
ATOM   1586  CG  LYS H 201      13.789  20.102  45.336  1.00 52.64           C  
ATOM   1587  CD  LYS H 201      14.858  20.606  46.309  1.00 59.21           C  
ATOM   1588  CE  LYS H 201      14.439  20.540  47.778  1.00 65.47           C  
ATOM   1589  NZ  LYS H 201      13.346  21.502  48.038  1.00 68.45           N1+
ATOM   1590  C   LYS H 201      11.872  20.079  43.185  1.00 52.10           C  
ATOM   1591  O   LYS H 201      11.025  19.401  43.764  1.00 56.91           O  
ATOM   1592  N   TYR H 202      11.612  21.329  42.761  1.00 51.97           N  
ATOM   1593  CA  TYR H 202      10.396  21.979  43.153  1.00 53.35           C  
ATOM   1594  CB  TYR H 202      10.607  23.493  43.339  1.00 53.71           C  
ATOM   1595  CG  TYR H 202       9.340  24.093  43.822  1.00 57.43           C  
ATOM   1596  CD1 TYR H 202       8.909  23.818  45.097  1.00 59.56           C  
ATOM   1597  CD2 TYR H 202       8.601  24.937  43.029  1.00 57.93           C  
ATOM   1598  CE1 TYR H 202       7.746  24.361  45.582  1.00 62.35           C  
ATOM   1599  CE2 TYR H 202       7.436  25.485  43.510  1.00 60.88           C  
ATOM   1600  CZ  TYR H 202       7.006  25.196  44.785  1.00 64.24           C  
ATOM   1601  OH  TYR H 202       5.810  25.759  45.274  1.00 66.50           O  
ATOM   1602  C   TYR H 202       9.399  21.757  42.066  1.00 51.10           C  
ATOM   1603  O   TYR H 202       9.551  22.259  40.952  1.00 46.97           O  
ATOM   1604  N   CYS H 203       8.348  20.970  42.376  1.00 52.89           N  
ATOM   1605  CA  CYS H 203       7.371  20.670  41.375  1.00 54.01           C  
ATOM   1606  CB  CYS H 203       7.675  19.319  40.699  1.00 54.24           C  
ATOM   1607  SG  CYS H 203       6.546  18.855  39.356  1.00 80.58           S  
ATOM   1608  C   CYS H 203       6.038  20.580  42.053  1.00 58.70           C  
ATOM   1609  O   CYS H 203       5.718  19.574  42.684  1.00 61.12           O  
ATOM   1610  N   THR H 204       5.222  21.644  41.930  1.00 57.50           N  
ATOM   1611  CA  THR H 204       3.915  21.646  42.516  1.00 59.17           C  
ATOM   1612  CB  THR H 204       3.797  22.560  43.699  1.00 62.08           C  
ATOM   1613  OG1 THR H 204       4.058  23.900  43.307  1.00 61.47           O  
ATOM   1614  CG2 THR H 204       4.806  22.107  44.770  1.00 63.49           C  
ATOM   1615  C   THR H 204       2.966  22.125  41.461  1.00 58.92           C  
ATOM   1616  O   THR H 204       3.371  22.560  40.384  1.00 58.73           O  
ATOM   1617  N   ALA H 205       1.656  22.015  41.734  1.00 62.13           N  
ATOM   1618  CA  ALA H 205       0.675  22.434  40.780  1.00 59.68           C  
ATOM   1619  CB  ALA H 205      -0.757  22.142  41.253  1.00 61.08           C  
ATOM   1620  C   ALA H 205       0.811  23.910  40.572  1.00 60.32           C  
ATOM   1621  O   ALA H 205       0.701  24.411  39.453  1.00 61.92           O  
ATOM   1622  N   ARG H 206       1.042  24.650  41.667  1.00 61.70           N  
ATOM   1623  CA  ARG H 206       1.118  26.079  41.608  1.00 65.40           C  
ATOM   1624  CB  ARG H 206       1.191  26.666  43.023  1.00 72.67           C  
ATOM   1625  CG  ARG H 206      -0.033  26.255  43.844  1.00 80.57           C  
ATOM   1626  CD  ARG H 206       0.124  26.436  45.353  1.00 88.76           C  
ATOM   1627  NE  ARG H 206      -0.255  27.835  45.683  1.00 94.37           N  
ATOM   1628  CZ  ARG H 206      -1.571  28.146  45.867  1.00 97.66           C  
ATOM   1629  NH1 ARG H 206      -2.520  27.182  45.700  1.00 97.50           N1+
ATOM   1630  NH2 ARG H 206      -1.928  29.412  46.229  1.00 96.40           N  
ATOM   1631  C   ARG H 206       2.303  26.539  40.802  1.00 63.66           C  
ATOM   1632  O   ARG H 206       2.144  27.367  39.907  1.00 65.21           O  
ATOM   1633  N   ASP H 207       3.524  26.020  41.070  1.00 61.89           N  
ATOM   1634  CA  ASP H 207       4.650  26.484  40.300  1.00 60.94           C  
ATOM   1635  CB  ASP H 207       5.163  27.884  40.693  1.00 68.53           C  
ATOM   1636  CG  ASP H 207       5.670  27.865  42.124  1.00 75.25           C  
ATOM   1637  OD1 ASP H 207       5.068  27.133  42.954  1.00 80.11           O  
ATOM   1638  OD2 ASP H 207       6.666  28.584  42.407  1.00 81.39           O1-
ATOM   1639  C   ASP H 207       5.779  25.503  40.420  1.00 57.27           C  
ATOM   1640  O   ASP H 207       5.697  24.539  41.180  1.00 56.46           O  
ATOM   1641  N   TYR H 208       6.850  25.695  39.614  1.00 52.87           N  
ATOM   1642  CA  TYR H 208       7.963  24.786  39.654  1.00 50.89           C  
ATOM   1643  CB  TYR H 208       7.817  23.647  38.634  1.00 50.16           C  
ATOM   1644  CG  TYR H 208       7.635  24.295  37.304  1.00 51.93           C  
ATOM   1645  CD1 TYR H 208       8.714  24.693  36.548  1.00 51.21           C  
ATOM   1646  CD2 TYR H 208       6.368  24.513  36.816  1.00 53.74           C  
ATOM   1647  CE1 TYR H 208       8.534  25.295  35.326  1.00 52.08           C  
ATOM   1648  CE2 TYR H 208       6.180  25.113  35.596  1.00 53.23           C  
ATOM   1649  CZ  TYR H 208       7.263  25.506  34.848  1.00 55.83           C  
ATOM   1650  OH  TYR H 208       7.063  26.123  33.594  1.00 56.47           O  
ATOM   1651  C   TYR H 208       9.235  25.510  39.329  1.00 51.01           C  
ATOM   1652  O   TYR H 208       9.213  26.630  38.817  1.00 53.09           O  
ATOM   1653  N   TYR H 209      10.386  24.882  39.666  1.00 51.50           N  
ATOM   1654  CA  TYR H 209      11.684  25.383  39.300  1.00 50.75           C  
ATOM   1655  CB  TYR H 209      12.497  25.871  40.517  1.00 50.80           C  
ATOM   1656  CG  TYR H 209      13.820  26.393  40.064  1.00 52.48           C  
ATOM   1657  CD1 TYR H 209      13.925  27.640  39.490  1.00 53.60           C  
ATOM   1658  CD2 TYR H 209      14.956  25.632  40.196  1.00 51.87           C  
ATOM   1659  CE1 TYR H 209      15.142  28.122  39.071  1.00 54.43           C  
ATOM   1660  CE2 TYR H 209      16.178  26.109  39.780  1.00 51.71           C  
ATOM   1661  CZ  TYR H 209      16.273  27.358  39.216  1.00 52.38           C  
ATOM   1662  OH  TYR H 209      17.523  27.857  38.786  1.00 50.53           O  
ATOM   1663  C   TYR H 209      12.387  24.227  38.640  1.00 49.34           C  
ATOM   1664  O   TYR H 209      12.727  23.237  39.286  1.00 53.20           O  
ATOM   1665  N   ASN H 210      12.627  24.335  37.317  1.00 46.23           N  
ATOM   1666  CA  ASN H 210      13.131  23.251  36.514  1.00 43.80           C  
ATOM   1667  CB  ASN H 210      13.003  23.544  35.009  1.00 41.30           C  
ATOM   1668  CG  ASN H 210      13.236  22.249  34.248  1.00 43.17           C  
ATOM   1669  OD1 ASN H 210      12.923  21.164  34.736  1.00 42.39           O  
ATOM   1670  ND2 ASN H 210      13.807  22.364  33.019  1.00 43.28           N  
ATOM   1671  C   ASN H 210      14.565  22.873  36.766  1.00 44.48           C  
ATOM   1672  O   ASN H 210      14.901  21.690  36.797  1.00 45.98           O  
ATOM   1673  N   TRP H 211      15.435  23.875  36.971  1.00 43.46           N  
ATOM   1674  CA  TRP H 211      16.868  23.741  36.918  1.00 44.36           C  
ATOM   1675  CB  TRP H 211      17.545  25.104  36.736  1.00 43.15           C  
ATOM   1676  CG  TRP H 211      17.014  25.753  35.477  1.00 43.36           C  
ATOM   1677  CD2 TRP H 211      17.161  25.217  34.149  1.00 40.49           C  
ATOM   1678  CD1 TRP H 211      16.243  26.872  35.356  1.00 46.00           C  
ATOM   1679  NE1 TRP H 211      15.908  27.072  34.038  1.00 41.98           N  
ATOM   1680  CE2 TRP H 211      16.463  26.060  33.282  1.00 40.49           C  
ATOM   1681  CE3 TRP H 211      17.809  24.106  33.686  1.00 37.02           C  
ATOM   1682  CZ2 TRP H 211      16.407  25.805  31.940  1.00 38.06           C  
ATOM   1683  CZ3 TRP H 211      17.759  23.859  32.330  1.00 37.70           C  
ATOM   1684  CH2 TRP H 211      17.072  24.693  31.472  1.00 39.40           C  
ATOM   1685  C   TRP H 211      17.539  22.942  38.007  1.00 50.46           C  
ATOM   1686  O   TRP H 211      18.658  22.482  37.791  1.00 56.53           O  
ATOM   1687  N   ASP H 212      16.966  22.805  39.221  1.00 46.69           N  
ATOM   1688  CA  ASP H 212      17.672  22.032  40.220  1.00 44.61           C  
ATOM   1689  CB  ASP H 212      17.275  22.392  41.662  1.00 44.48           C  
ATOM   1690  CG  ASP H 212      17.775  23.797  41.952  1.00 48.09           C  
ATOM   1691  OD1 ASP H 212      18.621  24.300  41.167  1.00 52.73           O  
ATOM   1692  OD2 ASP H 212      17.315  24.385  42.967  1.00 47.38           O1-
ATOM   1693  C   ASP H 212      17.305  20.589  40.038  1.00 47.11           C  
ATOM   1694  O   ASP H 212      16.246  20.164  40.492  1.00 49.96           O  
ATOM   1695  N   PHE H 213      18.190  19.770  39.423  1.00 44.40           N  
ATOM   1696  CA  PHE H 213      17.781  18.421  39.125  1.00 43.76           C  
ATOM   1697  CB  PHE H 213      18.497  17.798  37.909  1.00 43.98           C  
ATOM   1698  CG  PHE H 213      18.228  18.653  36.718  1.00 46.38           C  
ATOM   1699  CD1 PHE H 213      16.948  18.843  36.254  1.00 46.53           C  
ATOM   1700  CD2 PHE H 213      19.270  19.241  36.041  1.00 47.22           C  
ATOM   1701  CE1 PHE H 213      16.718  19.630  35.149  1.00 44.47           C  
ATOM   1702  CE2 PHE H 213      19.045  20.027  34.936  1.00 46.60           C  
ATOM   1703  CZ  PHE H 213      17.763  20.227  34.487  1.00 42.44           C  
ATOM   1704  C   PHE H 213      18.029  17.497  40.285  1.00 47.92           C  
ATOM   1705  O   PHE H 213      19.138  16.998  40.472  1.00 46.65           O  
ATOM   1706  N   GLU H 214      16.984  17.268  41.113  1.00 50.21           N  
ATOM   1707  CA  GLU H 214      17.028  16.321  42.195  1.00 52.20           C  
ATOM   1708  CB  GLU H 214      15.880  16.429  43.213  1.00 57.39           C  
ATOM   1709  CG  GLU H 214      16.038  17.480  44.307  1.00 66.60           C  
ATOM   1710  CD  GLU H 214      15.019  17.123  45.383  1.00 78.79           C  
ATOM   1711  OE1 GLU H 214      13.823  16.958  45.025  1.00 82.80           O  
ATOM   1712  OE2 GLU H 214      15.423  16.991  46.571  1.00109.29           O1-
ATOM   1713  C   GLU H 214      16.904  14.922  41.680  1.00 50.36           C  
ATOM   1714  O   GLU H 214      17.539  14.008  42.203  1.00 51.94           O  
ATOM   1715  N   HIS H 215      16.061  14.719  40.646  1.00 64.13           N  
ATOM   1716  CA  HIS H 215      15.718  13.381  40.241  1.00 61.10           C  
ATOM   1717  ND1 HIS H 215      13.140  14.674  41.849  1.00 62.52           N  
ATOM   1718  CG  HIS H 215      13.473  13.425  41.379  1.00 60.41           C  
ATOM   1719  CB  HIS H 215      14.202  13.181  40.094  1.00 56.49           C  
ATOM   1720  NE2 HIS H 215      12.388  13.214  43.345  1.00 72.88           N  
ATOM   1721  CD2 HIS H 215      13.007  12.544  42.305  1.00 63.32           C  
ATOM   1722  CE1 HIS H 215      12.492  14.490  43.028  1.00 68.73           C  
ATOM   1723  C   HIS H 215      16.330  13.058  38.916  1.00 63.61           C  
ATOM   1724  O   HIS H 215      16.181  13.796  37.942  1.00 65.77           O  
ATOM   1725  N   TRP H 216      17.023  11.905  38.855  1.00 63.19           N  
ATOM   1726  CA  TRP H 216      17.675  11.485  37.649  1.00 57.09           C  
ATOM   1727  CB  TRP H 216      19.206  11.510  37.777  1.00 53.98           C  
ATOM   1728  CG  TRP H 216      19.795  12.887  37.955  1.00 56.51           C  
ATOM   1729  CD2 TRP H 216      20.620  13.540  36.979  1.00 55.96           C  
ATOM   1730  CD1 TRP H 216      19.713  13.732  39.023  1.00 56.46           C  
ATOM   1731  NE1 TRP H 216      20.428  14.879  38.768  1.00 58.29           N  
ATOM   1732  CE2 TRP H 216      20.996  14.772  37.515  1.00 56.26           C  
ATOM   1733  CE3 TRP H 216      21.034  13.143  35.741  1.00 54.06           C  
ATOM   1734  CZ2 TRP H 216      21.796  15.627  36.815  1.00 52.78           C  
ATOM   1735  CZ3 TRP H 216      21.838  14.011  35.036  1.00 53.71           C  
ATOM   1736  CH2 TRP H 216      22.211  15.229  35.564  1.00 51.79           C  
ATOM   1737  C   TRP H 216      17.303  10.057  37.391  1.00 60.60           C  
ATOM   1738  O   TRP H 216      16.982   9.303  38.308  1.00 61.91           O  
ATOM   1739  N   GLY H 217      17.312   9.657  36.104  1.00 56.74           N  
ATOM   1740  CA  GLY H 217      17.067   8.288  35.759  1.00 57.47           C  
ATOM   1741  C   GLY H 217      18.386   7.594  35.889  1.00 62.12           C  
ATOM   1742  O   GLY H 217      19.418   8.237  36.071  1.00 64.53           O  
ATOM   1743  N   GLN H 218      18.385   6.254  35.765  1.00 64.30           N  
ATOM   1744  CA  GLN H 218      19.571   5.450  35.886  1.00 61.78           C  
ATOM   1745  CB  GLN H 218      19.297   3.950  35.692  1.00 64.90           C  
ATOM   1746  CG  GLN H 218      18.804   3.622  34.280  1.00 77.65           C  
ATOM   1747  CD  GLN H 218      18.819   2.113  34.098  1.00 96.97           C  
ATOM   1748  OE1 GLN H 218      17.843   1.517  33.643  1.00  0.00           O  
ATOM   1749  NE2 GLN H 218      19.967   1.475  34.452  1.00  0.00           N  
ATOM   1750  C   GLN H 218      20.511   5.839  34.791  1.00 61.83           C  
ATOM   1751  O   GLN H 218      21.728   5.809  34.961  1.00 65.53           O  
ATOM   1752  N   GLY H 219      19.958   6.183  33.614  1.00 60.88           N  
ATOM   1753  CA  GLY H 219      20.765   6.580  32.496  1.00 55.60           C  
ATOM   1754  C   GLY H 219      20.776   5.473  31.491  1.00 62.50           C  
ATOM   1755  O   GLY H 219      20.636   4.299  31.834  1.00 69.13           O  
ATOM   1756  N   THR H 220      20.926   5.836  30.200  1.00 61.07           N  
ATOM   1757  CA  THR H 220      20.994   4.844  29.166  1.00 62.30           C  
ATOM   1758  CB  THR H 220      19.830   4.901  28.208  1.00 62.21           C  
ATOM   1759  OG1 THR H 220      19.816   6.123  27.485  1.00 99.31           O  
ATOM   1760  CG2 THR H 220      18.534   4.784  29.024  1.00 85.49           C  
ATOM   1761  C   THR H 220      22.253   5.080  28.382  1.00 62.42           C  
ATOM   1762  O   THR H 220      22.383   6.082  27.681  1.00 67.05           O  
ATOM   1763  N   PRO H 221      23.200   4.185  28.477  1.00 60.47           N  
ATOM   1764  CA  PRO H 221      24.410   4.390  27.727  1.00 57.36           C  
ATOM   1765  CD  PRO H 221      23.461   3.510  29.741  1.00 61.19           C  
ATOM   1766  CB  PRO H 221      25.454   3.463  28.347  1.00 54.23           C  
ATOM   1767  CG  PRO H 221      24.989   3.328  29.808  1.00 58.84           C  
ATOM   1768  C   PRO H 221      24.192   4.171  26.265  1.00 59.92           C  
ATOM   1769  O   PRO H 221      23.562   3.180  25.900  1.00 61.42           O  
ATOM   1770  N   VAL H 222      24.723   5.066  25.412  1.00 57.98           N  
ATOM   1771  CA  VAL H 222      24.567   4.885  23.999  1.00 54.67           C  
ATOM   1772  CB  VAL H 222      23.676   5.914  23.365  1.00 55.03           C  
ATOM   1773  CG1 VAL H 222      23.666   5.692  21.843  1.00 56.36           C  
ATOM   1774  CG2 VAL H 222      22.281   5.824  24.006  1.00 52.68           C  
ATOM   1775  C   VAL H 222      25.918   5.020  23.368  1.00 61.37           C  
ATOM   1776  O   VAL H 222      26.587   6.042  23.521  1.00 64.02           O  
ATOM   1777  N   THR H 223      26.356   3.988  22.621  1.00 63.41           N  
ATOM   1778  CA  THR H 223      27.641   4.087  21.988  1.00 64.50           C  
ATOM   1779  CB  THR H 223      28.562   2.943  22.291  1.00 68.49           C  
ATOM   1780  OG1 THR H 223      28.048   1.740  21.737  1.00 71.18           O  
ATOM   1781  CG2 THR H 223      28.687   2.807  23.817  1.00 71.60           C  
ATOM   1782  C   THR H 223      27.417   4.064  20.511  1.00 70.19           C  
ATOM   1783  O   THR H 223      26.722   3.190  19.993  1.00 70.84           O  
ATOM   1784  N   VAL H 224      27.997   5.041  19.787  1.00 67.48           N  
ATOM   1785  CA  VAL H 224      27.826   5.063  18.364  1.00 64.63           C  
ATOM   1786  CB  VAL H 224      27.343   6.389  17.855  1.00 66.19           C  
ATOM   1787  CG1 VAL H 224      27.236   6.321  16.323  1.00 66.72           C  
ATOM   1788  CG2 VAL H 224      26.027   6.742  18.568  1.00 70.10           C  
ATOM   1789  C   VAL H 224      29.168   4.830  17.747  1.00 71.29           C  
ATOM   1790  O   VAL H 224      30.075   5.649  17.883  1.00 75.29           O  
ATOM   1791  N   SER H 225      29.324   3.698  17.037  1.00 81.47           N  
ATOM   1792  CA  SER H 225      30.577   3.423  16.399  1.00 84.66           C  
ATOM   1793  CB  SER H 225      31.506   2.514  17.223  1.00 86.51           C  
ATOM   1794  OG  SER H 225      31.911   3.185  18.407  1.00 91.89           O  
ATOM   1795  C   SER H 225      30.272   2.717  15.122  1.00 88.26           C  
ATOM   1796  O   SER H 225      29.184   2.174  14.947  1.00 86.25           O  
ATOM   1797  N   SER H 226      31.229   2.726  14.177  1.00 93.67           N  
ATOM   1798  CA  SER H 226      31.009   2.045  12.936  1.00 97.91           C  
ATOM   1799  CB  SER H 226      32.054   2.373  11.849  1.00 99.21           C  
ATOM   1800  OG  SER H 226      31.937   3.727  11.434  1.00100.74           O  
ATOM   1801  C   SER H 226      31.095   0.555  13.225  1.00100.24           C  
ATOM   1802  O   SER H 226      31.947  -0.117  12.587  1.00102.37           O  
ATOM   1803  OXT SER H 226      30.312   0.068  14.085  1.00  0.00           O1-
TER    1804      SER H 226 
CONECT  158  656
CONECT  656  158
CONECT  946 1558
CONECT 1027 1607
CONECT 1558  946
CONECT 1607 1027
END
