# Supplementary material for: Fully automated antibody structure prediction using BIOVIA tools: Validation study
Source: PLoS One. 2017 May 18;12(5):e0177923. doi: 10.1371/journal.pone.0177923 (PMC5436848; doi:10.1371/journal.pone.0177923)
Supplement: S2 Dataset — Predicted structures using the Top5 framework method, Chothia CDR definition with canonical filtering and generating 50 models. These were used in the comparison against predictions using no filtering. (ZIP) [file pone.0177923.s004.zip › 4ONF_LH_FV_FinalModel.pdb]

REMARK   Accelrys Discovery Studio PDB file
REMARK   Created:  2015-04-10T08:07:45Z
SSBOND   1 CYS L   23    CYS L   93                                     
SSBOND   2 CYS H  134    CYS H  208                                     
ATOM      1  N   TYR L   1      26.104  30.477  26.278  1.00 36.39           N1+
ATOM      2  CA  TYR L   1      25.680  31.716  26.960  1.00 35.28           C  
ATOM      3  CB  TYR L   1      24.246  31.552  27.495  1.00 37.77           C  
ATOM      4  CG  TYR L   1      23.762  32.882  27.963  1.00 40.08           C  
ATOM      5  CD1 TYR L   1      23.335  33.826  27.056  1.00 40.29           C  
ATOM      6  CD2 TYR L   1      23.718  33.183  29.302  1.00 49.32           C  
ATOM      7  CE1 TYR L   1      22.882  35.053  27.480  1.00 42.22           C  
ATOM      8  CE2 TYR L   1      23.266  34.408  29.735  1.00 42.01           C  
ATOM      9  CZ  TYR L   1      22.851  35.347  28.823  1.00 50.59           C  
ATOM     10  OH  TYR L   1      22.388  36.606  29.262  1.00 53.26           O  
ATOM     11  C   TYR L   1      26.621  31.962  28.095  1.00 31.91           C  
ATOM     12  O   TYR L   1      27.752  32.400  27.886  1.00 33.75           O  
ATOM     13  N   VAL L   2      26.180  31.678  29.336  1.00 30.25           N  
ATOM     14  CA  VAL L   2      27.032  31.891  30.470  1.00 27.14           C  
ATOM     15  CB  VAL L   2      26.288  31.928  31.777  1.00 26.99           C  
ATOM     16  CG1 VAL L   2      27.304  31.984  32.927  1.00 26.11           C  
ATOM     17  CG2 VAL L   2      25.330  33.127  31.765  1.00 25.04           C  
ATOM     18  C   VAL L   2      27.998  30.753  30.547  1.00 26.25           C  
ATOM     19  O   VAL L   2      27.606  29.587  30.589  1.00 27.17           O  
ATOM     20  N   VAL L   3      29.306  31.073  30.587  1.00 24.50           N  
ATOM     21  CA  VAL L   3      30.287  30.033  30.642  1.00 24.37           C  
ATOM     22  CB  VAL L   3      31.567  30.381  29.939  1.00 25.48           C  
ATOM     23  CG1 VAL L   3      32.563  29.224  30.127  1.00 26.28           C  
ATOM     24  CG2 VAL L   3      31.245  30.701  28.469  1.00 28.25           C  
ATOM     25  C   VAL L   3      30.616  29.783  32.078  1.00 24.01           C  
ATOM     26  O   VAL L   3      30.802  30.717  32.858  1.00 22.93           O  
ATOM     27  N   MET L   4      30.681  28.496  32.469  1.00 23.66           N  
ATOM     28  CA  MET L   4      31.018  28.184  33.827  1.00 22.14           C  
ATOM     29  CB  MET L   4      30.003  27.252  34.512  1.00 21.72           C  
ATOM     30  CG  MET L   4      28.600  27.856  34.623  1.00 22.34           C  
ATOM     31  SD  MET L   4      28.491  29.340  35.667  1.00 23.03           S  
ATOM     32  CE  MET L   4      28.640  28.444  37.239  1.00 22.85           C  
ATOM     33  C   MET L   4      32.334  27.474  33.798  1.00 22.91           C  
ATOM     34  O   MET L   4      32.487  26.461  33.119  1.00 24.51           O  
ATOM     35  N   THR L   5      33.333  28.000  34.538  1.00 22.44           N  
ATOM     36  CA  THR L   5      34.622  27.370  34.543  1.00 21.83           C  
ATOM     37  CB  THR L   5      35.749  28.267  34.118  1.00 23.00           C  
ATOM     38  OG1 THR L   5      35.746  29.459  34.888  1.00 25.02           O  
ATOM     39  CG2 THR L   5      35.619  28.583  32.623  1.00 22.48           C  
ATOM     40  C   THR L   5      34.923  26.867  35.918  1.00 20.54           C  
ATOM     41  O   THR L   5      34.783  27.587  36.907  1.00 21.04           O  
ATOM     42  N   GLN L   6      35.349  25.589  36.000  1.00 19.08           N  
ATOM     43  CA  GLN L   6      35.678  24.994  37.265  1.00 21.04           C  
ATOM     44  CB  GLN L   6      35.018  23.631  37.551  1.00 18.48           C  
ATOM     45  CG  GLN L   6      33.535  23.691  37.913  1.00 16.98           C  
ATOM     46  CD  GLN L   6      33.087  22.270  38.233  1.00 15.75           C  
ATOM     47  OE1 GLN L   6      32.962  21.429  37.344  1.00 17.16           O  
ATOM     48  NE2 GLN L   6      32.844  21.985  39.539  1.00 12.91           N  
ATOM     49  C   GLN L   6      37.145  24.726  37.320  1.00 22.44           C  
ATOM     50  O   GLN L   6      37.773  24.376  36.321  1.00 23.88           O  
ATOM     51  N   THR L   7      37.726  24.909  38.520  1.00 21.62           N  
ATOM     52  CA  THR L   7      39.113  24.628  38.743  0.94 22.93           C  
ATOM     53  CB  THR L   7      39.941  25.876  38.843  0.94 23.44           C  
ATOM     54  OG1 THR L   7      39.804  26.650  37.661  0.93 23.82           O  
ATOM     55  CG2 THR L   7      41.413  25.491  39.048  0.93 26.11           C  
ATOM     56  C   THR L   7      39.185  23.944  40.073  1.00 23.37           C  
ATOM     57  O   THR L   7      38.421  24.296  40.973  1.00 23.68           O  
ATOM     58  N   PRO L   8      40.044  22.975  40.265  1.00 23.53           N  
ATOM     59  CA  PRO L   8      40.922  22.440  39.255  1.00 21.67           C  
ATOM     60  CD  PRO L   8      40.516  22.678  41.608  1.00 22.11           C  
ATOM     61  CB  PRO L   8      42.098  21.819  40.007  1.00 21.77           C  
ATOM     62  CG  PRO L   8      41.552  21.560  41.420  1.00 22.42           C  
ATOM     63  C   PRO L   8      40.174  21.413  38.467  1.00 24.46           C  
ATOM     64  O   PRO L   8      39.058  21.073  38.851  1.00 24.05           O  
ATOM     65  N   LEU L   9      40.745  20.940  37.344  1.00 22.39           N  
ATOM     66  CA  LEU L   9      40.138  19.881  36.590  1.00 24.80           C  
ATOM     67  CB  LEU L   9      40.830  19.623  35.240  1.00 24.41           C  
ATOM     68  CG  LEU L   9      40.636  20.758  34.215  1.00 32.98           C  
ATOM     69  CD1 LEU L   9      39.163  20.880  33.794  1.00 38.44           C  
ATOM     70  CD2 LEU L   9      41.226  22.083  34.721  1.00 35.97           C  
ATOM     71  C   LEU L   9      40.211  18.619  37.394  1.00 23.28           C  
ATOM     72  O   LEU L   9      39.267  17.831  37.412  1.00 23.01           O  
ATOM     73  N   THR L  10      41.353  18.378  38.069  1.00 21.95           N  
ATOM     74  CA  THR L  10      41.488  17.186  38.860  1.00 23.80           C  
ATOM     75  CB  THR L  10      42.442  16.169  38.309  1.00 25.36           C  
ATOM     76  OG1 THR L  10      43.729  16.741  38.136  1.00 30.23           O  
ATOM     77  CG2 THR L  10      41.899  15.634  36.980  1.00 30.43           C  
ATOM     78  C   THR L  10      42.004  17.559  40.207  1.00 24.13           C  
ATOM     79  O   THR L  10      42.737  18.534  40.365  1.00 23.24           O  
ATOM     80  N   LEU L  11      41.615  16.773  41.226  1.00 23.12           N  
ATOM     81  CA  LEU L  11      42.029  17.079  42.558  1.00 23.19           C  
ATOM     82  CB  LEU L  11      40.887  17.789  43.311  1.00 23.96           C  
ATOM     83  CG  LEU L  11      41.165  18.201  44.763  1.00 27.34           C  
ATOM     84  CD1 LEU L  11      42.325  19.204  44.851  1.00 28.52           C  
ATOM     85  CD2 LEU L  11      39.886  18.743  45.418  1.00 25.56           C  
ATOM     86  C   LEU L  11      42.353  15.780  43.236  1.00 24.20           C  
ATOM     87  O   LEU L  11      41.548  14.852  43.220  1.00 23.52           O  
ATOM     88  N   SER L  12      43.557  15.666  43.836  1.00 24.32           N  
ATOM     89  CA  SER L  12      43.900  14.465  44.550  1.00 25.12           C  
ATOM     90  CB  SER L  12      45.275  13.879  44.187  1.00 24.98           C  
ATOM     91  OG  SER L  12      45.272  13.374  42.863  1.00 31.00           O  
ATOM     92  C   SER L  12      43.991  14.840  45.990  1.00 24.58           C  
ATOM     93  O   SER L  12      44.729  15.756  46.351  1.00 27.11           O  
ATOM     94  N   VAL L  13      43.249  14.130  46.862  1.00 24.05           N  
ATOM     95  CA  VAL L  13      43.271  14.509  48.244  1.00 25.04           C  
ATOM     96  CB  VAL L  13      42.056  15.302  48.633  1.00 26.15           C  
ATOM     97  CG1 VAL L  13      40.810  14.421  48.455  1.00 24.78           C  
ATOM     98  CG2 VAL L  13      42.244  15.853  50.052  1.00 26.36           C  
ATOM     99  C   VAL L  13      43.337  13.272  49.087  1.00 26.00           C  
ATOM    100  O   VAL L  13      42.760  12.241  48.748  1.00 25.45           O  
ATOM    101  N   THR L  14      44.067  13.348  50.220  1.00 26.09           N  
ATOM    102  CA  THR L  14      44.179  12.215  51.091  1.00 26.91           C  
ATOM    103  CB  THR L  14      45.366  12.253  52.007  1.00 28.98           C  
ATOM    104  OG1 THR L  14      45.327  13.417  52.810  1.00 33.66           O  
ATOM    105  CG2 THR L  14      46.645  12.240  51.166  1.00 34.03           C  
ATOM    106  C   THR L  14      42.953  12.155  51.934  1.00 26.52           C  
ATOM    107  O   THR L  14      42.333  13.175  52.233  1.00 26.14           O  
ATOM    108  N   ILE L  15      42.586  10.931  52.354  1.00 25.00           N  
ATOM    109  CA  ILE L  15      41.387  10.740  53.110  1.00 26.66           C  
ATOM    110  CB  ILE L  15      41.091   9.299  53.413  1.00 27.65           C  
ATOM    111  CG1 ILE L  15      40.923   8.505  52.107  1.00 28.16           C  
ATOM    112  CG2 ILE L  15      39.853   9.249  54.327  1.00 26.08           C  
ATOM    113  CD1 ILE L  15      40.934   6.991  52.308  1.00 23.14           C  
ATOM    114  C   ILE L  15      41.510  11.461  54.410  1.00 26.23           C  
ATOM    115  O   ILE L  15      42.557  11.443  55.054  1.00 27.67           O  
ATOM    116  N   GLY L  16      40.420  12.149  54.804  1.00 24.69           N  
ATOM    117  CA  GLY L  16      40.367  12.843  56.057  1.00 24.96           C  
ATOM    118  C   GLY L  16      40.766  14.271  55.862  1.00 26.25           C  
ATOM    119  O   GLY L  16      40.659  15.073  56.789  1.00 29.42           O  
ATOM    120  N   GLN L  17      41.236  14.637  54.654  1.00 25.01           N  
ATOM    121  CA  GLN L  17      41.646  15.996  54.428  1.00 25.88           C  
ATOM    122  CB  GLN L  17      42.880  16.131  53.523  1.00 27.93           C  
ATOM    123  CG  GLN L  17      44.151  15.558  54.145  1.00 31.15           C  
ATOM    124  CD  GLN L  17      44.538  16.418  55.337  1.00 51.28           C  
ATOM    125  OE1 GLN L  17      43.720  17.152  55.889  1.00 50.96           O  
ATOM    126  NE2 GLN L  17      45.830  16.324  55.750  1.00 45.05           N  
ATOM    127  C   GLN L  17      40.529  16.731  53.755  1.00 23.89           C  
ATOM    128  O   GLN L  17      39.599  16.129  53.222  1.00 23.86           O  
ATOM    129  N   PRO L  18      40.588  18.037  53.823  1.00 23.75           N  
ATOM    130  CA  PRO L  18      39.597  18.870  53.185  1.00 24.51           C  
ATOM    131  CD  PRO L  18      41.167  18.687  54.988  1.00 30.34           C  
ATOM    132  CB  PRO L  18      39.559  20.177  53.979  1.00 24.77           C  
ATOM    133  CG  PRO L  18      40.869  20.180  54.784  1.00 30.10           C  
ATOM    134  C   PRO L  18      39.889  19.084  51.731  1.00 23.50           C  
ATOM    135  O   PRO L  18      41.036  18.915  51.320  1.00 23.09           O  
ATOM    136  N   ALA L  19      38.865  19.459  50.935  1.00 22.73           N  
ATOM    137  CA  ALA L  19      39.070  19.728  49.539  1.00 24.32           C  
ATOM    138  CB  ALA L  19      38.741  18.532  48.631  1.00 24.49           C  
ATOM    139  C   ALA L  19      38.149  20.849  49.161  1.00 23.09           C  
ATOM    140  O   ALA L  19      37.112  21.054  49.792  1.00 22.09           O  
ATOM    141  N   SER L  20      38.520  21.631  48.127  1.00 23.12           N  
ATOM    142  CA  SER L  20      37.671  22.709  47.714  1.00 22.11           C  
ATOM    143  CB  SER L  20      38.119  24.078  48.252  1.00 22.97           C  
ATOM    144  OG  SER L  20      39.420  24.387  47.781  1.00 31.64           O  
ATOM    145  C   SER L  20      37.679  22.774  46.218  1.00 22.48           C  
ATOM    146  O   SER L  20      38.697  22.516  45.577  1.00 22.53           O  
ATOM    147  N   ILE L  21      36.517  23.117  45.622  1.00 21.67           N  
ATOM    148  CA  ILE L  21      36.407  23.212  44.193  1.00 22.33           C  
ATOM    149  CB  ILE L  21      35.486  22.177  43.617  1.00 21.43           C  
ATOM    150  CG1 ILE L  21      36.021  20.771  43.937  1.00 22.45           C  
ATOM    151  CG2 ILE L  21      35.330  22.445  42.111  1.00 22.60           C  
ATOM    152  CD1 ILE L  21      35.005  19.660  43.694  1.00 23.24           C  
ATOM    153  C   ILE L  21      35.845  24.566  43.880  1.00 22.27           C  
ATOM    154  O   ILE L  21      34.938  25.043  44.560  1.00 21.28           O  
ATOM    155  N   SER L  22      36.373  25.222  42.824  1.00 20.58           N  
ATOM    156  CA  SER L  22      35.948  26.553  42.492  0.90 22.40           C  
ATOM    157  CB  SER L  22      37.127  27.509  42.245  0.90 23.46           C  
ATOM    158  OG  SER L  22      36.656  28.807  41.921  0.90 30.14           O  
ATOM    159  C   SER L  22      35.135  26.519  41.229  1.00 22.89           C  
ATOM    160  O   SER L  22      35.418  25.751  40.311  1.00 21.62           O  
ATOM    161  N   CYS L  23      34.076  27.355  41.175  1.00 23.08           N  
ATOM    162  CA  CYS L  23      33.232  27.464  40.012  1.00 24.45           C  
ATOM    163  CB  CYS L  23      31.856  26.783  40.218  1.00 24.57           C  
ATOM    164  SG  CYS L  23      30.742  26.888  38.782  1.00 29.86           S  
ATOM    165  C   CYS L  23      33.020  28.933  39.763  1.00 24.65           C  
ATOM    166  O   CYS L  23      32.536  29.654  40.637  1.00 22.42           O  
ATOM    167  N   LYS L  24      33.385  29.423  38.556  1.00 24.64           N  
ATOM    168  CA  LYS L  24      33.229  30.824  38.271  1.00 28.09           C  
ATOM    169  CB  LYS L  24      34.558  31.547  38.003  1.00 29.67           C  
ATOM    170  CG  LYS L  24      35.451  31.618  39.241  1.00 35.01           C  
ATOM    171  CD  LYS L  24      36.894  32.038  38.957  1.00 39.55           C  
ATOM    172  CE  LYS L  24      37.752  32.103  40.221  1.00 37.22           C  
ATOM    173  NZ  LYS L  24      39.130  32.519  39.881  1.00 40.67           N1+
ATOM    174  C   LYS L  24      32.381  30.977  37.047  1.00 27.97           C  
ATOM    175  O   LYS L  24      32.501  30.213  36.092  1.00 26.40           O  
ATOM    176  N   SER L  25      31.505  32.002  37.044  1.00 25.92           N  
ATOM    177  CA  SER L  25      30.606  32.222  35.947  1.00 26.15           C  
ATOM    178  CB  SER L  25      29.142  32.360  36.401  1.00 24.04           C  
ATOM    179  OG  SER L  25      29.023  33.424  37.335  1.00 27.58           O  
ATOM    180  C   SER L  25      31.000  33.482  35.241  1.00 27.15           C  
ATOM    181  O   SER L  25      31.582  34.389  35.831  1.00 28.81           O  
ATOM    182  N   SER L  26      30.725  33.530  33.921  1.00 18.56           N  
ATOM    183  CA  SER L  26      31.031  34.654  33.081  1.00 18.20           C  
ATOM    184  CB  SER L  26      30.874  34.327  31.586  1.00 16.68           C  
ATOM    185  OG  SER L  26      31.188  35.468  30.804  1.00 20.96           O  
ATOM    186  C   SER L  26      30.103  35.786  33.399  1.00 21.37           C  
ATOM    187  O   SER L  26      30.423  36.946  33.136  1.00 20.61           O  
ATOM    188  N   GLN L  27      28.916  35.465  33.954  1.00 22.22           N  
ATOM    189  CA  GLN L  27      27.928  36.463  34.265  1.00 22.75           C  
ATOM    190  CB  GLN L  27      26.673  36.371  33.379  1.00 26.15           C  
ATOM    191  CG  GLN L  27      26.935  36.579  31.887  1.00 41.48           C  
ATOM    192  CD  GLN L  27      27.195  38.059  31.644  1.00 48.20           C  
ATOM    193  OE1 GLN L  27      26.559  38.682  30.797  1.00 55.56           O  
ATOM    194  NE2 GLN L  27      28.156  38.642  32.408  1.00 43.39           N  
ATOM    195  C   GLN L  27      27.462  36.223  35.664  1.00 23.46           C  
ATOM    196  O   GLN L  27      27.481  35.092  36.144  1.00 24.25           O  
ATOM    197  N   SER L  28      27.007  37.284  36.360  1.00 21.01           N  
ATOM    198  CA  SER L  28      26.579  37.134  37.720  1.00 22.09           C  
ATOM    199  CB  SER L  28      26.205  38.459  38.405  1.00 20.34           C  
ATOM    200  OG  SER L  28      25.793  38.214  39.741  1.00 20.60           O  
ATOM    201  C   SER L  28      25.373  36.249  37.747  1.00 22.07           C  
ATOM    202  O   SER L  28      24.516  36.302  36.867  1.00 22.19           O  
ATOM    203  N   LEU L  29      25.335  35.352  38.746  1.00 19.17           N  
ATOM    204  CA  LEU L  29      24.279  34.413  38.985  1.00 20.72           C  
ATOM    205  CB  LEU L  29      24.719  33.150  39.736  1.00 19.66           C  
ATOM    206  CG  LEU L  29      25.661  32.289  38.872  1.00 20.21           C  
ATOM    207  CD1 LEU L  29      25.793  30.865  39.434  1.00 16.05           C  
ATOM    208  CD2 LEU L  29      25.249  32.314  37.391  1.00 20.32           C  
ATOM    209  C   LEU L  29      23.087  35.015  39.665  1.00 24.01           C  
ATOM    210  O   LEU L  29      22.041  34.379  39.723  1.00 22.56           O  
ATOM    211  N   LEU L  30      23.230  36.192  40.300  1.00 23.32           N  
ATOM    212  CA  LEU L  30      22.139  36.774  41.036  1.00 23.02           C  
ATOM    213  CB  LEU L  30      22.615  38.008  41.834  1.00 25.69           C  
ATOM    214  CG  LEU L  30      21.571  38.723  42.708  1.00 25.47           C  
ATOM    215  CD1 LEU L  30      20.540  39.460  41.852  1.00 22.02           C  
ATOM    216  CD2 LEU L  30      20.951  37.771  43.744  1.00 24.14           C  
ATOM    217  C   LEU L  30      21.032  37.141  40.080  1.00 23.97           C  
ATOM    218  O   LEU L  30      21.236  37.893  39.129  1.00 22.82           O  
ATOM    219  N   ASP L  31      19.818  36.587  40.324  1.00 23.31           N  
ATOM    220  CA  ASP L  31      18.657  36.789  39.494  1.00 24.24           C  
ATOM    221  CB  ASP L  31      17.726  35.557  39.499  1.00 24.19           C  
ATOM    222  CG  ASP L  31      16.752  35.638  38.329  1.00 32.24           C  
ATOM    223  OD1 ASP L  31      15.674  36.269  38.489  1.00 36.40           O  
ATOM    224  OD2 ASP L  31      17.067  35.043  37.264  1.00 33.17           O1-
ATOM    225  C   ASP L  31      17.885  37.987  39.974  1.00 29.40           C  
ATOM    226  O   ASP L  31      18.099  38.485  41.078  1.00 29.69           O  
ATOM    227  N   SER L  32      16.937  38.470  39.146  1.00 28.78           N  
ATOM    228  CA  SER L  32      16.155  39.635  39.459  1.00 32.85           C  
ATOM    229  CB  SER L  32      15.200  40.043  38.327  1.00 33.72           C  
ATOM    230  OG  SER L  32      14.468  41.197  38.713  1.00 41.59           O  
ATOM    231  C   SER L  32      15.314  39.354  40.663  1.00 32.50           C  
ATOM    232  O   SER L  32      15.009  40.258  41.440  1.00 37.34           O  
ATOM    233  N   ASP L  33      14.917  38.082  40.849  1.00 27.49           N  
ATOM    234  CA  ASP L  33      14.097  37.741  41.975  1.00 26.23           C  
ATOM    235  CB  ASP L  33      13.515  36.314  41.948  1.00 25.56           C  
ATOM    236  CG  ASP L  33      14.608  35.269  42.073  1.00 26.55           C  
ATOM    237  OD1 ASP L  33      15.751  35.521  41.609  1.00 25.96           O  
ATOM    238  OD2 ASP L  33      14.303  34.193  42.651  1.00 28.59           O1-
ATOM    239  C   ASP L  33      14.909  37.948  43.215  1.00 24.04           C  
ATOM    240  O   ASP L  33      14.365  38.116  44.305  1.00 25.81           O  
ATOM    241  N   GLY L  34      16.250  37.928  43.090  1.00 23.68           N  
ATOM    242  CA  GLY L  34      17.064  38.175  44.245  1.00 26.17           C  
ATOM    243  C   GLY L  34      17.741  36.908  44.657  1.00 28.13           C  
ATOM    244  O   GLY L  34      18.545  36.911  45.589  1.00 27.05           O  
ATOM    245  N   LYS L  35      17.442  35.786  43.974  1.00 27.48           N  
ATOM    246  CA  LYS L  35      18.076  34.553  44.344  1.00 25.73           C  
ATOM    247  CB  LYS L  35      17.137  33.337  44.333  1.00 26.24           C  
ATOM    248  CG  LYS L  35      16.117  33.318  45.472  1.00 33.98           C  
ATOM    249  CD  LYS L  35      15.024  32.270  45.265  1.00 39.39           C  
ATOM    250  CE  LYS L  35      14.160  32.035  46.504  1.00 43.10           C  
ATOM    251  NZ  LYS L  35      14.941  31.313  47.533  1.00 47.81           N1+
ATOM    252  C   LYS L  35      19.173  34.261  43.370  1.00 24.43           C  
ATOM    253  O   LYS L  35      19.203  34.793  42.263  1.00 22.76           O  
ATOM    254  N   THR L  36      20.129  33.410  43.794  1.00 22.11           N  
ATOM    255  CA  THR L  36      21.229  33.023  42.960  1.00 20.56           C  
ATOM    256  CB  THR L  36      22.560  33.295  43.602  1.00 22.12           C  
ATOM    257  OG1 THR L  36      22.672  34.680  43.901  1.00 24.47           O  
ATOM    258  CG2 THR L  36      23.686  32.870  42.647  1.00 16.74           C  
ATOM    259  C   THR L  36      21.089  31.549  42.738  1.00 22.92           C  
ATOM    260  O   THR L  36      21.111  30.763  43.686  1.00 19.81           O  
ATOM    261  N   TYR L  37      20.954  31.134  41.461  1.00 17.47           N  
ATOM    262  CA  TYR L  37      20.715  29.746  41.202  1.00 17.08           C  
ATOM    263  CB  TYR L  37      19.699  29.523  40.072  1.00 15.57           C  
ATOM    264  CG  TYR L  37      18.410  30.143  40.493  1.00 18.23           C  
ATOM    265  CD1 TYR L  37      17.545  29.459  41.314  1.00 19.33           C  
ATOM    266  CD2 TYR L  37      18.069  31.405  40.062  1.00 17.36           C  
ATOM    267  CE1 TYR L  37      16.355  30.027  41.701  1.00 18.05           C  
ATOM    268  CE2 TYR L  37      16.880  31.978  40.447  1.00 15.98           C  
ATOM    269  CZ  TYR L  37      16.021  31.287  41.269  1.00 20.94           C  
ATOM    270  OH  TYR L  37      14.798  31.862  41.669  1.00 26.16           O  
ATOM    271  C   TYR L  37      21.988  29.098  40.765  1.00 17.98           C  
ATOM    272  O   TYR L  37      22.308  29.025  39.581  1.00 18.91           O  
ATOM    273  N   LEU L  38      22.745  28.582  41.741  1.00 18.32           N  
ATOM    274  CA  LEU L  38      23.966  27.879  41.471  1.00 17.97           C  
ATOM    275  CB  LEU L  38      25.205  28.633  41.998  1.00 16.72           C  
ATOM    276  CG  LEU L  38      26.556  27.946  41.727  1.00 17.23           C  
ATOM    277  CD1 LEU L  38      26.760  26.712  42.615  1.00 17.01           C  
ATOM    278  CD2 LEU L  38      26.722  27.641  40.230  1.00 16.72           C  
ATOM    279  C   LEU L  38      23.850  26.552  42.169  1.00 17.96           C  
ATOM    280  O   LEU L  38      23.503  26.495  43.350  1.00 16.85           O  
ATOM    281  N   ASN L  39      24.143  25.446  41.449  1.00 14.83           N  
ATOM    282  CA  ASN L  39      23.937  24.129  41.994  1.00 14.97           C  
ATOM    283  CB  ASN L  39      22.810  23.382  41.263  1.00 14.76           C  
ATOM    284  CG  ASN L  39      21.544  24.219  41.375  1.00 17.62           C  
ATOM    285  OD1 ASN L  39      20.937  24.319  42.439  1.00 18.38           O  
ATOM    286  ND2 ASN L  39      21.144  24.853  40.241  1.00 16.41           N  
ATOM    287  C   ASN L  39      25.178  23.297  41.818  1.00 15.52           C  
ATOM    288  O   ASN L  39      26.022  23.586  40.970  1.00 14.24           O  
ATOM    289  N   TRP L  40      25.317  22.237  42.651  1.00 14.29           N  
ATOM    290  CA  TRP L  40      26.441  21.338  42.559  1.00 14.18           C  
ATOM    291  CB  TRP L  40      27.360  21.391  43.790  1.00 14.25           C  
ATOM    292  CG  TRP L  40      28.060  22.714  43.995  1.00 14.51           C  
ATOM    293  CD2 TRP L  40      29.354  23.045  43.465  1.00 14.03           C  
ATOM    294  CD1 TRP L  40      27.638  23.807  44.694  1.00 14.76           C  
ATOM    295  NE1 TRP L  40      28.585  24.799  44.631  1.00 15.81           N  
ATOM    296  CE2 TRP L  40      29.647  24.344  43.878  1.00 16.21           C  
ATOM    297  CE3 TRP L  40      30.226  22.326  42.698  1.00 15.95           C  
ATOM    298  CZ2 TRP L  40      30.821  24.948  43.529  1.00 16.52           C  
ATOM    299  CZ3 TRP L  40      31.409  22.939  42.348  1.00 17.81           C  
ATOM    300  CH2 TRP L  40      31.701  24.224  42.755  1.00 16.52           C  
ATOM    301  C   TRP L  40      25.919  19.930  42.489  1.00 14.55           C  
ATOM    302  O   TRP L  40      24.993  19.561  43.209  1.00 15.47           O  
ATOM    303  N   LEU L  41      26.513  19.101  41.602  1.00 14.77           N  
ATOM    304  CA  LEU L  41      26.117  17.723  41.487  1.00 14.22           C  
ATOM    305  CB  LEU L  41      25.252  17.424  40.246  1.00 14.55           C  
ATOM    306  CG  LEU L  41      25.897  17.756  38.887  1.00 15.33           C  
ATOM    307  CD1 LEU L  41      27.039  16.783  38.555  1.00 14.10           C  
ATOM    308  CD2 LEU L  41      24.835  17.845  37.774  1.00 13.50           C  
ATOM    309  C   LEU L  41      27.338  16.843  41.484  1.00 13.89           C  
ATOM    310  O   LEU L  41      28.452  17.290  41.210  1.00 12.73           O  
ATOM    311  N   LEU L  42      27.150  15.551  41.837  1.00 14.23           N  
ATOM    312  CA  LEU L  42      28.249  14.626  41.865  1.00 13.86           C  
ATOM    313  CB  LEU L  42      28.605  14.195  43.307  1.00 14.27           C  
ATOM    314  CG  LEU L  42      29.790  13.217  43.464  1.00 16.13           C  
ATOM    315  CD1 LEU L  42      29.449  11.815  42.967  1.00 14.64           C  
ATOM    316  CD2 LEU L  42      31.066  13.761  42.814  1.00 17.05           C  
ATOM    317  C   LEU L  42      27.857  13.417  41.073  1.00 14.99           C  
ATOM    318  O   LEU L  42      26.750  12.899  41.209  1.00 15.00           O  
ATOM    319  N   GLN L  43      28.765  12.957  40.190  1.00 15.31           N  
ATOM    320  CA  GLN L  43      28.491  11.775  39.423  1.00 18.01           C  
ATOM    321  CB  GLN L  43      28.566  12.001  37.904  1.00 16.02           C  
ATOM    322  CG  GLN L  43      28.265  10.746  37.081  1.00 18.49           C  
ATOM    323  CD  GLN L  43      28.369  11.120  35.610  1.00 19.51           C  
ATOM    324  OE1 GLN L  43      29.041  12.084  35.247  1.00 22.56           O  
ATOM    325  NE2 GLN L  43      27.681  10.337  34.736  1.00 18.86           N  
ATOM    326  C   GLN L  43      29.533  10.762  39.786  1.00 16.87           C  
ATOM    327  O   GLN L  43      30.718  10.930  39.494  1.00 17.13           O  
ATOM    328  N   ARG L  44      29.098   9.673  40.447  1.00 18.19           N  
ATOM    329  CA  ARG L  44      29.978   8.620  40.860  1.00 19.51           C  
ATOM    330  CB  ARG L  44      29.405   7.818  42.034  1.00 21.98           C  
ATOM    331  CG  ARG L  44      29.238   8.709  43.260  1.00 23.75           C  
ATOM    332  CD  ARG L  44      30.313   8.496  44.317  1.00 27.21           C  
ATOM    333  NE  ARG L  44      30.391   9.760  45.099  1.00 26.91           N  
ATOM    334  CZ  ARG L  44      29.445  10.056  46.034  1.00 28.77           C  
ATOM    335  NH1 ARG L  44      28.364   9.238  46.197  1.00 29.70           N1+
ATOM    336  NH2 ARG L  44      29.575  11.186  46.790  1.00 25.53           N  
ATOM    337  C   ARG L  44      30.154   7.702  39.694  1.00 19.84           C  
ATOM    338  O   ARG L  44      29.307   7.648  38.806  1.00 21.68           O  
ATOM    339  N   PRO L  45      31.248   6.990  39.667  1.00 23.50           N  
ATOM    340  CA  PRO L  45      31.532   6.107  38.569  1.00 22.73           C  
ATOM    341  CD  PRO L  45      31.919   6.570  40.886  1.00 23.42           C  
ATOM    342  CB  PRO L  45      32.780   5.334  38.983  1.00 23.88           C  
ATOM    343  CG  PRO L  45      32.639   5.260  40.515  1.00 23.88           C  
ATOM    344  C   PRO L  45      30.387   5.168  38.342  1.00 23.03           C  
ATOM    345  O   PRO L  45      29.958   4.509  39.289  1.00 22.56           O  
ATOM    346  N   GLY L  46      29.884   5.087  37.095  1.00 23.30           N  
ATOM    347  CA  GLY L  46      28.863   4.139  36.750  1.00 27.33           C  
ATOM    348  C   GLY L  46      27.528   4.552  37.291  1.00 27.50           C  
ATOM    349  O   GLY L  46      26.604   3.740  37.332  1.00 31.56           O  
ATOM    350  N   GLN L  47      27.369   5.821  37.712  1.00 25.37           N  
ATOM    351  CA  GLN L  47      26.099   6.205  38.265  1.00 24.21           C  
ATOM    352  CB  GLN L  47      26.150   6.464  39.786  1.00 26.32           C  
ATOM    353  CG  GLN L  47      26.561   5.240  40.616  1.00 32.07           C  
ATOM    354  CD  GLN L  47      26.573   5.622  42.095  1.00 38.71           C  
ATOM    355  OE1 GLN L  47      25.537   5.951  42.669  1.00 41.75           O  
ATOM    356  NE2 GLN L  47      27.769   5.570  42.741  1.00 39.00           N  
ATOM    357  C   GLN L  47      25.666   7.480  37.611  1.00 23.78           C  
ATOM    358  O   GLN L  47      26.440   8.133  36.915  1.00 24.06           O  
ATOM    359  N   SER L  48      24.378   7.845  37.783  1.00 21.57           N  
ATOM    360  CA  SER L  48      23.882   9.074  37.231  0.94 22.87           C  
ATOM    361  CB  SER L  48      22.363   9.076  36.989  0.94 22.91           C  
ATOM    362  OG  SER L  48      21.673   8.848  38.207  0.94 27.33           O  
ATOM    363  C   SER L  48      24.229  10.173  38.191  1.00 21.48           C  
ATOM    364  O   SER L  48      24.583   9.917  39.340  1.00 22.21           O  
ATOM    365  N   PRO L  49      24.145  11.399  37.748  1.00 20.08           N  
ATOM    366  CA  PRO L  49      24.497  12.502  38.597  1.00 20.52           C  
ATOM    367  CD  PRO L  49      24.325  11.710  36.338  1.00 20.94           C  
ATOM    368  CB  PRO L  49      24.555  13.724  37.683  1.00 19.53           C  
ATOM    369  CG  PRO L  49      24.910  13.134  36.306  1.00 19.89           C  
ATOM    370  C   PRO L  49      23.504  12.626  39.709  1.00 19.35           C  
ATOM    371  O   PRO L  49      22.349  12.252  39.517  1.00 17.90           O  
ATOM    372  N   LYS L  50      23.941  13.115  40.887  1.00 17.81           N  
ATOM    373  CA  LYS L  50      23.053  13.306  41.999  0.90 18.99           C  
ATOM    374  CB  LYS L  50      23.359  12.414  43.214  0.90 20.40           C  
ATOM    375  CG  LYS L  50      23.040  10.936  43.004  0.90 27.52           C  
ATOM    376  CD  LYS L  50      23.624  10.034  44.092  0.90 31.94           C  
ATOM    377  CE  LYS L  50      23.265   8.559  43.914  1.00 33.38           C  
ATOM    378  NZ  LYS L  50      23.839   8.054  42.649  1.00 33.14           N1+
ATOM    379  C   LYS L  50      23.233  14.717  42.469  1.00 18.19           C  
ATOM    380  O   LYS L  50      24.336  15.258  42.413  1.00 17.18           O  
ATOM    381  N   ARG L  51      22.147  15.349  42.960  1.00 16.76           N  
ATOM    382  CA  ARG L  51      22.243  16.727  43.367  1.00 15.27           C  
ATOM    383  CB  ARG L  51      20.892  17.458  43.311  1.00 14.33           C  
ATOM    384  CG  ARG L  51      20.981  18.923  43.733  1.00 13.96           C  
ATOM    385  CD  ARG L  51      19.689  19.697  43.479  1.00 12.55           C  
ATOM    386  NE  ARG L  51      18.752  19.409  44.599  1.00 15.18           N  
ATOM    387  CZ  ARG L  51      17.443  19.770  44.482  1.00 17.91           C  
ATOM    388  NH1 ARG L  51      16.990  20.290  43.306  1.00 18.52           N1+
ATOM    389  NH2 ARG L  51      16.585  19.626  45.531  1.00 14.26           N  
ATOM    390  C   ARG L  51      22.755  16.831  44.776  1.00 14.61           C  
ATOM    391  O   ARG L  51      22.263  16.146  45.670  1.00 13.32           O  
ATOM    392  N   LEU L  52      23.876  17.570  44.963  1.00 14.11           N  
ATOM    393  CA  LEU L  52      24.430  17.881  46.258  1.00 14.94           C  
ATOM    394  CB  LEU L  52      25.954  18.078  46.199  1.00 15.31           C  
ATOM    395  CG  LEU L  52      26.717  16.808  45.779  1.00 19.49           C  
ATOM    396  CD1 LEU L  52      28.233  17.061  45.745  1.00 18.59           C  
ATOM    397  CD2 LEU L  52      26.343  15.611  46.667  1.00 18.12           C  
ATOM    398  C   LEU L  52      23.863  19.124  46.896  1.00 15.19           C  
ATOM    399  O   LEU L  52      23.401  19.091  48.037  1.00 15.89           O  
ATOM    400  N   ILE L  53      23.892  20.262  46.157  1.00 14.37           N  
ATOM    401  CA  ILE L  53      23.535  21.534  46.733  1.00 14.87           C  
ATOM    402  CB  ILE L  53      24.730  22.323  47.197  1.00 14.70           C  
ATOM    403  CG1 ILE L  53      25.472  21.557  48.304  1.00 15.18           C  
ATOM    404  CG2 ILE L  53      24.255  23.719  47.630  1.00 14.55           C  
ATOM    405  CD1 ILE L  53      26.826  22.162  48.668  1.00 15.96           C  
ATOM    406  C   ILE L  53      22.821  22.372  45.714  1.00 14.86           C  
ATOM    407  O   ILE L  53      23.095  22.284  44.518  1.00 15.76           O  
ATOM    408  N   TYR L  54      21.867  23.205  46.184  1.00 16.18           N  
ATOM    409  CA  TYR L  54      21.143  24.107  45.335  1.00 16.82           C  
ATOM    410  CB  TYR L  54      19.715  23.637  44.992  1.00 15.10           C  
ATOM    411  CG  TYR L  54      18.971  23.322  46.245  1.00 16.09           C  
ATOM    412  CD1 TYR L  54      18.322  24.303  46.957  1.00 17.31           C  
ATOM    413  CD2 TYR L  54      18.915  22.023  46.695  1.00 17.50           C  
ATOM    414  CE1 TYR L  54      17.636  23.991  48.108  1.00 18.14           C  
ATOM    415  CE2 TYR L  54      18.232  21.705  47.844  1.00 17.24           C  
ATOM    416  CZ  TYR L  54      17.591  22.691  48.552  1.00 18.25           C  
ATOM    417  OH  TYR L  54      16.888  22.370  49.731  1.00 20.39           O  
ATOM    418  C   TYR L  54      21.083  25.443  46.027  1.00 17.12           C  
ATOM    419  O   TYR L  54      21.298  25.528  47.234  1.00 18.37           O  
ATOM    420  N   LEU L  55      20.846  26.535  45.279  1.00 14.18           N  
ATOM    421  CA  LEU L  55      20.768  27.820  45.920  1.00 17.35           C  
ATOM    422  CB  LEU L  55      19.650  27.907  46.972  1.00 16.96           C  
ATOM    423  CG  LEU L  55      18.229  27.772  46.394  1.00 16.92           C  
ATOM    424  CD1 LEU L  55      17.175  27.872  47.509  1.00 17.82           C  
ATOM    425  CD2 LEU L  55      17.981  28.769  45.251  1.00 16.90           C  
ATOM    426  C   LEU L  55      22.066  28.150  46.604  1.00 18.57           C  
ATOM    427  O   LEU L  55      22.081  28.774  47.664  1.00 21.54           O  
ATOM    428  N   VAL L  56      23.186  27.696  46.015  1.00 17.82           N  
ATOM    429  CA  VAL L  56      24.535  28.001  46.414  1.00 15.40           C  
ATOM    430  CB  VAL L  56      24.770  29.473  46.582  1.00 16.47           C  
ATOM    431  CG1 VAL L  56      26.216  29.684  47.059  1.00 17.00           C  
ATOM    432  CG2 VAL L  56      24.433  30.187  45.264  1.00 16.98           C  
ATOM    433  C   VAL L  56      24.928  27.360  47.710  1.00 16.52           C  
ATOM    434  O   VAL L  56      26.092  26.986  47.867  1.00 16.97           O  
ATOM    435  N   SER L  57      23.991  27.121  48.648  1.00 17.80           N  
ATOM    436  CA  SER L  57      24.503  26.638  49.899  1.00 16.99           C  
ATOM    437  CB  SER L  57      24.749  27.797  50.878  1.00 19.91           C  
ATOM    438  OG  SER L  57      25.257  27.308  52.107  1.00 24.37           O  
ATOM    439  C   SER L  57      23.524  25.703  50.545  1.00 17.34           C  
ATOM    440  O   SER L  57      23.750  25.266  51.671  1.00 17.17           O  
ATOM    441  N   LYS L  58      22.431  25.327  49.852  1.00 17.08           N  
ATOM    442  CA  LYS L  58      21.484  24.489  50.534  1.00 19.93           C  
ATOM    443  CB  LYS L  58      20.027  24.771  50.136  1.00 20.12           C  
ATOM    444  CG  LYS L  58      19.591  26.202  50.460  1.00 22.19           C  
ATOM    445  CD  LYS L  58      19.776  26.573  51.932  1.00 23.92           C  
ATOM    446  CE  LYS L  58      18.854  25.809  52.882  1.00 32.35           C  
ATOM    447  NZ  LYS L  58      19.277  26.037  54.282  1.00 34.08           N1+
ATOM    448  C   LYS L  58      21.779  23.049  50.235  1.00 19.39           C  
ATOM    449  O   LYS L  58      21.952  22.664  49.079  1.00 18.13           O  
ATOM    450  N   LEU L  59      21.849  22.210  51.294  1.00 18.45           N  
ATOM    451  CA  LEU L  59      22.147  20.810  51.139  1.00 20.14           C  
ATOM    452  CB  LEU L  59      22.704  20.129  52.404  1.00 21.05           C  
ATOM    453  CG  LEU L  59      24.128  20.558  52.792  1.00 25.15           C  
ATOM    454  CD1 LEU L  59      24.596  19.832  54.061  1.00 21.55           C  
ATOM    455  CD2 LEU L  59      25.103  20.363  51.621  1.00 22.06           C  
ATOM    456  C   LEU L  59      20.912  20.053  50.765  1.00 20.97           C  
ATOM    457  O   LEU L  59      19.843  20.250  51.339  1.00 21.09           O  
ATOM    458  N   ASP L  60      21.054  19.129  49.794  1.00 19.06           N  
ATOM    459  CA  ASP L  60      19.948  18.325  49.355  1.00 20.98           C  
ATOM    460  CB  ASP L  60      20.179  17.669  47.975  1.00 17.35           C  
ATOM    461  CG  ASP L  60      18.840  17.273  47.365  1.00 17.64           C  
ATOM    462  OD1 ASP L  60      17.793  17.459  48.040  1.00 24.20           O  
ATOM    463  OD2 ASP L  60      18.849  16.787  46.203  1.00 26.23           O1-
ATOM    464  C   ASP L  60      19.774  17.250  50.378  1.00 21.05           C  
ATOM    465  O   ASP L  60      20.665  17.002  51.189  1.00 20.75           O  
ATOM    466  N   SER L  61      18.607  16.584  50.374  1.00 21.78           N  
ATOM    467  CA  SER L  61      18.358  15.596  51.379  1.00 24.23           C  
ATOM    468  CB  SER L  61      16.927  15.036  51.340  1.00 26.39           C  
ATOM    469  OG  SER L  61      16.751  14.066  52.361  1.00 29.17           O  
ATOM    470  C   SER L  61      19.304  14.450  51.201  1.00 24.69           C  
ATOM    471  O   SER L  61      19.562  14.001  50.085  1.00 25.96           O  
ATOM    472  N   GLY L  62      19.863  13.960  52.326  1.00 25.66           N  
ATOM    473  CA  GLY L  62      20.692  12.788  52.305  1.00 22.65           C  
ATOM    474  C   GLY L  62      22.140  13.138  52.156  1.00 22.41           C  
ATOM    475  O   GLY L  62      22.999  12.277  52.351  1.00 23.67           O  
ATOM    476  N   VAL L  63      22.466  14.399  51.816  1.00 19.75           N  
ATOM    477  CA  VAL L  63      23.850  14.745  51.630  1.00 19.68           C  
ATOM    478  CB  VAL L  63      24.036  15.970  50.781  1.00 18.44           C  
ATOM    479  CG1 VAL L  63      25.538  16.291  50.685  1.00 18.24           C  
ATOM    480  CG2 VAL L  63      23.365  15.722  49.419  1.00 16.62           C  
ATOM    481  C   VAL L  63      24.455  15.017  52.976  1.00 20.71           C  
ATOM    482  O   VAL L  63      23.844  15.680  53.812  1.00 21.79           O  
ATOM    483  N   PRO L  64      25.653  14.530  53.198  1.00 22.81           N  
ATOM    484  CA  PRO L  64      26.306  14.713  54.473  1.00 21.45           C  
ATOM    485  CD  PRO L  64      26.093  13.309  52.541  1.00 21.35           C  
ATOM    486  CB  PRO L  64      27.487  13.747  54.485  1.00 21.86           C  
ATOM    487  CG  PRO L  64      27.044  12.621  53.535  1.00 21.65           C  
ATOM    488  C   PRO L  64      26.711  16.140  54.696  1.00 21.87           C  
ATOM    489  O   PRO L  64      26.989  16.845  53.728  1.00 20.35           O  
ATOM    490  N   ASP L  65      26.796  16.556  55.974  1.00 22.61           N  
ATOM    491  CA  ASP L  65      27.090  17.900  56.391  1.00 24.52           C  
ATOM    492  CB  ASP L  65      26.913  18.142  57.905  1.00 28.08           C  
ATOM    493  CG  ASP L  65      27.908  17.312  58.705  1.00 33.90           C  
ATOM    494  OD1 ASP L  65      28.369  16.258  58.194  1.00 37.38           O  
ATOM    495  OD2 ASP L  65      28.216  17.732  59.853  1.00 42.12           O1-
ATOM    496  C   ASP L  65      28.487  18.274  56.006  1.00 22.17           C  
ATOM    497  O   ASP L  65      28.842  19.451  56.010  1.00 21.22           O  
ATOM    498  N   ARG L  66      29.327  17.278  55.686  1.00 21.36           N  
ATOM    499  CA  ARG L  66      30.696  17.521  55.324  1.00 20.94           C  
ATOM    500  CB  ARG L  66      31.440  16.247  54.895  1.00 22.31           C  
ATOM    501  CG  ARG L  66      31.736  15.277  56.037  1.00 25.04           C  
ATOM    502  CD  ARG L  66      32.456  14.006  55.579  1.00 26.54           C  
ATOM    503  NE  ARG L  66      31.434  13.104  54.978  1.00 25.68           N  
ATOM    504  CZ  ARG L  66      31.645  12.510  53.768  1.00 26.43           C  
ATOM    505  NH1 ARG L  66      32.767  12.794  53.049  1.00 26.76           N1+
ATOM    506  NH2 ARG L  66      30.724  11.633  53.273  1.00 28.39           N  
ATOM    507  C   ARG L  66      30.716  18.439  54.139  1.00 20.87           C  
ATOM    508  O   ARG L  66      31.672  19.196  53.963  1.00 20.32           O  
ATOM    509  N   PHE L  67      29.684  18.361  53.272  1.00 18.69           N  
ATOM    510  CA  PHE L  67      29.641  19.183  52.094  1.00 19.67           C  
ATOM    511  CB  PHE L  67      28.810  18.561  50.958  1.00 18.11           C  
ATOM    512  CG  PHE L  67      29.521  17.353  50.451  1.00 20.36           C  
ATOM    513  CD1 PHE L  67      30.443  17.465  49.437  1.00 20.67           C  
ATOM    514  CD2 PHE L  67      29.271  16.111  50.986  1.00 20.91           C  
ATOM    515  CE1 PHE L  67      31.103  16.356  48.962  1.00 20.84           C  
ATOM    516  CE2 PHE L  67      29.929  14.997  50.515  1.00 25.06           C  
ATOM    517  CZ  PHE L  67      30.847  15.118  49.501  1.00 22.81           C  
ATOM    518  C   PHE L  67      29.022  20.516  52.407  1.00 20.33           C  
ATOM    519  O   PHE L  67      28.002  20.601  53.088  1.00 21.71           O  
ATOM    520  N   THR L  68      29.653  21.606  51.914  1.00 22.65           N  
ATOM    521  CA  THR L  68      29.138  22.938  52.096  1.00 24.06           C  
ATOM    522  CB  THR L  68      29.822  23.708  53.190  1.00 22.53           C  
ATOM    523  OG1 THR L  68      31.207  23.837  52.903  1.00 24.70           O  
ATOM    524  CG2 THR L  68      29.615  22.977  54.525  1.00 24.14           C  
ATOM    525  C   THR L  68      29.377  23.706  50.828  1.00 21.49           C  
ATOM    526  O   THR L  68      30.319  23.418  50.089  1.00 21.15           O  
ATOM    527  N   GLY L  69      28.525  24.717  50.547  1.00 22.37           N  
ATOM    528  CA  GLY L  69      28.693  25.521  49.367  1.00 20.74           C  
ATOM    529  C   GLY L  69      28.606  26.962  49.777  1.00 22.87           C  
ATOM    530  O   GLY L  69      27.881  27.301  50.711  1.00 21.03           O  
ATOM    531  N   SER L  70      29.346  27.851  49.074  1.00 22.66           N  
ATOM    532  CA  SER L  70      29.337  29.253  49.402  1.00 24.95           C  
ATOM    533  CB  SER L  70      30.434  29.660  50.404  1.00 25.40           C  
ATOM    534  OG  SER L  70      30.271  28.977  51.638  1.00 28.84           O  
ATOM    535  C   SER L  70      29.645  30.035  48.159  1.00 25.07           C  
ATOM    536  O   SER L  70      29.977  29.466  47.118  1.00 24.65           O  
ATOM    537  N   GLY L  71      29.520  31.380  48.240  1.00 26.11           N  
ATOM    538  CA  GLY L  71      29.887  32.224  47.135  1.00 26.43           C  
ATOM    539  C   GLY L  71      28.740  33.105  46.765  1.00 28.74           C  
ATOM    540  O   GLY L  71      27.647  33.008  47.319  1.00 29.97           O  
ATOM    541  N   SER L  72      28.990  34.022  45.809  1.00 29.07           N  
ATOM    542  CA  SER L  72      27.954  34.891  45.348  1.00 29.91           C  
ATOM    543  CB  SER L  72      27.637  36.021  46.339  1.00 29.60           C  
ATOM    544  OG  SER L  72      26.604  36.842  45.823  1.00 33.00           O  
ATOM    545  C   SER L  72      28.448  35.518  44.084  1.00 29.97           C  
ATOM    546  O   SER L  72      29.635  35.456  43.771  1.00 30.95           O  
ATOM    547  N   GLY L  73      27.532  36.131  43.310  1.00 30.38           N  
ATOM    548  CA  GLY L  73      27.942  36.777  42.100  1.00 29.33           C  
ATOM    549  C   GLY L  73      28.485  35.740  41.167  1.00 28.97           C  
ATOM    550  O   GLY L  73      27.767  34.850  40.715  1.00 28.17           O  
ATOM    551  N   THR L  74      29.745  35.951  40.745  1.00 28.36           N  
ATOM    552  CA  THR L  74      30.500  35.102  39.864  1.00 27.50           C  
ATOM    553  CB  THR L  74      31.523  35.870  39.080  1.00 29.16           C  
ATOM    554  OG1 THR L  74      32.469  36.464  39.956  1.00 27.80           O  
ATOM    555  CG2 THR L  74      30.801  36.957  38.268  1.00 25.55           C  
ATOM    556  C   THR L  74      31.227  33.957  40.531  1.00 26.14           C  
ATOM    557  O   THR L  74      31.496  32.956  39.870  1.00 26.75           O  
ATOM    558  N   ASP L  75      31.633  34.076  41.818  1.00 25.90           N  
ATOM    559  CA  ASP L  75      32.508  33.073  42.389  1.00 26.16           C  
ATOM    560  CB  ASP L  75      33.691  33.668  43.174  1.00 29.47           C  
ATOM    561  CG  ASP L  75      34.733  34.181  42.194  1.00 36.97           C  
ATOM    562  OD1 ASP L  75      35.245  33.356  41.393  1.00 41.10           O  
ATOM    563  OD2 ASP L  75      35.032  35.404  42.232  1.00 43.49           O1-
ATOM    564  C   ASP L  75      31.802  32.163  43.351  1.00 24.64           C  
ATOM    565  O   ASP L  75      31.137  32.622  44.277  1.00 23.95           O  
ATOM    566  N   PHE L  76      31.969  30.830  43.173  1.00 21.57           N  
ATOM    567  CA  PHE L  76      31.330  29.909  44.076  1.00 18.36           C  
ATOM    568  CB  PHE L  76      30.110  29.180  43.484  1.00 17.23           C  
ATOM    569  CG  PHE L  76      29.174  30.212  42.961  1.00 15.92           C  
ATOM    570  CD1 PHE L  76      28.475  31.045  43.798  1.00 15.68           C  
ATOM    571  CD2 PHE L  76      29.025  30.373  41.608  1.00 16.15           C  
ATOM    572  CE1 PHE L  76      27.624  32.002  43.297  1.00 16.31           C  
ATOM    573  CE2 PHE L  76      28.174  31.326  41.106  1.00 15.44           C  
ATOM    574  CZ  PHE L  76      27.466  32.145  41.944  1.00 16.34           C  
ATOM    575  C   PHE L  76      32.312  28.837  44.449  1.00 18.85           C  
ATOM    576  O   PHE L  76      33.244  28.548  43.698  1.00 19.12           O  
ATOM    577  N   THR L  77      32.131  28.215  45.640  1.00 16.99           N  
ATOM    578  CA  THR L  77      33.057  27.200  46.061  1.00 16.41           C  
ATOM    579  CB  THR L  77      34.056  27.711  47.057  1.00 15.99           C  
ATOM    580  OG1 THR L  77      34.778  28.802  46.507  1.00 18.47           O  
ATOM    581  CG2 THR L  77      35.019  26.571  47.428  1.00 15.15           C  
ATOM    582  C   THR L  77      32.323  26.079  46.738  1.00 17.26           C  
ATOM    583  O   THR L  77      31.398  26.304  47.518  1.00 15.58           O  
ATOM    584  N   LEU L  78      32.733  24.827  46.446  1.00 17.10           N  
ATOM    585  CA  LEU L  78      32.199  23.664  47.101  1.00 16.99           C  
ATOM    586  CB  LEU L  78      31.857  22.514  46.137  1.00 15.74           C  
ATOM    587  CG  LEU L  78      31.298  21.262  46.837  1.00 17.21           C  
ATOM    588  CD1 LEU L  78      29.961  21.555  47.536  1.00 16.01           C  
ATOM    589  CD2 LEU L  78      31.217  20.073  45.865  1.00 14.17           C  
ATOM    590  C   LEU L  78      33.286  23.175  48.003  1.00 17.66           C  
ATOM    591  O   LEU L  78      34.437  23.057  47.585  1.00 16.08           O  
ATOM    592  N   LYS L  79      32.959  22.889  49.278  1.00 18.52           N  
ATOM    593  CA  LYS L  79      34.007  22.469  50.164  1.00 21.31           C  
ATOM    594  CB  LYS L  79      34.288  23.493  51.279  1.00 23.31           C  
ATOM    595  CG  LYS L  79      35.654  23.336  51.945  1.00 28.92           C  
ATOM    596  CD  LYS L  79      36.069  24.552  52.777  1.00 35.87           C  
ATOM    597  CE  LYS L  79      36.208  25.839  51.959  1.00 38.56           C  
ATOM    598  NZ  LYS L  79      37.342  25.725  51.014  1.00 40.56           N1+
ATOM    599  C   LYS L  79      33.629  21.163  50.798  1.00 21.55           C  
ATOM    600  O   LYS L  79      32.477  20.949  51.173  1.00 21.14           O  
ATOM    601  N   ILE L  80      34.614  20.244  50.906  1.00 21.25           N  
ATOM    602  CA  ILE L  80      34.414  18.964  51.527  1.00 21.77           C  
ATOM    603  CB  ILE L  80      34.842  17.827  50.643  1.00 21.95           C  
ATOM    604  CG1 ILE L  80      34.102  17.892  49.297  1.00 19.89           C  
ATOM    605  CG2 ILE L  80      34.591  16.514  51.401  1.00 21.63           C  
ATOM    606  CD1 ILE L  80      34.700  16.978  48.227  1.00 21.53           C  
ATOM    607  C   ILE L  80      35.310  18.968  52.733  1.00 22.96           C  
ATOM    608  O   ILE L  80      36.532  19.014  52.609  1.00 21.67           O  
ATOM    609  N   SER L  81      34.713  18.925  53.941  1.00 24.14           N  
ATOM    610  CA  SER L  81      35.451  19.027  55.172  1.00 27.13           C  
ATOM    611  CB  SER L  81      34.529  19.069  56.397  1.00 25.79           C  
ATOM    612  OG  SER L  81      35.306  19.169  57.580  1.00 29.44           O  
ATOM    613  C   SER L  81      36.386  17.875  55.356  1.00 27.98           C  
ATOM    614  O   SER L  81      37.583  18.073  55.555  1.00 29.42           O  
ATOM    615  N   ARG L  82      35.857  16.637  55.327  1.00 28.45           N  
ATOM    616  CA  ARG L  82      36.703  15.488  55.470  0.90 30.01           C  
ATOM    617  CB  ARG L  82      36.386  14.610  56.690  0.90 30.27           C  
ATOM    618  CG  ARG L  82      36.472  15.298  58.050  0.90 37.37           C  
ATOM    619  CD  ARG L  82      36.478  14.288  59.201  0.90 41.84           C  
ATOM    620  NE  ARG L  82      36.241  15.028  60.472  0.90 48.39           N  
ATOM    621  CZ  ARG L  82      34.973  15.135  60.967  0.90 48.98           C  
ATOM    622  NH1 ARG L  82      33.930  14.559  60.301  0.90 48.64           N1+
ATOM    623  NH2 ARG L  82      34.751  15.802  62.137  0.90 45.27           N  
ATOM    624  C   ARG L  82      36.384  14.618  54.303  1.00 29.57           C  
ATOM    625  O   ARG L  82      35.250  14.166  54.158  1.00 29.22           O  
ATOM    626  N   ILE L  83      37.381  14.318  53.456  1.00 26.55           N  
ATOM    627  CA  ILE L  83      37.087  13.540  52.289  1.00 25.16           C  
ATOM    628  CB  ILE L  83      38.129  13.571  51.210  1.00 25.29           C  
ATOM    629  CG1 ILE L  83      39.415  12.882  51.693  1.00 25.19           C  
ATOM    630  CG2 ILE L  83      38.331  15.032  50.775  1.00 22.65           C  
ATOM    631  CD1 ILE L  83      40.313  12.413  50.549  1.00  0.00           C  
ATOM    632  C   ILE L  83      36.988  12.099  52.672  1.00 26.52           C  
ATOM    633  O   ILE L  83      37.772  11.605  53.482  1.00 27.17           O  
ATOM    634  N   GLU L  84      35.989  11.401  52.092  1.00 25.97           N  
ATOM    635  CA  GLU L  84      35.776   9.998  52.318  1.00 26.39           C  
ATOM    636  CB  GLU L  84      34.349   9.675  52.792  1.00 28.19           C  
ATOM    637  CG  GLU L  84      33.996  10.275  54.154  1.00 31.09           C  
ATOM    638  CD  GLU L  84      34.632   9.421  55.237  1.00 38.00           C  
ATOM    639  OE1 GLU L  84      35.594   8.676  54.914  1.00 38.30           O  
ATOM    640  OE2 GLU L  84      34.163   9.502  56.404  1.00 42.94           O1-
ATOM    641  C   GLU L  84      35.961   9.315  50.992  1.00 25.85           C  
ATOM    642  O   GLU L  84      35.915   9.950  49.941  1.00 24.38           O  
ATOM    643  N   ALA L  85      36.164   7.984  51.016  1.00 24.58           N  
ATOM    644  CA  ALA L  85      36.416   7.200  49.836  1.00 26.83           C  
ATOM    645  CB  ALA L  85      36.618   5.707  50.152  1.00 25.17           C  
ATOM    646  C   ALA L  85      35.243   7.314  48.910  1.00 24.91           C  
ATOM    647  O   ALA L  85      35.398   7.344  47.690  1.00 22.77           O  
ATOM    648  N   GLU L  86      34.034   7.390  49.487  1.00 24.21           N  
ATOM    649  CA  GLU L  86      32.787   7.417  48.780  1.00 26.15           C  
ATOM    650  CB  GLU L  86      31.589   7.459  49.737  1.00 27.82           C  
ATOM    651  CG  GLU L  86      30.289   7.082  49.044  1.00 38.02           C  
ATOM    652  CD  GLU L  86      30.398   5.599  48.727  1.00 44.79           C  
ATOM    653  OE1 GLU L  86      30.395   4.787  49.690  1.00 42.04           O  
ATOM    654  OE2 GLU L  86      30.498   5.258  47.519  1.00 43.10           O1-
ATOM    655  C   GLU L  86      32.700   8.634  47.908  1.00 22.76           C  
ATOM    656  O   GLU L  86      31.972   8.638  46.921  1.00 22.10           O  
ATOM    657  N   ASP L  87      33.418   9.703  48.284  1.00 19.31           N  
ATOM    658  CA  ASP L  87      33.409  11.002  47.665  1.00 19.85           C  
ATOM    659  CB  ASP L  87      34.200  12.038  48.480  1.00 18.85           C  
ATOM    660  CG  ASP L  87      33.470  12.250  49.800  1.00 20.56           C  
ATOM    661  OD1 ASP L  87      32.263  11.896  49.876  1.00 21.15           O  
ATOM    662  OD2 ASP L  87      34.112  12.767  50.750  1.00 22.70           O1-
ATOM    663  C   ASP L  87      33.978  11.005  46.271  1.00 20.95           C  
ATOM    664  O   ASP L  87      33.820  11.996  45.560  1.00 19.33           O  
ATOM    665  N   LEU L  88      34.716   9.962  45.844  1.00 18.51           N  
ATOM    666  CA  LEU L  88      35.339  10.037  44.549  1.00 18.00           C  
ATOM    667  CB  LEU L  88      36.336   8.890  44.265  1.00 19.01           C  
ATOM    668  CG  LEU L  88      35.732   7.476  44.132  1.00 17.15           C  
ATOM    669  CD1 LEU L  88      34.951   7.300  42.820  1.00 18.03           C  
ATOM    670  CD2 LEU L  88      36.809   6.395  44.330  1.00 16.35           C  
ATOM    671  C   LEU L  88      34.310  10.102  43.459  1.00 18.46           C  
ATOM    672  O   LEU L  88      33.239   9.502  43.542  1.00 16.14           O  
ATOM    673  N   GLY L  89      34.623  10.876  42.396  1.00 17.27           N  
ATOM    674  CA  GLY L  89      33.721  11.020  41.289  1.00 16.49           C  
ATOM    675  C   GLY L  89      33.983  12.350  40.656  1.00 15.76           C  
ATOM    676  O   GLY L  89      34.998  12.990  40.929  1.00 17.16           O  
ATOM    677  N   LEU L  90      33.066  12.796  39.773  1.00 15.20           N  
ATOM    678  CA  LEU L  90      33.243  14.057  39.111  1.00 14.53           C  
ATOM    679  CB  LEU L  90      33.042  13.972  37.589  1.00 14.57           C  
ATOM    680  CG  LEU L  90      34.037  13.034  36.879  1.00  0.00           C  
ATOM    681  CD1 LEU L  90      33.873  11.580  37.352  1.00 21.21           C  
ATOM    682  CD2 LEU L  90      33.939  13.174  35.351  1.00  0.00           C  
ATOM    683  C   LEU L  90      32.195  14.994  39.634  1.00 15.17           C  
ATOM    684  O   LEU L  90      31.012  14.662  39.664  1.00 15.93           O  
ATOM    685  N   TYR L  91      32.612  16.210  40.043  1.00 14.61           N  
ATOM    686  CA  TYR L  91      31.697  17.181  40.581  1.00 14.01           C  
ATOM    687  CB  TYR L  91      32.229  17.932  41.819  1.00 13.66           C  
ATOM    688  CG  TYR L  91      32.393  16.983  42.959  1.00 14.30           C  
ATOM    689  CD1 TYR L  91      31.341  16.723  43.801  1.00 13.70           C  
ATOM    690  CD2 TYR L  91      33.590  16.351  43.200  1.00 13.98           C  
ATOM    691  CE1 TYR L  91      31.475  15.853  44.856  1.00 12.87           C  
ATOM    692  CE2 TYR L  91      33.730  15.479  44.256  1.00 14.85           C  
ATOM    693  CZ  TYR L  91      32.670  15.227  45.091  1.00 15.72           C  
ATOM    694  OH  TYR L  91      32.802  14.335  46.176  1.00 16.58           O  
ATOM    695  C   TYR L  91      31.459  18.224  39.531  1.00 14.44           C  
ATOM    696  O   TYR L  91      32.399  18.662  38.868  1.00 15.82           O  
ATOM    697  N   TYR L  92      30.180  18.627  39.334  1.00 13.86           N  
ATOM    698  CA  TYR L  92      29.870  19.631  38.347  1.00 13.83           C  
ATOM    699  CB  TYR L  92      29.009  19.143  37.166  1.00 14.31           C  
ATOM    700  CG  TYR L  92      29.649  18.029  36.407  1.00 15.30           C  
ATOM    701  CD1 TYR L  92      30.595  18.272  35.441  1.00 14.94           C  
ATOM    702  CD2 TYR L  92      29.293  16.727  36.659  1.00 15.21           C  
ATOM    703  CE1 TYR L  92      31.167  17.237  34.741  1.00 16.32           C  
ATOM    704  CE2 TYR L  92      29.860  15.687  35.963  1.00 16.30           C  
ATOM    705  CZ  TYR L  92      30.802  15.940  34.998  1.00 17.06           C  
ATOM    706  OH  TYR L  92      31.389  14.879  34.277  1.00 17.02           O  
ATOM    707  C   TYR L  92      29.021  20.696  38.978  1.00 15.01           C  
ATOM    708  O   TYR L  92      28.158  20.419  39.810  1.00 13.71           O  
ATOM    709  N   CYS L  93      29.252  21.963  38.576  1.00 15.45           N  
ATOM    710  CA  CYS L  93      28.427  23.044  39.027  1.00 15.59           C  
ATOM    711  CB  CYS L  93      29.220  24.301  39.481  1.00 17.45           C  
ATOM    712  SG  CYS L  93      30.368  24.955  38.224  1.00 23.01           S  
ATOM    713  C   CYS L  93      27.550  23.410  37.867  1.00 15.88           C  
ATOM    714  O   CYS L  93      27.926  23.203  36.714  1.00 16.67           O  
ATOM    715  N   TRP L  94      26.318  23.894  38.135  1.00 14.67           N  
ATOM    716  CA  TRP L  94      25.490  24.302  37.038  1.00 13.08           C  
ATOM    717  CB  TRP L  94      24.586  23.193  36.471  1.00 12.60           C  
ATOM    718  CG  TRP L  94      23.591  22.576  37.416  1.00 13.00           C  
ATOM    719  CD2 TRP L  94      22.190  22.880  37.409  1.00 12.28           C  
ATOM    720  CD1 TRP L  94      23.770  21.603  38.353  1.00 13.10           C  
ATOM    721  NE1 TRP L  94      22.568  21.286  38.938  1.00 13.81           N  
ATOM    722  CE2 TRP L  94      21.586  22.063  38.363  1.00 11.24           C  
ATOM    723  CE3 TRP L  94      21.467  23.759  36.660  1.00 16.15           C  
ATOM    724  CZ2 TRP L  94      20.241  22.113  38.582  1.00 13.97           C  
ATOM    725  CZ3 TRP L  94      20.111  23.817  36.891  1.00 16.42           C  
ATOM    726  CH2 TRP L  94      19.511  23.009  37.835  1.00 17.64           C  
ATOM    727  C   TRP L  94      24.678  25.488  37.453  1.00 14.65           C  
ATOM    728  O   TRP L  94      24.352  25.666  38.626  1.00 15.27           O  
ATOM    729  N   GLN L  95      24.343  26.336  36.461  1.00 15.38           N  
ATOM    730  CA  GLN L  95      23.682  27.585  36.699  1.00 16.00           C  
ATOM    731  CB  GLN L  95      24.550  28.729  36.143  1.00 16.59           C  
ATOM    732  CG  GLN L  95      23.886  30.086  36.022  1.00 19.16           C  
ATOM    733  CD  GLN L  95      23.421  30.205  34.581  1.00 21.05           C  
ATOM    734  OE1 GLN L  95      22.882  31.232  34.177  1.00 22.80           O  
ATOM    735  NE2 GLN L  95      23.649  29.135  33.775  1.00 19.47           N  
ATOM    736  C   GLN L  95      22.316  27.581  36.059  1.00 15.17           C  
ATOM    737  O   GLN L  95      22.160  27.233  34.892  1.00 14.97           O  
ATOM    738  N   GLY L  96      21.283  27.936  36.870  1.00 10.13           N  
ATOM    739  CA  GLY L  96      19.864  28.156  36.635  1.00 11.35           C  
ATOM    740  C   GLY L  96      19.414  29.528  36.179  1.00 11.58           C  
ATOM    741  O   GLY L  96      18.268  29.688  35.771  1.00 11.89           O  
ATOM    742  N   THR L  97      20.188  30.601  36.410  1.00 11.13           N  
ATOM    743  CA  THR L  97      19.646  31.919  36.170  1.00 12.44           C  
ATOM    744  CB  THR L  97      20.422  32.995  36.863  1.00 11.98           C  
ATOM    745  OG1 THR L  97      21.782  32.968  36.469  1.00 12.11           O  
ATOM    746  CG2 THR L  97      20.305  32.752  38.373  1.00 13.28           C  
ATOM    747  C   THR L  97      19.443  32.273  34.731  1.00 14.04           C  
ATOM    748  O   THR L  97      18.417  32.855  34.378  1.00 16.47           O  
ATOM    749  N   HIS L  98      20.395  31.930  33.848  1.00 14.29           N  
ATOM    750  CA  HIS L  98      20.266  32.355  32.488  1.00 15.06           C  
ATOM    751  ND1 HIS L  98      21.692  35.479  32.410  1.00 17.22           N  
ATOM    752  CG  HIS L  98      22.016  34.176  32.716  1.00 15.68           C  
ATOM    753  CB  HIS L  98      21.558  32.982  31.935  1.00 13.90           C  
ATOM    754  NE2 HIS L  98      22.963  35.552  34.233  1.00 15.66           N  
ATOM    755  CD2 HIS L  98      22.793  34.239  33.832  1.00 15.17           C  
ATOM    756  CE1 HIS L  98      22.285  36.261  33.348  1.00 16.35           C  
ATOM    757  C   HIS L  98      19.986  31.161  31.636  1.00 14.76           C  
ATOM    758  O   HIS L  98      20.553  30.092  31.847  1.00 14.46           O  
ATOM    759  N   PHE L  99      19.056  31.308  30.671  1.00 16.01           N  
ATOM    760  CA  PHE L  99      18.841  30.260  29.723  1.00 18.47           C  
ATOM    761  CB  PHE L  99      17.476  30.329  29.008  1.00 15.82           C  
ATOM    762  CG  PHE L  99      16.383  29.969  29.955  1.00 16.79           C  
ATOM    763  CD1 PHE L  99      15.914  30.881  30.872  1.00 18.08           C  
ATOM    764  CD2 PHE L  99      15.810  28.719  29.908  1.00 18.78           C  
ATOM    765  CE1 PHE L  99      14.900  30.542  31.737  1.00 18.52           C  
ATOM    766  CE2 PHE L  99      14.795  28.374  30.771  1.00 20.67           C  
ATOM    767  CZ  PHE L  99      14.339  29.288  31.689  1.00 19.61           C  
ATOM    768  C   PHE L  99      19.871  30.521  28.677  1.00 22.00           C  
ATOM    769  O   PHE L  99      20.118  31.687  28.372  1.00 25.27           O  
ATOM    770  N   PRO L 100      20.505  29.531  28.112  1.00 20.24           N  
ATOM    771  CA  PRO L 100      20.304  28.152  28.463  1.00 16.05           C  
ATOM    772  CD  PRO L 100      21.037  29.681  26.769  1.00 19.58           C  
ATOM    773  CB  PRO L 100      20.778  27.334  27.258  1.00 16.45           C  
ATOM    774  CG  PRO L 100      21.641  28.311  26.440  1.00 16.26           C  
ATOM    775  C   PRO L 100      21.046  27.825  29.719  1.00 13.86           C  
ATOM    776  O   PRO L 100      22.015  28.511  30.040  1.00 15.25           O  
ATOM    777  N   ARG L 101      20.609  26.779  30.442  1.00 10.54           N  
ATOM    778  CA  ARG L 101      21.283  26.397  31.646  1.00 12.61           C  
ATOM    779  CB  ARG L 101      20.534  25.297  32.419  1.00 13.40           C  
ATOM    780  CG  ARG L 101      19.084  25.648  32.765  1.00 12.74           C  
ATOM    781  CD  ARG L 101      18.924  26.436  34.065  1.00 13.62           C  
ATOM    782  NE  ARG L 101      18.775  27.875  33.707  1.00 20.54           N  
ATOM    783  CZ  ARG L 101      17.541  28.358  33.386  1.00 20.09           C  
ATOM    784  NH1 ARG L 101      16.475  27.506  33.345  1.00 18.86           N1+
ATOM    785  NH2 ARG L 101      17.370  29.685  33.115  1.00 24.80           N  
ATOM    786  C   ARG L 101      22.588  25.820  31.200  1.00 12.27           C  
ATOM    787  O   ARG L 101      22.650  25.112  30.196  1.00 13.28           O  
ATOM    788  N   THR L 102      23.678  26.117  31.929  1.00 15.50           N  
ATOM    789  CA  THR L 102      24.963  25.631  31.514  1.00 14.80           C  
ATOM    790  CB  THR L 102      25.867  26.732  31.041  1.00 14.34           C  
ATOM    791  OG1 THR L 102      26.066  27.680  32.078  1.00 15.88           O  
ATOM    792  CG2 THR L 102      25.221  27.409  29.820  1.00 15.90           C  
ATOM    793  C   THR L 102      25.634  24.954  32.671  1.00 15.17           C  
ATOM    794  O   THR L 102      25.373  25.270  33.831  1.00 14.17           O  
ATOM    795  N   PHE L 103      26.528  23.989  32.364  1.00 14.64           N  
ATOM    796  CA  PHE L 103      27.238  23.243  33.371  1.00 14.39           C  
ATOM    797  CB  PHE L 103      27.147  21.709  33.213  1.00 13.41           C  
ATOM    798  CG  PHE L 103      25.803  21.180  33.593  1.00 13.16           C  
ATOM    799  CD1 PHE L 103      24.754  21.165  32.706  1.00 13.99           C  
ATOM    800  CD2 PHE L 103      25.599  20.665  34.852  1.00 13.23           C  
ATOM    801  CE1 PHE L 103      23.525  20.663  33.071  1.00 14.80           C  
ATOM    802  CE2 PHE L 103      24.374  20.161  35.220  1.00 13.38           C  
ATOM    803  CZ  PHE L 103      23.330  20.158  34.330  1.00 14.92           C  
ATOM    804  C   PHE L 103      28.701  23.546  33.265  1.00 16.94           C  
ATOM    805  O   PHE L 103      29.197  23.979  32.227  1.00 14.85           O  
ATOM    806  N   GLY L 104      29.430  23.337  34.379  1.00 14.75           N  
ATOM    807  CA  GLY L 104      30.857  23.499  34.382  1.00 14.85           C  
ATOM    808  C   GLY L 104      31.440  22.254  33.773  1.00 15.23           C  
ATOM    809  O   GLY L 104      30.737  21.268  33.558  1.00 15.22           O  
ATOM    810  N   GLY L 105      32.758  22.286  33.484  1.00 17.09           N  
ATOM    811  CA  GLY L 105      33.500  21.215  32.867  1.00 18.87           C  
ATOM    812  C   GLY L 105      33.570  20.007  33.757  1.00 18.06           C  
ATOM    813  O   GLY L 105      33.604  18.880  33.268  1.00 18.87           O  
ATOM    814  N   GLY L 106      33.653  20.203  35.087  1.00 17.65           N  
ATOM    815  CA  GLY L 106      33.718  19.086  35.990  1.00 16.66           C  
ATOM    816  C   GLY L 106      35.074  19.008  36.618  1.00 18.34           C  
ATOM    817  O   GLY L 106      36.076  19.436  36.046  1.00 17.60           O  
ATOM    818  N   THR L 107      35.112  18.472  37.857  1.00 16.83           N  
ATOM    819  CA  THR L 107      36.354  18.280  38.543  1.00 15.01           C  
ATOM    820  CB  THR L 107      36.553  19.205  39.718  1.00 14.76           C  
ATOM    821  OG1 THR L 107      37.907  19.164  40.125  1.00 17.59           O  
ATOM    822  CG2 THR L 107      35.665  18.798  40.904  1.00 14.46           C  
ATOM    823  C   THR L 107      36.367  16.857  39.019  1.00 16.68           C  
ATOM    824  O   THR L 107      35.420  16.386  39.646  1.00 16.04           O  
ATOM    825  N   LYS L 108      37.451  16.116  38.720  1.00 16.38           N  
ATOM    826  CA  LYS L 108      37.519  14.738  39.114  1.00 18.87           C  
ATOM    827  CB  LYS L 108      38.324  13.872  38.125  1.00 19.49           C  
ATOM    828  CG  LYS L 108      38.390  12.383  38.480  1.00 25.71           C  
ATOM    829  CD  LYS L 108      37.073  11.628  38.274  1.00 32.32           C  
ATOM    830  CE  LYS L 108      37.180  10.123  38.537  1.00 34.42           C  
ATOM    831  NZ  LYS L 108      37.978   9.479  37.469  1.00 35.39           N1+
ATOM    832  C   LYS L 108      38.223  14.682  40.428  1.00 18.39           C  
ATOM    833  O   LYS L 108      39.324  15.209  40.579  1.00 18.85           O  
ATOM    834  N   LEU L 109      37.598  14.026  41.423  1.00 17.93           N  
ATOM    835  CA  LEU L 109      38.201  13.949  42.721  1.00 18.60           C  
ATOM    836  CB  LEU L 109      37.170  14.103  43.856  1.00 18.43           C  
ATOM    837  CG  LEU L 109      37.763  14.048  45.276  1.00 14.60           C  
ATOM    838  CD1 LEU L 109      38.681  15.250  45.543  1.00 16.08           C  
ATOM    839  CD2 LEU L 109      36.659  13.898  46.336  1.00 17.00           C  
ATOM    840  C   LEU L 109      38.825  12.596  42.842  1.00 20.54           C  
ATOM    841  O   LEU L 109      38.171  11.576  42.631  1.00 20.12           O  
ATOM    842  N   GLU L 110      40.132  12.559  43.170  1.00 20.36           N  
ATOM    843  CA  GLU L 110      40.824  11.312  43.323  1.00 23.29           C  
ATOM    844  CB  GLU L 110      42.100  11.206  42.470  1.00 23.01           C  
ATOM    845  CG  GLU L 110      42.831   9.874  42.641  1.00 28.65           C  
ATOM    846  CD  GLU L 110      44.063   9.892  41.747  1.00 31.48           C  
ATOM    847  OE1 GLU L 110      44.503  11.010  41.367  1.00 33.06           O  
ATOM    848  OE2 GLU L 110      44.586   8.788  41.443  1.00 34.67           O1-
ATOM    849  C   GLU L 110      41.247  11.217  44.752  1.00 22.19           C  
ATOM    850  O   GLU L 110      41.594  12.218  45.378  1.00 22.46           O  
ATOM    851  N   ILE L 111      41.225   9.995  45.312  1.00 21.64           N  
ATOM    852  CA  ILE L 111      41.592   9.853  46.689  1.00 21.02           C  
ATOM    853  CB  ILE L 111      40.634   9.002  47.467  1.00 21.57           C  
ATOM    854  CG1 ILE L 111      39.255   9.681  47.477  1.00 24.41           C  
ATOM    855  CG2 ILE L 111      41.215   8.769  48.872  1.00 22.66           C  
ATOM    856  CD1 ILE L 111      38.131   8.791  47.991  1.00 23.41           C  
ATOM    857  C   ILE L 111      42.954   9.243  46.756  1.00 21.93           C  
ATOM    858  O   ILE L 111      43.241   8.244  46.097  1.00 23.09           O  
ATOM    859  N   LYS L 112      43.843   9.877  47.546  1.00 21.96           N  
ATOM    860  CA  LYS L 112      45.184   9.401  47.717  1.00 25.64           C  
ATOM    861  CB  LYS L 112      46.206  10.528  47.944  1.00 24.57           C  
ATOM    862  CG  LYS L 112      46.388  11.463  46.750  1.00 29.16           C  
ATOM    863  CD  LYS L 112      47.092  12.772  47.106  1.00 31.39           C  
ATOM    864  CE  LYS L 112      46.189  13.762  47.841  1.00 32.34           C  
ATOM    865  NZ  LYS L 112      46.921  15.020  48.098  1.00 36.87           N1+
ATOM    866  C   LYS L 112      45.191   8.577  48.999  1.00 24.33           C  
ATOM    867  O   LYS L 112      44.299   7.705  49.158  1.00 26.73           O  
ATOM    868  OXT LYS L 112      46.091   8.823  49.845  1.00  0.00           O1-
TER     869      LYS L 112 
ATOM    870  N   GLU H 113       9.943   5.616  45.496  1.00 38.70           N1+
ATOM    871  CA  GLU H 113      10.290   7.042  45.363  1.00 37.77           C  
ATOM    872  CB  GLU H 113      11.778   7.279  45.669  1.00 40.48           C  
ATOM    873  CG  GLU H 113      12.210   7.014  47.107  1.00 46.92           C  
ATOM    874  CD  GLU H 113      13.702   7.312  47.170  1.00 51.04           C  
ATOM    875  OE1 GLU H 113      14.484   6.555  46.537  1.00 50.32           O  
ATOM    876  OE2 GLU H 113      14.076   8.313  47.840  1.00 53.76           O1-
ATOM    877  C   GLU H 113      10.091   7.495  43.961  1.00 34.32           C  
ATOM    878  O   GLU H 113       9.356   6.892  43.180  1.00 34.80           O  
ATOM    879  N   VAL H 114      10.769   8.600  43.619  1.00 28.25           N  
ATOM    880  CA  VAL H 114      10.704   9.144  42.300  1.00 27.53           C  
ATOM    881  CB  VAL H 114      11.276  10.532  42.230  1.00 26.19           C  
ATOM    882  CG1 VAL H 114      11.300  11.006  40.769  1.00 25.06           C  
ATOM    883  CG2 VAL H 114      10.457  11.440  43.165  1.00 25.18           C  
ATOM    884  C   VAL H 114      11.530   8.259  41.422  1.00 25.81           C  
ATOM    885  O   VAL H 114      12.659   7.913  41.768  1.00 26.26           O  
ATOM    886  N   LYS H 115      10.974   7.860  40.261  1.00 25.75           N  
ATOM    887  CA  LYS H 115      11.698   6.988  39.384  1.00 24.86           C  
ATOM    888  CB  LYS H 115      11.175   5.543  39.442  1.00 26.64           C  
ATOM    889  CG  LYS H 115      11.941   4.556  38.563  1.00 37.95           C  
ATOM    890  CD  LYS H 115      11.589   3.096  38.853  1.00 48.15           C  
ATOM    891  CE  LYS H 115      12.342   2.098  37.972  1.00 40.81           C  
ATOM    892  NZ  LYS H 115      11.948   0.716  38.324  1.00 46.76           N1+
ATOM    893  C   LYS H 115      11.530   7.472  37.971  1.00 22.95           C  
ATOM    894  O   LYS H 115      10.418   7.753  37.527  1.00 23.31           O  
ATOM    895  N   LEU H 116      12.654   7.594  37.235  1.00 20.50           N  
ATOM    896  CA  LEU H 116      12.631   8.005  35.859  1.00 19.12           C  
ATOM    897  CB  LEU H 116      13.345   9.346  35.617  1.00 17.95           C  
ATOM    898  CG  LEU H 116      12.679  10.539  36.332  1.00 18.40           C  
ATOM    899  CD1 LEU H 116      13.444  11.845  36.062  1.00 16.28           C  
ATOM    900  CD2 LEU H 116      11.190  10.646  35.970  1.00 15.46           C  
ATOM    901  C   LEU H 116      13.373   6.959  35.085  1.00 18.18           C  
ATOM    902  O   LEU H 116      14.514   6.641  35.420  1.00 17.62           O  
ATOM    903  N   VAL H 117      12.748   6.382  34.030  1.00 16.19           N  
ATOM    904  CA  VAL H 117      13.429   5.354  33.294  1.00 16.78           C  
ATOM    905  CB  VAL H 117      12.777   4.008  33.430  1.00 19.13           C  
ATOM    906  CG1 VAL H 117      13.573   2.989  32.603  1.00 18.79           C  
ATOM    907  CG2 VAL H 117      12.681   3.659  34.923  1.00 17.62           C  
ATOM    908  C   VAL H 117      13.406   5.698  31.837  1.00 16.21           C  
ATOM    909  O   VAL H 117      12.342   5.769  31.220  1.00 16.38           O  
ATOM    910  N   GLU H 118      14.595   5.900  31.240  1.00 16.09           N  
ATOM    911  CA  GLU H 118      14.689   6.250  29.851  1.00 16.57           C  
ATOM    912  CB  GLU H 118      15.914   7.124  29.507  1.00 16.77           C  
ATOM    913  CG  GLU H 118      15.919   8.498  30.187  1.00 17.04           C  
ATOM    914  CD  GLU H 118      16.683   8.401  31.503  1.00 19.08           C  
ATOM    915  OE1 GLU H 118      16.510   7.389  32.231  1.00 19.93           O  
ATOM    916  OE2 GLU H 118      17.462   9.345  31.796  1.00 17.77           O1-
ATOM    917  C   GLU H 118      14.802   4.999  29.036  1.00 17.67           C  
ATOM    918  O   GLU H 118      15.263   3.966  29.519  1.00 19.27           O  
ATOM    919  N   SER H 119      14.354   5.063  27.763  1.00 17.83           N  
ATOM    920  CA  SER H 119      14.460   3.934  26.881  1.00 19.85           C  
ATOM    921  CB  SER H 119      13.249   2.984  26.933  1.00 18.25           C  
ATOM    922  OG  SER H 119      13.149   2.373  28.210  1.00 22.09           O  
ATOM    923  C   SER H 119      14.501   4.455  25.476  1.00 19.44           C  
ATOM    924  O   SER H 119      14.225   5.628  25.227  1.00 18.41           O  
ATOM    925  N   GLY H 120      14.856   3.575  24.514  1.00 20.20           N  
ATOM    926  CA  GLY H 120      14.811   3.950  23.127  1.00 19.72           C  
ATOM    927  C   GLY H 120      16.166   4.270  22.559  1.00 21.74           C  
ATOM    928  O   GLY H 120      16.274   4.524  21.359  1.00 24.38           O  
ATOM    929  N   GLY H 121      17.241   4.259  23.368  1.00 19.53           N  
ATOM    930  CA  GLY H 121      18.526   4.590  22.814  1.00 19.27           C  
ATOM    931  C   GLY H 121      18.973   3.462  21.936  1.00 20.64           C  
ATOM    932  O   GLY H 121      18.473   2.344  22.038  1.00 19.49           O  
ATOM    933  N   GLY H 122      19.945   3.734  21.038  1.00 20.64           N  
ATOM    934  CA  GLY H 122      20.411   2.692  20.165  1.00 20.06           C  
ATOM    935  C   GLY H 122      21.284   3.298  19.110  1.00 21.00           C  
ATOM    936  O   GLY H 122      21.622   4.480  19.161  1.00 18.93           O  
ATOM    937  N   LEU H 123      21.674   2.473  18.117  1.00 20.80           N  
ATOM    938  CA  LEU H 123      22.529   2.906  17.047  1.00 19.10           C  
ATOM    939  CB  LEU H 123      23.372   1.760  16.460  1.00 18.57           C  
ATOM    940  CG  LEU H 123      24.302   2.185  15.310  1.00 19.66           C  
ATOM    941  CD1 LEU H 123      25.334   3.218  15.786  1.00 17.94           C  
ATOM    942  CD2 LEU H 123      24.951   0.966  14.637  1.00 18.60           C  
ATOM    943  C   LEU H 123      21.671   3.458  15.956  1.00 19.81           C  
ATOM    944  O   LEU H 123      20.647   2.877  15.601  1.00 20.42           O  
ATOM    945  N   VAL H 124      22.066   4.621  15.400  1.00 19.23           N  
ATOM    946  CA  VAL H 124      21.291   5.211  14.350  1.00 21.14           C  
ATOM    947  CB  VAL H 124      20.339   6.241  14.888  1.00 22.37           C  
ATOM    948  CG1 VAL H 124      21.143   7.431  15.433  1.00 24.72           C  
ATOM    949  CG2 VAL H 124      19.309   6.590  13.812  1.00 24.15           C  
ATOM    950  C   VAL H 124      22.239   5.841  13.369  1.00 22.35           C  
ATOM    951  O   VAL H 124      23.302   6.334  13.743  1.00 21.63           O  
ATOM    952  N   LYS H 125      21.877   5.826  12.070  1.00 23.70           N  
ATOM    953  CA  LYS H 125      22.723   6.359  11.036  1.00 24.20           C  
ATOM    954  CB  LYS H 125      22.360   5.870   9.625  1.00 24.93           C  
ATOM    955  CG  LYS H 125      22.649   4.385   9.412  1.00 31.37           C  
ATOM    956  CD  LYS H 125      22.021   3.811   8.141  1.00 40.15           C  
ATOM    957  CE  LYS H 125      22.332   2.328   7.924  1.00 38.84           C  
ATOM    958  NZ  LYS H 125      23.787   2.141   7.728  1.00 42.50           N1+
ATOM    959  C   LYS H 125      22.613   7.848  11.048  1.00 22.69           C  
ATOM    960  O   LYS H 125      21.649   8.415  11.557  1.00 23.25           O  
ATOM    961  N   PRO H 126      23.602   8.500  10.501  1.00 22.64           N  
ATOM    962  CA  PRO H 126      23.576   9.932  10.484  1.00 21.83           C  
ATOM    963  CD  PRO H 126      24.959   7.978  10.515  1.00 21.80           C  
ATOM    964  CB  PRO H 126      24.967  10.365  10.027  1.00 21.12           C  
ATOM    965  CG  PRO H 126      25.874   9.217  10.513  1.00 22.17           C  
ATOM    966  C   PRO H 126      22.448  10.423   9.640  1.00 22.49           C  
ATOM    967  O   PRO H 126      22.201   9.852   8.579  1.00 23.21           O  
ATOM    968  N   GLY H 127      21.753  11.480  10.105  1.00 22.87           N  
ATOM    969  CA  GLY H 127      20.653  12.050   9.384  1.00 20.90           C  
ATOM    970  C   GLY H 127      19.410  11.287   9.729  1.00 21.91           C  
ATOM    971  O   GLY H 127      18.320  11.626   9.272  1.00 23.34           O  
ATOM    972  N   ALA H 128      19.543  10.237  10.561  1.00 22.47           N  
ATOM    973  CA  ALA H 128      18.425   9.402  10.904  1.00 21.94           C  
ATOM    974  CB  ALA H 128      18.823   7.964  11.260  1.00  0.00           C  
ATOM    975  C   ALA H 128      17.664   9.993  12.056  1.00 21.66           C  
ATOM    976  O   ALA H 128      18.024  11.045  12.582  1.00 23.15           O  
ATOM    977  N   SER H 129      16.546   9.336  12.443  1.00 22.30           N  
ATOM    978  CA  SER H 129      15.727   9.827  13.519  1.00 22.03           C  
ATOM    979  CB  SER H 129      14.302  10.209  13.081  1.00 21.88           C  
ATOM    980  OG  SER H 129      14.346  11.290  12.162  1.00 28.11           O  
ATOM    981  C   SER H 129      15.585   8.762  14.571  1.00 22.05           C  
ATOM    982  O   SER H 129      15.759   7.573  14.304  1.00 23.29           O  
ATOM    983  N   LEU H 130      15.292   9.187  15.820  1.00 21.25           N  
ATOM    984  CA  LEU H 130      15.132   8.266  16.912  1.00 19.99           C  
ATOM    985  CB  LEU H 130      16.483   7.976  17.594  1.00 22.20           C  
ATOM    986  CG  LEU H 130      16.452   6.915  18.706  1.00 23.59           C  
ATOM    987  CD1 LEU H 130      16.051   5.539  18.153  1.00 23.46           C  
ATOM    988  CD2 LEU H 130      17.793   6.878  19.457  1.00 23.75           C  
ATOM    989  C   LEU H 130      14.215   8.916  17.913  1.00 20.32           C  
ATOM    990  O   LEU H 130      14.193  10.140  18.029  1.00 18.74           O  
ATOM    991  N   LYS H 131      13.411   8.120  18.652  1.00 18.71           N  
ATOM    992  CA  LYS H 131      12.517   8.692  19.624  1.00 17.23           C  
ATOM    993  CB  LYS H 131      11.039   8.402  19.323  1.00 18.04           C  
ATOM    994  CG  LYS H 131      10.060   9.129  20.246  1.00 19.95           C  
ATOM    995  CD  LYS H 131       8.619   9.095  19.735  1.00 25.92           C  
ATOM    996  CE  LYS H 131       7.628   9.837  20.628  1.00 19.54           C  
ATOM    997  NZ  LYS H 131       6.292   9.844  19.995  1.00 21.37           N1+
ATOM    998  C   LYS H 131      12.828   8.082  20.960  1.00 16.83           C  
ATOM    999  O   LYS H 131      12.830   6.862  21.109  1.00 17.27           O  
ATOM   1000  N   LEU H 132      13.086   8.927  21.979  1.00 16.61           N  
ATOM   1001  CA  LEU H 132      13.422   8.447  23.289  1.00 15.80           C  
ATOM   1002  CB  LEU H 132      14.539   9.263  23.963  1.00 13.82           C  
ATOM   1003  CG  LEU H 132      15.875   9.241  23.195  1.00 15.54           C  
ATOM   1004  CD1 LEU H 132      16.948  10.071  23.916  1.00 13.22           C  
ATOM   1005  CD2 LEU H 132      16.337   7.803  22.919  1.00 12.52           C  
ATOM   1006  C   LEU H 132      12.212   8.584  24.162  1.00 16.88           C  
ATOM   1007  O   LEU H 132      11.359   9.439  23.926  1.00 17.94           O  
ATOM   1008  N   SER H 133      12.103   7.724  25.198  1.00 17.72           N  
ATOM   1009  CA  SER H 133      10.977   7.780  26.086  1.00 18.97           C  
ATOM   1010  CB  SER H 133      10.063   6.547  25.996  1.00 20.54           C  
ATOM   1011  OG  SER H 133       9.518   6.433  24.690  1.00 27.43           O  
ATOM   1012  C   SER H 133      11.495   7.813  27.490  1.00 18.29           C  
ATOM   1013  O   SER H 133      12.580   7.313  27.780  1.00 18.68           O  
ATOM   1014  N   CYS H 134      10.720   8.440  28.399  1.00 18.95           N  
ATOM   1015  CA  CYS H 134      11.066   8.525  29.789  1.00 18.47           C  
ATOM   1016  CB  CYS H 134      11.526   9.950  30.169  1.00 18.89           C  
ATOM   1017  SG  CYS H 134      11.722  10.246  31.953  1.00 24.59           S  
ATOM   1018  C   CYS H 134       9.815   8.217  30.559  1.00 19.48           C  
ATOM   1019  O   CYS H 134       8.848   8.973  30.506  1.00 19.24           O  
ATOM   1020  N   ALA H 135       9.795   7.094  31.307  1.00 18.46           N  
ATOM   1021  CA  ALA H 135       8.615   6.759  32.057  1.00 19.80           C  
ATOM   1022  CB  ALA H 135       8.351   5.246  32.146  1.00 19.21           C  
ATOM   1023  C   ALA H 135       8.829   7.258  33.450  1.00 19.34           C  
ATOM   1024  O   ALA H 135       9.841   6.958  34.079  1.00 20.33           O  
ATOM   1025  N   ALA H 136       7.864   8.033  33.978  1.00 19.28           N  
ATOM   1026  CA  ALA H 136       8.042   8.599  35.285  1.00 17.61           C  
ATOM   1027  CB  ALA H 136       7.851  10.124  35.319  1.00 16.64           C  
ATOM   1028  C   ALA H 136       7.033   8.013  36.216  1.00 19.40           C  
ATOM   1029  O   ALA H 136       5.912   7.693  35.819  1.00 21.31           O  
ATOM   1030  N   SER H 137       7.434   7.829  37.492  1.00 19.39           N  
ATOM   1031  CA  SER H 137       6.530   7.315  38.479  1.00 20.55           C  
ATOM   1032  CB  SER H 137       6.474   5.778  38.513  1.00 21.11           C  
ATOM   1033  OG  SER H 137       7.748   5.249  38.849  1.00 22.95           O  
ATOM   1034  C   SER H 137       7.002   7.783  39.821  1.00 22.05           C  
ATOM   1035  O   SER H 137       8.145   8.209  39.977  1.00 20.27           O  
ATOM   1036  N   GLY H 138       6.131   7.690  40.849  1.00 31.17           N  
ATOM   1037  CA  GLY H 138       6.533   8.002  42.193  1.00 28.08           C  
ATOM   1038  C   GLY H 138       6.168   9.409  42.554  1.00 28.72           C  
ATOM   1039  O   GLY H 138       6.271   9.786  43.721  1.00 31.15           O  
ATOM   1040  N   PHE H 139       5.754  10.238  41.580  1.00 28.37           N  
ATOM   1041  CA  PHE H 139       5.380  11.577  41.934  1.00 26.33           C  
ATOM   1042  CB  PHE H 139       6.562  12.575  41.943  1.00 26.60           C  
ATOM   1043  CG  PHE H 139       7.161  12.685  40.581  1.00 24.34           C  
ATOM   1044  CD1 PHE H 139       8.125  11.798  40.164  1.00 24.86           C  
ATOM   1045  CD2 PHE H 139       6.765  13.677  39.717  1.00 26.21           C  
ATOM   1046  CE1 PHE H 139       8.680  11.897  38.910  1.00 26.24           C  
ATOM   1047  CE2 PHE H 139       7.318  13.782  38.461  1.00 26.04           C  
ATOM   1048  CZ  PHE H 139       8.279  12.891  38.053  1.00 24.61           C  
ATOM   1049  C   PHE H 139       4.321  12.035  40.979  1.00 26.68           C  
ATOM   1050  O   PHE H 139       4.014  11.343  40.008  1.00 26.99           O  
ATOM   1051  N   THR H 140       3.710  13.209  41.246  1.00 25.70           N  
ATOM   1052  CA  THR H 140       2.671  13.680  40.373  1.00 28.28           C  
ATOM   1053  CB  THR H 140       1.748  14.677  41.013  1.00 27.78           C  
ATOM   1054  OG1 THR H 140       1.128  14.101  42.152  1.00 26.11           O  
ATOM   1055  CG2 THR H 140       0.679  15.095  39.989  1.00 26.28           C  
ATOM   1056  C   THR H 140       3.353  14.355  39.231  1.00 26.80           C  
ATOM   1057  O   THR H 140       3.777  15.506  39.320  1.00 27.11           O  
ATOM   1058  N   PHE H 141       3.407  13.634  38.099  1.00 28.91           N  
ATOM   1059  CA  PHE H 141       4.122  13.975  36.902  1.00 28.54           C  
ATOM   1060  CB  PHE H 141       3.946  12.877  35.835  1.00 27.39           C  
ATOM   1061  CG  PHE H 141       4.742  13.203  34.617  1.00 24.94           C  
ATOM   1062  CD1 PHE H 141       6.102  13.000  34.597  1.00 24.94           C  
ATOM   1063  CD2 PHE H 141       4.124  13.684  33.485  1.00 23.54           C  
ATOM   1064  CE1 PHE H 141       6.840  13.290  33.475  1.00 22.74           C  
ATOM   1065  CE2 PHE H 141       4.856  13.975  32.358  1.00 24.12           C  
ATOM   1066  CZ  PHE H 141       6.217  13.781  32.353  1.00 21.96           C  
ATOM   1067  C   PHE H 141       3.634  15.276  36.337  1.00 26.97           C  
ATOM   1068  O   PHE H 141       4.434  16.111  35.920  1.00 25.40           O  
ATOM   1069  N   SER H 142       2.310  15.500  36.328  1.00 27.02           N  
ATOM   1070  CA  SER H 142       1.730  16.652  35.692  1.00 27.39           C  
ATOM   1071  CB  SER H 142       0.196  16.646  35.782  1.00 29.39           C  
ATOM   1072  OG  SER H 142      -0.313  15.462  35.189  1.00 30.33           O  
ATOM   1073  C   SER H 142       2.201  17.925  36.338  1.00 26.15           C  
ATOM   1074  O   SER H 142       2.198  18.980  35.709  1.00 28.05           O  
ATOM   1075  N   ASN H 143       2.582  17.864  37.625  1.00 26.58           N  
ATOM   1076  CA  ASN H 143       2.986  19.010  38.395  1.00 28.20           C  
ATOM   1077  CB  ASN H 143       2.974  18.747  39.911  1.00 29.10           C  
ATOM   1078  CG  ASN H 143       1.520  18.662  40.356  1.00 32.94           C  
ATOM   1079  OD1 ASN H 143       0.666  19.404  39.873  1.00 26.01           O  
ATOM   1080  ND2 ASN H 143       1.225  17.732  41.302  1.00 34.42           N  
ATOM   1081  C   ASN H 143       4.352  19.539  38.035  1.00 28.38           C  
ATOM   1082  O   ASN H 143       4.638  20.704  38.311  1.00 26.08           O  
ATOM   1083  N   TYR H 144       5.252  18.724  37.445  1.00 26.16           N  
ATOM   1084  CA  TYR H 144       6.607  19.199  37.315  1.00 23.67           C  
ATOM   1085  CB  TYR H 144       7.647  18.256  37.947  1.00 24.55           C  
ATOM   1086  CG  TYR H 144       7.525  18.271  39.433  1.00 28.58           C  
ATOM   1087  CD1 TYR H 144       6.604  17.490  40.089  1.00 27.40           C  
ATOM   1088  CD2 TYR H 144       8.355  19.067  40.182  1.00 26.93           C  
ATOM   1089  CE1 TYR H 144       6.509  17.506  41.461  1.00 27.30           C  
ATOM   1090  CE2 TYR H 144       8.266  19.087  41.553  1.00 30.73           C  
ATOM   1091  CZ  TYR H 144       7.342  18.307  42.198  1.00 31.42           C  
ATOM   1092  OH  TYR H 144       7.247  18.324  43.605  1.00 31.65           O  
ATOM   1093  C   TYR H 144       7.069  19.390  35.901  1.00 23.52           C  
ATOM   1094  O   TYR H 144       6.634  18.719  34.966  1.00 22.17           O  
ATOM   1095  N   GLY H 145       7.984  20.372  35.726  1.00 13.44           N  
ATOM   1096  CA  GLY H 145       8.602  20.575  34.447  1.00 13.70           C  
ATOM   1097  C   GLY H 145       9.622  19.487  34.299  1.00 14.12           C  
ATOM   1098  O   GLY H 145      10.164  18.995  35.288  1.00 13.02           O  
ATOM   1099  N   MET H 146       9.937  19.095  33.049  1.00 14.10           N  
ATOM   1100  CA  MET H 146      10.854  18.007  32.849  1.00 12.85           C  
ATOM   1101  CB  MET H 146      10.167  16.727  32.344  1.00 12.56           C  
ATOM   1102  CG  MET H 146       9.159  16.142  33.335  1.00 12.85           C  
ATOM   1103  SD  MET H 146       9.897  15.473  34.857  1.00 18.52           S  
ATOM   1104  CE  MET H 146      10.608  14.008  34.055  1.00 15.57           C  
ATOM   1105  C   MET H 146      11.844  18.408  31.799  1.00 14.45           C  
ATOM   1106  O   MET H 146      11.578  19.296  30.989  1.00 13.31           O  
ATOM   1107  N   SER H 147      13.030  17.760  31.792  1.00 11.80           N  
ATOM   1108  CA  SER H 147      14.019  18.129  30.818  1.00 12.24           C  
ATOM   1109  CB  SER H 147      14.962  19.235  31.322  1.00 12.84           C  
ATOM   1110  OG  SER H 147      15.550  18.850  32.555  1.00 13.99           O  
ATOM   1111  C   SER H 147      14.842  16.942  30.413  1.00 11.77           C  
ATOM   1112  O   SER H 147      14.779  15.874  31.023  1.00 12.93           O  
ATOM   1113  N   TRP H 148      15.604  17.109  29.308  1.00 11.92           N  
ATOM   1114  CA  TRP H 148      16.513  16.104  28.836  1.00 11.93           C  
ATOM   1115  CB  TRP H 148      16.253  15.656  27.387  1.00 11.27           C  
ATOM   1116  CG  TRP H 148      14.983  14.862  27.203  1.00 13.24           C  
ATOM   1117  CD2 TRP H 148      14.902  13.434  27.332  1.00 12.66           C  
ATOM   1118  CD1 TRP H 148      13.729  15.294  26.892  1.00 12.36           C  
ATOM   1119  NE1 TRP H 148      12.868  14.226  26.821  1.00 12.40           N  
ATOM   1120  CE2 TRP H 148      13.577  13.074  27.089  1.00 13.19           C  
ATOM   1121  CE3 TRP H 148      15.854  12.501  27.629  1.00 12.36           C  
ATOM   1122  CZ2 TRP H 148      13.181  11.768  27.140  1.00 11.67           C  
ATOM   1123  CZ3 TRP H 148      15.452  11.185  27.679  1.00 11.54           C  
ATOM   1124  CH2 TRP H 148      14.141  10.826  27.439  1.00 11.80           C  
ATOM   1125  C   TRP H 148      17.878  16.723  28.868  1.00 11.95           C  
ATOM   1126  O   TRP H 148      18.062  17.868  28.453  1.00 12.97           O  
ATOM   1127  N   VAL H 149      18.870  15.972  29.390  1.00 11.26           N  
ATOM   1128  CA  VAL H 149      20.232  16.426  29.485  1.00 11.81           C  
ATOM   1129  CB  VAL H 149      20.675  16.672  30.900  1.00 11.45           C  
ATOM   1130  CG1 VAL H 149      22.173  17.022  30.902  1.00 10.88           C  
ATOM   1131  CG2 VAL H 149      19.780  17.763  31.513  1.00 10.09           C  
ATOM   1132  C   VAL H 149      21.088  15.317  28.953  1.00 12.90           C  
ATOM   1133  O   VAL H 149      20.774  14.144  29.141  1.00 12.95           O  
ATOM   1134  N   ARG H 150      22.202  15.644  28.269  1.00 12.41           N  
ATOM   1135  CA  ARG H 150      22.995  14.572  27.732  1.00 14.06           C  
ATOM   1136  CB  ARG H 150      22.981  14.502  26.195  1.00 14.28           C  
ATOM   1137  CG  ARG H 150      23.480  15.767  25.498  1.00 13.53           C  
ATOM   1138  CD  ARG H 150      23.400  15.670  23.973  1.00 14.48           C  
ATOM   1139  NE  ARG H 150      23.761  16.999  23.407  1.00 14.86           N  
ATOM   1140  CZ  ARG H 150      23.685  17.197  22.058  1.00 17.78           C  
ATOM   1141  NH1 ARG H 150      23.292  16.177  21.244  1.00 17.19           N1+
ATOM   1142  NH2 ARG H 150      23.995  18.414  21.524  1.00 16.00           N  
ATOM   1143  C   ARG H 150      24.414  14.716  28.180  1.00 16.01           C  
ATOM   1144  O   ARG H 150      24.864  15.801  28.545  1.00 15.45           O  
ATOM   1145  N   GLN H 151      25.144  13.581  28.199  1.00 16.20           N  
ATOM   1146  CA  GLN H 151      26.524  13.592  28.583  1.00 16.32           C  
ATOM   1147  CB  GLN H 151      26.805  12.810  29.882  1.00 16.26           C  
ATOM   1148  CG  GLN H 151      28.261  12.890  30.349  1.00 17.74           C  
ATOM   1149  CD  GLN H 151      28.387  12.170  31.689  1.00 20.18           C  
ATOM   1150  OE1 GLN H 151      27.747  11.147  31.925  1.00 19.72           O  
ATOM   1151  NE2 GLN H 151      29.235  12.727  32.595  1.00 20.37           N  
ATOM   1152  C   GLN H 151      27.303  12.958  27.475  1.00 16.32           C  
ATOM   1153  O   GLN H 151      27.038  11.824  27.078  1.00 16.44           O  
ATOM   1154  N   ASN H 152      28.303  13.695  26.956  1.00 19.11           N  
ATOM   1155  CA  ASN H 152      29.103  13.243  25.854  1.00 19.99           C  
ATOM   1156  CB  ASN H 152      29.821  14.384  25.115  1.00 18.53           C  
ATOM   1157  CG  ASN H 152      28.767  15.287  24.490  1.00  0.00           C  
ATOM   1158  OD1 ASN H 152      28.714  16.484  24.773  1.00  0.00           O  
ATOM   1159  ND2 ASN H 152      27.904  14.702  23.617  1.00  0.00           N  
ATOM   1160  C   ASN H 152      30.158  12.311  26.370  1.00 23.46           C  
ATOM   1161  O   ASN H 152      30.336  12.147  27.577  1.00 22.05           O  
ATOM   1162  N   SER H 153      30.893  11.668  25.441  1.00 28.08           N  
ATOM   1163  CA  SER H 153      31.919  10.727  25.791  1.00 26.87           C  
ATOM   1164  CB  SER H 153      32.626  10.133  24.561  1.00 25.25           C  
ATOM   1165  OG  SER H 153      31.707   9.374  23.788  1.00  0.00           O  
ATOM   1166  C   SER H 153      32.959  11.440  26.606  1.00 28.87           C  
ATOM   1167  O   SER H 153      33.578  10.847  27.488  1.00 25.42           O  
ATOM   1168  N   ASP H 154      33.165  12.742  26.328  1.00 27.96           N  
ATOM   1169  CA  ASP H 154      34.111  13.581  27.011  1.00 31.33           C  
ATOM   1170  CB  ASP H 154      34.414  14.922  26.303  1.00 28.05           C  
ATOM   1171  CG  ASP H 154      33.160  15.770  26.188  1.00 33.35           C  
ATOM   1172  OD1 ASP H 154      32.058  15.229  26.467  1.00 32.36           O  
ATOM   1173  OD2 ASP H 154      33.285  16.967  25.815  1.00 32.48           O1-
ATOM   1174  C   ASP H 154      33.625  13.812  28.412  1.00 29.67           C  
ATOM   1175  O   ASP H 154      34.335  14.382  29.237  1.00 31.26           O  
ATOM   1176  N   LYS H 155      32.378  13.390  28.700  1.00 29.28           N  
ATOM   1177  CA  LYS H 155      31.769  13.512  29.997  1.00 28.68           C  
ATOM   1178  CB  LYS H 155      32.674  13.045  31.150  1.00 26.60           C  
ATOM   1179  CG  LYS H 155      32.845  11.527  31.204  1.00 30.63           C  
ATOM   1180  CD  LYS H 155      33.939  11.076  32.168  1.00 33.25           C  
ATOM   1181  CE  LYS H 155      34.073   9.556  32.270  1.00 38.75           C  
ATOM   1182  NZ  LYS H 155      35.148   9.213  33.224  1.00 38.94           N1+
ATOM   1183  C   LYS H 155      31.355  14.917  30.287  1.00 26.81           C  
ATOM   1184  O   LYS H 155      31.270  15.320  31.445  1.00 25.96           O  
ATOM   1185  N   ARG H 156      31.070  15.707  29.240  1.00 24.27           N  
ATOM   1186  CA  ARG H 156      30.548  17.017  29.488  1.00 22.13           C  
ATOM   1187  CB  ARG H 156      30.935  18.030  28.403  1.00 27.02           C  
ATOM   1188  CG  ARG H 156      32.446  18.257  28.351  1.00 34.70           C  
ATOM   1189  CD  ARG H 156      32.886  19.261  27.290  1.00 40.52           C  
ATOM   1190  NE  ARG H 156      32.444  20.601  27.757  1.00 46.44           N  
ATOM   1191  CZ  ARG H 156      31.216  21.074  27.399  1.00 47.76           C  
ATOM   1192  NH1 ARG H 156      30.411  20.348  26.569  1.00 46.90           N1+
ATOM   1193  NH2 ARG H 156      30.788  22.280  27.875  1.00 50.36           N  
ATOM   1194  C   ARG H 156      29.053  16.891  29.533  1.00 20.59           C  
ATOM   1195  O   ARG H 156      28.479  16.040  28.855  1.00 20.73           O  
ATOM   1196  N   LEU H 157      28.383  17.727  30.352  1.00 19.44           N  
ATOM   1197  CA  LEU H 157      26.951  17.680  30.489  1.00 17.98           C  
ATOM   1198  CB  LEU H 157      26.503  17.800  31.958  1.00 17.32           C  
ATOM   1199  CG  LEU H 157      26.927  16.599  32.827  1.00 19.32           C  
ATOM   1200  CD1 LEU H 157      26.555  16.810  34.300  1.00 18.36           C  
ATOM   1201  CD2 LEU H 157      26.352  15.284  32.277  1.00 18.45           C  
ATOM   1202  C   LEU H 157      26.378  18.847  29.739  1.00 16.65           C  
ATOM   1203  O   LEU H 157      26.877  19.965  29.850  1.00 14.44           O  
ATOM   1204  N   GLU H 158      25.320  18.605  28.932  1.00 14.98           N  
ATOM   1205  CA  GLU H 158      24.686  19.658  28.183  1.00 16.27           C  
ATOM   1206  CB  GLU H 158      24.878  19.584  26.657  1.00 15.59           C  
ATOM   1207  CG  GLU H 158      26.251  19.964  26.117  1.00 20.05           C  
ATOM   1208  CD  GLU H 158      26.170  19.812  24.601  1.00 25.08           C  
ATOM   1209  OE1 GLU H 158      25.584  18.793  24.146  1.00 25.21           O  
ATOM   1210  OE2 GLU H 158      26.677  20.710  23.881  1.00 25.29           O1-
ATOM   1211  C   GLU H 158      23.203  19.520  28.327  1.00 16.55           C  
ATOM   1212  O   GLU H 158      22.665  18.416  28.261  1.00 15.57           O  
ATOM   1213  N   TRP H 159      22.503  20.660  28.503  1.00 14.88           N  
ATOM   1214  CA  TRP H 159      21.068  20.662  28.587  1.00 12.75           C  
ATOM   1215  CB  TRP H 159      20.528  21.925  29.271  1.00 12.45           C  
ATOM   1216  CG  TRP H 159      19.035  22.085  29.163  1.00 14.06           C  
ATOM   1217  CD2 TRP H 159      18.404  23.111  28.383  1.00 15.00           C  
ATOM   1218  CD1 TRP H 159      18.033  21.370  29.747  1.00 13.28           C  
ATOM   1219  NE1 TRP H 159      16.814  21.880  29.370  1.00 12.22           N  
ATOM   1220  CE2 TRP H 159      17.028  22.955  28.533  1.00 12.23           C  
ATOM   1221  CE3 TRP H 159      18.931  24.105  27.607  1.00 14.61           C  
ATOM   1222  CZ2 TRP H 159      16.151  23.791  27.905  1.00 12.27           C  
ATOM   1223  CZ3 TRP H 159      18.044  24.946  26.973  1.00 14.53           C  
ATOM   1224  CH2 TRP H 159      16.682  24.791  27.120  1.00 12.94           C  
ATOM   1225  C   TRP H 159      20.511  20.617  27.196  1.00 13.21           C  
ATOM   1226  O   TRP H 159      20.891  21.418  26.347  1.00 12.58           O  
ATOM   1227  N   VAL H 160      19.689  19.583  26.904  1.00 13.20           N  
ATOM   1228  CA  VAL H 160      19.049  19.380  25.631  1.00 14.33           C  
ATOM   1229  CB  VAL H 160      18.841  17.924  25.340  1.00 15.30           C  
ATOM   1230  CG1 VAL H 160      18.148  17.793  23.975  1.00 14.06           C  
ATOM   1231  CG2 VAL H 160      20.201  17.212  25.421  1.00 12.74           C  
ATOM   1232  C   VAL H 160      17.716  20.066  25.438  1.00 14.40           C  
ATOM   1233  O   VAL H 160      17.489  20.695  24.406  1.00 16.03           O  
ATOM   1234  N   ALA H 161      16.779  19.938  26.403  1.00 13.98           N  
ATOM   1235  CA  ALA H 161      15.474  20.506  26.173  1.00 13.76           C  
ATOM   1236  CB  ALA H 161      14.665  19.766  25.093  1.00 13.50           C  
ATOM   1237  C   ALA H 161      14.666  20.457  27.435  1.00 14.81           C  
ATOM   1238  O   ALA H 161      14.920  19.645  28.325  1.00 14.10           O  
ATOM   1239  N   SER H 162      13.653  21.348  27.541  1.00 14.79           N  
ATOM   1240  CA  SER H 162      12.812  21.354  28.704  1.00 14.94           C  
ATOM   1241  CB  SER H 162      13.173  22.428  29.743  1.00 15.41           C  
ATOM   1242  OG  SER H 162      14.404  22.112  30.375  1.00 12.63           O  
ATOM   1243  C   SER H 162      11.404  21.627  28.286  1.00 16.03           C  
ATOM   1244  O   SER H 162      11.156  22.281  27.274  1.00 16.75           O  
ATOM   1245  N   ILE H 163      10.438  21.093  29.063  1.00 15.03           N  
ATOM   1246  CA  ILE H 163       9.048  21.326  28.797  1.00 15.29           C  
ATOM   1247  CB  ILE H 163       8.366  20.164  28.129  1.00 14.35           C  
ATOM   1248  CG1 ILE H 163       6.970  20.571  27.627  1.00 14.12           C  
ATOM   1249  CG2 ILE H 163       8.373  18.973  29.100  1.00 13.71           C  
ATOM   1250  CD1 ILE H 163       6.349  19.561  26.661  1.00 13.00           C  
ATOM   1251  C   ILE H 163       8.355  21.612  30.101  1.00 17.00           C  
ATOM   1252  O   ILE H 163       8.666  21.020  31.135  1.00 16.02           O  
ATOM   1253  N   ARG H 164       7.381  22.548  30.074  1.00 18.14           N  
ATOM   1254  CA  ARG H 164       6.652  22.942  31.249  1.00 20.26           C  
ATOM   1255  CB  ARG H 164       5.894  24.269  31.101  1.00 20.22           C  
ATOM   1256  CG  ARG H 164       6.831  25.477  31.110  1.00 14.11           C  
ATOM   1257  CD  ARG H 164       6.103  26.812  31.253  1.00 21.74           C  
ATOM   1258  NE  ARG H 164       7.134  27.854  31.521  1.00 24.37           N  
ATOM   1259  CZ  ARG H 164       6.773  29.163  31.668  1.00 21.68           C  
ATOM   1260  NH1 ARG H 164       5.467  29.536  31.534  1.00 25.15           N1+
ATOM   1261  NH2 ARG H 164       7.723  30.099  31.952  1.00 17.22           N  
ATOM   1262  C   ARG H 164       5.661  21.875  31.606  1.00 21.45           C  
ATOM   1263  O   ARG H 164       5.437  20.927  30.854  1.00 20.15           O  
ATOM   1264  N   SER H 165       5.072  22.089  32.798  1.00 18.49           N  
ATOM   1265  CA  SER H 165       3.940  21.377  33.293  1.00 22.78           C  
ATOM   1266  CB  SER H 165       3.760  21.527  34.814  1.00 22.15           C  
ATOM   1267  OG  SER H 165       3.506  22.885  35.145  1.00 28.78           O  
ATOM   1268  C   SER H 165       2.690  21.902  32.631  1.00 23.16           C  
ATOM   1269  O   SER H 165       1.749  21.156  32.375  1.00 23.77           O  
ATOM   1270  N   GLY H 166       2.617  23.209  32.315  1.00 23.42           N  
ATOM   1271  CA  GLY H 166       1.374  23.664  31.750  1.00 28.03           C  
ATOM   1272  C   GLY H 166       1.683  24.315  30.459  1.00 27.63           C  
ATOM   1273  O   GLY H 166       2.815  24.724  30.262  1.00 28.85           O  
ATOM   1274  N   GLY H 167       0.723  24.339  29.514  1.00 26.98           N  
ATOM   1275  CA  GLY H 167       0.833  25.141  28.325  1.00 24.19           C  
ATOM   1276  C   GLY H 167       1.591  24.470  27.221  1.00 25.72           C  
ATOM   1277  O   GLY H 167       1.380  24.786  26.053  1.00 25.95           O  
ATOM   1278  N   GLY H 168       2.494  23.522  27.523  1.00 21.87           N  
ATOM   1279  CA  GLY H 168       3.184  22.948  26.407  1.00 21.07           C  
ATOM   1280  C   GLY H 168       4.354  23.821  26.019  1.00 23.75           C  
ATOM   1281  O   GLY H 168       4.938  23.618  24.955  1.00 24.02           O  
ATOM   1282  N   ARG H 169       4.703  24.835  26.846  1.00 20.66           N  
ATOM   1283  CA  ARG H 169       5.931  25.557  26.681  1.00 20.62           C  
ATOM   1284  CB  ARG H 169       6.275  26.392  27.921  1.00 21.78           C  
ATOM   1285  CG  ARG H 169       5.170  27.368  28.326  1.00 23.79           C  
ATOM   1286  CD  ARG H 169       3.877  26.697  28.801  1.00 22.15           C  
ATOM   1287  NE  ARG H 169       2.979  27.776  29.297  1.00 30.48           N  
ATOM   1288  CZ  ARG H 169       2.760  27.924  30.636  1.00 39.64           C  
ATOM   1289  NH1 ARG H 169       3.256  27.009  31.519  1.00 47.54           N1+
ATOM   1290  NH2 ARG H 169       2.040  28.988  31.095  1.00 54.43           N  
ATOM   1291  C   ARG H 169       7.068  24.614  26.473  1.00 20.01           C  
ATOM   1292  O   ARG H 169       7.217  23.632  27.200  1.00 20.39           O  
ATOM   1293  N   THR H 170       7.922  24.911  25.473  1.00 17.71           N  
ATOM   1294  CA  THR H 170       9.061  24.079  25.228  1.00 14.28           C  
ATOM   1295  CB  THR H 170       8.945  23.268  23.982  1.00 16.05           C  
ATOM   1296  OG1 THR H 170       7.792  22.443  24.012  1.00 13.55           O  
ATOM   1297  CG2 THR H 170      10.185  22.390  23.919  1.00 11.84           C  
ATOM   1298  C   THR H 170      10.250  24.970  25.047  1.00 14.80           C  
ATOM   1299  O   THR H 170      10.128  26.090  24.549  1.00 14.09           O  
ATOM   1300  N   TYR H 171      11.445  24.497  25.461  1.00 15.07           N  
ATOM   1301  CA  TYR H 171      12.622  25.307  25.323  1.00 15.86           C  
ATOM   1302  CB  TYR H 171      13.141  25.813  26.681  1.00 15.46           C  
ATOM   1303  CG  TYR H 171      11.999  26.463  27.392  1.00 16.80           C  
ATOM   1304  CD1 TYR H 171      11.153  25.703  28.168  1.00 17.34           C  
ATOM   1305  CD2 TYR H 171      11.760  27.814  27.292  1.00 19.52           C  
ATOM   1306  CE1 TYR H 171      10.093  26.274  28.832  1.00 20.23           C  
ATOM   1307  CE2 TYR H 171      10.701  28.393  27.954  1.00 20.40           C  
ATOM   1308  CZ  TYR H 171       9.866  27.624  28.726  1.00 19.44           C  
ATOM   1309  OH  TYR H 171       8.779  28.218  29.404  1.00 22.88           O  
ATOM   1310  C   TYR H 171      13.700  24.429  24.757  1.00 15.53           C  
ATOM   1311  O   TYR H 171      13.814  23.264  25.138  1.00 16.17           O  
ATOM   1312  N   TYR H 172      14.520  24.957  23.819  1.00 16.02           N  
ATOM   1313  CA  TYR H 172      15.591  24.155  23.290  1.00 16.51           C  
ATOM   1314  CB  TYR H 172      15.363  23.628  21.857  1.00 15.33           C  
ATOM   1315  CG  TYR H 172      14.058  22.908  21.731  1.00 16.34           C  
ATOM   1316  CD1 TYR H 172      13.850  21.668  22.287  1.00 15.90           C  
ATOM   1317  CD2 TYR H 172      13.019  23.499  21.053  1.00 15.23           C  
ATOM   1318  CE1 TYR H 172      12.639  21.027  22.150  1.00 16.79           C  
ATOM   1319  CE2 TYR H 172      11.808  22.865  20.910  1.00 16.00           C  
ATOM   1320  CZ  TYR H 172      11.615  21.623  21.458  1.00 15.84           C  
ATOM   1321  OH  TYR H 172      10.373  20.969  21.316  1.00 14.60           O  
ATOM   1322  C   TYR H 172      16.815  25.020  23.189  1.00 16.89           C  
ATOM   1323  O   TYR H 172      16.719  26.238  23.053  1.00 18.52           O  
ATOM   1324  N   SER H 173      18.011  24.397  23.253  1.00 16.36           N  
ATOM   1325  CA  SER H 173      19.255  25.100  23.116  1.00 16.27           C  
ATOM   1326  CB  SER H 173      20.484  24.277  23.538  1.00 16.01           C  
ATOM   1327  OG  SER H 173      20.363  23.844  24.881  1.00 18.02           O  
ATOM   1328  C   SER H 173      19.445  25.338  21.654  1.00 17.77           C  
ATOM   1329  O   SER H 173      18.746  24.766  20.820  1.00 16.04           O  
ATOM   1330  N   ASP H 174      20.429  26.188  21.314  1.00 19.41           N  
ATOM   1331  CA  ASP H 174      20.699  26.551  19.954  1.00 21.90           C  
ATOM   1332  CB  ASP H 174      21.858  27.556  19.834  1.00 23.60           C  
ATOM   1333  CG  ASP H 174      21.423  28.886  20.433  1.00 24.12           C  
ATOM   1334  OD1 ASP H 174      20.195  29.066  20.652  1.00 25.31           O  
ATOM   1335  OD2 ASP H 174      22.315  29.742  20.675  1.00 27.91           O1-
ATOM   1336  C   ASP H 174      21.109  25.342  19.168  1.00 23.92           C  
ATOM   1337  O   ASP H 174      20.689  25.168  18.027  1.00 23.58           O  
ATOM   1338  N   ASN H 175      21.933  24.461  19.763  1.00 23.10           N  
ATOM   1339  CA  ASN H 175      22.475  23.356  19.022  1.00 24.79           C  
ATOM   1340  CB  ASN H 175      23.532  22.569  19.824  1.00 27.45           C  
ATOM   1341  CG  ASN H 175      22.974  22.207  21.194  1.00 33.39           C  
ATOM   1342  OD1 ASN H 175      22.778  23.077  22.043  1.00 35.08           O  
ATOM   1343  ND2 ASN H 175      22.721  20.893  21.429  1.00 39.70           N  
ATOM   1344  C   ASN H 175      21.419  22.418  18.501  1.00 25.47           C  
ATOM   1345  O   ASN H 175      21.530  21.925  17.378  1.00 25.93           O  
ATOM   1346  N   VAL H 176      20.418  22.082  19.330  1.00 23.28           N  
ATOM   1347  CA  VAL H 176      19.348  21.173  19.004  1.00 24.01           C  
ATOM   1348  CB  VAL H 176      18.807  20.466  20.213  1.00 23.10           C  
ATOM   1349  CG1 VAL H 176      19.952  19.652  20.837  1.00 21.86           C  
ATOM   1350  CG2 VAL H 176      18.180  21.487  21.169  1.00 21.88           C  
ATOM   1351  C   VAL H 176      18.186  21.779  18.264  1.00 23.62           C  
ATOM   1352  O   VAL H 176      17.441  21.049  17.611  1.00 24.18           O  
ATOM   1353  N   LYS H 177      17.953  23.103  18.382  1.00 24.22           N  
ATOM   1354  CA  LYS H 177      16.737  23.681  17.864  1.00 25.87           C  
ATOM   1355  CB  LYS H 177      16.647  25.212  17.983  1.00 27.10           C  
ATOM   1356  CG  LYS H 177      16.387  25.706  19.407  1.00 29.18           C  
ATOM   1357  CD  LYS H 177      16.404  27.229  19.539  1.00 32.31           C  
ATOM   1358  CE  LYS H 177      17.801  27.844  19.469  1.00 34.90           C  
ATOM   1359  NZ  LYS H 177      17.704  29.315  19.605  1.00 32.75           N1+
ATOM   1360  C   LYS H 177      16.501  23.331  16.429  1.00 25.44           C  
ATOM   1361  O   LYS H 177      17.381  23.442  15.577  1.00 25.61           O  
ATOM   1362  N   GLY H 178      15.259  22.875  16.159  1.00 24.30           N  
ATOM   1363  CA  GLY H 178      14.772  22.547  14.851  1.00 24.18           C  
ATOM   1364  C   GLY H 178      14.837  21.064  14.653  1.00 24.74           C  
ATOM   1365  O   GLY H 178      13.973  20.486  13.996  1.00 26.16           O  
ATOM   1366  N   ARG H 179      15.918  20.431  15.145  1.00 22.06           N  
ATOM   1367  CA  ARG H 179      16.128  19.012  15.035  1.00 20.80           C  
ATOM   1368  CB  ARG H 179      17.612  18.641  15.181  1.00 19.89           C  
ATOM   1369  CG  ARG H 179      18.475  19.234  14.066  1.00 20.06           C  
ATOM   1370  CD  ARG H 179      19.927  18.757  14.092  1.00 18.40           C  
ATOM   1371  NE  ARG H 179      20.597  19.378  15.270  1.00 20.10           N  
ATOM   1372  CZ  ARG H 179      21.327  18.596  16.116  1.00 20.77           C  
ATOM   1373  NH1 ARG H 179      21.348  17.245  15.940  1.00 20.04           N1+
ATOM   1374  NH2 ARG H 179      22.038  19.155  17.137  1.00 18.38           N  
ATOM   1375  C   ARG H 179      15.358  18.199  16.042  1.00 21.24           C  
ATOM   1376  O   ARG H 179      14.797  17.155  15.711  1.00 22.01           O  
ATOM   1377  N   PHE H 180      15.316  18.670  17.305  1.00 20.51           N  
ATOM   1378  CA  PHE H 180      14.780  17.910  18.405  1.00 20.47           C  
ATOM   1379  CB  PHE H 180      15.665  18.035  19.661  1.00 18.67           C  
ATOM   1380  CG  PHE H 180      16.954  17.308  19.468  1.00 18.79           C  
ATOM   1381  CD1 PHE H 180      17.767  17.567  18.389  1.00 19.19           C  
ATOM   1382  CD2 PHE H 180      17.380  16.401  20.410  1.00 17.61           C  
ATOM   1383  CE1 PHE H 180      18.959  16.901  18.229  1.00 19.36           C  
ATOM   1384  CE2 PHE H 180      18.571  15.734  20.257  1.00 18.95           C  
ATOM   1385  CZ  PHE H 180      19.364  15.977  19.161  1.00 18.99           C  
ATOM   1386  C   PHE H 180      13.450  18.462  18.807  1.00 20.33           C  
ATOM   1387  O   PHE H 180      13.200  19.660  18.687  1.00 21.73           O  
ATOM   1388  N   THR H 181      12.548  17.577  19.284  1.00 17.94           N  
ATOM   1389  CA  THR H 181      11.266  18.011  19.762  1.00 17.89           C  
ATOM   1390  CB  THR H 181      10.144  17.692  18.817  1.00 17.82           C  
ATOM   1391  OG1 THR H 181      10.380  18.299  17.555  1.00 20.46           O  
ATOM   1392  CG2 THR H 181       8.828  18.216  19.412  1.00 18.53           C  
ATOM   1393  C   THR H 181      10.991  17.278  21.043  1.00 17.06           C  
ATOM   1394  O   THR H 181      11.145  16.060  21.117  1.00 16.09           O  
ATOM   1395  N   ILE H 182      10.556  18.008  22.091  1.00 16.01           N  
ATOM   1396  CA  ILE H 182      10.257  17.402  23.358  1.00 15.66           C  
ATOM   1397  CB  ILE H 182      10.870  18.130  24.519  1.00 13.53           C  
ATOM   1398  CG1 ILE H 182      10.717  17.320  25.815  1.00 12.84           C  
ATOM   1399  CG2 ILE H 182      10.243  19.526  24.584  1.00 12.98           C  
ATOM   1400  CD1 ILE H 182      11.527  17.883  26.982  1.00 11.68           C  
ATOM   1401  C   ILE H 182       8.767  17.461  23.522  1.00 16.64           C  
ATOM   1402  O   ILE H 182       8.141  18.450  23.144  1.00 19.75           O  
ATOM   1403  N   SER H 183       8.155  16.373  24.045  1.00 15.95           N  
ATOM   1404  CA  SER H 183       6.726  16.324  24.233  1.00 17.74           C  
ATOM   1405  CB  SER H 183       5.975  15.557  23.129  1.00 17.21           C  
ATOM   1406  OG  SER H 183       6.143  16.181  21.868  1.00 20.35           O  
ATOM   1407  C   SER H 183       6.459  15.531  25.472  1.00 19.80           C  
ATOM   1408  O   SER H 183       7.361  14.904  26.025  1.00 21.26           O  
ATOM   1409  N   ARG H 184       5.197  15.548  25.952  1.00 18.12           N  
ATOM   1410  CA  ARG H 184       4.889  14.787  27.127  1.00 19.05           C  
ATOM   1411  CB  ARG H 184       5.029  15.605  28.421  1.00 18.59           C  
ATOM   1412  CG  ARG H 184       4.089  16.814  28.474  1.00 18.61           C  
ATOM   1413  CD  ARG H 184       4.411  17.797  29.601  1.00 19.05           C  
ATOM   1414  NE  ARG H 184       4.279  17.068  30.893  1.00 19.71           N  
ATOM   1415  CZ  ARG H 184       5.075  17.408  31.948  1.00 18.10           C  
ATOM   1416  NH1 ARG H 184       5.991  18.409  31.817  1.00 17.28           N1+
ATOM   1417  NH2 ARG H 184       4.961  16.746  33.136  1.00 16.92           N  
ATOM   1418  C   ARG H 184       3.467  14.333  27.058  1.00 20.71           C  
ATOM   1419  O   ARG H 184       2.607  15.013  26.498  1.00 20.37           O  
ATOM   1420  N   GLU H 185       3.197  13.137  27.619  1.00 22.02           N  
ATOM   1421  CA  GLU H 185       1.852  12.655  27.708  1.00 22.80           C  
ATOM   1422  CB  GLU H 185       1.656  11.267  27.076  1.00 24.71           C  
ATOM   1423  CG  GLU H 185       0.194  10.816  27.036  1.00 28.33           C  
ATOM   1424  CD  GLU H 185      -0.521  11.638  25.973  1.00  0.00           C  
ATOM   1425  OE1 GLU H 185      -0.004  11.698  24.825  1.00  0.00           O  
ATOM   1426  OE2 GLU H 185      -1.590  12.220  26.296  1.00  0.00           O1-
ATOM   1427  C   GLU H 185       1.572  12.543  29.174  1.00 22.29           C  
ATOM   1428  O   GLU H 185       2.059  11.633  29.843  1.00 23.53           O  
ATOM   1429  N   ASN H 186       0.767  13.478  29.709  1.00 22.63           N  
ATOM   1430  CA  ASN H 186       0.479  13.535  31.111  1.00 24.42           C  
ATOM   1431  CB  ASN H 186      -0.269  14.815  31.519  1.00 21.49           C  
ATOM   1432  CG  ASN H 186       0.733  15.960  31.434  1.00 22.45           C  
ATOM   1433  OD1 ASN H 186       1.937  15.756  31.580  1.00 22.48           O  
ATOM   1434  ND2 ASN H 186       0.225  17.199  31.198  1.00 21.50           N  
ATOM   1435  C   ASN H 186      -0.321  12.344  31.538  1.00 24.84           C  
ATOM   1436  O   ASN H 186      -0.166  11.873  32.663  1.00 26.57           O  
ATOM   1437  N   ALA H 187      -1.219  11.837  30.674  1.00 23.88           N  
ATOM   1438  CA  ALA H 187      -2.027  10.713  31.062  1.00 25.69           C  
ATOM   1439  CB  ALA H 187      -3.043  10.309  29.980  1.00 24.63           C  
ATOM   1440  C   ALA H 187      -1.144   9.524  31.309  1.00 25.53           C  
ATOM   1441  O   ALA H 187      -1.356   8.772  32.260  1.00 28.02           O  
ATOM   1442  N   LYS H 188      -0.166   9.301  30.412  1.00 25.12           N  
ATOM   1443  CA  LYS H 188       0.784   8.220  30.464  1.00 26.58           C  
ATOM   1444  CB  LYS H 188       1.341   7.820  29.090  1.00 27.87           C  
ATOM   1445  CG  LYS H 188       0.295   7.028  28.305  1.00 31.37           C  
ATOM   1446  CD  LYS H 188       0.658   6.734  26.852  1.00 38.44           C  
ATOM   1447  CE  LYS H 188      -0.408   5.900  26.138  1.00 43.91           C  
ATOM   1448  NZ  LYS H 188       0.039   5.573  24.767  1.00 41.24           N1+
ATOM   1449  C   LYS H 188       1.907   8.449  31.433  1.00 25.41           C  
ATOM   1450  O   LYS H 188       2.601   7.502  31.802  1.00 22.78           O  
ATOM   1451  N   ASN H 189       2.156   9.706  31.849  1.00 23.65           N  
ATOM   1452  CA  ASN H 189       3.279   9.975  32.706  1.00 22.80           C  
ATOM   1453  CB  ASN H 189       3.294   9.134  33.996  1.00 23.91           C  
ATOM   1454  CG  ASN H 189       2.177   9.610  34.914  1.00 26.21           C  
ATOM   1455  OD1 ASN H 189       1.830  10.789  34.938  1.00 25.73           O  
ATOM   1456  ND2 ASN H 189       1.598   8.664  35.701  1.00 28.79           N  
ATOM   1457  C   ASN H 189       4.530   9.654  31.948  1.00 22.01           C  
ATOM   1458  O   ASN H 189       5.471   9.073  32.490  1.00 21.09           O  
ATOM   1459  N   THR H 190       4.571  10.035  30.654  1.00 18.70           N  
ATOM   1460  CA  THR H 190       5.728   9.748  29.857  0.90 19.50           C  
ATOM   1461  CB  THR H 190       5.437   8.763  28.761  0.90 19.03           C  
ATOM   1462  OG1 THR H 190       4.946   7.551  29.315  1.00 27.36           O  
ATOM   1463  CG2 THR H 190       6.729   8.497  27.973  1.00 18.45           C  
ATOM   1464  C   THR H 190       6.210  11.012  29.212  1.00 17.82           C  
ATOM   1465  O   THR H 190       5.420  11.888  28.859  1.00 16.29           O  
ATOM   1466  N   LEU H 191       7.547  11.135  29.060  1.00 16.85           N  
ATOM   1467  CA  LEU H 191       8.178  12.262  28.432  1.00 15.87           C  
ATOM   1468  CB  LEU H 191       9.223  12.917  29.351  1.00 15.38           C  
ATOM   1469  CG  LEU H 191       9.948  14.135  28.756  1.00 17.40           C  
ATOM   1470  CD1 LEU H 191       8.973  15.290  28.472  1.00 15.18           C  
ATOM   1471  CD2 LEU H 191      11.115  14.565  29.662  1.00 16.20           C  
ATOM   1472  C   LEU H 191       8.869  11.732  27.204  1.00 17.41           C  
ATOM   1473  O   LEU H 191       9.433  10.638  27.234  1.00 18.18           O  
ATOM   1474  N   TYR H 192       8.842  12.488  26.085  1.00 17.96           N  
ATOM   1475  CA  TYR H 192       9.408  11.988  24.858  1.00 18.64           C  
ATOM   1476  CB  TYR H 192       8.373  11.796  23.734  1.00 19.89           C  
ATOM   1477  CG  TYR H 192       7.320  10.841  24.177  1.00 22.73           C  
ATOM   1478  CD1 TYR H 192       7.549   9.485  24.190  1.00 23.60           C  
ATOM   1479  CD2 TYR H 192       6.086  11.313  24.563  1.00 22.32           C  
ATOM   1480  CE1 TYR H 192       6.565   8.614  24.594  1.00 25.38           C  
ATOM   1481  CE2 TYR H 192       5.097  10.449  24.967  1.00 25.22           C  
ATOM   1482  CZ  TYR H 192       5.338   9.095  24.985  1.00 28.70           C  
ATOM   1483  OH  TYR H 192       4.327   8.204  25.399  1.00 27.55           O  
ATOM   1484  C   TYR H 192      10.369  12.991  24.299  1.00 17.88           C  
ATOM   1485  O   TYR H 192      10.271  14.191  24.558  1.00 18.88           O  
ATOM   1486  N   LEU H 193      11.362  12.498  23.532  1.00 16.83           N  
ATOM   1487  CA  LEU H 193      12.271  13.371  22.853  1.00 15.10           C  
ATOM   1488  CB  LEU H 193      13.676  13.394  23.483  1.00 13.47           C  
ATOM   1489  CG  LEU H 193      14.651  14.370  22.800  1.00 13.62           C  
ATOM   1490  CD1 LEU H 193      14.174  15.825  22.948  1.00 11.05           C  
ATOM   1491  CD2 LEU H 193      16.087  14.167  23.309  1.00 11.83           C  
ATOM   1492  C   LEU H 193      12.397  12.836  21.460  1.00 16.59           C  
ATOM   1493  O   LEU H 193      12.873  11.721  21.257  1.00 15.30           O  
ATOM   1494  N   GLN H 194      11.963  13.622  20.457  1.00 17.01           N  
ATOM   1495  CA  GLN H 194      12.052  13.180  19.093  1.00 18.87           C  
ATOM   1496  CB  GLN H 194      10.871  13.649  18.225  1.00 19.82           C  
ATOM   1497  CG  GLN H 194      10.953  13.185  16.770  1.00 23.16           C  
ATOM   1498  CD  GLN H 194      10.789  11.675  16.743  1.00 26.54           C  
ATOM   1499  OE1 GLN H 194      11.634  10.951  16.220  1.00 27.03           O  
ATOM   1500  NE2 GLN H 194       9.663  11.183  17.325  1.00 24.46           N  
ATOM   1501  C   GLN H 194      13.295  13.783  18.530  1.00 19.32           C  
ATOM   1502  O   GLN H 194      13.495  14.994  18.597  1.00 20.04           O  
ATOM   1503  N   MET H 195      14.179  12.942  17.959  1.00 20.12           N  
ATOM   1504  CA  MET H 195      15.401  13.468  17.427  1.00 20.35           C  
ATOM   1505  CB  MET H 195      16.664  12.822  18.024  1.00 19.93           C  
ATOM   1506  CG  MET H 195      16.827  13.082  19.523  1.00 20.24           C  
ATOM   1507  SD  MET H 195      18.309  12.337  20.269  1.00 26.20           S  
ATOM   1508  CE  MET H 195      17.743  10.619  20.146  1.00 22.57           C  
ATOM   1509  C   MET H 195      15.430  13.227  15.952  1.00 21.13           C  
ATOM   1510  O   MET H 195      15.159  12.124  15.481  1.00 20.81           O  
ATOM   1511  N   SER H 196      15.767  14.278  15.181  1.00 20.22           N  
ATOM   1512  CA  SER H 196      15.843  14.143  13.755  1.00 18.91           C  
ATOM   1513  CB  SER H 196      14.680  14.824  13.016  1.00 20.17           C  
ATOM   1514  OG  SER H 196      14.668  16.215  13.301  1.00 15.92           O  
ATOM   1515  C   SER H 196      17.120  14.786  13.308  1.00 20.38           C  
ATOM   1516  O   SER H 196      17.759  15.513  14.067  1.00 19.89           O  
ATOM   1517  N   SER H 197      17.541  14.502  12.056  1.00 19.59           N  
ATOM   1518  CA  SER H 197      18.737  15.081  11.506  1.00 20.34           C  
ATOM   1519  CB  SER H 197      18.624  16.598  11.268  1.00 21.09           C  
ATOM   1520  OG  SER H 197      17.616  16.872  10.304  1.00 26.31           O  
ATOM   1521  C   SER H 197      19.874  14.854  12.449  1.00 18.95           C  
ATOM   1522  O   SER H 197      20.639  15.770  12.742  1.00 18.29           O  
ATOM   1523  N   LEU H 198      20.035  13.607  12.925  1.00 18.72           N  
ATOM   1524  CA  LEU H 198      21.054  13.302  13.884  1.00 18.93           C  
ATOM   1525  CB  LEU H 198      20.897  11.909  14.514  1.00 17.35           C  
ATOM   1526  CG  LEU H 198      19.697  11.822  15.472  1.00 17.33           C  
ATOM   1527  CD1 LEU H 198      19.564  10.420  16.081  1.00 17.61           C  
ATOM   1528  CD2 LEU H 198      19.778  12.915  16.547  1.00 18.57           C  
ATOM   1529  C   LEU H 198      22.418  13.414  13.282  1.00 20.48           C  
ATOM   1530  O   LEU H 198      22.626  13.148  12.097  1.00 21.11           O  
ATOM   1531  N   LYS H 199      23.383  13.845  14.120  1.00 21.91           N  
ATOM   1532  CA  LYS H 199      24.747  14.030  13.717  1.00 24.38           C  
ATOM   1533  CB  LYS H 199      25.196  15.500  13.776  1.00 26.91           C  
ATOM   1534  CG  LYS H 199      24.434  16.403  12.803  1.00 31.40           C  
ATOM   1535  CD  LYS H 199      24.659  17.901  13.026  1.00 36.73           C  
ATOM   1536  CE  LYS H 199      23.763  18.514  14.101  1.00  0.00           C  
ATOM   1537  NZ  LYS H 199      24.042  19.963  14.228  1.00  0.00           N1+
ATOM   1538  C   LYS H 199      25.603  13.267  14.681  1.00 23.35           C  
ATOM   1539  O   LYS H 199      25.148  12.853  15.746  1.00 22.39           O  
ATOM   1540  N   SER H 200      26.887  13.071  14.326  1.00 21.62           N  
ATOM   1541  CA  SER H 200      27.796  12.313  15.137  1.00 23.79           C  
ATOM   1542  CB  SER H 200      29.196  12.196  14.511  1.00 23.16           C  
ATOM   1543  OG  SER H 200      29.125  11.476  13.289  1.00 25.08           O  
ATOM   1544  C   SER H 200      27.959  12.994  16.465  1.00 23.07           C  
ATOM   1545  O   SER H 200      28.171  12.337  17.483  1.00 23.68           O  
ATOM   1546  N   GLU H 201      27.830  14.333  16.485  1.00 22.93           N  
ATOM   1547  CA  GLU H 201      28.027  15.122  17.671  1.00 23.28           C  
ATOM   1548  CB  GLU H 201      27.883  16.636  17.432  1.00 27.39           C  
ATOM   1549  CG  GLU H 201      29.011  17.246  16.598  1.00 35.84           C  
ATOM   1550  CD  GLU H 201      28.746  16.954  15.130  1.00 37.23           C  
ATOM   1551  OE1 GLU H 201      27.580  17.134  14.693  1.00 39.57           O  
ATOM   1552  OE2 GLU H 201      29.708  16.548  14.423  1.00 42.63           O1-
ATOM   1553  C   GLU H 201      27.007  14.749  18.702  1.00 23.24           C  
ATOM   1554  O   GLU H 201      27.247  14.889  19.898  1.00 23.50           O  
ATOM   1555  N   ASP H 202      25.826  14.295  18.251  1.00 18.24           N  
ATOM   1556  CA  ASP H 202      24.704  13.947  19.078  1.00 17.95           C  
ATOM   1557  CB  ASP H 202      23.434  13.672  18.258  1.00 16.90           C  
ATOM   1558  CG  ASP H 202      23.002  14.992  17.636  1.00 20.38           C  
ATOM   1559  OD1 ASP H 202      23.019  16.026  18.355  1.00 20.53           O  
ATOM   1560  OD2 ASP H 202      22.665  14.983  16.422  1.00 19.71           O1-
ATOM   1561  C   ASP H 202      24.977  12.729  19.919  1.00 17.69           C  
ATOM   1562  O   ASP H 202      24.225  12.451  20.851  1.00 18.11           O  
ATOM   1563  N   THR H 203      25.999  11.917  19.584  1.00 16.80           N  
ATOM   1564  CA  THR H 203      26.243  10.716  20.343  1.00 16.61           C  
ATOM   1565  CB  THR H 203      27.440   9.951  19.859  1.00 18.06           C  
ATOM   1566  OG1 THR H 203      27.276   9.599  18.494  1.00 17.41           O  
ATOM   1567  CG2 THR H 203      27.605   8.684  20.715  1.00 15.30           C  
ATOM   1568  C   THR H 203      26.469  11.067  21.782  1.00 16.20           C  
ATOM   1569  O   THR H 203      27.342  11.869  22.112  1.00 17.91           O  
ATOM   1570  N   ALA H 204      25.667  10.463  22.687  1.00 15.62           N  
ATOM   1571  CA  ALA H 204      25.812  10.741  24.088  1.00 16.38           C  
ATOM   1572  CB  ALA H 204      25.552  12.214  24.450  1.00 14.66           C  
ATOM   1573  C   ALA H 204      24.812   9.923  24.841  1.00 16.27           C  
ATOM   1574  O   ALA H 204      23.974   9.236  24.257  1.00 15.26           O  
ATOM   1575  N   LEU H 205      24.914   9.960  26.183  1.00 16.19           N  
ATOM   1576  CA  LEU H 205      23.969   9.286  27.021  1.00 15.57           C  
ATOM   1577  CB  LEU H 205      24.588   8.811  28.349  1.00 17.72           C  
ATOM   1578  CG  LEU H 205      23.627   8.020  29.253  1.00 16.09           C  
ATOM   1579  CD1 LEU H 205      23.196   6.705  28.584  1.00 12.78           C  
ATOM   1580  CD2 LEU H 205      24.231   7.802  30.650  1.00 12.61           C  
ATOM   1581  C   LEU H 205      22.925  10.319  27.314  1.00 15.57           C  
ATOM   1582  O   LEU H 205      23.255  11.454  27.654  1.00 15.38           O  
ATOM   1583  N   TYR H 206      21.632   9.964  27.169  1.00 14.88           N  
ATOM   1584  CA  TYR H 206      20.591  10.938  27.360  1.00 14.44           C  
ATOM   1585  CB  TYR H 206      19.547  10.967  26.227  1.00 13.77           C  
ATOM   1586  CG  TYR H 206      20.157  11.612  25.028  1.00 14.87           C  
ATOM   1587  CD1 TYR H 206      20.977  10.918  24.170  1.00 14.31           C  
ATOM   1588  CD2 TYR H 206      19.892  12.933  24.758  1.00 14.48           C  
ATOM   1589  CE1 TYR H 206      21.525  11.538  23.069  1.00 13.89           C  
ATOM   1590  CE2 TYR H 206      20.436  13.555  23.661  1.00 14.81           C  
ATOM   1591  CZ  TYR H 206      21.257  12.859  22.812  1.00 15.29           C  
ATOM   1592  OH  TYR H 206      21.818  13.498  21.685  1.00 14.36           O  
ATOM   1593  C   TYR H 206      19.856  10.650  28.632  1.00 15.15           C  
ATOM   1594  O   TYR H 206      19.381   9.537  28.854  1.00 15.29           O  
ATOM   1595  N   TYR H 207      19.731  11.687  29.491  1.00 14.20           N  
ATOM   1596  CA  TYR H 207      19.090  11.532  30.764  1.00 13.71           C  
ATOM   1597  CB  TYR H 207      19.863  12.083  31.983  1.00 13.79           C  
ATOM   1598  CG  TYR H 207      21.186  11.434  32.209  1.00 15.72           C  
ATOM   1599  CD1 TYR H 207      21.283  10.199  32.802  1.00 15.69           C  
ATOM   1600  CD2 TYR H 207      22.343  12.069  31.833  1.00 16.93           C  
ATOM   1601  CE1 TYR H 207      22.507   9.611  33.018  1.00 17.32           C  
ATOM   1602  CE2 TYR H 207      23.572  11.487  32.047  1.00 18.04           C  
ATOM   1603  CZ  TYR H 207      23.657  10.253  32.641  1.00 18.72           C  
ATOM   1604  OH  TYR H 207      24.910   9.646  32.865  1.00 21.15           O  
ATOM   1605  C   TYR H 207      17.855  12.381  30.780  1.00 13.59           C  
ATOM   1606  O   TYR H 207      17.812  13.471  30.215  1.00 14.04           O  
ATOM   1607  N   CYS H 208      16.814  11.863  31.450  1.00 13.95           N  
ATOM   1608  CA  CYS H 208      15.566  12.522  31.688  1.00 14.90           C  
ATOM   1609  CB  CYS H 208      14.439  11.471  31.612  1.00 17.31           C  
ATOM   1610  SG  CYS H 208      12.763  11.995  32.048  1.00 26.32           S  
ATOM   1611  C   CYS H 208      15.695  13.050  33.093  1.00 14.22           C  
ATOM   1612  O   CYS H 208      16.220  12.352  33.963  1.00 14.54           O  
ATOM   1613  N   VAL H 209      15.259  14.304  33.353  1.00 14.51           N  
ATOM   1614  CA  VAL H 209      15.470  14.839  34.674  1.00 14.84           C  
ATOM   1615  CB  VAL H 209      16.661  15.760  34.727  1.00 15.80           C  
ATOM   1616  CG1 VAL H 209      16.815  16.306  36.156  1.00  8.56           C  
ATOM   1617  CG2 VAL H 209      17.890  15.008  34.190  1.00  6.75           C  
ATOM   1618  C   VAL H 209      14.270  15.638  35.095  1.00 15.85           C  
ATOM   1619  O   VAL H 209      13.548  16.201  34.272  1.00 16.22           O  
ATOM   1620  N   ARG H 210      14.037  15.718  36.422  1.00 16.35           N  
ATOM   1621  CA  ARG H 210      12.895  16.429  36.921  1.00 16.26           C  
ATOM   1622  CB  ARG H 210      12.157  15.688  38.054  1.00 16.55           C  
ATOM   1623  CG  ARG H 210      10.893  16.408  38.535  1.00 16.24           C  
ATOM   1624  CD  ARG H 210      10.153  15.681  39.661  1.00 17.64           C  
ATOM   1625  NE  ARG H 210      10.868  15.957  40.940  1.00 17.41           N  
ATOM   1626  CZ  ARG H 210      10.255  15.689  42.130  1.00 20.64           C  
ATOM   1627  NH1 ARG H 210       8.997  15.160  42.142  1.00 19.92           N1+
ATOM   1628  NH2 ARG H 210      10.890  15.947  43.309  1.00 19.27           N  
ATOM   1629  C   ARG H 210      13.353  17.745  37.468  1.00 17.26           C  
ATOM   1630  O   ARG H 210      14.416  17.853  38.079  1.00 15.94           O  
ATOM   1631  N   TYR H 211      12.534  18.792  37.250  1.00 17.81           N  
ATOM   1632  CA  TYR H 211      12.855  20.110  37.712  1.00 19.51           C  
ATOM   1633  CB  TYR H 211      12.491  21.191  36.678  1.00 19.53           C  
ATOM   1634  CG  TYR H 211      12.749  22.535  37.264  1.00 22.04           C  
ATOM   1635  CD1 TYR H 211      14.030  23.017  37.387  1.00 19.07           C  
ATOM   1636  CD2 TYR H 211      11.698  23.323  37.674  1.00 20.42           C  
ATOM   1637  CE1 TYR H 211      14.261  24.262  37.922  1.00 16.20           C  
ATOM   1638  CE2 TYR H 211      11.922  24.569  38.209  1.00 14.94           C  
ATOM   1639  CZ  TYR H 211      13.206  25.039  38.334  1.00 17.39           C  
ATOM   1640  OH  TYR H 211      13.439  26.317  38.883  1.00 19.50           O  
ATOM   1641  C   TYR H 211      12.048  20.343  38.951  1.00 20.34           C  
ATOM   1642  O   TYR H 211      10.820  20.283  38.925  1.00 20.61           O  
ATOM   1643  N   ASP H 212      12.710  20.604  40.096  1.00 19.06           N  
ATOM   1644  CA  ASP H 212      11.976  20.826  41.316  1.00 20.58           C  
ATOM   1645  CB  ASP H 212      12.717  20.342  42.576  1.00 21.24           C  
ATOM   1646  CG  ASP H 212      11.770  20.481  43.759  1.00 26.91           C  
ATOM   1647  OD1 ASP H 212      10.570  20.785  43.525  1.00 26.63           O  
ATOM   1648  OD2 ASP H 212      12.235  20.294  44.916  1.00 28.43           O1-
ATOM   1649  C   ASP H 212      11.774  22.301  41.468  1.00 21.48           C  
ATOM   1650  O   ASP H 212      12.694  23.032  41.821  1.00 22.51           O  
ATOM   1651  N   HIS H 213      10.538  22.770  41.212  1.00 24.39           N  
ATOM   1652  CA  HIS H 213      10.229  24.169  41.292  1.00 25.24           C  
ATOM   1653  ND1 HIS H 213       7.554  22.321  40.745  1.00 16.68           N  
ATOM   1654  CG  HIS H 213       7.732  23.607  41.204  1.00 30.13           C  
ATOM   1655  CB  HIS H 213       8.834  24.512  40.733  1.00 24.95           C  
ATOM   1656  NE2 HIS H 213       5.919  22.711  42.200  1.00 10.83           N  
ATOM   1657  CD2 HIS H 213       6.727  23.829  42.094  1.00 30.14           C  
ATOM   1658  CE1 HIS H 213       6.455  21.831  41.374  1.00 31.60           C  
ATOM   1659  C   HIS H 213      10.343  24.646  42.706  1.00 26.94           C  
ATOM   1660  O   HIS H 213      10.747  25.782  42.953  1.00 28.40           O  
ATOM   1661  N   TYR H 214       9.979  23.795  43.681  1.00 25.23           N  
ATOM   1662  CA  TYR H 214      10.014  24.228  45.047  1.00 25.46           C  
ATOM   1663  CB  TYR H 214       9.483  23.153  46.014  1.00 27.92           C  
ATOM   1664  CG  TYR H 214       8.050  22.889  45.677  1.00 31.83           C  
ATOM   1665  CD1 TYR H 214       7.068  23.784  46.036  1.00 28.89           C  
ATOM   1666  CD2 TYR H 214       7.682  21.738  45.015  1.00 29.59           C  
ATOM   1667  CE1 TYR H 214       5.747  23.544  45.732  1.00 29.40           C  
ATOM   1668  CE2 TYR H 214       6.363  21.491  44.710  1.00 29.54           C  
ATOM   1669  CZ  TYR H 214       5.393  22.396  45.065  1.00 33.72           C  
ATOM   1670  OH  TYR H 214       4.040  22.148  44.750  1.00 36.22           O  
ATOM   1671  C   TYR H 214      11.430  24.548  45.428  1.00 24.57           C  
ATOM   1672  O   TYR H 214      11.699  25.594  46.019  1.00 23.30           O  
ATOM   1673  N   SER H 215      12.369  23.634  45.107  1.00 22.57           N  
ATOM   1674  CA  SER H 215      13.762  23.797  45.424  1.00 22.50           C  
ATOM   1675  CB  SER H 215      14.548  22.477  45.328  1.00 22.75           C  
ATOM   1676  OG  SER H 215      14.489  21.959  44.007  1.00 12.36           O  
ATOM   1677  C   SER H 215      14.392  24.797  44.500  1.00 22.94           C  
ATOM   1678  O   SER H 215      15.356  25.464  44.871  1.00 23.42           O  
ATOM   1679  N   GLY H 216      13.875  24.933  43.263  1.00 21.39           N  
ATOM   1680  CA  GLY H 216      14.420  25.902  42.354  1.00 21.85           C  
ATOM   1681  C   GLY H 216      15.498  25.301  41.492  1.00 23.28           C  
ATOM   1682  O   GLY H 216      16.228  26.043  40.835  1.00 24.98           O  
ATOM   1683  N   SER H 217      15.657  23.956  41.489  1.00 22.49           N  
ATOM   1684  CA  SER H 217      16.627  23.345  40.612  1.00 22.64           C  
ATOM   1685  CB  SER H 217      18.074  23.319  41.155  1.00 21.13           C  
ATOM   1686  OG  SER H 217      18.198  22.463  42.277  1.00 17.45           O  
ATOM   1687  C   SER H 217      16.178  21.936  40.304  1.00 21.98           C  
ATOM   1688  O   SER H 217      15.200  21.461  40.877  1.00 21.38           O  
ATOM   1689  N   SER H 218      16.872  21.230  39.372  1.00 22.33           N  
ATOM   1690  CA  SER H 218      16.457  19.907  38.955  1.00 22.95           C  
ATOM   1691  CB  SER H 218      16.836  19.571  37.501  1.00 13.54           C  
ATOM   1692  OG  SER H 218      18.242  19.646  37.333  1.00 17.18           O  
ATOM   1693  C   SER H 218      17.073  18.864  39.841  1.00 23.61           C  
ATOM   1694  O   SER H 218      18.295  18.770  39.950  1.00 24.36           O  
ATOM   1695  N   ASP H 219      16.220  18.120  40.588  1.00 23.51           N  
ATOM   1696  CA  ASP H 219      16.682  17.094  41.492  1.00 24.65           C  
ATOM   1697  CB  ASP H 219      15.761  16.953  42.715  1.00 25.34           C  
ATOM   1698  CG  ASP H 219      14.335  16.669  42.258  1.00 30.90           C  
ATOM   1699  OD1 ASP H 219      14.073  16.636  41.025  1.00 28.65           O  
ATOM   1700  OD2 ASP H 219      13.474  16.509  43.161  1.00 32.09           O1-
ATOM   1701  C   ASP H 219      16.994  15.707  40.955  1.00 26.08           C  
ATOM   1702  O   ASP H 219      18.144  15.270  40.991  1.00 27.97           O  
ATOM   1703  N   TYR H 220      15.998  14.985  40.385  1.00 16.03           N  
ATOM   1704  CA  TYR H 220      16.168  13.586  40.058  1.00 15.93           C  
ATOM   1705  CB  TYR H 220      14.901  12.747  40.307  1.00 16.14           C  
ATOM   1706  CG  TYR H 220      14.654  12.698  41.777  1.00 19.83           C  
ATOM   1707  CD1 TYR H 220      15.294  11.767  42.565  1.00 22.44           C  
ATOM   1708  CD2 TYR H 220      13.780  13.578  42.371  1.00 21.21           C  
ATOM   1709  CE1 TYR H 220      15.068  11.718  43.921  1.00 24.15           C  
ATOM   1710  CE2 TYR H 220      13.550  13.535  43.726  1.00 24.54           C  
ATOM   1711  CZ  TYR H 220      14.195  12.605  44.504  1.00 25.31           C  
ATOM   1712  OH  TYR H 220      13.960  12.560  45.895  1.00 29.62           O  
ATOM   1713  C   TYR H 220      16.567  13.368  38.626  1.00 15.75           C  
ATOM   1714  O   TYR H 220      16.071  14.027  37.712  1.00 14.93           O  
ATOM   1715  N   TRP H 221      17.498  12.408  38.414  1.00 14.54           N  
ATOM   1716  CA  TRP H 221      17.994  12.039  37.110  1.00 15.64           C  
ATOM   1717  CB  TRP H 221      19.523  12.182  37.003  1.00 14.26           C  
ATOM   1718  CG  TRP H 221      20.042  13.597  37.117  1.00 14.41           C  
ATOM   1719  CD2 TRP H 221      20.759  14.285  36.080  1.00 14.01           C  
ATOM   1720  CD1 TRP H 221      19.992  14.449  38.180  1.00 14.30           C  
ATOM   1721  NE1 TRP H 221      20.619  15.632  37.867  1.00 14.78           N  
ATOM   1722  CE2 TRP H 221      21.100  15.542  36.578  1.00 15.34           C  
ATOM   1723  CE3 TRP H 221      21.109  13.897  34.818  1.00 14.18           C  
ATOM   1724  CZ2 TRP H 221      21.797  16.437  35.818  1.00 13.22           C  
ATOM   1725  CZ3 TRP H 221      21.808  14.803  34.053  1.00 13.56           C  
ATOM   1726  CH2 TRP H 221      22.145  16.047  34.543  1.00 15.89           C  
ATOM   1727  C   TRP H 221      17.701  10.580  36.918  1.00 15.93           C  
ATOM   1728  O   TRP H 221      17.630   9.823  37.883  1.00 16.92           O  
ATOM   1729  N   GLY H 222      17.514  10.152  35.651  1.00 17.49           N  
ATOM   1730  CA  GLY H 222      17.238   8.774  35.342  1.00 17.48           C  
ATOM   1731  C   GLY H 222      18.539   8.050  35.144  1.00 20.46           C  
ATOM   1732  O   GLY H 222      19.611   8.599  35.382  1.00 18.06           O  
ATOM   1733  N   GLN H 223      18.455   6.762  34.743  1.00 21.33           N  
ATOM   1734  CA  GLN H 223      19.599   5.929  34.482  1.00 22.92           C  
ATOM   1735  CB  GLN H 223      19.252   4.436  34.318  1.00 26.99           C  
ATOM   1736  CG  GLN H 223      18.802   3.748  35.611  1.00 37.13           C  
ATOM   1737  CD  GLN H 223      17.281   3.764  35.697  1.00 44.87           C  
ATOM   1738  OE1 GLN H 223      16.591   3.297  34.791  1.00 45.60           O  
ATOM   1739  NE2 GLN H 223      16.738   4.307  36.820  1.00 43.94           N  
ATOM   1740  C   GLN H 223      20.290   6.369  33.226  1.00 20.84           C  
ATOM   1741  O   GLN H 223      21.515   6.305  33.130  1.00 21.29           O  
ATOM   1742  N   GLY H 224      19.512   6.791  32.211  1.00 17.79           N  
ATOM   1743  CA  GLY H 224      20.075   7.258  30.973  1.00 16.98           C  
ATOM   1744  C   GLY H 224      19.996   6.175  29.937  1.00 16.29           C  
ATOM   1745  O   GLY H 224      20.052   4.987  30.248  1.00 16.54           O  
ATOM   1746  N   THR H 225      19.852   6.584  28.656  1.00 15.54           N  
ATOM   1747  CA  THR H 225      19.822   5.669  27.544  1.00 16.31           C  
ATOM   1748  CB  THR H 225      18.494   5.624  26.843  1.00 16.94           C  
ATOM   1749  OG1 THR H 225      18.499   4.617  25.843  1.00 19.83           O  
ATOM   1750  CG2 THR H 225      18.204   7.001  26.224  1.00 15.13           C  
ATOM   1751  C   THR H 225      20.856   6.156  26.573  1.00 15.92           C  
ATOM   1752  O   THR H 225      20.931   7.351  26.295  1.00 14.61           O  
ATOM   1753  N   THR H 226      21.663   5.245  25.991  1.00 16.10           N  
ATOM   1754  CA  THR H 226      22.753   5.720  25.185  1.00 16.21           C  
ATOM   1755  CB  THR H 226      24.015   4.927  25.355  1.00 17.55           C  
ATOM   1756  OG1 THR H 226      25.114   5.651  24.823  1.00 40.62           O  
ATOM   1757  CG2 THR H 226      23.869   3.586  24.618  1.00 38.72           C  
ATOM   1758  C   THR H 226      22.392   5.701  23.733  1.00 16.51           C  
ATOM   1759  O   THR H 226      21.814   4.744  23.220  1.00 17.02           O  
ATOM   1760  N   VAL H 227      22.724   6.807  23.036  1.00 15.65           N  
ATOM   1761  CA  VAL H 227      22.438   6.929  21.638  1.00 16.33           C  
ATOM   1762  CB  VAL H 227      21.626   8.153  21.318  1.00 16.62           C  
ATOM   1763  CG1 VAL H 227      21.446   8.246  19.796  1.00 15.72           C  
ATOM   1764  CG2 VAL H 227      20.300   8.088  22.092  1.00 16.37           C  
ATOM   1765  C   VAL H 227      23.742   7.062  20.915  1.00 16.69           C  
ATOM   1766  O   VAL H 227      24.593   7.871  21.286  1.00 16.94           O  
ATOM   1767  N   THR H 228      23.939   6.254  19.855  1.00 17.19           N  
ATOM   1768  CA  THR H 228      25.157   6.345  19.104  1.00 17.71           C  
ATOM   1769  CB  THR H 228      25.952   5.071  19.111  1.00 18.63           C  
ATOM   1770  OG1 THR H 228      26.270   4.703  20.446  1.00 18.76           O  
ATOM   1771  CG2 THR H 228      27.241   5.286  18.302  1.00 15.58           C  
ATOM   1772  C   THR H 228      24.789   6.642  17.686  1.00 18.37           C  
ATOM   1773  O   THR H 228      23.986   5.935  17.078  1.00 20.01           O  
ATOM   1774  N   VAL H 229      25.365   7.718  17.117  1.00 17.29           N  
ATOM   1775  CA  VAL H 229      25.062   8.043  15.754  1.00 18.12           C  
ATOM   1776  CB  VAL H 229      24.768   9.501  15.555  1.00 17.69           C  
ATOM   1777  CG1 VAL H 229      24.470   9.750  14.068  1.00 17.71           C  
ATOM   1778  CG2 VAL H 229      23.624   9.905  16.501  1.00 17.49           C  
ATOM   1779  C   VAL H 229      26.282   7.724  14.953  1.00 19.01           C  
ATOM   1780  O   VAL H 229      27.310   8.386  15.089  1.00 20.21           O  
ATOM   1781  N   SER H 230      26.201   6.694  14.090  1.00 19.01           N  
ATOM   1782  CA  SER H 230      27.351   6.356  13.304  1.00 17.68           C  
ATOM   1783  CB  SER H 230      28.373   5.478  14.046  1.00 16.83           C  
ATOM   1784  OG  SER H 230      27.816   4.199  14.311  1.00 19.16           O  
ATOM   1785  C   SER H 230      26.893   5.581  12.113  1.00 19.37           C  
ATOM   1786  O   SER H 230      25.779   5.059  12.082  1.00 18.66           O  
ATOM   1787  N   SER H 231      27.760   5.500  11.088  1.00 19.39           N  
ATOM   1788  CA  SER H 231      27.436   4.767   9.901  1.00 21.90           C  
ATOM   1789  CB  SER H 231      28.138   5.304   8.642  1.00 23.22           C  
ATOM   1790  OG  SER H 231      27.670   6.610   8.339  1.00 31.44           O  
ATOM   1791  C   SER H 231      27.934   3.346  10.121  1.00 22.00           C  
ATOM   1792  O   SER H 231      29.064   3.199  10.657  1.00 23.62           O  
ATOM   1793  OXT SER H 231      27.198   2.392   9.753  1.00  0.00           O1-
TER    1794      SER H 231 
CONECT  164  712
CONECT  712  164
CONECT 1017 1610
CONECT 1610 1017
END
