# Supplementary material for: Fully automated antibody structure prediction using BIOVIA tools: Validation study
Source: PLoS One. 2017 May 18;12(5):e0177923. doi: 10.1371/journal.pone.0177923 (PMC5436848; doi:10.1371/journal.pone.0177923)
Supplement: S2 Dataset — Predicted structures using the Top5 framework method, Chothia CDR definition with canonical filtering and generating 50 models. These were used in the comparison against predictions using no filtering. (ZIP) [file pone.0177923.s004.zip › 4OQT_LH_FV_FinalModel.pdb]

REMARK   Accelrys Discovery Studio PDB file
REMARK   Created:  2015-04-10T08:01:23Z
SSBOND   1 CYS L   23    CYS L   88                                     
SSBOND   2 CYS H  130    CYS H  204                                     
ATOM      1  N   ASP L   1      24.462  32.748  26.928  1.00 45.79           N1+
ATOM      2  CA  ASP L   1      25.423  31.684  27.304  1.00 44.54           C  
ATOM      3  CB  ASP L   1      26.337  31.339  26.118  1.00 43.78           C  
ATOM      4  CG  ASP L   1      25.507  30.700  25.018  1.00 47.04           C  
ATOM      5  OD1 ASP L   1      24.308  30.409  25.270  1.00 28.64           O  
ATOM      6  OD2 ASP L   1      26.063  30.493  23.906  1.00 30.29           O1-
ATOM      7  C   ASP L   1      26.318  32.145  28.408  1.00 43.65           C  
ATOM      8  O   ASP L   1      27.002  33.158  28.285  1.00 44.12           O  
ATOM      9  N   ILE L   2      26.331  31.401  29.527  1.00 40.73           N  
ATOM     10  CA  ILE L   2      27.180  31.742  30.627  1.00 38.77           C  
ATOM     11  CB  ILE L   2      26.462  31.876  31.935  1.00 38.80           C  
ATOM     12  CG1 ILE L   2      25.479  33.056  31.867  1.00 36.82           C  
ATOM     13  CG2 ILE L   2      27.509  31.995  33.056  1.00 34.09           C  
ATOM     14  CD1 ILE L   2      24.547  33.141  33.070  1.00 39.26           C  
ATOM     15  C   ILE L   2      28.148  30.623  30.777  1.00 38.84           C  
ATOM     16  O   ILE L   2      27.756  29.469  30.939  1.00 38.84           O  
ATOM     17  N   GLN L   3      29.453  30.946  30.715  1.00 36.45           N  
ATOM     18  CA  GLN L   3      30.427  29.911  30.828  1.00 36.48           C  
ATOM     19  CB  GLN L   3      31.746  30.232  30.104  1.00 38.02           C  
ATOM     20  CG  GLN L   3      31.570  30.368  28.592  1.00  0.00           C  
ATOM     21  CD  GLN L   3      31.118  29.016  28.059  1.00  0.00           C  
ATOM     22  OE1 GLN L   3      31.163  28.010  28.766  1.00  0.00           O  
ATOM     23  NE2 GLN L   3      30.666  28.992  26.777  1.00  0.00           N  
ATOM     24  C   GLN L   3      30.741  29.720  32.270  1.00 36.01           C  
ATOM     25  O   GLN L   3      30.883  30.681  33.025  1.00 36.38           O  
ATOM     26  N   MET L   4      30.844  28.446  32.688  1.00 33.13           N  
ATOM     27  CA  MET L   4      31.175  28.136  34.044  1.00 32.11           C  
ATOM     28  CB  MET L   4      30.161  27.189  34.708  1.00 31.65           C  
ATOM     29  CG  MET L   4      28.760  27.797  34.832  1.00 30.66           C  
ATOM     30  SD  MET L   4      27.488  26.674  35.492  1.00  0.00           S  
ATOM     31  CE  MET L   4      28.070  26.726  37.211  1.00  0.00           C  
ATOM     32  C   MET L   4      32.491  27.427  33.990  1.00 34.27           C  
ATOM     33  O   MET L   4      32.640  26.431  33.283  1.00 32.51           O  
ATOM     34  N   THR L   5      33.486  27.933  34.744  1.00 32.93           N  
ATOM     35  CA  THR L   5      34.796  27.351  34.713  1.00 34.50           C  
ATOM     36  CB  THR L   5      35.869  28.367  34.446  1.00 35.16           C  
ATOM     37  OG1 THR L   5      35.633  29.002  33.197  1.00 38.42           O  
ATOM     38  CG2 THR L   5      37.240  27.672  34.443  1.00 34.79           C  
ATOM     39  C   THR L   5      35.077  26.755  36.056  1.00 32.35           C  
ATOM     40  O   THR L   5      34.935  27.420  37.082  1.00 33.86           O  
ATOM     41  N   GLN L   6      35.496  25.473  36.084  1.00 30.93           N  
ATOM     42  CA  GLN L   6      35.759  24.851  37.349  1.00 30.28           C  
ATOM     43  CB  GLN L   6      35.057  23.495  37.551  1.00 31.04           C  
ATOM     44  CG  GLN L   6      33.533  23.607  37.618  1.00 28.76           C  
ATOM     45  CD  GLN L   6      32.964  22.229  37.926  1.00 28.46           C  
ATOM     46  OE1 GLN L   6      32.354  21.589  37.071  1.00 26.87           O  
ATOM     47  NE2 GLN L   6      33.173  21.754  39.183  1.00 24.85           N  
ATOM     48  C   GLN L   6      37.226  24.617  37.494  1.00 33.80           C  
ATOM     49  O   GLN L   6      37.928  24.296  36.536  1.00 33.85           O  
ATOM     50  N   SER L   7      37.731  24.803  38.727  1.00 33.84           N  
ATOM     51  CA  SER L   7      39.117  24.569  38.998  1.00 37.04           C  
ATOM     52  CB  SER L   7      39.947  25.861  39.067  1.00 37.68           C  
ATOM     53  OG  SER L   7      39.471  26.685  40.121  1.00 45.17           O  
ATOM     54  C   SER L   7      39.191  23.923  40.343  1.00 37.67           C  
ATOM     55  O   SER L   7      38.367  24.204  41.214  1.00 35.62           O  
ATOM     56  N   PRO L   8      40.135  23.047  40.552  1.00 36.75           N  
ATOM     57  CA  PRO L   8      41.056  22.629  39.531  1.00 33.94           C  
ATOM     58  CD  PRO L   8      40.663  22.826  41.888  1.00 35.03           C  
ATOM     59  CB  PRO L   8      42.308  22.140  40.260  1.00 36.37           C  
ATOM     60  CG  PRO L   8      41.819  21.835  41.684  1.00 36.19           C  
ATOM     61  C   PRO L   8      40.400  21.550  38.733  1.00 33.54           C  
ATOM     62  O   PRO L   8      39.364  21.045  39.157  1.00 32.90           O  
ATOM     63  N   ALA L   9      40.973  21.191  37.570  1.00 33.31           N  
ATOM     64  CA  ALA L   9      40.402  20.144  36.775  1.00 33.60           C  
ATOM     65  CB  ALA L   9      41.170  19.909  35.463  1.00 36.21           C  
ATOM     66  C   ALA L   9      40.453  18.872  37.563  1.00 33.52           C  
ATOM     67  O   ALA L   9      39.474  18.128  37.619  1.00 32.68           O  
ATOM     68  N   THR L  10      41.605  18.592  38.208  1.00 33.13           N  
ATOM     69  CA  THR L  10      41.736  17.382  38.970  1.00 32.06           C  
ATOM     70  CB  THR L  10      42.727  16.410  38.390  1.00 36.20           C  
ATOM     71  OG1 THR L  10      42.348  16.034  37.076  1.00 39.71           O  
ATOM     72  CG2 THR L  10      42.782  15.167  39.292  1.00 35.92           C  
ATOM     73  C   THR L  10      42.245  17.737  40.330  1.00 34.53           C  
ATOM     74  O   THR L  10      43.090  18.620  40.484  1.00 34.25           O  
ATOM     75  N   LEU L  11      41.724  17.050  41.364  1.00 32.99           N  
ATOM     76  CA  LEU L  11      42.169  17.313  42.699  1.00 32.49           C  
ATOM     77  CB  LEU L  11      41.051  17.961  43.532  1.00 32.93           C  
ATOM     78  CG  LEU L  11      41.472  18.461  44.920  1.00 37.76           C  
ATOM     79  CD1 LEU L  11      42.587  19.513  44.810  1.00 34.14           C  
ATOM     80  CD2 LEU L  11      40.250  18.980  45.696  1.00 36.84           C  
ATOM     81  C   LEU L  11      42.546  15.986  43.290  1.00 33.27           C  
ATOM     82  O   LEU L  11      41.725  15.072  43.341  1.00 32.91           O  
ATOM     83  N   SER L  12      43.811  15.830  43.742  1.00 33.03           N  
ATOM     84  CA  SER L  12      44.213  14.567  44.302  1.00 33.58           C  
ATOM     85  CB  SER L  12      45.534  14.022  43.730  1.00 34.31           C  
ATOM     86  OG  SER L  12      45.371  13.695  42.358  1.00 35.55           O  
ATOM     87  C   SER L  12      44.397  14.754  45.773  1.00 34.97           C  
ATOM     88  O   SER L  12      45.247  15.525  46.217  1.00 35.29           O  
ATOM     89  N   LEU L  13      43.593  14.026  46.574  1.00 32.17           N  
ATOM     90  CA  LEU L  13      43.651  14.182  47.997  1.00 33.38           C  
ATOM     91  CB  LEU L  13      42.552  15.103  48.552  1.00 32.42           C  
ATOM     92  CG  LEU L  13      42.718  16.574  48.124  1.00 35.04           C  
ATOM     93  CD1 LEU L  13      41.607  17.460  48.698  1.00 34.77           C  
ATOM     94  CD2 LEU L  13      44.116  17.101  48.485  1.00 36.40           C  
ATOM     95  C   LEU L  13      43.487  12.841  48.633  1.00 33.83           C  
ATOM     96  O   LEU L  13      43.235  11.840  47.966  1.00 34.96           O  
ATOM     97  N   SER L  14      43.652  12.805  49.968  1.00 34.40           N  
ATOM     98  CA  SER L  14      43.523  11.588  50.710  1.00 33.52           C  
ATOM     99  CB  SER L  14      44.712  11.325  51.647  1.00 39.22           C  
ATOM    100  OG  SER L  14      45.904  11.185  50.889  1.00 40.63           O  
ATOM    101  C   SER L  14      42.309  11.731  51.568  1.00 33.32           C  
ATOM    102  O   SER L  14      41.808  12.829  51.797  1.00 34.46           O  
ATOM    103  N   PRO L  15      41.820  10.623  52.042  1.00 34.20           N  
ATOM    104  CA  PRO L  15      40.653  10.665  52.868  1.00 34.77           C  
ATOM    105  CD  PRO L  15      41.938   9.365  51.322  1.00 34.83           C  
ATOM    106  CB  PRO L  15      40.227   9.210  53.048  1.00 34.77           C  
ATOM    107  CG  PRO L  15      40.720   8.533  51.755  1.00 36.67           C  
ATOM    108  C   PRO L  15      40.954  11.390  54.135  1.00 37.86           C  
ATOM    109  O   PRO L  15      42.046  11.223  54.673  1.00 37.00           O  
ATOM    110  N   GLY L  16      39.998  12.204  54.620  1.00 35.41           N  
ATOM    111  CA  GLY L  16      40.184  12.929  55.841  1.00 36.50           C  
ATOM    112  C   GLY L  16      40.618  14.329  55.529  1.00 37.90           C  
ATOM    113  O   GLY L  16      40.500  15.219  56.370  1.00 40.40           O  
ATOM    114  N   GLU L  17      41.126  14.574  54.306  1.00 36.25           N  
ATOM    115  CA  GLU L  17      41.584  15.899  53.990  1.00 36.45           C  
ATOM    116  CB  GLU L  17      42.705  15.940  52.938  1.00 39.33           C  
ATOM    117  CG  GLU L  17      43.999  15.305  53.451  1.00 42.83           C  
ATOM    118  CD  GLU L  17      45.111  15.562  52.443  1.00 46.37           C  
ATOM    119  OE1 GLU L  17      44.903  16.409  51.534  1.00 50.10           O  
ATOM    120  OE2 GLU L  17      46.187  14.920  52.571  1.00 48.92           O1-
ATOM    121  C   GLU L  17      40.432  16.729  53.517  1.00 37.66           C  
ATOM    122  O   GLU L  17      39.373  16.214  53.162  1.00 37.45           O  
ATOM    123  N   ARG L  18      40.614  18.064  53.551  1.00 38.61           N  
ATOM    124  CA  ARG L  18      39.612  19.014  53.152  1.00 37.54           C  
ATOM    125  CB  ARG L  18      39.858  20.386  53.804  0.99 37.77           C  
ATOM    126  CG  ARG L  18      38.780  21.450  53.588  1.00 39.70           C  
ATOM    127  CD  ARG L  18      39.259  22.831  54.044  1.00 44.50           C  
ATOM    128  NE  ARG L  18      38.085  23.742  54.143  0.88 48.44           N  
ATOM    129  CZ  ARG L  18      37.381  23.810  55.311  0.95 49.41           C  
ATOM    130  NH1 ARG L  18      37.711  22.990  56.350  0.95 48.63           N1+
ATOM    131  NH2 ARG L  18      36.358  24.703  55.448  0.95 47.65           N  
ATOM    132  C   ARG L  18      39.699  19.193  51.665  1.00 37.51           C  
ATOM    133  O   ARG L  18      40.791  19.246  51.102  1.00 37.04           O  
ATOM    134  N   ALA L  19      38.537  19.293  50.987  1.00 35.49           N  
ATOM    135  CA  ALA L  19      38.540  19.502  49.568  1.00 33.63           C  
ATOM    136  CB  ALA L  19      37.793  18.410  48.785  1.00 33.39           C  
ATOM    137  C   ALA L  19      37.840  20.798  49.298  1.00 32.89           C  
ATOM    138  O   ALA L  19      36.810  21.098  49.902  1.00 33.23           O  
ATOM    139  N   THR L  20      38.407  21.615  48.384  1.00 32.38           N  
ATOM    140  CA  THR L  20      37.801  22.869  48.045  1.00 33.63           C  
ATOM    141  CB  THR L  20      38.636  24.047  48.463  1.00 35.91           C  
ATOM    142  OG1 THR L  20      38.877  24.003  49.861  1.00 38.08           O  
ATOM    143  CG2 THR L  20      37.896  25.346  48.104  1.00 35.25           C  
ATOM    144  C   THR L  20      37.679  22.919  46.550  1.00 35.41           C  
ATOM    145  O   THR L  20      38.683  22.908  45.839  1.00 33.83           O  
ATOM    146  N   LEU L  21      36.436  22.997  46.029  1.00 32.68           N  
ATOM    147  CA  LEU L  21      36.235  23.033  44.604  1.00 32.81           C  
ATOM    148  CB  LEU L  21      35.241  21.974  44.100  1.00 31.30           C  
ATOM    149  CG  LEU L  21      35.728  20.528  44.307  1.00 33.07           C  
ATOM    150  CD1 LEU L  21      35.865  20.186  45.798  1.00 35.02           C  
ATOM    151  CD2 LEU L  21      34.832  19.530  43.561  1.00 31.87           C  
ATOM    152  C   LEU L  21      35.693  24.381  44.233  1.00 32.08           C  
ATOM    153  O   LEU L  21      34.869  24.950  44.945  1.00 32.16           O  
ATOM    154  N   SER L  22      36.142  24.929  43.083  1.00 31.55           N  
ATOM    155  CA  SER L  22      35.720  26.253  42.717  1.00 32.80           C  
ATOM    156  CB  SER L  22      36.872  27.258  42.540  1.00 33.56           C  
ATOM    157  OG  SER L  22      37.463  27.565  43.793  1.00 41.23           O  
ATOM    158  C   SER L  22      34.979  26.241  41.416  1.00 33.06           C  
ATOM    159  O   SER L  22      35.210  25.405  40.546  1.00 31.07           O  
ATOM    160  N   CYS L  23      34.033  27.193  41.276  1.00 31.53           N  
ATOM    161  CA  CYS L  23      33.283  27.349  40.063  1.00 32.30           C  
ATOM    162  CB  CYS L  23      31.862  26.727  40.154  1.00 33.64           C  
ATOM    163  SG  CYS L  23      30.866  26.843  38.631  1.00 38.09           S  
ATOM    164  C   CYS L  23      33.187  28.827  39.816  1.00 34.78           C  
ATOM    165  O   CYS L  23      32.739  29.584  40.678  1.00 34.17           O  
ATOM    166  N   ARG L  24      33.632  29.286  38.627  1.00 34.47           N  
ATOM    167  CA  ARG L  24      33.579  30.696  38.357  1.00 34.87           C  
ATOM    168  CB  ARG L  24      34.952  31.315  38.054  1.00 41.65           C  
ATOM    169  CG  ARG L  24      34.904  32.840  37.966  1.00 47.14           C  
ATOM    170  CD  ARG L  24      36.282  33.498  37.970  1.00 54.85           C  
ATOM    171  NE  ARG L  24      36.948  33.178  36.680  1.00 62.14           N  
ATOM    172  CZ  ARG L  24      37.574  34.169  35.985  1.00 65.84           C  
ATOM    173  NH1 ARG L  24      37.507  35.454  36.439  1.00 66.14           N1+
ATOM    174  NH2 ARG L  24      38.264  33.882  34.842  1.00 67.51           N  
ATOM    175  C   ARG L  24      32.682  30.916  37.178  1.00 34.71           C  
ATOM    176  O   ARG L  24      32.714  30.159  36.210  1.00 35.84           O  
ATOM    177  N   ALA L  25      31.857  31.980  37.237  1.00 34.06           N  
ATOM    178  CA  ALA L  25      30.915  32.261  36.191  1.00 34.19           C  
ATOM    179  CB  ALA L  25      29.515  32.628  36.712  1.00 32.74           C  
ATOM    180  C   ALA L  25      31.413  33.424  35.397  1.00 33.14           C  
ATOM    181  O   ALA L  25      32.115  34.297  35.906  1.00 35.75           O  
ATOM    182  N   SER L  26      31.032  33.492  34.101  1.00 41.06           N  
ATOM    183  CA  SER L  26      31.413  34.569  33.220  1.00 41.18           C  
ATOM    184  CB  SER L  26      31.040  34.289  31.755  1.00 40.37           C  
ATOM    185  OG  SER L  26      31.435  35.377  30.935  1.00 38.69           O  
ATOM    186  C   SER L  26      30.712  35.834  33.622  1.00 42.03           C  
ATOM    187  O   SER L  26      31.254  36.929  33.465  1.00 42.23           O  
ATOM    188  N   GLN L  27      29.468  35.710  34.125  1.00 42.62           N  
ATOM    189  CA  GLN L  27      28.692  36.847  34.529  1.00 42.95           C  
ATOM    190  CB  GLN L  27      27.549  37.145  33.544  1.00 43.79           C  
ATOM    191  CG  GLN L  27      26.940  38.538  33.691  1.00 45.04           C  
ATOM    192  CD  GLN L  27      26.014  38.729  32.502  1.00 46.75           C  
ATOM    193  OE1 GLN L  27      25.590  37.763  31.871  1.00 48.39           O  
ATOM    194  NE2 GLN L  27      25.705  40.012  32.174  1.00 46.02           N  
ATOM    195  C   GLN L  27      28.104  36.485  35.857  1.00 42.40           C  
ATOM    196  O   GLN L  27      28.256  35.348  36.299  1.00 42.33           O  
ATOM    197  N   SER L  28      27.447  37.439  36.556  1.00 41.58           N  
ATOM    198  CA  SER L  28      26.918  37.092  37.847  1.00 41.04           C  
ATOM    199  CB  SER L  28      26.517  38.284  38.736  1.00 41.05           C  
ATOM    200  OG  SER L  28      25.277  38.815  38.296  1.00 40.49           O  
ATOM    201  C   SER L  28      25.692  36.254  37.667  1.00 40.88           C  
ATOM    202  O   SER L  28      24.753  36.621  36.961  1.00 41.34           O  
ATOM    203  N   VAL L  29      25.736  35.045  38.252  1.00 40.14           N  
ATOM    204  CA  VAL L  29      24.671  34.089  38.328  1.00 38.92           C  
ATOM    205  CB  VAL L  29      25.149  32.669  38.377  1.00 38.37           C  
ATOM    206  CG1 VAL L  29      25.977  32.410  37.110  1.00 38.09           C  
ATOM    207  CG2 VAL L  29      25.918  32.434  39.672  1.00 38.83           C  
ATOM    208  C   VAL L  29      23.829  34.370  39.536  1.00 38.19           C  
ATOM    209  O   VAL L  29      22.804  33.726  39.744  1.00 37.39           O  
ATOM    210  N   SER L  30      24.321  35.226  40.452  1.00 37.97           N  
ATOM    211  CA  SER L  30      23.561  35.501  41.637  1.00 38.75           C  
ATOM    212  CB  SER L  30      22.054  35.763  41.392  1.00 38.89           C  
ATOM    213  OG  SER L  30      21.377  36.093  42.597  1.00 40.67           O  
ATOM    214  C   SER L  30      23.767  34.312  42.520  1.00 38.92           C  
ATOM    215  O   SER L  30      24.886  33.818  42.639  1.00 39.28           O  
ATOM    216  N   SER L  31      22.713  33.899  43.249  1.00 39.32           N  
ATOM    217  CA  SER L  31      22.724  32.742  44.096  1.00 39.45           C  
ATOM    218  CB  SER L  31      21.753  32.855  45.282  1.00 39.39           C  
ATOM    219  OG  SER L  31      22.160  33.899  46.152  1.00 41.00           O  
ATOM    220  C   SER L  31      22.337  31.493  43.351  1.00 39.81           C  
ATOM    221  O   SER L  31      22.293  30.428  43.961  1.00 40.57           O  
ATOM    222  N   TYR L  32      22.043  31.546  42.034  1.00 39.84           N  
ATOM    223  CA  TYR L  32      21.494  30.361  41.421  1.00 40.01           C  
ATOM    224  CB  TYR L  32      20.652  30.658  40.172  1.00 42.30           C  
ATOM    225  CG  TYR L  32      19.494  31.521  40.521  1.00 44.85           C  
ATOM    226  CD1 TYR L  32      18.363  30.990  41.097  1.00 46.37           C  
ATOM    227  CD2 TYR L  32      19.539  32.869  40.252  1.00 45.27           C  
ATOM    228  CE1 TYR L  32      17.297  31.801  41.405  1.00 47.71           C  
ATOM    229  CE2 TYR L  32      18.476  33.684  40.559  1.00 46.98           C  
ATOM    230  CZ  TYR L  32      17.352  33.147  41.136  1.00 47.88           C  
ATOM    231  OH  TYR L  32      16.255  33.978  41.451  1.00 49.12           O  
ATOM    232  C   TYR L  32      22.577  29.465  40.916  1.00 38.39           C  
ATOM    233  O   TYR L  32      22.850  29.381  39.722  1.00 38.18           O  
ATOM    234  N   LEU L  33      23.183  28.693  41.818  1.00 31.25           N  
ATOM    235  CA  LEU L  33      24.238  27.801  41.424  1.00 31.42           C  
ATOM    236  CB  LEU L  33      25.636  28.298  41.821  1.00 31.52           C  
ATOM    237  CG  LEU L  33      26.761  27.340  41.390  1.00 31.29           C  
ATOM    238  CD1 LEU L  33      26.999  27.415  39.875  1.00 29.67           C  
ATOM    239  CD2 LEU L  33      28.039  27.540  42.213  1.00 30.92           C  
ATOM    240  C   LEU L  33      24.044  26.502  42.149  1.00 30.36           C  
ATOM    241  O   LEU L  33      23.783  26.487  43.352  1.00 31.35           O  
ATOM    242  N   ALA L  34      24.202  25.366  41.440  1.00 29.31           N  
ATOM    243  CA  ALA L  34      24.007  24.093  42.076  1.00 26.38           C  
ATOM    244  CB  ALA L  34      22.787  23.319  41.544  1.00 26.24           C  
ATOM    245  C   ALA L  34      25.212  23.234  41.840  1.00 27.67           C  
ATOM    246  O   ALA L  34      25.982  23.464  40.908  1.00 27.57           O  
ATOM    247  N   TRP L  35      25.422  22.233  42.726  1.00 26.52           N  
ATOM    248  CA  TRP L  35      26.535  21.333  42.597  1.00 26.20           C  
ATOM    249  CB  TRP L  35      27.499  21.386  43.795  1.00 25.96           C  
ATOM    250  CG  TRP L  35      28.214  22.708  43.942  1.00 26.54           C  
ATOM    251  CD2 TRP L  35      29.499  23.000  43.373  1.00 26.45           C  
ATOM    252  CD1 TRP L  35      27.816  23.834  44.601  1.00 26.35           C  
ATOM    253  NE1 TRP L  35      28.772  24.813  44.476  1.00 25.29           N  
ATOM    254  CE2 TRP L  35      29.815  24.312  43.724  1.00 25.37           C  
ATOM    255  CE3 TRP L  35      30.349  22.240  42.621  1.00 25.78           C  
ATOM    256  CZ2 TRP L  35      30.987  24.887  43.325  1.00 25.84           C  
ATOM    257  CZ3 TRP L  35      31.531  22.823  42.221  1.00 27.41           C  
ATOM    258  CH2 TRP L  35      31.845  24.121  42.566  1.00 26.71           C  
ATOM    259  C   TRP L  35      26.027  19.921  42.503  1.00 26.60           C  
ATOM    260  O   TRP L  35      25.064  19.551  43.175  1.00 27.01           O  
ATOM    261  N   TYR L  36      26.686  19.094  41.659  1.00 25.70           N  
ATOM    262  CA  TYR L  36      26.278  17.727  41.459  1.00 24.64           C  
ATOM    263  CB  TYR L  36      25.710  17.432  40.060  1.00 25.09           C  
ATOM    264  CG  TYR L  36      24.436  18.182  39.874  1.00 25.51           C  
ATOM    265  CD1 TYR L  36      23.238  17.630  40.262  1.00 23.74           C  
ATOM    266  CD2 TYR L  36      24.437  19.435  39.315  1.00 26.98           C  
ATOM    267  CE1 TYR L  36      22.060  18.314  40.089  1.00 24.82           C  
ATOM    268  CE2 TYR L  36      23.259  20.124  39.140  1.00 26.84           C  
ATOM    269  CZ  TYR L  36      22.066  19.566  39.526  1.00 25.69           C  
ATOM    270  OH  TYR L  36      20.855  20.268  39.348  1.00 26.84           O  
ATOM    271  C   TYR L  36      27.466  16.819  41.601  1.00 25.20           C  
ATOM    272  O   TYR L  36      28.599  17.189  41.298  1.00 26.15           O  
ATOM    273  N   GLN L  37      27.218  15.583  42.086  1.00 26.34           N  
ATOM    274  CA  GLN L  37      28.252  14.593  42.223  1.00 27.19           C  
ATOM    275  CB  GLN L  37      28.329  13.974  43.629  1.00 28.07           C  
ATOM    276  CG  GLN L  37      29.429  12.920  43.777  1.00 30.03           C  
ATOM    277  CD  GLN L  37      29.238  12.230  45.118  1.00 30.43           C  
ATOM    278  OE1 GLN L  37      28.255  11.519  45.322  1.00 30.08           O  
ATOM    279  NE2 GLN L  37      30.200  12.437  46.058  1.00 29.39           N  
ATOM    280  C   GLN L  37      27.919  13.473  41.290  1.00 26.42           C  
ATOM    281  O   GLN L  37      26.769  13.046  41.211  1.00 26.94           O  
ATOM    282  N   GLN L  38      28.918  12.974  40.533  1.00 26.25           N  
ATOM    283  CA  GLN L  38      28.625  11.877  39.655  1.00 28.71           C  
ATOM    284  CB  GLN L  38      28.546  12.266  38.168  1.00 25.87           C  
ATOM    285  CG  GLN L  38      28.122  11.099  37.273  1.00 25.92           C  
ATOM    286  CD  GLN L  38      28.074  11.581  35.832  1.00 25.31           C  
ATOM    287  OE1 GLN L  38      28.562  12.664  35.511  1.00 26.37           O  
ATOM    288  NE2 GLN L  38      27.466  10.761  34.934  1.00 25.24           N  
ATOM    289  C   GLN L  38      29.704  10.851  39.786  1.00 27.72           C  
ATOM    290  O   GLN L  38      30.891  11.152  39.677  1.00 29.37           O  
ATOM    291  N   LYS L  39      29.291   9.592  40.019  1.00 28.97           N  
ATOM    292  CA  LYS L  39      30.189   8.485  40.149  1.00 33.23           C  
ATOM    293  CB  LYS L  39      29.731   7.504  41.241  1.00 32.16           C  
ATOM    294  CG  LYS L  39      29.658   8.163  42.625  1.00 34.08           C  
ATOM    295  CD  LYS L  39      28.836   7.380  43.654  1.00 34.90           C  
ATOM    296  CE  LYS L  39      28.759   8.065  45.020  1.00 36.91           C  
ATOM    297  NZ  LYS L  39      27.855   7.313  45.920  1.00 36.32           N1+
ATOM    298  C   LYS L  39      30.180   7.781  38.825  1.00 34.85           C  
ATOM    299  O   LYS L  39      29.259   7.954  38.026  1.00 33.47           O  
ATOM    300  N   PRO L  40      31.186   7.000  38.551  1.00 34.97           N  
ATOM    301  CA  PRO L  40      31.238   6.360  37.270  1.00 36.62           C  
ATOM    302  CD  PRO L  40      32.517   7.261  39.079  1.00 35.90           C  
ATOM    303  CB  PRO L  40      32.645   5.787  37.144  1.00 38.28           C  
ATOM    304  CG  PRO L  40      33.493   6.740  38.009  1.00 36.73           C  
ATOM    305  C   PRO L  40      30.145   5.367  37.086  1.00 38.12           C  
ATOM    306  O   PRO L  40      29.886   4.576  37.991  1.00 37.94           O  
ATOM    307  N   GLY L  41      29.498   5.400  35.907  1.00 37.90           N  
ATOM    308  CA  GLY L  41      28.474   4.457  35.586  1.00 39.70           C  
ATOM    309  C   GLY L  41      27.194   4.859  36.245  1.00 41.52           C  
ATOM    310  O   GLY L  41      26.198   4.145  36.140  1.00 44.23           O  
ATOM    311  N   GLN L  42      27.163   6.017  36.935  1.00 38.17           N  
ATOM    312  CA  GLN L  42      25.930   6.349  37.590  1.00 38.63           C  
ATOM    313  CB  GLN L  42      26.005   6.272  39.122  1.00 39.04           C  
ATOM    314  CG  GLN L  42      26.347   4.860  39.603  1.00 41.54           C  
ATOM    315  CD  GLN L  42      26.377   4.845  41.123  1.00 46.57           C  
ATOM    316  OE1 GLN L  42      25.345   4.701  41.776  1.00 48.30           O  
ATOM    317  NE2 GLN L  42      27.597   4.987  41.707  1.00 51.41           N  
ATOM    318  C   GLN L  42      25.502   7.727  37.201  1.00 36.58           C  
ATOM    319  O   GLN L  42      26.260   8.489  36.604  1.00 37.05           O  
ATOM    320  N   ALA L  43      24.229   8.055  37.504  1.00 36.16           N  
ATOM    321  CA  ALA L  43      23.660   9.336  37.189  1.00 36.16           C  
ATOM    322  CB  ALA L  43      22.124   9.337  37.165  1.00 34.68           C  
ATOM    323  C   ALA L  43      24.097  10.323  38.223  1.00 35.07           C  
ATOM    324  O   ALA L  43      24.534   9.961  39.313  1.00 34.95           O  
ATOM    325  N   PRO L  44      23.980  11.577  37.873  1.00 33.14           N  
ATOM    326  CA  PRO L  44      24.375  12.650  38.743  1.00 32.50           C  
ATOM    327  CD  PRO L  44      24.002  11.969  36.471  1.00 31.43           C  
ATOM    328  CB  PRO L  44      24.349  13.912  37.883  1.00 32.44           C  
ATOM    329  CG  PRO L  44      24.570  13.396  36.452  1.00 31.53           C  
ATOM    330  C   PRO L  44      23.455  12.747  39.913  1.00 32.06           C  
ATOM    331  O   PRO L  44      22.314  12.299  39.811  1.00 31.80           O  
ATOM    332  N   ARG L  45      23.942  13.303  41.041  1.00 30.59           N  
ATOM    333  CA  ARG L  45      23.107  13.485  42.192  1.00 32.59           C  
ATOM    334  CB  ARG L  45      23.455  12.562  43.373  1.00 34.98           C  
ATOM    335  CG  ARG L  45      22.546  12.781  44.583  1.00 39.08           C  
ATOM    336  CD  ARG L  45      22.630  11.672  45.634  1.00 44.40           C  
ATOM    337  NE  ARG L  45      23.983  11.723  46.251  1.00 49.36           N  
ATOM    338  CZ  ARG L  45      24.179  11.194  47.495  1.00 51.04           C  
ATOM    339  NH1 ARG L  45      23.132  10.634  48.171  1.00 52.40           N1+
ATOM    340  NH2 ARG L  45      25.417  11.226  48.067  1.00 52.37           N  
ATOM    341  C   ARG L  45      23.274  14.902  42.654  1.00 32.39           C  
ATOM    342  O   ARG L  45      24.371  15.453  42.615  1.00 31.10           O  
ATOM    343  N   LEU L  46      22.174  15.530  43.119  1.00 29.80           N  
ATOM    344  CA  LEU L  46      22.199  16.915  43.516  1.00 30.91           C  
ATOM    345  CB  LEU L  46      20.804  17.565  43.435  1.00 30.14           C  
ATOM    346  CG  LEU L  46      20.724  19.001  43.989  1.00 30.58           C  
ATOM    347  CD1 LEU L  46      21.662  19.953  43.233  1.00 29.32           C  
ATOM    348  CD2 LEU L  46      19.268  19.499  44.004  1.00 30.64           C  
ATOM    349  C   LEU L  46      22.686  17.060  44.930  1.00 30.24           C  
ATOM    350  O   LEU L  46      22.076  16.530  45.856  1.00 31.03           O  
ATOM    351  N   LEU L  47      23.886  17.666  45.110  1.00 29.64           N  
ATOM    352  CA  LEU L  47      24.440  17.977  46.406  1.00 30.27           C  
ATOM    353  CB  LEU L  47      25.970  18.087  46.350  1.00 31.32           C  
ATOM    354  CG  LEU L  47      26.666  16.752  46.038  1.00 32.21           C  
ATOM    355  CD1 LEU L  47      28.189  16.922  45.969  1.00 30.90           C  
ATOM    356  CD2 LEU L  47      26.257  15.671  47.051  1.00 31.95           C  
ATOM    357  C   LEU L  47      23.940  19.262  47.013  1.00 30.18           C  
ATOM    358  O   LEU L  47      23.378  19.276  48.107  1.00 31.82           O  
ATOM    359  N   ILE L  48      24.119  20.388  46.287  1.00 32.38           N  
ATOM    360  CA  ILE L  48      23.821  21.687  46.822  1.00 32.17           C  
ATOM    361  CB  ILE L  48      25.048  22.505  47.109  1.00 31.52           C  
ATOM    362  CG1 ILE L  48      25.922  21.834  48.182  1.00 30.50           C  
ATOM    363  CG2 ILE L  48      24.592  23.920  47.494  1.00 31.32           C  
ATOM    364  CD1 ILE L  48      25.231  21.701  49.541  1.00 29.56           C  
ATOM    365  C   ILE L  48      23.029  22.450  45.811  1.00 33.28           C  
ATOM    366  O   ILE L  48      23.255  22.332  44.607  1.00 31.15           O  
ATOM    367  N   TYR L  49      22.050  23.245  46.284  1.00 31.54           N  
ATOM    368  CA  TYR L  49      21.311  24.056  45.366  1.00 32.67           C  
ATOM    369  CB  TYR L  49      19.903  23.523  45.032  1.00 32.18           C  
ATOM    370  CG  TYR L  49      18.979  23.625  46.196  1.00 33.57           C  
ATOM    371  CD1 TYR L  49      18.876  22.618  47.127  1.00 32.62           C  
ATOM    372  CD2 TYR L  49      18.197  24.742  46.348  1.00 32.74           C  
ATOM    373  CE1 TYR L  49      18.009  22.727  48.190  1.00 33.13           C  
ATOM    374  CE2 TYR L  49      17.327  24.858  47.406  1.00 34.17           C  
ATOM    375  CZ  TYR L  49      17.232  23.849  48.330  1.00 36.52           C  
ATOM    376  OH  TYR L  49      16.341  23.964  49.418  1.00 36.31           O  
ATOM    377  C   TYR L  49      21.228  25.428  45.959  1.00 32.41           C  
ATOM    378  O   TYR L  49      21.333  25.597  47.174  1.00 33.15           O  
ATOM    379  N   ASP L  50      21.193  26.424  45.055  1.00 38.45           N  
ATOM    380  CA  ASP L  50      21.195  27.806  45.413  1.00 38.55           C  
ATOM    381  CB  ASP L  50      19.892  28.261  46.091  1.00 38.95           C  
ATOM    382  CG  ASP L  50      18.882  28.388  44.956  1.00 40.02           C  
ATOM    383  OD1 ASP L  50      19.331  28.726  43.828  1.00 40.49           O  
ATOM    384  OD2 ASP L  50      17.666  28.158  45.184  1.00 39.19           O1-
ATOM    385  C   ASP L  50      22.396  28.154  46.246  1.00 39.36           C  
ATOM    386  O   ASP L  50      22.315  28.936  47.194  1.00 39.67           O  
ATOM    387  N   ALA L  51      23.546  27.546  45.901  1.00 39.34           N  
ATOM    388  CA  ALA L  51      24.864  27.845  46.402  1.00 38.82           C  
ATOM    389  CB  ALA L  51      25.251  29.322  46.209  1.00 38.32           C  
ATOM    390  C   ALA L  51      25.098  27.493  47.837  1.00 38.61           C  
ATOM    391  O   ALA L  51      26.256  27.383  48.236  1.00 39.06           O  
ATOM    392  N   SER L  52      24.062  27.239  48.657  1.00 38.23           N  
ATOM    393  CA  SER L  52      24.423  26.983  50.025  1.00 38.21           C  
ATOM    394  CB  SER L  52      24.384  28.250  50.897  1.00 37.89           C  
ATOM    395  OG  SER L  52      25.371  29.171  50.461  1.00 39.10           O  
ATOM    396  C   SER L  52      23.455  26.029  50.635  1.00 39.01           C  
ATOM    397  O   SER L  52      23.592  25.677  51.805  1.00 39.07           O  
ATOM    398  N   ASN L  53      22.467  25.542  49.863  1.00 32.03           N  
ATOM    399  CA  ASN L  53      21.508  24.703  50.531  1.00 33.76           C  
ATOM    400  CB  ASN L  53      20.055  24.969  50.102  1.00 34.18           C  
ATOM    401  CG  ASN L  53      19.625  26.290  50.720  1.00 41.16           C  
ATOM    402  OD1 ASN L  53      19.467  26.397  51.934  1.00 43.81           O  
ATOM    403  ND2 ASN L  53      19.439  27.332  49.867  1.00 42.26           N  
ATOM    404  C   ASN L  53      21.808  23.274  50.211  1.00 34.62           C  
ATOM    405  O   ASN L  53      22.005  22.909  49.053  1.00 34.40           O  
ATOM    406  N   ARG L  54      21.862  22.417  51.250  1.00 34.47           N  
ATOM    407  CA  ARG L  54      22.143  21.039  50.982  1.00 36.24           C  
ATOM    408  CB  ARG L  54      22.848  20.301  52.136  1.00 38.23           C  
ATOM    409  CG  ARG L  54      22.057  20.241  53.438  1.00 42.84           C  
ATOM    410  CD  ARG L  54      22.887  19.751  54.628  1.00 43.91           C  
ATOM    411  NE  ARG L  54      23.261  20.947  55.437  1.00 48.95           N  
ATOM    412  CZ  ARG L  54      24.574  21.256  55.660  1.00 51.09           C  
ATOM    413  NH1 ARG L  54      25.559  20.472  55.130  1.00 52.23           N1+
ATOM    414  NH2 ARG L  54      24.900  22.337  56.421  1.00 53.67           N  
ATOM    415  C   ARG L  54      20.862  20.342  50.648  1.00 38.15           C  
ATOM    416  O   ARG L  54      19.816  20.607  51.239  1.00 35.56           O  
ATOM    417  N   ALA L  55      20.923  19.434  49.654  1.00 35.23           N  
ATOM    418  CA  ALA L  55      19.786  18.668  49.233  1.00 36.73           C  
ATOM    419  CB  ALA L  55      19.978  17.964  47.877  1.00 35.62           C  
ATOM    420  C   ALA L  55      19.546  17.618  50.269  1.00 38.06           C  
ATOM    421  O   ALA L  55      20.403  17.354  51.111  1.00 37.33           O  
ATOM    422  N   THR L  56      18.353  16.996  50.244  1.00 37.24           N  
ATOM    423  CA  THR L  56      18.033  16.041  51.262  1.00 38.22           C  
ATOM    424  CB  THR L  56      16.604  15.583  51.259  1.00 41.47           C  
ATOM    425  OG1 THR L  56      16.280  14.979  50.016  1.00 43.87           O  
ATOM    426  CG2 THR L  56      15.695  16.792  51.533  1.00 41.43           C  
ATOM    427  C   THR L  56      18.896  14.829  51.138  1.00 40.72           C  
ATOM    428  O   THR L  56      19.232  14.385  50.042  1.00 41.35           O  
ATOM    429  N   GLY L  57      19.290  14.277  52.303  1.00 40.10           N  
ATOM    430  CA  GLY L  57      20.059  13.069  52.360  1.00 41.12           C  
ATOM    431  C   GLY L  57      21.504  13.371  52.127  1.00 39.85           C  
ATOM    432  O   GLY L  57      22.312  12.454  51.988  1.00 41.30           O  
ATOM    433  N   ILE L  58      21.879  14.663  52.101  1.00 36.85           N  
ATOM    434  CA  ILE L  58      23.249  15.009  51.831  1.00 34.27           C  
ATOM    435  CB  ILE L  58      23.381  16.276  51.035  1.00 33.96           C  
ATOM    436  CG1 ILE L  58      22.662  16.128  49.686  1.00 32.71           C  
ATOM    437  CG2 ILE L  58      24.877  16.609  50.902  1.00 31.84           C  
ATOM    438  CD1 ILE L  58      23.222  15.009  48.809  1.00 38.13           C  
ATOM    439  C   ILE L  58      23.942  15.232  53.143  1.00 34.91           C  
ATOM    440  O   ILE L  58      23.440  15.941  54.010  1.00 35.91           O  
ATOM    441  N   PRO L  59      25.102  14.643  53.292  1.00 35.53           N  
ATOM    442  CA  PRO L  59      25.839  14.745  54.525  1.00 35.52           C  
ATOM    443  CD  PRO L  59      25.425  13.428  52.562  1.00 35.10           C  
ATOM    444  CB  PRO L  59      26.974  13.729  54.414  1.00 37.27           C  
ATOM    445  CG  PRO L  59      26.416  12.662  53.455  1.00 38.31           C  
ATOM    446  C   PRO L  59      26.318  16.141  54.779  1.00 36.47           C  
ATOM    447  O   PRO L  59      26.503  16.903  53.832  1.00 35.62           O  
ATOM    448  N   ALA L  60      26.543  16.468  56.065  1.00 34.58           N  
ATOM    449  CA  ALA L  60      26.921  17.760  56.569  1.00 35.95           C  
ATOM    450  CB  ALA L  60      27.014  17.794  58.104  1.00 36.54           C  
ATOM    451  C   ALA L  60      28.252  18.192  56.030  1.00 34.06           C  
ATOM    452  O   ALA L  60      28.502  19.384  55.871  1.00 34.84           O  
ATOM    453  N   ARG L  61      29.154  17.239  55.746  1.00 32.61           N  
ATOM    454  CA  ARG L  61      30.482  17.591  55.328  1.00 32.73           C  
ATOM    455  CB  ARG L  61      31.421  16.381  55.146  1.00 32.21           C  
ATOM    456  CG  ARG L  61      30.959  15.318  54.149  1.00 31.87           C  
ATOM    457  CD  ARG L  61      31.935  14.139  54.073  1.00 31.94           C  
ATOM    458  NE  ARG L  61      31.336  13.083  53.207  1.00 31.09           N  
ATOM    459  CZ  ARG L  61      30.544  12.114  53.751  1.00 31.31           C  
ATOM    460  NH1 ARG L  61      30.225  12.148  55.078  1.00 30.65           N1+
ATOM    461  NH2 ARG L  61      30.066  11.102  52.964  1.00 29.64           N  
ATOM    462  C   ARG L  61      30.440  18.408  54.069  1.00 31.85           C  
ATOM    463  O   ARG L  61      31.363  19.182  53.816  1.00 32.63           O  
ATOM    464  N   PHE L  62      29.396  18.236  53.230  1.00 31.74           N  
ATOM    465  CA  PHE L  62      29.293  18.998  52.014  1.00 31.70           C  
ATOM    466  CB  PHE L  62      28.375  18.326  50.980  1.00 29.62           C  
ATOM    467  CG  PHE L  62      29.017  17.035  50.599  1.00 30.83           C  
ATOM    468  CD1 PHE L  62      29.994  16.999  49.633  1.00 30.28           C  
ATOM    469  CD2 PHE L  62      28.651  15.859  51.211  1.00 31.97           C  
ATOM    470  CE1 PHE L  62      30.589  15.811  49.277  1.00 31.68           C  
ATOM    471  CE2 PHE L  62      29.242  14.667  50.860  1.00 30.29           C  
ATOM    472  CZ  PHE L  62      30.216  14.641  49.893  1.00 29.79           C  
ATOM    473  C   PHE L  62      28.709  20.348  52.310  1.00 31.19           C  
ATOM    474  O   PHE L  62      27.664  20.464  52.948  1.00 32.76           O  
ATOM    475  N   SER L  63      29.382  21.421  51.841  1.00 31.48           N  
ATOM    476  CA  SER L  63      28.879  22.745  52.069  1.00 32.26           C  
ATOM    477  CB  SER L  63      29.512  23.448  53.281  1.00 33.97           C  
ATOM    478  OG  SER L  63      30.899  23.657  53.057  1.00 35.05           O  
ATOM    479  C   SER L  63      29.173  23.577  50.860  1.00 32.73           C  
ATOM    480  O   SER L  63      30.094  23.284  50.097  1.00 32.17           O  
ATOM    481  N   GLY L  64      28.385  24.651  50.647  1.00 32.23           N  
ATOM    482  CA  GLY L  64      28.627  25.473  49.497  1.00 32.23           C  
ATOM    483  C   GLY L  64      28.523  26.909  49.896  1.00 32.85           C  
ATOM    484  O   GLY L  64      27.784  27.263  50.814  1.00 32.67           O  
ATOM    485  N   SER L  65      29.277  27.785  49.201  1.00 34.43           N  
ATOM    486  CA  SER L  65      29.207  29.184  49.510  1.00 35.16           C  
ATOM    487  CB  SER L  65      30.204  29.618  50.597  1.00 36.71           C  
ATOM    488  OG  SER L  65      31.536  29.383  50.164  1.00 39.34           O  
ATOM    489  C   SER L  65      29.516  29.968  48.275  1.00 36.31           C  
ATOM    490  O   SER L  65      30.026  29.431  47.293  1.00 35.68           O  
ATOM    491  N   GLY L  66      29.172  31.273  48.286  1.00 35.08           N  
ATOM    492  CA  GLY L  66      29.517  32.116  47.177  1.00 34.39           C  
ATOM    493  C   GLY L  66      28.299  32.824  46.674  1.00 37.70           C  
ATOM    494  O   GLY L  66      27.163  32.466  46.975  1.00 38.03           O  
ATOM    495  N   SER L  67      28.543  33.879  45.874  1.00 36.67           N  
ATOM    496  CA  SER L  67      27.509  34.656  45.270  1.00 37.28           C  
ATOM    497  CB  SER L  67      26.968  35.772  46.182  1.00 40.57           C  
ATOM    498  OG  SER L  67      25.946  36.499  45.516  1.00 41.71           O  
ATOM    499  C   SER L  67      28.135  35.312  44.084  1.00 38.00           C  
ATOM    500  O   SER L  67      29.355  35.455  44.016  1.00 40.07           O  
ATOM    501  N   GLY L  68      27.311  35.722  43.104  1.00 37.72           N  
ATOM    502  CA  GLY L  68      27.855  36.394  41.962  1.00 38.11           C  
ATOM    503  C   GLY L  68      28.615  35.426  41.106  1.00 38.09           C  
ATOM    504  O   GLY L  68      28.069  34.439  40.620  1.00 38.20           O  
ATOM    505  N   THR L  69      29.873  35.787  40.796  1.00 38.21           N  
ATOM    506  CA  THR L  69      30.778  35.042  39.958  1.00 37.65           C  
ATOM    507  CB  THR L  69      31.828  35.922  39.345  1.00 39.37           C  
ATOM    508  OG1 THR L  69      32.638  36.500  40.358  1.00 39.16           O  
ATOM    509  CG2 THR L  69      31.119  37.028  38.543  1.00 39.91           C  
ATOM    510  C   THR L  69      31.489  33.893  40.627  1.00 37.16           C  
ATOM    511  O   THR L  69      31.823  32.917  39.954  1.00 38.27           O  
ATOM    512  N   ASP L  70      31.798  33.980  41.941  1.00 36.77           N  
ATOM    513  CA  ASP L  70      32.653  32.975  42.527  1.00 36.85           C  
ATOM    514  CB  ASP L  70      33.815  33.573  43.340  1.00 42.08           C  
ATOM    515  CG  ASP L  70      34.821  34.187  42.379  0.90 47.86           C  
ATOM    516  OD1 ASP L  70      35.151  33.524  41.360  0.92 51.34           O  
ATOM    517  OD2 ASP L  70      35.267  35.334  42.648  0.85 53.71           O1-
ATOM    518  C   ASP L  70      31.909  32.069  43.459  1.00 35.57           C  
ATOM    519  O   ASP L  70      31.184  32.520  44.344  1.00 37.54           O  
ATOM    520  N   PHE L  71      32.105  30.742  43.294  1.00 34.02           N  
ATOM    521  CA  PHE L  71      31.416  29.813  44.143  1.00 32.85           C  
ATOM    522  CB  PHE L  71      30.255  29.086  43.444  1.00 32.69           C  
ATOM    523  CG  PHE L  71      29.267  30.108  42.994  1.00 32.03           C  
ATOM    524  CD1 PHE L  71      28.267  30.546  43.831  1.00 32.63           C  
ATOM    525  CD2 PHE L  71      29.345  30.635  41.727  1.00 32.24           C  
ATOM    526  CE1 PHE L  71      27.358  31.488  43.410  1.00 32.51           C  
ATOM    527  CE2 PHE L  71      28.438  31.577  41.301  1.00 33.17           C  
ATOM    528  CZ  PHE L  71      27.440  32.007  42.141  1.00 31.04           C  
ATOM    529  C   PHE L  71      32.384  28.760  44.587  1.00 32.38           C  
ATOM    530  O   PHE L  71      33.372  28.481  43.907  1.00 34.67           O  
ATOM    531  N   THR L  72      32.126  28.153  45.765  1.00 31.65           N  
ATOM    532  CA  THR L  72      33.018  27.142  46.247  1.00 32.27           C  
ATOM    533  CB  THR L  72      33.927  27.652  47.327  1.00 35.29           C  
ATOM    534  OG1 THR L  72      34.683  28.756  46.846  1.00 38.24           O  
ATOM    535  CG2 THR L  72      34.868  26.518  47.755  1.00 32.96           C  
ATOM    536  C   THR L  72      32.223  26.014  46.828  1.00 31.82           C  
ATOM    537  O   THR L  72      31.209  26.216  47.492  1.00 32.84           O  
ATOM    538  N   LEU L  73      32.669  24.771  46.561  1.00 31.21           N  
ATOM    539  CA  LEU L  73      32.074  23.612  47.156  1.00 30.02           C  
ATOM    540  CB  LEU L  73      31.755  22.497  46.145  1.00 30.93           C  
ATOM    541  CG  LEU L  73      31.117  21.244  46.777  1.00 31.51           C  
ATOM    542  CD1 LEU L  73      29.728  21.540  47.365  1.00 30.44           C  
ATOM    543  CD2 LEU L  73      31.111  20.070  45.784  1.00 31.46           C  
ATOM    544  C   LEU L  73      33.104  23.083  48.096  1.00 31.74           C  
ATOM    545  O   LEU L  73      34.248  22.852  47.707  1.00 32.51           O  
ATOM    546  N   THR L  74      32.731  22.881  49.372  1.00 32.52           N  
ATOM    547  CA  THR L  74      33.721  22.430  50.305  1.00 32.84           C  
ATOM    548  CB  THR L  74      33.922  23.376  51.452  1.00 34.05           C  
ATOM    549  OG1 THR L  74      34.312  24.654  50.967  1.00 34.62           O  
ATOM    550  CG2 THR L  74      35.014  22.808  52.374  1.00 34.27           C  
ATOM    551  C   THR L  74      33.295  21.126  50.887  1.00 31.93           C  
ATOM    552  O   THR L  74      32.135  20.935  51.247  1.00 34.21           O  
ATOM    553  N   ILE L  75      34.251  20.180  50.959  1.00 31.32           N  
ATOM    554  CA  ILE L  75      34.015  18.922  51.599  1.00 30.52           C  
ATOM    555  CB  ILE L  75      34.329  17.747  50.721  1.00 33.33           C  
ATOM    556  CG1 ILE L  75      33.529  17.848  49.411  1.00 33.24           C  
ATOM    557  CG2 ILE L  75      34.005  16.463  51.503  1.00 32.80           C  
ATOM    558  CD1 ILE L  75      33.966  16.845  48.344  1.00 32.76           C  
ATOM    559  C   ILE L  75      34.959  18.922  52.764  1.00 34.86           C  
ATOM    560  O   ILE L  75      36.177  18.870  52.596  1.00 35.47           O  
ATOM    561  N   SER L  76      34.404  18.970  53.989  1.00 33.66           N  
ATOM    562  CA  SER L  76      35.184  19.138  55.182  1.00 35.99           C  
ATOM    563  CB  SER L  76      34.308  19.138  56.443  1.00 34.56           C  
ATOM    564  OG  SER L  76      35.122  19.302  57.594  1.00 37.66           O  
ATOM    565  C   SER L  76      36.188  18.041  55.347  1.00 36.83           C  
ATOM    566  O   SER L  76      37.383  18.311  55.468  1.00 35.77           O  
ATOM    567  N   SER L  77      35.736  16.771  55.389  1.00 33.83           N  
ATOM    568  CA  SER L  77      36.680  15.698  55.532  1.00 34.83           C  
ATOM    569  CB  SER L  77      36.691  15.054  56.932  1.00 38.77           C  
ATOM    570  OG  SER L  77      35.447  14.426  57.200  1.00 40.15           O  
ATOM    571  C   SER L  77      36.288  14.646  54.546  1.00 35.63           C  
ATOM    572  O   SER L  77      35.182  14.113  54.598  1.00 35.81           O  
ATOM    573  N   LEU L  78      37.214  14.290  53.641  1.00 35.22           N  
ATOM    574  CA  LEU L  78      36.901  13.376  52.584  1.00 34.97           C  
ATOM    575  CB  LEU L  78      37.992  13.287  51.502  1.00 33.62           C  
ATOM    576  CG  LEU L  78      38.154  14.573  50.674  1.00 34.41           C  
ATOM    577  CD1 LEU L  78      39.258  14.416  49.619  1.00 31.19           C  
ATOM    578  CD2 LEU L  78      36.816  15.010  50.060  1.00 33.74           C  
ATOM    579  C   LEU L  78      36.688  11.990  53.097  1.00 37.01           C  
ATOM    580  O   LEU L  78      37.423  11.492  53.948  1.00 35.89           O  
ATOM    581  N   GLU L  79      35.643  11.340  52.546  1.00 33.77           N  
ATOM    582  CA  GLU L  79      35.307   9.974  52.811  1.00 35.08           C  
ATOM    583  CB  GLU L  79      33.810   9.755  53.086  1.00 35.80           C  
ATOM    584  CG  GLU L  79      33.303  10.433  54.361  0.95 37.90           C  
ATOM    585  CD  GLU L  79      33.743   9.596  55.552  0.86 40.91           C  
ATOM    586  OE1 GLU L  79      33.890   8.357  55.382  0.94 41.43           O  
ATOM    587  OE2 GLU L  79      33.936  10.181  56.651  0.99 39.62           O1-
ATOM    588  C   GLU L  79      35.620   9.267  51.531  1.00 37.04           C  
ATOM    589  O   GLU L  79      35.717   9.906  50.484  1.00 36.02           O  
ATOM    590  N   PRO L  80      35.803   7.978  51.557  1.00 38.54           N  
ATOM    591  CA  PRO L  80      36.137   7.281  50.345  1.00 38.83           C  
ATOM    592  CD  PRO L  80      36.320   7.304  52.737  1.00 39.49           C  
ATOM    593  CB  PRO L  80      36.510   5.868  50.779  1.00 38.81           C  
ATOM    594  CG  PRO L  80      37.060   6.063  52.205  1.00 41.06           C  
ATOM    595  C   PRO L  80      35.043   7.362  49.325  1.00 37.40           C  
ATOM    596  O   PRO L  80      35.332   7.269  48.135  1.00 36.87           O  
ATOM    597  N   GLU L  81      33.786   7.532  49.770  0.95 37.41           N  
ATOM    598  CA  GLU L  81      32.646   7.604  48.900  0.95 37.00           C  
ATOM    599  CB  GLU L  81      31.304   7.661  49.650  0.95 39.30           C  
ATOM    600  CG  GLU L  81      31.019   6.432  50.508  0.95 41.46           C  
ATOM    601  CD  GLU L  81      31.598   6.683  51.891  0.95 46.74           C  
ATOM    602  OE1 GLU L  81      31.018   7.517  52.636  0.95 47.54           O  
ATOM    603  OE2 GLU L  81      32.630   6.045  52.225  0.95 41.46           O1-
ATOM    604  C   GLU L  81      32.712   8.861  48.094  0.95 35.69           C  
ATOM    605  O   GLU L  81      32.117   8.949  47.023  0.95 34.85           O  
ATOM    606  N   ASP L  82      33.398   9.882  48.636  1.00 33.41           N  
ATOM    607  CA  ASP L  82      33.497  11.218  48.120  1.00 32.36           C  
ATOM    608  CB  ASP L  82      34.122  12.183  49.140  1.00 32.45           C  
ATOM    609  CG  ASP L  82      33.122  12.323  50.278  1.00 34.60           C  
ATOM    610  OD1 ASP L  82      31.993  11.781  50.141  1.00 32.31           O  
ATOM    611  OD2 ASP L  82      33.471  12.975  51.298  1.00 33.53           O1-
ATOM    612  C   ASP L  82      34.279  11.319  46.845  1.00 31.85           C  
ATOM    613  O   ASP L  82      34.164  12.322  46.144  1.00 32.71           O  
ATOM    614  N   PHE L  83      35.148  10.346  46.522  1.00 30.35           N  
ATOM    615  CA  PHE L  83      35.919  10.531  45.326  1.00 28.47           C  
ATOM    616  CB  PHE L  83      37.140   9.601  45.255  1.00 29.73           C  
ATOM    617  CG  PHE L  83      37.994   9.996  46.414  1.00 30.94           C  
ATOM    618  CD1 PHE L  83      38.916  11.005  46.293  1.00 32.18           C  
ATOM    619  CD2 PHE L  83      37.864   9.383  47.638  1.00 30.58           C  
ATOM    620  CE1 PHE L  83      39.699  11.382  47.358  1.00 32.26           C  
ATOM    621  CE2 PHE L  83      38.645   9.756  48.708  1.00 32.31           C  
ATOM    622  CZ  PHE L  83      39.568  10.760  48.574  1.00 30.96           C  
ATOM    623  C   PHE L  83      35.037  10.310  44.138  1.00 29.01           C  
ATOM    624  O   PHE L  83      34.495   9.224  43.939  1.00 29.57           O  
ATOM    625  N   ALA L  84      34.881  11.364  43.310  1.00 29.79           N  
ATOM    626  CA  ALA L  84      34.008  11.310  42.172  1.00 29.68           C  
ATOM    627  CB  ALA L  84      32.519  11.211  42.548  1.00 26.85           C  
ATOM    628  C   ALA L  84      34.193  12.589  41.411  1.00 28.62           C  
ATOM    629  O   ALA L  84      35.121  13.351  41.678  1.00 28.65           O  
ATOM    630  N   VAL L  85      33.330  12.833  40.401  1.00 26.41           N  
ATOM    631  CA  VAL L  85      33.412  14.035  39.620  1.00 25.07           C  
ATOM    632  CB  VAL L  85      33.176  13.807  38.156  1.00 25.52           C  
ATOM    633  CG1 VAL L  85      33.268  15.155  37.424  1.00 25.97           C  
ATOM    634  CG2 VAL L  85      34.189  12.762  37.664  1.00 26.68           C  
ATOM    635  C   VAL L  85      32.342  14.967  40.110  1.00 26.65           C  
ATOM    636  O   VAL L  85      31.233  14.533  40.426  1.00 25.87           O  
ATOM    637  N   TYR L  86      32.654  16.281  40.195  1.00 27.24           N  
ATOM    638  CA  TYR L  86      31.694  17.233  40.688  1.00 26.49           C  
ATOM    639  CB  TYR L  86      32.155  17.973  41.956  1.00 25.10           C  
ATOM    640  CG  TYR L  86      32.232  16.989  43.071  1.00 28.13           C  
ATOM    641  CD1 TYR L  86      33.347  16.204  43.257  1.00 26.67           C  
ATOM    642  CD2 TYR L  86      31.180  16.852  43.942  1.00 28.66           C  
ATOM    643  CE1 TYR L  86      33.407  15.298  44.291  1.00 26.80           C  
ATOM    644  CE2 TYR L  86      31.235  15.949  44.977  1.00 27.60           C  
ATOM    645  CZ  TYR L  86      32.348  15.168  45.154  1.00 29.16           C  
ATOM    646  OH  TYR L  86      32.398  14.240  46.216  1.00 26.24           O  
ATOM    647  C   TYR L  86      31.460  18.283  39.639  1.00 26.92           C  
ATOM    648  O   TYR L  86      32.411  18.800  39.055  1.00 27.53           O  
ATOM    649  N   TYR L  87      30.173  18.635  39.391  1.00 27.07           N  
ATOM    650  CA  TYR L  87      29.840  19.611  38.381  1.00 28.19           C  
ATOM    651  CB  TYR L  87      28.919  19.106  37.249  1.00 26.15           C  
ATOM    652  CG  TYR L  87      29.489  17.921  36.548  1.00 25.53           C  
ATOM    653  CD1 TYR L  87      30.551  18.033  35.682  1.00 27.09           C  
ATOM    654  CD2 TYR L  87      28.956  16.674  36.773  1.00 26.68           C  
ATOM    655  CE1 TYR L  87      31.064  16.929  35.043  1.00 27.29           C  
ATOM    656  CE2 TYR L  87      29.462  15.565  36.136  1.00 27.95           C  
ATOM    657  CZ  TYR L  87      30.518  15.692  35.267  1.00 28.08           C  
ATOM    658  OH  TYR L  87      31.044  14.561  34.610  1.00 27.87           O  
ATOM    659  C   TYR L  87      29.029  20.714  39.004  1.00 28.16           C  
ATOM    660  O   TYR L  87      28.263  20.486  39.938  1.00 27.68           O  
ATOM    661  N   CYS L  88      29.187  21.957  38.489  1.00 28.30           N  
ATOM    662  CA  CYS L  88      28.389  23.069  38.932  1.00 30.19           C  
ATOM    663  CB  CYS L  88      29.205  24.329  39.344  1.00 30.22           C  
ATOM    664  SG  CYS L  88      30.392  24.923  38.095  1.00 32.90           S  
ATOM    665  C   CYS L  88      27.447  23.418  37.810  1.00 31.21           C  
ATOM    666  O   CYS L  88      27.720  23.106  36.651  1.00 29.74           O  
ATOM    667  N   GLN L  89      26.273  24.018  38.129  1.00 30.56           N  
ATOM    668  CA  GLN L  89      25.332  24.385  37.096  1.00 30.27           C  
ATOM    669  CB  GLN L  89      24.211  23.364  36.828  1.00 30.30           C  
ATOM    670  CG  GLN L  89      23.195  23.266  37.968  1.00 30.36           C  
ATOM    671  CD  GLN L  89      21.993  22.462  37.488  1.00 34.28           C  
ATOM    672  OE1 GLN L  89      22.123  21.571  36.653  1.00 35.41           O  
ATOM    673  NE2 GLN L  89      20.781  22.795  38.006  1.00 31.36           N  
ATOM    674  C   GLN L  89      24.627  25.641  37.516  1.00 31.09           C  
ATOM    675  O   GLN L  89      24.333  25.831  38.696  1.00 31.16           O  
ATOM    676  N   GLN L  90      24.309  26.521  36.540  1.00 32.67           N  
ATOM    677  CA  GLN L  90      23.671  27.774  36.862  1.00 33.70           C  
ATOM    678  CB  GLN L  90      24.484  29.003  36.416  1.00 32.37           C  
ATOM    679  CG  GLN L  90      24.673  29.121  34.900  1.00 33.73           C  
ATOM    680  CD  GLN L  90      23.543  29.952  34.312  1.00 34.00           C  
ATOM    681  OE1 GLN L  90      23.300  31.078  34.742  1.00 35.31           O  
ATOM    682  NE2 GLN L  90      22.835  29.392  33.294  1.00 33.86           N  
ATOM    683  C   GLN L  90      22.304  27.862  36.240  1.00 33.61           C  
ATOM    684  O   GLN L  90      22.102  27.495  35.087  1.00 32.98           O  
ATOM    685  N   ARG L  91      21.321  28.232  37.090  1.00 46.18           N  
ATOM    686  CA  ARG L  91      19.907  28.455  36.887  1.00 45.94           C  
ATOM    687  CB  ARG L  91      19.106  28.167  38.176  1.00 42.42           C  
ATOM    688  CG  ARG L  91      17.596  28.376  38.050  1.00 46.37           C  
ATOM    689  CD  ARG L  91      16.775  27.677  39.137  1.00 39.38           C  
ATOM    690  NE  ARG L  91      16.935  28.440  40.408  1.00 40.75           N  
ATOM    691  CZ  ARG L  91      15.860  28.594  41.232  1.00 44.42           C  
ATOM    692  NH1 ARG L  91      14.659  28.040  40.889  1.00 41.69           N1+
ATOM    693  NH2 ARG L  91      15.985  29.298  42.394  1.00 40.16           N  
ATOM    694  C   ARG L  91      19.555  29.839  36.387  1.00 49.64           C  
ATOM    695  O   ARG L  91      18.398  30.091  36.073  1.00 53.33           O  
ATOM    696  N   SER L  92      20.478  30.817  36.438  1.00 49.44           N  
ATOM    697  CA  SER L  92      20.189  32.198  36.118  1.00 52.32           C  
ATOM    698  CB  SER L  92      21.428  33.088  36.208  1.00 50.96           C  
ATOM    699  OG  SER L  92      22.069  32.881  37.449  1.00 49.09           O  
ATOM    700  C   SER L  92      19.737  32.397  34.708  1.00 59.72           C  
ATOM    701  O   SER L  92      18.571  32.699  34.456  1.00 63.39           O  
ATOM    702  N   ASN L  93      20.671  32.243  33.747  1.00 65.42           N  
ATOM    703  CA  ASN L  93      20.346  32.528  32.381  1.00 68.38           C  
ATOM    704  CB  ASN L  93      21.515  33.040  31.523  1.00 74.81           C  
ATOM    705  CG  ASN L  93      21.786  34.504  31.827  1.00 80.07           C  
ATOM    706  OD1 ASN L  93      21.124  35.123  32.658  1.00 82.53           O  
ATOM    707  ND2 ASN L  93      22.784  35.080  31.106  1.00 80.73           N  
ATOM    708  C   ASN L  93      19.909  31.277  31.722  1.00 61.74           C  
ATOM    709  O   ASN L  93      20.709  30.423  31.351  1.00 58.01           O  
ATOM    710  N   TRP L  94      18.593  31.174  31.533  1.00 56.08           N  
ATOM    711  CA  TRP L  94      17.980  30.083  30.858  1.00 53.99           C  
ATOM    712  CB  TRP L  94      16.740  29.580  31.621  1.00 54.86           C  
ATOM    713  CG  TRP L  94      15.931  30.708  32.218  1.00 55.00           C  
ATOM    714  CD2 TRP L  94      15.624  30.825  33.619  1.00 57.16           C  
ATOM    715  CD1 TRP L  94      15.341  31.772  31.606  1.00 53.42           C  
ATOM    716  NE1 TRP L  94      14.704  32.560  32.538  1.00 55.03           N  
ATOM    717  CE2 TRP L  94      14.866  31.984  33.781  1.00 56.81           C  
ATOM    718  CE3 TRP L  94      15.947  30.034  34.685  1.00 60.14           C  
ATOM    719  CZ2 TRP L  94      14.419  32.371  35.015  1.00 59.82           C  
ATOM    720  CZ3 TRP L  94      15.495  30.425  35.927  1.00 61.67           C  
ATOM    721  CH2 TRP L  94      14.746  31.572  36.090  1.00 61.62           C  
ATOM    722  C   TRP L  94      17.583  30.675  29.545  1.00 56.18           C  
ATOM    723  O   TRP L  94      17.768  31.879  29.366  1.00 57.90           O  
ATOM    724  N   PRO L  95      17.062  29.945  28.597  1.00 59.07           N  
ATOM    725  CA  PRO L  95      16.815  28.533  28.699  1.00 59.60           C  
ATOM    726  CD  PRO L  95      16.178  30.574  27.626  1.00 58.47           C  
ATOM    727  CB  PRO L  95      15.722  28.213  27.679  1.00 59.47           C  
ATOM    728  CG  PRO L  95      15.701  29.422  26.732  1.00 58.65           C  
ATOM    729  C   PRO L  95      17.948  27.586  28.566  1.00 58.09           C  
ATOM    730  O   PRO L  95      17.691  26.414  28.824  1.00 58.35           O  
ATOM    731  N   MET L  96      19.145  27.993  28.099  1.00 53.05           N  
ATOM    732  CA  MET L  96      20.201  27.025  28.042  1.00 49.82           C  
ATOM    733  CB  MET L  96      21.386  27.440  27.151  1.00 45.30           C  
ATOM    734  CG  MET L  96      22.538  26.431  27.206  1.00 43.25           C  
ATOM    735  SD  MET L  96      24.045  26.913  26.303  1.00  0.00           S  
ATOM    736  CE  MET L  96      23.523  26.251  24.696  1.00  0.00           C  
ATOM    737  C   MET L  96      20.740  26.919  29.427  1.00 48.98           C  
ATOM    738  O   MET L  96      21.313  27.872  29.950  1.00 47.98           O  
ATOM    739  N   TYR L  97      20.579  25.748  30.069  1.00 48.67           N  
ATOM    740  CA  TYR L  97      21.123  25.667  31.391  1.00 46.90           C  
ATOM    741  CB  TYR L  97      20.326  24.776  32.361  1.00 46.54           C  
ATOM    742  CG  TYR L  97      19.028  25.483  32.560  1.00 70.27           C  
ATOM    743  CD1 TYR L  97      17.970  25.253  31.709  1.00 53.40           C  
ATOM    744  CD2 TYR L  97      18.872  26.390  33.584  1.00 68.63           C  
ATOM    745  CE1 TYR L  97      16.774  25.907  31.885  1.00  0.00           C  
ATOM    746  CE2 TYR L  97      17.677  27.049  33.764  1.00 63.77           C  
ATOM    747  CZ  TYR L  97      16.625  26.806  32.913  1.00  0.00           C  
ATOM    748  OH  TYR L  97      15.397  27.479  33.093  1.00  0.00           O  
ATOM    749  C   TYR L  97      22.511  25.164  31.232  1.00 45.98           C  
ATOM    750  O   TYR L  97      22.750  24.170  30.546  1.00 44.19           O  
ATOM    751  N   THR L  98      23.480  25.863  31.852  1.00 32.38           N  
ATOM    752  CA  THR L  98      24.825  25.476  31.560  1.00 31.30           C  
ATOM    753  CB  THR L  98      25.739  26.638  31.291  1.00 30.03           C  
ATOM    754  OG1 THR L  98      25.743  27.521  32.403  1.00 31.19           O  
ATOM    755  CG2 THR L  98      25.272  27.374  30.026  1.00 31.28           C  
ATOM    756  C   THR L  98      25.412  24.727  32.707  1.00 31.30           C  
ATOM    757  O   THR L  98      24.946  24.811  33.842  1.00 30.71           O  
ATOM    758  N   PHE L  99      26.464  23.942  32.404  1.00 31.10           N  
ATOM    759  CA  PHE L  99      27.151  23.178  33.402  1.00 28.21           C  
ATOM    760  CB  PHE L  99      27.071  21.648  33.220  1.00 26.70           C  
ATOM    761  CG  PHE L  99      25.702  21.131  33.502  1.00 26.07           C  
ATOM    762  CD1 PHE L  99      24.743  21.090  32.519  1.00 26.34           C  
ATOM    763  CD2 PHE L  99      25.385  20.663  34.753  1.00 26.00           C  
ATOM    764  CE1 PHE L  99      23.484  20.605  32.784  1.00 25.93           C  
ATOM    765  CE2 PHE L  99      24.128  20.177  35.021  1.00 26.06           C  
ATOM    766  CZ  PHE L  99      23.171  20.144  34.038  1.00 25.24           C  
ATOM    767  C   PHE L  99      28.615  23.470  33.307  1.00 29.68           C  
ATOM    768  O   PHE L  99      29.115  23.930  32.280  1.00 29.30           O  
ATOM    769  N   GLY L 100      29.341  23.214  34.411  1.00 31.03           N  
ATOM    770  CA  GLY L 100      30.766  23.358  34.411  1.00 31.01           C  
ATOM    771  C   GLY L 100      31.318  22.114  33.775  1.00 32.04           C  
ATOM    772  O   GLY L 100      30.583  21.161  33.523  1.00 30.33           O  
ATOM    773  N   GLN L 101      32.635  22.109  33.480  1.00 30.62           N  
ATOM    774  CA  GLN L 101      33.324  21.006  32.857  1.00 31.75           C  
ATOM    775  CB  GLN L 101      34.783  21.304  32.477  1.00 35.20           C  
ATOM    776  CG  GLN L 101      34.993  22.609  31.723  1.00 42.55           C  
ATOM    777  CD  GLN L 101      35.426  23.621  32.772  1.00 47.13           C  
ATOM    778  OE1 GLN L 101      35.355  24.829  32.557  1.00 46.27           O  
ATOM    779  NE2 GLN L 101      35.894  23.112  33.944  1.00 40.89           N  
ATOM    780  C   GLN L 101      33.438  19.871  33.824  1.00 32.99           C  
ATOM    781  O   GLN L 101      33.470  18.707  33.429  1.00 32.46           O  
ATOM    782  N   GLY L 102      33.580  20.187  35.122  1.00 31.73           N  
ATOM    783  CA  GLY L 102      33.711  19.154  36.105  1.00 30.25           C  
ATOM    784  C   GLY L 102      35.090  19.161  36.682  1.00 30.75           C  
ATOM    785  O   GLY L 102      36.067  19.550  36.043  1.00 30.03           O  
ATOM    786  N   THR L 103      35.167  18.746  37.962  1.00 30.90           N  
ATOM    787  CA  THR L 103      36.399  18.568  38.672  1.00 30.59           C  
ATOM    788  CB  THR L 103      36.502  19.331  39.957  1.00 30.70           C  
ATOM    789  OG1 THR L 103      35.350  19.086  40.746  1.00 29.78           O  
ATOM    790  CG2 THR L 103      36.683  20.823  39.689  1.00 28.87           C  
ATOM    791  C   THR L 103      36.437  17.139  39.089  1.00 29.18           C  
ATOM    792  O   THR L 103      35.506  16.637  39.717  1.00 30.84           O  
ATOM    793  N   LYS L 104      37.534  16.444  38.752  1.00 28.98           N  
ATOM    794  CA  LYS L 104      37.653  15.076  39.141  1.00 28.40           C  
ATOM    795  CB  LYS L 104      38.475  14.249  38.136  1.00 31.56           C  
ATOM    796  CG  LYS L 104      38.437  12.737  38.366  1.00 36.98           C  
ATOM    797  CD  LYS L 104      39.022  11.949  37.192  1.00 38.39           C  
ATOM    798  CE  LYS L 104      38.809  10.437  37.282  1.00 44.37           C  
ATOM    799  NZ  LYS L 104      39.769   9.836  38.231  1.00 45.99           N1+
ATOM    800  C   LYS L 104      38.389  15.068  40.440  1.00 30.75           C  
ATOM    801  O   LYS L 104      39.461  15.660  40.563  1.00 31.57           O  
ATOM    802  N   LEU L 105      37.809  14.406  41.458  1.00 30.20           N  
ATOM    803  CA  LEU L 105      38.445  14.332  42.741  1.00 32.71           C  
ATOM    804  CB  LEU L 105      37.456  14.560  43.896  1.00 34.15           C  
ATOM    805  CG  LEU L 105      38.135  14.812  45.250  1.00 28.06           C  
ATOM    806  CD1 LEU L 105      38.841  16.172  45.253  1.00 30.18           C  
ATOM    807  CD2 LEU L 105      37.152  14.656  46.415  1.00 28.25           C  
ATOM    808  C   LEU L 105      38.973  12.930  42.837  1.00 31.91           C  
ATOM    809  O   LEU L 105      38.209  11.967  42.887  1.00 32.24           O  
ATOM    810  N   GLU L 106      40.311  12.789  42.886  1.00 32.62           N  
ATOM    811  CA  GLU L 106      40.934  11.497  42.835  1.00 33.68           C  
ATOM    812  CB  GLU L 106      41.995  11.437  41.724  1.00 34.11           C  
ATOM    813  CG  GLU L 106      42.678  10.085  41.570  1.00 38.47           C  
ATOM    814  CD  GLU L 106      43.804  10.265  40.565  1.00 41.47           C  
ATOM    815  OE1 GLU L 106      44.844  10.868  40.940  1.00 41.47           O  
ATOM    816  OE2 GLU L 106      43.634   9.807  39.404  1.00 40.21           O1-
ATOM    817  C   GLU L 106      41.630  11.219  44.133  1.00 34.81           C  
ATOM    818  O   GLU L 106      41.959  12.131  44.890  1.00 35.06           O  
ATOM    819  N   ILE L 107      41.864   9.920  44.424  1.00 36.13           N  
ATOM    820  CA  ILE L 107      42.520   9.532  45.641  1.00 37.34           C  
ATOM    821  CB  ILE L 107      42.205   8.128  46.076  1.00 38.29           C  
ATOM    822  CG1 ILE L 107      40.711   7.987  46.405  1.00 39.91           C  
ATOM    823  CG2 ILE L 107      43.137   7.770  47.248  1.00 41.14           C  
ATOM    824  CD1 ILE L 107      40.262   6.536  46.579  1.00 45.97           C  
ATOM    825  C   ILE L 107      43.990   9.584  45.401  1.00 38.03           C  
ATOM    826  O   ILE L 107      44.507   8.970  44.471  1.00 38.16           O  
ATOM    827  N   LYS L 108      44.710  10.331  46.256  1.00 38.52           N  
ATOM    828  CA  LYS L 108      46.122  10.428  46.071  1.00 40.83           C  
ATOM    829  CB  LYS L 108      46.798  11.446  47.000  1.00 43.61           C  
ATOM    830  CG  LYS L 108      48.256  11.704  46.623  1.00 45.21           C  
ATOM    831  CD  LYS L 108      48.836  12.975  47.244  1.00 49.64           C  
ATOM    832  CE  LYS L 108      50.246  13.302  46.752  1.00 51.45           C  
ATOM    833  NZ  LYS L 108      50.673  14.620  47.273  1.00 53.39           N1+
ATOM    834  C   LYS L 108      46.716   9.056  46.353  1.00 41.74           C  
ATOM    835  O   LYS L 108      46.541   8.557  47.496  1.00 42.24           O  
ATOM    836  OXT LYS L 108      47.353   8.489  45.426  1.00  0.00           O1-
TER     837      LYS L 108 
ATOM    838  N   GLU H 109       8.750   6.577  46.929  1.00 49.25           N1+
ATOM    839  CA  GLU H 109      10.108   6.754  46.376  1.00 54.09           C  
ATOM    840  CB  GLU H 109      10.827   5.395  46.339  1.00 56.54           C  
ATOM    841  CG  GLU H 109      12.330   5.476  46.069  1.00 59.02           C  
ATOM    842  CD  GLU H 109      12.867   4.051  46.055  1.00 62.65           C  
ATOM    843  OE1 GLU H 109      12.175   3.173  45.475  1.00 56.38           O  
ATOM    844  OE2 GLU H 109      13.967   3.821  46.626  1.00 60.04           O1-
ATOM    845  C   GLU H 109      10.016   7.309  44.994  1.00 51.64           C  
ATOM    846  O   GLU H 109       9.242   6.827  44.166  1.00 49.53           O  
ATOM    847  N   VAL H 110      10.797   8.368  44.714  1.00 47.03           N  
ATOM    848  CA  VAL H 110      10.742   8.964  43.414  1.00 47.03           C  
ATOM    849  CB  VAL H 110      11.298  10.356  43.377  1.00 45.70           C  
ATOM    850  CG1 VAL H 110      11.215  10.874  41.933  1.00 46.14           C  
ATOM    851  CG2 VAL H 110      10.534  11.222  44.392  1.00 45.01           C  
ATOM    852  C   VAL H 110      11.565   8.126  42.492  1.00 43.93           C  
ATOM    853  O   VAL H 110      12.664   7.698  42.845  1.00 44.34           O  
ATOM    854  N   GLN H 111      11.035   7.847  41.283  1.00 43.18           N  
ATOM    855  CA  GLN H 111      11.790   7.089  40.328  1.00 40.72           C  
ATOM    856  CB  GLN H 111      11.432   5.595  40.250  1.00 41.94           C  
ATOM    857  CG  GLN H 111      11.911   4.775  41.445  1.00 46.22           C  
ATOM    858  CD  GLN H 111      11.564   3.317  41.178  1.00 47.44           C  
ATOM    859  OE1 GLN H 111      10.753   3.006  40.308  1.00 51.51           O  
ATOM    860  NE2 GLN H 111      12.202   2.395  41.948  1.00 49.00           N  
ATOM    861  C   GLN H 111      11.552   7.639  38.960  1.00 40.34           C  
ATOM    862  O   GLN H 111      10.444   8.048  38.613  1.00 39.11           O  
ATOM    863  N   LEU H 112      12.628   7.675  38.154  1.00 37.92           N  
ATOM    864  CA  LEU H 112      12.557   8.084  36.785  1.00 37.04           C  
ATOM    865  CB  LEU H 112      13.370   9.353  36.477  1.00 35.69           C  
ATOM    866  CG  LEU H 112      12.867  10.625  37.188  1.00 35.65           C  
ATOM    867  CD1 LEU H 112      13.736  11.838  36.822  1.00 34.20           C  
ATOM    868  CD2 LEU H 112      11.376  10.870  36.906  1.00 33.46           C  
ATOM    869  C   LEU H 112      13.222   6.983  36.028  1.00 36.25           C  
ATOM    870  O   LEU H 112      14.377   6.658  36.295  1.00 37.36           O  
ATOM    871  N   LEU H 113      12.512   6.365  35.068  1.00 35.41           N  
ATOM    872  CA  LEU H 113      13.118   5.291  34.340  1.00 34.83           C  
ATOM    873  CB  LEU H 113      12.390   3.946  34.527  1.00 35.24           C  
ATOM    874  CG  LEU H 113      12.404   3.419  35.980  1.00 46.49           C  
ATOM    875  CD1 LEU H 113      11.665   2.077  36.092  1.00 45.22           C  
ATOM    876  CD2 LEU H 113      13.833   3.345  36.544  1.00 37.20           C  
ATOM    877  C   LEU H 113      13.049   5.631  32.888  1.00 34.63           C  
ATOM    878  O   LEU H 113      11.974   5.916  32.362  1.00 36.08           O  
ATOM    879  N   GLU H 114      14.199   5.607  32.188  1.00 34.19           N  
ATOM    880  CA  GLU H 114      14.170   5.924  30.792  1.00 33.26           C  
ATOM    881  CB  GLU H 114      15.189   6.998  30.365  1.00 33.00           C  
ATOM    882  CG  GLU H 114      16.573   6.831  30.988  1.00 32.97           C  
ATOM    883  CD  GLU H 114      16.585   7.614  32.299  1.00 35.35           C  
ATOM    884  OE1 GLU H 114      16.340   8.848  32.259  1.00 35.73           O  
ATOM    885  OE2 GLU H 114      16.837   6.988  33.361  1.00 34.47           O1-
ATOM    886  C   GLU H 114      14.361   4.683  29.984  1.00 35.53           C  
ATOM    887  O   GLU H 114      14.945   3.701  30.442  1.00 34.85           O  
ATOM    888  N   SER H 115      13.798   4.693  28.756  1.00 34.07           N  
ATOM    889  CA  SER H 115      13.902   3.571  27.870  1.00 34.17           C  
ATOM    890  CB  SER H 115      12.751   2.562  28.023  1.00 34.87           C  
ATOM    891  OG  SER H 115      11.519   3.162  27.656  1.00 37.83           O  
ATOM    892  C   SER H 115      13.851   4.091  26.465  1.00 33.02           C  
ATOM    893  O   SER H 115      13.534   5.258  26.234  1.00 31.49           O  
ATOM    894  N   GLY H 116      14.169   3.221  25.481  1.00 32.19           N  
ATOM    895  CA  GLY H 116      14.072   3.606  24.100  1.00 32.44           C  
ATOM    896  C   GLY H 116      15.418   3.776  23.461  1.00 33.81           C  
ATOM    897  O   GLY H 116      15.502   3.869  22.237  1.00 35.52           O  
ATOM    898  N   GLY H 117      16.511   3.796  24.244  1.00 34.04           N  
ATOM    899  CA  GLY H 117      17.801   4.019  23.648  1.00 34.26           C  
ATOM    900  C   GLY H 117      18.194   2.810  22.866  1.00 35.01           C  
ATOM    901  O   GLY H 117      17.629   1.730  23.022  1.00 36.60           O  
ATOM    902  N   GLY H 118      19.200   2.973  21.985  1.00 33.56           N  
ATOM    903  CA  GLY H 118      19.621   1.859  21.193  1.00 32.63           C  
ATOM    904  C   GLY H 118      20.554   2.361  20.144  1.00 31.32           C  
ATOM    905  O   GLY H 118      21.000   3.507  20.177  1.00 32.57           O  
ATOM    906  N   LEU H 119      20.874   1.483  19.174  1.00 30.47           N  
ATOM    907  CA  LEU H 119      21.771   1.846  18.119  1.00 30.43           C  
ATOM    908  CB  LEU H 119      22.714   0.699  17.722  1.00 31.61           C  
ATOM    909  CG  LEU H 119      23.695   1.054  16.592  1.00 32.72           C  
ATOM    910  CD1 LEU H 119      24.692   2.140  17.028  1.00 26.90           C  
ATOM    911  CD2 LEU H 119      24.388  -0.203  16.051  1.00 32.60           C  
ATOM    912  C   LEU H 119      20.932   2.190  16.929  1.00 31.93           C  
ATOM    913  O   LEU H 119      20.031   1.437  16.558  1.00 31.32           O  
ATOM    914  N   VAL H 120      21.196   3.366  16.319  1.00 31.33           N  
ATOM    915  CA  VAL H 120      20.475   3.794  15.152  1.00 34.68           C  
ATOM    916  CB  VAL H 120      19.458   4.867  15.403  1.00 34.73           C  
ATOM    917  CG1 VAL H 120      18.304   4.287  16.222  1.00 34.42           C  
ATOM    918  CG2 VAL H 120      20.157   6.045  16.097  1.00 35.23           C  
ATOM    919  C   VAL H 120      21.450   4.377  14.180  1.00 34.31           C  
ATOM    920  O   VAL H 120      22.521   4.850  14.554  1.00 33.57           O  
ATOM    921  N   GLN H 121      21.089   4.349  12.884  1.00 32.40           N  
ATOM    922  CA  GLN H 121      21.955   4.871  11.869  1.00 34.01           C  
ATOM    923  CB  GLN H 121      21.741   4.210  10.495  1.00 36.22           C  
ATOM    924  CG  GLN H 121      20.343   4.414   9.913  1.00 38.90           C  
ATOM    925  CD  GLN H 121      20.296   3.704   8.568  1.00 46.75           C  
ATOM    926  OE1 GLN H 121      19.464   4.015   7.718  1.00 52.55           O  
ATOM    927  NE2 GLN H 121      21.208   2.714   8.367  1.00 46.29           N  
ATOM    928  C   GLN H 121      21.732   6.343  11.759  1.00 32.34           C  
ATOM    929  O   GLN H 121      20.686   6.865  12.144  1.00 35.86           O  
ATOM    930  N   PRO H 122      22.715   7.033  11.250  1.00 33.68           N  
ATOM    931  CA  PRO H 122      22.602   8.455  11.125  1.00 33.68           C  
ATOM    932  CD  PRO H 122      24.096   6.610  11.412  1.00 35.44           C  
ATOM    933  CB  PRO H 122      23.992   8.950  10.739  1.00 35.75           C  
ATOM    934  CG  PRO H 122      24.927   7.905  11.380  1.00 36.08           C  
ATOM    935  C   PRO H 122      21.514   8.828  10.178  1.00 36.15           C  
ATOM    936  O   PRO H 122      21.363   8.173   9.148  1.00 36.71           O  
ATOM    937  N   GLY H 123      20.751   9.884  10.517  1.00 36.66           N  
ATOM    938  CA  GLY H 123      19.676  10.328   9.684  1.00 37.59           C  
ATOM    939  C   GLY H 123      18.409   9.661  10.131  1.00 38.13           C  
ATOM    940  O   GLY H 123      17.331   9.975   9.629  1.00 37.82           O  
ATOM    941  N   GLY H 124      18.497   8.726  11.098  1.00 36.80           N  
ATOM    942  CA  GLY H 124      17.326   8.014  11.535  1.00 37.84           C  
ATOM    943  C   GLY H 124      16.703   8.719  12.698  1.00 37.52           C  
ATOM    944  O   GLY H 124      17.147   9.791  13.106  1.00 38.05           O  
ATOM    945  N   SER H 125      15.647   8.100  13.272  1.00 36.79           N  
ATOM    946  CA  SER H 125      14.942   8.702  14.367  1.00 36.97           C  
ATOM    947  CB  SER H 125      13.516   9.145  14.002  1.00 39.23           C  
ATOM    948  OG  SER H 125      13.554  10.174  13.024  1.00 40.93           O  
ATOM    949  C   SER H 125      14.808   7.712  15.486  1.00 36.61           C  
ATOM    950  O   SER H 125      14.872   6.501  15.280  1.00 36.65           O  
ATOM    951  N   LEU H 126      14.664   8.231  16.724  1.00 35.59           N  
ATOM    952  CA  LEU H 126      14.446   7.427  17.894  1.00 35.95           C  
ATOM    953  CB  LEU H 126      15.696   7.095  18.723  1.00 38.55           C  
ATOM    954  CG  LEU H 126      16.525   5.919  18.191  1.00 39.84           C  
ATOM    955  CD1 LEU H 126      17.750   5.662  19.081  1.00 37.47           C  
ATOM    956  CD2 LEU H 126      15.654   4.665  18.046  1.00 40.42           C  
ATOM    957  C   LEU H 126      13.540   8.161  18.823  1.00 35.03           C  
ATOM    958  O   LEU H 126      13.532   9.390  18.869  1.00 36.43           O  
ATOM    959  N   ARG H 127      12.740   7.406  19.601  1.00 34.73           N  
ATOM    960  CA  ARG H 127      11.868   8.025  20.554  1.00 34.46           C  
ATOM    961  CB  ARG H 127      10.391   7.669  20.318  1.00 36.68           C  
ATOM    962  CG  ARG H 127       9.408   8.496  21.144  0.98 39.31           C  
ATOM    963  CD  ARG H 127       7.949   8.117  20.881  1.00 42.03           C  
ATOM    964  NE  ARG H 127       7.099   9.007  21.716  0.88 43.56           N  
ATOM    965  CZ  ARG H 127       5.738   8.929  21.633  0.89 44.70           C  
ATOM    966  NH1 ARG H 127       5.154   7.993  20.829  0.88 45.87           N1+
ATOM    967  NH2 ARG H 127       4.958   9.781  22.354  0.99 44.89           N  
ATOM    968  C   ARG H 127      12.254   7.513  21.908  1.00 35.60           C  
ATOM    969  O   ARG H 127      12.306   6.305  22.137  1.00 35.56           O  
ATOM    970  N   LEU H 128      12.537   8.434  22.851  1.00 34.60           N  
ATOM    971  CA  LEU H 128      12.924   8.058  24.181  1.00 33.39           C  
ATOM    972  CB  LEU H 128      14.114   8.867  24.728  1.00 32.20           C  
ATOM    973  CG  LEU H 128      15.424   8.644  23.949  1.00 33.07           C  
ATOM    974  CD1 LEU H 128      16.580   9.468  24.532  1.00 31.89           C  
ATOM    975  CD2 LEU H 128      15.770   7.156  23.850  1.00 33.98           C  
ATOM    976  C   LEU H 128      11.764   8.296  25.093  1.00 33.21           C  
ATOM    977  O   LEU H 128      10.929   9.163  24.837  1.00 35.19           O  
ATOM    978  N   SER H 129      11.681   7.507  26.185  0.92 34.25           N  
ATOM    979  CA  SER H 129      10.590   7.652  27.106  0.92 34.33           C  
ATOM    980  CB  SER H 129       9.599   6.477  27.055  0.92 35.13           C  
ATOM    981  OG  SER H 129       9.019   6.382  25.762  0.92 39.62           O  
ATOM    982  C   SER H 129      11.134   7.698  28.502  0.92 35.89           C  
ATOM    983  O   SER H 129      12.177   7.121  28.799  0.92 37.80           O  
ATOM    984  N   CYS H 130      10.431   8.424  29.398  0.92 37.00           N  
ATOM    985  CA  CYS H 130      10.832   8.503  30.776  0.92 38.00           C  
ATOM    986  CB  CYS H 130      11.484   9.862  31.137  0.92 38.37           C  
ATOM    987  SG  CYS H 130      11.912  10.046  32.897  0.92 42.23           S  
ATOM    988  C   CYS H 130       9.599   8.312  31.608  0.92 38.44           C  
ATOM    989  O   CYS H 130       8.688   9.138  31.592  0.92 40.76           O  
ATOM    990  N   ALA H 131       9.545   7.202  32.374  1.00 37.49           N  
ATOM    991  CA  ALA H 131       8.390   6.923  33.180  1.00 37.40           C  
ATOM    992  CB  ALA H 131       8.041   5.427  33.264  1.00 39.47           C  
ATOM    993  C   ALA H 131       8.685   7.387  34.567  1.00 37.88           C  
ATOM    994  O   ALA H 131       9.721   7.057  35.141  1.00 39.93           O  
ATOM    995  N   ALA H 132       7.753   8.162  35.152  1.00 38.90           N  
ATOM    996  CA  ALA H 132       7.988   8.716  36.451  1.00 38.67           C  
ATOM    997  CB  ALA H 132       7.820  10.246  36.489  1.00 38.96           C  
ATOM    998  C   ALA H 132       7.016   8.137  37.426  1.00 41.60           C  
ATOM    999  O   ALA H 132       5.878   7.822  37.084  1.00 42.69           O  
ATOM   1000  N   SER H 133       7.478   7.956  38.680  1.00 41.09           N  
ATOM   1001  CA  SER H 133       6.629   7.461  39.721  1.00 44.02           C  
ATOM   1002  CB  SER H 133       6.650   5.926  39.843  1.00 43.94           C  
ATOM   1003  OG  SER H 133       7.968   5.478  40.122  1.00 50.08           O  
ATOM   1004  C   SER H 133       7.130   8.032  41.011  1.00 44.10           C  
ATOM   1005  O   SER H 133       8.270   8.484  41.099  1.00 42.26           O  
ATOM   1006  N   GLY H 134       6.232   8.086  42.020  1.00 51.03           N  
ATOM   1007  CA  GLY H 134       6.597   8.528  43.334  1.00 51.32           C  
ATOM   1008  C   GLY H 134       6.268   9.974  43.587  1.00 51.23           C  
ATOM   1009  O   GLY H 134       6.500  10.456  44.695  1.00 52.26           O  
ATOM   1010  N   PHE H 135       5.743  10.728  42.598  1.00 48.54           N  
ATOM   1011  CA  PHE H 135       5.412  12.097  42.906  1.00 47.05           C  
ATOM   1012  CB  PHE H 135       6.623  13.053  42.841  1.00 46.92           C  
ATOM   1013  CG  PHE H 135       7.219  13.031  41.473  1.00 46.25           C  
ATOM   1014  CD1 PHE H 135       6.781  13.894  40.497  1.00 46.70           C  
ATOM   1015  CD2 PHE H 135       8.228  12.150  41.162  1.00 47.51           C  
ATOM   1016  CE1 PHE H 135       7.336  13.874  39.238  1.00 45.18           C  
ATOM   1017  CE2 PHE H 135       8.785  12.127  39.904  1.00 48.12           C  
ATOM   1018  CZ  PHE H 135       8.341  12.990  38.934  1.00 45.80           C  
ATOM   1019  C   PHE H 135       4.352  12.574  41.958  1.00 47.78           C  
ATOM   1020  O   PHE H 135       3.956  11.846  41.049  1.00 48.75           O  
ATOM   1021  N   THR H 136       3.840  13.812  42.160  1.00 45.64           N  
ATOM   1022  CA  THR H 136       2.844  14.329  41.258  1.00 45.01           C  
ATOM   1023  CB  THR H 136       1.998  15.453  41.791  1.00 47.65           C  
ATOM   1024  OG1 THR H 136       2.811  16.526  42.241  1.00 49.77           O  
ATOM   1025  CG2 THR H 136       1.090  14.938  42.912  1.00 48.19           C  
ATOM   1026  C   THR H 136       3.564  14.881  40.075  1.00 45.32           C  
ATOM   1027  O   THR H 136       4.152  15.961  40.114  1.00 44.94           O  
ATOM   1028  N   PHE H 137       3.483  14.130  38.968  1.00 43.90           N  
ATOM   1029  CA  PHE H 137       4.171  14.402  37.740  1.00 43.03           C  
ATOM   1030  CB  PHE H 137       3.944  13.270  36.721  1.00 44.75           C  
ATOM   1031  CG  PHE H 137       4.721  13.535  35.478  1.00 44.86           C  
ATOM   1032  CD1 PHE H 137       6.071  13.275  35.429  1.00 46.08           C  
ATOM   1033  CD2 PHE H 137       4.096  14.019  34.352  1.00 44.96           C  
ATOM   1034  CE1 PHE H 137       6.788  13.512  34.279  1.00 46.29           C  
ATOM   1035  CE2 PHE H 137       4.810  14.255  33.200  1.00 45.53           C  
ATOM   1036  CZ  PHE H 137       6.159  14.003  33.162  1.00 45.60           C  
ATOM   1037  C   PHE H 137       3.694  15.691  37.147  1.00 43.75           C  
ATOM   1038  O   PHE H 137       4.484  16.469  36.611  1.00 43.18           O  
ATOM   1039  N   SER H 138       2.380  15.952  37.237  1.00 42.10           N  
ATOM   1040  CA  SER H 138       1.765  17.099  36.631  1.00 42.00           C  
ATOM   1041  CB  SER H 138       0.261  17.140  36.923  1.00 43.83           C  
ATOM   1042  OG  SER H 138      -0.279  18.390  36.527  1.00 46.61           O  
ATOM   1043  C   SER H 138       2.340  18.375  37.173  1.00 42.65           C  
ATOM   1044  O   SER H 138       2.389  19.383  36.470  1.00 43.47           O  
ATOM   1045  N   ALA H 139       2.769  18.369  38.445  1.00 41.56           N  
ATOM   1046  CA  ALA H 139       3.273  19.527  39.137  1.00 40.66           C  
ATOM   1047  CB  ALA H 139       3.517  19.252  40.631  1.00 42.82           C  
ATOM   1048  C   ALA H 139       4.570  20.058  38.573  1.00 41.17           C  
ATOM   1049  O   ALA H 139       4.788  21.268  38.558  1.00 40.89           O  
ATOM   1050  N   TYR H 140       5.472  19.183  38.086  1.00 39.68           N  
ATOM   1051  CA  TYR H 140       6.811  19.629  37.811  1.00 39.55           C  
ATOM   1052  CB  TYR H 140       7.876  18.695  38.412  1.00 41.35           C  
ATOM   1053  CG  TYR H 140       7.757  18.644  39.899  1.00 42.80           C  
ATOM   1054  CD1 TYR H 140       6.701  18.004  40.507  1.00 45.38           C  
ATOM   1055  CD2 TYR H 140       8.729  19.209  40.689  1.00 44.74           C  
ATOM   1056  CE1 TYR H 140       6.608  17.948  41.878  1.00 46.54           C  
ATOM   1057  CE2 TYR H 140       8.644  19.159  42.059  1.00 45.68           C  
ATOM   1058  CZ  TYR H 140       7.580  18.528  42.656  1.00 48.42           C  
ATOM   1059  OH  TYR H 140       7.486  18.470  44.061  1.00 51.89           O  
ATOM   1060  C   TYR H 140       7.124  19.652  36.347  1.00 39.79           C  
ATOM   1061  O   TYR H 140       6.560  18.922  35.537  1.00 39.58           O  
ATOM   1062  N   GLU H 141       8.043  20.554  35.969  1.00 35.39           N  
ATOM   1063  CA  GLU H 141       8.562  20.613  34.636  1.00 34.08           C  
ATOM   1064  CB  GLU H 141       9.183  21.981  34.315  1.00 16.60           C  
ATOM   1065  CG  GLU H 141       8.147  23.106  34.365  1.00  0.00           C  
ATOM   1066  CD  GLU H 141       8.866  24.445  34.306  1.00  0.00           C  
ATOM   1067  OE1 GLU H 141       9.551  24.702  33.281  1.00  0.00           O  
ATOM   1068  OE2 GLU H 141       8.739  25.228  35.284  1.00  0.00           O1-
ATOM   1069  C   GLU H 141       9.631  19.562  34.562  1.00 33.26           C  
ATOM   1070  O   GLU H 141      10.124  19.102  35.589  1.00 33.67           O  
ATOM   1071  N   MET H 142      10.001  19.125  33.340  1.00 32.85           N  
ATOM   1072  CA  MET H 142      10.954  18.058  33.225  1.00 32.18           C  
ATOM   1073  CB  MET H 142      10.310  16.738  32.784  1.00 31.59           C  
ATOM   1074  CG  MET H 142       9.309  16.173  33.793  1.00 32.76           C  
ATOM   1075  SD  MET H 142      10.049  15.519  35.319  1.00 35.98           S  
ATOM   1076  CE  MET H 142      10.802  14.073  34.516  1.00 33.62           C  
ATOM   1077  C   MET H 142      11.962  18.411  32.178  1.00 31.93           C  
ATOM   1078  O   MET H 142      11.711  19.244  31.309  1.00 32.70           O  
ATOM   1079  N   LYS H 143      13.152  17.775  32.240  1.00 31.54           N  
ATOM   1080  CA  LYS H 143      14.161  18.095  31.273  1.00 30.80           C  
ATOM   1081  CB  LYS H 143      15.224  19.063  31.816  1.00 31.16           C  
ATOM   1082  CG  LYS H 143      14.619  20.428  32.150  1.00 31.17           C  
ATOM   1083  CD  LYS H 143      15.515  21.322  33.007  1.00  0.00           C  
ATOM   1084  CE  LYS H 143      14.873  22.670  33.337  1.00  0.00           C  
ATOM   1085  NZ  LYS H 143      15.785  23.474  34.173  1.00  0.00           N1+
ATOM   1086  C   LYS H 143      14.847  16.853  30.804  1.00 30.10           C  
ATOM   1087  O   LYS H 143      14.658  15.766  31.351  1.00 30.20           O  
ATOM   1088  N   TRP H 144      15.615  16.997  29.703  1.00 29.80           N  
ATOM   1089  CA  TRP H 144      16.458  15.954  29.195  1.00 29.62           C  
ATOM   1090  CB  TRP H 144      16.137  15.509  27.757  1.00 29.17           C  
ATOM   1091  CG  TRP H 144      14.880  14.688  27.612  1.00 28.74           C  
ATOM   1092  CD2 TRP H 144      14.838  13.268  27.816  1.00 30.05           C  
ATOM   1093  CD1 TRP H 144      13.613  15.072  27.281  1.00 29.09           C  
ATOM   1094  NE1 TRP H 144      12.784  13.975  27.260  1.00 29.75           N  
ATOM   1095  CE2 TRP H 144      13.525  12.858  27.590  1.00 30.06           C  
ATOM   1096  CE3 TRP H 144      15.816  12.378  28.162  1.00 31.15           C  
ATOM   1097  CZ2 TRP H 144      13.169  11.544  27.707  1.00 31.12           C  
ATOM   1098  CZ3 TRP H 144      15.452  11.055  28.283  1.00 31.42           C  
ATOM   1099  CH2 TRP H 144      14.153  10.648  28.059  1.00 30.91           C  
ATOM   1100  C   TRP H 144      17.849  16.514  29.167  1.00 29.07           C  
ATOM   1101  O   TRP H 144      18.062  17.636  28.713  1.00 30.01           O  
ATOM   1102  N   VAL H 145      18.833  15.746  29.682  1.00 28.57           N  
ATOM   1103  CA  VAL H 145      20.213  16.159  29.669  1.00 27.24           C  
ATOM   1104  CB  VAL H 145      20.761  16.487  31.030  1.00 28.99           C  
ATOM   1105  CG1 VAL H 145      22.262  16.792  30.891  1.00 27.17           C  
ATOM   1106  CG2 VAL H 145      19.943  17.652  31.614  1.00 27.65           C  
ATOM   1107  C   VAL H 145      20.989  14.999  29.134  1.00 27.28           C  
ATOM   1108  O   VAL H 145      20.630  13.848  29.375  1.00 31.05           O  
ATOM   1109  N   ARG H 146      22.077  15.263  28.379  1.00 28.39           N  
ATOM   1110  CA  ARG H 146      22.791  14.151  27.819  1.00 28.87           C  
ATOM   1111  CB  ARG H 146      22.640  14.007  26.295  1.00 28.26           C  
ATOM   1112  CG  ARG H 146      23.169  15.193  25.491  1.00 29.25           C  
ATOM   1113  CD  ARG H 146      22.944  15.025  23.988  1.00 29.43           C  
ATOM   1114  NE  ARG H 146      23.499  16.225  23.305  1.00 31.73           N  
ATOM   1115  CZ  ARG H 146      23.219  16.444  21.989  1.00 33.45           C  
ATOM   1116  NH1 ARG H 146      22.390  15.590  21.318  1.00 32.24           N1+
ATOM   1117  NH2 ARG H 146      23.772  17.508  21.340  1.00 33.08           N  
ATOM   1118  C   ARG H 146      24.247  14.274  28.125  1.00 29.96           C  
ATOM   1119  O   ARG H 146      24.752  15.350  28.444  1.00 30.23           O  
ATOM   1120  N   GLN H 147      24.958  13.129  28.067  1.00 30.70           N  
ATOM   1121  CA  GLN H 147      26.360  13.139  28.360  1.00 30.17           C  
ATOM   1122  CB  GLN H 147      26.656  12.594  29.768  1.00 29.85           C  
ATOM   1123  CG  GLN H 147      28.115  12.710  30.206  1.00 29.48           C  
ATOM   1124  CD  GLN H 147      28.190  12.215  31.644  1.00 30.40           C  
ATOM   1125  OE1 GLN H 147      27.465  11.304  32.040  1.00 30.59           O  
ATOM   1126  NE2 GLN H 147      29.084  12.839  32.455  1.00 30.45           N  
ATOM   1127  C   GLN H 147      27.062  12.268  27.360  1.00 29.96           C  
ATOM   1128  O   GLN H 147      26.797  11.071  27.268  1.00 31.84           O  
ATOM   1129  N   ALA H 148      27.991  12.858  26.582  1.00 31.60           N  
ATOM   1130  CA  ALA H 148      28.738  12.125  25.598  1.00 34.58           C  
ATOM   1131  CB  ALA H 148      29.449  13.022  24.569  1.00 35.19           C  
ATOM   1132  C   ALA H 148      29.778  11.342  26.329  1.00 38.57           C  
ATOM   1133  O   ALA H 148      30.054  11.596  27.499  1.00 38.81           O  
ATOM   1134  N   PRO H 149      30.346  10.373  25.667  1.00 40.62           N  
ATOM   1135  CA  PRO H 149      31.327   9.549  26.309  1.00 43.86           C  
ATOM   1136  CD  PRO H 149      29.640   9.666  24.611  1.00 42.64           C  
ATOM   1137  CB  PRO H 149      31.565   8.377  25.362  1.00 43.98           C  
ATOM   1138  CG  PRO H 149      30.224   8.242  24.613  1.00 44.66           C  
ATOM   1139  C   PRO H 149      32.558  10.319  26.663  1.00 43.16           C  
ATOM   1140  O   PRO H 149      33.091  11.032  25.813  1.00 45.75           O  
ATOM   1141  N   GLY H 150      33.027  10.176  27.918  1.00 42.47           N  
ATOM   1142  CA  GLY H 150      34.234  10.814  28.345  1.00 41.31           C  
ATOM   1143  C   GLY H 150      34.015  12.295  28.429  1.00 45.07           C  
ATOM   1144  O   GLY H 150      34.978  13.056  28.513  1.00 46.60           O  
ATOM   1145  N   LYS H 151      32.747  12.754  28.419  1.00 40.42           N  
ATOM   1146  CA  LYS H 151      32.540  14.175  28.449  1.00 38.20           C  
ATOM   1147  CB  LYS H 151      32.046  14.772  27.120  1.00 41.62           C  
ATOM   1148  CG  LYS H 151      33.154  14.890  26.068  1.00 45.63           C  
ATOM   1149  CD  LYS H 151      34.313  15.785  26.517  1.00 48.92           C  
ATOM   1150  CE  LYS H 151      35.353  16.057  25.428  1.00 53.02           C  
ATOM   1151  NZ  LYS H 151      36.122  14.827  25.139  1.00 51.14           N1+
ATOM   1152  C   LYS H 151      31.573  14.546  29.530  1.00 38.37           C  
ATOM   1153  O   LYS H 151      31.147  13.713  30.328  1.00 38.34           O  
ATOM   1154  N   GLY H 152      31.236  15.853  29.588  1.00 34.15           N  
ATOM   1155  CA  GLY H 152      30.411  16.402  30.625  1.00 33.66           C  
ATOM   1156  C   GLY H 152      28.967  16.391  30.238  1.00 32.97           C  
ATOM   1157  O   GLY H 152      28.556  15.775  29.255  1.00 31.48           O  
ATOM   1158  N   LEU H 153      28.159  17.104  31.049  1.00 32.30           N  
ATOM   1159  CA  LEU H 153      26.734  17.168  30.909  1.00 31.48           C  
ATOM   1160  CB  LEU H 153      26.048  17.412  32.264  1.00 28.19           C  
ATOM   1161  CG  LEU H 153      26.346  16.308  33.296  1.00 29.43           C  
ATOM   1162  CD1 LEU H 153      25.673  16.605  34.645  1.00 29.07           C  
ATOM   1163  CD2 LEU H 153      25.973  14.919  32.753  1.00 27.86           C  
ATOM   1164  C   LEU H 153      26.351  18.299  30.004  1.00 31.56           C  
ATOM   1165  O   LEU H 153      26.944  19.375  30.053  1.00 30.51           O  
ATOM   1166  N   GLU H 154      25.329  18.063  29.147  1.00 29.79           N  
ATOM   1167  CA  GLU H 154      24.820  19.065  28.251  1.00 29.66           C  
ATOM   1168  CB  GLU H 154      25.194  18.821  26.776  1.00 29.50           C  
ATOM   1169  CG  GLU H 154      24.658  19.887  25.819  0.95 30.35           C  
ATOM   1170  CD  GLU H 154      25.085  19.515  24.404  0.92 33.41           C  
ATOM   1171  OE1 GLU H 154      26.263  19.107  24.230  0.94 39.63           O  
ATOM   1172  OE2 GLU H 154      24.239  19.636  23.478  0.95 34.27           O1-
ATOM   1173  C   GLU H 154      23.319  19.016  28.308  1.00 29.09           C  
ATOM   1174  O   GLU H 154      22.717  17.954  28.166  1.00 29.39           O  
ATOM   1175  N   TRP H 155      22.679  20.191  28.498  1.00 29.24           N  
ATOM   1176  CA  TRP H 155      21.245  20.309  28.607  1.00 28.86           C  
ATOM   1177  CB  TRP H 155      20.832  21.600  29.332  1.00 29.97           C  
ATOM   1178  CG  TRP H 155      19.353  21.882  29.332  1.00 29.22           C  
ATOM   1179  CD2 TRP H 155      18.726  22.822  28.443  1.00 29.81           C  
ATOM   1180  CD1 TRP H 155      18.365  21.369  30.116  1.00 30.02           C  
ATOM   1181  NE1 TRP H 155      17.155  21.923  29.766  1.00 30.11           N  
ATOM   1182  CE2 TRP H 155      17.365  22.819  28.740  1.00 30.65           C  
ATOM   1183  CE3 TRP H 155      19.244  23.619  27.463  1.00 30.03           C  
ATOM   1184  CZ2 TRP H 155      16.494  23.618  28.056  1.00 31.44           C  
ATOM   1185  CZ3 TRP H 155      18.364  24.425  26.777  1.00 31.36           C  
ATOM   1186  CH2 TRP H 155      17.015  24.425  27.067  1.00 31.33           C  
ATOM   1187  C   TRP H 155      20.614  20.326  27.242  1.00 28.82           C  
ATOM   1188  O   TRP H 155      20.998  21.118  26.384  1.00 29.56           O  
ATOM   1189  N   VAL H 156      19.709  19.354  26.981  1.00 28.74           N  
ATOM   1190  CA  VAL H 156      18.976  19.213  25.747  1.00 28.35           C  
ATOM   1191  CB  VAL H 156      18.662  17.773  25.467  1.00 28.76           C  
ATOM   1192  CG1 VAL H 156      17.860  17.685  24.159  1.00 30.57           C  
ATOM   1193  CG2 VAL H 156      19.987  16.988  25.449  1.00 30.21           C  
ATOM   1194  C   VAL H 156      17.682  19.983  25.622  1.00 30.60           C  
ATOM   1195  O   VAL H 156      17.492  20.726  24.660  1.00 30.34           O  
ATOM   1196  N   SER H 157      16.741  19.820  26.586  1.00 31.35           N  
ATOM   1197  CA  SER H 157      15.446  20.430  26.402  1.00 31.69           C  
ATOM   1198  CB  SER H 157      14.589  19.718  25.340  1.00 31.50           C  
ATOM   1199  OG  SER H 157      13.333  20.370  25.205  1.00 25.51           O  
ATOM   1200  C   SER H 157      14.662  20.415  27.687  1.00 32.92           C  
ATOM   1201  O   SER H 157      14.955  19.664  28.620  1.00 32.11           O  
ATOM   1202  N   VAL H 158      13.618  21.273  27.754  1.00 33.00           N  
ATOM   1203  CA  VAL H 158      12.796  21.351  28.931  1.00 32.86           C  
ATOM   1204  CB  VAL H 158      13.176  22.487  29.835  1.00 33.96           C  
ATOM   1205  CG1 VAL H 158      12.963  23.804  29.071  1.00 41.22           C  
ATOM   1206  CG2 VAL H 158      12.354  22.385  31.131  1.00 37.13           C  
ATOM   1207  C   VAL H 158      11.362  21.562  28.543  1.00 35.13           C  
ATOM   1208  O   VAL H 158      11.060  22.210  27.541  1.00 35.67           O  
ATOM   1209  N   ILE H 159      10.434  20.995  29.347  1.00 36.53           N  
ATOM   1210  CA  ILE H 159       9.022  21.147  29.117  1.00 37.06           C  
ATOM   1211  CB  ILE H 159       8.375  19.903  28.583  1.00 36.86           C  
ATOM   1212  CG1 ILE H 159       6.957  20.206  28.071  1.00 36.86           C  
ATOM   1213  CG2 ILE H 159       8.442  18.824  29.677  1.00 35.94           C  
ATOM   1214  CD1 ILE H 159       6.355  19.079  27.232  1.00 36.87           C  
ATOM   1215  C   ILE H 159       8.363  21.487  30.425  1.00 38.34           C  
ATOM   1216  O   ILE H 159       8.709  20.939  31.472  1.00 36.94           O  
ATOM   1217  N   GLY H 160       7.380  22.412  30.397  1.00 39.64           N  
ATOM   1218  CA  GLY H 160       6.715  22.826  31.603  1.00 40.65           C  
ATOM   1219  C   GLY H 160       5.694  21.803  31.986  1.00 43.13           C  
ATOM   1220  O   GLY H 160       5.323  20.934  31.200  1.00 43.06           O  
ATOM   1221  N   PRO H 161       5.126  22.010  33.145  1.00 37.46           N  
ATOM   1222  CA  PRO H 161       4.107  21.145  33.678  1.00 38.48           C  
ATOM   1223  CD  PRO H 161       5.108  23.330  33.757  1.00 37.68           C  
ATOM   1224  CB  PRO H 161       3.617  21.836  34.949  1.00 37.97           C  
ATOM   1225  CG  PRO H 161       3.860  23.329  34.654  1.00 38.03           C  
ATOM   1226  C   PRO H 161       2.962  20.880  32.733  1.00 40.19           C  
ATOM   1227  O   PRO H 161       2.670  19.713  32.481  1.00 41.02           O  
ATOM   1228  N   SER H 162       2.314  21.928  32.182  1.00 41.69           N  
ATOM   1229  CA  SER H 162       1.148  21.773  31.353  1.00 43.77           C  
ATOM   1230  CB  SER H 162       0.466  23.116  31.032  1.00 44.59           C  
ATOM   1231  OG  SER H 162       1.342  23.944  30.285  1.00 45.98           O  
ATOM   1232  C   SER H 162       1.520  21.136  30.056  1.00 44.33           C  
ATOM   1233  O   SER H 162       0.736  20.380  29.481  1.00 44.05           O  
ATOM   1234  N   GLY H 163       2.752  21.401  29.582  1.00 45.05           N  
ATOM   1235  CA  GLY H 163       3.198  20.913  28.309  1.00 45.91           C  
ATOM   1236  C   GLY H 163       3.222  22.063  27.340  1.00 46.27           C  
ATOM   1237  O   GLY H 163       3.601  21.906  26.179  1.00 47.02           O  
ATOM   1238  N   GLY H 164       2.791  23.256  27.790  1.00 45.94           N  
ATOM   1239  CA  GLY H 164       2.739  24.388  26.907  1.00 45.73           C  
ATOM   1240  C   GLY H 164       4.098  24.861  26.461  1.00 45.46           C  
ATOM   1241  O   GLY H 164       4.323  25.003  25.259  1.00 46.75           O  
ATOM   1242  N   PHE H 165       5.067  25.080  27.381  1.00 46.96           N  
ATOM   1243  CA  PHE H 165       6.256  25.715  26.901  1.00 46.87           C  
ATOM   1244  CB  PHE H 165       6.707  26.913  27.755  1.00 48.42           C  
ATOM   1245  CG  PHE H 165       5.713  28.002  27.527  1.00 56.58           C  
ATOM   1246  CD1 PHE H 165       5.738  28.724  26.353  1.00  0.00           C  
ATOM   1247  CD2 PHE H 165       4.770  28.313  28.480  1.00  0.00           C  
ATOM   1248  CE1 PHE H 165       4.832  29.732  26.128  1.00  0.00           C  
ATOM   1249  CE2 PHE H 165       3.861  29.322  28.259  1.00  0.00           C  
ATOM   1250  CZ  PHE H 165       3.891  30.032  27.082  1.00  0.00           C  
ATOM   1251  C   PHE H 165       7.373  24.740  26.820  1.00 44.65           C  
ATOM   1252  O   PHE H 165       7.548  23.901  27.699  1.00 45.03           O  
ATOM   1253  N   THR H 166       8.152  24.834  25.721  1.00 42.13           N  
ATOM   1254  CA  THR H 166       9.265  23.956  25.523  1.00 40.48           C  
ATOM   1255  CB  THR H 166       9.007  22.904  24.484  1.00 38.78           C  
ATOM   1256  OG1 THR H 166       8.769  23.508  23.222  1.00 33.90           O  
ATOM   1257  CG2 THR H 166       7.783  22.071  24.911  1.00 23.22           C  
ATOM   1258  C   THR H 166      10.432  24.766  25.055  1.00 40.92           C  
ATOM   1259  O   THR H 166      10.287  25.671  24.236  1.00 40.26           O  
ATOM   1260  N   PHE H 167      11.634  24.451  25.580  1.00 38.34           N  
ATOM   1261  CA  PHE H 167      12.827  25.140  25.177  1.00 36.52           C  
ATOM   1262  CB  PHE H 167      13.466  25.968  26.305  1.00 40.17           C  
ATOM   1263  CG  PHE H 167      12.440  26.948  26.763  1.00 45.16           C  
ATOM   1264  CD1 PHE H 167      12.255  28.143  26.107  1.00 48.99           C  
ATOM   1265  CD2 PHE H 167      11.646  26.659  27.850  1.00 48.11           C  
ATOM   1266  CE1 PHE H 167      11.302  29.038  26.535  1.00 51.09           C  
ATOM   1267  CE2 PHE H 167      10.693  27.550  28.285  1.00 50.38           C  
ATOM   1268  CZ  PHE H 167      10.521  28.745  27.627  1.00 51.89           C  
ATOM   1269  C   PHE H 167      13.810  24.084  24.769  1.00 36.10           C  
ATOM   1270  O   PHE H 167      13.766  22.965  25.279  1.00 35.41           O  
ATOM   1271  N   TYR H 168      14.708  24.407  23.811  1.00 34.93           N  
ATOM   1272  CA  TYR H 168      15.649  23.419  23.350  1.00 34.70           C  
ATOM   1273  CB  TYR H 168      15.371  22.870  21.935  1.00 35.10           C  
ATOM   1274  CG  TYR H 168      14.008  22.271  21.844  1.00 34.70           C  
ATOM   1275  CD1 TYR H 168      13.733  21.027  22.363  1.00 35.62           C  
ATOM   1276  CD2 TYR H 168      12.984  22.966  21.246  1.00 35.42           C  
ATOM   1277  CE1 TYR H 168      12.471  20.488  22.269  1.00 35.91           C  
ATOM   1278  CE2 TYR H 168      11.721  22.432  21.147  1.00 35.78           C  
ATOM   1279  CZ  TYR H 168      11.462  21.187  21.658  1.00 36.81           C  
ATOM   1280  OH  TYR H 168      10.167  20.635  21.558  1.00 37.02           O  
ATOM   1281  C   TYR H 168      17.011  24.037  23.251  1.00 35.52           C  
ATOM   1282  O   TYR H 168      17.158  25.253  23.139  1.00 36.25           O  
ATOM   1283  N   ALA H 169      18.056  23.185  23.305  1.00 33.94           N  
ATOM   1284  CA  ALA H 169      19.407  23.625  23.118  1.00 33.96           C  
ATOM   1285  CB  ALA H 169      20.462  22.581  23.526  1.00 32.91           C  
ATOM   1286  C   ALA H 169      19.560  23.889  21.649  1.00 34.12           C  
ATOM   1287  O   ALA H 169      18.787  23.392  20.833  1.00 35.23           O  
ATOM   1288  N   ASP H 170      20.571  24.700  21.284  1.00 35.32           N  
ATOM   1289  CA  ASP H 170      20.792  25.102  19.921  1.00 37.74           C  
ATOM   1290  CB  ASP H 170      22.005  26.041  19.758  1.00 38.93           C  
ATOM   1291  CG  ASP H 170      21.666  27.430  20.281  1.00 44.92           C  
ATOM   1292  OD1 ASP H 170      20.458  27.694  20.522  1.00 44.63           O  
ATOM   1293  OD2 ASP H 170      22.611  28.250  20.434  1.00 49.85           O1-
ATOM   1294  C   ASP H 170      21.087  23.914  19.057  1.00 36.02           C  
ATOM   1295  O   ASP H 170      20.590  23.815  17.937  1.00 36.66           O  
ATOM   1296  N   SER H 171      21.901  22.972  19.561  1.00 35.94           N  
ATOM   1297  CA  SER H 171      22.346  21.875  18.751  1.00 35.72           C  
ATOM   1298  CB  SER H 171      23.346  20.974  19.493  1.00 36.63           C  
ATOM   1299  OG  SER H 171      22.732  20.399  20.636  1.00 38.04           O  
ATOM   1300  C   SER H 171      21.200  21.017  18.293  1.00 35.73           C  
ATOM   1301  O   SER H 171      21.232  20.476  17.189  1.00 37.45           O  
ATOM   1302  N   VAL H 172      20.204  20.801  19.167  1.00 35.28           N  
ATOM   1303  CA  VAL H 172      19.057  19.969  18.912  1.00 34.73           C  
ATOM   1304  CB  VAL H 172      18.484  19.380  20.167  1.00 34.87           C  
ATOM   1305  CG1 VAL H 172      19.567  18.499  20.809  1.00 35.51           C  
ATOM   1306  CG2 VAL H 172      17.995  20.510  21.078  1.00 33.88           C  
ATOM   1307  C   VAL H 172      17.940  20.618  18.140  1.00 36.33           C  
ATOM   1308  O   VAL H 172      17.116  19.916  17.559  1.00 35.04           O  
ATOM   1309  N   LYS H 173      17.846  21.961  18.146  1.00 36.90           N  
ATOM   1310  CA  LYS H 173      16.698  22.652  17.618  1.00 38.53           C  
ATOM   1311  CB  LYS H 173      16.892  24.174  17.517  1.00 41.25           C  
ATOM   1312  CG  LYS H 173      16.993  24.887  18.863  1.00 44.58           C  
ATOM   1313  CD  LYS H 173      17.519  26.317  18.731  1.00 46.53           C  
ATOM   1314  CE  LYS H 173      17.656  27.048  20.066  1.00 48.06           C  
ATOM   1315  NZ  LYS H 173      16.330  27.470  20.559  1.00 44.47           N1+
ATOM   1316  C   LYS H 173      16.303  22.190  16.253  1.00 36.45           C  
ATOM   1317  O   LYS H 173      17.122  22.078  15.342  1.00 37.74           O  
ATOM   1318  N   GLY H 174      14.990  21.907  16.110  1.00 34.74           N  
ATOM   1319  CA  GLY H 174      14.365  21.553  14.870  1.00 35.36           C  
ATOM   1320  C   GLY H 174      14.314  20.062  14.742  1.00 37.25           C  
ATOM   1321  O   GLY H 174      13.384  19.515  14.152  1.00 38.49           O  
ATOM   1322  N   ARG H 175      15.372  19.378  15.215  1.00 34.32           N  
ATOM   1323  CA  ARG H 175      15.466  17.948  15.163  1.00 32.29           C  
ATOM   1324  CB  ARG H 175      16.925  17.471  15.155  1.00 32.46           C  
ATOM   1325  CG  ARG H 175      17.677  17.985  13.927  1.00 31.91           C  
ATOM   1326  CD  ARG H 175      19.121  17.496  13.843  1.00 31.26           C  
ATOM   1327  NE  ARG H 175      19.808  17.918  15.096  1.00 30.68           N  
ATOM   1328  CZ  ARG H 175      20.767  17.116  15.637  1.00 30.69           C  
ATOM   1329  NH1 ARG H 175      21.112  15.956  15.007  1.00 31.22           N1+
ATOM   1330  NH2 ARG H 175      21.375  17.462  16.810  1.00 30.97           N  
ATOM   1331  C   ARG H 175      14.722  17.240  16.264  1.00 32.36           C  
ATOM   1332  O   ARG H 175      14.111  16.199  16.028  1.00 33.08           O  
ATOM   1333  N   PHE H 176      14.751  17.793  17.496  1.00 31.94           N  
ATOM   1334  CA  PHE H 176      14.238  17.110  18.656  1.00 32.92           C  
ATOM   1335  CB  PHE H 176      15.184  17.242  19.862  1.00 34.40           C  
ATOM   1336  CG  PHE H 176      16.404  16.413  19.648  1.00 34.40           C  
ATOM   1337  CD1 PHE H 176      17.174  16.556  18.518  1.00 33.52           C  
ATOM   1338  CD2 PHE H 176      16.813  15.531  20.619  1.00 35.12           C  
ATOM   1339  CE1 PHE H 176      18.306  15.795  18.340  1.00 34.14           C  
ATOM   1340  CE2 PHE H 176      17.945  14.770  20.447  1.00 33.55           C  
ATOM   1341  CZ  PHE H 176      18.694  14.897  19.303  1.00 33.50           C  
ATOM   1342  C   PHE H 176      12.955  17.733  19.104  1.00 32.05           C  
ATOM   1343  O   PHE H 176      12.757  18.940  18.973  1.00 33.38           O  
ATOM   1344  N   THR H 177      12.038  16.899  19.640  1.00 30.77           N  
ATOM   1345  CA  THR H 177      10.804  17.403  20.170  1.00 31.20           C  
ATOM   1346  CB  THR H 177       9.606  17.023  19.350  1.00 32.25           C  
ATOM   1347  OG1 THR H 177       9.755  17.490  18.017  0.99 35.37           O  
ATOM   1348  CG2 THR H 177       8.355  17.651  19.986  0.97 32.44           C  
ATOM   1349  C   THR H 177      10.614  16.795  21.527  1.00 30.06           C  
ATOM   1350  O   THR H 177      10.740  15.583  21.696  1.00 31.92           O  
ATOM   1351  N   ILE H 178      10.295  17.631  22.534  1.00 30.66           N  
ATOM   1352  CA  ILE H 178      10.069  17.160  23.872  1.00 30.16           C  
ATOM   1353  CB  ILE H 178      10.689  18.036  24.924  1.00 30.13           C  
ATOM   1354  CG1 ILE H 178      10.619  17.367  26.306  1.00 27.51           C  
ATOM   1355  CG2 ILE H 178      10.023  19.422  24.857  1.00 29.30           C  
ATOM   1356  CD1 ILE H 178      11.493  18.047  27.360  1.00 26.91           C  
ATOM   1357  C   ILE H 178       8.587  17.150  24.081  1.00 33.15           C  
ATOM   1358  O   ILE H 178       7.886  18.058  23.632  1.00 32.46           O  
ATOM   1359  N   SER H 179       8.056  16.092  24.733  1.00 31.74           N  
ATOM   1360  CA  SER H 179       6.630  16.016  24.909  1.00 33.43           C  
ATOM   1361  CB  SER H 179       5.953  15.242  23.764  1.00 33.74           C  
ATOM   1362  OG  SER H 179       4.551  15.180  23.961  1.00 32.61           O  
ATOM   1363  C   SER H 179       6.332  15.303  26.196  1.00 35.68           C  
ATOM   1364  O   SER H 179       7.220  14.715  26.814  1.00 34.82           O  
ATOM   1365  N   ARG H 180       5.058  15.357  26.647  1.00 34.19           N  
ATOM   1366  CA  ARG H 180       4.704  14.738  27.894  1.00 35.07           C  
ATOM   1367  CB  ARG H 180       4.807  15.713  29.078  1.00 37.33           C  
ATOM   1368  CG  ARG H 180       3.903  16.939  28.915  1.00 37.19           C  
ATOM   1369  CD  ARG H 180       4.236  18.082  29.874  1.00 36.52           C  
ATOM   1370  NE  ARG H 180       3.862  17.656  31.251  1.00 36.06           N  
ATOM   1371  CZ  ARG H 180       4.785  17.729  32.253  1.00 37.24           C  
ATOM   1372  NH1 ARG H 180       6.074  18.071  31.967  1.00 35.34           N1+
ATOM   1373  NH2 ARG H 180       4.423  17.469  33.543  1.00 36.27           N  
ATOM   1374  C   ARG H 180       3.277  14.277  27.854  1.00 38.38           C  
ATOM   1375  O   ARG H 180       2.429  14.864  27.182  1.00 38.13           O  
ATOM   1376  N   ASP H 181       2.994  13.172  28.578  1.00 40.01           N  
ATOM   1377  CA  ASP H 181       1.653  12.685  28.730  1.00 40.41           C  
ATOM   1378  CB  ASP H 181       1.431  11.285  28.140  1.00 41.42           C  
ATOM   1379  CG  ASP H 181      -0.066  11.017  28.153  1.00 42.87           C  
ATOM   1380  OD1 ASP H 181      -0.823  11.911  28.615  1.00 43.88           O  
ATOM   1381  OD2 ASP H 181      -0.476   9.916  27.703  1.00 42.15           O1-
ATOM   1382  C   ASP H 181       1.432  12.589  30.206  1.00 39.05           C  
ATOM   1383  O   ASP H 181       1.840  11.622  30.846  1.00 39.62           O  
ATOM   1384  N   ASN H 182       0.748  13.593  30.783  1.00 40.52           N  
ATOM   1385  CA  ASN H 182       0.562  13.670  32.205  1.00 41.87           C  
ATOM   1386  CB  ASN H 182      -0.212  14.925  32.646  1.00 40.63           C  
ATOM   1387  CG  ASN H 182       0.714  16.126  32.524  1.00 42.61           C  
ATOM   1388  OD1 ASN H 182       1.902  16.045  32.834  1.00 43.95           O  
ATOM   1389  ND2 ASN H 182       0.157  17.281  32.070  1.00 42.52           N  
ATOM   1390  C   ASN H 182      -0.200  12.482  32.703  1.00 42.77           C  
ATOM   1391  O   ASN H 182       0.066  11.995  33.800  1.00 43.13           O  
ATOM   1392  N   SER H 183      -1.188  11.993  31.932  1.00 44.13           N  
ATOM   1393  CA  SER H 183      -1.993  10.902  32.407  1.00 44.69           C  
ATOM   1394  CB  SER H 183      -3.177  10.577  31.480  1.00 44.21           C  
ATOM   1395  OG  SER H 183      -2.711  10.117  30.220  1.00 48.79           O  
ATOM   1396  C   SER H 183      -1.162   9.664  32.556  1.00 45.82           C  
ATOM   1397  O   SER H 183      -1.378   8.877  33.477  1.00 46.59           O  
ATOM   1398  N   LYS H 184      -0.239   9.436  31.603  1.00 44.29           N  
ATOM   1399  CA  LYS H 184       0.686   8.335  31.592  1.00 43.64           C  
ATOM   1400  CB  LYS H 184       1.240   8.004  30.195  1.00 44.82           C  
ATOM   1401  CG  LYS H 184       0.211   7.291  29.310  1.00 48.43           C  
ATOM   1402  CD  LYS H 184       0.680   7.058  27.873  1.00 51.85           C  
ATOM   1403  CE  LYS H 184      -0.234   6.133  27.063  1.00 57.22           C  
ATOM   1404  NZ  LYS H 184      -1.068   6.918  26.126  1.00 55.15           N1+
ATOM   1405  C   LYS H 184       1.829   8.549  32.551  1.00 41.45           C  
ATOM   1406  O   LYS H 184       2.539   7.600  32.879  1.00 41.78           O  
ATOM   1407  N   ASN H 185       2.074   9.802  32.991  1.00 40.84           N  
ATOM   1408  CA  ASN H 185       3.201  10.108  33.835  1.00 40.77           C  
ATOM   1409  CB  ASN H 185       3.264   9.297  35.143  1.00 42.61           C  
ATOM   1410  CG  ASN H 185       2.252   9.858  36.131  1.00 43.73           C  
ATOM   1411  OD1 ASN H 185       1.904  11.037  36.085  1.00 51.83           O  
ATOM   1412  ND2 ASN H 185       1.778   8.993  37.066  1.00 51.19           N  
ATOM   1413  C   ASN H 185       4.452   9.810  33.078  1.00 41.14           C  
ATOM   1414  O   ASN H 185       5.413   9.277  33.631  1.00 40.94           O  
ATOM   1415  N   THR H 186       4.477  10.164  31.777  1.00 38.92           N  
ATOM   1416  CA  THR H 186       5.640   9.844  31.008  0.98 38.08           C  
ATOM   1417  CB  THR H 186       5.380   8.763  30.005  0.99 39.34           C  
ATOM   1418  OG1 THR H 186       4.850   7.615  30.653  0.96 44.51           O  
ATOM   1419  CG2 THR H 186       6.711   8.397  29.337  0.95 41.78           C  
ATOM   1420  C   THR H 186       6.110  11.053  30.250  1.00 37.76           C  
ATOM   1421  O   THR H 186       5.317  11.908  29.855  1.00 37.58           O  
ATOM   1422  N   LEU H 187       7.443  11.135  30.038  1.00 36.16           N  
ATOM   1423  CA  LEU H 187       8.101  12.197  29.323  1.00 34.64           C  
ATOM   1424  CB  LEU H 187       9.277  12.786  30.119  1.00 33.72           C  
ATOM   1425  CG  LEU H 187      10.051  13.898  29.391  1.00 34.43           C  
ATOM   1426  CD1 LEU H 187       9.180  15.139  29.161  1.00 34.85           C  
ATOM   1427  CD2 LEU H 187      11.361  14.222  30.123  1.00 32.74           C  
ATOM   1428  C   LEU H 187       8.669  11.602  28.065  1.00 34.20           C  
ATOM   1429  O   LEU H 187       9.121  10.458  28.075  1.00 35.25           O  
ATOM   1430  N   TYR H 188       8.670  12.364  26.944  1.00 33.27           N  
ATOM   1431  CA  TYR H 188       9.127  11.799  25.701  1.00 33.38           C  
ATOM   1432  CB  TYR H 188       8.022  11.670  24.637  1.00 34.23           C  
ATOM   1433  CG  TYR H 188       6.875  10.880  25.164  1.00 34.94           C  
ATOM   1434  CD1 TYR H 188       6.885   9.506  25.138  1.00 37.00           C  
ATOM   1435  CD2 TYR H 188       5.778  11.522  25.688  1.00 35.89           C  
ATOM   1436  CE1 TYR H 188       5.819   8.785  25.620  1.00 38.10           C  
ATOM   1437  CE2 TYR H 188       4.709  10.808  26.172  1.00 38.07           C  
ATOM   1438  CZ  TYR H 188       4.728   9.437  26.137  1.00 37.20           C  
ATOM   1439  OH  TYR H 188       3.632   8.699  26.629  1.00 41.70           O  
ATOM   1440  C   TYR H 188      10.137  12.698  25.051  1.00 33.12           C  
ATOM   1441  O   TYR H 188      10.157  13.909  25.267  1.00 34.55           O  
ATOM   1442  N   LEU H 189      11.035  12.096  24.239  1.00 33.29           N  
ATOM   1443  CA  LEU H 189      11.961  12.873  23.466  1.00 32.54           C  
ATOM   1444  CB  LEU H 189      13.394  12.848  24.023  1.00 32.97           C  
ATOM   1445  CG  LEU H 189      14.383  13.702  23.211  1.00 32.37           C  
ATOM   1446  CD1 LEU H 189      13.998  15.190  23.261  1.00 32.57           C  
ATOM   1447  CD2 LEU H 189      15.831  13.451  23.660  1.00 31.66           C  
ATOM   1448  C   LEU H 189      12.001  12.275  22.091  1.00 33.79           C  
ATOM   1449  O   LEU H 189      12.468  11.152  21.905  1.00 34.82           O  
ATOM   1450  N   GLN H 190      11.513  13.020  21.080  1.00 33.21           N  
ATOM   1451  CA  GLN H 190      11.536  12.524  19.732  1.00 33.91           C  
ATOM   1452  CB  GLN H 190      10.362  13.025  18.874  1.00 35.23           C  
ATOM   1453  CG  GLN H 190      10.392  12.505  17.436  1.00 37.58           C  
ATOM   1454  CD  GLN H 190      10.097  11.015  17.465  1.00 38.99           C  
ATOM   1455  OE1 GLN H 190       9.533  10.499  18.429  1.00 39.22           O  
ATOM   1456  NE2 GLN H 190      10.487  10.296  16.378  1.00 39.20           N  
ATOM   1457  C   GLN H 190      12.786  13.044  19.106  1.00 34.64           C  
ATOM   1458  O   GLN H 190      12.988  14.253  19.014  1.00 36.06           O  
ATOM   1459  N   MET H 191      13.667  12.132  18.655  1.00 34.79           N  
ATOM   1460  CA  MET H 191      14.899  12.577  18.077  1.00 35.23           C  
ATOM   1461  CB  MET H 191      16.133  11.917  18.717  1.00 35.78           C  
ATOM   1462  CG  MET H 191      16.259  12.220  20.212  1.00 37.13           C  
ATOM   1463  SD  MET H 191      17.700  11.469  21.032  1.00 40.32           S  
ATOM   1464  CE  MET H 191      17.126   9.752  20.910  1.00 34.43           C  
ATOM   1465  C   MET H 191      14.886  12.217  16.625  1.00 36.17           C  
ATOM   1466  O   MET H 191      14.792  11.045  16.262  1.00 37.51           O  
ATOM   1467  N   ASN H 192      15.003  13.238  15.750  1.00 35.92           N  
ATOM   1468  CA  ASN H 192      14.958  13.005  14.334  1.00 34.77           C  
ATOM   1469  CB  ASN H 192      13.855  13.802  13.615  1.00 35.59           C  
ATOM   1470  CG  ASN H 192      12.494  13.277  14.048  1.00 36.82           C  
ATOM   1471  OD1 ASN H 192      12.314  12.078  14.254  1.00 38.81           O  
ATOM   1472  ND2 ASN H 192      11.506  14.202  14.192  1.00 38.44           N  
ATOM   1473  C   ASN H 192      16.254  13.457  13.733  1.00 35.94           C  
ATOM   1474  O   ASN H 192      16.977  14.261  14.315  1.00 37.49           O  
ATOM   1475  N   SER H 193      16.574  12.924  12.534  1.00 35.50           N  
ATOM   1476  CA  SER H 193      17.753  13.294  11.800  1.00 37.73           C  
ATOM   1477  CB  SER H 193      17.676  14.715  11.214  1.00 38.78           C  
ATOM   1478  OG  SER H 193      18.866  15.017  10.503  1.00 41.71           O  
ATOM   1479  C   SER H 193      18.947  13.212  12.697  1.00 35.07           C  
ATOM   1480  O   SER H 193      19.714  14.166  12.814  1.00 35.18           O  
ATOM   1481  N   LEU H 194      19.154  12.041  13.325  1.00 35.08           N  
ATOM   1482  CA  LEU H 194      20.217  11.862  14.270  1.00 34.97           C  
ATOM   1483  CB  LEU H 194      20.106  10.535  15.038  1.00 34.71           C  
ATOM   1484  CG  LEU H 194      18.912  10.498  16.009  1.00 34.09           C  
ATOM   1485  CD1 LEU H 194      18.823   9.145  16.731  1.00 35.34           C  
ATOM   1486  CD2 LEU H 194      18.972  11.675  16.996  1.00 33.49           C  
ATOM   1487  C   LEU H 194      21.558  11.907  13.607  1.00 34.54           C  
ATOM   1488  O   LEU H 194      21.739  11.476  12.467  1.00 35.24           O  
ATOM   1489  N   ARG H 195      22.545  12.455  14.348  1.00 35.41           N  
ATOM   1490  CA  ARG H 195      23.897  12.570  13.885  1.00 36.64           C  
ATOM   1491  CB  ARG H 195      24.466  13.997  13.922  1.00 37.83           C  
ATOM   1492  CG  ARG H 195      23.688  15.038  13.122  1.00 42.62           C  
ATOM   1493  CD  ARG H 195      24.370  16.404  13.176  1.00 46.11           C  
ATOM   1494  NE  ARG H 195      23.385  17.439  12.768  1.00 52.10           N  
ATOM   1495  CZ  ARG H 195      23.333  18.615  13.462  1.00 54.60           C  
ATOM   1496  NH1 ARG H 195      24.200  18.831  14.492  1.00 55.54           N1+
ATOM   1497  NH2 ARG H 195      22.411  19.566  13.139  1.00 55.18           N  
ATOM   1498  C   ARG H 195      24.744  11.806  14.850  1.00 37.12           C  
ATOM   1499  O   ARG H 195      24.299  11.446  15.937  1.00 37.20           O  
ATOM   1500  N   ALA H 196      26.011  11.560  14.475  1.00 36.28           N  
ATOM   1501  CA  ALA H 196      26.929  10.800  15.275  1.00 36.46           C  
ATOM   1502  CB  ALA H 196      28.311  10.654  14.617  1.00 36.73           C  
ATOM   1503  C   ALA H 196      27.129  11.482  16.599  1.00 35.63           C  
ATOM   1504  O   ALA H 196      27.233  10.822  17.631  1.00 37.55           O  
ATOM   1505  N   GLU H 197      27.167  12.825  16.594  1.00 35.75           N  
ATOM   1506  CA  GLU H 197      27.437  13.644  17.745  1.00 37.36           C  
ATOM   1507  CB  GLU H 197      27.561  15.129  17.388  1.00 40.26           C  
ATOM   1508  CG  GLU H 197      26.322  15.684  16.693  1.00 45.27           C  
ATOM   1509  CD  GLU H 197      26.635  17.112  16.297  1.00 50.44           C  
ATOM   1510  OE1 GLU H 197      27.475  17.303  15.377  1.00 54.16           O  
ATOM   1511  OE2 GLU H 197      26.045  18.035  16.917  1.00 51.99           O1-
ATOM   1512  C   GLU H 197      26.372  13.491  18.788  1.00 37.81           C  
ATOM   1513  O   GLU H 197      26.597  13.816  19.951  1.00 36.18           O  
ATOM   1514  N   ASP H 198      25.163  13.069  18.387  1.00 33.24           N  
ATOM   1515  CA  ASP H 198      24.055  12.874  19.278  1.00 31.42           C  
ATOM   1516  CB  ASP H 198      22.742  12.599  18.528  1.00 32.07           C  
ATOM   1517  CG  ASP H 198      22.367  13.875  17.787  1.00 32.38           C  
ATOM   1518  OD1 ASP H 198      22.543  14.977  18.374  1.00 32.38           O  
ATOM   1519  OD2 ASP H 198      21.911  13.765  16.617  1.00 32.60           O1-
ATOM   1520  C   ASP H 198      24.335  11.708  20.181  1.00 31.21           C  
ATOM   1521  O   ASP H 198      23.647  11.521  21.184  1.00 32.17           O  
ATOM   1522  N   THR H 199      25.302  10.840  19.821  1.00 29.53           N  
ATOM   1523  CA  THR H 199      25.573   9.698  20.652  1.00 29.08           C  
ATOM   1524  CB  THR H 199      26.739   8.863  20.202  1.00 29.16           C  
ATOM   1525  OG1 THR H 199      27.940   9.617  20.250  1.00 30.21           O  
ATOM   1526  CG2 THR H 199      26.488   8.385  18.770  1.00 29.65           C  
ATOM   1527  C   THR H 199      25.875  10.164  22.036  1.00 29.10           C  
ATOM   1528  O   THR H 199      26.752  11.000  22.255  1.00 30.37           O  
ATOM   1529  N   ALA H 200      25.121   9.631  23.017  1.00 28.52           N  
ATOM   1530  CA  ALA H 200      25.344  10.022  24.373  1.00 29.34           C  
ATOM   1531  CB  ALA H 200      25.121  11.524  24.620  1.00 27.94           C  
ATOM   1532  C   ALA H 200      24.369   9.290  25.232  1.00 30.16           C  
ATOM   1533  O   ALA H 200      23.453   8.628  24.743  1.00 28.49           O  
ATOM   1534  N   VAL H 201      24.588   9.361  26.559  0.92 29.60           N  
ATOM   1535  CA  VAL H 201      23.654   8.801  27.482  0.92 28.53           C  
ATOM   1536  CB  VAL H 201      24.265   8.472  28.811  0.92 29.12           C  
ATOM   1537  CG1 VAL H 201      23.161   7.949  29.744  1.00 31.05           C  
ATOM   1538  CG2 VAL H 201      25.417   7.479  28.589  1.00 31.54           C  
ATOM   1539  C   VAL H 201      22.645   9.881  27.700  0.92 29.74           C  
ATOM   1540  O   VAL H 201      23.007  11.039  27.892  0.92 31.12           O  
ATOM   1541  N   TYR H 202      21.345   9.533  27.678  1.00 29.80           N  
ATOM   1542  CA  TYR H 202      20.337  10.540  27.830  1.00 29.03           C  
ATOM   1543  CB  TYR H 202      19.254  10.507  26.734  1.00 29.82           C  
ATOM   1544  CG  TYR H 202      19.817  11.046  25.461  1.00 29.27           C  
ATOM   1545  CD1 TYR H 202      20.638  10.298  24.650  1.00 30.09           C  
ATOM   1546  CD2 TYR H 202      19.499  12.321  25.067  1.00 29.42           C  
ATOM   1547  CE1 TYR H 202      21.138  10.825  23.480  1.00 30.74           C  
ATOM   1548  CE2 TYR H 202      19.994  12.852  23.902  1.00 28.68           C  
ATOM   1549  CZ  TYR H 202      20.818  12.105  23.101  1.00 29.42           C  
ATOM   1550  OH  TYR H 202      21.326  12.650  21.903  1.00 28.49           O  
ATOM   1551  C   TYR H 202      19.647  10.331  29.141  1.00 29.10           C  
ATOM   1552  O   TYR H 202      19.176   9.234  29.438  1.00 31.12           O  
ATOM   1553  N   TYR H 203      19.566  11.405  29.956  1.00 30.20           N  
ATOM   1554  CA  TYR H 203      18.948  11.301  31.248  1.00 30.43           C  
ATOM   1555  CB  TYR H 203      19.766  11.861  32.430  1.00 31.06           C  
ATOM   1556  CG  TYR H 203      21.103  11.219  32.579  1.00 31.91           C  
ATOM   1557  CD1 TYR H 203      21.262  10.038  33.264  1.00 33.32           C  
ATOM   1558  CD2 TYR H 203      22.212  11.820  32.036  1.00 34.23           C  
ATOM   1559  CE1 TYR H 203      22.506   9.467  33.400  1.00 33.95           C  
ATOM   1560  CE2 TYR H 203      23.458  11.254  32.169  1.00 34.44           C  
ATOM   1561  CZ  TYR H 203      23.609  10.074  32.853  1.00 35.32           C  
ATOM   1562  OH  TYR H 203      24.885   9.488  32.993  1.00 38.09           O  
ATOM   1563  C   TYR H 203      17.739  12.181  31.252  1.00 31.83           C  
ATOM   1564  O   TYR H 203      17.722  13.244  30.632  1.00 31.40           O  
ATOM   1565  N   CYS H 204      16.670  11.732  31.936  0.87 32.29           N  
ATOM   1566  CA  CYS H 204      15.534  12.582  32.130  0.87 33.26           C  
ATOM   1567  CB  CYS H 204      14.160  11.891  31.940  0.87 35.53           C  
ATOM   1568  SG  CYS H 204      13.921  10.395  32.946  0.87 43.09           S  
ATOM   1569  C   CYS H 204      15.666  13.085  33.534  0.87 32.95           C  
ATOM   1570  O   CYS H 204      16.113  12.357  34.421  0.87 32.25           O  
ATOM   1571  N   ALA H 205      15.328  14.370  33.769  1.00 31.96           N  
ATOM   1572  CA  ALA H 205      15.501  14.898  35.092  1.00 33.04           C  
ATOM   1573  CB  ALA H 205      16.738  15.803  35.234  1.00 31.59           C  
ATOM   1574  C   ALA H 205      14.317  15.721  35.471  1.00 34.45           C  
ATOM   1575  O   ALA H 205      13.665  16.350  34.638  1.00 34.46           O  
ATOM   1576  N   THR H 206      14.029  15.743  36.784  1.00 33.22           N  
ATOM   1577  CA  THR H 206      12.905  16.482  37.263  1.00 34.32           C  
ATOM   1578  CB  THR H 206      12.216  15.832  38.428  1.00 35.14           C  
ATOM   1579  OG1 THR H 206      11.023  16.533  38.747  1.00  0.00           O  
ATOM   1580  CG2 THR H 206      13.171  15.814  39.631  1.00  0.00           C  
ATOM   1581  C   THR H 206      13.361  17.831  37.672  1.00 35.03           C  
ATOM   1582  O   THR H 206      14.369  17.992  38.358  1.00 34.05           O  
ATOM   1583  N   GLU H 207      12.627  18.847  37.192  1.00 33.76           N  
ATOM   1584  CA  GLU H 207      12.900  20.189  37.564  1.00 35.06           C  
ATOM   1585  CB  GLU H 207      12.323  21.246  36.609  1.00 33.47           C  
ATOM   1586  CG  GLU H 207      12.693  22.683  36.995  1.00 35.55           C  
ATOM   1587  CD  GLU H 207      12.000  23.659  36.053  1.00  0.00           C  
ATOM   1588  OE1 GLU H 207      12.312  23.632  34.832  1.00  0.00           O  
ATOM   1589  OE2 GLU H 207      11.148  24.447  36.543  1.00  0.00           O1-
ATOM   1590  C   GLU H 207      12.269  20.395  38.907  1.00 36.47           C  
ATOM   1591  O   GLU H 207      11.231  19.815  39.220  1.00 35.74           O  
ATOM   1592  N   GLY H 208      12.746  21.387  39.711  1.00 37.83           N  
ATOM   1593  CA  GLY H 208      12.032  21.677  40.927  1.00 32.27           C  
ATOM   1594  C   GLY H 208      12.243  23.131  41.271  1.00 36.26           C  
ATOM   1595  O   GLY H 208      13.370  23.622  41.349  1.00 39.19           O  
ATOM   1596  N   ASP H 209      11.142  23.866  41.535  1.00 37.57           N  
ATOM   1597  CA  ASP H 209      11.296  25.252  41.825  1.00 32.11           C  
ATOM   1598  CB  ASP H 209       9.953  25.970  42.036  1.00 42.19           C  
ATOM   1599  CG  ASP H 209       9.235  26.018  40.691  1.00 46.33           C  
ATOM   1600  OD1 ASP H 209       9.820  25.527  39.689  1.00 47.63           O  
ATOM   1601  OD2 ASP H 209       8.094  26.554  40.645  1.00 52.62           O1-
ATOM   1602  C   ASP H 209      12.092  25.319  43.083  1.00 43.94           C  
ATOM   1603  O   ASP H 209      12.958  26.178  43.242  1.00 49.72           O  
ATOM   1604  N   ASN H 210      11.784  24.422  44.038  1.00 43.86           N  
ATOM   1605  CA  ASN H 210      12.570  24.368  45.228  1.00 39.49           C  
ATOM   1606  CB  ASN H 210      11.934  23.495  46.326  1.00 50.51           C  
ATOM   1607  CG  ASN H 210      10.636  24.170  46.746  1.00 52.66           C  
ATOM   1608  OD1 ASN H 210       9.737  24.357  45.929  1.00 54.46           O  
ATOM   1609  ND2 ASN H 210      10.531  24.555  48.048  1.00  0.00           N  
ATOM   1610  C   ASN H 210      13.916  23.795  44.895  1.00 51.39           C  
ATOM   1611  O   ASN H 210      14.947  24.351  45.271  1.00 51.01           O  
ATOM   1612  N   ASP H 211      13.945  22.673  44.146  1.00 56.12           N  
ATOM   1613  CA  ASP H 211      15.194  22.016  43.857  1.00 46.09           C  
ATOM   1614  CB  ASP H 211      15.251  20.551  44.328  1.00 66.62           C  
ATOM   1615  CG  ASP H 211      15.332  20.528  45.847  1.00 76.16           C  
ATOM   1616  OD1 ASP H 211      15.598  21.607  46.441  1.00106.80           O  
ATOM   1617  OD2 ASP H 211      15.134  19.429  46.431  1.00102.57           O1-
ATOM   1618  C   ASP H 211      15.449  21.979  42.361  1.00 56.19           C  
ATOM   1619  O   ASP H 211      14.671  21.453  41.558  1.00 56.15           O  
ATOM   1620  N   ALA H 212      16.586  22.558  41.935  1.00 53.81           N  
ATOM   1621  CA  ALA H 212      16.927  22.497  40.546  1.00 40.49           C  
ATOM   1622  CB  ALA H 212      18.001  23.515  40.131  1.00 47.12           C  
ATOM   1623  C   ALA H 212      17.477  21.128  40.284  1.00 52.05           C  
ATOM   1624  O   ALA H 212      18.325  20.649  41.035  1.00 57.58           O  
ATOM   1625  N   PHE H 213      16.972  20.472  39.215  1.00 42.90           N  
ATOM   1626  CA  PHE H 213      17.408  19.181  38.747  1.00 34.77           C  
ATOM   1627  CB  PHE H 213      18.713  19.191  37.948  1.00 36.35           C  
ATOM   1628  CG  PHE H 213      18.489  19.957  36.701  1.00 36.05           C  
ATOM   1629  CD1 PHE H 213      18.011  19.337  35.575  1.00 22.72           C  
ATOM   1630  CD2 PHE H 213      18.744  21.304  36.666  1.00 24.21           C  
ATOM   1631  CE1 PHE H 213      17.816  20.057  34.421  1.00 15.06           C  
ATOM   1632  CE2 PHE H 213      18.554  22.032  35.521  1.00 15.42           C  
ATOM   1633  CZ  PHE H 213      18.092  21.404  34.395  1.00 17.99           C  
ATOM   1634  C   PHE H 213      17.605  18.267  39.909  1.00 42.69           C  
ATOM   1635  O   PHE H 213      18.692  17.727  40.116  1.00 41.54           O  
ATOM   1636  N   ASP H 214      16.552  18.120  40.718  1.00 45.28           N  
ATOM   1637  CA  ASP H 214      16.550  17.360  41.921  1.00 38.79           C  
ATOM   1638  CB  ASP H 214      15.231  17.563  42.682  1.00 48.97           C  
ATOM   1639  CG  ASP H 214      15.460  17.061  44.085  1.00 44.07           C  
ATOM   1640  OD1 ASP H 214      16.573  16.526  44.324  1.00 44.07           O  
ATOM   1641  OD2 ASP H 214      14.539  17.204  44.933  1.00 43.65           O1-
ATOM   1642  C   ASP H 214      16.705  15.894  41.650  1.00 48.67           C  
ATOM   1643  O   ASP H 214      17.468  15.207  42.334  1.00 53.47           O  
ATOM   1644  N   ILE H 215      16.006  15.368  40.624  1.00 32.97           N  
ATOM   1645  CA  ILE H 215      16.014  13.932  40.520  1.00 33.26           C  
ATOM   1646  CB  ILE H 215      14.680  13.308  40.803  1.00 35.73           C  
ATOM   1647  CG1 ILE H 215      14.226  13.646  42.234  1.00 20.33           C  
ATOM   1648  CG2 ILE H 215      14.802  11.796  40.545  1.00 19.15           C  
ATOM   1649  CD1 ILE H 215      12.756  13.327  42.493  1.00 50.91           C  
ATOM   1650  C   ILE H 215      16.391  13.540  39.132  1.00 33.15           C  
ATOM   1651  O   ILE H 215      15.931  14.131  38.158  1.00 32.66           O  
ATOM   1652  N   TRP H 216      17.230  12.496  39.009  1.00 32.17           N  
ATOM   1653  CA  TRP H 216      17.688  12.090  37.716  1.00 31.88           C  
ATOM   1654  CB  TRP H 216      19.213  12.234  37.570  1.00 30.91           C  
ATOM   1655  CG  TRP H 216      19.706  13.653  37.684  1.00 28.95           C  
ATOM   1656  CD2 TRP H 216      20.350  14.382  36.624  1.00 28.67           C  
ATOM   1657  CD1 TRP H 216      19.682  14.483  38.765  1.00 29.72           C  
ATOM   1658  NE1 TRP H 216      20.258  15.689  38.446  1.00 29.15           N  
ATOM   1659  CE2 TRP H 216      20.678  15.639  37.135  1.00 27.93           C  
ATOM   1660  CE3 TRP H 216      20.648  14.030  35.342  1.00 29.33           C  
ATOM   1661  CZ2 TRP H 216      21.311  16.570  36.360  1.00 27.95           C  
ATOM   1662  CZ3 TRP H 216      21.283  14.972  34.561  1.00 29.28           C  
ATOM   1663  CH2 TRP H 216      21.606  16.217  35.063  1.00 28.55           C  
ATOM   1664  C   TRP H 216      17.384  10.634  37.560  1.00 32.93           C  
ATOM   1665  O   TRP H 216      17.219   9.915  38.545  1.00 33.86           O  
ATOM   1666  N   GLY H 217      17.256  10.180  36.297  1.00 32.93           N  
ATOM   1667  CA  GLY H 217      17.048   8.790  36.016  1.00 34.63           C  
ATOM   1668  C   GLY H 217      18.395   8.174  35.790  1.00 35.45           C  
ATOM   1669  O   GLY H 217      19.416   8.857  35.823  1.00 35.37           O  
ATOM   1670  N   GLN H 218      18.414   6.848  35.546  1.00 35.95           N  
ATOM   1671  CA  GLN H 218      19.611   6.086  35.312  1.00 36.83           C  
ATOM   1672  CB  GLN H 218      19.353   4.575  35.233  1.00 39.26           C  
ATOM   1673  CG  GLN H 218      19.085   3.925  36.588  1.00 45.39           C  
ATOM   1674  CD  GLN H 218      20.434   3.756  37.274  1.00 48.57           C  
ATOM   1675  OE1 GLN H 218      21.413   3.344  36.651  1.00 50.05           O  
ATOM   1676  NE2 GLN H 218      20.494   4.089  38.592  1.00 48.15           N  
ATOM   1677  C   GLN H 218      20.236   6.480  34.015  1.00 38.60           C  
ATOM   1678  O   GLN H 218      21.458   6.514  33.890  1.00 38.81           O  
ATOM   1679  N   GLY H 219      19.412   6.756  32.992  1.00 34.62           N  
ATOM   1680  CA  GLY H 219      19.943   7.130  31.714  1.00 33.82           C  
ATOM   1681  C   GLY H 219      19.801   5.983  30.763  1.00 37.27           C  
ATOM   1682  O   GLY H 219      19.744   4.818  31.158  1.00 36.02           O  
ATOM   1683  N   THR H 220      19.709   6.309  29.457  1.00 33.64           N  
ATOM   1684  CA  THR H 220      19.632   5.313  28.425  1.00 32.41           C  
ATOM   1685  CB  THR H 220      18.283   5.214  27.771  1.00 34.85           C  
ATOM   1686  OG1 THR H 220      18.255   4.110  26.875  1.00 36.96           O  
ATOM   1687  CG2 THR H 220      17.983   6.524  27.027  1.00 32.38           C  
ATOM   1688  C   THR H 220      20.631   5.716  27.387  1.00 32.28           C  
ATOM   1689  O   THR H 220      20.792   6.900  27.099  1.00 31.11           O  
ATOM   1690  N   THR H 221      21.324   4.739  26.767  1.00 31.08           N  
ATOM   1691  CA  THR H 221      22.369   5.132  25.871  1.00 30.25           C  
ATOM   1692  CB  THR H 221      23.603   4.280  25.947  1.00 31.21           C  
ATOM   1693  OG1 THR H 221      23.313   2.959  25.513  1.00 27.95           O  
ATOM   1694  CG2 THR H 221      24.107   4.270  27.400  1.00 26.59           C  
ATOM   1695  C   THR H 221      21.891   5.073  24.465  1.00 30.65           C  
ATOM   1696  O   THR H 221      21.227   4.128  24.044  1.00 29.80           O  
ATOM   1697  N   VAL H 222      22.222   6.132  23.706  1.00 28.50           N  
ATOM   1698  CA  VAL H 222      21.861   6.182  22.328  1.00 28.56           C  
ATOM   1699  CB  VAL H 222      21.088   7.418  21.966  1.00 28.61           C  
ATOM   1700  CG1 VAL H 222      20.816   7.404  20.452  1.00 29.59           C  
ATOM   1701  CG2 VAL H 222      19.815   7.464  22.828  1.00 25.91           C  
ATOM   1702  C   VAL H 222      23.139   6.204  21.558  1.00 28.47           C  
ATOM   1703  O   VAL H 222      24.006   7.044  21.801  1.00 28.87           O  
ATOM   1704  N   THR H 223      23.303   5.262  20.611  1.00 28.10           N  
ATOM   1705  CA  THR H 223      24.513   5.269  19.846  1.00 29.62           C  
ATOM   1706  CB  THR H 223      25.308   4.002  19.971  1.00 31.72           C  
ATOM   1707  OG1 THR H 223      25.630   3.770  21.335  1.00 31.17           O  
ATOM   1708  CG2 THR H 223      26.599   4.149  19.149  1.00 28.49           C  
ATOM   1709  C   THR H 223      24.127   5.439  18.415  1.00 28.62           C  
ATOM   1710  O   THR H 223      23.285   4.710  17.892  1.00 30.96           O  
ATOM   1711  N   VAL H 224      24.730   6.436  17.744  1.00 29.15           N  
ATOM   1712  CA  VAL H 224      24.416   6.697  16.372  1.00 30.26           C  
ATOM   1713  CB  VAL H 224      24.159   8.151  16.114  1.00 29.44           C  
ATOM   1714  CG1 VAL H 224      23.910   8.345  14.611  1.00 29.57           C  
ATOM   1715  CG2 VAL H 224      23.003   8.612  17.016  1.00 29.21           C  
ATOM   1716  C   VAL H 224      25.608   6.319  15.556  1.00 29.91           C  
ATOM   1717  O   VAL H 224      26.655   6.958  15.648  1.00 29.99           O  
ATOM   1718  N   SER H 225      25.467   5.272  14.717  1.00 29.85           N  
ATOM   1719  CA  SER H 225      26.578   4.846  13.915  1.00 30.86           C  
ATOM   1720  CB  SER H 225      27.489   3.832  14.626  1.00 32.73           C  
ATOM   1721  OG  SER H 225      28.064   4.411  15.788  1.00 32.37           O  
ATOM   1722  C   SER H 225      26.038   4.146  12.708  1.00 31.36           C  
ATOM   1723  O   SER H 225      24.928   3.620  12.722  1.00 32.54           O  
ATOM   1724  N   SER H 226      26.832   4.118  11.619  1.00 32.86           N  
ATOM   1725  CA  SER H 226      26.397   3.455  10.424  1.00 35.93           C  
ATOM   1726  CB  SER H 226      27.100   3.956   9.152  1.00 35.79           C  
ATOM   1727  OG  SER H 226      26.755   5.312   8.906  1.00 39.53           O  
ATOM   1728  C   SER H 226      26.713   1.972  10.574  1.00 37.63           C  
ATOM   1729  O   SER H 226      26.524   1.222   9.577  1.00 35.86           O  
ATOM   1730  OXT SER H 226      27.151   1.569  11.683  1.00  0.00           O1-
TER    1731      SER H 226 
CONECT  163  664
CONECT  664  163
CONECT  987 1568
CONECT 1568  987
END
