# Supplementary material for: Fully automated antibody structure prediction using BIOVIA tools: Validation study
Source: PLoS One. 2017 May 18;12(5):e0177923. doi: 10.1371/journal.pone.0177923 (PMC5436848; doi:10.1371/journal.pone.0177923)
Supplement: S2 Dataset — Predicted structures using the Top5 framework method, Chothia CDR definition with canonical filtering and generating 50 models. These were used in the comparison against predictions using no filtering. (ZIP) [file pone.0177923.s004.zip › 4ORG_LH_FV_FinalModel.pdb]

REMARK   Accelrys Discovery Studio PDB file
REMARK   Created:  2015-04-10T08:50:58Z
SSBOND   1 CYS L   20    CYS L   87                                     
SSBOND   2 CYS H  131    CYS H  205                                     
ATOM      1  N   VAL L   1      29.580  28.074  29.666  1.00 73.42           N1+
ATOM      2  CA  VAL L   1      29.896  27.061  30.697  1.00 68.33           C  
ATOM      3  CB  VAL L   1      30.716  25.945  30.110  1.00 74.11           C  
ATOM      4  CG1 VAL L   1      32.067  26.506  29.638  1.00 70.04           C  
ATOM      5  CG2 VAL L   1      30.840  24.829  31.159  1.00 72.26           C  
ATOM      6  C   VAL L   1      30.641  27.694  31.828  1.00 63.57           C  
ATOM      7  O   VAL L   1      31.664  28.349  31.632  1.00 58.39           O  
ATOM      8  N   LEU L   2      30.129  27.510  33.063  1.00 51.60           N  
ATOM      9  CA  LEU L   2      30.744  28.069  34.233  1.00 48.56           C  
ATOM     10  CB  LEU L   2      29.959  27.764  35.519  1.00 46.27           C  
ATOM     11  CG  LEU L   2      28.529  28.343  35.514  1.00 47.26           C  
ATOM     12  CD1 LEU L   2      27.788  28.007  36.819  1.00 47.06           C  
ATOM     13  CD2 LEU L   2      28.525  29.849  35.206  1.00 47.34           C  
ATOM     14  C   LEU L   2      32.089  27.426  34.331  1.00 50.05           C  
ATOM     15  O   LEU L   2      32.270  26.297  33.882  1.00 50.54           O  
ATOM     16  N   THR L   3      33.079  28.131  34.909  1.00 46.68           N  
ATOM     17  CA  THR L   3      34.398  27.564  34.908  1.00 46.57           C  
ATOM     18  CB  THR L   3      35.493  28.571  34.697  1.00 48.91           C  
ATOM     19  OG1 THR L   3      36.721  27.906  34.441  1.00 51.05           O  
ATOM     20  CG2 THR L   3      35.628  29.445  35.953  1.00 49.82           C  
ATOM     21  C   THR L   3      34.670  26.862  36.200  1.00 48.51           C  
ATOM     22  O   THR L   3      34.406  27.381  37.284  1.00 49.30           O  
ATOM     23  N   GLN L   4      35.204  25.628  36.092  1.00 47.43           N  
ATOM     24  CA  GLN L   4      35.575  24.840  37.231  1.00 48.49           C  
ATOM     25  CB  GLN L   4      34.667  23.616  37.454  1.00 48.08           C  
ATOM     26  CG  GLN L   4      33.206  23.972  37.742  1.00 47.22           C  
ATOM     27  CD  GLN L   4      32.419  22.683  37.947  1.00 47.97           C  
ATOM     28  OE1 GLN L   4      31.199  22.655  37.796  1.00 48.96           O  
ATOM     29  NE2 GLN L   4      33.131  21.580  38.299  1.00 48.11           N  
ATOM     30  C   GLN L   4      36.949  24.315  36.946  1.00 53.51           C  
ATOM     31  O   GLN L   4      37.337  24.191  35.785  1.00 56.61           O  
ATOM     32  N   PRO L   5      37.721  24.015  37.956  1.00 51.53           N  
ATOM     33  CA  PRO L   5      39.023  23.451  37.739  1.00 50.59           C  
ATOM     34  CD  PRO L   5      37.578  24.598  39.276  1.00 51.05           C  
ATOM     35  CB  PRO L   5      39.752  23.544  39.082  1.00 51.08           C  
ATOM     36  CG  PRO L   5      38.645  23.867  40.107  1.00 51.67           C  
ATOM     37  C   PRO L   5      38.813  22.062  37.232  1.00 51.08           C  
ATOM     38  O   PRO L   5      37.893  21.400  37.705  1.00 50.67           O  
ATOM     39  N   PRO L   6      39.602  21.600  36.306  1.00 49.59           N  
ATOM     40  CA  PRO L   6      39.413  20.289  35.759  1.00 48.02           C  
ATOM     41  CD  PRO L   6      40.378  22.457  35.429  1.00 49.58           C  
ATOM     42  CB  PRO L   6      40.311  20.212  34.520  1.00 50.31           C  
ATOM     43  CG  PRO L   6      41.209  21.463  34.606  1.00 53.39           C  
ATOM     44  C   PRO L   6      39.635  19.208  36.762  1.00 46.14           C  
ATOM     45  O   PRO L   6      39.004  18.158  36.648  1.00 42.35           O  
ATOM     46  N   SER L   7      40.523  19.418  37.750  1.00 45.76           N  
ATOM     47  CA  SER L   7      40.718  18.341  38.672  1.00 46.81           C  
ATOM     48  CB  SER L   7      41.773  17.319  38.212  1.00 50.50           C  
ATOM     49  OG  SER L   7      43.060  17.919  38.181  1.00 59.22           O  
ATOM     50  C   SER L   7      41.185  18.885  39.981  1.00 48.05           C  
ATOM     51  O   SER L   7      41.743  19.979  40.059  1.00 48.74           O  
ATOM     52  N   VAL L   8      40.938  18.111  41.056  1.00 46.71           N  
ATOM     53  CA  VAL L   8      41.381  18.477  42.370  1.00 46.41           C  
ATOM     54  CB  VAL L   8      40.334  19.188  43.175  1.00 45.36           C  
ATOM     55  CG1 VAL L   8      40.001  20.518  42.478  1.00 26.65           C  
ATOM     56  CG2 VAL L   8      39.123  18.255  43.345  1.00 26.45           C  
ATOM     57  C   VAL L   8      41.699  17.202  43.090  1.00 50.36           C  
ATOM     58  O   VAL L   8      41.179  16.140  42.747  1.00 52.38           O  
ATOM     59  N   SER L   9      42.585  17.263  44.105  1.00 50.03           N  
ATOM     60  CA  SER L   9      42.897  16.051  44.810  1.00 51.66           C  
ATOM     61  CB  SER L   9      44.074  15.268  44.204  1.00 56.38           C  
ATOM     62  OG  SER L   9      45.278  16.013  44.305  1.00 63.17           O  
ATOM     63  C   SER L   9      43.268  16.377  46.223  1.00 51.92           C  
ATOM     64  O   SER L   9      43.647  17.503  46.542  1.00 52.11           O  
ATOM     65  N   ALA L  10      43.133  15.378  47.118  1.00 51.37           N  
ATOM     66  CA  ALA L  10      43.524  15.551  48.487  1.00 51.13           C  
ATOM     67  CB  ALA L  10      42.545  16.392  49.323  1.00 24.67           C  
ATOM     68  C   ALA L  10      43.596  14.189  49.104  1.00 53.24           C  
ATOM     69  O   ALA L  10      43.093  13.212  48.552  1.00 53.57           O  
ATOM     70  N   ALA L  11      44.275  14.088  50.262  1.00 53.04           N  
ATOM     71  CA  ALA L  11      44.401  12.840  50.959  1.00 52.87           C  
ATOM     72  CB  ALA L  11      45.624  12.766  51.890  1.00 54.92           C  
ATOM     73  C   ALA L  11      43.183  12.661  51.804  1.00 50.22           C  
ATOM     74  O   ALA L  11      42.459  13.615  52.085  1.00 51.51           O  
ATOM     75  N   PRO L  12      42.932  11.453  52.218  1.00 47.58           N  
ATOM     76  CA  PRO L  12      41.776  11.230  53.032  1.00 47.58           C  
ATOM     77  CD  PRO L  12      43.253  10.294  51.402  1.00 46.52           C  
ATOM     78  CB  PRO L  12      41.614   9.715  53.114  1.00 47.25           C  
ATOM     79  CG  PRO L  12      42.200   9.231  51.772  1.00 46.87           C  
ATOM     80  C   PRO L  12      41.889  11.946  54.336  1.00 51.06           C  
ATOM     81  O   PRO L  12      42.965  11.944  54.931  1.00 52.45           O  
ATOM     82  N   GLY L  13      40.782  12.570  54.786  1.00 50.73           N  
ATOM     83  CA  GLY L  13      40.755  13.279  56.030  1.00 49.95           C  
ATOM     84  C   GLY L  13      40.999  14.740  55.782  1.00 51.07           C  
ATOM     85  O   GLY L  13      40.743  15.567  56.655  1.00 50.17           O  
ATOM     86  N   GLN L  14      41.486  15.105  54.581  1.00 50.91           N  
ATOM     87  CA  GLN L  14      41.788  16.484  54.308  1.00 52.50           C  
ATOM     88  CB  GLN L  14      42.892  16.691  53.256  1.00 52.24           C  
ATOM     89  CG  GLN L  14      44.266  16.210  53.724  1.00 60.78           C  
ATOM     90  CD  GLN L  14      45.280  16.527  52.634  1.00 67.31           C  
ATOM     91  OE1 GLN L  14      45.645  15.668  51.835  1.00 67.66           O  
ATOM     92  NE2 GLN L  14      45.755  17.799  52.595  1.00 65.41           N  
ATOM     93  C   GLN L  14      40.562  17.189  53.817  1.00 53.42           C  
ATOM     94  O   GLN L  14      39.525  16.575  53.570  1.00 52.34           O  
ATOM     95  N   LYS L  15      40.646  18.533  53.707  1.00 52.11           N  
ATOM     96  CA  LYS L  15      39.540  19.289  53.197  1.00 51.10           C  
ATOM     97  CB  LYS L  15      39.168  20.532  54.024  1.00 53.01           C  
ATOM     98  CG  LYS L  15      40.198  21.660  53.940  1.00 52.94           C  
ATOM     99  CD  LYS L  15      39.653  23.019  54.385  1.00 56.79           C  
ATOM    100  CE  LYS L  15      38.757  23.678  53.333  1.00 49.74           C  
ATOM    101  NZ  LYS L  15      38.260  24.983  53.818  1.00 51.86           N1+
ATOM    102  C   LYS L  15      39.936  19.791  51.845  1.00 51.64           C  
ATOM    103  O   LYS L  15      41.097  20.124  51.613  1.00 51.57           O  
ATOM    104  N   VAL L  16      38.967  19.839  50.906  0.82 49.43           N  
ATOM    105  CA  VAL L  16      39.243  20.304  49.579  0.82 49.91           C  
ATOM    106  CB  VAL L  16      39.340  19.181  48.589  0.82 51.47           C  
ATOM    107  CG1 VAL L  16      38.020  18.399  48.612  0.82 55.26           C  
ATOM    108  CG2 VAL L  16      39.700  19.750  47.211  0.82 55.99           C  
ATOM    109  C   VAL L  16      38.129  21.221  49.173  0.82 51.68           C  
ATOM    110  O   VAL L  16      37.016  21.141  49.691  0.82 50.51           O  
ATOM    111  N   THR L  17      38.421  22.137  48.230  1.00 48.77           N  
ATOM    112  CA  THR L  17      37.475  23.132  47.819  1.00 46.25           C  
ATOM    113  CB  THR L  17      37.969  24.483  48.237  1.00 48.05           C  
ATOM    114  OG1 THR L  17      38.173  24.511  49.640  1.00 53.20           O  
ATOM    115  CG2 THR L  17      36.951  25.547  47.859  1.00 50.70           C  
ATOM    116  C   THR L  17      37.404  23.111  46.318  1.00 44.93           C  
ATOM    117  O   THR L  17      38.427  22.945  45.656  1.00 46.40           O  
ATOM    118  N   ILE L  18      36.189  23.256  45.738  1.00 40.73           N  
ATOM    119  CA  ILE L  18      36.062  23.282  44.302  1.00 39.36           C  
ATOM    120  CB  ILE L  18      35.259  22.143  43.751  1.00 38.06           C  
ATOM    121  CG1 ILE L  18      35.931  20.806  44.107  1.00 37.54           C  
ATOM    122  CG2 ILE L  18      35.091  22.358  42.239  1.00 37.51           C  
ATOM    123  CD1 ILE L  18      35.049  19.592  43.834  1.00 38.15           C  
ATOM    124  C   ILE L  18      35.343  24.545  43.936  1.00 42.02           C  
ATOM    125  O   ILE L  18      34.221  24.779  44.381  1.00 43.10           O  
ATOM    126  N   SER L  19      35.975  25.393  43.099  1.00 42.26           N  
ATOM    127  CA  SER L  19      35.384  26.655  42.748  1.00 44.55           C  
ATOM    128  CB  SER L  19      36.420  27.764  42.499  1.00 51.03           C  
ATOM    129  OG  SER L  19      37.224  27.445  41.373  1.00 60.54           O  
ATOM    130  C   SER L  19      34.552  26.533  41.507  1.00 46.91           C  
ATOM    131  O   SER L  19      34.728  25.623  40.699  1.00 46.13           O  
ATOM    132  N   CYS L  20      33.601  27.479  41.348  1.00 47.04           N  
ATOM    133  CA  CYS L  20      32.746  27.554  40.198  1.00 45.97           C  
ATOM    134  CB  CYS L  20      31.334  26.979  40.487  1.00 47.08           C  
ATOM    135  SG  CYS L  20      30.185  27.024  39.078  1.00 58.93           S  
ATOM    136  C   CYS L  20      32.635  29.022  39.896  1.00 45.35           C  
ATOM    137  O   CYS L  20      32.080  29.781  40.688  1.00 43.54           O  
ATOM    138  N   SER L  21      33.160  29.470  38.735  1.00 45.71           N  
ATOM    139  CA  SER L  21      33.162  30.883  38.463  1.00 46.33           C  
ATOM    140  CB  SER L  21      34.547  31.397  38.034  1.00 49.17           C  
ATOM    141  OG  SER L  21      34.507  32.793  37.778  1.00 67.53           O  
ATOM    142  C   SER L  21      32.191  31.171  37.358  1.00 49.79           C  
ATOM    143  O   SER L  21      32.152  30.468  36.349  1.00 50.13           O  
ATOM    144  N   GLY L  22      31.393  32.249  37.516  1.00 48.37           N  
ATOM    145  CA  GLY L  22      30.386  32.565  36.540  1.00 48.06           C  
ATOM    146  C   GLY L  22      30.361  34.046  36.316  1.00 50.14           C  
ATOM    147  O   GLY L  22      31.400  34.701  36.319  1.00 52.36           O  
ATOM    148  N   SER L  23      29.150  34.599  36.074  1.00 47.39           N  
ATOM    149  CA  SER L  23      28.991  36.003  35.808  1.00 46.13           C  
ATOM    150  CB  SER L  23      28.871  36.334  34.311  1.00 50.51           C  
ATOM    151  OG  SER L  23      27.694  35.749  33.778  1.00 53.50           O  
ATOM    152  C   SER L  23      27.725  36.467  36.473  1.00 44.31           C  
ATOM    153  O   SER L  23      27.046  35.701  37.151  1.00 42.31           O  
ATOM    154  N   SER L  24      27.386  37.760  36.294  0.77 45.36           N  
ATOM    155  CA  SER L  24      26.254  38.378  36.934  0.77 44.86           C  
ATOM    156  CB  SER L  24      26.160  39.885  36.643  0.77 46.59           C  
ATOM    157  OG  SER L  24      27.288  40.556  37.184  0.62 59.13           O  
ATOM    158  C   SER L  24      24.968  37.759  36.469  0.77 47.07           C  
ATOM    159  O   SER L  24      23.997  37.695  37.222  0.77 46.10           O  
ATOM    160  N   SER L  25      24.917  37.299  35.208  1.00 44.47           N  
ATOM    161  CA  SER L  25      23.704  36.764  34.649  1.00 45.40           C  
ATOM    162  CB  SER L  25      23.772  36.613  33.119  1.00 46.91           C  
ATOM    163  OG  SER L  25      24.773  35.675  32.756  1.00 52.59           O  
ATOM    164  C   SER L  25      23.364  35.421  35.232  1.00 47.36           C  
ATOM    165  O   SER L  25      22.221  34.972  35.128  1.00 47.07           O  
ATOM    166  N   ASN L  26      24.343  34.743  35.863  1.00 44.39           N  
ATOM    167  CA  ASN L  26      24.132  33.408  36.360  1.00 43.39           C  
ATOM    168  CB  ASN L  26      25.287  32.447  36.036  1.00 40.85           C  
ATOM    169  CG  ASN L  26      25.689  32.554  34.581  1.00 46.24           C  
ATOM    170  OD1 ASN L  26      24.868  32.434  33.675  1.00 45.33           O  
ATOM    171  ND2 ASN L  26      27.007  32.797  34.352  1.00 41.91           N  
ATOM    172  C   ASN L  26      24.222  33.454  37.849  1.00 42.83           C  
ATOM    173  O   ASN L  26      23.267  33.752  38.563  1.00 44.10           O  
ATOM    174  N   ILE L  27      25.436  33.153  38.341  1.00 39.07           N  
ATOM    175  CA  ILE L  27      25.732  33.009  39.735  1.00 40.83           C  
ATOM    176  CB  ILE L  27      27.194  32.772  39.988  1.00 42.60           C  
ATOM    177  CG1 ILE L  27      27.683  31.497  39.279  1.00 42.63           C  
ATOM    178  CG2 ILE L  27      27.401  32.742  41.512  1.00 42.41           C  
ATOM    179  CD1 ILE L  27      27.021  30.214  39.779  1.00 41.83           C  
ATOM    180  C   ILE L  27      25.375  34.269  40.452  1.00 45.32           C  
ATOM    181  O   ILE L  27      24.847  34.224  41.560  1.00 47.58           O  
ATOM    182  N   GLY L  28      25.652  35.437  39.851  1.00 43.57           N  
ATOM    183  CA  GLY L  28      25.376  36.641  40.574  1.00 45.70           C  
ATOM    184  C   GLY L  28      23.913  36.720  40.902  1.00 48.97           C  
ATOM    185  O   GLY L  28      23.546  37.149  41.993  1.00 49.95           O  
ATOM    186  N   ASN L  29      23.045  36.400  39.923  1.00 46.32           N  
ATOM    187  CA  ASN L  29      21.612  36.465  40.063  1.00 45.39           C  
ATOM    188  CB  ASN L  29      20.921  36.801  38.738  1.00 45.34           C  
ATOM    189  CG  ASN L  29      21.332  38.227  38.414  1.00 48.35           C  
ATOM    190  OD1 ASN L  29      21.654  39.011  39.306  1.00 48.69           O  
ATOM    191  ND2 ASN L  29      21.330  38.575  37.101  1.00 48.33           N  
ATOM    192  C   ASN L  29      20.925  35.252  40.644  1.00 45.70           C  
ATOM    193  O   ASN L  29      19.898  35.394  41.304  1.00 49.78           O  
ATOM    194  N   ASN L  30      21.428  34.025  40.400  1.00 43.13           N  
ATOM    195  CA  ASN L  30      20.663  32.847  40.732  1.00 39.31           C  
ATOM    196  CB  ASN L  30      20.383  31.986  39.497  1.00 37.16           C  
ATOM    197  CG  ASN L  30      19.609  32.851  38.525  1.00 37.02           C  
ATOM    198  OD1 ASN L  30      18.394  32.995  38.642  1.00 42.96           O  
ATOM    199  ND2 ASN L  30      20.333  33.462  37.551  1.00 42.13           N  
ATOM    200  C   ASN L  30      21.435  31.964  41.661  1.00 43.04           C  
ATOM    201  O   ASN L  30      22.644  32.108  41.823  1.00 45.58           O  
ATOM    202  N   PHE L  31      20.727  31.002  42.294  1.00 39.27           N  
ATOM    203  CA  PHE L  31      21.343  30.092  43.218  1.00 39.34           C  
ATOM    204  CB  PHE L  31      20.352  29.437  44.199  1.00 46.25           C  
ATOM    205  CG  PHE L  31      20.038  30.486  45.213  1.00 38.25           C  
ATOM    206  CD1 PHE L  31      19.145  31.492  44.926  1.00 42.52           C  
ATOM    207  CD2 PHE L  31      20.668  30.492  46.438  1.00 42.87           C  
ATOM    208  CE1 PHE L  31      18.862  32.467  45.852  1.00 43.38           C  
ATOM    209  CE2 PHE L  31      20.387  31.464  47.370  1.00 42.87           C  
ATOM    210  CZ  PHE L  31      19.481  32.455  47.079  1.00 43.18           C  
ATOM    211  C   PHE L  31      22.097  29.043  42.464  1.00 39.85           C  
ATOM    212  O   PHE L  31      21.857  28.813  41.280  1.00 37.31           O  
ATOM    213  N   VAL L  32      23.079  28.409  43.139  1.00 39.11           N  
ATOM    214  CA  VAL L  32      23.900  27.419  42.507  1.00 37.41           C  
ATOM    215  CB  VAL L  32      25.367  27.670  42.693  1.00 36.92           C  
ATOM    216  CG1 VAL L  32      26.162  26.531  42.029  1.00 38.08           C  
ATOM    217  CG2 VAL L  32      25.689  29.070  42.148  1.00 36.07           C  
ATOM    218  C   VAL L  32      23.617  26.092  43.129  1.00 37.90           C  
ATOM    219  O   VAL L  32      23.409  25.985  44.336  1.00 42.00           O  
ATOM    220  N   SER L  33      23.607  25.041  42.287  1.00 35.37           N  
ATOM    221  CA  SER L  33      23.367  23.693  42.720  1.00 34.75           C  
ATOM    222  CB  SER L  33      22.225  23.040  41.938  1.00 35.59           C  
ATOM    223  OG  SER L  33      22.528  23.082  40.551  1.00 31.75           O  
ATOM    224  C   SER L  33      24.611  22.899  42.427  1.00 36.17           C  
ATOM    225  O   SER L  33      25.369  23.236  41.519  1.00 35.81           O  
ATOM    226  N   TRP L  34      24.868  21.833  43.216  1.00 35.05           N  
ATOM    227  CA  TRP L  34      26.031  21.017  42.985  1.00 33.52           C  
ATOM    228  CB  TRP L  34      27.052  21.086  44.135  1.00 32.96           C  
ATOM    229  CG  TRP L  34      27.714  22.437  44.271  1.00 34.06           C  
ATOM    230  CD2 TRP L  34      28.964  22.789  43.658  1.00 35.37           C  
ATOM    231  CD1 TRP L  34      27.294  23.541  44.954  1.00 34.85           C  
ATOM    232  NE1 TRP L  34      28.202  24.562  44.801  1.00 36.91           N  
ATOM    233  CE2 TRP L  34      29.236  24.111  44.007  1.00 37.56           C  
ATOM    234  CE3 TRP L  34      29.817  22.067  42.872  1.00 38.81           C  
ATOM    235  CZ2 TRP L  34      30.369  24.737  43.569  1.00 40.49           C  
ATOM    236  CZ3 TRP L  34      30.958  22.701  42.432  1.00 41.88           C  
ATOM    237  CH2 TRP L  34      31.227  24.010  42.774  1.00 42.95           C  
ATOM    238  C   TRP L  34      25.601  19.583  42.847  1.00 34.85           C  
ATOM    239  O   TRP L  34      24.752  19.107  43.599  1.00 34.96           O  
ATOM    240  N   TYR L  35      26.204  18.849  41.884  1.00 33.11           N  
ATOM    241  CA  TYR L  35      25.843  17.474  41.655  1.00 35.25           C  
ATOM    242  CB  TYR L  35      25.406  17.140  40.226  1.00 34.71           C  
ATOM    243  CG  TYR L  35      24.415  18.115  39.717  1.00 35.75           C  
ATOM    244  CD1 TYR L  35      24.882  19.294  39.202  1.00 34.30           C  
ATOM    245  CD2 TYR L  35      23.063  17.866  39.724  1.00 37.22           C  
ATOM    246  CE1 TYR L  35      24.017  20.224  38.696  1.00 34.52           C  
ATOM    247  CE2 TYR L  35      22.188  18.798  39.217  1.00 38.40           C  
ATOM    248  CZ  TYR L  35      22.672  19.976  38.700  1.00 38.04           C  
ATOM    249  OH  TYR L  35      21.807  20.950  38.161  1.00 36.81           O  
ATOM    250  C   TYR L  35      27.090  16.646  41.764  1.00 39.07           C  
ATOM    251  O   TYR L  35      28.189  17.094  41.435  1.00 39.55           O  
ATOM    252  N   GLN L  36      26.939  15.386  42.221  1.00 39.32           N  
ATOM    253  CA  GLN L  36      28.058  14.491  42.301  1.00 40.13           C  
ATOM    254  CB  GLN L  36      28.220  13.851  43.693  1.00 41.40           C  
ATOM    255  CG  GLN L  36      29.412  12.896  43.795  1.00 41.67           C  
ATOM    256  CD  GLN L  36      29.460  12.334  45.210  1.00 47.37           C  
ATOM    257  OE1 GLN L  36      29.352  11.126  45.419  1.00 49.77           O  
ATOM    258  NE2 GLN L  36      29.632  13.232  46.215  1.00 46.98           N  
ATOM    259  C   GLN L  36      27.792  13.377  41.330  1.00 41.92           C  
ATOM    260  O   GLN L  36      26.680  12.853  41.275  1.00 42.42           O  
ATOM    261  N   GLN L  37      28.795  12.986  40.518  1.00 39.91           N  
ATOM    262  CA  GLN L  37      28.532  11.924  39.588  1.00 41.95           C  
ATOM    263  CB  GLN L  37      28.492  12.379  38.115  1.00 41.35           C  
ATOM    264  CG  GLN L  37      28.166  11.241  37.140  1.00 42.20           C  
ATOM    265  CD  GLN L  37      28.139  11.786  35.716  1.00 45.68           C  
ATOM    266  OE1 GLN L  37      27.723  11.097  34.784  1.00 48.58           O  
ATOM    267  NE2 GLN L  37      28.595  13.054  35.536  1.00 36.42           N  
ATOM    268  C   GLN L  37      29.602  10.883  39.704  1.00 46.26           C  
ATOM    269  O   GLN L  37      30.787  11.153  39.511  1.00 47.24           O  
ATOM    270  N   ARG L  38      29.181   9.645  40.032  1.00 51.28           N  
ATOM    271  CA  ARG L  38      30.067   8.524  40.139  1.00 55.84           C  
ATOM    272  CB  ARG L  38      29.579   7.477  41.159  1.00 57.36           C  
ATOM    273  CG  ARG L  38      30.595   6.385  41.505  1.00 61.66           C  
ATOM    274  CD  ARG L  38      30.137   5.504  42.672  1.00  0.00           C  
ATOM    275  NE  ARG L  38      31.193   4.487  42.935  1.00  0.00           N  
ATOM    276  CZ  ARG L  38      31.089   3.237  42.397  1.00  0.00           C  
ATOM    277  NH1 ARG L  38      30.019   2.924  41.613  1.00  0.00           N1+
ATOM    278  NH2 ARG L  38      32.049   2.301  42.654  1.00  0.00           N  
ATOM    279  C   ARG L  38      30.116   7.905  38.780  1.00 57.81           C  
ATOM    280  O   ARG L  38      29.211   8.101  37.968  1.00 57.40           O  
ATOM    281  N   PRO L  39      31.148   7.170  38.489  1.00 60.26           N  
ATOM    282  CA  PRO L  39      31.229   6.610  37.175  1.00 61.02           C  
ATOM    283  CD  PRO L  39      32.463   7.429  39.052  1.00 61.11           C  
ATOM    284  CB  PRO L  39      32.641   6.043  37.054  1.00 64.39           C  
ATOM    285  CG  PRO L  39      33.466   6.957  37.982  1.00 62.86           C  
ATOM    286  C   PRO L  39      30.127   5.638  36.918  1.00 64.14           C  
ATOM    287  O   PRO L  39      29.878   4.778  37.762  1.00 65.95           O  
ATOM    288  N   GLY L  40      29.453   5.766  35.760  1.00 64.74           N  
ATOM    289  CA  GLY L  40      28.444   4.831  35.357  1.00 66.54           C  
ATOM    290  C   GLY L  40      27.147   5.055  36.075  1.00 68.73           C  
ATOM    291  O   GLY L  40      26.284   4.178  36.062  1.00 69.99           O  
ATOM    292  N   THR L  41      26.950   6.219  36.724  1.00 63.84           N  
ATOM    293  CA  THR L  41      25.694   6.396  37.401  1.00 60.42           C  
ATOM    294  CB  THR L  41      25.801   6.340  38.899  1.00 63.82           C  
ATOM    295  OG1 THR L  41      26.646   7.378  39.373  1.00 75.12           O  
ATOM    296  CG2 THR L  41      26.366   4.970  39.308  1.00 72.52           C  
ATOM    297  C   THR L  41      25.139   7.737  37.038  1.00 57.18           C  
ATOM    298  O   THR L  41      25.824   8.563  36.437  1.00 57.83           O  
ATOM    299  N   ALA L  42      23.850   7.960  37.373  1.00 53.67           N  
ATOM    300  CA  ALA L  42      23.188   9.211  37.117  1.00 50.61           C  
ATOM    301  CB  ALA L  42      21.659   9.142  37.276  1.00 51.69           C  
ATOM    302  C   ALA L  42      23.697  10.190  38.125  1.00 48.67           C  
ATOM    303  O   ALA L  42      24.162   9.808  39.196  1.00 49.44           O  
ATOM    304  N   PRO L  43      23.634  11.449  37.799  1.00 43.43           N  
ATOM    305  CA  PRO L  43      24.088  12.454  38.718  1.00 40.58           C  
ATOM    306  CD  PRO L  43      23.769  11.869  36.413  1.00 41.99           C  
ATOM    307  CB  PRO L  43      24.165  13.746  37.909  1.00 40.56           C  
ATOM    308  CG  PRO L  43      24.424  13.260  36.470  1.00 41.38           C  
ATOM    309  C   PRO L  43      23.171  12.520  39.894  1.00 41.87           C  
ATOM    310  O   PRO L  43      21.989  12.219  39.741  1.00 43.26           O  
ATOM    311  N   SER L  44      23.700  12.890  41.079  1.00 41.52           N  
ATOM    312  CA  SER L  44      22.877  12.989  42.252  1.00 42.68           C  
ATOM    313  CB  SER L  44      23.318  12.054  43.389  1.00 45.82           C  
ATOM    314  OG  SER L  44      24.598  12.443  43.862  1.00  0.00           O  
ATOM    315  C   SER L  44      23.015  14.380  42.766  1.00 41.98           C  
ATOM    316  O   SER L  44      24.067  15.000  42.616  1.00 40.17           O  
ATOM    317  N   LEU L  45      21.962  14.928  43.404  1.00 39.47           N  
ATOM    318  CA  LEU L  45      22.186  16.289  43.776  1.00 39.42           C  
ATOM    319  CB  LEU L  45      21.026  17.234  43.561  1.00 39.25           C  
ATOM    320  CG  LEU L  45      21.517  18.687  43.559  1.00 40.03           C  
ATOM    321  CD1 LEU L  45      22.018  19.194  44.881  1.00 39.40           C  
ATOM    322  CD2 LEU L  45      22.342  19.018  42.332  1.00 39.85           C  
ATOM    323  C   LEU L  45      22.679  16.363  45.192  1.00 40.83           C  
ATOM    324  O   LEU L  45      22.127  15.758  46.111  1.00 41.95           O  
ATOM    325  N   LEU L  46      23.858  17.006  45.329  1.00 38.92           N  
ATOM    326  CA  LEU L  46      24.593  17.233  46.541  0.94 39.45           C  
ATOM    327  CB  LEU L  46      26.085  17.363  46.198  0.94 40.67           C  
ATOM    328  CG  LEU L  46      27.041  17.195  47.380  0.94 42.73           C  
ATOM    329  CD1 LEU L  46      26.911  15.782  47.970  0.93 43.62           C  
ATOM    330  CD2 LEU L  46      28.483  17.520  46.959  0.93 46.24           C  
ATOM    331  C   LEU L  46      24.157  18.437  47.355  1.00 39.91           C  
ATOM    332  O   LEU L  46      23.913  18.325  48.556  1.00 39.86           O  
ATOM    333  N   ILE L  47      24.069  19.633  46.714  1.00 37.45           N  
ATOM    334  CA  ILE L  47      23.723  20.872  47.370  1.00 37.82           C  
ATOM    335  CB  ILE L  47      24.924  21.739  47.618  1.00 37.68           C  
ATOM    336  CG1 ILE L  47      25.924  21.034  48.552  1.00 38.59           C  
ATOM    337  CG2 ILE L  47      24.431  23.097  48.140  1.00 35.36           C  
ATOM    338  CD1 ILE L  47      25.362  20.722  49.936  1.00 46.31           C  
ATOM    339  C   ILE L  47      22.800  21.676  46.487  1.00 41.63           C  
ATOM    340  O   ILE L  47      22.974  21.726  45.270  1.00 44.02           O  
ATOM    341  N   TYR L  48      21.786  22.348  47.085  1.00 39.74           N  
ATOM    342  CA  TYR L  48      20.886  23.173  46.316  1.00 37.66           C  
ATOM    343  CB  TYR L  48      19.488  22.553  46.096  1.00 35.79           C  
ATOM    344  CG  TYR L  48      18.749  22.543  47.389  1.00 40.20           C  
ATOM    345  CD1 TYR L  48      18.835  21.484  48.259  1.00 42.27           C  
ATOM    346  CD2 TYR L  48      17.964  23.611  47.738  1.00 44.41           C  
ATOM    347  CE1 TYR L  48      18.149  21.494  49.451  1.00 44.48           C  
ATOM    348  CE2 TYR L  48      17.271  23.631  48.926  1.00 46.69           C  
ATOM    349  CZ  TYR L  48      17.363  22.567  49.787  1.00 45.50           C  
ATOM    350  OH  TYR L  48      16.658  22.577  51.009  1.00 51.72           O  
ATOM    351  C   TYR L  48      20.727  24.470  47.065  1.00 38.36           C  
ATOM    352  O   TYR L  48      20.981  24.538  48.267  1.00 36.36           O  
ATOM    353  N   GLU L  49      20.322  25.546  46.354  0.88 39.02           N  
ATOM    354  CA  GLU L  49      20.143  26.849  46.935  0.88 39.94           C  
ATOM    355  CB  GLU L  49      19.011  26.961  47.966  0.85 46.36           C  
ATOM    356  CG  GLU L  49      17.606  26.933  47.372  1.00 38.38           C  
ATOM    357  CD  GLU L  49      16.646  27.097  48.539  1.00  0.00           C  
ATOM    358  OE1 GLU L  49      16.964  26.577  49.643  1.00  0.00           O  
ATOM    359  OE2 GLU L  49      15.583  27.747  48.347  1.00  0.00           O1-
ATOM    360  C   GLU L  49      21.404  27.282  47.622  0.88 41.72           C  
ATOM    361  O   GLU L  49      21.370  27.847  48.713  0.88 42.71           O  
ATOM    362  N   THR L  50      22.543  26.973  46.986  1.00 40.55           N  
ATOM    363  CA  THR L  50      23.889  27.345  47.308  1.00 40.07           C  
ATOM    364  CB  THR L  50      24.111  28.832  47.397  1.00 40.39           C  
ATOM    365  OG1 THR L  50      23.415  29.391  48.500  1.00  0.00           O  
ATOM    366  CG2 THR L  50      23.627  29.474  46.086  1.00 37.65           C  
ATOM    367  C   THR L  50      24.399  26.719  48.573  1.00 41.07           C  
ATOM    368  O   THR L  50      25.598  26.459  48.671  1.00 39.71           O  
ATOM    369  N   ASN L  51      23.537  26.376  49.553  1.00 43.27           N  
ATOM    370  CA  ASN L  51      24.155  25.866  50.745  1.00 43.77           C  
ATOM    371  CB  ASN L  51      24.459  26.983  51.762  1.00 50.36           C  
ATOM    372  CG  ASN L  51      23.152  27.657  52.164  1.00100.07           C  
ATOM    373  OD1 ASN L  51      22.435  27.174  53.040  1.00 99.73           O  
ATOM    374  ND2 ASN L  51      22.830  28.811  51.520  1.00115.07           N  
ATOM    375  C   ASN L  51      23.278  24.864  51.425  1.00 44.05           C  
ATOM    376  O   ASN L  51      23.535  24.511  52.575  1.00 44.51           O  
ATOM    377  N   LYS L  52      22.248  24.331  50.742  1.00 42.09           N  
ATOM    378  CA  LYS L  52      21.410  23.409  51.451  1.00 40.72           C  
ATOM    379  CB  LYS L  52      19.909  23.711  51.349  1.00 42.19           C  
ATOM    380  CG  LYS L  52      19.547  24.946  52.174  1.00 47.10           C  
ATOM    381  CD  LYS L  52      18.107  25.424  52.029  1.00 63.61           C  
ATOM    382  CE  LYS L  52      17.817  26.647  52.899  1.00 45.21           C  
ATOM    383  NZ  LYS L  52      18.192  26.365  54.305  1.00 47.25           N1+
ATOM    384  C   LYS L  52      21.685  22.006  51.022  1.00 40.71           C  
ATOM    385  O   LYS L  52      22.037  21.750  49.870  1.00 38.37           O  
ATOM    386  N   ARG L  53      21.536  21.059  51.977  1.00 41.40           N  
ATOM    387  CA  ARG L  53      21.846  19.679  51.727  1.00 41.70           C  
ATOM    388  CB  ARG L  53      22.683  19.015  52.830  1.00 44.03           C  
ATOM    389  CG  ARG L  53      23.813  19.862  53.403  1.00 47.94           C  
ATOM    390  CD  ARG L  53      24.535  19.145  54.545  1.00 48.55           C  
ATOM    391  NE  ARG L  53      25.024  20.189  55.487  1.00 48.00           N  
ATOM    392  CZ  ARG L  53      24.212  20.590  56.511  1.00 64.96           C  
ATOM    393  NH1 ARG L  53      22.984  20.016  56.673  1.00 54.48           N1+
ATOM    394  NH2 ARG L  53      24.628  21.552  57.383  1.00 52.71           N  
ATOM    395  C   ARG L  53      20.575  18.892  51.778  1.00 43.61           C  
ATOM    396  O   ARG L  53      19.746  19.042  52.674  1.00 45.42           O  
ATOM    397  N   PRO L  54      20.443  18.037  50.810  1.00 43.24           N  
ATOM    398  CA  PRO L  54      19.312  17.149  50.739  1.00 44.12           C  
ATOM    399  CD  PRO L  54      20.969  18.376  49.499  1.00 39.46           C  
ATOM    400  CB  PRO L  54      19.294  16.632  49.301  1.00 42.03           C  
ATOM    401  CG  PRO L  54      19.992  17.748  48.505  1.00 42.44           C  
ATOM    402  C   PRO L  54      19.522  16.080  51.764  1.00 50.74           C  
ATOM    403  O   PRO L  54      20.647  15.926  52.239  1.00 51.14           O  
ATOM    404  N   SER L  55      18.463  15.341  52.141  1.00 53.99           N  
ATOM    405  CA  SER L  55      18.650  14.322  53.129  1.00 56.93           C  
ATOM    406  CB  SER L  55      17.344  13.637  53.559  1.00 61.15           C  
ATOM    407  OG  SER L  55      16.483  14.580  54.179  1.00 67.91           O  
ATOM    408  C   SER L  55      19.529  13.268  52.540  1.00 58.45           C  
ATOM    409  O   SER L  55      19.444  12.958  51.353  1.00 60.05           O  
ATOM    410  N   GLY L  56      20.406  12.688  53.379  1.00 58.14           N  
ATOM    411  CA  GLY L  56      21.266  11.633  52.933  1.00 56.60           C  
ATOM    412  C   GLY L  56      22.623  12.183  52.621  1.00 57.00           C  
ATOM    413  O   GLY L  56      23.587  11.424  52.522  1.00 61.33           O  
ATOM    414  N   ILE L  57      22.744  13.517  52.479  1.00 51.82           N  
ATOM    415  CA  ILE L  57      24.021  14.087  52.148  1.00 49.44           C  
ATOM    416  CB  ILE L  57      23.924  15.330  51.310  1.00 47.56           C  
ATOM    417  CG1 ILE L  57      23.290  15.008  49.943  1.00 47.53           C  
ATOM    418  CG2 ILE L  57      25.331  15.944  51.205  1.00 45.48           C  
ATOM    419  CD1 ILE L  57      21.826  14.576  50.021  1.00  0.00           C  
ATOM    420  C   ILE L  57      24.686  14.473  53.432  1.00 50.67           C  
ATOM    421  O   ILE L  57      24.106  15.156  54.273  1.00 49.88           O  
ATOM    422  N   PRO L  58      25.909  14.041  53.585  1.00 51.77           N  
ATOM    423  CA  PRO L  58      26.694  14.258  54.770  1.00 52.56           C  
ATOM    424  CD  PRO L  58      26.561  13.167  52.626  1.00 53.28           C  
ATOM    425  CB  PRO L  58      27.950  13.404  54.595  1.00 54.88           C  
ATOM    426  CG  PRO L  58      28.028  13.143  53.078  1.00 55.86           C  
ATOM    427  C   PRO L  58      27.004  15.712  54.989  1.00 50.76           C  
ATOM    428  O   PRO L  58      27.105  16.463  54.022  1.00 48.20           O  
ATOM    429  N   ASP L  59      27.187  16.100  56.267  1.00 50.97           N  
ATOM    430  CA  ASP L  59      27.441  17.443  56.720  1.00 51.23           C  
ATOM    431  CB  ASP L  59      27.539  17.566  58.249  1.00 55.37           C  
ATOM    432  CG  ASP L  59      26.182  17.247  58.846  1.00 63.29           C  
ATOM    433  OD1 ASP L  59      25.329  16.691  58.105  1.00 68.44           O  
ATOM    434  OD2 ASP L  59      25.978  17.560  60.050  1.00 75.42           O1-
ATOM    435  C   ASP L  59      28.760  17.894  56.192  1.00 50.99           C  
ATOM    436  O   ASP L  59      29.046  19.090  56.142  1.00 50.36           O  
ATOM    437  N   ARG L  60      29.612  16.933  55.809  1.00 49.59           N  
ATOM    438  CA  ARG L  60      30.946  17.192  55.359  1.00 49.09           C  
ATOM    439  CB  ARG L  60      31.680  15.905  54.947  1.00 49.40           C  
ATOM    440  CG  ARG L  60      31.685  14.857  56.059  1.00 53.03           C  
ATOM    441  CD  ARG L  60      32.480  13.588  55.742  1.00 54.45           C  
ATOM    442  NE  ARG L  60      31.897  12.957  54.523  1.00 54.05           N  
ATOM    443  CZ  ARG L  60      32.480  13.168  53.310  1.00 51.25           C  
ATOM    444  NH1 ARG L  60      33.597  13.946  53.228  1.00 48.84           N1+
ATOM    445  NH2 ARG L  60      31.966  12.586  52.187  1.00 49.90           N  
ATOM    446  C   ARG L  60      30.890  18.084  54.156  1.00 47.69           C  
ATOM    447  O   ARG L  60      31.848  18.813  53.891  1.00 47.05           O  
ATOM    448  N   PHE L  61      29.794  18.014  53.367  1.00 45.15           N  
ATOM    449  CA  PHE L  61      29.695  18.828  52.187  1.00 42.30           C  
ATOM    450  CB  PHE L  61      28.896  18.173  51.048  1.00 42.34           C  
ATOM    451  CG  PHE L  61      29.650  16.981  50.567  1.00 43.22           C  
ATOM    452  CD1 PHE L  61      30.690  17.128  49.685  1.00 42.67           C  
ATOM    453  CD2 PHE L  61      29.337  15.716  51.003  1.00 42.71           C  
ATOM    454  CE1 PHE L  61      31.395  16.037  49.235  1.00 43.70           C  
ATOM    455  CE2 PHE L  61      30.038  14.621  50.555  1.00 42.71           C  
ATOM    456  CZ  PHE L  61      31.070  14.777  49.667  1.00 42.67           C  
ATOM    457  C   PHE L  61      28.999  20.118  52.507  1.00 40.09           C  
ATOM    458  O   PHE L  61      27.982  20.138  53.198  1.00 36.60           O  
ATOM    459  N   SER L  62      29.542  21.249  52.004  1.00 38.23           N  
ATOM    460  CA  SER L  62      28.929  22.526  52.250  1.00 40.72           C  
ATOM    461  CB  SER L  62      29.512  23.259  53.468  1.00 40.94           C  
ATOM    462  OG  SER L  62      30.882  23.557  53.245  1.00 40.94           O  
ATOM    463  C   SER L  62      29.165  23.401  51.059  1.00 44.37           C  
ATOM    464  O   SER L  62      30.106  23.182  50.295  1.00 36.92           O  
ATOM    465  N   GLY L  63      28.310  24.434  50.876  1.00 42.28           N  
ATOM    466  CA  GLY L  63      28.457  25.306  49.743  1.00 40.75           C  
ATOM    467  C   GLY L  63      28.477  26.728  50.213  1.00 39.63           C  
ATOM    468  O   GLY L  63      27.956  27.058  51.279  1.00 40.05           O  
ATOM    469  N   SER L  64      29.098  27.609  49.401  1.00 36.80           N  
ATOM    470  CA  SER L  64      29.188  29.008  49.714  1.00 40.47           C  
ATOM    471  CB  SER L  64      30.488  29.411  50.430  1.00 46.06           C  
ATOM    472  OG  SER L  64      30.541  28.836  51.726  1.00 51.06           O  
ATOM    473  C   SER L  64      29.175  29.762  48.425  1.00 42.19           C  
ATOM    474  O   SER L  64      29.361  29.191  47.352  1.00 43.23           O  
ATOM    475  N   LYS L  65      28.935  31.085  48.509  1.00 43.86           N  
ATOM    476  CA  LYS L  65      28.888  31.874  47.315  1.00 47.42           C  
ATOM    477  CB  LYS L  65      27.471  31.861  46.703  1.00 49.22           C  
ATOM    478  CG  LYS L  65      27.264  32.696  45.438  1.00 51.34           C  
ATOM    479  CD  LYS L  65      27.222  34.201  45.694  1.00 55.26           C  
ATOM    480  CE  LYS L  65      25.964  34.651  46.440  1.00 59.54           C  
ATOM    481  NZ  LYS L  65      24.758  34.332  45.646  1.00 66.95           N1+
ATOM    482  C   LYS L  65      29.286  33.274  47.659  1.00 52.11           C  
ATOM    483  O   LYS L  65      28.951  33.784  48.728  1.00 52.96           O  
ATOM    484  N   SER L  66      30.075  33.916  46.772  1.00 51.98           N  
ATOM    485  CA  SER L  66      30.427  35.288  46.971  1.00 52.09           C  
ATOM    486  CB  SER L  66      31.750  35.484  47.733  1.00 53.25           C  
ATOM    487  OG  SER L  66      32.023  36.868  47.887  1.00 62.68           O  
ATOM    488  C   SER L  66      30.612  35.877  45.613  1.00 52.10           C  
ATOM    489  O   SER L  66      31.381  35.358  44.806  1.00 49.95           O  
ATOM    490  N   ALA L  67      29.896  36.975  45.306  1.00 49.55           N  
ATOM    491  CA  ALA L  67      30.128  37.548  44.015  1.00 47.01           C  
ATOM    492  CB  ALA L  67      31.605  37.869  43.725  1.00  0.00           C  
ATOM    493  C   ALA L  67      29.634  36.591  42.979  1.00 49.18           C  
ATOM    494  O   ALA L  67      28.587  35.959  43.118  1.00 50.12           O  
ATOM    495  N   THR L  68      30.369  36.564  41.856  1.00 47.34           N  
ATOM    496  CA  THR L  68      30.182  35.752  40.687  1.00 46.97           C  
ATOM    497  CB  THR L  68      30.932  36.275  39.498  1.00 50.00           C  
ATOM    498  OG1 THR L  68      32.329  36.269  39.749  1.00 51.94           O  
ATOM    499  CG2 THR L  68      30.448  37.707  39.214  1.00 51.56           C  
ATOM    500  C   THR L  68      30.612  34.328  40.918  1.00 50.10           C  
ATOM    501  O   THR L  68      30.377  33.477  40.061  1.00 51.44           O  
ATOM    502  N   SER L  69      31.346  34.028  42.010  1.00 45.75           N  
ATOM    503  CA  SER L  69      31.834  32.680  42.157  1.00 45.04           C  
ATOM    504  CB  SER L  69      33.344  32.621  42.435  1.00 48.51           C  
ATOM    505  OG  SER L  69      34.061  33.196  41.352  1.00 60.95           O  
ATOM    506  C   SER L  69      31.151  31.962  43.287  1.00 44.13           C  
ATOM    507  O   SER L  69      30.601  32.573  44.202  1.00 43.80           O  
ATOM    508  N   ALA L  70      31.171  30.609  43.224  1.00 40.91           N  
ATOM    509  CA  ALA L  70      30.571  29.761  44.218  1.00 40.54           C  
ATOM    510  CB  ALA L  70      29.302  29.044  43.728  1.00 42.10           C  
ATOM    511  C   ALA L  70      31.573  28.698  44.551  1.00 42.14           C  
ATOM    512  O   ALA L  70      32.479  28.430  43.763  1.00 43.77           O  
ATOM    513  N   THR L  71      31.460  28.076  45.747  0.85 39.29           N  
ATOM    514  CA  THR L  71      32.446  27.090  46.076  0.85 39.59           C  
ATOM    515  CB  THR L  71      33.531  27.650  46.934  0.85 46.76           C  
ATOM    516  OG1 THR L  71      34.568  26.696  47.061  1.00  0.00           O  
ATOM    517  CG2 THR L  71      32.950  27.999  48.315  1.00  0.00           C  
ATOM    518  C   THR L  71      31.832  25.945  46.826  0.85 40.52           C  
ATOM    519  O   THR L  71      30.911  26.121  47.620  0.85 40.73           O  
ATOM    520  N   LEU L  72      32.351  24.722  46.581  1.00 39.81           N  
ATOM    521  CA  LEU L  72      31.913  23.544  47.276  1.00 38.20           C  
ATOM    522  CB  LEU L  72      31.561  22.382  46.332  1.00 36.73           C  
ATOM    523  CG  LEU L  72      31.093  21.096  47.040  1.00 37.69           C  
ATOM    524  CD1 LEU L  72      29.797  21.314  47.841  1.00 37.90           C  
ATOM    525  CD2 LEU L  72      30.978  19.937  46.036  1.00 36.22           C  
ATOM    526  C   LEU L  72      33.057  23.094  48.132  1.00 43.23           C  
ATOM    527  O   LEU L  72      34.178  22.949  47.649  1.00 44.45           O  
ATOM    528  N   ALA L  73      32.804  22.863  49.438  1.00 41.92           N  
ATOM    529  CA  ALA L  73      33.874  22.447  50.298  1.00 41.69           C  
ATOM    530  CB  ALA L  73      34.092  23.367  51.512  1.00 41.62           C  
ATOM    531  C   ALA L  73      33.551  21.092  50.835  1.00 43.28           C  
ATOM    532  O   ALA L  73      32.411  20.815  51.207  1.00 44.89           O  
ATOM    533  N   ILE L  74      34.564  20.203  50.865  1.00 44.23           N  
ATOM    534  CA  ILE L  74      34.366  18.886  51.390  1.00 46.51           C  
ATOM    535  CB  ILE L  74      34.548  17.814  50.358  1.00 46.66           C  
ATOM    536  CG1 ILE L  74      33.580  18.035  49.183  1.00 49.44           C  
ATOM    537  CG2 ILE L  74      34.366  16.455  51.052  1.00 44.04           C  
ATOM    538  CD1 ILE L  74      33.895  17.176  47.958  1.00 52.68           C  
ATOM    539  C   ILE L  74      35.407  18.667  52.443  1.00 53.58           C  
ATOM    540  O   ILE L  74      36.605  18.756  52.179  1.00 56.81           O  
ATOM    541  N   THR L  75      34.978  18.363  53.681  1.00 54.42           N  
ATOM    542  CA  THR L  75      35.952  18.143  54.708  1.00 55.16           C  
ATOM    543  CB  THR L  75      35.680  18.905  55.972  1.00 56.55           C  
ATOM    544  OG1 THR L  75      34.406  18.559  56.496  1.00 31.27           O  
ATOM    545  CG2 THR L  75      35.744  20.412  55.662  1.00 24.58           C  
ATOM    546  C   THR L  75      35.973  16.680  55.015  1.00 55.72           C  
ATOM    547  O   THR L  75      35.044  15.950  54.678  1.00 57.01           O  
ATOM    548  N   GLY L  76      37.075  16.197  55.622  1.00 54.16           N  
ATOM    549  CA  GLY L  76      37.135  14.813  55.995  1.00 53.18           C  
ATOM    550  C   GLY L  76      36.966  13.971  54.766  1.00 52.90           C  
ATOM    551  O   GLY L  76      36.103  13.097  54.731  1.00 52.57           O  
ATOM    552  N   LEU L  77      37.800  14.200  53.737  1.00 49.76           N  
ATOM    553  CA  LEU L  77      37.677  13.471  52.503  0.87 48.16           C  
ATOM    554  CB  LEU L  77      38.801  13.744  51.483  0.87 47.93           C  
ATOM    555  CG  LEU L  77      38.693  15.070  50.717  0.87 49.68           C  
ATOM    556  CD1 LEU L  77      39.865  15.234  49.738  0.87 50.14           C  
ATOM    557  CD2 LEU L  77      37.342  15.173  49.996  0.87 48.69           C  
ATOM    558  C   LEU L  77      37.727  12.004  52.752  1.00 50.47           C  
ATOM    559  O   LEU L  77      38.521  11.508  53.551  1.00 53.51           O  
ATOM    560  N   GLN L  78      36.839  11.270  52.047  1.00 48.98           N  
ATOM    561  CA  GLN L  78      36.802   9.843  52.134  1.00 50.37           C  
ATOM    562  CB  GLN L  78      35.510   9.297  52.760  1.00 50.56           C  
ATOM    563  CG  GLN L  78      35.371   9.689  54.232  1.00 59.99           C  
ATOM    564  CD  GLN L  78      34.078   9.099  54.764  1.00 69.55           C  
ATOM    565  OE1 GLN L  78      33.927   8.882  55.966  1.00 73.32           O  
ATOM    566  NE2 GLN L  78      33.112   8.823  53.846  1.00 71.08           N  
ATOM    567  C   GLN L  78      36.931   9.310  50.738  1.00 53.75           C  
ATOM    568  O   GLN L  78      36.730  10.030  49.764  1.00 53.23           O  
ATOM    569  N   THR L  79      37.265   8.010  50.615  1.00 55.16           N  
ATOM    570  CA  THR L  79      37.533   7.388  49.348  1.00 56.19           C  
ATOM    571  CB  THR L  79      37.929   5.947  49.486  1.00 57.11           C  
ATOM    572  OG1 THR L  79      38.392   5.439  48.242  1.00  0.00           O  
ATOM    573  CG2 THR L  79      36.713   5.143  49.976  1.00  0.00           C  
ATOM    574  C   THR L  79      36.323   7.451  48.464  1.00 56.32           C  
ATOM    575  O   THR L  79      36.439   7.668  47.258  1.00 57.83           O  
ATOM    576  N   GLY L  80      35.125   7.291  49.051  1.00 54.01           N  
ATOM    577  CA  GLY L  80      33.880   7.253  48.333  1.00 52.78           C  
ATOM    578  C   GLY L  80      33.672   8.543  47.606  1.00 51.36           C  
ATOM    579  O   GLY L  80      32.948   8.592  46.614  1.00 50.47           O  
ATOM    580  N   ASP L  81      34.267   9.632  48.122  1.00 48.74           N  
ATOM    581  CA  ASP L  81      34.115  10.962  47.608  1.00 48.36           C  
ATOM    582  CB  ASP L  81      34.859  12.002  48.461  1.00 47.75           C  
ATOM    583  CG  ASP L  81      34.179  12.062  49.823  1.00 53.22           C  
ATOM    584  OD1 ASP L  81      33.077  11.471  49.966  1.00 55.22           O  
ATOM    585  OD2 ASP L  81      34.756  12.701  50.742  1.00 52.97           O1-
ATOM    586  C   ASP L  81      34.655  11.070  46.212  1.00 50.60           C  
ATOM    587  O   ASP L  81      34.277  11.983  45.481  1.00 50.12           O  
ATOM    588  N   GLU L  82      35.594  10.194  45.810  1.00 48.73           N  
ATOM    589  CA  GLU L  82      36.145  10.317  44.488  1.00 48.67           C  
ATOM    590  CB  GLU L  82      37.180   9.222  44.172  1.00 51.36           C  
ATOM    591  CG  GLU L  82      37.923   9.405  42.847  1.00 56.02           C  
ATOM    592  CD  GLU L  82      39.083   8.417  42.839  1.00 64.51           C  
ATOM    593  OE1 GLU L  82      39.437   7.917  43.940  1.00 58.66           O  
ATOM    594  OE2 GLU L  82      39.632   8.148  41.738  1.00 63.93           O1-
ATOM    595  C   GLU L  82      35.023  10.248  43.495  1.00 47.81           C  
ATOM    596  O   GLU L  82      34.243   9.297  43.476  1.00 49.40           O  
ATOM    597  N   ALA L  83      34.918  11.288  42.640  1.00 46.21           N  
ATOM    598  CA  ALA L  83      33.855  11.357  41.677  1.00 45.35           C  
ATOM    599  CB  ALA L  83      32.455  11.342  42.315  1.00 43.95           C  
ATOM    600  C   ALA L  83      33.999  12.663  40.958  1.00 47.15           C  
ATOM    601  O   ALA L  83      34.922  13.432  41.227  1.00 48.21           O  
ATOM    602  N   ASP L  84      33.102  12.927  39.985  1.00 46.90           N  
ATOM    603  CA  ASP L  84      33.130  14.173  39.270  1.00 46.47           C  
ATOM    604  CB  ASP L  84      32.808  14.033  37.772  1.00 47.76           C  
ATOM    605  CG  ASP L  84      33.958  13.301  37.094  1.00 32.71           C  
ATOM    606  OD1 ASP L  84      35.001  13.082  37.767  1.00 32.42           O  
ATOM    607  OD2 ASP L  84      33.813  12.952  35.892  1.00 34.58           O1-
ATOM    608  C   ASP L  84      32.076  15.052  39.878  1.00 46.34           C  
ATOM    609  O   ASP L  84      31.001  14.572  40.233  1.00 45.48           O  
ATOM    610  N   TYR L  85      32.363  16.366  40.024  1.00 43.33           N  
ATOM    611  CA  TYR L  85      31.419  17.273  40.623  1.00 43.60           C  
ATOM    612  CB  TYR L  85      31.937  17.954  41.901  1.00 44.30           C  
ATOM    613  CG  TYR L  85      32.093  16.912  42.953  1.00 44.24           C  
ATOM    614  CD1 TYR L  85      33.213  16.114  42.985  1.00 44.98           C  
ATOM    615  CD2 TYR L  85      31.121  16.742  43.911  1.00 43.47           C  
ATOM    616  CE1 TYR L  85      33.360  15.154  43.957  1.00 44.26           C  
ATOM    617  CE2 TYR L  85      31.261  15.782  44.886  1.00 43.83           C  
ATOM    618  CZ  TYR L  85      32.382  14.988  44.909  1.00 46.14           C  
ATOM    619  OH  TYR L  85      32.530  14.002  45.908  1.00 45.01           O  
ATOM    620  C   TYR L  85      31.111  18.376  39.654  1.00 42.78           C  
ATOM    621  O   TYR L  85      32.013  18.914  39.013  1.00 44.26           O  
ATOM    622  N   TYR L  86      29.811  18.740  39.536  1.00 37.54           N  
ATOM    623  CA  TYR L  86      29.398  19.771  38.621  1.00 33.59           C  
ATOM    624  CB  TYR L  86      28.477  19.281  37.488  1.00 34.22           C  
ATOM    625  CG  TYR L  86      29.147  18.233  36.666  1.00 36.07           C  
ATOM    626  CD1 TYR L  86      29.929  18.572  35.589  1.00 38.06           C  
ATOM    627  CD2 TYR L  86      28.986  16.903  36.970  1.00 37.45           C  
ATOM    628  CE1 TYR L  86      30.541  17.607  34.827  1.00 39.87           C  
ATOM    629  CE2 TYR L  86      29.595  15.932  36.211  1.00 38.98           C  
ATOM    630  CZ  TYR L  86      30.374  16.283  35.136  1.00 42.02           C  
ATOM    631  OH  TYR L  86      30.999  15.291  34.353  1.00 45.78           O  
ATOM    632  C   TYR L  86      28.565  20.786  39.355  1.00 35.25           C  
ATOM    633  O   TYR L  86      27.741  20.444  40.201  1.00 34.63           O  
ATOM    634  N   CYS L  87      28.765  22.081  39.035  1.00 34.19           N  
ATOM    635  CA  CYS L  87      27.962  23.140  39.575  1.00 35.08           C  
ATOM    636  CB  CYS L  87      28.770  24.410  39.965  1.00 35.07           C  
ATOM    637  SG  CYS L  87      29.804  25.068  38.614  1.00 60.07           S  
ATOM    638  C   CYS L  87      26.989  23.505  38.490  1.00 37.95           C  
ATOM    639  O   CYS L  87      27.225  23.200  37.323  1.00 39.32           O  
ATOM    640  N   ALA L  88      25.836  24.112  38.846  1.00 34.92           N  
ATOM    641  CA  ALA L  88      24.914  24.507  37.816  1.00 32.78           C  
ATOM    642  CB  ALA L  88      23.887  23.422  37.456  1.00 32.17           C  
ATOM    643  C   ALA L  88      24.151  25.705  38.290  1.00 33.03           C  
ATOM    644  O   ALA L  88      23.963  25.893  39.491  1.00 34.73           O  
ATOM    645  N   THR L  89      23.725  26.573  37.343  1.00 30.77           N  
ATOM    646  CA  THR L  89      22.943  27.729  37.700  1.00 32.58           C  
ATOM    647  CB  THR L  89      23.774  28.906  38.119  1.00 32.81           C  
ATOM    648  OG1 THR L  89      22.939  29.942  38.616  1.00  0.00           O  
ATOM    649  CG2 THR L  89      24.574  29.401  36.902  1.00  0.00           C  
ATOM    650  C   THR L  89      22.147  28.171  36.508  1.00 35.59           C  
ATOM    651  O   THR L  89      22.514  27.912  35.364  1.00 36.46           O  
ATOM    652  N   TRP L  90      21.016  28.863  36.750  1.00 35.61           N  
ATOM    653  CA  TRP L  90      20.214  29.396  35.683  1.00 37.57           C  
ATOM    654  CB  TRP L  90      18.804  29.800  36.132  1.00 38.42           C  
ATOM    655  CG  TRP L  90      17.942  30.386  35.043  1.00 38.06           C  
ATOM    656  CD2 TRP L  90      17.183  29.608  34.106  1.00 37.60           C  
ATOM    657  CD1 TRP L  90      17.690  31.696  34.753  1.00 38.31           C  
ATOM    658  NE1 TRP L  90      16.812  31.783  33.698  1.00 47.24           N  
ATOM    659  CE2 TRP L  90      16.497  30.504  33.288  1.00 36.91           C  
ATOM    660  CE3 TRP L  90      17.069  28.257  33.941  1.00 48.08           C  
ATOM    661  CZ2 TRP L  90      15.676  30.059  32.292  1.00 51.58           C  
ATOM    662  CZ3 TRP L  90      16.245  27.810  32.932  1.00 52.04           C  
ATOM    663  CH2 TRP L  90      15.562  28.697  32.125  1.00 54.09           C  
ATOM    664  C   TRP L  90      20.898  30.624  35.170  1.00 39.75           C  
ATOM    665  O   TRP L  90      21.575  31.324  35.920  1.00 36.96           O  
ATOM    666  N   ALA L  91      20.768  30.898  33.855  1.00 41.43           N  
ATOM    667  CA  ALA L  91      21.386  32.073  33.299  1.00 43.27           C  
ATOM    668  CB  ALA L  91      22.521  31.737  32.319  1.00 46.99           C  
ATOM    669  C   ALA L  91      20.351  32.837  32.525  1.00 45.70           C  
ATOM    670  O   ALA L  91      19.678  32.299  31.647  1.00 44.31           O  
ATOM    671  N   ALA L  92      20.200  34.128  32.873  1.00 49.22           N  
ATOM    672  CA  ALA L  92      19.285  35.088  32.312  1.00 53.00           C  
ATOM    673  CB  ALA L  92      19.152  36.350  33.179  1.00 54.79           C  
ATOM    674  C   ALA L  92      19.651  35.545  30.924  1.00 56.18           C  
ATOM    675  O   ALA L  92      18.774  35.934  30.156  1.00 59.83           O  
ATOM    676  N   SER L  93      20.952  35.579  30.577  1.00 54.84           N  
ATOM    677  CA  SER L  93      21.378  36.202  29.345  1.00 53.68           C  
ATOM    678  CB  SER L  93      22.908  36.282  29.187  1.00 56.62           C  
ATOM    679  OG  SER L  93      23.464  34.981  29.074  1.00 58.23           O  
ATOM    680  C   SER L  93      20.836  35.514  28.130  1.00 55.67           C  
ATOM    681  O   SER L  93      20.353  34.386  28.210  1.00 56.84           O  
ATOM    682  N   LEU L  94      20.937  36.230  26.973  1.00 53.68           N  
ATOM    683  CA  LEU L  94      20.472  35.848  25.660  1.00 57.19           C  
ATOM    684  CB  LEU L  94      21.486  35.048  24.813  1.00 56.22           C  
ATOM    685  CG  LEU L  94      22.705  35.848  24.312  1.00 62.92           C  
ATOM    686  CD1 LEU L  94      23.634  36.257  25.464  1.00 69.41           C  
ATOM    687  CD2 LEU L  94      23.441  35.093  23.191  1.00 61.76           C  
ATOM    688  C   LEU L  94      19.255  35.023  25.814  1.00 58.11           C  
ATOM    689  O   LEU L  94      18.235  35.500  26.308  1.00 52.35           O  
ATOM    690  N   THR L  95      19.331  33.768  25.339  1.00 51.32           N  
ATOM    691  CA  THR L  95      18.255  32.870  25.598  1.00 50.60           C  
ATOM    692  CB  THR L  95      18.061  31.814  24.546  1.00 55.66           C  
ATOM    693  OG1 THR L  95      16.901  31.048  24.840  1.00  0.00           O  
ATOM    694  CG2 THR L  95      19.302  30.908  24.480  1.00  0.00           C  
ATOM    695  C   THR L  95      18.584  32.218  26.902  1.00 45.93           C  
ATOM    696  O   THR L  95      19.667  31.657  27.090  1.00 47.15           O  
ATOM    697  N   SER L  96      17.634  32.295  27.851  1.00 50.21           N  
ATOM    698  CA  SER L  96      17.874  31.811  29.178  1.00 48.29           C  
ATOM    699  CB  SER L  96      16.728  32.120  30.155  1.00 55.11           C  
ATOM    700  OG  SER L  96      15.549  31.435  29.754  1.00  0.00           O  
ATOM    701  C   SER L  96      18.055  30.326  29.136  1.00 48.78           C  
ATOM    702  O   SER L  96      17.466  29.643  28.300  1.00 50.25           O  
ATOM    703  N   ALA L  97      18.895  29.786  30.045  1.00 53.90           N  
ATOM    704  CA  ALA L  97      19.141  28.376  30.032  1.00 55.39           C  
ATOM    705  CB  ALA L  97      20.047  27.934  28.870  1.00 62.62           C  
ATOM    706  C   ALA L  97      19.832  27.986  31.304  1.00 54.80           C  
ATOM    707  O   ALA L  97      20.239  28.826  32.103  1.00 57.96           O  
ATOM    708  N   ARG L  98      19.938  26.666  31.546  1.00 39.56           N  
ATOM    709  CA  ARG L  98      20.649  26.196  32.699  1.00 40.11           C  
ATOM    710  CB  ARG L  98      20.138  24.838  33.208  1.00 40.34           C  
ATOM    711  CG  ARG L  98      18.673  24.846  33.646  1.00 38.36           C  
ATOM    712  CD  ARG L  98      18.106  23.448  33.902  1.00  0.00           C  
ATOM    713  NE  ARG L  98      18.884  22.850  35.021  1.00  0.00           N  
ATOM    714  CZ  ARG L  98      20.025  22.148  34.756  1.00 37.33           C  
ATOM    715  NH1 ARG L  98      20.461  22.002  33.473  1.00  0.00           N1+
ATOM    716  NH2 ARG L  98      20.732  21.586  35.775  1.00  0.00           N  
ATOM    717  C   ARG L  98      22.058  25.982  32.244  1.00 42.74           C  
ATOM    718  O   ARG L  98      22.294  25.455  31.158  1.00 42.87           O  
ATOM    719  N   VAL L  99      23.045  26.387  33.061  0.90 44.85           N  
ATOM    720  CA  VAL L  99      24.411  26.216  32.663  0.81 40.37           C  
ATOM    721  CB  VAL L  99      25.193  27.497  32.721  0.81 40.82           C  
ATOM    722  CG1 VAL L  99      26.658  27.200  32.362  0.68 46.29           C  
ATOM    723  CG2 VAL L  99      24.519  28.527  31.799  0.68 47.13           C  
ATOM    724  C   VAL L  99      25.057  25.266  33.623  0.90 41.81           C  
ATOM    725  O   VAL L  99      24.863  25.355  34.833  0.90 40.73           O  
ATOM    726  N   PHE L 100      25.841  24.307  33.091  1.00 40.36           N  
ATOM    727  CA  PHE L 100      26.579  23.403  33.924  1.00 41.05           C  
ATOM    728  CB  PHE L 100      26.557  21.926  33.487  1.00 42.61           C  
ATOM    729  CG  PHE L 100      25.250  21.287  33.793  1.00 43.34           C  
ATOM    730  CD1 PHE L 100      24.211  21.323  32.894  1.00 43.76           C  
ATOM    731  CD2 PHE L 100      25.075  20.631  34.988  1.00 43.96           C  
ATOM    732  CE1 PHE L 100      23.012  20.718  33.190  1.00 44.53           C  
ATOM    733  CE2 PHE L 100      23.878  20.025  35.288  1.00 44.30           C  
ATOM    734  CZ  PHE L 100      22.842  20.069  34.388  1.00 43.98           C  
ATOM    735  C   PHE L 100      28.012  23.787  33.798  1.00 44.24           C  
ATOM    736  O   PHE L 100      28.441  24.316  32.773  1.00 47.57           O  
ATOM    737  N   GLY L 101      28.786  23.540  34.868  1.00 44.04           N  
ATOM    738  CA  GLY L 101      30.194  23.791  34.812  1.00 43.10           C  
ATOM    739  C   GLY L 101      30.796  22.642  34.063  1.00 41.58           C  
ATOM    740  O   GLY L 101      30.120  21.667  33.744  1.00 39.25           O  
ATOM    741  N   THR L 102      32.108  22.748  33.783  1.00 43.08           N  
ATOM    742  CA  THR L 102      32.898  21.818  33.023  1.00 43.30           C  
ATOM    743  CB  THR L 102      34.307  22.296  32.870  1.00 35.66           C  
ATOM    744  OG1 THR L 102      34.323  23.599  32.312  1.00 36.05           O  
ATOM    745  CG2 THR L 102      35.055  21.319  31.949  1.00 36.98           C  
ATOM    746  C   THR L 102      33.000  20.524  33.761  1.00 45.91           C  
ATOM    747  O   THR L 102      33.131  19.460  33.158  1.00 45.14           O  
ATOM    748  N   GLY L 103      33.007  20.588  35.102  1.00 45.93           N  
ATOM    749  CA  GLY L 103      33.132  19.394  35.881  1.00 44.95           C  
ATOM    750  C   GLY L 103      34.512  19.351  36.451  1.00 44.77           C  
ATOM    751  O   GLY L 103      35.480  19.767  35.817  1.00 45.07           O  
ATOM    752  N   THR L 104      34.621  18.846  37.695  1.00 43.22           N  
ATOM    753  CA  THR L 104      35.898  18.726  38.331  1.00 44.77           C  
ATOM    754  CB  THR L 104      36.028  19.587  39.555  1.00 47.73           C  
ATOM    755  OG1 THR L 104      35.806  20.949  39.221  1.00 46.53           O  
ATOM    756  CG2 THR L 104      37.441  19.414  40.133  1.00 48.40           C  
ATOM    757  C   THR L 104      36.028  17.306  38.778  1.00 45.14           C  
ATOM    758  O   THR L 104      35.142  16.774  39.447  1.00 43.82           O  
ATOM    759  N   LYS L 105      37.141  16.644  38.413  1.00 43.52           N  
ATOM    760  CA  LYS L 105      37.306  15.290  38.848  1.00 43.49           C  
ATOM    761  CB  LYS L 105      38.093  14.399  37.874  1.00 45.05           C  
ATOM    762  CG  LYS L 105      38.192  12.953  38.363  1.00 51.37           C  
ATOM    763  CD  LYS L 105      38.672  11.969  37.299  1.00 58.81           C  
ATOM    764  CE  LYS L 105      38.718  10.523  37.792  1.00 64.35           C  
ATOM    765  NZ  LYS L 105      37.344  10.026  38.027  1.00 63.08           N1+
ATOM    766  C   LYS L 105      38.077  15.339  40.121  1.00 43.95           C  
ATOM    767  O   LYS L 105      39.157  15.924  40.188  1.00 43.24           O  
ATOM    768  N   VAL L 106      37.530  14.722  41.182  1.00 42.96           N  
ATOM    769  CA  VAL L 106      38.211  14.750  42.440  1.00 42.44           C  
ATOM    770  CB  VAL L 106      37.301  15.028  43.602  1.00 40.97           C  
ATOM    771  CG1 VAL L 106      36.743  16.451  43.450  1.00  0.00           C  
ATOM    772  CG2 VAL L 106      36.211  13.940  43.645  1.00  0.00           C  
ATOM    773  C   VAL L 106      38.837  13.415  42.668  1.00 46.41           C  
ATOM    774  O   VAL L 106      38.189  12.374  42.566  1.00 45.46           O  
ATOM    775  N   ILE L 107      40.142  13.413  42.990  1.00 47.55           N  
ATOM    776  CA  ILE L 107      40.799  12.163  43.231  1.00 46.80           C  
ATOM    777  CB  ILE L 107      41.983  11.929  42.329  1.00 50.05           C  
ATOM    778  CG1 ILE L 107      42.476  10.469  42.387  1.00  0.00           C  
ATOM    779  CG2 ILE L 107      43.059  12.963  42.682  1.00 50.96           C  
ATOM    780  CD1 ILE L 107      43.086  10.038  43.721  1.00  0.00           C  
ATOM    781  C   ILE L 107      41.275  12.165  44.648  1.00 45.07           C  
ATOM    782  O   ILE L 107      41.834  13.148  45.134  1.00 42.03           O  
ATOM    783  N   VAL L 108      41.028  11.054  45.368  1.00 45.51           N  
ATOM    784  CA  VAL L 108      41.510  10.976  46.716  1.00 47.91           C  
ATOM    785  CB  VAL L 108      40.552  10.334  47.682  1.00 48.69           C  
ATOM    786  CG1 VAL L 108      39.334  11.252  47.861  1.00 49.57           C  
ATOM    787  CG2 VAL L 108      40.169   8.950  47.154  1.00 47.74           C  
ATOM    788  C   VAL L 108      42.774  10.181  46.679  1.00 52.38           C  
ATOM    789  O   VAL L 108      42.790   9.027  46.259  1.00 53.21           O  
ATOM    790  N   SER L 109      43.871  10.807  47.142  1.00 55.19           N  
ATOM    791  CA  SER L 109      45.180  10.220  47.086  1.00 56.58           C  
ATOM    792  CB  SER L 109      46.310  11.221  47.387  1.00 55.27           C  
ATOM    793  OG  SER L 109      47.573  10.574  47.323  1.00  0.00           O  
ATOM    794  C   SER L 109      45.280   9.118  48.084  1.00 60.10           C  
ATOM    795  O   SER L 109      44.427   8.955  48.951  1.00 62.18           O  
ATOM    796  N   GLY L 110      46.341   8.298  47.964  1.00 28.20           N  
ATOM    797  CA  GLY L 110      46.513   7.220  48.886  1.00 28.74           C  
ATOM    798  C   GLY L 110      48.009   7.043  49.101  1.00 30.32           C  
ATOM    799  O   GLY L 110      48.391   6.106  49.852  1.00 32.06           O  
ATOM    800  OXT GLY L 110      48.788   7.842  48.516  1.00  0.00           O1-
TER     801      GLY L 110 
ATOM    802  N   VAL H 111       9.323   6.864  43.808  1.00 59.38           N1+
ATOM    803  CA  VAL H 111       9.600   7.988  42.882  1.00 54.39           C  
ATOM    804  CB  VAL H 111      10.129   9.161  43.656  1.00 55.35           C  
ATOM    805  CG1 VAL H 111      10.484  10.292  42.676  1.00 54.83           C  
ATOM    806  CG2 VAL H 111       9.087   9.550  44.720  1.00 54.96           C  
ATOM    807  C   VAL H 111      10.622   7.562  41.880  1.00 53.39           C  
ATOM    808  O   VAL H 111      11.735   7.185  42.245  1.00 54.74           O  
ATOM    809  N   GLN H 112      10.268   7.586  40.577  1.00 49.92           N  
ATOM    810  CA  GLN H 112      11.236   7.124  39.628  1.00 48.90           C  
ATOM    811  CB  GLN H 112      11.202   5.596  39.449  1.00 49.98           C  
ATOM    812  CG  GLN H 112      12.442   5.014  38.772  1.00 58.62           C  
ATOM    813  CD  GLN H 112      13.470   4.772  39.866  1.00 66.58           C  
ATOM    814  OE1 GLN H 112      13.198   4.994  41.045  1.00 68.35           O  
ATOM    815  NE2 GLN H 112      14.683   4.293  39.478  1.00 68.06           N  
ATOM    816  C   GLN H 112      10.955   7.715  38.281  1.00 48.52           C  
ATOM    817  O   GLN H 112       9.830   8.109  37.974  1.00 47.92           O  
ATOM    818  N   LEU H 113      12.014   7.818  37.451  1.00 46.87           N  
ATOM    819  CA  LEU H 113      11.887   8.256  36.090  1.00 46.00           C  
ATOM    820  CB  LEU H 113      12.491   9.639  35.799  1.00 45.38           C  
ATOM    821  CG  LEU H 113      11.710  10.801  36.441  1.00 47.76           C  
ATOM    822  CD1 LEU H 113      11.805  10.766  37.970  1.00 47.60           C  
ATOM    823  CD2 LEU H 113      12.130  12.153  35.853  1.00 46.21           C  
ATOM    824  C   LEU H 113      12.616   7.256  35.250  1.00 48.59           C  
ATOM    825  O   LEU H 113      13.718   6.838  35.601  1.00 49.80           O  
ATOM    826  N   VAL H 114      12.006   6.821  34.125  1.00 47.42           N  
ATOM    827  CA  VAL H 114      12.656   5.853  33.284  1.00 47.66           C  
ATOM    828  CB  VAL H 114      11.950   4.527  33.286  1.00 49.46           C  
ATOM    829  CG1 VAL H 114      12.673   3.571  32.325  1.00 49.59           C  
ATOM    830  CG2 VAL H 114      11.856   4.016  34.735  1.00 49.24           C  
ATOM    831  C   VAL H 114      12.623   6.358  31.871  1.00 46.90           C  
ATOM    832  O   VAL H 114      11.549   6.566  31.310  1.00 47.13           O  
ATOM    833  N   GLU H 115      13.812   6.551  31.255  1.00 46.22           N  
ATOM    834  CA  GLU H 115      13.900   7.032  29.899  1.00 47.48           C  
ATOM    835  CB  GLU H 115      15.183   7.829  29.593  1.00 48.74           C  
ATOM    836  CG  GLU H 115      15.355   9.111  30.410  1.00 51.08           C  
ATOM    837  CD  GLU H 115      16.025   8.740  31.725  1.00 52.87           C  
ATOM    838  OE1 GLU H 115      16.129   7.519  32.009  1.00 53.15           O  
ATOM    839  OE2 GLU H 115      16.444   9.673  32.462  1.00 35.27           O1-
ATOM    840  C   GLU H 115      13.919   5.860  28.966  1.00 50.42           C  
ATOM    841  O   GLU H 115      14.371   4.772  29.324  1.00 51.34           O  
ATOM    842  N   SER H 116      13.428   6.064  27.726  1.00 49.46           N  
ATOM    843  CA  SER H 116      13.437   5.002  26.758  1.00 49.91           C  
ATOM    844  CB  SER H 116      12.164   4.141  26.785  1.00 51.76           C  
ATOM    845  OG  SER H 116      12.043   3.480  28.036  1.00 56.16           O  
ATOM    846  C   SER H 116      13.500   5.613  25.391  1.00 49.57           C  
ATOM    847  O   SER H 116      13.323   6.820  25.228  1.00 48.40           O  
ATOM    848  N   GLY H 117      13.757   4.772  24.366  1.00 49.41           N  
ATOM    849  CA  GLY H 117      13.748   5.239  23.006  1.00 50.63           C  
ATOM    850  C   GLY H 117      15.131   5.481  22.475  1.00 55.85           C  
ATOM    851  O   GLY H 117      15.280   5.892  21.326  1.00 57.76           O  
ATOM    852  N   GLY H 118      16.189   5.232  23.269  1.00 55.33           N  
ATOM    853  CA  GLY H 118      17.510   5.483  22.762  1.00 55.44           C  
ATOM    854  C   GLY H 118      17.860   4.409  21.781  1.00 57.43           C  
ATOM    855  O   GLY H 118      17.202   3.372  21.714  1.00 57.27           O  
ATOM    856  N   GLY H 119      18.927   4.637  20.982  1.00 56.18           N  
ATOM    857  CA  GLY H 119      19.330   3.651  20.020  1.00 56.74           C  
ATOM    858  C   GLY H 119      20.298   4.281  19.064  1.00 58.23           C  
ATOM    859  O   GLY H 119      20.704   5.428  19.233  1.00 57.77           O  
ATOM    860  N   VAL H 120      20.691   3.514  18.026  1.00 57.13           N  
ATOM    861  CA  VAL H 120      21.632   3.982  17.041  1.00 55.17           C  
ATOM    862  CB  VAL H 120      22.480   2.875  16.487  1.00 56.53           C  
ATOM    863  CG1 VAL H 120      23.448   3.457  15.443  1.00 63.75           C  
ATOM    864  CG2 VAL H 120      23.154   2.140  17.655  1.00 60.01           C  
ATOM    865  C   VAL H 120      20.847   4.549  15.897  1.00 56.75           C  
ATOM    866  O   VAL H 120      19.849   3.972  15.472  1.00 59.16           O  
ATOM    867  N   VAL H 121      21.277   5.718  15.370  1.00 53.65           N  
ATOM    868  CA  VAL H 121      20.586   6.314  14.264  1.00 54.41           C  
ATOM    869  CB  VAL H 121      19.562   7.334  14.682  1.00 53.93           C  
ATOM    870  CG1 VAL H 121      18.427   6.614  15.426  1.00 57.79           C  
ATOM    871  CG2 VAL H 121      20.259   8.400  15.542  1.00 53.88           C  
ATOM    872  C   VAL H 121      21.593   7.001  13.395  1.00 56.37           C  
ATOM    873  O   VAL H 121      22.689   7.339  13.838  1.00 56.12           O  
ATOM    874  N   GLN H 122      21.247   7.204  12.107  1.00 56.63           N  
ATOM    875  CA  GLN H 122      22.147   7.865  11.203  1.00 56.30           C  
ATOM    876  CB  GLN H 122      21.997   7.433   9.736  1.00 59.98           C  
ATOM    877  CG  GLN H 122      22.450   5.992   9.485  1.00 63.50           C  
ATOM    878  CD  GLN H 122      22.257   5.675   8.008  0.90 77.61           C  
ATOM    879  OE1 GLN H 122      21.224   5.150   7.605  1.00 81.44           O  
ATOM    880  NE2 GLN H 122      23.281   6.008   7.175  1.00 91.30           N  
ATOM    881  C   GLN H 122      21.888   9.333  11.287  1.00 54.96           C  
ATOM    882  O   GLN H 122      20.826   9.778  11.719  1.00 53.89           O  
ATOM    883  N   PRO H 123      22.862  10.097  10.874  1.00 54.84           N  
ATOM    884  CA  PRO H 123      22.739  11.524  10.933  1.00 51.83           C  
ATOM    885  CD  PRO H 123      24.247   9.660  10.938  1.00 55.47           C  
ATOM    886  CB  PRO H 123      24.133  12.069  10.623  1.00 53.56           C  
ATOM    887  CG  PRO H 123      25.076  10.947  11.096  1.00 56.06           C  
ATOM    888  C   PRO H 123      21.672  11.996  10.001  1.00 51.42           C  
ATOM    889  O   PRO H 123      21.469  11.375   8.960  1.00 50.99           O  
ATOM    890  N   GLY H 124      20.963  13.078  10.374  1.00 50.92           N  
ATOM    891  CA  GLY H 124      19.942  13.625   9.529  1.00 51.28           C  
ATOM    892  C   GLY H 124      18.646  12.946   9.833  1.00 51.99           C  
ATOM    893  O   GLY H 124      17.597  13.346   9.331  1.00 53.96           O  
ATOM    894  N   LYS H 125      18.675  11.899  10.677  1.00 51.85           N  
ATOM    895  CA  LYS H 125      17.467  11.190  10.987  1.00 52.80           C  
ATOM    896  CB  LYS H 125      17.653   9.683  11.201  1.00 58.48           C  
ATOM    897  CG  LYS H 125      17.717   8.923   9.881  1.00 66.40           C  
ATOM    898  CD  LYS H 125      18.216   7.489  10.015  1.00 71.51           C  
ATOM    899  CE  LYS H 125      17.979   6.664   8.750  1.00  0.00           C  
ATOM    900  NZ  LYS H 125      18.500   7.388   7.569  1.00  0.00           N1+
ATOM    901  C   LYS H 125      16.857  11.756  12.225  1.00 55.61           C  
ATOM    902  O   LYS H 125      17.351  12.731  12.789  1.00 54.10           O  
ATOM    903  N   SER H 126      15.719  11.167  12.648  0.93 56.29           N  
ATOM    904  CA  SER H 126      15.035  11.648  13.814  0.93 56.91           C  
ATOM    905  CB  SER H 126      13.645  12.235  13.512  0.93 54.10           C  
ATOM    906  OG  SER H 126      13.761  13.385  12.686  0.93 58.74           O  
ATOM    907  C   SER H 126      14.814  10.514  14.770  0.93 56.09           C  
ATOM    908  O   SER H 126      14.764   9.348  14.380  0.93 59.72           O  
ATOM    909  N   LEU H 127      14.705  10.844  16.076  1.00 53.38           N  
ATOM    910  CA  LEU H 127      14.455   9.850  17.080  1.00 51.54           C  
ATOM    911  CB  LEU H 127      15.753   9.333  17.723  1.00 51.39           C  
ATOM    912  CG  LEU H 127      15.561   8.169  18.711  1.00 53.71           C  
ATOM    913  CD1 LEU H 127      14.983   6.930  18.011  1.00 53.43           C  
ATOM    914  CD2 LEU H 127      16.870   7.864  19.456  1.00 54.75           C  
ATOM    915  C   LEU H 127      13.611  10.493  18.142  1.00 49.80           C  
ATOM    916  O   LEU H 127      13.692  11.701  18.357  1.00 49.98           O  
ATOM    917  N   ARG H 128      12.751   9.704  18.825  0.88 47.55           N  
ATOM    918  CA  ARG H 128      11.900  10.258  19.843  0.88 47.87           C  
ATOM    919  CB  ARG H 128      10.410  10.041  19.533  0.88 50.15           C  
ATOM    920  CG  ARG H 128       9.445  10.836  20.410  0.88 51.11           C  
ATOM    921  CD  ARG H 128       7.990  10.557  20.035  0.88 56.06           C  
ATOM    922  NE  ARG H 128       7.130  11.573  20.700  0.88 60.59           N  
ATOM    923  CZ  ARG H 128       5.778  11.386  20.707  0.88 64.34           C  
ATOM    924  NH1 ARG H 128       5.255  10.247  20.172  0.88 62.00           N1+
ATOM    925  NH2 ARG H 128       4.957  12.333  21.247  0.88 61.07           N  
ATOM    926  C   ARG H 128      12.192   9.549  21.129  0.88 48.01           C  
ATOM    927  O   ARG H 128      12.157   8.322  21.200  0.88 49.44           O  
ATOM    928  N   LEU H 129      12.476  10.319  22.199  1.00 45.89           N  
ATOM    929  CA  LEU H 129      12.802   9.757  23.482  1.00 43.08           C  
ATOM    930  CB  LEU H 129      13.972  10.494  24.155  1.00 42.32           C  
ATOM    931  CG  LEU H 129      15.293  10.439  23.363  1.00 44.16           C  
ATOM    932  CD1 LEU H 129      16.412  11.200  24.093  1.00 43.66           C  
ATOM    933  CD2 LEU H 129      15.688   8.990  23.038  1.00 43.03           C  
ATOM    934  C   LEU H 129      11.615   9.938  24.377  1.00 43.20           C  
ATOM    935  O   LEU H 129      10.832  10.869  24.200  1.00 42.17           O  
ATOM    936  N   SER H 130      11.451   9.031  25.363  0.91 42.48           N  
ATOM    937  CA  SER H 130      10.349   9.140  26.279  0.91 47.20           C  
ATOM    938  CB  SER H 130       9.303   8.024  26.118  0.91 47.73           C  
ATOM    939  OG  SER H 130       8.688   8.099  24.842  0.91 56.03           O  
ATOM    940  C   SER H 130      10.882   9.004  27.673  0.91 46.26           C  
ATOM    941  O   SER H 130      11.920   8.385  27.900  0.91 46.66           O  
ATOM    942  N   CYS H 131      10.179   9.614  28.648  1.00 44.56           N  
ATOM    943  CA  CYS H 131      10.554   9.509  30.033  1.00 44.69           C  
ATOM    944  CB  CYS H 131      11.269  10.785  30.559  1.00 45.12           C  
ATOM    945  SG  CYS H 131      11.602  10.800  32.353  1.00 67.97           S  
ATOM    946  C   CYS H 131       9.282   9.290  30.801  1.00 47.02           C  
ATOM    947  O   CYS H 131       8.399  10.147  30.812  1.00 46.87           O  
ATOM    948  N   ALA H 132       9.156   8.125  31.469  1.00 45.68           N  
ATOM    949  CA  ALA H 132       7.951   7.820  32.191  1.00 46.90           C  
ATOM    950  CB  ALA H 132       7.533   6.343  32.097  1.00 46.92           C  
ATOM    951  C   ALA H 132       8.195   8.116  33.634  1.00 48.08           C  
ATOM    952  O   ALA H 132       9.219   7.732  34.194  1.00 46.83           O  
ATOM    953  N   ALA H 133       7.236   8.806  34.281  1.00 45.70           N  
ATOM    954  CA  ALA H 133       7.407   9.185  35.651  1.00 44.27           C  
ATOM    955  CB  ALA H 133       7.207  10.693  35.887  1.00 43.15           C  
ATOM    956  C   ALA H 133       6.404   8.462  36.486  1.00 47.03           C  
ATOM    957  O   ALA H 133       5.305   8.153  36.028  1.00 48.30           O  
ATOM    958  N   SER H 134       6.792   8.151  37.742  1.00 45.85           N  
ATOM    959  CA  SER H 134       5.914   7.464  38.643  1.00 45.97           C  
ATOM    960  CB  SER H 134       6.089   5.936  38.599  1.00 51.59           C  
ATOM    961  OG  SER H 134       7.416   5.589  38.970  1.00 56.98           O  
ATOM    962  C   SER H 134       6.224   7.902  40.046  1.00 45.36           C  
ATOM    963  O   SER H 134       7.292   8.443  40.329  1.00 45.85           O  
ATOM    964  N   GLN H 135       5.259   7.651  40.953  1.00 43.72           N  
ATOM    965  CA  GLN H 135       5.293   7.902  42.367  1.00 45.85           C  
ATOM    966  CB  GLN H 135       6.391   7.123  43.116  1.00  0.00           C  
ATOM    967  CG  GLN H 135       6.145   5.612  43.113  1.00  0.00           C  
ATOM    968  CD  GLN H 135       7.108   4.958  44.093  1.00  0.00           C  
ATOM    969  OE1 GLN H 135       7.303   5.443  45.207  1.00  0.00           O  
ATOM    970  NE2 GLN H 135       7.730   3.823  43.674  1.00  0.00           N  
ATOM    971  C   GLN H 135       5.376   9.352  42.740  1.00 48.09           C  
ATOM    972  O   GLN H 135       5.775   9.677  43.859  1.00 50.23           O  
ATOM    973  N   PHE H 136       4.981  10.272  41.843  1.00 45.97           N  
ATOM    974  CA  PHE H 136       4.906  11.648  42.249  1.00 44.97           C  
ATOM    975  CB  PHE H 136       6.247  12.413  42.273  1.00 44.68           C  
ATOM    976  CG  PHE H 136       6.843  12.547  40.915  1.00 42.68           C  
ATOM    977  CD1 PHE H 136       6.431  13.530  40.054  1.00 42.04           C  
ATOM    978  CD2 PHE H 136       7.847  11.708  40.503  1.00 43.23           C  
ATOM    979  CE1 PHE H 136       6.992  13.661  38.805  1.00 41.30           C  
ATOM    980  CE2 PHE H 136       8.410  11.836  39.257  1.00 42.47           C  
ATOM    981  CZ  PHE H 136       7.986  12.813  38.396  1.00 40.56           C  
ATOM    982  C   PHE H 136       3.947  12.330  41.328  1.00 45.78           C  
ATOM    983  O   PHE H 136       3.565  11.776  40.300  1.00 47.96           O  
ATOM    984  N   SER H 137       3.512  13.555  41.687  1.00 43.49           N  
ATOM    985  CA  SER H 137       2.556  14.227  40.860  1.00 43.08           C  
ATOM    986  CB  SER H 137       1.754  15.293  41.624  1.00 43.16           C  
ATOM    987  OG  SER H 137       0.822  15.922  40.756  1.00  0.00           O  
ATOM    988  C   SER H 137       3.315  14.913  39.772  1.00 42.35           C  
ATOM    989  O   SER H 137       3.850  16.004  39.949  1.00 41.96           O  
ATOM    990  N   PHE H 138       3.322  14.279  38.588  1.00 41.08           N  
ATOM    991  CA  PHE H 138       4.046  14.688  37.418  1.00 40.31           C  
ATOM    992  CB  PHE H 138       3.872  13.655  36.286  1.00 39.28           C  
ATOM    993  CG  PHE H 138       4.608  14.080  35.060  1.00 40.51           C  
ATOM    994  CD1 PHE H 138       5.972  13.934  34.961  1.00 41.45           C  
ATOM    995  CD2 PHE H 138       3.917  14.602  33.992  1.00 43.03           C  
ATOM    996  CE1 PHE H 138       6.640  14.320  33.822  1.00 42.03           C  
ATOM    997  CE2 PHE H 138       4.579  14.989  32.852  1.00 44.29           C  
ATOM    998  CZ  PHE H 138       5.942  14.852  32.764  1.00 43.11           C  
ATOM    999  C   PHE H 138       3.561  16.019  36.925  1.00 41.66           C  
ATOM   1000  O   PHE H 138       4.355  16.878  36.547  1.00 40.48           O  
ATOM   1001  N   ASN H 139       2.235  16.228  36.947  1.00 42.28           N  
ATOM   1002  CA  ASN H 139       1.600  17.393  36.395  1.00 42.49           C  
ATOM   1003  CB  ASN H 139       0.069  17.339  36.526  1.00 45.24           C  
ATOM   1004  CG  ASN H 139      -0.422  16.137  35.730  1.00 53.15           C  
ATOM   1005  OD1 ASN H 139       0.349  15.481  35.032  1.00 52.05           O  
ATOM   1006  ND2 ASN H 139      -1.745  15.837  35.838  1.00 31.17           N  
ATOM   1007  C   ASN H 139       2.070  18.625  37.101  1.00 41.93           C  
ATOM   1008  O   ASN H 139       2.038  19.715  36.536  1.00 43.25           O  
ATOM   1009  N   ARG H 140       2.445  18.486  38.381  1.00 39.75           N  
ATOM   1010  CA  ARG H 140       2.878  19.547  39.248  1.00 39.98           C  
ATOM   1011  CB  ARG H 140       2.905  19.116  40.723  1.00 39.71           C  
ATOM   1012  CG  ARG H 140       1.522  18.740  41.255  1.00 27.79           C  
ATOM   1013  CD  ARG H 140       0.676  19.946  41.673  1.00  0.00           C  
ATOM   1014  NE  ARG H 140       0.466  20.794  40.466  1.00  0.00           N  
ATOM   1015  CZ  ARG H 140      -0.569  20.542  39.612  1.00  0.00           C  
ATOM   1016  NH1 ARG H 140      -1.408  19.490  39.843  1.00  0.00           N1+
ATOM   1017  NH2 ARG H 140      -0.764  21.346  38.528  1.00  0.00           N  
ATOM   1018  C   ARG H 140       4.243  20.089  38.910  1.00 41.19           C  
ATOM   1019  O   ARG H 140       4.544  21.222  39.280  1.00 42.29           O  
ATOM   1020  N   TYR H 141       5.132  19.315  38.248  1.00 38.60           N  
ATOM   1021  CA  TYR H 141       6.497  19.774  38.152  1.00 38.73           C  
ATOM   1022  CB  TYR H 141       7.514  18.753  38.687  1.00 38.39           C  
ATOM   1023  CG  TYR H 141       7.291  18.489  40.134  1.00 37.97           C  
ATOM   1024  CD1 TYR H 141       6.291  17.637  40.545  1.00 37.87           C  
ATOM   1025  CD2 TYR H 141       8.101  19.073  41.079  1.00 35.07           C  
ATOM   1026  CE1 TYR H 141       6.091  17.383  41.882  1.00 36.22           C  
ATOM   1027  CE2 TYR H 141       7.907  18.821  42.415  1.00 35.17           C  
ATOM   1028  CZ  TYR H 141       6.901  17.978  42.817  1.00 36.73           C  
ATOM   1029  OH  TYR H 141       6.705  17.722  44.190  1.00 37.91           O  
ATOM   1030  C   TYR H 141       6.953  20.003  36.741  1.00 40.20           C  
ATOM   1031  O   TYR H 141       6.458  19.405  35.788  1.00 41.68           O  
ATOM   1032  N   GLY H 142       7.934  20.924  36.598  1.00 36.97           N  
ATOM   1033  CA  GLY H 142       8.601  21.158  35.351  1.00 34.91           C  
ATOM   1034  C   GLY H 142       9.580  20.030  35.200  1.00 35.75           C  
ATOM   1035  O   GLY H 142       9.990  19.426  36.191  1.00 36.65           O  
ATOM   1036  N   MET H 143       9.997  19.728  33.952  1.00 33.90           N  
ATOM   1037  CA  MET H 143      10.886  18.624  33.728  1.00 34.95           C  
ATOM   1038  CB  MET H 143      10.200  17.423  33.055  1.00 37.54           C  
ATOM   1039  CG  MET H 143       9.106  16.785  33.912  1.00 44.40           C  
ATOM   1040  SD  MET H 143       9.706  15.986  35.429  1.00 44.24           S  
ATOM   1041  CE  MET H 143      10.564  14.636  34.568  1.00 40.74           C  
ATOM   1042  C   MET H 143      11.971  19.064  32.801  1.00 35.07           C  
ATOM   1043  O   MET H 143      11.765  19.947  31.970  1.00 30.88           O  
ATOM   1044  N   HIS H 144      13.169  18.449  32.922  1.00 31.87           N  
ATOM   1045  CA  HIS H 144      14.240  18.849  32.054  1.00 32.46           C  
ATOM   1046  ND1 HIS H 144      15.441  22.156  32.928  1.00 34.04           N  
ATOM   1047  CG  HIS H 144      14.929  20.943  33.328  1.00 33.43           C  
ATOM   1048  CB  HIS H 144      15.353  19.622  32.764  1.00 33.25           C  
ATOM   1049  NE2 HIS H 144      14.072  22.573  34.631  1.00 36.72           N  
ATOM   1050  CD2 HIS H 144      14.086  21.218  34.359  1.00 36.07           C  
ATOM   1051  CE1 HIS H 144      14.900  23.097  33.747  1.00 35.08           C  
ATOM   1052  C   HIS H 144      14.893  17.656  31.429  1.00 33.23           C  
ATOM   1053  O   HIS H 144      14.732  16.519  31.870  1.00 33.10           O  
ATOM   1054  N   TRP H 145      15.624  17.918  30.328  1.00 34.01           N  
ATOM   1055  CA  TRP H 145      16.423  16.923  29.675  1.00 35.04           C  
ATOM   1056  CB  TRP H 145      16.100  16.719  28.183  1.00 35.75           C  
ATOM   1057  CG  TRP H 145      14.794  16.016  27.913  1.00 38.35           C  
ATOM   1058  CD2 TRP H 145      14.641  14.589  27.934  1.00 40.08           C  
ATOM   1059  CD1 TRP H 145      13.568  16.533  27.611  1.00 39.62           C  
ATOM   1060  NE1 TRP H 145      12.659  15.516  27.439  1.00 40.73           N  
ATOM   1061  CE2 TRP H 145      13.307  14.314  27.636  1.00 41.00           C  
ATOM   1062  CE3 TRP H 145      15.540  13.592  28.183  1.00 42.07           C  
ATOM   1063  CZ2 TRP H 145      12.851  13.028  27.581  1.00 43.24           C  
ATOM   1064  CZ3 TRP H 145      15.078  12.295  28.127  1.00 43.45           C  
ATOM   1065  CH2 TRP H 145      13.758  12.021  27.832  1.00 44.37           C  
ATOM   1066  C   TRP H 145      17.833  17.420  29.751  1.00 36.80           C  
ATOM   1067  O   TRP H 145      18.098  18.599  29.520  1.00 37.75           O  
ATOM   1068  N   VAL H 146      18.769  16.521  30.113  1.00 35.88           N  
ATOM   1069  CA  VAL H 146      20.164  16.844  30.214  1.00 37.21           C  
ATOM   1070  CB  VAL H 146      20.662  16.867  31.632  1.00 39.61           C  
ATOM   1071  CG1 VAL H 146      22.181  17.097  31.626  1.00 38.91           C  
ATOM   1072  CG2 VAL H 146      19.874  17.936  32.408  1.00 40.23           C  
ATOM   1073  C   VAL H 146      20.893  15.742  29.511  1.00 39.72           C  
ATOM   1074  O   VAL H 146      20.446  14.596  29.534  1.00 39.76           O  
ATOM   1075  N   ARG H 147      22.034  16.054  28.860  1.00 38.92           N  
ATOM   1076  CA  ARG H 147      22.729  15.016  28.145  1.00 38.91           C  
ATOM   1077  CB  ARG H 147      22.625  15.141  26.615  1.00 35.66           C  
ATOM   1078  CG  ARG H 147      23.192  16.446  26.044  1.00 34.55           C  
ATOM   1079  CD  ARG H 147      23.054  16.542  24.521  1.00 36.46           C  
ATOM   1080  NE  ARG H 147      23.631  17.845  24.084  1.00 39.81           N  
ATOM   1081  CZ  ARG H 147      23.675  18.156  22.755  1.00 44.81           C  
ATOM   1082  NH1 ARG H 147      23.198  17.276  21.827  1.00 43.25           N1+
ATOM   1083  NH2 ARG H 147      24.189  19.356  22.356  1.00 44.82           N  
ATOM   1084  C   ARG H 147      24.187  15.046  28.479  1.00 39.36           C  
ATOM   1085  O   ARG H 147      24.715  16.047  28.960  1.00 39.71           O  
ATOM   1086  N   GLN H 148      24.876  13.907  28.249  1.00 40.78           N  
ATOM   1087  CA  GLN H 148      26.283  13.851  28.511  1.00 42.66           C  
ATOM   1088  CB  GLN H 148      26.598  13.279  29.906  1.00 40.70           C  
ATOM   1089  CG  GLN H 148      28.080  13.297  30.282  1.00 40.47           C  
ATOM   1090  CD  GLN H 148      28.197  12.757  31.701  1.00 42.76           C  
ATOM   1091  OE1 GLN H 148      29.270  12.770  32.300  1.00 43.24           O  
ATOM   1092  NE2 GLN H 148      27.056  12.273  32.261  1.00 42.25           N  
ATOM   1093  C   GLN H 148      26.927  12.959  27.488  1.00 45.99           C  
ATOM   1094  O   GLN H 148      26.580  11.786  27.360  1.00 44.28           O  
ATOM   1095  N   ALA H 149      27.900  13.505  26.730  1.00 48.00           N  
ATOM   1096  CA  ALA H 149      28.607  12.727  25.750  1.00 51.17           C  
ATOM   1097  CB  ALA H 149      29.407  13.574  24.744  1.00 49.23           C  
ATOM   1098  C   ALA H 149      29.570  11.865  26.506  1.00 55.80           C  
ATOM   1099  O   ALA H 149      29.928  12.187  27.637  1.00 56.34           O  
ATOM   1100  N   PRO H 150      30.011  10.773  25.939  1.00 57.63           N  
ATOM   1101  CA  PRO H 150      30.886   9.920  26.689  1.00 57.71           C  
ATOM   1102  CD  PRO H 150      29.210  10.025  24.985  1.00 58.40           C  
ATOM   1103  CB  PRO H 150      31.015   8.638  25.871  1.00 59.46           C  
ATOM   1104  CG  PRO H 150      29.662   8.558  25.134  1.00 60.18           C  
ATOM   1105  C   PRO H 150      32.171  10.598  27.031  1.00 58.48           C  
ATOM   1106  O   PRO H 150      32.818  11.148  26.142  1.00 59.84           O  
ATOM   1107  N   GLY H 151      32.560  10.560  28.321  1.00 57.53           N  
ATOM   1108  CA  GLY H 151      33.798  11.142  28.749  1.00 58.20           C  
ATOM   1109  C   GLY H 151      33.680  12.637  28.746  1.00 57.34           C  
ATOM   1110  O   GLY H 151      34.689  13.336  28.825  1.00 58.79           O  
ATOM   1111  N   LYS H 152      32.445  13.171  28.678  1.00 54.55           N  
ATOM   1112  CA  LYS H 152      32.275  14.598  28.602  1.00 50.48           C  
ATOM   1113  CB  LYS H 152      31.483  15.049  27.361  1.00 51.61           C  
ATOM   1114  CG  LYS H 152      32.126  14.681  26.020  1.00 59.48           C  
ATOM   1115  CD  LYS H 152      33.486  15.330  25.765  1.00 66.80           C  
ATOM   1116  CE  LYS H 152      34.076  14.980  24.397  1.00 74.57           C  
ATOM   1117  NZ  LYS H 152      35.357  15.695  24.203  1.00 79.65           N1+
ATOM   1118  C   LYS H 152      31.481  15.052  29.789  1.00 49.65           C  
ATOM   1119  O   LYS H 152      31.075  14.251  30.629  1.00 51.02           O  
ATOM   1120  N   GLY H 153      31.262  16.383  29.891  1.00 46.60           N  
ATOM   1121  CA  GLY H 153      30.535  16.957  30.989  1.00 44.12           C  
ATOM   1122  C   GLY H 153      29.062  16.970  30.694  1.00 44.75           C  
ATOM   1123  O   GLY H 153      28.625  16.644  29.593  1.00 46.86           O  
ATOM   1124  N   LEU H 154      28.261  17.375  31.702  1.00 40.81           N  
ATOM   1125  CA  LEU H 154      26.829  17.444  31.593  1.00 38.22           C  
ATOM   1126  CB  LEU H 154      26.145  17.599  32.961  1.00 37.25           C  
ATOM   1127  CG  LEU H 154      26.358  16.404  33.904  1.00 37.95           C  
ATOM   1128  CD1 LEU H 154      25.650  16.634  35.248  1.00 36.14           C  
ATOM   1129  CD2 LEU H 154      25.932  15.086  33.239  1.00 38.21           C  
ATOM   1130  C   LEU H 154      26.477  18.652  30.791  1.00 38.89           C  
ATOM   1131  O   LEU H 154      27.133  19.689  30.890  1.00 38.23           O  
ATOM   1132  N   GLU H 155      25.428  18.532  29.948  1.00 38.45           N  
ATOM   1133  CA  GLU H 155      24.979  19.656  29.180  1.00 39.53           C  
ATOM   1134  CB  GLU H 155      25.415  19.623  27.708  1.00 41.20           C  
ATOM   1135  CG  GLU H 155      25.087  20.923  26.973  1.00 47.73           C  
ATOM   1136  CD  GLU H 155      25.660  20.836  25.568  1.00 53.12           C  
ATOM   1137  OE1 GLU H 155      26.077  19.719  25.158  1.00 52.00           O  
ATOM   1138  OE2 GLU H 155      25.688  21.893  24.884  1.00 51.20           O1-
ATOM   1139  C   GLU H 155      23.479  19.670  29.208  1.00 40.35           C  
ATOM   1140  O   GLU H 155      22.830  18.664  28.930  1.00 41.31           O  
ATOM   1141  N   TRP H 156      22.891  20.835  29.539  1.00 38.59           N  
ATOM   1142  CA  TRP H 156      21.462  20.972  29.644  1.00 36.07           C  
ATOM   1143  CB  TRP H 156      21.058  22.206  30.464  1.00 36.42           C  
ATOM   1144  CG  TRP H 156      19.577  22.470  30.548  1.00 35.83           C  
ATOM   1145  CD2 TRP H 156      18.920  23.538  29.849  1.00 35.50           C  
ATOM   1146  CD1 TRP H 156      18.618  21.843  31.287  1.00 36.36           C  
ATOM   1147  NE1 TRP H 156      17.406  22.461  31.100  1.00 36.52           N  
ATOM   1148  CE2 TRP H 156      17.577  23.504  30.215  1.00 36.92           C  
ATOM   1149  CE3 TRP H 156      19.399  24.474  28.976  1.00 37.16           C  
ATOM   1150  CZ2 TRP H 156      16.687  24.412  29.712  1.00 37.86           C  
ATOM   1151  CZ3 TRP H 156      18.498  25.383  28.468  1.00 38.69           C  
ATOM   1152  CH2 TRP H 156      17.167  25.353  28.829  1.00 38.23           C  
ATOM   1153  C   TRP H 156      20.867  21.112  28.274  1.00 38.00           C  
ATOM   1154  O   TRP H 156      21.382  21.858  27.445  1.00 37.23           O  
ATOM   1155  N   VAL H 157      19.854  20.270  27.965  1.00 37.73           N  
ATOM   1156  CA  VAL H 157      19.127  20.291  26.721  1.00 38.64           C  
ATOM   1157  CB  VAL H 157      18.682  18.917  26.326  1.00 38.56           C  
ATOM   1158  CG1 VAL H 157      17.895  19.004  25.007  1.00 37.97           C  
ATOM   1159  CG2 VAL H 157      19.931  18.022  26.259  1.00 38.84           C  
ATOM   1160  C   VAL H 157      17.918  21.193  26.671  1.00 39.71           C  
ATOM   1161  O   VAL H 157      17.802  22.033  25.779  1.00 39.78           O  
ATOM   1162  N   ALA H 158      16.973  21.040  27.632  1.00 37.38           N  
ATOM   1163  CA  ALA H 158      15.738  21.781  27.545  1.00 36.58           C  
ATOM   1164  CB  ALA H 158      14.848  21.339  26.371  1.00 36.11           C  
ATOM   1165  C   ALA H 158      14.927  21.597  28.800  1.00 36.53           C  
ATOM   1166  O   ALA H 158      15.200  20.716  29.613  1.00 34.24           O  
ATOM   1167  N   ALA H 159      13.906  22.465  28.986  1.00 34.94           N  
ATOM   1168  CA  ALA H 159      13.017  22.397  30.114  1.00 35.04           C  
ATOM   1169  CB  ALA H 159      13.320  23.451  31.189  1.00 41.17           C  
ATOM   1170  C   ALA H 159      11.632  22.702  29.632  1.00 36.42           C  
ATOM   1171  O   ALA H 159      11.449  23.465  28.684  1.00 37.73           O  
ATOM   1172  N   ILE H 160      10.615  22.084  30.271  1.00 35.90           N  
ATOM   1173  CA  ILE H 160       9.248  22.366  29.930  1.00 34.26           C  
ATOM   1174  CB  ILE H 160       8.562  21.257  29.180  1.00 35.90           C  
ATOM   1175  CG1 ILE H 160       7.172  21.713  28.698  1.00 39.11           C  
ATOM   1176  CG2 ILE H 160       8.544  20.005  30.071  1.00 32.73           C  
ATOM   1177  CD1 ILE H 160       6.527  20.769  27.681  1.00 42.00           C  
ATOM   1178  C   ILE H 160       8.493  22.591  31.203  1.00 34.10           C  
ATOM   1179  O   ILE H 160       8.687  21.882  32.189  1.00 32.44           O  
ATOM   1180  N   SER H 161       7.591  23.592  31.208  1.00 34.77           N  
ATOM   1181  CA  SER H 161       6.841  23.905  32.393  1.00 35.52           C  
ATOM   1182  CB  SER H 161       6.111  25.256  32.302  1.00 34.99           C  
ATOM   1183  OG  SER H 161       5.250  25.272  31.173  1.00 34.51           O  
ATOM   1184  C   SER H 161       5.843  22.815  32.638  1.00 37.61           C  
ATOM   1185  O   SER H 161       5.597  21.965  31.787  1.00 39.50           O  
ATOM   1186  N   TYR H 162       5.233  22.815  33.839  1.00 36.32           N  
ATOM   1187  CA  TYR H 162       4.337  21.762  34.223  1.00 36.74           C  
ATOM   1188  CB  TYR H 162       3.869  21.867  35.687  1.00 39.75           C  
ATOM   1189  CG  TYR H 162       3.358  23.242  35.940  1.00 43.24           C  
ATOM   1190  CD1 TYR H 162       2.042  23.578  35.711  1.00 39.78           C  
ATOM   1191  CD2 TYR H 162       4.219  24.203  36.412  1.00 48.01           C  
ATOM   1192  CE1 TYR H 162       1.598  24.857  35.955  1.00 41.78           C  
ATOM   1193  CE2 TYR H 162       3.783  25.481  36.657  1.00 47.10           C  
ATOM   1194  CZ  TYR H 162       2.468  25.810  36.429  1.00 47.47           C  
ATOM   1195  OH  TYR H 162       2.023  27.123  36.682  1.00 53.40           O  
ATOM   1196  C   TYR H 162       3.160  21.696  33.297  1.00 39.17           C  
ATOM   1197  O   TYR H 162       2.730  20.604  32.929  1.00 40.16           O  
ATOM   1198  N   ASP H 163       2.582  22.854  32.930  1.00 37.66           N  
ATOM   1199  CA  ASP H 163       1.460  22.918  32.036  1.00 38.03           C  
ATOM   1200  CB  ASP H 163       0.636  24.218  32.169  1.00 39.23           C  
ATOM   1201  CG  ASP H 163       1.505  25.425  31.870  1.00 45.17           C  
ATOM   1202  OD1 ASP H 163       2.694  25.227  31.513  1.00 48.54           O  
ATOM   1203  OD2 ASP H 163       0.991  26.567  32.004  1.00 48.30           O1-
ATOM   1204  C   ASP H 163       1.870  22.687  30.607  1.00 37.33           C  
ATOM   1205  O   ASP H 163       1.039  22.311  29.782  1.00 39.78           O  
ATOM   1206  N   GLY H 164       3.149  22.943  30.259  1.00 34.60           N  
ATOM   1207  CA  GLY H 164       3.607  22.730  28.914  1.00 35.21           C  
ATOM   1208  C   GLY H 164       3.555  24.025  28.168  1.00 39.90           C  
ATOM   1209  O   GLY H 164       3.884  24.086  26.985  1.00 38.87           O  
ATOM   1210  N   THR H 165       3.124  25.101  28.849  1.00 38.73           N  
ATOM   1211  CA  THR H 165       3.001  26.384  28.222  1.00 41.63           C  
ATOM   1212  CB  THR H 165       2.317  27.394  29.092  1.00 45.20           C  
ATOM   1213  OG1 THR H 165       1.026  26.925  29.452  1.00  0.00           O  
ATOM   1214  CG2 THR H 165       2.181  28.704  28.300  1.00  0.00           C  
ATOM   1215  C   THR H 165       4.347  26.941  27.860  1.00 47.57           C  
ATOM   1216  O   THR H 165       4.502  27.534  26.794  1.00 49.72           O  
ATOM   1217  N   ASP H 166       5.361  26.779  28.737  1.00 46.66           N  
ATOM   1218  CA  ASP H 166       6.632  27.398  28.473  1.00 44.50           C  
ATOM   1219  CB  ASP H 166       7.116  28.301  29.620  1.00 46.32           C  
ATOM   1220  CG  ASP H 166       6.195  29.510  29.673  1.00 59.53           C  
ATOM   1221  OD1 ASP H 166       5.917  30.094  28.592  1.00 90.18           O  
ATOM   1222  OD2 ASP H 166       5.745  29.860  30.796  1.00  0.00           O1-
ATOM   1223  C   ASP H 166       7.693  26.365  28.247  1.00 43.08           C  
ATOM   1224  O   ASP H 166       7.701  25.310  28.880  1.00 40.99           O  
ATOM   1225  N   LYS H 167       8.625  26.659  27.312  1.00 39.39           N  
ATOM   1226  CA  LYS H 167       9.683  25.736  27.014  1.00 40.80           C  
ATOM   1227  CB  LYS H 167       9.415  24.935  25.732  1.00 40.79           C  
ATOM   1228  CG  LYS H 167       8.087  24.183  25.757  1.00 53.46           C  
ATOM   1229  CD  LYS H 167       7.611  23.751  24.370  1.00 66.59           C  
ATOM   1230  CE  LYS H 167       6.218  23.125  24.362  1.00 69.97           C  
ATOM   1231  NZ  LYS H 167       5.844  22.760  22.979  1.00 68.36           N1+
ATOM   1232  C   LYS H 167      10.929  26.525  26.729  1.00 44.24           C  
ATOM   1233  O   LYS H 167      10.864  27.617  26.165  1.00 45.47           O  
ATOM   1234  N   TYR H 168      12.108  25.987  27.120  1.00 42.24           N  
ATOM   1235  CA  TYR H 168      13.361  26.646  26.844  1.00 40.37           C  
ATOM   1236  CB  TYR H 168      14.086  27.177  28.095  1.00 41.62           C  
ATOM   1237  CG  TYR H 168      13.204  28.120  28.835  1.00 50.55           C  
ATOM   1238  CD1 TYR H 168      12.292  27.632  29.738  1.00 54.53           C  
ATOM   1239  CD2 TYR H 168      13.287  29.482  28.647  1.00 51.89           C  
ATOM   1240  CE1 TYR H 168      11.469  28.480  30.441  1.00 57.98           C  
ATOM   1241  CE2 TYR H 168      12.465  30.336  29.348  1.00 53.44           C  
ATOM   1242  CZ  TYR H 168      11.556  29.836  30.247  1.00 57.25           C  
ATOM   1243  OH  TYR H 168      10.714  30.712  30.966  1.00 60.97           O  
ATOM   1244  C   TYR H 168      14.289  25.606  26.288  1.00 38.25           C  
ATOM   1245  O   TYR H 168      14.206  24.437  26.664  1.00 36.21           O  
ATOM   1246  N   HIS H 169      15.216  26.008  25.388  1.00 37.51           N  
ATOM   1247  CA  HIS H 169      16.107  25.051  24.788  1.00 39.36           C  
ATOM   1248  ND1 HIS H 169      13.967  22.983  23.350  1.00  0.00           N  
ATOM   1249  CG  HIS H 169      14.391  24.265  23.089  1.00 39.29           C  
ATOM   1250  CB  HIS H 169      15.784  24.760  23.314  1.00 39.91           C  
ATOM   1251  NE2 HIS H 169      12.210  24.082  22.545  1.00  0.00           N  
ATOM   1252  CD2 HIS H 169      13.304  24.924  22.597  1.00 38.67           C  
ATOM   1253  CE1 HIS H 169      12.653  22.927  23.007  1.00 38.29           C  
ATOM   1254  C   HIS H 169      17.506  25.586  24.773  1.00 42.23           C  
ATOM   1255  O   HIS H 169      17.736  26.793  24.789  1.00 42.62           O  
ATOM   1256  N   ALA H 170      18.491  24.663  24.749  1.00 41.96           N  
ATOM   1257  CA  ALA H 170      19.869  25.035  24.623  1.00 44.07           C  
ATOM   1258  CB  ALA H 170      20.852  23.881  24.891  1.00 43.71           C  
ATOM   1259  C   ALA H 170      20.057  25.468  23.206  1.00 45.82           C  
ATOM   1260  O   ALA H 170      19.336  25.031  22.310  1.00 43.35           O  
ATOM   1261  N   ASP H 171      21.052  26.340  22.967  1.00 47.66           N  
ATOM   1262  CA  ASP H 171      21.293  26.896  21.666  1.00 48.25           C  
ATOM   1263  CB  ASP H 171      22.494  27.855  21.643  1.00 52.20           C  
ATOM   1264  CG  ASP H 171      22.159  29.098  22.453  1.00 60.33           C  
ATOM   1265  OD1 ASP H 171      20.993  29.220  22.915  1.00 62.80           O  
ATOM   1266  OD2 ASP H 171      23.075  29.944  22.625  1.00 63.17           O1-
ATOM   1267  C   ASP H 171      21.623  25.799  20.700  1.00 47.07           C  
ATOM   1268  O   ASP H 171      21.226  25.848  19.537  1.00 46.58           O  
ATOM   1269  N   LYS H 172      22.361  24.770  21.154  1.00 46.77           N  
ATOM   1270  CA  LYS H 172      22.828  23.744  20.265  1.00 46.97           C  
ATOM   1271  CB  LYS H 172      23.669  22.677  20.986  1.00 48.42           C  
ATOM   1272  CG  LYS H 172      24.209  21.584  20.062  1.00  0.00           C  
ATOM   1273  CD  LYS H 172      25.305  22.067  19.111  1.00  0.00           C  
ATOM   1274  CE  LYS H 172      25.910  20.949  18.257  1.00  0.00           C  
ATOM   1275  NZ  LYS H 172      25.006  20.624  17.133  1.00  0.00           N1+
ATOM   1276  C   LYS H 172      21.684  23.022  19.618  1.00 48.45           C  
ATOM   1277  O   LYS H 172      21.758  22.660  18.444  1.00 50.89           O  
ATOM   1278  N   VAL H 173      20.644  22.708  20.410  1.00 44.51           N  
ATOM   1279  CA  VAL H 173      19.467  21.996  19.983  1.00 42.93           C  
ATOM   1280  CB  VAL H 173      18.812  21.234  21.096  1.00 41.46           C  
ATOM   1281  CG1 VAL H 173      19.862  20.267  21.671  1.00 41.25           C  
ATOM   1282  CG2 VAL H 173      18.214  22.212  22.119  1.00 40.55           C  
ATOM   1283  C   VAL H 173      18.430  22.868  19.339  1.00 45.53           C  
ATOM   1284  O   VAL H 173      17.523  22.356  18.688  1.00 43.46           O  
ATOM   1285  N   TRP H 174      18.487  24.194  19.570  1.00 46.95           N  
ATOM   1286  CA  TRP H 174      17.465  25.102  19.118  1.00 48.91           C  
ATOM   1287  CB  TRP H 174      17.894  26.571  19.285  1.00 50.63           C  
ATOM   1288  CG  TRP H 174      16.922  27.608  18.780  1.00 55.20           C  
ATOM   1289  CD2 TRP H 174      15.783  28.078  19.517  1.00  0.00           C  
ATOM   1290  CD1 TRP H 174      16.926  28.288  17.599  1.00  0.00           C  
ATOM   1291  NE1 TRP H 174      15.868  29.164  17.556  1.00  0.00           N  
ATOM   1292  CE2 TRP H 174      15.154  29.042  18.730  1.00  0.00           C  
ATOM   1293  CE3 TRP H 174      15.303  27.735  20.748  1.00  0.00           C  
ATOM   1294  CZ2 TRP H 174      14.030  29.682  19.166  1.00  0.00           C  
ATOM   1295  CZ3 TRP H 174      14.167  28.380  21.184  1.00  0.00           C  
ATOM   1296  CH2 TRP H 174      13.543  29.335  20.407  1.00  0.00           C  
ATOM   1297  C   TRP H 174      17.123  24.864  17.678  1.00 49.23           C  
ATOM   1298  O   TRP H 174      17.984  24.863  16.800  1.00 50.63           O  
ATOM   1299  N   GLY H 175      15.817  24.621  17.425  1.00 47.79           N  
ATOM   1300  CA  GLY H 175      15.279  24.456  16.106  1.00 47.87           C  
ATOM   1301  C   GLY H 175      15.151  22.996  15.788  1.00 48.82           C  
ATOM   1302  O   GLY H 175      14.212  22.589  15.104  1.00 50.13           O  
ATOM   1303  N   ARG H 176      16.143  22.188  16.208  1.00 46.50           N  
ATOM   1304  CA  ARG H 176      16.162  20.773  15.965  1.00 45.13           C  
ATOM   1305  CB  ARG H 176      17.580  20.183  16.040  1.00 47.56           C  
ATOM   1306  CG  ARG H 176      18.471  20.686  14.904  1.00 47.87           C  
ATOM   1307  CD  ARG H 176      19.778  19.910  14.713  1.00 48.53           C  
ATOM   1308  NE  ARG H 176      20.754  20.343  15.752  1.00 46.06           N  
ATOM   1309  CZ  ARG H 176      21.016  19.553  16.835  1.00 47.73           C  
ATOM   1310  NH1 ARG H 176      20.344  18.380  17.014  1.00 45.77           N1+
ATOM   1311  NH2 ARG H 176      21.963  19.930  17.739  1.00 42.77           N  
ATOM   1312  C   ARG H 176      15.280  19.968  16.878  1.00 46.32           C  
ATOM   1313  O   ARG H 176      14.591  19.052  16.424  1.00 46.99           O  
ATOM   1314  N   PHE H 177      15.266  20.284  18.192  1.00 46.62           N  
ATOM   1315  CA  PHE H 177      14.561  19.415  19.093  1.00 47.50           C  
ATOM   1316  CB  PHE H 177      15.334  18.984  20.358  1.00 46.99           C  
ATOM   1317  CG  PHE H 177      16.596  18.272  20.010  1.00 47.19           C  
ATOM   1318  CD1 PHE H 177      16.673  17.430  18.926  1.00 48.29           C  
ATOM   1319  CD2 PHE H 177      17.692  18.390  20.833  1.00 46.59           C  
ATOM   1320  CE1 PHE H 177      17.846  16.770  18.641  1.00 48.62           C  
ATOM   1321  CE2 PHE H 177      18.863  17.726  20.554  1.00 46.93           C  
ATOM   1322  CZ  PHE H 177      18.947  16.918  19.449  1.00 46.58           C  
ATOM   1323  C   PHE H 177      13.344  20.095  19.621  1.00 48.21           C  
ATOM   1324  O   PHE H 177      13.271  21.321  19.693  1.00 48.25           O  
ATOM   1325  N   THR H 178      12.331  19.281  19.980  1.00 46.13           N  
ATOM   1326  CA  THR H 178      11.135  19.786  20.581  1.00 45.81           C  
ATOM   1327  CB  THR H 178       9.915  19.710  19.712  1.00 48.73           C  
ATOM   1328  OG1 THR H 178       9.771  18.403  19.182  1.00 50.79           O  
ATOM   1329  CG2 THR H 178      10.009  20.758  18.600  1.00 51.39           C  
ATOM   1330  C   THR H 178      10.855  18.982  21.804  1.00 45.13           C  
ATOM   1331  O   THR H 178      10.951  17.755  21.805  1.00 44.61           O  
ATOM   1332  N   ILE H 179      10.484  19.682  22.887  1.00 43.12           N  
ATOM   1333  CA  ILE H 179      10.176  19.036  24.125  1.00 41.36           C  
ATOM   1334  CB  ILE H 179      10.797  19.706  25.314  1.00 40.05           C  
ATOM   1335  CG1 ILE H 179      10.624  18.837  26.570  1.00 40.04           C  
ATOM   1336  CG2 ILE H 179      10.195  21.117  25.437  1.00 38.50           C  
ATOM   1337  CD1 ILE H 179      11.411  19.347  27.775  1.00 31.59           C  
ATOM   1338  C   ILE H 179       8.696  19.126  24.306  1.00 41.90           C  
ATOM   1339  O   ILE H 179       8.080  20.142  23.986  1.00 41.73           O  
ATOM   1340  N   SER H 180       8.075  18.029  24.783  1.00 40.39           N  
ATOM   1341  CA  SER H 180       6.658  18.049  25.013  1.00 41.15           C  
ATOM   1342  CB  SER H 180       5.837  17.618  23.787  1.00 43.38           C  
ATOM   1343  OG  SER H 180       6.135  16.269  23.456  1.00 44.10           O  
ATOM   1344  C   SER H 180       6.354  17.092  26.124  1.00 42.31           C  
ATOM   1345  O   SER H 180       7.224  16.344  26.568  1.00 43.03           O  
ATOM   1346  N   ARG H 181       5.101  17.119  26.629  1.00 40.21           N  
ATOM   1347  CA  ARG H 181       4.734  16.232  27.697  1.00 40.96           C  
ATOM   1348  CB  ARG H 181       4.921  16.836  29.095  1.00 41.08           C  
ATOM   1349  CG  ARG H 181       4.073  18.090  29.314  1.00 40.63           C  
ATOM   1350  CD  ARG H 181       3.888  18.438  30.788  1.00 36.74           C  
ATOM   1351  NE  ARG H 181       5.231  18.727  31.351  1.00 38.01           N  
ATOM   1352  CZ  ARG H 181       5.507  18.476  32.665  1.00 40.06           C  
ATOM   1353  NH1 ARG H 181       4.584  17.858  33.458  1.00 34.91           N1+
ATOM   1354  NH2 ARG H 181       6.710  18.851  33.185  1.00 37.64           N  
ATOM   1355  C   ARG H 181       3.271  15.913  27.591  1.00 44.62           C  
ATOM   1356  O   ARG H 181       2.490  16.670  27.015  1.00 45.49           O  
ATOM   1357  N   ASP H 182       2.875  14.744  28.138  1.00 44.65           N  
ATOM   1358  CA  ASP H 182       1.495  14.349  28.194  1.00 46.05           C  
ATOM   1359  CB  ASP H 182       1.209  13.055  27.408  1.00 51.16           C  
ATOM   1360  CG  ASP H 182      -0.292  12.796  27.366  1.00 58.85           C  
ATOM   1361  OD1 ASP H 182      -1.022  13.342  28.236  1.00 57.88           O  
ATOM   1362  OD2 ASP H 182      -0.728  12.042  26.455  1.00 60.35           O1-
ATOM   1363  C   ASP H 182       1.216  14.080  29.642  1.00 43.46           C  
ATOM   1364  O   ASP H 182       1.600  13.040  30.173  1.00 37.30           O  
ATOM   1365  N   ASN H 183       0.525  15.015  30.319  1.00 45.36           N  
ATOM   1366  CA  ASN H 183       0.286  14.905  31.731  1.00 48.69           C  
ATOM   1367  CB  ASN H 183      -0.337  16.176  32.332  1.00 49.86           C  
ATOM   1368  CG  ASN H 183       0.765  17.229  32.348  1.00 48.82           C  
ATOM   1369  OD1 ASN H 183       1.948  16.899  32.298  1.00 47.84           O  
ATOM   1370  ND2 ASN H 183       0.377  18.529  32.422  1.00 44.78           N  
ATOM   1371  C   ASN H 183      -0.583  13.722  32.038  1.00 52.34           C  
ATOM   1372  O   ASN H 183      -0.417  13.084  33.076  1.00 55.52           O  
ATOM   1373  N   SER H 184      -1.546  13.392  31.157  0.89 48.92           N  
ATOM   1374  CA  SER H 184      -2.420  12.288  31.441  0.89 48.57           C  
ATOM   1375  CB  SER H 184      -3.491  12.079  30.356  0.89 50.26           C  
ATOM   1376  OG  SER H 184      -2.885  11.732  29.120  0.87 55.03           O  
ATOM   1377  C   SER H 184      -1.607  11.030  31.537  0.89 50.33           C  
ATOM   1378  O   SER H 184      -1.855  10.187  32.399  0.89 49.25           O  
ATOM   1379  N   LYS H 185      -0.645  10.864  30.606  1.00 51.41           N  
ATOM   1380  CA  LYS H 185       0.273   9.757  30.516  1.00 52.04           C  
ATOM   1381  CB  LYS H 185       0.962   9.617  29.148  1.00 53.02           C  
ATOM   1382  CG  LYS H 185       0.205   8.760  28.128  1.00 56.31           C  
ATOM   1383  CD  LYS H 185      -1.101   9.345  27.595  1.00 62.24           C  
ATOM   1384  CE  LYS H 185      -1.773   8.425  26.572  1.00 67.20           C  
ATOM   1385  NZ  LYS H 185      -3.041   9.019  26.097  1.00 77.66           N1+
ATOM   1386  C   LYS H 185       1.359   9.825  31.551  1.00 53.05           C  
ATOM   1387  O   LYS H 185       1.997   8.813  31.837  1.00 52.37           O  
ATOM   1388  N   ASN H 186       1.646  11.018  32.107  1.00 49.43           N  
ATOM   1389  CA  ASN H 186       2.748  11.153  33.020  1.00 47.53           C  
ATOM   1390  CB  ASN H 186       2.631  10.268  34.272  1.00 49.68           C  
ATOM   1391  CG  ASN H 186       1.551  10.873  35.159  1.00 54.51           C  
ATOM   1392  OD1 ASN H 186       1.511  12.083  35.376  1.00 61.43           O  
ATOM   1393  ND2 ASN H 186       0.642  10.013  35.686  1.00 51.31           N  
ATOM   1394  C   ASN H 186       4.001  10.806  32.279  1.00 45.53           C  
ATOM   1395  O   ASN H 186       4.886  10.120  32.793  1.00 45.56           O  
ATOM   1396  N   THR H 187       4.102  11.290  31.023  1.00 44.26           N  
ATOM   1397  CA  THR H 187       5.265  11.023  30.231  1.00 44.42           C  
ATOM   1398  CB  THR H 187       4.991  10.101  29.081  1.00 45.58           C  
ATOM   1399  OG1 THR H 187       4.485   8.864  29.560  1.00 48.31           O  
ATOM   1400  CG2 THR H 187       6.300   9.870  28.309  1.00 47.00           C  
ATOM   1401  C   THR H 187       5.793  12.308  29.661  1.00 45.37           C  
ATOM   1402  O   THR H 187       5.045  13.242  29.378  1.00 47.55           O  
ATOM   1403  N   LEU H 188       7.132  12.366  29.496  1.00 44.28           N  
ATOM   1404  CA  LEU H 188       7.849  13.483  28.946  1.00 45.79           C  
ATOM   1405  CB  LEU H 188       8.998  13.918  29.872  1.00 44.48           C  
ATOM   1406  CG  LEU H 188       9.877  15.067  29.351  1.00 43.24           C  
ATOM   1407  CD1 LEU H 188       9.079  16.370  29.182  1.00 42.94           C  
ATOM   1408  CD2 LEU H 188      11.117  15.239  30.242  1.00 42.41           C  
ATOM   1409  C   LEU H 188       8.449  13.008  27.653  1.00 49.18           C  
ATOM   1410  O   LEU H 188       8.883  11.860  27.560  1.00 50.40           O  
ATOM   1411  N   TYR H 189       8.486  13.869  26.610  1.00 48.06           N  
ATOM   1412  CA  TYR H 189       9.015  13.410  25.354  1.00 48.28           C  
ATOM   1413  CB  TYR H 189       7.986  13.334  24.207  1.00 50.16           C  
ATOM   1414  CG  TYR H 189       6.796  12.507  24.572  1.00 52.04           C  
ATOM   1415  CD1 TYR H 189       6.817  11.134  24.536  1.00 53.62           C  
ATOM   1416  CD2 TYR H 189       5.633  13.128  24.960  1.00 53.86           C  
ATOM   1417  CE1 TYR H 189       5.701  10.400  24.872  1.00 56.25           C  
ATOM   1418  CE2 TYR H 189       4.514  12.403  25.295  1.00 55.29           C  
ATOM   1419  CZ  TYR H 189       4.543  11.034  25.251  1.00 57.25           C  
ATOM   1420  OH  TYR H 189       3.397  10.285  25.595  1.00 67.18           O  
ATOM   1421  C   TYR H 189      10.045  14.379  24.856  1.00 47.11           C  
ATOM   1422  O   TYR H 189      10.023  15.568  25.178  1.00 46.73           O  
ATOM   1423  N   LEU H 190      11.013  13.865  24.068  1.00 45.58           N  
ATOM   1424  CA  LEU H 190      11.977  14.720  23.438  1.00 46.03           C  
ATOM   1425  CB  LEU H 190      13.379  14.608  24.058  1.00 45.57           C  
ATOM   1426  CG  LEU H 190      14.402  15.581  23.446  1.00 46.88           C  
ATOM   1427  CD1 LEU H 190      13.983  17.041  23.687  1.00 45.69           C  
ATOM   1428  CD2 LEU H 190      15.823  15.287  23.948  1.00 44.85           C  
ATOM   1429  C   LEU H 190      12.065  14.279  22.007  1.00 48.97           C  
ATOM   1430  O   LEU H 190      12.569  13.195  21.714  1.00 49.18           O  
ATOM   1431  N   GLN H 191      11.577  15.117  21.071  1.00 48.71           N  
ATOM   1432  CA  GLN H 191      11.621  14.768  19.677  1.00 49.79           C  
ATOM   1433  CB  GLN H 191      10.435  15.341  18.875  1.00 50.64           C  
ATOM   1434  CG  GLN H 191      10.465  15.013  17.380  1.00 54.41           C  
ATOM   1435  CD  GLN H 191      10.292  13.512  17.203  1.00 56.82           C  
ATOM   1436  OE1 GLN H 191       9.526  12.869  17.919  1.00 57.39           O  
ATOM   1437  NE2 GLN H 191      11.032  12.935  16.219  1.00 59.01           N  
ATOM   1438  C   GLN H 191      12.881  15.347  19.121  1.00 51.79           C  
ATOM   1439  O   GLN H 191      13.086  16.559  19.144  1.00 50.87           O  
ATOM   1440  N   MET H 192      13.767  14.479  18.597  1.00 51.36           N  
ATOM   1441  CA  MET H 192      15.020  14.973  18.107  1.00 52.85           C  
ATOM   1442  CB  MET H 192      16.222  14.218  18.697  1.00 54.65           C  
ATOM   1443  CG  MET H 192      16.272  14.296  20.227  1.00 56.77           C  
ATOM   1444  SD  MET H 192      17.801  13.678  20.991  1.00 60.53           S  
ATOM   1445  CE  MET H 192      17.637  11.982  20.378  1.00 52.22           C  
ATOM   1446  C   MET H 192      15.049  14.809  16.620  1.00 54.11           C  
ATOM   1447  O   MET H 192      14.914  13.704  16.098  1.00 54.51           O  
ATOM   1448  N   ASN H 193      15.243  15.926  15.891  1.00 54.19           N  
ATOM   1449  CA  ASN H 193      15.262  15.871  14.457  1.00 56.15           C  
ATOM   1450  CB  ASN H 193      14.177  16.741  13.800  1.00 58.49           C  
ATOM   1451  CG  ASN H 193      12.818  16.163  14.168  1.00 58.84           C  
ATOM   1452  OD1 ASN H 193      12.692  14.978  14.472  1.00 61.04           O  
ATOM   1453  ND2 ASN H 193      11.766  17.024  14.141  1.00 58.14           N  
ATOM   1454  C   ASN H 193      16.581  16.408  13.995  1.00 55.66           C  
ATOM   1455  O   ASN H 193      17.295  17.058  14.757  1.00 54.49           O  
ATOM   1456  N   SER H 194      16.945  16.129  12.724  1.00 54.90           N  
ATOM   1457  CA  SER H 194      18.170  16.630  12.162  1.00 55.08           C  
ATOM   1458  CB  SER H 194      18.193  18.159  12.000  1.00 56.16           C  
ATOM   1459  OG  SER H 194      17.249  18.569  11.025  1.00 63.75           O  
ATOM   1460  C   SER H 194      19.306  16.274  13.062  1.00 55.70           C  
ATOM   1461  O   SER H 194      20.153  17.111  13.367  1.00 56.37           O  
ATOM   1462  N   LEU H 195      19.374  15.002  13.476  1.00 57.28           N  
ATOM   1463  CA  LEU H 195      20.386  14.561  14.390  1.00 56.57           C  
ATOM   1464  CB  LEU H 195      20.213  13.087  14.790  1.00 56.19           C  
ATOM   1465  CG  LEU H 195      18.986  12.851  15.687  1.00 57.10           C  
ATOM   1466  CD1 LEU H 195      18.800  11.362  16.003  1.00 57.12           C  
ATOM   1467  CD2 LEU H 195      19.083  13.698  16.965  1.00 57.73           C  
ATOM   1468  C   LEU H 195      21.743  14.712  13.783  1.00 58.15           C  
ATOM   1469  O   LEU H 195      21.923  14.608  12.570  1.00 61.34           O  
ATOM   1470  N   ARG H 196      22.738  14.990  14.652  1.00 55.80           N  
ATOM   1471  CA  ARG H 196      24.098  15.178  14.237  1.00 54.48           C  
ATOM   1472  CB  ARG H 196      24.605  16.601  14.508  1.00 53.51           C  
ATOM   1473  CG  ARG H 196      23.743  17.678  13.852  1.00 57.23           C  
ATOM   1474  CD  ARG H 196      24.215  19.097  14.162  1.00 59.32           C  
ATOM   1475  NE  ARG H 196      23.295  20.041  13.470  1.00 62.72           N  
ATOM   1476  CZ  ARG H 196      23.427  21.385  13.667  1.00 67.39           C  
ATOM   1477  NH1 ARG H 196      24.412  21.862  14.481  1.00 67.49           N1+
ATOM   1478  NH2 ARG H 196      22.573  22.254  13.052  1.00 68.08           N  
ATOM   1479  C   ARG H 196      24.941  14.260  15.068  1.00 55.71           C  
ATOM   1480  O   ARG H 196      24.487  13.711  16.068  1.00 57.19           O  
ATOM   1481  N   ALA H 197      26.207  14.071  14.656  1.00 55.26           N  
ATOM   1482  CA  ALA H 197      27.125  13.205  15.342  1.00 54.58           C  
ATOM   1483  CB  ALA H 197      28.498  13.132  14.649  1.00 55.85           C  
ATOM   1484  C   ALA H 197      27.342  13.733  16.729  1.00 54.72           C  
ATOM   1485  O   ALA H 197      27.466  12.970  17.686  1.00 54.63           O  
ATOM   1486  N   GLU H 198      27.370  15.071  16.864  1.00 51.84           N  
ATOM   1487  CA  GLU H 198      27.645  15.759  18.095  1.00 50.69           C  
ATOM   1488  CB  GLU H 198      27.628  17.291  17.941  1.00 51.42           C  
ATOM   1489  CG  GLU H 198      28.765  17.856  17.087  1.00 58.08           C  
ATOM   1490  CD  GLU H 198      28.412  17.681  15.616  1.00 62.73           C  
ATOM   1491  OE1 GLU H 198      28.600  16.554  15.086  1.00 60.31           O  
ATOM   1492  OE2 GLU H 198      27.954  18.680  15.001  1.00 59.46           O1-
ATOM   1493  C   GLU H 198      26.604  15.417  19.114  1.00 50.73           C  
ATOM   1494  O   GLU H 198      26.853  15.510  20.314  1.00 48.74           O  
ATOM   1495  N   ASP H 199      25.392  15.066  18.656  1.00 47.15           N  
ATOM   1496  CA  ASP H 199      24.266  14.748  19.492  1.00 44.86           C  
ATOM   1497  CB  ASP H 199      22.950  14.641  18.706  1.00 45.28           C  
ATOM   1498  CG  ASP H 199      22.576  16.053  18.282  1.00 45.90           C  
ATOM   1499  OD1 ASP H 199      22.806  16.994  19.088  1.00 43.68           O  
ATOM   1500  OD2 ASP H 199      22.065  16.211  17.140  1.00 48.83           O1-
ATOM   1501  C   ASP H 199      24.476  13.459  20.235  1.00 45.28           C  
ATOM   1502  O   ASP H 199      23.718  13.145  21.151  1.00 45.27           O  
ATOM   1503  N   THR H 200      25.453  12.628  19.832  1.00 43.07           N  
ATOM   1504  CA  THR H 200      25.626  11.371  20.509  1.00 41.85           C  
ATOM   1505  CB  THR H 200      26.785  10.575  19.983  1.00 44.17           C  
ATOM   1506  OG1 THR H 200      26.603  10.307  18.601  1.00 46.97           O  
ATOM   1507  CG2 THR H 200      26.889   9.259  20.773  1.00 44.94           C  
ATOM   1508  C   THR H 200      25.865  11.620  21.965  1.00 43.31           C  
ATOM   1509  O   THR H 200      26.742  12.399  22.339  1.00 42.89           O  
ATOM   1510  N   ALA H 201      25.064  10.965  22.837  1.00 42.19           N  
ATOM   1511  CA  ALA H 201      25.253  11.153  24.246  1.00 43.54           C  
ATOM   1512  CB  ALA H 201      25.117  12.623  24.681  1.00 43.98           C  
ATOM   1513  C   ALA H 201      24.202  10.383  24.982  1.00 45.47           C  
ATOM   1514  O   ALA H 201      23.250   9.873  24.391  1.00 45.03           O  
ATOM   1515  N   LEU H 202      24.395  10.234  26.309  1.00 44.62           N  
ATOM   1516  CA  LEU H 202      23.396   9.630  27.142  1.00 46.45           C  
ATOM   1517  CB  LEU H 202      23.981   9.071  28.457  1.00 48.94           C  
ATOM   1518  CG  LEU H 202      22.980   8.398  29.426  1.00  0.00           C  
ATOM   1519  CD1 LEU H 202      21.989   9.399  30.047  1.00 23.24           C  
ATOM   1520  CD2 LEU H 202      22.292   7.195  28.767  1.00  0.00           C  
ATOM   1521  C   LEU H 202      22.452  10.745  27.474  1.00 47.25           C  
ATOM   1522  O   LEU H 202      22.886  11.846  27.799  1.00 48.76           O  
ATOM   1523  N   TYR H 203      21.128  10.490  27.414  1.00 42.58           N  
ATOM   1524  CA  TYR H 203      20.192  11.540  27.708  1.00 40.66           C  
ATOM   1525  CB  TYR H 203      19.130  11.771  26.614  1.00 40.62           C  
ATOM   1526  CG  TYR H 203      19.764  12.461  25.454  1.00 41.16           C  
ATOM   1527  CD1 TYR H 203      20.367  11.772  24.429  1.00 40.98           C  
ATOM   1528  CD2 TYR H 203      19.747  13.832  25.390  1.00 42.11           C  
ATOM   1529  CE1 TYR H 203      20.943  12.445  23.371  1.00 41.31           C  
ATOM   1530  CE2 TYR H 203      20.318  14.506  24.340  1.00 43.85           C  
ATOM   1531  CZ  TYR H 203      20.921  13.814  23.323  1.00 43.41           C  
ATOM   1532  OH  TYR H 203      21.510  14.508  22.244  1.00 45.31           O  
ATOM   1533  C   TYR H 203      19.459  11.199  28.968  1.00 41.29           C  
ATOM   1534  O   TYR H 203      18.937  10.094  29.116  1.00 41.20           O  
ATOM   1535  N   TYR H 204      19.398  12.169  29.906  1.00 41.12           N  
ATOM   1536  CA  TYR H 204      18.762  11.957  31.177  1.00 40.03           C  
ATOM   1537  CB  TYR H 204      19.635  12.332  32.389  1.00 41.34           C  
ATOM   1538  CG  TYR H 204      20.866  11.495  32.492  1.00 43.02           C  
ATOM   1539  CD1 TYR H 204      20.826  10.253  33.083  1.00 43.39           C  
ATOM   1540  CD2 TYR H 204      22.068  11.972  32.020  1.00 45.00           C  
ATOM   1541  CE1 TYR H 204      21.967   9.492  33.188  1.00 44.64           C  
ATOM   1542  CE2 TYR H 204      23.213  11.217  32.122  1.00 45.04           C  
ATOM   1543  CZ  TYR H 204      23.161   9.975  32.708  1.00 45.05           C  
ATOM   1544  OH  TYR H 204      24.334   9.197  32.816  1.00 50.06           O  
ATOM   1545  C   TYR H 204      17.595  12.895  31.295  1.00 37.64           C  
ATOM   1546  O   TYR H 204      17.631  14.017  30.793  1.00 35.50           O  
ATOM   1547  N   CYS H 205      16.505  12.432  31.944  1.00 37.71           N  
ATOM   1548  CA  CYS H 205      15.406  13.301  32.264  1.00 40.60           C  
ATOM   1549  CB  CYS H 205      13.991  12.742  31.921  1.00 45.78           C  
ATOM   1550  SG  CYS H 205      13.618  11.086  32.586  1.00 62.88           S  
ATOM   1551  C   CYS H 205      15.508  13.574  33.739  1.00 39.44           C  
ATOM   1552  O   CYS H 205      15.968  12.729  34.509  1.00 38.82           O  
ATOM   1553  N   ALA H 206      15.138  14.797  34.177  1.00 38.20           N  
ATOM   1554  CA  ALA H 206      15.236  15.114  35.576  1.00 37.85           C  
ATOM   1555  CB  ALA H 206      16.556  15.812  35.947  1.00 38.01           C  
ATOM   1556  C   ALA H 206      14.109  16.039  35.950  1.00 37.83           C  
ATOM   1557  O   ALA H 206      13.679  16.876  35.159  1.00 38.60           O  
ATOM   1558  N   LYS H 207      13.612  15.897  37.200  1.00 35.61           N  
ATOM   1559  CA  LYS H 207      12.512  16.663  37.735  1.00 36.76           C  
ATOM   1560  CB  LYS H 207      11.790  15.920  38.866  1.00 38.43           C  
ATOM   1561  CG  LYS H 207      10.618  16.697  39.461  1.00 40.07           C  
ATOM   1562  CD  LYS H 207       9.919  15.959  40.600  1.00 39.53           C  
ATOM   1563  CE  LYS H 207      10.646  16.163  41.930  1.00  0.00           C  
ATOM   1564  NZ  LYS H 207       9.806  15.712  43.059  1.00  0.00           N1+
ATOM   1565  C   LYS H 207      13.062  17.899  38.392  1.00 38.23           C  
ATOM   1566  O   LYS H 207      14.106  17.850  39.023  1.00 41.77           O  
ATOM   1567  N   ASP H 208      12.362  19.048  38.308  1.00 35.99           N  
ATOM   1568  CA  ASP H 208      12.861  20.264  38.921  1.00 37.49           C  
ATOM   1569  CB  ASP H 208      12.230  21.548  38.354  1.00 40.39           C  
ATOM   1570  CG  ASP H 208      10.731  21.520  38.601  1.00 51.23           C  
ATOM   1571  OD1 ASP H 208      10.156  20.401  38.682  1.00 34.17           O  
ATOM   1572  OD2 ASP H 208      10.137  22.624  38.703  1.00 35.69           O1-
ATOM   1573  C   ASP H 208      12.645  20.230  40.419  1.00 39.49           C  
ATOM   1574  O   ASP H 208      11.830  19.438  40.886  1.00 40.50           O  
ATOM   1575  N   LEU H 209      13.379  21.058  41.231  1.00 39.04           N  
ATOM   1576  CA  LEU H 209      13.191  20.952  42.681  1.00 38.85           C  
ATOM   1577  CB  LEU H 209      13.722  21.981  43.715  1.00 39.98           C  
ATOM   1578  CG  LEU H 209      13.269  21.651  45.165  1.00 40.69           C  
ATOM   1579  CD1 LEU H 209      13.394  20.158  45.530  1.00 37.22           C  
ATOM   1580  CD2 LEU H 209      14.044  22.507  46.171  1.00 40.52           C  
ATOM   1581  C   LEU H 209      11.853  21.343  43.080  1.00 37.48           C  
ATOM   1582  O   LEU H 209      11.154  20.607  43.767  1.00 37.25           O  
ATOM   1583  N   ARG H 210      11.522  22.578  42.689  1.00 38.23           N  
ATOM   1584  CA  ARG H 210      10.379  23.191  43.263  1.00 39.90           C  
ATOM   1585  CB  ARG H 210      10.560  24.698  43.518  1.00 40.80           C  
ATOM   1586  CG  ARG H 210       9.347  25.392  44.146  1.00 41.26           C  
ATOM   1587  CD  ARG H 210       9.049  24.947  45.579  1.00  0.00           C  
ATOM   1588  NE  ARG H 210       8.463  23.579  45.516  1.00  0.00           N  
ATOM   1589  CZ  ARG H 210       8.539  22.744  46.590  1.00 35.07           C  
ATOM   1590  NH1 ARG H 210       9.204  23.143  47.717  1.00  0.00           N1+
ATOM   1591  NH2 ARG H 210       7.952  21.514  46.544  1.00  0.00           N  
ATOM   1592  C   ARG H 210       9.245  23.017  42.329  1.00 41.82           C  
ATOM   1593  O   ARG H 210       9.421  22.962  41.114  1.00 42.97           O  
ATOM   1594  N   GLU H 211       8.045  22.863  42.904  0.90 40.63           N  
ATOM   1595  CA  GLU H 211       6.874  22.712  42.113  0.90 39.99           C  
ATOM   1596  CB  GLU H 211       5.614  22.399  42.930  0.90 39.95           C  
ATOM   1597  CG  GLU H 211       5.620  21.022  43.585  0.88 43.35           C  
ATOM   1598  CD  GLU H 211       4.217  20.793  44.120  1.00 63.13           C  
ATOM   1599  OE1 GLU H 211       3.300  21.548  43.697  1.00 61.68           O  
ATOM   1600  OE2 GLU H 211       4.038  19.863  44.951  1.00  0.00           O1-
ATOM   1601  C   GLU H 211       6.598  24.002  41.417  0.90 44.13           C  
ATOM   1602  O   GLU H 211       6.183  24.013  40.260  0.90 48.79           O  
ATOM   1603  N   ASP H 212       6.812  25.127  42.129  1.00 41.62           N  
ATOM   1604  CA  ASP H 212       6.506  26.427  41.606  1.00 51.86           C  
ATOM   1605  CB  ASP H 212       5.846  27.375  42.624  1.00 52.77           C  
ATOM   1606  CG  ASP H 212       4.383  27.005  42.796  1.00 67.12           C  
ATOM   1607  OD1 ASP H 212       3.798  26.434  41.839  1.00105.40           O  
ATOM   1608  OD2 ASP H 212       3.828  27.301  43.888  1.00103.79           O1-
ATOM   1609  C   ASP H 212       7.744  27.129  41.163  1.00 51.94           C  
ATOM   1610  O   ASP H 212       8.845  26.868  41.648  1.00 49.46           O  
ATOM   1611  N   GLU H 213       7.564  28.079  40.223  1.00 39.94           N  
ATOM   1612  CA  GLU H 213       8.686  28.795  39.705  1.00 36.18           C  
ATOM   1613  CB  GLU H 213       8.629  29.025  38.186  1.00 39.67           C  
ATOM   1614  CG  GLU H 213       8.800  27.722  37.404  1.00 52.63           C  
ATOM   1615  CD  GLU H 213       8.963  28.041  35.926  1.00  0.00           C  
ATOM   1616  OE1 GLU H 213       8.916  29.246  35.562  1.00  0.00           O  
ATOM   1617  OE2 GLU H 213       9.141  27.072  35.140  1.00  0.00           O1-
ATOM   1618  C   GLU H 213       8.814  30.124  40.373  1.00 44.65           C  
ATOM   1619  O   GLU H 213       7.837  30.840  40.598  1.00 44.50           O  
ATOM   1620  N   CYS H 214      10.071  30.465  40.720  1.00 53.89           N  
ATOM   1621  CA  CYS H 214      10.379  31.724  41.322  1.00 57.19           C  
ATOM   1622  CB  CYS H 214      11.013  31.596  42.711  1.00 46.77           C  
ATOM   1623  SG  CYS H 214       9.904  30.857  43.947  1.00  0.00           S  
ATOM   1624  C   CYS H 214      11.369  32.394  40.418  1.00 56.62           C  
ATOM   1625  O   CYS H 214      12.245  31.758  39.836  1.00 47.16           O  
ATOM   1626  N   GLU H 215      11.244  33.720  40.283  1.00 68.67           N  
ATOM   1627  CA  GLU H 215      12.047  34.492  39.380  1.00 61.55           C  
ATOM   1628  CB  GLU H 215      11.586  35.960  39.341  1.00 68.99           C  
ATOM   1629  CG  GLU H 215      11.674  36.646  40.708  1.00 67.73           C  
ATOM   1630  CD  GLU H 215      10.964  37.992  40.629  1.00  0.00           C  
ATOM   1631  OE1 GLU H 215      10.189  38.199  39.659  1.00  0.00           O  
ATOM   1632  OE2 GLU H 215      11.187  38.828  41.545  1.00  0.00           O1-
ATOM   1633  C   GLU H 215      13.488  34.473  39.787  1.00 63.20           C  
ATOM   1634  O   GLU H 215      14.373  34.512  38.934  1.00 72.88           O  
ATOM   1635  N   GLU H 216      13.768  34.484  41.102  1.00 51.25           N  
ATOM   1636  CA  GLU H 216      15.129  34.499  41.561  1.00 44.93           C  
ATOM   1637  CB  GLU H 216      15.258  34.756  43.073  1.00 55.98           C  
ATOM   1638  CG  GLU H 216      14.881  36.174  43.502  1.00 64.44           C  
ATOM   1639  CD  GLU H 216      15.132  36.275  44.999  1.00  0.00           C  
ATOM   1640  OE1 GLU H 216      16.249  35.890  45.436  1.00  0.00           O  
ATOM   1641  OE2 GLU H 216      14.209  36.732  45.726  1.00  0.00           O1-
ATOM   1642  C   GLU H 216      15.807  33.187  41.293  1.00 56.55           C  
ATOM   1643  O   GLU H 216      16.989  33.162  40.975  1.00 55.74           O  
ATOM   1644  N   TRP H 217      15.105  32.062  41.515  1.00 38.52           N  
ATOM   1645  CA  TRP H 217      15.633  30.725  41.409  1.00 37.44           C  
ATOM   1646  CB  TRP H 217      14.754  29.790  42.243  1.00 36.26           C  
ATOM   1647  CG  TRP H 217      14.584  30.385  43.623  1.00 31.93           C  
ATOM   1648  CD2 TRP H 217      15.472  30.229  44.742  1.00  0.00           C  
ATOM   1649  CD1 TRP H 217      13.599  31.229  44.039  1.00 99.58           C  
ATOM   1650  NE1 TRP H 217      13.817  31.619  45.333  1.00  0.00           N  
ATOM   1651  CE2 TRP H 217      14.966  31.011  45.782  1.00  0.00           C  
ATOM   1652  CE3 TRP H 217      16.627  29.515  44.887  1.00  0.00           C  
ATOM   1653  CZ2 TRP H 217      15.606  31.091  46.983  1.00  0.00           C  
ATOM   1654  CZ3 TRP H 217      17.255  29.576  46.111  1.00  0.00           C  
ATOM   1655  CH2 TRP H 217      16.755  30.349  47.138  1.00  0.00           C  
ATOM   1656  C   TRP H 217      15.757  30.211  39.998  1.00 38.47           C  
ATOM   1657  O   TRP H 217      16.767  29.607  39.634  1.00 43.08           O  
ATOM   1658  N   TRP H 218      14.714  30.423  39.172  1.00 54.06           N  
ATOM   1659  CA  TRP H 218      14.633  29.875  37.843  1.00 46.93           C  
ATOM   1660  CB  TRP H 218      15.549  30.422  36.743  1.00  0.00           C  
ATOM   1661  CG  TRP H 218      14.932  31.626  36.060  1.00  0.00           C  
ATOM   1662  CD2 TRP H 218      15.402  32.982  36.126  1.00  0.00           C  
ATOM   1663  CD1 TRP H 218      13.865  31.635  35.207  1.00  0.00           C  
ATOM   1664  NE1 TRP H 218      13.622  32.913  34.765  1.00  0.00           N  
ATOM   1665  CE2 TRP H 218      14.567  33.751  35.314  1.00  0.00           C  
ATOM   1666  CE3 TRP H 218      16.448  33.540  36.796  1.00  0.00           C  
ATOM   1667  CZ2 TRP H 218      14.767  35.094  35.165  1.00  0.00           C  
ATOM   1668  CZ3 TRP H 218      16.643  34.896  36.651  1.00  0.00           C  
ATOM   1669  CH2 TRP H 218      15.819  35.658  35.850  1.00  0.00           C  
ATOM   1670  C   TRP H 218      14.551  28.372  37.860  1.00 46.91           C  
ATOM   1671  O   TRP H 218      13.947  27.799  38.764  1.00 51.52           O  
ATOM   1672  N   SER H 219      15.090  27.681  36.831  1.00 44.32           N  
ATOM   1673  CA  SER H 219      14.929  26.247  36.811  1.00 46.76           C  
ATOM   1674  CB  SER H 219      14.325  25.731  35.494  1.00 49.24           C  
ATOM   1675  OG  SER H 219      13.021  26.267  35.314  1.00  0.00           O  
ATOM   1676  C   SER H 219      16.261  25.578  36.994  1.00 52.79           C  
ATOM   1677  O   SER H 219      17.272  26.146  36.586  1.00 59.46           O  
ATOM   1678  N   ASP H 220      16.305  24.368  37.631  1.00 48.71           N  
ATOM   1679  CA  ASP H 220      17.590  23.719  37.831  1.00 60.22           C  
ATOM   1680  CB  ASP H 220      18.510  24.407  38.873  1.00 57.70           C  
ATOM   1681  CG  ASP H 220      19.325  25.543  38.266  1.00  0.00           C  
ATOM   1682  OD1 ASP H 220      19.851  25.348  37.137  1.00  0.00           O  
ATOM   1683  OD2 ASP H 220      19.425  26.619  38.912  1.00  0.00           O1-
ATOM   1684  C   ASP H 220      17.542  22.283  38.313  1.00 46.76           C  
ATOM   1685  O   ASP H 220      16.452  21.757  38.587  1.00 51.81           O  
HETATM 1686  N   UNK H 221      18.790  21.719  38.557  1.00  0.00           N  
HETATM 1687  CA  UNK H 221      19.208  20.380  39.008  1.00  0.00           C  
HETATM 1688  C   UNK H 221      19.954  20.379  40.355  1.00  0.00           C  
HETATM 1689  O   UNK H 221      20.960  21.043  40.557  1.00  0.00           O  
HETATM 1690  N   UNK H 222      19.401  19.640  41.357  1.00  0.00           N  
HETATM 1691  CA  UNK H 222      19.206  20.166  42.701  1.00  0.00           C  
HETATM 1692  C   UNK H 222      18.674  19.026  43.542  1.00  0.00           C  
HETATM 1693  O   UNK H 222      18.086  18.108  43.008  1.00  0.00           O  
ATOM   1694  N   ASP H 223      18.883  18.957  44.868  1.00  0.00           N  
ATOM   1695  CA  ASP H 223      18.251  17.790  45.432  1.00  0.00           C  
ATOM   1696  CB  ASP H 223      19.224  16.658  45.811  1.00  0.00           C  
ATOM   1697  CG  ASP H 223      18.467  15.340  45.933  1.00  0.00           C  
ATOM   1698  OD1 ASP H 223      17.541  15.246  46.781  1.00  0.00           O  
ATOM   1699  OD2 ASP H 223      18.828  14.396  45.178  1.00  0.00           O1-
ATOM   1700  C   ASP H 223      17.428  18.202  46.612  1.00  0.00           C  
ATOM   1701  O   ASP H 223      17.791  19.120  47.346  1.00  0.00           O  
ATOM   1702  N   PHE H 224      16.272  17.536  46.816  1.00  0.00           N  
ATOM   1703  CA  PHE H 224      15.390  17.930  47.879  1.00  0.00           C  
ATOM   1704  CB  PHE H 224      13.915  17.929  47.434  1.00  0.00           C  
ATOM   1705  CG  PHE H 224      13.068  18.563  48.483  1.00  0.00           C  
ATOM   1706  CD1 PHE H 224      12.995  19.934  48.574  1.00  0.00           C  
ATOM   1707  CD2 PHE H 224      12.332  17.797  49.359  1.00  0.00           C  
ATOM   1708  CE1 PHE H 224      12.211  20.535  49.530  1.00  0.00           C  
ATOM   1709  CE2 PHE H 224      11.548  18.394  50.319  1.00  0.00           C  
ATOM   1710  CZ  PHE H 224      11.487  19.764  50.405  1.00  0.00           C  
ATOM   1711  C   PHE H 224      15.527  16.955  49.007  1.00  0.00           C  
ATOM   1712  O   PHE H 224      15.341  15.752  48.836  1.00  0.00           O  
ATOM   1713  N   GLY H 225      15.890  17.470  50.200  1.00  0.00           N  
ATOM   1714  CA  GLY H 225      15.995  16.656  51.378  1.00  0.00           C  
ATOM   1715  C   GLY H 225      14.808  16.973  52.228  1.00  0.00           C  
ATOM   1716  O   GLY H 225      13.791  17.457  51.733  1.00  0.00           O  
ATOM   1717  N   LYS H 226      14.900  16.710  53.547  1.00  0.00           N  
ATOM   1718  CA  LYS H 226      13.781  17.070  54.362  1.00  0.00           C  
ATOM   1719  CB  LYS H 226      13.693  16.360  55.730  1.00  0.00           C  
ATOM   1720  CG  LYS H 226      13.206  14.910  55.713  1.00  0.00           C  
ATOM   1721  CD  LYS H 226      13.277  14.253  57.096  1.00  0.00           C  
ATOM   1722  CE  LYS H 226      12.554  12.907  57.184  1.00  0.00           C  
ATOM   1723  NZ  LYS H 226      12.553  12.420  58.583  1.00  0.00           N1+
ATOM   1724  C   LYS H 226      13.949  18.509  54.696  1.00  0.00           C  
ATOM   1725  O   LYS H 226      14.598  18.854  55.682  1.00  0.00           O  
ATOM   1726  N   GLN H 227      13.368  19.399  53.873  1.00  0.00           N  
ATOM   1727  CA  GLN H 227      13.435  20.784  54.218  1.00  0.00           C  
ATOM   1728  CB  GLN H 227      13.655  21.733  53.027  1.00  0.00           C  
ATOM   1729  CG  GLN H 227      13.728  23.200  53.451  1.00  0.00           C  
ATOM   1730  CD  GLN H 227      14.003  24.049  52.219  1.00  0.00           C  
ATOM   1731  OE1 GLN H 227      13.183  24.134  51.307  1.00  0.00           O  
ATOM   1732  NE2 GLN H 227      15.199  24.696  52.194  1.00  0.00           N  
ATOM   1733  C   GLN H 227      12.097  21.076  54.792  1.00  0.00           C  
ATOM   1734  O   GLN H 227      11.104  20.502  54.350  1.00  0.00           O  
ATOM   1735  N   LEU H 228      12.030  21.952  55.811  1.00  0.00           N  
ATOM   1736  CA  LEU H 228      10.751  22.209  56.404  1.00  0.00           C  
ATOM   1737  CB  LEU H 228      10.812  23.032  57.702  1.00  0.00           C  
ATOM   1738  CG  LEU H 228      11.466  22.276  58.872  1.00  0.00           C  
ATOM   1739  CD1 LEU H 228      11.414  23.102  60.166  1.00  0.00           C  
ATOM   1740  CD2 LEU H 228      10.860  20.873  59.038  1.00  0.00           C  
ATOM   1741  C   LEU H 228       9.926  22.958  55.419  1.00  0.00           C  
ATOM   1742  O   LEU H 228      10.367  23.918  54.789  1.00  0.00           O  
ATOM   1743  N   PRO H 229       8.723  22.484  55.270  1.00  0.00           N  
ATOM   1744  CA  PRO H 229       7.820  23.123  54.360  1.00  0.00           C  
ATOM   1745  CD  PRO H 229       8.511  21.045  55.312  1.00  0.00           C  
ATOM   1746  CB  PRO H 229       6.780  22.075  53.975  1.00  0.00           C  
ATOM   1747  CG  PRO H 229       7.510  20.741  54.187  1.00  0.00           C  
ATOM   1748  C   PRO H 229       7.204  24.321  54.992  1.00  0.00           C  
ATOM   1749  O   PRO H 229       7.231  24.442  56.217  1.00  0.00           O  
ATOM   1750  N   CYS H 230       6.658  25.225  54.163  1.00  0.00           N  
ATOM   1751  CA  CYS H 230       5.960  26.360  54.675  1.00  0.00           C  
ATOM   1752  CB  CYS H 230       6.595  27.706  54.291  1.00  0.00           C  
ATOM   1753  SG  CYS H 230       8.251  27.921  55.008  1.00  0.00           S  
ATOM   1754  C   CYS H 230       4.620  26.312  54.029  1.00  0.00           C  
ATOM   1755  O   CYS H 230       4.444  25.654  53.004  1.00  0.00           O  
ATOM   1756  N   ARG H 231       3.621  26.982  54.627  1.00  0.00           N  
ATOM   1757  CA  ARG H 231       2.347  26.978  53.983  1.00  0.00           C  
ATOM   1758  CB  ARG H 231       1.271  27.756  54.762  1.00  0.00           C  
ATOM   1759  CG  ARG H 231       1.612  29.227  55.009  1.00  0.00           C  
ATOM   1760  CD  ARG H 231       0.628  29.918  55.954  1.00  0.00           C  
ATOM   1761  NE  ARG H 231       1.099  31.313  56.172  1.00  0.00           N  
ATOM   1762  CZ  ARG H 231       0.852  31.929  57.364  1.00  0.00           C  
ATOM   1763  NH1 ARG H 231       0.223  31.246  58.367  1.00  0.00           N1+
ATOM   1764  NH2 ARG H 231       1.229  33.226  57.558  1.00  0.00           N  
ATOM   1765  C   ARG H 231       2.581  27.641  52.672  1.00  0.00           C  
ATOM   1766  O   ARG H 231       2.129  27.172  51.629  1.00  0.00           O  
ATOM   1767  N   LYS H 232       3.340  28.751  52.701  1.00  0.00           N  
ATOM   1768  CA  LYS H 232       3.688  29.434  51.495  1.00  0.00           C  
ATOM   1769  CB  LYS H 232       4.099  30.893  51.722  1.00  0.00           C  
ATOM   1770  CG  LYS H 232       5.390  31.047  52.527  1.00  0.00           C  
ATOM   1771  CD  LYS H 232       5.900  32.486  52.564  1.00  0.00           C  
ATOM   1772  CE  LYS H 232       5.726  33.215  51.231  1.00  0.00           C  
ATOM   1773  NZ  LYS H 232       4.341  33.726  51.112  1.00  0.00           N1+
ATOM   1774  C   LYS H 232       4.871  28.716  50.937  1.00  0.00           C  
ATOM   1775  O   LYS H 232       5.623  28.078  51.674  1.00  0.00           O  
ATOM   1776  N   SER H 233       5.054  28.775  49.607  1.00  0.00           N  
ATOM   1777  CA  SER H 233       6.180  28.100  49.035  1.00  0.00           C  
ATOM   1778  CB  SER H 233       6.028  27.816  47.532  1.00  0.00           C  
ATOM   1779  OG  SER H 233       4.942  26.928  47.319  1.00  0.00           O  
ATOM   1780  C   SER H 233       7.383  28.966  49.214  1.00  0.00           C  
ATOM   1781  O   SER H 233       7.275  30.166  49.463  1.00  0.00           O  
ATOM   1782  N   ARG H 234       8.577  28.353  49.110  1.00  0.00           N  
ATOM   1783  CA  ARG H 234       9.798  29.091  49.221  1.00  0.00           C  
ATOM   1784  CB  ARG H 234      10.752  28.547  50.306  1.00  0.00           C  
ATOM   1785  CG  ARG H 234      10.226  28.659  51.743  1.00  0.00           C  
ATOM   1786  CD  ARG H 234      11.029  27.824  52.750  1.00  0.00           C  
ATOM   1787  NE  ARG H 234      12.271  28.568  53.104  1.00  0.00           N  
ATOM   1788  CZ  ARG H 234      12.303  29.348  54.224  1.00  0.00           C  
ATOM   1789  NH1 ARG H 234      11.205  29.429  55.030  1.00  0.00           N1+
ATOM   1790  NH2 ARG H 234      13.439  30.032  54.548  1.00  0.00           N  
ATOM   1791  C   ARG H 234      10.493  28.917  47.909  1.00  0.00           C  
ATOM   1792  O   ARG H 234      10.470  27.831  47.331  1.00  0.00           O  
ATOM   1793  N   GLY H 235      11.120  29.989  47.389  1.00  0.00           N  
ATOM   1794  CA  GLY H 235      11.811  29.843  46.143  1.00  0.00           C  
ATOM   1795  C   GLY H 235      12.950  28.927  46.428  1.00  0.00           C  
ATOM   1796  O   GLY H 235      13.477  28.919  47.540  1.00  0.00           O  
ATOM   1797  N   VAL H 236      13.370  28.121  45.433  1.00  0.00           N  
ATOM   1798  CA  VAL H 236      14.424  27.201  45.731  1.00  0.00           C  
ATOM   1799  CB  VAL H 236      13.914  25.911  46.302  1.00  0.00           C  
ATOM   1800  CG1 VAL H 236      13.178  25.148  45.187  1.00  0.00           C  
ATOM   1801  CG2 VAL H 236      15.077  25.149  46.958  1.00  0.00           C  
ATOM   1802  C   VAL H 236      15.179  26.891  44.476  1.00  0.00           C  
ATOM   1803  O   VAL H 236      14.791  27.292  43.379  1.00  0.00           O  
ATOM   1804  N   ALA H 237      16.305  26.167  44.634  1.00  0.00           N  
ATOM   1805  CA  ALA H 237      17.168  25.783  43.557  1.00  0.00           C  
ATOM   1806  CB  ALA H 237      18.541  25.260  44.011  1.00  0.00           C  
ATOM   1807  C   ALA H 237      16.506  24.696  42.779  1.00  0.00           C  
ATOM   1808  O   ALA H 237      15.491  24.138  43.193  1.00  0.00           O  
ATOM   1809  N   GLY H 238      17.058  24.402  41.586  1.00 34.33           N  
ATOM   1810  CA  GLY H 238      16.473  23.436  40.755  1.00 33.18           C  
ATOM   1811  C   GLY H 238      16.725  22.149  41.289  1.00 36.78           C  
ATOM   1812  O   GLY H 238      17.658  21.511  40.908  1.00 39.64           O  
ATOM   1813  N   ILE H 239      15.868  21.631  42.109  1.00  0.00           N  
ATOM   1814  CA  ILE H 239      16.291  20.386  42.585  1.00  0.00           C  
ATOM   1815  CB  ILE H 239      15.873  20.074  43.994  1.00  0.00           C  
ATOM   1816  CG1 ILE H 239      16.769  20.820  44.994  1.00  0.00           C  
ATOM   1817  CG2 ILE H 239      15.688  18.574  44.210  1.00  0.00           C  
ATOM   1818  CD1 ILE H 239      16.691  22.340  44.885  1.00  0.00           C  
ATOM   1819  C   ILE H 239      15.895  19.345  41.628  1.00  0.00           C  
ATOM   1820  O   ILE H 239      14.779  18.827  41.637  1.00  0.00           O  
ATOM   1821  N   PHE H 240      16.844  19.044  40.720  1.00 35.62           N  
ATOM   1822  CA  PHE H 240      16.639  17.872  39.966  1.00 34.45           C  
ATOM   1823  CB  PHE H 240      17.520  17.623  38.716  1.00 24.29           C  
ATOM   1824  CG  PHE H 240      17.222  18.599  37.633  1.00 26.20           C  
ATOM   1825  CD1 PHE H 240      15.990  19.197  37.554  1.00 27.91           C  
ATOM   1826  CD2 PHE H 240      18.186  18.927  36.702  1.00 27.99           C  
ATOM   1827  CE1 PHE H 240      15.744  20.101  36.556  1.00 29.89           C  
ATOM   1828  CE2 PHE H 240      17.947  19.834  35.703  1.00 29.42           C  
ATOM   1829  CZ  PHE H 240      16.716  20.421  35.640  1.00 27.67           C  
ATOM   1830  C   PHE H 240      17.070  16.831  40.913  1.00 35.27           C  
ATOM   1831  O   PHE H 240      18.196  16.356  40.843  1.00 35.53           O  
ATOM   1832  N   ASP H 241      16.242  16.579  41.939  1.00 36.03           N  
ATOM   1833  CA  ASP H 241      16.576  15.619  42.941  1.00 37.38           C  
ATOM   1834  CB  ASP H 241      15.621  15.643  44.152  1.00 41.20           C  
ATOM   1835  CG  ASP H 241      14.166  15.512  43.692  1.00 44.96           C  
ATOM   1836  OD1 ASP H 241      13.773  16.220  42.725  1.00 37.79           O  
ATOM   1837  OD2 ASP H 241      13.419  14.712  44.313  1.00 32.25           O1-
ATOM   1838  C   ASP H 241      16.493  14.294  42.305  1.00 37.55           C  
ATOM   1839  O   ASP H 241      17.284  13.396  42.590  1.00 39.74           O  
ATOM   1840  N   LYS H 242      15.512  14.166  41.401  1.00 35.66           N  
ATOM   1841  CA  LYS H 242      15.314  12.898  40.797  1.00 37.99           C  
ATOM   1842  CB  LYS H 242      13.846  12.436  40.792  1.00 40.36           C  
ATOM   1843  CG  LYS H 242      13.670  11.016  40.248  1.00 40.93           C  
ATOM   1844  CD  LYS H 242      14.330   9.945  41.121  1.00  0.00           C  
ATOM   1845  CE  LYS H 242      14.165   8.520  40.588  1.00  0.00           C  
ATOM   1846  NZ  LYS H 242      14.911   7.568  41.444  1.00  0.00           N1+
ATOM   1847  C   LYS H 242      15.770  12.949  39.382  1.00 40.36           C  
ATOM   1848  O   LYS H 242      15.396  13.836  38.614  1.00 39.07           O  
ATOM   1849  N   TRP H 243      16.614  11.964  39.026  1.00 40.68           N  
ATOM   1850  CA  TRP H 243      17.145  11.812  37.705  1.00 41.24           C  
ATOM   1851  CB  TRP H 243      18.679  11.934  37.649  1.00 40.32           C  
ATOM   1852  CG  TRP H 243      19.241  13.312  37.899  1.00 37.28           C  
ATOM   1853  CD2 TRP H 243      19.985  14.064  36.927  1.00 34.50           C  
ATOM   1854  CD1 TRP H 243      19.213  14.069  39.034  1.00 37.30           C  
ATOM   1855  NE1 TRP H 243      19.879  15.252  38.826  1.00 36.33           N  
ATOM   1856  CE2 TRP H 243      20.363  15.260  37.534  1.00 34.85           C  
ATOM   1857  CE3 TRP H 243      20.331  13.777  35.638  1.00 34.48           C  
ATOM   1858  CZ2 TRP H 243      21.092  16.195  36.856  1.00 34.65           C  
ATOM   1859  CZ3 TRP H 243      21.061  14.725  34.954  1.00 34.83           C  
ATOM   1860  CH2 TRP H 243      21.433  15.910  35.551  1.00 33.73           C  
ATOM   1861  C   TRP H 243      16.858  10.396  37.304  1.00 42.89           C  
ATOM   1862  O   TRP H 243      16.730   9.518  38.155  1.00 42.33           O  
ATOM   1863  N   GLY H 244      16.723  10.144  35.988  1.00 43.15           N  
ATOM   1864  CA  GLY H 244      16.527   8.802  35.521  1.00 45.68           C  
ATOM   1865  C   GLY H 244      17.889   8.214  35.285  1.00 47.96           C  
ATOM   1866  O   GLY H 244      18.907   8.860  35.527  1.00 46.84           O  
ATOM   1867  N   GLN H 245      17.933   6.945  34.828  1.00 48.70           N  
ATOM   1868  CA  GLN H 245      19.148   6.228  34.545  1.00 51.12           C  
ATOM   1869  CB  GLN H 245      18.951   4.703  34.431  1.00 54.79           C  
ATOM   1870  CG  GLN H 245      18.033   4.266  33.292  1.00 71.13           C  
ATOM   1871  CD  GLN H 245      16.613   4.643  33.678  1.00 76.19           C  
ATOM   1872  OE1 GLN H 245      16.253   4.655  34.854  1.00 82.62           O  
ATOM   1873  NE2 GLN H 245      15.779   4.962  32.654  1.00 80.29           N  
ATOM   1874  C   GLN H 245      19.820   6.734  33.301  1.00 50.54           C  
ATOM   1875  O   GLN H 245      21.042   6.646  33.180  1.00 52.32           O  
ATOM   1876  N   GLY H 246      19.040   7.229  32.319  1.00 48.56           N  
ATOM   1877  CA  GLY H 246      19.600   7.740  31.098  1.00 48.55           C  
ATOM   1878  C   GLY H 246      19.431   6.709  30.023  1.00 50.99           C  
ATOM   1879  O   GLY H 246      19.334   5.513  30.298  1.00 51.06           O  
ATOM   1880  N   THR H 247      19.368   7.170  28.756  1.00 49.62           N  
ATOM   1881  CA  THR H 247      19.259   6.287  27.628  1.00 49.76           C  
ATOM   1882  CB  THR H 247      17.917   6.349  26.958  1.00 50.44           C  
ATOM   1883  OG1 THR H 247      17.814   5.341  25.963  1.00 50.67           O  
ATOM   1884  CG2 THR H 247      17.725   7.747  26.343  1.00 46.88           C  
ATOM   1885  C   THR H 247      20.296   6.731  26.640  1.00 52.18           C  
ATOM   1886  O   THR H 247      20.483   7.928  26.429  1.00 52.16           O  
ATOM   1887  N   MET H 248      21.008   5.783  25.996  1.00 52.41           N  
ATOM   1888  CA  MET H 248      22.060   6.232  25.130  1.00 51.94           C  
ATOM   1889  CB  MET H 248      23.312   5.352  25.099  1.00 54.26           C  
ATOM   1890  CG  MET H 248      24.379   6.021  24.238  1.00 57.19           C  
ATOM   1891  SD  MET H 248      26.009   5.237  24.225  1.00 45.90           S  
ATOM   1892  CE  MET H 248      26.735   6.531  23.179  1.00 44.89           C  
ATOM   1893  C   MET H 248      21.591   6.381  23.721  1.00 50.35           C  
ATOM   1894  O   MET H 248      20.827   5.565  23.205  1.00 50.19           O  
ATOM   1895  N   VAL H 249      22.063   7.461  23.065  1.00 49.78           N  
ATOM   1896  CA  VAL H 249      21.731   7.720  21.695  1.00 49.74           C  
ATOM   1897  CB  VAL H 249      20.970   9.005  21.515  1.00 50.16           C  
ATOM   1898  CG1 VAL H 249      20.750   9.254  20.013  1.00 50.74           C  
ATOM   1899  CG2 VAL H 249      19.669   8.918  22.329  1.00 50.67           C  
ATOM   1900  C   VAL H 249      23.017   7.869  20.950  1.00 52.45           C  
ATOM   1901  O   VAL H 249      23.853   8.700  21.303  1.00 52.90           O  
ATOM   1902  N   ILE H 250      23.217   7.061  19.890  1.00 52.55           N  
ATOM   1903  CA  ILE H 250      24.435   7.207  19.149  1.00 50.87           C  
ATOM   1904  CB  ILE H 250      25.306   5.984  19.124  1.00 52.31           C  
ATOM   1905  CG1 ILE H 250      24.640   4.825  18.371  1.00  0.00           C  
ATOM   1906  CG2 ILE H 250      25.657   5.638  20.579  1.00 51.62           C  
ATOM   1907  CD1 ILE H 250      25.622   3.697  18.063  1.00  0.00           C  
ATOM   1908  C   ILE H 250      24.072   7.537  17.741  1.00 51.97           C  
ATOM   1909  O   ILE H 250      23.270   6.848  17.112  1.00 51.89           O  
ATOM   1910  N   VAL H 251      24.656   8.632  17.219  1.00 51.58           N  
ATOM   1911  CA  VAL H 251      24.374   9.034  15.875  1.00 53.02           C  
ATOM   1912  CB  VAL H 251      24.058  10.496  15.767  1.00 54.71           C  
ATOM   1913  CG1 VAL H 251      23.776  10.843  14.297  1.00 55.26           C  
ATOM   1914  CG2 VAL H 251      22.902  10.817  16.731  1.00 55.20           C  
ATOM   1915  C   VAL H 251      25.615   8.796  15.083  1.00 54.48           C  
ATOM   1916  O   VAL H 251      26.619   9.482  15.270  1.00 53.31           O  
ATOM   1917  N   SER H 252      25.577   7.813  14.166  1.00 53.62           N  
ATOM   1918  CA  SER H 252      26.754   7.553  13.394  1.00 54.45           C  
ATOM   1919  CB  SER H 252      27.678   6.494  14.019  1.00 56.10           C  
ATOM   1920  OG  SER H 252      27.026   5.234  14.055  1.00 59.66           O  
ATOM   1921  C   SER H 252      26.326   7.038  12.063  1.00 54.41           C  
ATOM   1922  O   SER H 252      25.234   6.491  11.911  1.00 52.40           O  
ATOM   1923  N   SER H 253      27.190   7.214  11.048  1.00 33.41           N  
ATOM   1924  CA  SER H 253      26.861   6.737   9.741  1.00 34.37           C  
ATOM   1925  CB  SER H 253      27.423   7.626   8.615  1.00 37.60           C  
ATOM   1926  OG  SER H 253      27.064   7.106   7.343  1.00 47.27           O  
ATOM   1927  C   SER H 253      27.506   5.361   9.622  1.00 36.76           C  
ATOM   1928  O   SER H 253      27.110   4.588   8.708  1.00 36.72           O  
ATOM   1929  OXT SER H 253      28.407   5.065  10.450  1.00  0.00           O1-
TER    1930      SER H 253 
CONECT  135  637
CONECT  637  135
CONECT  945 1550
CONECT 1550  945
CONECT 1686 1687
CONECT 1687 1686 1688
CONECT 1688 1687 1689
CONECT 1689 1688
CONECT 1690 1691
CONECT 1691 1690 1692
CONECT 1692 1691 1693
CONECT 1693 1692
END
