# Supplementary material for: Fully automated antibody structure prediction using BIOVIA tools: Validation study
Source: PLoS One. 2017 May 18;12(5):e0177923. doi: 10.1371/journal.pone.0177923 (PMC5436848; doi:10.1371/journal.pone.0177923)
Supplement: S2 Dataset — Predicted structures using the Top5 framework method, Chothia CDR definition with canonical filtering and generating 50 models. These were used in the comparison against predictions using no filtering. (ZIP) [file pone.0177923.s004.zip › 4OT1_LH_FV_FinalModel.pdb]

REMARK   Accelrys Discovery Studio PDB file
REMARK   Created:  2015-04-10T08:22:51Z
SSBOND   1 CYS L   22    CYS L   89                                     
SSBOND   2 CYS H  132    CYS H  206                                     
ATOM      1  N   GLN L   1      35.282  26.893  25.773  1.00 75.28           N1+
ATOM      2  CA  GLN L   1      35.165  26.082  26.993  1.00 75.25           C  
ATOM      3  CB  GLN L   1      36.122  26.596  28.091  1.00 75.10           C  
ATOM      4  CG  GLN L   1      37.616  26.508  27.761  1.00 75.28           C  
ATOM      5  CD  GLN L   1      38.386  27.058  28.960  1.00 78.22           C  
ATOM      6  OE1 GLN L   1      37.854  27.148  30.065  1.00 80.92           O  
ATOM      7  NE2 GLN L   1      39.672  27.445  28.736  1.00 77.58           N  
ATOM      8  C   GLN L   1      33.782  26.186  27.536  1.00 72.59           C  
ATOM      9  O   GLN L   1      32.912  26.864  26.989  1.00 74.86           O  
ATOM     10  N   SER L   2      33.553  25.505  28.664  1.00 77.74           N  
ATOM     11  CA  SER L   2      32.261  25.516  29.264  1.00 72.45           C  
ATOM     12  CB  SER L   2      32.187  24.530  30.432  1.00 55.51           C  
ATOM     13  OG  SER L   2      30.893  24.575  30.996  1.00 58.76           O  
ATOM     14  C   SER L   2      32.008  26.911  29.760  1.00 67.99           C  
ATOM     15  O   SER L   2      32.948  27.664  30.006  1.00 67.87           O  
ATOM     16  N   VAL L   3      30.720  27.300  29.898  1.00 54.09           N  
ATOM     17  CA  VAL L   3      30.368  28.631  30.313  1.00 65.00           C  
ATOM     18  CB  VAL L   3      28.885  28.855  30.330  1.00 66.29           C  
ATOM     19  CG1 VAL L   3      28.607  30.241  30.935  1.00 57.24           C  
ATOM     20  CG2 VAL L   3      28.358  28.680  28.896  1.00 58.27           C  
ATOM     21  C   VAL L   3      30.885  28.854  31.697  1.00 61.22           C  
ATOM     22  O   VAL L   3      31.422  29.915  32.011  1.00 59.17           O  
ATOM     23  N   LEU L   4      30.722  27.851  32.572  1.00 46.72           N  
ATOM     24  CA  LEU L   4      31.223  27.974  33.908  1.00 43.64           C  
ATOM     25  CB  LEU L   4      30.300  27.327  34.952  1.00 39.81           C  
ATOM     26  CG  LEU L   4      28.897  27.966  34.987  1.00 39.47           C  
ATOM     27  CD1 LEU L   4      27.998  27.292  36.034  1.00 35.82           C  
ATOM     28  CD2 LEU L   4      28.982  29.489  35.179  1.00 36.09           C  
ATOM     29  C   LEU L   4      32.515  27.225  33.917  1.00 43.46           C  
ATOM     30  O   LEU L   4      32.638  26.198  33.253  1.00 45.86           O  
ATOM     31  N   THR L   5      33.521  27.723  34.662  1.00 40.52           N  
ATOM     32  CA  THR L   5      34.797  27.072  34.617  1.00 44.63           C  
ATOM     33  CB  THR L   5      35.924  28.010  34.293  1.00 45.80           C  
ATOM     34  OG1 THR L   5      35.692  28.654  33.049  1.00 42.85           O  
ATOM     35  CG2 THR L   5      37.228  27.200  34.223  1.00 42.80           C  
ATOM     36  C   THR L   5      35.098  26.460  35.948  1.00 42.84           C  
ATOM     37  O   THR L   5      34.924  27.084  36.994  1.00 43.04           O  
ATOM     38  N   GLN L   6      35.556  25.193  35.918  1.00 41.04           N  
ATOM     39  CA  GLN L   6      35.927  24.469  37.099  1.00 41.17           C  
ATOM     40  CB  GLN L   6      34.991  23.287  37.405  1.00 36.89           C  
ATOM     41  CG  GLN L   6      33.546  23.670  37.717  1.00 37.85           C  
ATOM     42  CD  GLN L   6      32.776  22.381  37.979  1.00 38.55           C  
ATOM     43  OE1 GLN L   6      31.814  22.062  37.281  1.00 38.56           O  
ATOM     44  NE2 GLN L   6      33.211  21.614  39.014  1.00 34.99           N  
ATOM     45  C   GLN L   6      37.253  23.838  36.813  1.00 41.38           C  
ATOM     46  O   GLN L   6      37.554  23.510  35.668  1.00 41.56           O  
ATOM     47  N   PRO L   7      38.076  23.672  37.812  1.00 41.50           N  
ATOM     48  CA  PRO L   7      39.349  23.026  37.637  1.00 43.78           C  
ATOM     49  CD  PRO L   7      37.671  23.749  39.205  1.00 46.04           C  
ATOM     50  CB  PRO L   7      39.982  23.020  39.024  1.00 42.48           C  
ATOM     51  CG  PRO L   7      38.762  22.975  39.965  1.00 47.10           C  
ATOM     52  C   PRO L   7      39.094  21.629  37.153  1.00 45.37           C  
ATOM     53  O   PRO L   7      38.133  21.015  37.608  1.00 42.21           O  
ATOM     54  N   PRO L   8      39.884  21.121  36.248  1.00 47.34           N  
ATOM     55  CA  PRO L   8      39.662  19.779  35.792  1.00 45.32           C  
ATOM     56  CD  PRO L   8      40.436  21.960  35.196  1.00 52.55           C  
ATOM     57  CB  PRO L   8      40.488  19.625  34.521  1.00 46.60           C  
ATOM     58  CG  PRO L   8      40.539  21.056  33.955  1.00 51.26           C  
ATOM     59  C   PRO L   8      39.951  18.741  36.823  1.00 42.33           C  
ATOM     60  O   PRO L   8      39.346  17.672  36.763  1.00 40.57           O  
ATOM     61  N   SER L   9      40.869  19.013  37.769  1.00 39.14           N  
ATOM     62  CA  SER L   9      41.182  17.956  38.685  1.00 43.25           C  
ATOM     63  CB  SER L   9      42.374  17.112  38.203  1.00 44.53           C  
ATOM     64  OG  SER L   9      42.658  16.074  39.127  1.00 45.61           O  
ATOM     65  C   SER L   9      41.535  18.520  40.025  1.00 41.86           C  
ATOM     66  O   SER L   9      42.116  19.601  40.132  1.00 41.26           O  
ATOM     67  N   VAL L  10      41.168  17.779  41.092  1.00 36.81           N  
ATOM     68  CA  VAL L  10      41.480  18.158  42.442  1.00 37.41           C  
ATOM     69  CB  VAL L  10      40.316  18.789  43.152  1.00 39.39           C  
ATOM     70  CG1 VAL L  10      40.690  18.964  44.630  1.00 42.40           C  
ATOM     71  CG2 VAL L  10      39.953  20.108  42.447  1.00 47.21           C  
ATOM     72  C   VAL L  10      41.833  16.899  43.193  1.00 45.90           C  
ATOM     73  O   VAL L  10      41.272  15.836  42.926  1.00 43.12           O  
ATOM     74  N   SER L  11      42.781  16.981  44.155  1.00 51.81           N  
ATOM     75  CA  SER L  11      43.160  15.796  44.883  1.00 50.41           C  
ATOM     76  CB  SER L  11      44.432  15.131  44.333  1.00 42.32           C  
ATOM     77  OG  SER L  11      45.549  15.989  44.525  1.00 39.24           O  
ATOM     78  C   SER L  11      43.451  16.144  46.317  1.00 51.90           C  
ATOM     79  O   SER L  11      43.859  17.264  46.627  1.00 48.18           O  
ATOM     80  N   ALA L  12      43.238  15.172  47.237  1.00 46.25           N  
ATOM     81  CA  ALA L  12      43.528  15.383  48.633  1.00 43.72           C  
ATOM     82  CB  ALA L  12      42.466  16.223  49.365  1.00 52.68           C  
ATOM     83  C   ALA L  12      43.610  14.053  49.324  1.00 48.36           C  
ATOM     84  O   ALA L  12      43.147  13.037  48.809  1.00 46.54           O  
ATOM     85  N   ALA L  13      44.241  14.032  50.519  1.00 55.11           N  
ATOM     86  CA  ALA L  13      44.386  12.836  51.307  1.00 53.97           C  
ATOM     87  CB  ALA L  13      45.562  12.892  52.301  1.00 61.40           C  
ATOM     88  C   ALA L  13      43.133  12.636  52.099  1.00 54.82           C  
ATOM     89  O   ALA L  13      42.353  13.564  52.298  1.00 57.88           O  
ATOM     90  N   PRO L  14      42.913  11.434  52.559  1.00 51.60           N  
ATOM     91  CA  PRO L  14      41.731  11.184  53.332  1.00 49.97           C  
ATOM     92  CD  PRO L  14      43.336  10.255  51.819  1.00 48.13           C  
ATOM     93  CB  PRO L  14      41.615   9.664  53.440  1.00 49.14           C  
ATOM     94  CG  PRO L  14      42.303   9.164  52.155  1.00 49.62           C  
ATOM     95  C   PRO L  14      41.769  11.916  54.637  1.00 50.31           C  
ATOM     96  O   PRO L  14      42.819  11.951  55.277  1.00 46.14           O  
ATOM     97  N   GLY L  15      40.627  12.505  55.043  1.00 44.39           N  
ATOM     98  CA  GLY L  15      40.530  13.198  56.295  1.00 44.56           C  
ATOM     99  C   GLY L  15      40.701  14.672  56.080  1.00 50.73           C  
ATOM    100  O   GLY L  15      40.317  15.471  56.932  1.00 49.43           O  
ATOM    101  N   GLN L  16      41.263  15.080  54.926  1.00 55.94           N  
ATOM    102  CA  GLN L  16      41.515  16.475  54.692  1.00 55.85           C  
ATOM    103  CB  GLN L  16      42.692  16.766  53.748  1.00 61.99           C  
ATOM    104  CG  GLN L  16      44.054  16.429  54.349  1.00 63.52           C  
ATOM    105  CD  GLN L  16      45.118  16.810  53.333  1.00 70.33           C  
ATOM    106  OE1 GLN L  16      44.814  17.251  52.226  1.00 71.08           O  
ATOM    107  NE2 GLN L  16      46.408  16.643  53.721  1.00 71.02           N  
ATOM    108  C   GLN L  16      40.317  17.133  54.094  1.00 51.19           C  
ATOM    109  O   GLN L  16      39.349  16.480  53.711  1.00 51.33           O  
ATOM    110  N   MET L  17      40.372  18.481  54.034  1.00 49.60           N  
ATOM    111  CA  MET L  17      39.325  19.278  53.469  1.00 49.16           C  
ATOM    112  CB  MET L  17      39.009  20.526  54.316  1.00 43.17           C  
ATOM    113  CG  MET L  17      37.807  21.353  53.852  1.00 36.83           C  
ATOM    114  SD  MET L  17      38.088  22.404  52.398  1.00  0.00           S  
ATOM    115  CE  MET L  17      36.650  23.454  52.757  1.00 39.53           C  
ATOM    116  C   MET L  17      39.797  19.732  52.121  1.00 53.36           C  
ATOM    117  O   MET L  17      40.964  20.078  51.938  1.00 49.65           O  
ATOM    118  N   VAL L  18      38.890  19.704  51.125  1.00 47.97           N  
ATOM    119  CA  VAL L  18      39.243  20.109  49.796  1.00 41.45           C  
ATOM    120  CB  VAL L  18      39.439  18.937  48.878  1.00 43.24           C  
ATOM    121  CG1 VAL L  18      38.164  18.082  48.893  1.00 43.96           C  
ATOM    122  CG2 VAL L  18      39.822  19.456  47.487  1.00 40.18           C  
ATOM    123  C   VAL L  18      38.134  20.961  49.267  1.00 45.76           C  
ATOM    124  O   VAL L  18      36.987  20.841  49.698  1.00 42.29           O  
ATOM    125  N   THR L  19      38.453  21.876  48.327  1.00 49.68           N  
ATOM    126  CA  THR L  19      37.418  22.737  47.842  1.00 45.78           C  
ATOM    127  CB  THR L  19      37.574  24.142  48.333  1.00 50.72           C  
ATOM    128  OG1 THR L  19      37.696  24.161  49.747  1.00 51.72           O  
ATOM    129  CG2 THR L  19      36.297  24.889  47.964  1.00 46.01           C  
ATOM    130  C   THR L  19      37.476  22.752  46.342  1.00 43.88           C  
ATOM    131  O   THR L  19      38.545  22.609  45.748  1.00 45.28           O  
ATOM    132  N   ILE L  20      36.304  22.900  45.687  1.00 46.32           N  
ATOM    133  CA  ILE L  20      36.240  22.947  44.253  1.00 44.56           C  
ATOM    134  CB  ILE L  20      35.421  21.832  43.674  1.00 45.16           C  
ATOM    135  CG1 ILE L  20      36.056  20.476  44.022  1.00 41.86           C  
ATOM    136  CG2 ILE L  20      35.272  22.076  42.164  1.00 41.69           C  
ATOM    137  CD1 ILE L  20      35.135  19.287  43.753  1.00 39.96           C  
ATOM    138  C   ILE L  20      35.566  24.227  43.877  1.00 45.98           C  
ATOM    139  O   ILE L  20      34.441  24.492  44.296  1.00 43.04           O  
ATOM    140  N   SER L  21      36.247  25.057  43.062  1.00 46.15           N  
ATOM    141  CA  SER L  21      35.691  26.325  42.683  1.00 47.07           C  
ATOM    142  CB  SER L  21      36.750  27.434  42.543  1.00 51.94           C  
ATOM    143  OG  SER L  21      37.677  27.096  41.520  1.00 60.25           O  
ATOM    144  C   SER L  21      34.969  26.213  41.373  1.00 46.77           C  
ATOM    145  O   SER L  21      35.192  25.296  40.582  1.00 46.83           O  
ATOM    146  N   CYS L  22      34.050  27.168  41.137  1.00 44.22           N  
ATOM    147  CA  CYS L  22      33.289  27.273  39.925  1.00 39.94           C  
ATOM    148  CB  CYS L  22      31.851  26.721  40.093  1.00 46.75           C  
ATOM    149  SG  CYS L  22      30.807  26.820  38.606  1.00 56.94           S  
ATOM    150  C   CYS L  22      33.215  28.743  39.640  1.00 42.30           C  
ATOM    151  O   CYS L  22      32.675  29.501  40.444  1.00 46.12           O  
ATOM    152  N   SER L  23      33.751  29.186  38.482  1.00 49.02           N  
ATOM    153  CA  SER L  23      33.808  30.596  38.200  1.00 41.38           C  
ATOM    154  CB  SER L  23      35.209  31.078  37.787  1.00 42.02           C  
ATOM    155  OG  SER L  23      36.118  30.937  38.867  1.00 57.88           O  
ATOM    156  C   SER L  23      32.911  30.901  37.046  1.00 38.44           C  
ATOM    157  O   SER L  23      32.841  30.144  36.078  1.00 42.21           O  
ATOM    158  N   GLY L  24      32.187  32.048  37.128  1.00 33.62           N  
ATOM    159  CA  GLY L  24      31.220  32.414  36.122  1.00 34.76           C  
ATOM    160  C   GLY L  24      31.255  33.896  35.906  1.00 35.03           C  
ATOM    161  O   GLY L  24      32.308  34.524  36.012  1.00 35.82           O  
ATOM    162  N   SER L  25      30.084  34.476  35.552  1.00 36.31           N  
ATOM    163  CA  SER L  25      29.983  35.880  35.277  1.00 36.04           C  
ATOM    164  CB  SER L  25      29.836  36.213  33.782  1.00 39.21           C  
ATOM    165  OG  SER L  25      28.626  35.679  33.267  1.00 41.68           O  
ATOM    166  C   SER L  25      28.785  36.427  35.987  1.00 37.35           C  
ATOM    167  O   SER L  25      28.034  35.701  36.633  1.00 35.55           O  
ATOM    168  N   SER L  26      28.598  37.758  35.886  1.00 42.54           N  
ATOM    169  CA  SER L  26      27.544  38.453  36.562  1.00 43.88           C  
ATOM    170  CB  SER L  26      27.607  39.976  36.328  1.00 43.78           C  
ATOM    171  OG  SER L  26      27.360  40.266  34.960  1.00 48.85           O  
ATOM    172  C   SER L  26      26.221  37.969  36.051  1.00 43.26           C  
ATOM    173  O   SER L  26      25.240  37.938  36.792  1.00 44.26           O  
ATOM    174  N   SER L  27      26.166  37.579  34.764  1.00 38.93           N  
ATOM    175  CA  SER L  27      24.957  37.163  34.100  1.00 38.75           C  
ATOM    176  CB  SER L  27      25.159  36.983  32.589  1.00 52.79           C  
ATOM    177  OG  SER L  27      25.579  38.210  32.015  1.00 53.93           O  
ATOM    178  C   SER L  27      24.464  35.841  34.605  1.00 38.48           C  
ATOM    179  O   SER L  27      23.268  35.556  34.533  1.00 38.69           O  
ATOM    180  N   ASN L  28      25.370  34.985  35.110  1.00 45.63           N  
ATOM    181  CA  ASN L  28      24.953  33.682  35.535  1.00 45.13           C  
ATOM    182  CB  ASN L  28      25.737  32.533  34.846  1.00 44.13           C  
ATOM    183  CG  ASN L  28      27.248  32.773  34.825  1.00 43.56           C  
ATOM    184  OD1 ASN L  28      27.955  32.649  35.822  1.00 43.65           O  
ATOM    185  ND2 ASN L  28      27.768  33.101  33.612  1.00 43.25           N  
ATOM    186  C   ASN L  28      24.999  33.592  37.032  1.00 45.36           C  
ATOM    187  O   ASN L  28      24.003  33.859  37.703  1.00 45.26           O  
ATOM    188  N   ILE L  29      26.159  33.242  37.611  1.00 51.06           N  
ATOM    189  CA  ILE L  29      26.251  33.041  39.027  1.00 51.30           C  
ATOM    190  CB  ILE L  29      27.596  32.590  39.514  1.00 22.71           C  
ATOM    191  CG1 ILE L  29      27.932  31.203  38.941  1.00 22.77           C  
ATOM    192  CG2 ILE L  29      27.566  32.620  41.053  1.00 22.02           C  
ATOM    193  CD1 ILE L  29      29.351  30.733  39.258  1.00 24.24           C  
ATOM    194  C   ILE L  29      25.903  34.288  39.773  1.00 51.90           C  
ATOM    195  O   ILE L  29      25.288  34.203  40.833  1.00 51.91           O  
ATOM    196  N   GLY L  30      26.285  35.479  39.271  1.00 34.07           N  
ATOM    197  CA  GLY L  30      26.015  36.661  40.039  1.00 35.16           C  
ATOM    198  C   GLY L  30      24.538  36.774  40.295  1.00 35.89           C  
ATOM    199  O   GLY L  30      24.120  37.072  41.412  1.00 38.25           O  
ATOM    200  N   LYS L  31      23.717  36.574  39.249  1.00 42.96           N  
ATOM    201  CA  LYS L  31      22.280  36.647  39.316  1.00 43.44           C  
ATOM    202  CB  LYS L  31      21.606  36.873  37.951  1.00 51.00           C  
ATOM    203  CG  LYS L  31      21.668  38.317  37.453  1.00 56.16           C  
ATOM    204  CD  LYS L  31      21.221  38.470  35.997  1.00 75.93           C  
ATOM    205  CE  LYS L  31      21.056  39.925  35.555  1.00 77.68           C  
ATOM    206  NZ  LYS L  31      20.627  39.987  34.140  1.00 78.66           N1+
ATOM    207  C   LYS L  31      21.593  35.447  39.911  1.00 42.51           C  
ATOM    208  O   LYS L  31      20.506  35.591  40.466  1.00 43.44           O  
ATOM    209  N   ASN L  32      22.150  34.224  39.796  1.00 34.55           N  
ATOM    210  CA  ASN L  32      21.304  33.103  40.118  1.00 34.19           C  
ATOM    211  CB  ASN L  32      20.950  32.249  38.889  1.00 29.11           C  
ATOM    212  CG  ASN L  32      20.031  33.071  37.995  1.00 30.86           C  
ATOM    213  OD1 ASN L  32      20.446  33.598  36.964  1.00 33.36           O  
ATOM    214  ND2 ASN L  32      18.738  33.178  38.401  1.00 30.25           N  
ATOM    215  C   ASN L  32      21.895  32.164  41.118  1.00 34.23           C  
ATOM    216  O   ASN L  32      23.049  32.268  41.531  1.00 35.97           O  
ATOM    217  N   TYR L  33      21.046  31.199  41.533  1.00 36.57           N  
ATOM    218  CA  TYR L  33      21.381  30.197  42.498  1.00 36.47           C  
ATOM    219  CB  TYR L  33      20.165  29.489  43.122  1.00 45.52           C  
ATOM    220  CG  TYR L  33      19.310  30.490  43.825  1.00 49.37           C  
ATOM    221  CD1 TYR L  33      19.709  31.069  45.011  1.00 52.14           C  
ATOM    222  CD2 TYR L  33      18.085  30.826  43.297  1.00 53.81           C  
ATOM    223  CE1 TYR L  33      18.902  31.984  45.647  1.00 55.05           C  
ATOM    224  CE2 TYR L  33      17.275  31.740  43.927  1.00 56.19           C  
ATOM    225  CZ  TYR L  33      17.684  32.321  45.104  1.00 55.82           C  
ATOM    226  OH  TYR L  33      16.856  33.259  45.758  1.00 60.52           O  
ATOM    227  C   TYR L  33      22.189  29.138  41.823  1.00 36.27           C  
ATOM    228  O   TYR L  33      21.977  28.804  40.657  1.00 36.97           O  
ATOM    229  N   VAL L  34      23.170  28.607  42.568  1.00 40.16           N  
ATOM    230  CA  VAL L  34      24.057  27.580  42.104  1.00 44.82           C  
ATOM    231  CB  VAL L  34      25.502  27.854  42.421  1.00 47.88           C  
ATOM    232  CG1 VAL L  34      26.344  26.652  41.957  1.00 48.75           C  
ATOM    233  CG2 VAL L  34      25.912  29.186  41.768  1.00 49.46           C  
ATOM    234  C   VAL L  34      23.717  26.279  42.764  1.00 41.41           C  
ATOM    235  O   VAL L  34      23.359  26.220  43.939  1.00 39.84           O  
ATOM    236  N   SER L  35      23.828  25.184  41.986  1.00 39.72           N  
ATOM    237  CA  SER L  35      23.550  23.859  42.458  1.00 39.29           C  
ATOM    238  CB  SER L  35      22.466  23.159  41.657  1.00 32.05           C  
ATOM    239  OG  SER L  35      22.976  22.942  40.349  1.00 35.79           O  
ATOM    240  C   SER L  35      24.779  23.048  42.179  1.00 36.92           C  
ATOM    241  O   SER L  35      25.564  23.393  41.296  1.00 37.17           O  
ATOM    242  N   TRP L  36      24.981  21.945  42.934  1.00 36.97           N  
ATOM    243  CA  TRP L  36      26.128  21.106  42.718  1.00 35.44           C  
ATOM    244  CB  TRP L  36      27.118  21.131  43.898  1.00 37.17           C  
ATOM    245  CG  TRP L  36      27.764  22.478  44.115  1.00 36.30           C  
ATOM    246  CD2 TRP L  36      29.006  22.895  43.521  1.00 40.71           C  
ATOM    247  CD1 TRP L  36      27.328  23.528  44.870  1.00 40.73           C  
ATOM    248  NE1 TRP L  36      28.214  24.574  44.779  1.00 39.29           N  
ATOM    249  CE2 TRP L  36      29.252  24.199  43.953  1.00 41.76           C  
ATOM    250  CE3 TRP L  36      29.869  22.246  42.683  1.00 38.45           C  
ATOM    251  CZ2 TRP L  36      30.370  24.877  43.551  1.00 42.15           C  
ATOM    252  CZ3 TRP L  36      30.994  22.934  42.284  1.00 39.73           C  
ATOM    253  CH2 TRP L  36      31.241  24.224  42.709  1.00 39.45           C  
ATOM    254  C   TRP L  36      25.661  19.683  42.555  1.00 34.74           C  
ATOM    255  O   TRP L  36      24.724  19.243  43.220  1.00 38.40           O  
ATOM    256  N   TYR L  37      26.321  18.920  41.654  1.00 32.57           N  
ATOM    257  CA  TYR L  37      25.934  17.557  41.396  1.00 32.89           C  
ATOM    258  CB  TYR L  37      25.467  17.322  39.956  1.00 32.02           C  
ATOM    259  CG  TYR L  37      24.235  18.125  39.751  1.00 33.98           C  
ATOM    260  CD1 TYR L  37      23.022  17.631  40.164  1.00 32.18           C  
ATOM    261  CD2 TYR L  37      24.295  19.360  39.151  1.00 33.25           C  
ATOM    262  CE1 TYR L  37      21.877  18.359  39.974  1.00 35.23           C  
ATOM    263  CE2 TYR L  37      23.150  20.096  38.958  1.00 35.37           C  
ATOM    264  CZ  TYR L  37      21.941  19.587  39.369  1.00 37.03           C  
ATOM    265  OH  TYR L  37      20.757  20.318  39.178  1.00 39.25           O  
ATOM    266  C   TYR L  37      27.127  16.668  41.578  1.00 32.96           C  
ATOM    267  O   TYR L  37      28.253  17.045  41.257  1.00 34.21           O  
ATOM    268  N   GLN L  38      26.889  15.447  42.106  1.00 42.21           N  
ATOM    269  CA  GLN L  38      27.933  14.482  42.328  1.00 36.73           C  
ATOM    270  CB  GLN L  38      27.927  13.933  43.768  1.00 30.42           C  
ATOM    271  CG  GLN L  38      29.012  12.894  44.059  1.00 38.08           C  
ATOM    272  CD  GLN L  38      28.858  12.453  45.508  1.00 38.50           C  
ATOM    273  OE1 GLN L  38      27.772  12.067  45.940  1.00 40.10           O  
ATOM    274  NE2 GLN L  38      29.971  12.518  46.285  1.00 36.30           N  
ATOM    275  C   GLN L  38      27.669  13.321  41.424  1.00 38.28           C  
ATOM    276  O   GLN L  38      26.554  12.807  41.374  1.00 40.69           O  
ATOM    277  N   GLN L  39      28.695  12.870  40.669  1.00 41.12           N  
ATOM    278  CA  GLN L  39      28.462  11.749  39.803  1.00 43.39           C  
ATOM    279  CB  GLN L  39      28.478  12.110  38.307  1.00 34.71           C  
ATOM    280  CG  GLN L  39      28.094  10.942  37.393  1.00 35.45           C  
ATOM    281  CD  GLN L  39      28.142  11.408  35.941  1.00 40.77           C  
ATOM    282  OE1 GLN L  39      28.958  12.257  35.573  1.00 32.46           O  
ATOM    283  NE2 GLN L  39      27.251  10.844  35.084  1.00 32.27           N  
ATOM    284  C   GLN L  39      29.522  10.717  40.021  1.00 44.29           C  
ATOM    285  O   GLN L  39      30.702  10.934  39.751  1.00 45.40           O  
ATOM    286  N   LEU L  40      29.105   9.541  40.522  1.00 49.75           N  
ATOM    287  CA  LEU L  40      30.014   8.455  40.719  1.00 50.06           C  
ATOM    288  CB  LEU L  40      29.560   7.473  41.807  1.00 40.03           C  
ATOM    289  CG  LEU L  40      29.434   8.165  43.180  1.00 52.76           C  
ATOM    290  CD1 LEU L  40      28.268   9.165  43.196  1.00 46.24           C  
ATOM    291  CD2 LEU L  40      29.366   7.152  44.326  1.00 50.49           C  
ATOM    292  C   LEU L  40      30.124   7.751  39.409  1.00 54.42           C  
ATOM    293  O   LEU L  40      29.310   7.957  38.510  1.00 50.89           O  
ATOM    294  N   PRO L  41      31.119   6.929  39.260  1.00 55.63           N  
ATOM    295  CA  PRO L  41      31.299   6.311  37.982  1.00 49.15           C  
ATOM    296  CD  PRO L  41      32.377   7.108  39.963  1.00 52.77           C  
ATOM    297  CB  PRO L  41      32.668   5.641  38.038  1.00 50.59           C  
ATOM    298  CG  PRO L  41      33.453   6.528  39.027  1.00 55.93           C  
ATOM    299  C   PRO L  41      30.167   5.428  37.581  1.00 49.52           C  
ATOM    300  O   PRO L  41      29.723   4.602  38.379  1.00 53.19           O  
ATOM    301  N   GLY L  42      29.690   5.605  36.334  1.00 43.47           N  
ATOM    302  CA  GLY L  42      28.662   4.779  35.774  1.00 41.26           C  
ATOM    303  C   GLY L  42      27.348   5.050  36.438  1.00 48.06           C  
ATOM    304  O   GLY L  42      26.471   4.187  36.436  1.00 51.19           O  
ATOM    305  N   ALA L  43      27.152   6.253  37.010  1.00 46.28           N  
ATOM    306  CA  ALA L  43      25.899   6.488  37.673  1.00 47.62           C  
ATOM    307  CB  ALA L  43      26.015   6.527  39.208  1.00 55.93           C  
ATOM    308  C   ALA L  43      25.355   7.813  37.239  1.00 45.15           C  
ATOM    309  O   ALA L  43      26.057   8.628  36.643  1.00 38.21           O  
ATOM    310  N   ALA L  44      24.050   8.039  37.494  1.00 45.85           N  
ATOM    311  CA  ALA L  44      23.445   9.295  37.157  1.00 47.57           C  
ATOM    312  CB  ALA L  44      21.906   9.260  37.172  1.00 48.99           C  
ATOM    313  C   ALA L  44      23.894  10.298  38.174  1.00 48.55           C  
ATOM    314  O   ALA L  44      24.266   9.941  39.291  1.00 50.31           O  
ATOM    315  N   PRO L  45      23.884  11.552  37.809  1.00 47.88           N  
ATOM    316  CA  PRO L  45      24.294  12.563  38.742  1.00 47.87           C  
ATOM    317  CD  PRO L  45      24.150  11.940  36.433  1.00 31.63           C  
ATOM    318  CB  PRO L  45      24.494  13.834  37.919  1.00 32.43           C  
ATOM    319  CG  PRO L  45      24.854  13.305  36.520  1.00 25.87           C  
ATOM    320  C   PRO L  45      23.287  12.698  39.839  1.00 45.79           C  
ATOM    321  O   PRO L  45      22.113  12.399  39.623  1.00 43.56           O  
ATOM    322  N   LYS L  46      23.740  13.125  41.032  1.00 41.01           N  
ATOM    323  CA  LYS L  46      22.868  13.292  42.158  1.00 43.82           C  
ATOM    324  CB  LYS L  46      23.229  12.360  43.327  1.00 47.07           C  
ATOM    325  CG  LYS L  46      22.225  12.398  44.480  1.00 53.69           C  
ATOM    326  CD  LYS L  46      22.378  11.243  45.474  1.00 53.00           C  
ATOM    327  CE  LYS L  46      23.621  11.332  46.363  1.00 58.25           C  
ATOM    328  NZ  LYS L  46      23.350  12.192  47.536  1.00 56.40           N1+
ATOM    329  C   LYS L  46      23.016  14.712  42.626  1.00 46.94           C  
ATOM    330  O   LYS L  46      24.087  15.305  42.503  1.00 46.72           O  
ATOM    331  N   LEU L  47      21.932  15.299  43.179  1.00 39.49           N  
ATOM    332  CA  LEU L  47      21.968  16.676  43.608  1.00 36.13           C  
ATOM    333  CB  LEU L  47      20.564  17.302  43.688  1.00 32.47           C  
ATOM    334  CG  LEU L  47      20.543  18.772  44.146  1.00 37.18           C  
ATOM    335  CD1 LEU L  47      21.257  19.691  43.141  1.00 37.28           C  
ATOM    336  CD2 LEU L  47      19.112  19.230  44.461  1.00 34.91           C  
ATOM    337  C   LEU L  47      22.585  16.737  44.978  1.00 35.20           C  
ATOM    338  O   LEU L  47      22.041  16.204  45.945  1.00 41.22           O  
ATOM    339  N   LEU L  48      23.815  17.289  45.053  1.00 32.36           N  
ATOM    340  CA  LEU L  48      24.554  17.454  46.272  1.00 35.26           C  
ATOM    341  CB  LEU L  48      26.060  17.536  45.973  1.00 34.05           C  
ATOM    342  CG  LEU L  48      26.976  17.384  47.197  1.00 38.63           C  
ATOM    343  CD1 LEU L  48      26.824  15.992  47.831  1.00 37.58           C  
ATOM    344  CD2 LEU L  48      28.437  17.679  46.827  1.00 41.04           C  
ATOM    345  C   LEU L  48      24.131  18.673  47.050  1.00 41.28           C  
ATOM    346  O   LEU L  48      23.931  18.607  48.263  1.00 45.17           O  
ATOM    347  N   ILE L  49      24.017  19.835  46.366  1.00 34.45           N  
ATOM    348  CA  ILE L  49      23.653  21.061  47.019  1.00 37.51           C  
ATOM    349  CB  ILE L  49      24.832  21.857  47.502  1.00 32.49           C  
ATOM    350  CG1 ILE L  49      25.513  21.095  48.652  1.00 34.52           C  
ATOM    351  CG2 ILE L  49      24.366  23.272  47.880  1.00 29.11           C  
ATOM    352  CD1 ILE L  49      26.793  21.746  49.172  1.00 34.03           C  
ATOM    353  C   ILE L  49      22.841  21.897  46.083  1.00 35.68           C  
ATOM    354  O   ILE L  49      23.021  21.846  44.867  1.00 36.59           O  
ATOM    355  N   PHE L  50      21.897  22.686  46.636  1.00 34.42           N  
ATOM    356  CA  PHE L  50      21.089  23.508  45.784  1.00 40.95           C  
ATOM    357  CB  PHE L  50      19.726  22.874  45.453  1.00 39.34           C  
ATOM    358  CG  PHE L  50      18.944  22.763  46.718  1.00 45.53           C  
ATOM    359  CD1 PHE L  50      19.207  21.765  47.624  1.00 40.72           C  
ATOM    360  CD2 PHE L  50      17.965  23.679  47.012  1.00 43.32           C  
ATOM    361  CE1 PHE L  50      18.492  21.666  48.794  1.00 43.19           C  
ATOM    362  CE2 PHE L  50      17.246  23.584  48.180  1.00 43.61           C  
ATOM    363  CZ  PHE L  50      17.506  22.577  49.074  1.00 48.18           C  
ATOM    364  C   PHE L  50      20.855  24.817  46.476  1.00 41.00           C  
ATOM    365  O   PHE L  50      21.029  24.928  47.688  1.00 43.08           O  
ATOM    366  N   ASP L  51      20.487  25.884  45.732  1.00 40.60           N  
ATOM    367  CA  ASP L  51      20.247  27.184  46.314  1.00 41.70           C  
ATOM    368  CB  ASP L  51      19.070  27.154  47.311  1.00 41.72           C  
ATOM    369  CG  ASP L  51      18.548  28.561  47.533  1.00 43.25           C  
ATOM    370  OD1 ASP L  51      19.333  29.528  47.355  1.00 44.16           O  
ATOM    371  OD2 ASP L  51      17.346  28.688  47.888  1.00 43.87           O1-
ATOM    372  C   ASP L  51      21.496  27.685  47.010  1.00 41.28           C  
ATOM    373  O   ASP L  51      21.440  28.315  48.064  1.00 41.96           O  
ATOM    374  N   ASN L  52      22.668  27.398  46.413  1.00 40.99           N  
ATOM    375  CA  ASN L  52      23.967  27.867  46.818  1.00 41.65           C  
ATOM    376  CB  ASN L  52      23.964  29.365  47.190  1.00 41.28           C  
ATOM    377  CG  ASN L  52      23.721  30.206  45.949  1.00 42.02           C  
ATOM    378  OD1 ASN L  52      23.089  31.261  46.001  1.00 42.46           O  
ATOM    379  ND2 ASN L  52      24.261  29.733  44.799  1.00 42.16           N  
ATOM    380  C   ASN L  52      24.475  27.162  48.039  1.00 41.22           C  
ATOM    381  O   ASN L  52      25.668  26.863  48.112  1.00 40.99           O  
ATOM    382  N   ASN L  53      23.596  26.810  49.001  1.00 41.50           N  
ATOM    383  CA  ASN L  53      24.169  26.273  50.200  1.00 41.58           C  
ATOM    384  CB  ASN L  53      24.546  27.383  51.205  1.00 42.18           C  
ATOM    385  CG  ASN L  53      23.321  28.218  51.585  1.00 42.67           C  
ATOM    386  OD1 ASN L  53      22.179  27.763  51.558  1.00 44.11           O  
ATOM    387  ND2 ASN L  53      23.577  29.504  51.942  1.00 44.62           N  
ATOM    388  C   ASN L  53      23.233  25.330  50.890  1.00 41.95           C  
ATOM    389  O   ASN L  53      23.531  24.890  52.000  1.00 42.47           O  
ATOM    390  N   LYS L  54      22.075  24.988  50.289  1.00 40.33           N  
ATOM    391  CA  LYS L  54      21.262  24.053  51.013  0.88 44.09           C  
ATOM    392  CB  LYS L  54      19.750  24.318  50.915  0.88 41.68           C  
ATOM    393  CG  LYS L  54      19.320  25.461  51.838  0.88 45.61           C  
ATOM    394  CD  LYS L  54      17.900  25.979  51.614  0.86 43.04           C  
ATOM    395  CE  LYS L  54      17.426  26.905  52.737  1.00  0.00           C  
ATOM    396  NZ  LYS L  54      18.404  28.001  52.927  1.00  0.00           N1+
ATOM    397  C   LYS L  54      21.555  22.653  50.587  1.00 42.01           C  
ATOM    398  O   LYS L  54      21.893  22.391  49.434  1.00 41.57           O  
ATOM    399  N   ARG L  55      21.453  21.702  51.541  1.00 47.88           N  
ATOM    400  CA  ARG L  55      21.720  20.334  51.205  1.00 49.02           C  
ATOM    401  CB  ARG L  55      22.770  19.640  52.090  1.00 49.02           C  
ATOM    402  CG  ARG L  55      22.365  19.502  53.554  1.00 51.17           C  
ATOM    403  CD  ARG L  55      23.424  18.806  54.408  1.00 55.81           C  
ATOM    404  NE  ARG L  55      24.139  19.864  55.171  1.00 55.12           N  
ATOM    405  CZ  ARG L  55      24.118  19.827  56.534  1.00 62.16           C  
ATOM    406  NH1 ARG L  55      23.467  18.810  57.169  1.00 52.70           N1+
ATOM    407  NH2 ARG L  55      24.740  20.803  57.258  1.00 61.81           N  
ATOM    408  C   ARG L  55      20.441  19.574  51.339  1.00 51.27           C  
ATOM    409  O   ARG L  55      19.623  19.820  52.226  1.00 53.93           O  
ATOM    410  N   PRO L  56      20.259  18.659  50.433  1.00 51.25           N  
ATOM    411  CA  PRO L  56      19.090  17.822  50.409  1.00 50.61           C  
ATOM    412  CD  PRO L  56      20.916  18.729  49.139  1.00 46.72           C  
ATOM    413  CB  PRO L  56      19.048  17.200  49.010  1.00 43.58           C  
ATOM    414  CG  PRO L  56      20.447  17.457  48.416  1.00 42.02           C  
ATOM    415  C   PRO L  56      19.188  16.821  51.508  1.00 53.82           C  
ATOM    416  O   PRO L  56      20.289  16.588  52.001  1.00 53.35           O  
ATOM    417  N   SER L  57      18.059  16.221  51.922  1.00 57.90           N  
ATOM    418  CA  SER L  57      18.147  15.266  52.983  0.91 57.71           C  
ATOM    419  CB  SER L  57      16.778  14.763  53.480  0.91 61.65           C  
ATOM    420  OG  SER L  57      16.094  14.071  52.445  0.91 64.06           O  
ATOM    421  C   SER L  57      18.918  14.099  52.468  1.00 54.93           C  
ATOM    422  O   SER L  57      18.780  13.711  51.309  1.00 55.73           O  
ATOM    423  N   GLY L  58      19.766  13.512  53.334  1.00 56.78           N  
ATOM    424  CA  GLY L  58      20.524  12.357  52.954  1.00 58.58           C  
ATOM    425  C   GLY L  58      21.940  12.738  52.644  1.00 51.53           C  
ATOM    426  O   GLY L  58      22.811  11.870  52.611  1.00 53.39           O  
ATOM    427  N   THR L  59      22.225  14.035  52.409  1.00 50.97           N  
ATOM    428  CA  THR L  59      23.587  14.401  52.129  1.00 53.57           C  
ATOM    429  CB  THR L  59      23.723  15.569  51.196  1.00 40.84           C  
ATOM    430  OG1 THR L  59      23.087  15.285  49.959  1.00  0.00           O  
ATOM    431  CG2 THR L  59      25.222  15.829  50.967  1.00 34.25           C  
ATOM    432  C   THR L  59      24.230  14.777  53.429  1.00 53.48           C  
ATOM    433  O   THR L  59      23.640  15.474  54.254  1.00 53.65           O  
ATOM    434  N   PRO L  60      25.447  14.331  53.611  1.00 46.39           N  
ATOM    435  CA  PRO L  60      26.142  14.578  54.847  1.00 43.26           C  
ATOM    436  CD  PRO L  60      25.864  13.072  53.009  1.00 46.50           C  
ATOM    437  CB  PRO L  60      27.331  13.618  54.866  1.00 52.77           C  
ATOM    438  CG  PRO L  60      26.859  12.440  53.999  1.00 55.79           C  
ATOM    439  C   PRO L  60      26.548  16.005  55.028  1.00 51.61           C  
ATOM    440  O   PRO L  60      26.699  16.734  54.050  1.00 48.22           O  
ATOM    441  N   ASP L  61      26.767  16.385  56.298  1.00 60.50           N  
ATOM    442  CA  ASP L  61      27.128  17.683  56.791  1.00 54.73           C  
ATOM    443  CB  ASP L  61      27.251  17.651  58.327  1.00 61.08           C  
ATOM    444  CG  ASP L  61      27.432  19.048  58.897  1.00 72.16           C  
ATOM    445  OD1 ASP L  61      27.436  20.030  58.108  1.00 75.08           O  
ATOM    446  OD2 ASP L  61      27.570  19.150  60.145  1.00 75.35           O1-
ATOM    447  C   ASP L  61      28.469  18.045  56.231  1.00 52.54           C  
ATOM    448  O   ASP L  61      28.827  19.218  56.148  1.00 57.05           O  
ATOM    449  N   ARG L  62      29.252  17.028  55.839  1.00 48.60           N  
ATOM    450  CA  ARG L  62      30.591  17.225  55.362  1.00 45.59           C  
ATOM    451  CB  ARG L  62      31.282  15.907  54.962  1.00 53.49           C  
ATOM    452  CG  ARG L  62      31.437  14.934  56.133  1.00 50.98           C  
ATOM    453  CD  ARG L  62      32.368  13.746  55.870  1.00 48.08           C  
ATOM    454  NE  ARG L  62      31.714  12.829  54.894  1.00 54.22           N  
ATOM    455  CZ  ARG L  62      32.094  12.836  53.583  1.00 53.13           C  
ATOM    456  NH1 ARG L  62      33.093  13.669  53.165  1.00 47.88           N1+
ATOM    457  NH2 ARG L  62      31.487  11.998  52.692  1.00 46.21           N  
ATOM    458  C   ARG L  62      30.569  18.107  54.150  1.00 47.07           C  
ATOM    459  O   ARG L  62      31.528  18.841  53.911  1.00 47.14           O  
ATOM    460  N   PHE L  63      29.499  18.031  53.331  1.00 42.96           N  
ATOM    461  CA  PHE L  63      29.426  18.812  52.124  1.00 40.35           C  
ATOM    462  CB  PHE L  63      28.528  18.152  51.065  1.00 42.10           C  
ATOM    463  CG  PHE L  63      29.123  16.822  50.741  1.00 47.97           C  
ATOM    464  CD1 PHE L  63      30.083  16.695  49.762  1.00 42.88           C  
ATOM    465  CD2 PHE L  63      28.725  15.699  51.428  1.00 50.73           C  
ATOM    466  CE1 PHE L  63      30.629  15.467  49.466  1.00 45.16           C  
ATOM    467  CE2 PHE L  63      29.268  14.469  51.138  1.00 47.79           C  
ATOM    468  CZ  PHE L  63      30.223  14.351  50.157  1.00 44.68           C  
ATOM    469  C   PHE L  63      28.832  20.164  52.425  1.00 43.85           C  
ATOM    470  O   PHE L  63      27.824  20.267  53.123  1.00 42.05           O  
ATOM    471  N   SER L  64      29.449  21.246  51.894  1.00 40.82           N  
ATOM    472  CA  SER L  64      28.941  22.576  52.112  1.00 45.63           C  
ATOM    473  CB  SER L  64      29.673  23.381  53.201  1.00 61.73           C  
ATOM    474  OG  SER L  64      29.369  22.875  54.491  1.00 65.90           O  
ATOM    475  C   SER L  64      29.110  23.368  50.854  1.00 42.34           C  
ATOM    476  O   SER L  64      29.965  23.065  50.022  1.00 43.77           O  
ATOM    477  N   GLY L  65      28.290  24.428  50.691  1.00 39.24           N  
ATOM    478  CA  GLY L  65      28.392  25.232  49.508  1.00 39.00           C  
ATOM    479  C   GLY L  65      28.404  26.674  49.904  1.00 41.50           C  
ATOM    480  O   GLY L  65      27.858  27.055  50.939  1.00 44.86           O  
ATOM    481  N   SER L  66      29.042  27.516  49.065  1.00 38.96           N  
ATOM    482  CA  SER L  66      29.094  28.923  49.333  1.00 48.01           C  
ATOM    483  CB  SER L  66      30.356  29.371  50.086  1.00 48.05           C  
ATOM    484  OG  SER L  66      31.499  29.198  49.261  1.00 49.65           O  
ATOM    485  C   SER L  66      29.106  29.644  48.023  1.00 45.67           C  
ATOM    486  O   SER L  66      29.388  29.061  46.976  1.00 41.48           O  
ATOM    487  N   LYS L  67      28.777  30.949  48.063  1.00 58.92           N  
ATOM    488  CA  LYS L  67      28.743  31.753  46.876  1.00 58.23           C  
ATOM    489  CB  LYS L  67      27.308  31.955  46.367  1.00 45.94           C  
ATOM    490  CG  LYS L  67      27.185  32.880  45.160  1.00 52.33           C  
ATOM    491  CD  LYS L  67      25.755  32.956  44.619  1.00 51.03           C  
ATOM    492  CE  LYS L  67      25.500  34.141  43.687  1.00 53.42           C  
ATOM    493  NZ  LYS L  67      24.050  34.251  43.408  1.00 56.21           N1+
ATOM    494  C   LYS L  67      29.269  33.110  47.229  1.00 58.20           C  
ATOM    495  O   LYS L  67      28.910  33.676  48.260  1.00 61.69           O  
ATOM    496  N   SER L  68      30.163  33.662  46.382  1.00 48.99           N  
ATOM    497  CA  SER L  68      30.642  34.992  46.615  1.00 56.92           C  
ATOM    498  CB  SER L  68      31.992  35.035  47.355  1.00 59.96           C  
ATOM    499  OG  SER L  68      33.001  34.412  46.572  1.00 59.19           O  
ATOM    500  C   SER L  68      30.864  35.618  45.279  1.00 55.60           C  
ATOM    501  O   SER L  68      31.645  35.116  44.474  1.00 53.43           O  
ATOM    502  N   GLY L  69      30.179  36.746  45.015  1.00 56.61           N  
ATOM    503  CA  GLY L  69      30.365  37.433  43.773  1.00 56.78           C  
ATOM    504  C   GLY L  69      30.045  36.510  42.633  1.00 56.51           C  
ATOM    505  O   GLY L  69      28.987  35.887  42.576  1.00 56.61           O  
ATOM    506  N   THR L  70      30.988  36.466  41.675  1.00 55.46           N  
ATOM    507  CA  THR L  70      30.984  35.752  40.432  1.00 52.84           C  
ATOM    508  CB  THR L  70      32.001  36.315  39.485  1.00 47.79           C  
ATOM    509  OG1 THR L  70      31.802  35.771  38.196  1.00 45.59           O  
ATOM    510  CG2 THR L  70      33.417  35.995  39.991  1.00 47.55           C  
ATOM    511  C   THR L  70      31.233  34.277  40.587  1.00 52.11           C  
ATOM    512  O   THR L  70      31.003  33.516  39.645  1.00 49.77           O  
ATOM    513  N   SER L  71      31.797  33.826  41.725  1.00 52.37           N  
ATOM    514  CA  SER L  71      32.122  32.427  41.815  1.00 55.13           C  
ATOM    515  CB  SER L  71      33.625  32.158  42.004  1.00 46.12           C  
ATOM    516  OG  SER L  71      34.347  32.581  40.858  1.00 52.42           O  
ATOM    517  C   SER L  71      31.420  31.774  42.969  1.00 50.87           C  
ATOM    518  O   SER L  71      30.874  32.432  43.852  1.00 51.66           O  
ATOM    519  N   ALA L  72      31.403  30.421  42.951  1.00 36.17           N  
ATOM    520  CA  ALA L  72      30.797  29.631  43.986  1.00 39.19           C  
ATOM    521  CB  ALA L  72      29.481  28.956  43.563  1.00 46.76           C  
ATOM    522  C   ALA L  72      31.767  28.542  44.312  1.00 37.84           C  
ATOM    523  O   ALA L  72      32.617  28.202  43.490  1.00 37.95           O  
ATOM    524  N   THR L  73      31.694  27.976  45.537  1.00 39.11           N  
ATOM    525  CA  THR L  73      32.666  26.969  45.834  1.00 40.22           C  
ATOM    526  CB  THR L  73      33.811  27.530  46.621  1.00 41.86           C  
ATOM    527  OG1 THR L  73      34.978  26.761  46.402  1.00 59.63           O  
ATOM    528  CG2 THR L  73      33.441  27.519  48.114  1.00 44.50           C  
ATOM    529  C   THR L  73      32.015  25.862  46.613  1.00 43.77           C  
ATOM    530  O   THR L  73      31.109  26.091  47.414  1.00 39.68           O  
ATOM    531  N   LEU L  74      32.461  24.611  46.373  1.00 45.96           N  
ATOM    532  CA  LEU L  74      31.946  23.459  47.059  1.00 39.42           C  
ATOM    533  CB  LEU L  74      31.619  22.311  46.090  1.00 35.16           C  
ATOM    534  CG  LEU L  74      31.063  21.044  46.758  1.00 37.33           C  
ATOM    535  CD1 LEU L  74      29.728  21.320  47.464  1.00 31.54           C  
ATOM    536  CD2 LEU L  74      30.978  19.889  45.748  1.00 29.97           C  
ATOM    537  C   LEU L  74      33.019  22.988  47.995  1.00 44.33           C  
ATOM    538  O   LEU L  74      34.179  22.871  47.601  1.00 46.73           O  
ATOM    539  N   VAL L  75      32.668  22.714  49.269  1.00 42.32           N  
ATOM    540  CA  VAL L  75      33.678  22.299  50.206  1.00 40.51           C  
ATOM    541  CB  VAL L  75      33.811  23.217  51.386  1.00 47.61           C  
ATOM    542  CG1 VAL L  75      34.284  24.595  50.889  1.00  0.00           C  
ATOM    543  CG2 VAL L  75      32.466  23.250  52.128  1.00  0.00           C  
ATOM    544  C   VAL L  75      33.331  20.949  50.748  1.00 45.82           C  
ATOM    545  O   VAL L  75      32.175  20.663  51.055  1.00 47.73           O  
ATOM    546  N   ILE L  76      34.350  20.072  50.868  1.00 38.85           N  
ATOM    547  CA  ILE L  76      34.135  18.757  51.400  1.00 40.69           C  
ATOM    548  CB  ILE L  76      34.345  17.673  50.383  1.00 40.06           C  
ATOM    549  CG1 ILE L  76      33.394  17.877  49.191  1.00 38.73           C  
ATOM    550  CG2 ILE L  76      34.158  16.316  51.079  1.00 42.56           C  
ATOM    551  CD1 ILE L  76      33.741  17.015  47.977  1.00 37.51           C  
ATOM    552  C   ILE L  76      35.125  18.540  52.504  1.00 43.55           C  
ATOM    553  O   ILE L  76      36.328  18.735  52.326  1.00 43.89           O  
ATOM    554  N   THR L  77      34.641  18.107  53.684  1.00 51.77           N  
ATOM    555  CA  THR L  77      35.528  17.900  54.795  0.87 56.19           C  
ATOM    556  CB  THR L  77      35.115  18.653  56.026  0.87 53.40           C  
ATOM    557  OG1 THR L  77      33.833  18.221  56.460  1.00 55.80           O  
ATOM    558  CG2 THR L  77      35.075  20.153  55.693  1.00 63.18           C  
ATOM    559  C   THR L  77      35.511  16.445  55.141  1.00 51.49           C  
ATOM    560  O   THR L  77      34.586  15.722  54.777  1.00 52.28           O  
ATOM    561  N   GLY L  78      36.570  15.966  55.824  1.00 47.82           N  
ATOM    562  CA  GLY L  78      36.608  14.590  56.236  1.00 46.60           C  
ATOM    563  C   GLY L  78      36.555  13.743  55.006  1.00 45.93           C  
ATOM    564  O   GLY L  78      35.846  12.740  54.959  1.00 48.10           O  
ATOM    565  N   LEU L  79      37.347  14.117  53.988  1.00 45.92           N  
ATOM    566  CA  LEU L  79      37.320  13.480  52.703  1.00 47.94           C  
ATOM    567  CB  LEU L  79      38.410  14.051  51.775  1.00 48.66           C  
ATOM    568  CG  LEU L  79      38.455  13.472  50.350  1.00 41.77           C  
ATOM    569  CD1 LEU L  79      37.171  13.798  49.570  1.00 38.98           C  
ATOM    570  CD2 LEU L  79      39.720  13.940  49.610  1.00 47.30           C  
ATOM    571  C   LEU L  79      37.517  12.001  52.855  1.00 45.37           C  
ATOM    572  O   LEU L  79      38.424  11.535  53.544  1.00 39.54           O  
ATOM    573  N   GLN L  80      36.634  11.228  52.183  1.00 55.14           N  
ATOM    574  CA  GLN L  80      36.637   9.795  52.252  1.00 57.92           C  
ATOM    575  CB  GLN L  80      35.285   9.221  52.711  1.00 64.20           C  
ATOM    576  CG  GLN L  80      34.901   9.642  54.130  1.00 65.87           C  
ATOM    577  CD  GLN L  80      33.476   9.185  54.402  1.00 68.11           C  
ATOM    578  OE1 GLN L  80      32.746   8.796  53.492  1.00 64.32           O  
ATOM    579  NE2 GLN L  80      33.060   9.245  55.695  1.00 67.06           N  
ATOM    580  C   GLN L  80      36.891   9.264  50.875  1.00 48.25           C  
ATOM    581  O   GLN L  80      36.724   9.960  49.877  1.00 53.92           O  
ATOM    582  N   THR L  81      37.292   7.983  50.802  1.00 56.93           N  
ATOM    583  CA  THR L  81      37.622   7.336  49.566  1.00 53.24           C  
ATOM    584  CB  THR L  81      38.085   5.927  49.767  1.00 58.27           C  
ATOM    585  OG1 THR L  81      39.207   5.902  50.637  1.00 61.15           O  
ATOM    586  CG2 THR L  81      38.482   5.355  48.399  1.00 64.56           C  
ATOM    587  C   THR L  81      36.399   7.297  48.700  1.00 51.90           C  
ATOM    588  O   THR L  81      36.482   7.398  47.478  1.00 50.51           O  
ATOM    589  N   GLY L  82      35.224   7.153  49.331  1.00 50.55           N  
ATOM    590  CA  GLY L  82      33.957   7.042  48.662  1.00 48.41           C  
ATOM    591  C   GLY L  82      33.668   8.280  47.866  1.00 51.92           C  
ATOM    592  O   GLY L  82      32.919   8.231  46.892  1.00 48.98           O  
ATOM    593  N   ASP L  83      34.215   9.428  48.306  1.00 49.37           N  
ATOM    594  CA  ASP L  83      33.995  10.731  47.740  1.00 44.68           C  
ATOM    595  CB  ASP L  83      34.617  11.855  48.586  1.00 52.21           C  
ATOM    596  CG  ASP L  83      33.807  11.975  49.871  1.00 58.04           C  
ATOM    597  OD1 ASP L  83      32.681  11.413  49.915  1.00 56.20           O  
ATOM    598  OD2 ASP L  83      34.301  12.635  50.823  1.00 57.16           O1-
ATOM    599  C   ASP L  83      34.541  10.847  46.344  1.00 48.80           C  
ATOM    600  O   ASP L  83      34.186  11.787  45.634  1.00 48.76           O  
ATOM    601  N   GLU L  84      35.476   9.965  45.925  1.00 46.66           N  
ATOM    602  CA  GLU L  84      35.992  10.107  44.588  1.00 46.53           C  
ATOM    603  CB  GLU L  84      37.004   9.031  44.157  1.00 54.58           C  
ATOM    604  CG  GLU L  84      38.391   9.200  44.775  1.00 61.65           C  
ATOM    605  CD  GLU L  84      39.288   8.100  44.224  1.00 65.10           C  
ATOM    606  OE1 GLU L  84      38.998   7.604  43.103  1.00 67.46           O  
ATOM    607  OE2 GLU L  84      40.281   7.746  44.915  1.00 57.88           O1-
ATOM    608  C   GLU L  84      34.854  10.065  43.618  1.00 45.55           C  
ATOM    609  O   GLU L  84      34.045   9.138  43.618  1.00 43.87           O  
ATOM    610  N   ALA L  85      34.771  11.106  42.762  1.00 39.65           N  
ATOM    611  CA  ALA L  85      33.715  11.205  41.798  1.00 40.83           C  
ATOM    612  CB  ALA L  85      32.315  11.262  42.432  1.00 48.47           C  
ATOM    613  C   ALA L  85      33.919  12.485  41.045  1.00 44.14           C  
ATOM    614  O   ALA L  85      34.885  13.211  41.279  1.00 38.85           O  
ATOM    615  N   ASP L  86      33.026  12.765  40.074  1.00 42.52           N  
ATOM    616  CA  ASP L  86      33.112  13.992  39.337  1.00 43.18           C  
ATOM    617  CB  ASP L  86      32.820  13.842  37.835  1.00 38.24           C  
ATOM    618  CG  ASP L  86      33.997  13.119  37.196  1.00 36.84           C  
ATOM    619  OD1 ASP L  86      34.996  12.865  37.919  1.00 38.02           O  
ATOM    620  OD2 ASP L  86      33.919  12.814  35.977  1.00 38.96           O1-
ATOM    621  C   ASP L  86      32.089  14.925  39.910  1.00 41.39           C  
ATOM    622  O   ASP L  86      30.987  14.499  40.249  1.00 44.31           O  
ATOM    623  N   TYR L  87      32.431  16.226  40.049  1.00 40.99           N  
ATOM    624  CA  TYR L  87      31.489  17.159  40.612  1.00 38.18           C  
ATOM    625  CB  TYR L  87      31.972  17.844  41.905  1.00 34.94           C  
ATOM    626  CG  TYR L  87      32.083  16.818  42.982  1.00 40.93           C  
ATOM    627  CD1 TYR L  87      33.219  16.056  43.114  1.00 41.96           C  
ATOM    628  CD2 TYR L  87      31.051  16.622  43.869  1.00 38.40           C  
ATOM    629  CE1 TYR L  87      33.320  15.113  44.109  1.00 37.18           C  
ATOM    630  CE2 TYR L  87      31.146  15.680  44.866  1.00 38.25           C  
ATOM    631  CZ  TYR L  87      32.285  14.924  44.990  1.00 42.14           C  
ATOM    632  OH  TYR L  87      32.395  13.957  46.010  1.00 41.76           O  
ATOM    633  C   TYR L  87      31.207  18.248  39.608  1.00 38.49           C  
ATOM    634  O   TYR L  87      32.123  18.766  38.967  1.00 35.36           O  
ATOM    635  N   TYR L  88      29.912  18.624  39.448  1.00 36.04           N  
ATOM    636  CA  TYR L  88      29.559  19.632  38.477  1.00 34.03           C  
ATOM    637  CB  TYR L  88      28.577  19.189  37.376  1.00 32.08           C  
ATOM    638  CG  TYR L  88      29.029  17.952  36.685  1.00 35.53           C  
ATOM    639  CD1 TYR L  88      30.085  17.952  35.804  1.00 31.81           C  
ATOM    640  CD2 TYR L  88      28.380  16.769  36.944  1.00 33.66           C  
ATOM    641  CE1 TYR L  88      30.478  16.792  35.181  1.00 41.25           C  
ATOM    642  CE2 TYR L  88      28.767  15.607  36.322  1.00 39.78           C  
ATOM    643  CZ  TYR L  88      29.817  15.618  35.438  1.00 43.60           C  
ATOM    644  OH  TYR L  88      30.222  14.430  34.795  1.00 44.43           O  
ATOM    645  C   TYR L  88      28.784  20.727  39.156  1.00 32.83           C  
ATOM    646  O   TYR L  88      27.928  20.464  40.000  1.00 34.81           O  
ATOM    647  N   CYS L  89      29.064  21.994  38.777  1.00 38.40           N  
ATOM    648  CA  CYS L  89      28.325  23.123  39.274  1.00 41.03           C  
ATOM    649  CB  CYS L  89      29.206  24.361  39.593  1.00 38.95           C  
ATOM    650  SG  CYS L  89      30.251  24.896  38.196  1.00 54.34           S  
ATOM    651  C   CYS L  89      27.348  23.506  38.203  1.00 38.05           C  
ATOM    652  O   CYS L  89      27.626  23.349  37.014  1.00 36.83           O  
ATOM    653  N   GLY L  90      26.154  23.999  38.597  1.00 44.84           N  
ATOM    654  CA  GLY L  90      25.182  24.366  37.607  1.00 45.90           C  
ATOM    655  C   GLY L  90      24.445  25.583  38.074  1.00 47.51           C  
ATOM    656  O   GLY L  90      24.197  25.757  39.265  1.00 46.71           O  
ATOM    657  N   THR L  91      24.080  26.468  37.121  1.00 36.32           N  
ATOM    658  CA  THR L  91      23.363  27.672  37.433  1.00 43.36           C  
ATOM    659  CB  THR L  91      24.262  28.807  37.825  1.00 51.08           C  
ATOM    660  OG1 THR L  91      23.500  29.912  38.291  1.00 61.05           O  
ATOM    661  CG2 THR L  91      25.103  29.211  36.603  1.00 59.51           C  
ATOM    662  C   THR L  91      22.633  28.093  36.194  1.00 45.54           C  
ATOM    663  O   THR L  91      22.941  27.616  35.102  1.00 43.79           O  
ATOM    664  N   PRO L  92      21.704  29.014  36.354  1.00 41.27           N  
ATOM    665  CA  PRO L  92      21.017  29.575  35.207  1.00 41.94           C  
ATOM    666  CD  PRO L  92      20.792  28.836  37.474  1.00  0.00           C  
ATOM    667  CB  PRO L  92      19.624  29.967  35.692  1.00 42.54           C  
ATOM    668  CG  PRO L  92      19.384  29.057  36.904  1.00 42.50           C  
ATOM    669  C   PRO L  92      21.724  30.748  34.570  1.00 43.03           C  
ATOM    670  O   PRO L  92      22.516  31.419  35.233  1.00 43.05           O  
ATOM    671  N   ASP L  93      21.415  31.025  33.283  1.00 43.76           N  
ATOM    672  CA  ASP L  93      21.983  32.125  32.545  1.00 44.44           C  
ATOM    673  CB  ASP L  93      21.984  31.962  31.020  1.00 44.84           C  
ATOM    674  CG  ASP L  93      22.695  30.717  30.576  1.00 45.49           C  
ATOM    675  OD1 ASP L  93      23.890  30.532  30.919  1.00 46.53           O  
ATOM    676  OD2 ASP L  93      22.027  29.932  29.855  1.00 45.12           O1-
ATOM    677  C   ASP L  93      21.035  33.275  32.641  1.00 45.00           C  
ATOM    678  O   ASP L  93      20.016  33.234  33.327  1.00 44.90           O  
ATOM    679  N   ARG L  94      21.364  34.329  31.873  1.00 46.00           N  
ATOM    680  CA  ARG L  94      20.578  35.518  31.732  1.00 46.65           C  
ATOM    681  CB  ARG L  94      21.250  36.549  30.808  1.00 47.06           C  
ATOM    682  CG  ARG L  94      21.406  36.061  29.362  1.00 61.52           C  
ATOM    683  CD  ARG L  94      22.117  34.711  29.196  1.00 64.90           C  
ATOM    684  NE  ARG L  94      23.517  34.868  29.674  1.00  0.00           N  
ATOM    685  CZ  ARG L  94      24.547  34.550  28.842  1.00  0.00           C  
ATOM    686  NH1 ARG L  94      24.284  34.126  27.571  1.00  0.00           N1+
ATOM    687  NH2 ARG L  94      25.836  34.673  29.278  1.00  0.00           N  
ATOM    688  C   ARG L  94      19.300  35.104  31.074  1.00 46.68           C  
ATOM    689  O   ARG L  94      18.228  35.637  31.359  1.00 46.70           O  
ATOM    690  N   SER L  95      19.415  34.152  30.131  1.00 48.86           N  
ATOM    691  CA  SER L  95      18.309  33.599  29.401  1.00 48.51           C  
ATOM    692  CB  SER L  95      18.763  32.804  28.167  1.00 49.64           C  
ATOM    693  OG  SER L  95      19.410  33.664  27.243  1.00 20.81           O  
ATOM    694  C   SER L  95      17.567  32.646  30.294  1.00 48.31           C  
ATOM    695  O   SER L  95      16.515  32.123  29.924  1.00 48.70           O  
ATOM    696  N   LEU L  96      18.094  32.396  31.507  1.00 47.50           N  
ATOM    697  CA  LEU L  96      17.524  31.421  32.394  1.00 47.48           C  
ATOM    698  CB  LEU L  96      16.089  31.700  32.883  1.00 48.26           C  
ATOM    699  CG  LEU L  96      16.049  32.733  34.022  1.00 17.44           C  
ATOM    700  CD1 LEU L  96      14.633  32.891  34.600  1.00 20.65           C  
ATOM    701  CD2 LEU L  96      17.090  32.372  35.095  1.00 21.31           C  
ATOM    702  C   LEU L  96      17.599  30.057  31.792  1.00 46.39           C  
ATOM    703  O   LEU L  96      16.732  29.215  32.021  1.00 47.27           O  
ATOM    704  N   SER L  97      18.647  29.815  30.981  1.00 45.47           N  
ATOM    705  CA  SER L  97      18.880  28.484  30.504  1.00 45.32           C  
ATOM    706  CB  SER L  97      19.470  28.411  29.084  1.00 45.45           C  
ATOM    707  OG  SER L  97      19.666  27.057  28.705  1.00  0.00           O  
ATOM    708  C   SER L  97      19.878  27.890  31.442  1.00 44.13           C  
ATOM    709  O   SER L  97      20.610  28.605  32.123  1.00 44.71           O  
ATOM    710  N   VAL L  98      19.933  26.553  31.510  1.00 43.71           N  
ATOM    711  CA  VAL L  98      20.850  25.966  32.430  1.00 43.20           C  
ATOM    712  CB  VAL L  98      20.416  24.604  32.894  1.00 44.76           C  
ATOM    713  CG1 VAL L  98      21.556  23.965  33.708  1.00 58.88           C  
ATOM    714  CG2 VAL L  98      19.103  24.753  33.681  1.00 58.81           C  
ATOM    715  C   VAL L  98      22.181  25.798  31.769  1.00 43.26           C  
ATOM    716  O   VAL L  98      22.290  25.249  30.674  1.00 43.95           O  
ATOM    717  N   VAL L  99      23.227  26.335  32.422  1.00 32.29           N  
ATOM    718  CA  VAL L  99      24.597  25.988  32.109  1.00 37.74           C  
ATOM    719  CB  VAL L  99      25.484  27.184  31.918  1.00 43.74           C  
ATOM    720  CG1 VAL L  99      24.956  28.011  30.735  1.00 41.34           C  
ATOM    721  CG2 VAL L  99      25.553  27.964  33.241  1.00 54.17           C  
ATOM    722  C   VAL L  99      25.242  25.155  33.179  1.00 33.53           C  
ATOM    723  O   VAL L  99      24.905  25.246  34.358  1.00 36.78           O  
ATOM    724  N   PHE L 100      26.220  24.313  32.764  1.00 45.53           N  
ATOM    725  CA  PHE L 100      26.955  23.484  33.682  1.00 35.94           C  
ATOM    726  CB  PHE L 100      26.821  21.969  33.438  1.00 34.81           C  
ATOM    727  CG  PHE L 100      25.415  21.531  33.681  1.00 36.38           C  
ATOM    728  CD1 PHE L 100      24.989  21.211  34.949  1.00 37.45           C  
ATOM    729  CD2 PHE L 100      24.514  21.438  32.648  1.00 36.10           C  
ATOM    730  CE1 PHE L 100      23.697  20.804  35.185  1.00 39.19           C  
ATOM    731  CE2 PHE L 100      23.220  21.030  32.881  1.00 35.74           C  
ATOM    732  CZ  PHE L 100      22.804  20.709  34.148  1.00 37.90           C  
ATOM    733  C   PHE L 100      28.407  23.778  33.515  1.00 40.00           C  
ATOM    734  O   PHE L 100      28.830  24.250  32.463  1.00 42.93           O  
ATOM    735  N   GLY L 101      29.210  23.518  34.569  1.00 43.48           N  
ATOM    736  CA  GLY L 101      30.631  23.695  34.493  1.00 42.80           C  
ATOM    737  C   GLY L 101      31.175  22.470  33.827  1.00 48.18           C  
ATOM    738  O   GLY L 101      30.446  21.511  33.582  1.00 44.20           O  
ATOM    739  N   GLY L 102      32.487  22.478  33.527  1.00 47.58           N  
ATOM    740  CA  GLY L 102      33.164  21.403  32.855  1.00 43.67           C  
ATOM    741  C   GLY L 102      33.171  20.170  33.704  1.00 41.05           C  
ATOM    742  O   GLY L 102      33.151  19.054  33.188  1.00 44.33           O  
ATOM    743  N   GLY L 103      33.253  20.336  35.036  1.00 47.96           N  
ATOM    744  CA  GLY L 103      33.291  19.208  35.922  1.00 37.13           C  
ATOM    745  C   GLY L 103      34.690  19.063  36.438  1.00 47.19           C  
ATOM    746  O   GLY L 103      35.659  19.367  35.742  1.00 44.83           O  
ATOM    747  N   THR L 104      34.814  18.594  37.699  1.00 37.31           N  
ATOM    748  CA  THR L 104      36.093  18.384  38.320  1.00 42.09           C  
ATOM    749  CB  THR L 104      36.280  19.144  39.599  1.00 31.16           C  
ATOM    750  OG1 THR L 104      35.349  18.689  40.567  1.00 39.45           O  
ATOM    751  CG2 THR L 104      36.060  20.638  39.352  1.00 32.76           C  
ATOM    752  C   THR L 104      36.149  16.952  38.740  1.00 42.17           C  
ATOM    753  O   THR L 104      35.200  16.427  39.318  1.00 41.89           O  
ATOM    754  N   LYS L 105      37.288  16.282  38.483  1.00 34.04           N  
ATOM    755  CA  LYS L 105      37.423  14.912  38.879  1.00 38.20           C  
ATOM    756  CB  LYS L 105      38.268  14.106  37.872  1.00 35.70           C  
ATOM    757  CG  LYS L 105      37.931  12.616  37.775  1.00 49.07           C  
ATOM    758  CD  LYS L 105      38.077  11.808  39.062  1.00 46.67           C  
ATOM    759  CE  LYS L 105      37.702  10.334  38.878  1.00 45.97           C  
ATOM    760  NZ  LYS L 105      37.643   9.645  40.184  1.00 47.80           N1+
ATOM    761  C   LYS L 105      38.167  14.962  40.178  1.00 41.57           C  
ATOM    762  O   LYS L 105      39.290  15.460  40.241  1.00 40.04           O  
ATOM    763  N   VAL L 106      37.549  14.457  41.264  1.00 39.65           N  
ATOM    764  CA  VAL L 106      38.175  14.497  42.556  1.00 43.84           C  
ATOM    765  CB  VAL L 106      37.197  14.795  43.653  1.00 41.76           C  
ATOM    766  CG1 VAL L 106      37.910  14.661  45.007  1.00  0.00           C  
ATOM    767  CG2 VAL L 106      36.588  16.183  43.389  1.00  0.00           C  
ATOM    768  C   VAL L 106      38.768  13.151  42.829  1.00 46.62           C  
ATOM    769  O   VAL L 106      38.080  12.133  42.784  1.00 46.75           O  
ATOM    770  N   THR L 107      40.085  13.124  43.120  1.00 45.33           N  
ATOM    771  CA  THR L 107      40.751  11.884  43.409  1.00 52.29           C  
ATOM    772  CB  THR L 107      41.948  11.614  42.543  1.00 43.96           C  
ATOM    773  OG1 THR L 107      42.860  12.698  42.627  1.00 47.83           O  
ATOM    774  CG2 THR L 107      41.504  11.383  41.092  1.00 43.04           C  
ATOM    775  C   THR L 107      41.257  11.931  44.814  1.00 51.24           C  
ATOM    776  O   THR L 107      41.727  12.962  45.294  1.00 47.01           O  
ATOM    777  N   VAL L 108      41.157  10.786  45.516  1.00 40.22           N  
ATOM    778  CA  VAL L 108      41.644  10.709  46.860  1.00 44.73           C  
ATOM    779  CB  VAL L 108      40.750   9.948  47.794  1.00 51.45           C  
ATOM    780  CG1 VAL L 108      41.402   9.943  49.181  1.00 51.13           C  
ATOM    781  CG2 VAL L 108      39.351  10.582  47.777  1.00 43.72           C  
ATOM    782  C   VAL L 108      42.937   9.976  46.792  1.00 52.82           C  
ATOM    783  O   VAL L 108      43.026   8.894  46.212  1.00 47.30           O  
ATOM    784  N   LEU L 109      43.978  10.565  47.401  1.00 53.71           N  
ATOM    785  CA  LEU L 109      45.300  10.021  47.351  1.00 52.12           C  
ATOM    786  CB  LEU L 109      46.359  10.990  47.894  1.00 52.18           C  
ATOM    787  CG  LEU L 109      46.496  12.278  47.062  1.00 55.50           C  
ATOM    788  CD1 LEU L 109      47.565  13.207  47.652  1.00 48.86           C  
ATOM    789  CD2 LEU L 109      46.754  11.959  45.581  1.00 55.28           C  
ATOM    790  C   LEU L 109      45.352   8.794  48.194  1.00 49.99           C  
ATOM    791  O   LEU L 109      44.657   8.673  49.200  1.00 53.27           O  
ATOM    792  N   GLY L 110      46.193   7.832  47.784  1.00 62.60           N  
ATOM    793  CA  GLY L 110      46.308   6.631  48.547  1.00 55.87           C  
ATOM    794  C   GLY L 110      45.340   5.627  47.943  1.00 61.13           C  
ATOM    795  O   GLY L 110      45.358   4.454  48.399  1.00 73.94           O  
ATOM    796  OXT GLY L 110      44.570   6.017  47.023  1.00  0.00           O1-
TER     797      GLY L 110 
ATOM    798  N   GLN H 111       7.915   7.838  47.010  1.00 39.76           N1+
ATOM    799  CA  GLN H 111       9.240   7.541  46.423  1.00 51.51           C  
ATOM    800  CB  GLN H 111       9.556   6.049  46.596  1.00 65.65           C  
ATOM    801  CG  GLN H 111      10.930   5.640  46.074  1.00 78.26           C  
ATOM    802  CD  GLN H 111      11.060   4.142  46.293  1.00 78.54           C  
ATOM    803  OE1 GLN H 111      12.156   3.623  46.490  1.00110.07           O  
ATOM    804  NE2 GLN H 111       9.904   3.427  46.252  1.00110.34           N  
ATOM    805  C   GLN H 111       9.237   7.865  44.967  1.00 53.96           C  
ATOM    806  O   GLN H 111       8.584   7.196  44.169  1.00 58.36           O  
ATOM    807  N   VAL H 112       9.985   8.918  44.592  1.00 56.31           N  
ATOM    808  CA  VAL H 112      10.029   9.385  43.236  1.00 58.61           C  
ATOM    809  CB  VAL H 112      10.599  10.767  43.122  1.00 44.17           C  
ATOM    810  CG1 VAL H 112      10.741  11.110  41.632  1.00 31.49           C  
ATOM    811  CG2 VAL H 112       9.708  11.739  43.912  1.00 43.16           C  
ATOM    812  C   VAL H 112      10.916   8.489  42.431  1.00 55.29           C  
ATOM    813  O   VAL H 112      12.052   8.207  42.810  1.00 52.11           O  
ATOM    814  N   GLN H 113      10.418   8.029  41.265  1.00 51.31           N  
ATOM    815  CA  GLN H 113      11.225   7.155  40.463  0.90 49.50           C  
ATOM    816  CB  GLN H 113      10.764   5.695  40.534  0.90 53.48           C  
ATOM    817  CG  GLN H 113      10.803   5.129  41.952  0.90 61.45           C  
ATOM    818  CD  GLN H 113      10.262   3.710  41.905  0.90 67.86           C  
ATOM    819  OE1 GLN H 113      10.915   2.802  41.398  0.90 63.83           O  
ATOM    820  NE2 GLN H 113       9.032   3.509  42.448  0.90 68.94           N  
ATOM    821  C   GLN H 113      11.113   7.558  39.027  1.00 55.24           C  
ATOM    822  O   GLN H 113      10.038   7.920  38.551  1.00 49.75           O  
ATOM    823  N   LEU H 114      12.246   7.515  38.297  1.00 52.01           N  
ATOM    824  CA  LEU H 114      12.241   7.809  36.893  1.00 45.90           C  
ATOM    825  CB  LEU H 114      13.040   9.069  36.523  1.00 35.63           C  
ATOM    826  CG  LEU H 114      12.382  10.365  37.023  1.00 39.08           C  
ATOM    827  CD1 LEU H 114      13.212  11.599  36.638  1.00 36.20           C  
ATOM    828  CD2 LEU H 114      10.925  10.466  36.543  1.00 30.39           C  
ATOM    829  C   LEU H 114      12.869   6.645  36.190  1.00 47.40           C  
ATOM    830  O   LEU H 114      13.967   6.217  36.541  1.00 47.95           O  
ATOM    831  N   VAL H 115      12.174   6.092  35.172  1.00 41.78           N  
ATOM    832  CA  VAL H 115      12.712   4.967  34.459  1.00 45.27           C  
ATOM    833  CB  VAL H 115      11.871   3.732  34.597  1.00 39.66           C  
ATOM    834  CG1 VAL H 115      12.465   2.622  33.714  1.00 34.35           C  
ATOM    835  CG2 VAL H 115      11.791   3.365  36.089  1.00 38.64           C  
ATOM    836  C   VAL H 115      12.769   5.324  33.008  1.00 43.75           C  
ATOM    837  O   VAL H 115      11.796   5.812  32.435  1.00 43.85           O  
ATOM    838  N   GLN H 116      13.928   5.062  32.368  1.00 47.14           N  
ATOM    839  CA  GLN H 116      14.112   5.427  30.995  1.00 47.66           C  
ATOM    840  CB  GLN H 116      15.431   6.185  30.764  1.00 47.81           C  
ATOM    841  CG  GLN H 116      15.495   7.499  31.544  1.00 41.50           C  
ATOM    842  CD  GLN H 116      16.828   8.174  31.254  1.00 49.51           C  
ATOM    843  OE1 GLN H 116      17.640   8.386  32.152  1.00 50.01           O  
ATOM    844  NE2 GLN H 116      17.057   8.529  29.962  1.00 39.51           N  
ATOM    845  C   GLN H 116      14.141   4.182  30.164  1.00 42.67           C  
ATOM    846  O   GLN H 116      14.276   3.076  30.682  1.00 49.10           O  
ATOM    847  N   SER H 117      13.991   4.353  28.833  1.00 42.02           N  
ATOM    848  CA  SER H 117      13.964   3.258  27.904  1.00 41.38           C  
ATOM    849  CB  SER H 117      13.400   3.646  26.527  1.00 36.70           C  
ATOM    850  OG  SER H 117      14.212   4.643  25.927  1.00 40.00           O  
ATOM    851  C   SER H 117      15.356   2.737  27.718  1.00 41.32           C  
ATOM    852  O   SER H 117      16.326   3.321  28.196  1.00 42.11           O  
ATOM    853  N   GLY H 118      15.475   1.599  27.005  1.00 43.36           N  
ATOM    854  CA  GLY H 118      16.724   0.905  26.842  1.00 39.41           C  
ATOM    855  C   GLY H 118      17.610   1.596  25.852  1.00 43.95           C  
ATOM    856  O   GLY H 118      17.193   2.494  25.122  1.00 41.42           O  
ATOM    857  N   ALA H 119      18.881   1.138  25.800  1.00 42.12           N  
ATOM    858  CA  ALA H 119      19.900   1.710  24.964  1.00 42.39           C  
ATOM    859  CB  ALA H 119      21.293   1.094  25.183  1.00 22.71           C  
ATOM    860  C   ALA H 119      19.535   1.509  23.529  1.00 45.04           C  
ATOM    861  O   ALA H 119      18.864   0.544  23.171  1.00 41.95           O  
ATOM    862  N   GLU H 120      19.962   2.449  22.661  1.00 36.96           N  
ATOM    863  CA  GLU H 120      19.611   2.336  21.276  1.00 39.90           C  
ATOM    864  CB  GLU H 120      18.473   3.282  20.871  1.00 45.10           C  
ATOM    865  CG  GLU H 120      17.163   2.930  21.577  1.00 47.39           C  
ATOM    866  CD  GLU H 120      16.076   3.894  21.139  1.00 55.00           C  
ATOM    867  OE1 GLU H 120      15.407   3.595  20.116  1.00 55.63           O  
ATOM    868  OE2 GLU H 120      15.894   4.936  21.821  1.00 57.76           O1-
ATOM    869  C   GLU H 120      20.797   2.659  20.423  1.00 41.35           C  
ATOM    870  O   GLU H 120      21.725   3.346  20.847  1.00 40.62           O  
ATOM    871  N   VAL H 121      20.799   2.123  19.184  1.00 43.39           N  
ATOM    872  CA  VAL H 121      21.846   2.397  18.240  1.00 41.03           C  
ATOM    873  CB  VAL H 121      22.618   1.177  17.828  1.00 43.72           C  
ATOM    874  CG1 VAL H 121      21.663   0.221  17.096  1.00 43.00           C  
ATOM    875  CG2 VAL H 121      23.819   1.616  16.976  1.00 37.51           C  
ATOM    876  C   VAL H 121      21.181   2.937  17.011  1.00 44.40           C  
ATOM    877  O   VAL H 121      20.124   2.449  16.613  1.00 44.10           O  
ATOM    878  N   ARG H 122      21.779   3.971  16.378  1.00 37.85           N  
ATOM    879  CA  ARG H 122      21.154   4.530  15.211  1.00 42.45           C  
ATOM    880  CB  ARG H 122      20.339   5.803  15.497  1.00 47.33           C  
ATOM    881  CG  ARG H 122      19.056   5.570  16.298  1.00 43.29           C  
ATOM    882  CD  ARG H 122      17.936   4.935  15.471  1.00 46.35           C  
ATOM    883  NE  ARG H 122      16.649   5.192  16.175  1.00 43.76           N  
ATOM    884  CZ  ARG H 122      16.147   4.303  17.080  1.00 46.19           C  
ATOM    885  NH1 ARG H 122      16.823   3.153  17.371  1.00 46.62           N1+
ATOM    886  NH2 ARG H 122      14.953   4.570  17.685  1.00 49.57           N  
ATOM    887  C   ARG H 122      22.193   4.920  14.203  1.00 42.10           C  
ATOM    888  O   ARG H 122      23.339   5.209  14.541  1.00 43.37           O  
ATOM    889  N   LYS H 123      21.792   4.918  12.913  1.00 43.44           N  
ATOM    890  CA  LYS H 123      22.644   5.326  11.832  0.91 45.48           C  
ATOM    891  CB  LYS H 123      22.206   4.819  10.443  0.91 46.46           C  
ATOM    892  CG  LYS H 123      22.288   3.303  10.234  0.91 48.90           C  
ATOM    893  CD  LYS H 123      21.173   2.517  10.925  0.91 58.75           C  
ATOM    894  CE  LYS H 123      21.166   1.027  10.579  0.91 52.30           C  
ATOM    895  NZ  LYS H 123      22.278   0.334  11.265  0.91 58.36           N1+
ATOM    896  C   LYS H 123      22.574   6.819  11.776  1.00 40.69           C  
ATOM    897  O   LYS H 123      21.611   7.417  12.246  1.00 49.75           O  
ATOM    898  N   PRO H 124      23.569   7.452  11.219  1.00 45.17           N  
ATOM    899  CA  PRO H 124      23.520   8.883  11.149  1.00 46.63           C  
ATOM    900  CD  PRO H 124      24.932   6.958  11.315  1.00 40.17           C  
ATOM    901  CB  PRO H 124      24.923   9.325  10.739  1.00 39.28           C  
ATOM    902  CG  PRO H 124      25.826   8.212  11.302  1.00 37.12           C  
ATOM    903  C   PRO H 124      22.429   9.338  10.235  1.00 44.82           C  
ATOM    904  O   PRO H 124      22.201   8.704   9.206  1.00 44.77           O  
ATOM    905  N   GLY H 125      21.741  10.437  10.602  1.00 49.72           N  
ATOM    906  CA  GLY H 125      20.698  10.986   9.786  1.00 48.03           C  
ATOM    907  C   GLY H 125      19.361  10.529  10.289  1.00 46.82           C  
ATOM    908  O   GLY H 125      18.338  11.119   9.947  1.00 51.61           O  
ATOM    909  N   ALA H 126      19.330   9.465  11.117  1.00 40.66           N  
ATOM    910  CA  ALA H 126      18.089   8.946  11.629  1.00 42.94           C  
ATOM    911  CB  ALA H 126      18.141   7.454  11.999  1.00 50.23           C  
ATOM    912  C   ALA H 126      17.711   9.705  12.862  1.00 41.92           C  
ATOM    913  O   ALA H 126      18.448  10.578  13.317  1.00 39.62           O  
ATOM    914  N   SER H 127      16.514   9.413  13.415  1.00 45.81           N  
ATOM    915  CA  SER H 127      16.068  10.075  14.609  0.91 44.10           C  
ATOM    916  CB  SER H 127      14.693  10.752  14.462  0.91 39.74           C  
ATOM    917  OG  SER H 127      13.684   9.773  14.260  0.91 40.85           O  
ATOM    918  C   SER H 127      15.944   9.044  15.686  1.00 46.85           C  
ATOM    919  O   SER H 127      15.921   7.845  15.411  1.00 47.19           O  
ATOM    920  N   VAL H 128      15.910   9.495  16.959  1.00 41.25           N  
ATOM    921  CA  VAL H 128      15.776   8.596  18.070  1.00 41.80           C  
ATOM    922  CB  VAL H 128      17.074   8.393  18.793  1.00 41.42           C  
ATOM    923  CG1 VAL H 128      17.555   9.754  19.321  1.00 46.28           C  
ATOM    924  CG2 VAL H 128      16.881   7.335  19.886  1.00 40.27           C  
ATOM    925  C   VAL H 128      14.788   9.201  19.021  1.00 42.01           C  
ATOM    926  O   VAL H 128      14.719  10.421  19.164  1.00 39.64           O  
ATOM    927  N   LYS H 129      13.975   8.350  19.683  1.00 45.29           N  
ATOM    928  CA  LYS H 129      12.998   8.833  20.616  1.00 41.22           C  
ATOM    929  CB  LYS H 129      11.560   8.572  20.134  1.00 35.24           C  
ATOM    930  CG  LYS H 129      10.486   9.346  20.894  1.00 42.58           C  
ATOM    931  CD  LYS H 129       9.139   9.368  20.170  1.00 41.87           C  
ATOM    932  CE  LYS H 129       8.117  10.304  20.816  1.00 45.58           C  
ATOM    933  NZ  LYS H 129       6.846  10.256  20.064  1.00 46.74           N1+
ATOM    934  C   LYS H 129      13.200   8.083  21.901  1.00 46.06           C  
ATOM    935  O   LYS H 129      13.076   6.860  21.938  1.00 47.11           O  
ATOM    936  N   VAL H 130      13.503   8.806  23.000  1.00 38.76           N  
ATOM    937  CA  VAL H 130      13.761   8.172  24.267  1.00 42.07           C  
ATOM    938  CB  VAL H 130      15.019   8.668  24.921  1.00 37.99           C  
ATOM    939  CG1 VAL H 130      15.140   8.038  26.318  1.00 44.09           C  
ATOM    940  CG2 VAL H 130      16.202   8.341  23.995  1.00 31.10           C  
ATOM    941  C   VAL H 130      12.623   8.479  25.189  1.00 41.94           C  
ATOM    942  O   VAL H 130      12.078   9.579  25.166  1.00 40.54           O  
ATOM    943  N   SER H 131      12.236   7.507  26.044  1.00 51.16           N  
ATOM    944  CA  SER H 131      11.103   7.706  26.909  1.00 54.33           C  
ATOM    945  CB  SER H 131      10.054   6.588  26.810  1.00 49.28           C  
ATOM    946  OG  SER H 131      10.602   5.370  27.291  1.00 51.26           O  
ATOM    947  C   SER H 131      11.550   7.746  28.340  1.00 51.06           C  
ATOM    948  O   SER H 131      12.608   7.231  28.694  1.00 55.55           O  
ATOM    949  N   CYS H 132      10.739   8.407  29.198  1.00 40.60           N  
ATOM    950  CA  CYS H 132      11.026   8.502  30.601  1.00 38.19           C  
ATOM    951  CB  CYS H 132      11.719   9.842  30.955  1.00 44.04           C  
ATOM    952  SG  CYS H 132      12.130  10.060  32.715  1.00 50.72           S  
ATOM    953  C   CYS H 132       9.711   8.384  31.321  1.00 39.91           C  
ATOM    954  O   CYS H 132       8.813   9.202  31.132  1.00 41.27           O  
ATOM    955  N   LYS H 133       9.560   7.339  32.167  1.00 45.25           N  
ATOM    956  CA  LYS H 133       8.313   7.154  32.861  1.00 48.62           C  
ATOM    957  CB  LYS H 133       7.805   5.704  32.903  1.00 44.69           C  
ATOM    958  CG  LYS H 133       6.465   5.607  33.634  1.00 53.49           C  
ATOM    959  CD  LYS H 133       5.736   4.270  33.508  1.00 59.79           C  
ATOM    960  CE  LYS H 133       4.417   4.260  34.289  1.00 58.50           C  
ATOM    961  NZ  LYS H 133       3.757   2.941  34.186  1.00 63.15           N1+
ATOM    962  C   LYS H 133       8.497   7.593  34.278  1.00 49.80           C  
ATOM    963  O   LYS H 133       9.510   7.292  34.904  1.00 48.80           O  
ATOM    964  N   ALA H 134       7.498   8.307  34.832  1.00 51.40           N  
ATOM    965  CA  ALA H 134       7.647   8.855  36.151  1.00 51.78           C  
ATOM    966  CB  ALA H 134       7.462  10.380  36.193  1.00 41.58           C  
ATOM    967  C   ALA H 134       6.619   8.275  37.064  1.00 55.52           C  
ATOM    968  O   ALA H 134       5.513   7.933  36.649  1.00 55.21           O  
ATOM    969  N   SER H 135       6.988   8.121  38.351  1.00 50.58           N  
ATOM    970  CA  SER H 135       6.046   7.622  39.304  1.00 50.69           C  
ATOM    971  CB  SER H 135       6.027   6.086  39.399  1.00 55.17           C  
ATOM    972  OG  SER H 135       7.302   5.606  39.797  1.00 59.09           O  
ATOM    973  C   SER H 135       6.426   8.145  40.651  1.00 57.44           C  
ATOM    974  O   SER H 135       7.556   8.580  40.867  1.00 57.39           O  
ATOM    975  N   GLY H 136       5.430   8.103  41.543  1.00 28.64           N  
ATOM    976  CA  GLY H 136       5.554   8.597  42.864  1.00 28.40           C  
ATOM    977  C   GLY H 136       4.995   9.978  42.819  1.00 28.23           C  
ATOM    978  O   GLY H 136       4.665  10.552  43.855  1.00 30.31           O  
ATOM    979  N   TYR H 137       4.890  10.551  41.599  1.00 25.51           N  
ATOM    980  CA  TYR H 137       4.327  11.862  41.491  1.00 25.81           C  
ATOM    981  CB  TYR H 137       5.359  13.000  41.724  1.00 23.96           C  
ATOM    982  CG  TYR H 137       6.363  13.110  40.624  1.00 22.99           C  
ATOM    983  CD1 TYR H 137       7.479  12.305  40.574  1.00 22.90           C  
ATOM    984  CD2 TYR H 137       6.184  14.043  39.632  1.00 22.64           C  
ATOM    985  CE1 TYR H 137       8.390  12.431  39.549  1.00 23.82           C  
ATOM    986  CE2 TYR H 137       7.090  14.176  38.607  1.00 22.19           C  
ATOM    987  CZ  TYR H 137       8.197  13.368  38.562  1.00 23.25           C  
ATOM    988  OH  TYR H 137       9.128  13.503  37.511  1.00  0.00           O  
ATOM    989  C   TYR H 137       3.656  12.007  40.151  1.00 25.77           C  
ATOM    990  O   TYR H 137       3.693  11.104  39.312  1.00 27.20           O  
ATOM    991  N   SER H 138       2.965  13.149  39.927  1.00 27.22           N  
ATOM    992  CA  SER H 138       2.336  13.353  38.649  1.00 29.68           C  
ATOM    993  CB  SER H 138       0.905  13.899  38.731  1.00 32.62           C  
ATOM    994  OG  SER H 138       0.382  14.064  37.422  1.00  0.00           O  
ATOM    995  C   SER H 138       3.135  14.380  37.901  1.00 28.01           C  
ATOM    996  O   SER H 138       3.348  15.490  38.382  1.00 27.46           O  
ATOM    997  N   LEU H 139       3.520  14.039  36.655  1.00 26.99           N  
ATOM    998  CA  LEU H 139       4.371  14.821  35.792  1.00 29.05           C  
ATOM    999  CB  LEU H 139       4.629  14.172  34.417  1.00 29.44           C  
ATOM   1000  CG  LEU H 139       5.505  12.909  34.453  1.00  0.00           C  
ATOM   1001  CD1 LEU H 139       6.940  13.242  34.887  1.00 27.51           C  
ATOM   1002  CD2 LEU H 139       4.863  11.802  35.301  1.00  0.00           C  
ATOM   1003  C   LEU H 139       3.739  16.151  35.510  1.00 29.12           C  
ATOM   1004  O   LEU H 139       4.429  17.131  35.237  1.00 27.66           O  
ATOM   1005  N   LYS H 140       2.400  16.223  35.531  1.00 28.76           N  
ATOM   1006  CA  LYS H 140       1.729  17.454  35.225  1.00 28.34           C  
ATOM   1007  CB  LYS H 140       0.211  17.356  35.453  1.00 31.16           C  
ATOM   1008  CG  LYS H 140      -0.564  16.597  34.378  1.00 38.57           C  
ATOM   1009  CD  LYS H 140      -0.734  17.370  33.069  1.00 41.71           C  
ATOM   1010  CE  LYS H 140      -1.956  18.295  33.079  1.00 46.67           C  
ATOM   1011  NZ  LYS H 140      -2.248  18.773  31.710  1.00 50.69           N1+
ATOM   1012  C   LYS H 140       2.214  18.489  36.186  1.00 27.25           C  
ATOM   1013  O   LYS H 140       2.375  19.654  35.831  1.00 26.62           O  
ATOM   1014  N   ASP H 141       2.419  18.080  37.449  1.00 25.94           N  
ATOM   1015  CA  ASP H 141       2.801  18.976  38.498  1.00 25.57           C  
ATOM   1016  CB  ASP H 141       2.661  18.323  39.884  1.00 26.49           C  
ATOM   1017  CG  ASP H 141       1.167  18.142  40.140  1.00 27.54           C  
ATOM   1018  OD1 ASP H 141       0.406  19.125  39.927  1.00 29.35           O  
ATOM   1019  OD2 ASP H 141       0.763  17.015  40.533  1.00 28.86           O1-
ATOM   1020  C   ASP H 141       4.197  19.492  38.336  1.00 24.82           C  
ATOM   1021  O   ASP H 141       4.460  20.662  38.617  1.00 26.00           O  
ATOM   1022  N   HIS H 142       5.140  18.651  37.874  1.00 23.16           N  
ATOM   1023  CA  HIS H 142       6.488  19.105  37.846  1.00 21.60           C  
ATOM   1024  ND1 HIS H 142       6.568  17.155  40.682  1.00  0.00           N  
ATOM   1025  CG  HIS H 142       7.278  18.137  40.034  1.00 25.27           C  
ATOM   1026  CB  HIS H 142       7.492  18.182  38.554  1.00 22.75           C  
ATOM   1027  NE2 HIS H 142       7.277  18.564  42.248  1.00  0.00           N  
ATOM   1028  CD2 HIS H 142       7.703  18.993  41.005  1.00 24.93           C  
ATOM   1029  CE1 HIS H 142       6.599  17.456  42.004  1.00 25.53           C  
ATOM   1030  C   HIS H 142       6.949  19.217  36.471  1.00 21.22           C  
ATOM   1031  O   HIS H 142       6.280  18.955  35.471  1.00 22.01           O  
ATOM   1032  N   TYR H 143       8.187  19.652  36.412  1.00 34.58           N  
ATOM   1033  CA  TYR H 143       8.673  19.826  35.083  1.00 33.71           C  
ATOM   1034  CB  TYR H 143       9.358  21.178  34.943  1.00 51.62           C  
ATOM   1035  CG  TYR H 143       8.418  22.316  35.207  1.00 11.43           C  
ATOM   1036  CD1 TYR H 143       7.613  22.804  34.209  1.00 12.86           C  
ATOM   1037  CD2 TYR H 143       8.350  22.915  36.444  1.00 12.39           C  
ATOM   1038  CE1 TYR H 143       6.764  23.862  34.436  1.00 16.81           C  
ATOM   1039  CE2 TYR H 143       7.502  23.972  36.681  1.00 12.56           C  
ATOM   1040  CZ  TYR H 143       6.701  24.447  35.672  1.00 14.72           C  
ATOM   1041  OH  TYR H 143       5.825  25.531  35.890  1.00 15.95           O  
ATOM   1042  C   TYR H 143       9.737  18.798  34.851  1.00 35.75           C  
ATOM   1043  O   TYR H 143      10.343  18.301  35.798  1.00 35.64           O  
ATOM   1044  N   MET H 144       9.950  18.408  33.574  1.00 38.84           N  
ATOM   1045  CA  MET H 144      10.999  17.465  33.315  0.95 35.79           C  
ATOM   1046  CB  MET H 144      10.510  16.120  32.763  0.95 39.35           C  
ATOM   1047  CG  MET H 144      11.581  15.036  32.876  0.75 11.71           C  
ATOM   1048  SD  MET H 144      10.934  13.343  32.793  0.75 11.06           S  
ATOM   1049  CE  MET H 144      10.091  13.404  34.400  0.75 10.54           C  
ATOM   1050  C   MET H 144      12.005  18.057  32.362  1.00 39.30           C  
ATOM   1051  O   MET H 144      11.676  18.675  31.348  1.00 39.63           O  
ATOM   1052  N   VAL H 145      13.298  17.870  32.686  1.00 37.71           N  
ATOM   1053  CA  VAL H 145      14.373  18.379  31.877  1.00 40.53           C  
ATOM   1054  CB  VAL H 145      15.355  19.187  32.668  1.00 42.25           C  
ATOM   1055  CG1 VAL H 145      15.946  18.284  33.763  1.00  0.00           C  
ATOM   1056  CG2 VAL H 145      16.418  19.737  31.710  1.00 30.80           C  
ATOM   1057  C   VAL H 145      15.129  17.218  31.313  1.00 40.08           C  
ATOM   1058  O   VAL H 145      15.065  16.113  31.845  1.00 38.62           O  
ATOM   1059  N   TRP H 146      15.838  17.437  30.183  1.00 33.86           N  
ATOM   1060  CA  TRP H 146      16.659  16.406  29.601  1.00 33.68           C  
ATOM   1061  CB  TRP H 146      16.240  16.015  28.173  1.00 36.07           C  
ATOM   1062  CG  TRP H 146      14.914  15.297  28.119  1.00 42.14           C  
ATOM   1063  CD2 TRP H 146      14.768  13.870  28.201  1.00 39.87           C  
ATOM   1064  CD1 TRP H 146      13.655  15.807  28.002  1.00 41.91           C  
ATOM   1065  NE1 TRP H 146      12.733  14.788  28.004  1.00 42.06           N  
ATOM   1066  CE2 TRP H 146      13.405  13.590  28.126  1.00 39.19           C  
ATOM   1067  CE3 TRP H 146      15.695  12.874  28.329  1.00 41.85           C  
ATOM   1068  CZ2 TRP H 146      12.944  12.305  28.178  1.00 42.80           C  
ATOM   1069  CZ3 TRP H 146      15.226  11.581  28.382  1.00 41.54           C  
ATOM   1070  CH2 TRP H 146      13.877  11.301  28.307  1.00 42.21           C  
ATOM   1071  C   TRP H 146      18.065  16.927  29.542  1.00 33.58           C  
ATOM   1072  O   TRP H 146      18.297  18.083  29.187  1.00 35.85           O  
ATOM   1073  N   VAL H 147      19.044  16.077  29.923  1.00 26.08           N  
ATOM   1074  CA  VAL H 147      20.433  16.448  29.890  1.00 29.75           C  
ATOM   1075  CB  VAL H 147      21.003  16.739  31.250  1.00 31.82           C  
ATOM   1076  CG1 VAL H 147      22.492  17.096  31.099  1.00 24.83           C  
ATOM   1077  CG2 VAL H 147      20.161  17.849  31.904  1.00 27.62           C  
ATOM   1078  C   VAL H 147      21.191  15.282  29.328  1.00 33.76           C  
ATOM   1079  O   VAL H 147      20.869  14.129  29.612  1.00 32.91           O  
ATOM   1080  N   ARG H 148      22.233  15.546  28.510  1.00 39.51           N  
ATOM   1081  CA  ARG H 148      22.953  14.438  27.949  1.00 38.81           C  
ATOM   1082  CB  ARG H 148      22.814  14.287  26.424  1.00 38.32           C  
ATOM   1083  CG  ARG H 148      23.399  15.444  25.610  1.00 38.56           C  
ATOM   1084  CD  ARG H 148      23.231  15.242  24.104  1.00 37.86           C  
ATOM   1085  NE  ARG H 148      24.056  16.267  23.407  1.00 36.96           N  
ATOM   1086  CZ  ARG H 148      24.123  16.259  22.045  1.00 40.49           C  
ATOM   1087  NH1 ARG H 148      23.379  15.364  21.332  1.00 36.38           N1+
ATOM   1088  NH2 ARG H 148      24.934  17.143  21.393  1.00 45.16           N  
ATOM   1089  C   ARG H 148      24.410  14.608  28.238  1.00 38.24           C  
ATOM   1090  O   ARG H 148      24.879  15.712  28.514  1.00 35.42           O  
ATOM   1091  N   GLN H 149      25.162  13.488  28.211  1.00 40.15           N  
ATOM   1092  CA  GLN H 149      26.567  13.561  28.483  1.00 38.18           C  
ATOM   1093  CB  GLN H 149      26.916  13.091  29.907  1.00 28.60           C  
ATOM   1094  CG  GLN H 149      28.395  13.203  30.280  1.00 36.46           C  
ATOM   1095  CD  GLN H 149      28.517  12.872  31.762  1.00 39.68           C  
ATOM   1096  OE1 GLN H 149      27.582  13.083  32.534  1.00 37.45           O  
ATOM   1097  NE2 GLN H 149      29.698  12.344  32.178  1.00 36.06           N  
ATOM   1098  C   GLN H 149      27.290  12.687  27.507  1.00 40.92           C  
ATOM   1099  O   GLN H 149      27.056  11.481  27.436  1.00 40.19           O  
ATOM   1100  N   ALA H 150      28.202  13.292  26.719  1.00 55.48           N  
ATOM   1101  CA  ALA H 150      28.984  12.554  25.770  1.00 58.16           C  
ATOM   1102  CB  ALA H 150      29.712  13.442  24.748  1.00 48.97           C  
ATOM   1103  C   ALA H 150      30.015  11.808  26.552  1.00 58.21           C  
ATOM   1104  O   ALA H 150      30.382  12.208  27.654  1.00 66.14           O  
ATOM   1105  N   PRO H 151      30.490  10.720  26.020  1.00 52.22           N  
ATOM   1106  CA  PRO H 151      31.443   9.892  26.697  1.00 53.08           C  
ATOM   1107  CD  PRO H 151      30.245  10.315  24.649  1.00 53.52           C  
ATOM   1108  CB  PRO H 151      31.851   8.823  25.684  1.00 51.76           C  
ATOM   1109  CG  PRO H 151      30.752   8.865  24.601  1.00 55.55           C  
ATOM   1110  C   PRO H 151      32.624  10.719  27.106  1.00 54.42           C  
ATOM   1111  O   PRO H 151      33.220  11.372  26.250  1.00 48.11           O  
ATOM   1112  N   GLY H 152      32.988  10.688  28.404  1.00 51.64           N  
ATOM   1113  CA  GLY H 152      34.154  11.386  28.871  1.00 53.66           C  
ATOM   1114  C   GLY H 152      33.960  12.865  28.741  1.00 60.65           C  
ATOM   1115  O   GLY H 152      34.923  13.604  28.545  1.00 57.74           O  
ATOM   1116  N   GLN H 153      32.707  13.344  28.854  1.00 57.70           N  
ATOM   1117  CA  GLN H 153      32.471  14.750  28.693  0.93 51.06           C  
ATOM   1118  CB  GLN H 153      31.720  15.091  27.395  0.93 48.57           C  
ATOM   1119  CG  GLN H 153      32.517  14.786  26.129  0.93 57.27           C  
ATOM   1120  CD  GLN H 153      33.582  15.862  25.986  0.93 62.34           C  
ATOM   1121  OE1 GLN H 153      33.745  16.711  26.860  0.89 61.65           O  
ATOM   1122  NE2 GLN H 153      34.325  15.827  24.848  0.89 45.90           N  
ATOM   1123  C   GLN H 153      31.605  15.223  29.816  1.00 57.49           C  
ATOM   1124  O   GLN H 153      31.176  14.443  30.665  1.00 43.92           O  
ATOM   1125  N   GLY H 154      31.345  16.546  29.847  1.00 51.84           N  
ATOM   1126  CA  GLY H 154      30.545  17.137  30.881  1.00 45.28           C  
ATOM   1127  C   GLY H 154      29.096  17.072  30.500  1.00 42.53           C  
ATOM   1128  O   GLY H 154      28.731  16.542  29.451  1.00 45.61           O  
ATOM   1129  N   LEU H 155      28.226  17.626  31.375  1.00 35.60           N  
ATOM   1130  CA  LEU H 155      26.800  17.624  31.194  1.00 37.23           C  
ATOM   1131  CB  LEU H 155      26.033  17.875  32.502  1.00 30.94           C  
ATOM   1132  CG  LEU H 155      26.247  16.789  33.570  1.00 37.42           C  
ATOM   1133  CD1 LEU H 155      25.452  17.109  34.845  1.00 28.88           C  
ATOM   1134  CD2 LEU H 155      25.932  15.388  33.022  1.00 27.99           C  
ATOM   1135  C   LEU H 155      26.401  18.727  30.263  1.00 37.56           C  
ATOM   1136  O   LEU H 155      26.985  19.813  30.276  1.00 32.19           O  
ATOM   1137  N   GLU H 156      25.373  18.461  29.430  1.00 40.51           N  
ATOM   1138  CA  GLU H 156      24.857  19.442  28.516  1.00 37.74           C  
ATOM   1139  CB  GLU H 156      25.214  19.140  27.050  1.00 35.20           C  
ATOM   1140  CG  GLU H 156      24.729  20.196  26.056  1.00 44.84           C  
ATOM   1141  CD  GLU H 156      25.191  19.768  24.672  1.00 51.15           C  
ATOM   1142  OE1 GLU H 156      25.105  18.548  24.375  1.00 47.78           O  
ATOM   1143  OE2 GLU H 156      25.648  20.653  23.899  1.00 51.88           O1-
ATOM   1144  C   GLU H 156      23.357  19.434  28.643  1.00 44.10           C  
ATOM   1145  O   GLU H 156      22.723  18.389  28.519  1.00 39.01           O  
ATOM   1146  N   TRP H 157      22.744  20.611  28.886  1.00 37.66           N  
ATOM   1147  CA  TRP H 157      21.316  20.720  29.090  1.00 33.03           C  
ATOM   1148  CB  TRP H 157      20.952  22.002  29.871  1.00 39.61           C  
ATOM   1149  CG  TRP H 157      19.491  22.240  30.185  1.00 38.91           C  
ATOM   1150  CD2 TRP H 157      18.646  23.193  29.512  1.00 38.81           C  
ATOM   1151  CD1 TRP H 157      18.730  21.688  31.173  1.00 38.26           C  
ATOM   1152  NE1 TRP H 157      17.474  22.245  31.167  1.00 36.55           N  
ATOM   1153  CE2 TRP H 157      17.404  23.168  30.149  1.00 39.24           C  
ATOM   1154  CE3 TRP H 157      18.888  24.028  28.459  1.00 35.33           C  
ATOM   1155  CZ2 TRP H 157      16.381  23.984  29.751  1.00 37.30           C  
ATOM   1156  CZ3 TRP H 157      17.849  24.836  28.047  1.00 38.71           C  
ATOM   1157  CH2 TRP H 157      16.621  24.816  28.680  1.00 36.04           C  
ATOM   1158  C   TRP H 157      20.641  20.820  27.751  1.00 33.58           C  
ATOM   1159  O   TRP H 157      21.021  21.648  26.930  1.00 36.97           O  
ATOM   1160  N   MET H 158      19.725  19.875  27.446  1.00 34.09           N  
ATOM   1161  CA  MET H 158      18.926  19.866  26.245  1.00 36.17           C  
ATOM   1162  CB  MET H 158      18.494  18.443  25.855  1.00 38.17           C  
ATOM   1163  CG  MET H 158      19.691  17.565  25.482  1.00 39.78           C  
ATOM   1164  SD  MET H 158      19.284  15.858  25.011  1.00 46.94           S  
ATOM   1165  CE  MET H 158      18.569  16.304  23.404  1.00 39.65           C  
ATOM   1166  C   MET H 158      17.695  20.745  26.266  1.00 39.88           C  
ATOM   1167  O   MET H 158      17.427  21.453  25.296  1.00 38.87           O  
ATOM   1168  N   GLY H 159      16.909  20.736  27.372  1.00 40.84           N  
ATOM   1169  CA  GLY H 159      15.658  21.457  27.365  1.00 38.05           C  
ATOM   1170  C   GLY H 159      14.780  20.991  28.493  1.00 41.27           C  
ATOM   1171  O   GLY H 159      15.147  20.108  29.266  1.00 39.98           O  
ATOM   1172  N   TRP H 160      13.572  21.591  28.591  1.00 41.34           N  
ATOM   1173  CA  TRP H 160      12.627  21.364  29.655  1.00 43.25           C  
ATOM   1174  CB  TRP H 160      12.778  22.509  30.671  1.00 21.77           C  
ATOM   1175  CG  TRP H 160      11.620  22.837  31.578  1.00 32.30           C  
ATOM   1176  CD2 TRP H 160      10.520  23.630  31.110  1.00 33.37           C  
ATOM   1177  CD1 TRP H 160      11.384  22.579  32.896  1.00 22.73           C  
ATOM   1178  NE1 TRP H 160      10.220  23.199  33.282  1.00 34.07           N  
ATOM   1179  CE2 TRP H 160       9.673  23.838  32.192  1.00 35.48           C  
ATOM   1180  CE3 TRP H 160      10.249  24.161  29.882  1.00 31.64           C  
ATOM   1181  CZ2 TRP H 160       8.536  24.581  32.060  1.00 34.59           C  
ATOM   1182  CZ3 TRP H 160       9.090  24.893  29.748  1.00 32.04           C  
ATOM   1183  CH2 TRP H 160       8.247  25.100  30.819  1.00 33.64           C  
ATOM   1184  C   TRP H 160      11.237  21.380  29.105  1.00 46.70           C  
ATOM   1185  O   TRP H 160      10.955  22.089  28.142  1.00 44.48           O  
ATOM   1186  N   ILE H 161      10.341  20.564  29.703  1.00 34.62           N  
ATOM   1187  CA  ILE H 161       8.963  20.519  29.282  1.00 38.28           C  
ATOM   1188  CB  ILE H 161       8.610  19.289  28.491  1.00 42.06           C  
ATOM   1189  CG1 ILE H 161       7.180  19.403  27.935  1.00 38.86           C  
ATOM   1190  CG2 ILE H 161       8.828  18.058  29.386  1.00 35.11           C  
ATOM   1191  CD1 ILE H 161       6.820  18.297  26.944  1.00 44.89           C  
ATOM   1192  C   ILE H 161       8.083  20.507  30.492  1.00 41.72           C  
ATOM   1193  O   ILE H 161       8.369  19.814  31.470  1.00 41.38           O  
ATOM   1194  N   ASN H 162       6.977  21.282  30.457  1.00 48.68           N  
ATOM   1195  CA  ASN H 162       6.064  21.197  31.562  1.00 44.74           C  
ATOM   1196  CB  ASN H 162       5.546  22.527  32.123  1.00 42.58           C  
ATOM   1197  CG  ASN H 162       4.850  23.326  31.061  1.00 18.29           C  
ATOM   1198  OD1 ASN H 162       5.086  23.135  29.873  1.00 17.88           O  
ATOM   1199  ND2 ASN H 162       3.998  24.281  31.505  1.00 12.47           N  
ATOM   1200  C   ASN H 162       4.929  20.322  31.167  1.00 47.80           C  
ATOM   1201  O   ASN H 162       4.298  20.459  30.119  1.00 47.21           O  
ATOM   1202  N   PRO H 163       4.804  19.304  31.937  1.00 28.87           N  
ATOM   1203  CA  PRO H 163       3.855  18.318  31.547  1.00 30.11           C  
ATOM   1204  CD  PRO H 163       5.942  18.715  32.623  1.00 29.54           C  
ATOM   1205  CB  PRO H 163       4.131  17.103  32.426  1.00 31.08           C  
ATOM   1206  CG  PRO H 163       5.645  17.204  32.691  1.00 33.27           C  
ATOM   1207  C   PRO H 163       2.466  18.858  31.596  1.00 32.52           C  
ATOM   1208  O   PRO H 163       1.587  18.261  30.974  1.00 33.27           O  
ATOM   1209  N   GLN H 164       2.231  19.937  32.371  1.00 34.74           N  
ATOM   1210  CA  GLN H 164       0.906  20.480  32.457  1.00 35.95           C  
ATOM   1211  CB  GLN H 164       0.833  21.641  33.463  1.00 38.12           C  
ATOM   1212  CG  GLN H 164      -0.532  22.336  33.488  1.00 43.14           C  
ATOM   1213  CD  GLN H 164      -0.374  23.661  34.223  1.00  0.00           C  
ATOM   1214  OE1 GLN H 164       0.739  24.158  34.388  1.00  0.00           O  
ATOM   1215  NE2 GLN H 164      -1.512  24.260  34.668  1.00  0.00           N  
ATOM   1216  C   GLN H 164       0.474  21.097  31.161  1.00 38.32           C  
ATOM   1217  O   GLN H 164      -0.514  20.681  30.556  1.00 41.15           O  
ATOM   1218  N   SER H 165       1.215  22.132  30.712  1.00 34.30           N  
ATOM   1219  CA  SER H 165       0.840  22.855  29.528  1.00 34.33           C  
ATOM   1220  CB  SER H 165       1.315  24.314  29.506  1.00 34.74           C  
ATOM   1221  OG  SER H 165       2.688  24.361  29.158  1.00 34.53           O  
ATOM   1222  C   SER H 165       1.387  22.206  28.301  1.00 34.43           C  
ATOM   1223  O   SER H 165       0.791  22.299  27.229  1.00 34.71           O  
ATOM   1224  N   GLY H 166       2.554  21.545  28.427  1.00 32.06           N  
ATOM   1225  CA  GLY H 166       3.173  20.952  27.279  1.00 32.47           C  
ATOM   1226  C   GLY H 166       4.148  21.939  26.714  1.00 30.77           C  
ATOM   1227  O   GLY H 166       4.785  21.686  25.692  1.00 30.93           O  
ATOM   1228  N   GLY H 167       4.307  23.096  27.382  1.00 48.95           N  
ATOM   1229  CA  GLY H 167       5.175  24.135  26.895  1.00 48.20           C  
ATOM   1230  C   GLY H 167       6.591  23.677  27.067  1.00 49.69           C  
ATOM   1231  O   GLY H 167       6.905  22.912  27.979  1.00 46.48           O  
ATOM   1232  N   THR H 168       7.501  24.148  26.189  1.00 52.06           N  
ATOM   1233  CA  THR H 168       8.848  23.678  26.291  1.00 46.94           C  
ATOM   1234  CB  THR H 168       9.188  22.637  25.266  1.00 40.87           C  
ATOM   1235  OG1 THR H 168       9.027  23.172  23.961  1.00 40.72           O  
ATOM   1236  CG2 THR H 168       8.267  21.420  25.460  1.00 40.69           C  
ATOM   1237  C   THR H 168       9.815  24.805  26.091  1.00 45.63           C  
ATOM   1238  O   THR H 168       9.469  25.885  25.614  1.00 47.55           O  
ATOM   1239  N   GLY H 169      11.077  24.562  26.500  1.00 47.16           N  
ATOM   1240  CA  GLY H 169      12.149  25.483  26.272  1.00 48.20           C  
ATOM   1241  C   GLY H 169      13.326  24.628  25.928  1.00 47.58           C  
ATOM   1242  O   GLY H 169      13.656  23.703  26.667  1.00 44.46           O  
ATOM   1243  N   TYR H 170      14.023  24.940  24.815  1.00 44.45           N  
ATOM   1244  CA  TYR H 170      15.081  24.072  24.377  1.00 40.35           C  
ATOM   1245  CB  TYR H 170      14.909  23.500  22.958  1.00 35.93           C  
ATOM   1246  CG  TYR H 170      13.648  22.716  22.857  1.00 38.89           C  
ATOM   1247  CD1 TYR H 170      13.475  21.560  23.577  1.00 34.83           C  
ATOM   1248  CD2 TYR H 170      12.651  23.125  21.998  1.00 40.30           C  
ATOM   1249  CE1 TYR H 170      12.309  20.843  23.469  1.00 39.78           C  
ATOM   1250  CE2 TYR H 170      11.481  22.411  21.884  1.00 41.29           C  
ATOM   1251  CZ  TYR H 170      11.311  21.267  22.624  1.00 38.55           C  
ATOM   1252  OH  TYR H 170      10.116  20.526  22.519  1.00 38.24           O  
ATOM   1253  C   TYR H 170      16.335  24.868  24.288  1.00 36.46           C  
ATOM   1254  O   TYR H 170      16.301  26.080  24.084  1.00 40.39           O  
ATOM   1255  N   GLY H 171      17.485  24.183  24.446  1.00 40.76           N  
ATOM   1256  CA  GLY H 171      18.757  24.828  24.317  1.00 41.67           C  
ATOM   1257  C   GLY H 171      18.875  25.261  22.888  1.00 41.99           C  
ATOM   1258  O   GLY H 171      18.344  24.624  21.979  1.00 43.17           O  
ATOM   1259  N   GLN H 172      19.621  26.354  22.651  1.00 57.92           N  
ATOM   1260  CA  GLN H 172      19.722  26.949  21.349  1.00 61.72           C  
ATOM   1261  CB  GLN H 172      20.553  28.237  21.336  1.00 61.48           C  
ATOM   1262  CG  GLN H 172      19.896  29.390  22.093  1.00 67.36           C  
ATOM   1263  CD  GLN H 172      20.829  30.582  21.981  1.00 77.25           C  
ATOM   1264  OE1 GLN H 172      21.579  30.886  22.903  1.00 78.48           O  
ATOM   1265  NE2 GLN H 172      20.796  31.271  20.807  1.00 76.65           N  
ATOM   1266  C   GLN H 172      20.349  26.012  20.358  1.00 58.37           C  
ATOM   1267  O   GLN H 172      19.948  25.981  19.197  1.00 52.07           O  
ATOM   1268  N   LYS H 173      21.355  25.227  20.780  1.00 55.80           N  
ATOM   1269  CA  LYS H 173      22.041  24.360  19.862  1.00 52.15           C  
ATOM   1270  CB  LYS H 173      23.145  23.535  20.547  1.00 46.51           C  
ATOM   1271  CG  LYS H 173      23.675  22.395  19.677  1.00 54.96           C  
ATOM   1272  CD  LYS H 173      24.948  21.735  20.210  1.00 53.06           C  
ATOM   1273  CE  LYS H 173      25.180  20.328  19.652  1.00 67.45           C  
ATOM   1274  NZ  LYS H 173      24.896  20.299  18.200  1.00 64.26           N1+
ATOM   1275  C   LYS H 173      21.080  23.374  19.265  1.00 54.87           C  
ATOM   1276  O   LYS H 173      21.156  23.064  18.078  1.00 54.26           O  
ATOM   1277  N   PHE H 174      20.177  22.838  20.103  1.00 54.83           N  
ATOM   1278  CA  PHE H 174      19.205  21.818  19.799  1.00 52.86           C  
ATOM   1279  CB  PHE H 174      18.670  21.092  21.044  1.00 40.79           C  
ATOM   1280  CG  PHE H 174      19.810  20.377  21.673  1.00 44.27           C  
ATOM   1281  CD1 PHE H 174      20.375  19.279  21.066  1.00 39.77           C  
ATOM   1282  CD2 PHE H 174      20.300  20.795  22.887  1.00 39.80           C  
ATOM   1283  CE1 PHE H 174      21.427  18.620  21.655  1.00 57.91           C  
ATOM   1284  CE2 PHE H 174      21.350  20.138  23.480  1.00 44.00           C  
ATOM   1285  CZ  PHE H 174      21.917  19.050  22.864  1.00 60.02           C  
ATOM   1286  C   PHE H 174      17.987  22.302  19.058  1.00 54.71           C  
ATOM   1287  O   PHE H 174      17.253  21.481  18.516  1.00 58.83           O  
ATOM   1288  N   GLN H 175      17.719  23.621  19.011  1.00 56.14           N  
ATOM   1289  CA  GLN H 175      16.420  24.146  18.658  0.92 54.39           C  
ATOM   1290  CB  GLN H 175      16.481  25.655  18.353  0.92 49.31           C  
ATOM   1291  CG  GLN H 175      16.796  26.538  19.561  0.92 53.83           C  
ATOM   1292  CD  GLN H 175      15.478  26.894  20.231  0.92 60.48           C  
ATOM   1293  OE1 GLN H 175      14.410  26.727  19.644  0.92 58.54           O  
ATOM   1294  NE2 GLN H 175      15.548  27.412  21.487  0.92 54.63           N  
ATOM   1295  C   GLN H 175      15.755  23.522  17.457  1.00 60.61           C  
ATOM   1296  O   GLN H 175      14.601  23.115  17.551  1.00 58.28           O  
ATOM   1297  N   GLY H 176      16.396  23.419  16.290  1.00 52.99           N  
ATOM   1298  CA  GLY H 176      15.636  22.888  15.186  1.00 52.02           C  
ATOM   1299  C   GLY H 176      15.322  21.422  15.343  1.00 54.81           C  
ATOM   1300  O   GLY H 176      14.238  20.959  14.986  1.00 53.30           O  
ATOM   1301  N   ARG H 177      16.323  20.665  15.826  1.00 56.51           N  
ATOM   1302  CA  ARG H 177      16.400  19.228  15.908  1.00 59.87           C  
ATOM   1303  CB  ARG H 177      17.853  18.777  16.099  1.00 55.61           C  
ATOM   1304  CG  ARG H 177      18.746  19.218  14.940  1.00 47.10           C  
ATOM   1305  CD  ARG H 177      20.227  18.922  15.167  1.00 45.69           C  
ATOM   1306  NE  ARG H 177      20.300  17.558  15.753  1.00 50.09           N  
ATOM   1307  CZ  ARG H 177      21.500  17.017  16.109  1.00 48.99           C  
ATOM   1308  NH1 ARG H 177      22.662  17.686  15.870  1.00 39.46           N1+
ATOM   1309  NH2 ARG H 177      21.528  15.804  16.728  1.00 39.55           N  
ATOM   1310  C   ARG H 177      15.576  18.519  16.950  1.00 47.38           C  
ATOM   1311  O   ARG H 177      15.170  17.382  16.711  1.00 51.99           O  
ATOM   1312  N   VAL H 178      15.332  19.112  18.136  1.00 43.81           N  
ATOM   1313  CA  VAL H 178      14.758  18.322  19.197  1.00 47.40           C  
ATOM   1314  CB  VAL H 178      15.480  18.499  20.500  1.00 43.88           C  
ATOM   1315  CG1 VAL H 178      15.345  19.971  20.927  1.00 41.24           C  
ATOM   1316  CG2 VAL H 178      14.912  17.499  21.523  1.00 33.92           C  
ATOM   1317  C   VAL H 178      13.317  18.643  19.454  1.00 45.08           C  
ATOM   1318  O   VAL H 178      12.849  19.756  19.221  1.00 49.12           O  
ATOM   1319  N   THR H 179      12.567  17.616  19.920  1.00 36.65           N  
ATOM   1320  CA  THR H 179      11.187  17.782  20.274  1.00 36.87           C  
ATOM   1321  CB  THR H 179      10.242  17.189  19.267  1.00 58.93           C  
ATOM   1322  OG1 THR H 179      10.436  17.795  17.998  1.00 46.00           O  
ATOM   1323  CG2 THR H 179       8.798  17.419  19.744  1.00 35.80           C  
ATOM   1324  C   THR H 179      10.951  17.068  21.568  1.00 43.90           C  
ATOM   1325  O   THR H 179      11.358  15.920  21.740  1.00 44.27           O  
ATOM   1326  N   MET H 180      10.276  17.742  22.523  1.00 40.21           N  
ATOM   1327  CA  MET H 180       9.963  17.121  23.777  1.00 41.70           C  
ATOM   1328  CB  MET H 180      10.483  17.898  24.997  1.00 41.16           C  
ATOM   1329  CG  MET H 180      12.009  17.937  25.086  1.00 41.69           C  
ATOM   1330  SD  MET H 180      12.653  18.852  26.517  1.00 43.35           S  
ATOM   1331  CE  MET H 180      14.399  18.613  26.081  1.00 44.08           C  
ATOM   1332  C   MET H 180       8.473  17.088  23.868  1.00 38.19           C  
ATOM   1333  O   MET H 180       7.799  18.064  23.546  1.00 43.79           O  
ATOM   1334  N   THR H 181       7.918  15.937  24.297  1.00 40.88           N  
ATOM   1335  CA  THR H 181       6.496  15.805  24.405  1.00 47.97           C  
ATOM   1336  CB  THR H 181       5.876  15.074  23.251  1.00 42.57           C  
ATOM   1337  OG1 THR H 181       6.442  13.779  23.128  1.00 47.65           O  
ATOM   1338  CG2 THR H 181       6.108  15.884  21.965  1.00 42.69           C  
ATOM   1339  C   THR H 181       6.192  15.035  25.644  1.00 49.99           C  
ATOM   1340  O   THR H 181       7.084  14.496  26.296  1.00 49.21           O  
ATOM   1341  N   ARG H 182       4.897  14.994  26.014  1.00 45.80           N  
ATOM   1342  CA  ARG H 182       4.508  14.296  27.203  1.00 43.71           C  
ATOM   1343  CB  ARG H 182       4.478  15.211  28.442  1.00 35.86           C  
ATOM   1344  CG  ARG H 182       3.574  16.437  28.278  1.00 33.22           C  
ATOM   1345  CD  ARG H 182       2.075  16.149  28.345  1.00 34.36           C  
ATOM   1346  NE  ARG H 182       1.357  17.410  28.007  1.00 19.17           N  
ATOM   1347  CZ  ARG H 182       1.039  17.683  26.708  1.00 17.88           C  
ATOM   1348  NH1 ARG H 182       1.361  16.794  25.724  1.00 18.38           N1+
ATOM   1349  NH2 ARG H 182       0.394  18.844  26.394  1.00 21.80           N  
ATOM   1350  C   ARG H 182       3.132  13.742  27.015  1.00 47.38           C  
ATOM   1351  O   ARG H 182       2.328  14.267  26.243  1.00 44.56           O  
ATOM   1352  N   ASP H 183       2.843  12.628  27.718  1.00 51.80           N  
ATOM   1353  CA  ASP H 183       1.538  12.034  27.698  1.00 56.72           C  
ATOM   1354  CB  ASP H 183       1.547  10.607  27.121  1.00 62.81           C  
ATOM   1355  CG  ASP H 183       0.130  10.203  26.731  1.00 70.48           C  
ATOM   1356  OD1 ASP H 183      -0.829  10.943  27.076  1.00 70.72           O  
ATOM   1357  OD2 ASP H 183      -0.004   9.138  26.073  1.00 69.84           O1-
ATOM   1358  C   ASP H 183       1.100  11.966  29.133  1.00 56.77           C  
ATOM   1359  O   ASP H 183       1.644  11.196  29.919  1.00 50.00           O  
ATOM   1360  N   THR H 184       0.090  12.777  29.507  1.00 61.30           N  
ATOM   1361  CA  THR H 184      -0.348  12.891  30.876  1.00 63.61           C  
ATOM   1362  CB  THR H 184      -1.403  13.946  31.068  1.00 60.06           C  
ATOM   1363  OG1 THR H 184      -2.555  13.638  30.298  1.00 40.07           O  
ATOM   1364  CG2 THR H 184      -0.829  15.313  30.656  1.00 41.49           C  
ATOM   1365  C   THR H 184      -0.915  11.597  31.374  1.00 65.16           C  
ATOM   1366  O   THR H 184      -0.725  11.236  32.534  1.00 60.49           O  
ATOM   1367  N   SER H 185      -1.650  10.865  30.520  1.00 62.08           N  
ATOM   1368  CA  SER H 185      -2.283   9.653  30.958  1.00 60.86           C  
ATOM   1369  CB  SER H 185      -3.101   8.977  29.841  1.00 85.87           C  
ATOM   1370  OG  SER H 185      -4.143   9.837  29.406  1.00 67.94           O  
ATOM   1371  C   SER H 185      -1.242   8.670  31.396  1.00 62.05           C  
ATOM   1372  O   SER H 185      -1.372   8.037  32.444  1.00 67.45           O  
ATOM   1373  N   THR H 186      -0.195   8.503  30.568  1.00 53.93           N  
ATOM   1374  CA  THR H 186       0.899   7.594  30.773  1.00 49.50           C  
ATOM   1375  CB  THR H 186       1.661   7.297  29.511  1.00 49.63           C  
ATOM   1376  OG1 THR H 186       2.227   8.485  28.980  1.00 44.68           O  
ATOM   1377  CG2 THR H 186       0.697   6.667  28.492  1.00 45.28           C  
ATOM   1378  C   THR H 186       1.865   8.098  31.811  1.00 48.09           C  
ATOM   1379  O   THR H 186       2.605   7.305  32.392  1.00 48.94           O  
ATOM   1380  N   ASN H 187       1.911   9.426  32.055  1.00 52.98           N  
ATOM   1381  CA  ASN H 187       2.892   9.988  32.948  1.00 55.22           C  
ATOM   1382  CB  ASN H 187       2.840   9.453  34.392  1.00 29.65           C  
ATOM   1383  CG  ASN H 187       1.787  10.229  35.176  1.00 31.49           C  
ATOM   1384  OD1 ASN H 187       1.510   9.924  36.335  1.00 32.47           O  
ATOM   1385  ND2 ASN H 187       1.197  11.277  34.543  1.00 30.91           N  
ATOM   1386  C   ASN H 187       4.246   9.685  32.397  1.00 53.36           C  
ATOM   1387  O   ASN H 187       5.163   9.305  33.126  1.00 48.77           O  
ATOM   1388  N   THR H 188       4.401   9.848  31.069  1.00 40.58           N  
ATOM   1389  CA  THR H 188       5.669   9.587  30.460  1.00 39.26           C  
ATOM   1390  CB  THR H 188       5.630   8.400  29.542  1.00 35.71           C  
ATOM   1391  OG1 THR H 188       5.170   7.253  30.240  1.00 39.86           O  
ATOM   1392  CG2 THR H 188       7.050   8.143  29.014  1.00 33.33           C  
ATOM   1393  C   THR H 188       6.050  10.789  29.643  1.00 43.97           C  
ATOM   1394  O   THR H 188       5.191  11.496  29.112  1.00 39.90           O  
ATOM   1395  N   ALA H 189       7.369  11.055  29.533  1.00 32.68           N  
ATOM   1396  CA  ALA H 189       7.846  12.173  28.766  1.00 30.35           C  
ATOM   1397  CB  ALA H 189       8.645  13.192  29.597  1.00 22.51           C  
ATOM   1398  C   ALA H 189       8.761  11.629  27.713  1.00 34.14           C  
ATOM   1399  O   ALA H 189       9.461  10.642  27.935  1.00 33.20           O  
ATOM   1400  N   TYR H 190       8.778  12.262  26.521  1.00 43.84           N  
ATOM   1401  CA  TYR H 190       9.589  11.736  25.462  1.00 40.92           C  
ATOM   1402  CB  TYR H 190       8.793  11.257  24.236  1.00 44.88           C  
ATOM   1403  CG  TYR H 190       7.825  10.196  24.634  1.00 44.07           C  
ATOM   1404  CD1 TYR H 190       8.209   8.879  24.726  1.00 42.95           C  
ATOM   1405  CD2 TYR H 190       6.520  10.522  24.918  1.00 48.70           C  
ATOM   1406  CE1 TYR H 190       7.306   7.907  25.089  1.00 45.40           C  
ATOM   1407  CE2 TYR H 190       5.612   9.556  25.281  1.00 45.71           C  
ATOM   1408  CZ  TYR H 190       6.006   8.245  25.365  1.00 49.30           C  
ATOM   1409  OH  TYR H 190       5.075   7.252  25.736  1.00 48.47           O  
ATOM   1410  C   TYR H 190      10.476  12.821  24.941  1.00 38.93           C  
ATOM   1411  O   TYR H 190      10.134  14.003  24.981  1.00 38.47           O  
ATOM   1412  N   MET H 191      11.669  12.425  24.451  1.00 39.09           N  
ATOM   1413  CA  MET H 191      12.575  13.353  23.847  1.00 38.55           C  
ATOM   1414  CB  MET H 191      13.839  13.575  24.699  1.00 34.73           C  
ATOM   1415  CG  MET H 191      14.831  14.589  24.132  1.00 44.89           C  
ATOM   1416  SD  MET H 191      15.783  14.003  22.698  1.00 43.92           S  
ATOM   1417  CE  MET H 191      16.685  12.726  23.622  1.00 47.70           C  
ATOM   1418  C   MET H 191      12.973  12.773  22.524  1.00 38.59           C  
ATOM   1419  O   MET H 191      13.419  11.628  22.447  1.00 45.16           O  
ATOM   1420  N   ILE H 192      12.809  13.551  21.435  1.00 34.89           N  
ATOM   1421  CA  ILE H 192      13.178  13.047  20.144  1.00 36.08           C  
ATOM   1422  CB  ILE H 192      12.034  12.950  19.177  1.00 43.52           C  
ATOM   1423  CG1 ILE H 192      12.457  12.127  17.950  1.00  0.00           C  
ATOM   1424  CG2 ILE H 192      11.534  14.368  18.847  1.00  0.00           C  
ATOM   1425  CD1 ILE H 192      11.291  11.714  17.055  1.00  0.00           C  
ATOM   1426  C   ILE H 192      14.222  13.942  19.554  1.00 39.56           C  
ATOM   1427  O   ILE H 192      14.073  15.163  19.509  1.00 38.04           O  
ATOM   1428  N   LEU H 193      15.336  13.335  19.101  1.00 41.84           N  
ATOM   1429  CA  LEU H 193      16.404  14.080  18.501  1.00 42.29           C  
ATOM   1430  CB  LEU H 193      17.743  13.867  19.232  1.00 29.93           C  
ATOM   1431  CG  LEU H 193      18.925  14.681  18.681  1.00 31.78           C  
ATOM   1432  CD1 LEU H 193      18.671  16.190  18.816  1.00 32.70           C  
ATOM   1433  CD2 LEU H 193      20.241  14.246  19.349  1.00 30.32           C  
ATOM   1434  C   LEU H 193      16.535  13.572  17.097  1.00 42.23           C  
ATOM   1435  O   LEU H 193      16.588  12.364  16.872  1.00 50.08           O  
ATOM   1436  N   SER H 194      16.597  14.490  16.111  1.00 45.27           N  
ATOM   1437  CA  SER H 194      16.635  14.085  14.732  0.94 49.34           C  
ATOM   1438  CB  SER H 194      15.485  14.682  13.902  0.94 57.07           C  
ATOM   1439  OG  SER H 194      15.589  16.097  13.873  0.92 70.37           O  
ATOM   1440  C   SER H 194      17.935  14.527  14.122  1.00 50.38           C  
ATOM   1441  O   SER H 194      18.720  15.236  14.747  1.00 44.27           O  
ATOM   1442  N   SER H 195      18.192  14.092  12.869  1.00 47.45           N  
ATOM   1443  CA  SER H 195      19.398  14.422  12.152  1.00 48.31           C  
ATOM   1444  CB  SER H 195      19.508  15.913  11.788  1.00 49.41           C  
ATOM   1445  OG  SER H 195      18.437  16.289  10.936  1.00 54.93           O  
ATOM   1446  C   SER H 195      20.592  14.075  12.986  1.00 47.55           C  
ATOM   1447  O   SER H 195      21.471  14.905  13.209  1.00 45.25           O  
ATOM   1448  N   LEU H 196      20.666  12.813  13.441  1.00 43.34           N  
ATOM   1449  CA  LEU H 196      21.721  12.355  14.301  1.00 47.92           C  
ATOM   1450  CB  LEU H 196      21.481  10.921  14.803  1.00 37.97           C  
ATOM   1451  CG  LEU H 196      20.274  10.793  15.750  1.00 41.43           C  
ATOM   1452  CD1 LEU H 196      20.033   9.332  16.156  1.00 37.64           C  
ATOM   1453  CD2 LEU H 196      20.438  11.710  16.974  1.00 39.77           C  
ATOM   1454  C   LEU H 196      23.053  12.373  13.607  1.00 45.16           C  
ATOM   1455  O   LEU H 196      23.171  12.103  12.412  1.00 49.74           O  
ATOM   1456  N   ARG H 197      24.100  12.713  14.390  1.00 43.08           N  
ATOM   1457  CA  ARG H 197      25.467  12.756  13.956  0.91 42.54           C  
ATOM   1458  CB  ARG H 197      26.073  14.164  13.942  0.91 49.81           C  
ATOM   1459  CG  ARG H 197      25.348  15.140  13.021  0.91 61.34           C  
ATOM   1460  CD  ARG H 197      25.967  16.534  13.034  0.91 73.66           C  
ATOM   1461  NE  ARG H 197      26.028  16.946  14.462  0.91 81.85           N  
ATOM   1462  CZ  ARG H 197      26.189  18.257  14.800  0.91 80.47           C  
ATOM   1463  NH1 ARG H 197      26.225  19.218  13.832  0.91 74.74           N1+
ATOM   1464  NH2 ARG H 197      26.313  18.600  16.115  0.91 72.85           N  
ATOM   1465  C   ARG H 197      26.248  11.989  14.979  1.00 45.71           C  
ATOM   1466  O   ARG H 197      25.718  11.602  16.017  1.00 44.90           O  
ATOM   1467  N   SER H 198      27.545  11.752  14.707  1.00 58.03           N  
ATOM   1468  CA  SER H 198      28.379  10.977  15.584  1.00 53.25           C  
ATOM   1469  CB  SER H 198      29.790  10.743  15.011  1.00 55.91           C  
ATOM   1470  OG  SER H 198      30.471  11.978  14.846  1.00 59.32           O  
ATOM   1471  C   SER H 198      28.526  11.665  16.911  1.00 57.51           C  
ATOM   1472  O   SER H 198      28.665  11.009  17.943  1.00 56.10           O  
ATOM   1473  N   ASP H 199      28.481  13.011  16.921  1.00 58.31           N  
ATOM   1474  CA  ASP H 199      28.665  13.798  18.111  1.00 51.81           C  
ATOM   1475  CB  ASP H 199      28.698  15.309  17.823  1.00 74.13           C  
ATOM   1476  CG  ASP H 199      29.978  15.605  17.056  1.00 87.25           C  
ATOM   1477  OD1 ASP H 199      30.846  14.695  16.984  1.00 66.92           O  
ATOM   1478  OD2 ASP H 199      30.109  16.745  16.534  1.00 67.47           O1-
ATOM   1479  C   ASP H 199      27.547  13.540  19.078  1.00 54.10           C  
ATOM   1480  O   ASP H 199      27.703  13.736  20.282  1.00 53.35           O  
ATOM   1481  N   ASP H 200      26.377  13.127  18.567  1.00 39.28           N  
ATOM   1482  CA  ASP H 200      25.191  12.890  19.344  1.00 39.06           C  
ATOM   1483  CB  ASP H 200      23.952  12.668  18.468  1.00 41.62           C  
ATOM   1484  CG  ASP H 200      23.662  14.008  17.812  1.00 44.16           C  
ATOM   1485  OD1 ASP H 200      23.625  15.032  18.544  1.00 41.39           O  
ATOM   1486  OD2 ASP H 200      23.502  14.031  16.564  1.00 44.44           O1-
ATOM   1487  C   ASP H 200      25.346  11.712  20.262  1.00 37.63           C  
ATOM   1488  O   ASP H 200      24.541  11.543  21.175  1.00 39.20           O  
ATOM   1489  N   THR H 201      26.320  10.814  20.021  1.00 45.32           N  
ATOM   1490  CA  THR H 201      26.439   9.683  20.900  1.00 42.86           C  
ATOM   1491  CB  THR H 201      27.582   8.777  20.545  1.00 41.33           C  
ATOM   1492  OG1 THR H 201      27.437   8.308  19.212  1.00 42.18           O  
ATOM   1493  CG2 THR H 201      27.587   7.585  21.517  1.00 35.35           C  
ATOM   1494  C   THR H 201      26.666  10.197  22.288  1.00 44.69           C  
ATOM   1495  O   THR H 201      27.600  10.959  22.541  1.00 44.28           O  
ATOM   1496  N   ALA H 202      25.789   9.797  23.233  1.00 35.47           N  
ATOM   1497  CA  ALA H 202      25.919  10.262  24.583  1.00 33.73           C  
ATOM   1498  CB  ALA H 202      25.636  11.766  24.743  1.00 48.20           C  
ATOM   1499  C   ALA H 202      24.908   9.543  25.414  1.00 38.93           C  
ATOM   1500  O   ALA H 202      24.084   8.787  24.901  1.00 36.73           O  
ATOM   1501  N   VAL H 203      24.993   9.735  26.745  1.00 35.15           N  
ATOM   1502  CA  VAL H 203      24.017   9.173  27.628  1.00 33.93           C  
ATOM   1503  CB  VAL H 203      24.568   8.842  28.984  1.00 30.32           C  
ATOM   1504  CG1 VAL H 203      23.422   8.344  29.878  1.00 24.26           C  
ATOM   1505  CG2 VAL H 203      25.711   7.828  28.809  1.00 23.53           C  
ATOM   1506  C   VAL H 203      22.980  10.238  27.805  1.00 38.91           C  
ATOM   1507  O   VAL H 203      23.310  11.396  28.055  1.00 35.21           O  
ATOM   1508  N   TYR H 204      21.687   9.875  27.689  1.00 35.86           N  
ATOM   1509  CA  TYR H 204      20.654  10.866  27.808  1.00 34.64           C  
ATOM   1510  CB  TYR H 204      19.606  10.838  26.676  1.00 32.18           C  
ATOM   1511  CG  TYR H 204      20.245  11.318  25.416  1.00 32.80           C  
ATOM   1512  CD1 TYR H 204      20.331  12.665  25.162  1.00 36.50           C  
ATOM   1513  CD2 TYR H 204      20.767  10.445  24.492  1.00 29.57           C  
ATOM   1514  CE1 TYR H 204      20.917  13.134  24.011  1.00 36.86           C  
ATOM   1515  CE2 TYR H 204      21.355  10.913  23.337  1.00 33.34           C  
ATOM   1516  CZ  TYR H 204      21.433  12.259  23.090  1.00 36.04           C  
ATOM   1517  OH  TYR H 204      22.036  12.737  21.906  1.00 37.14           O  
ATOM   1518  C   TYR H 204      19.921  10.627  29.090  1.00 35.92           C  
ATOM   1519  O   TYR H 204      19.458   9.520  29.362  1.00 41.12           O  
ATOM   1520  N   PHE H 205      19.801  11.687  29.919  1.00 38.11           N  
ATOM   1521  CA  PHE H 205      19.163  11.574  31.200  1.00 43.29           C  
ATOM   1522  CB  PHE H 205      19.978  12.181  32.361  1.00 31.35           C  
ATOM   1523  CG  PHE H 205      21.305  11.524  32.521  1.00 38.81           C  
ATOM   1524  CD1 PHE H 205      21.441  10.355  33.234  1.00 32.29           C  
ATOM   1525  CD2 PHE H 205      22.429  12.101  31.975  1.00 33.81           C  
ATOM   1526  CE1 PHE H 205      22.676   9.770  33.381  1.00 37.66           C  
ATOM   1527  CE2 PHE H 205      23.666  11.520  32.120  1.00 39.16           C  
ATOM   1528  CZ  PHE H 205      23.792  10.348  32.824  1.00 39.40           C  
ATOM   1529  C   PHE H 205      17.922  12.419  31.205  1.00 44.99           C  
ATOM   1530  O   PHE H 205      17.871  13.482  30.587  1.00 41.97           O  
ATOM   1531  N   CYS H 206      16.871  11.943  31.904  1.00 32.71           N  
ATOM   1532  CA  CYS H 206      15.711  12.751  32.157  0.91 36.50           C  
ATOM   1533  CB  CYS H 206      14.357  12.040  31.885  0.91 31.83           C  
ATOM   1534  SG  CYS H 206      14.135  10.464  32.773  0.91 45.25           S  
ATOM   1535  C   CYS H 206      15.809  13.083  33.621  1.00 36.16           C  
ATOM   1536  O   CYS H 206      16.344  12.297  34.401  1.00 34.49           O  
ATOM   1537  N   ALA H 207      15.353  14.285  34.033  1.00 36.11           N  
ATOM   1538  CA  ALA H 207      15.452  14.623  35.427  1.00 37.87           C  
ATOM   1539  CB  ALA H 207      16.686  15.482  35.756  1.00 27.78           C  
ATOM   1540  C   ALA H 207      14.243  15.423  35.796  1.00 36.99           C  
ATOM   1541  O   ALA H 207      13.783  16.248  35.012  1.00 39.78           O  
ATOM   1542  N   ARG H 208      13.693  15.200  37.012  1.00 43.32           N  
ATOM   1543  CA  ARG H 208      12.535  15.945  37.415  1.00 42.66           C  
ATOM   1544  CB  ARG H 208      11.603  15.223  38.401  1.00 27.38           C  
ATOM   1545  CG  ARG H 208      12.224  14.895  39.754  1.00 34.41           C  
ATOM   1546  CD  ARG H 208      11.201  14.413  40.785  1.00 34.59           C  
ATOM   1547  NE  ARG H 208      10.371  15.583  41.188  1.00 36.09           N  
ATOM   1548  CZ  ARG H 208      10.487  16.093  42.449  1.00 37.62           C  
ATOM   1549  NH1 ARG H 208      11.303  15.484  43.357  1.00 26.58           N1+
ATOM   1550  NH2 ARG H 208       9.794  17.214  42.803  1.00 41.90           N  
ATOM   1551  C   ARG H 208      13.007  17.196  38.074  1.00 43.05           C  
ATOM   1552  O   ARG H 208      14.032  17.194  38.753  1.00 43.91           O  
ATOM   1553  N   ASP H 209      12.267  18.312  37.893  1.00 35.45           N  
ATOM   1554  CA  ASP H 209      12.754  19.520  38.498  1.00 36.13           C  
ATOM   1555  CB  ASP H 209      12.418  20.838  37.762  1.00 27.77           C  
ATOM   1556  CG  ASP H 209      10.953  21.197  37.890  1.00 37.14           C  
ATOM   1557  OD1 ASP H 209      10.114  20.275  38.058  1.00 23.57           O  
ATOM   1558  OD2 ASP H 209      10.659  22.419  37.836  1.00 28.24           O1-
ATOM   1559  C   ASP H 209      12.306  19.594  39.928  1.00 40.29           C  
ATOM   1560  O   ASP H 209      11.590  18.722  40.416  1.00 37.75           O  
ATOM   1561  N   GLY H 210      12.265  20.923  40.307  1.00 23.57           N  
ATOM   1562  CA  GLY H 210      11.508  21.503  41.401  1.00 25.82           C  
ATOM   1563  C   GLY H 210      10.676  22.664  40.858  1.00 26.17           C  
ATOM   1564  O   GLY H 210      11.159  23.494  40.092  1.00 25.47           O  
ATOM   1565  N   ALA H 211       9.381  22.776  41.250  1.00 27.29           N  
ATOM   1566  CA  ALA H 211       8.566  23.878  40.791  1.00 28.77           C  
ATOM   1567  CB  ALA H 211       7.214  23.437  40.202  1.00 22.73           C  
ATOM   1568  C   ALA H 211       8.280  24.755  41.959  1.00 30.73           C  
ATOM   1569  O   ALA H 211       7.769  24.312  42.985  1.00 29.86           O  
ATOM   1570  N   LYS H 212       8.587  26.053  41.828  1.00 32.43           N  
ATOM   1571  CA  LYS H 212       8.347  26.906  42.946  1.00 34.43           C  
ATOM   1572  CB  LYS H 212       9.473  27.913  43.231  1.00 34.31           C  
ATOM   1573  CG  LYS H 212       9.167  28.822  44.423  1.00 39.75           C  
ATOM   1574  CD  LYS H 212      10.393  29.535  44.994  1.00 38.63           C  
ATOM   1575  CE  LYS H 212      10.047  30.581  46.055  1.00  0.00           C  
ATOM   1576  NZ  LYS H 212       8.858  30.148  46.824  1.00  0.00           N1+
ATOM   1577  C   LYS H 212       7.104  27.693  42.723  1.00 36.54           C  
ATOM   1578  O   LYS H 212       6.788  28.117  41.613  1.00 37.28           O  
ATOM   1579  N   THR H 213       6.348  27.902  43.812  1.00 38.47           N  
ATOM   1580  CA  THR H 213       5.173  28.704  43.689  1.00 40.16           C  
ATOM   1581  CB  THR H 213       4.046  28.244  44.561  1.00 40.42           C  
ATOM   1582  OG1 THR H 213       3.709  26.905  44.239  1.00 48.85           O  
ATOM   1583  CG2 THR H 213       2.830  29.158  44.329  1.00 48.82           C  
ATOM   1584  C   THR H 213       5.585  30.057  44.143  1.00 40.87           C  
ATOM   1585  O   THR H 213       5.858  30.265  45.325  1.00 40.68           O  
ATOM   1586  N   VAL H 214       5.691  30.999  43.185  1.00 42.74           N  
ATOM   1587  CA  VAL H 214       6.071  32.343  43.510  1.00 44.32           C  
ATOM   1588  CB  VAL H 214       7.174  32.834  42.619  1.00 44.67           C  
ATOM   1589  CG1 VAL H 214       8.431  31.986  42.870  1.00 23.80           C  
ATOM   1590  CG2 VAL H 214       6.688  32.757  41.164  1.00 45.85           C  
ATOM   1591  C   VAL H 214       4.877  33.219  43.263  1.00 45.39           C  
ATOM   1592  O   VAL H 214       4.977  34.295  42.671  1.00 45.51           O  
ATOM   1593  N   SER H 215       3.718  32.801  43.797  1.00 46.95           N  
ATOM   1594  CA  SER H 215       2.470  33.484  43.602  1.00 48.34           C  
ATOM   1595  CB  SER H 215       1.276  32.621  44.044  1.00 56.65           C  
ATOM   1596  OG  SER H 215       1.339  32.378  45.441  1.00  0.00           O  
ATOM   1597  C   SER H 215       2.442  34.720  44.442  1.00 49.57           C  
ATOM   1598  O   SER H 215       3.133  34.808  45.453  1.00 49.11           O  
ATOM   1599  N   ASN H 216       1.650  35.727  44.025  1.00 51.56           N  
ATOM   1600  CA  ASN H 216       1.527  36.910  44.821  1.00 53.65           C  
ATOM   1601  CB  ASN H 216       2.330  38.104  44.277  1.00 53.98           C  
ATOM   1602  CG  ASN H 216       1.941  39.338  45.079  1.00 46.29           C  
ATOM   1603  OD1 ASN H 216       0.931  39.977  44.787  1.00  0.00           O  
ATOM   1604  ND2 ASN H 216       2.745  39.685  46.121  1.00  0.00           N  
ATOM   1605  C   ASN H 216       0.096  37.332  44.879  1.00 54.99           C  
ATOM   1606  O   ASN H 216      -0.521  37.600  43.849  1.00 55.76           O  
ATOM   1607  N   SER H 217      -0.461  37.309  46.108  1.00 55.79           N  
ATOM   1608  CA  SER H 217      -1.707  37.889  46.528  1.00 56.02           C  
ATOM   1609  CB  SER H 217      -1.565  39.387  46.835  1.00 56.65           C  
ATOM   1610  OG  SER H 217      -2.783  39.929  47.330  1.00  0.00           O  
ATOM   1611  C   SER H 217      -2.817  37.706  45.545  1.00 55.94           C  
ATOM   1612  O   SER H 217      -3.470  38.685  45.181  1.00 56.33           O  
ATOM   1613  N   GLY H 218      -3.091  36.476  45.080  1.00 55.23           N  
ATOM   1614  CA  GLY H 218      -2.397  35.265  45.361  1.00 54.52           C  
ATOM   1615  C   GLY H 218      -2.969  34.345  44.345  1.00 54.08           C  
ATOM   1616  O   GLY H 218      -4.032  33.747  44.532  1.00 53.86           O  
ATOM   1617  N   LEU H 219      -2.265  34.310  43.212  1.00 53.46           N  
ATOM   1618  CA  LEU H 219      -2.508  33.461  42.106  1.00 52.52           C  
ATOM   1619  CB  LEU H 219      -2.707  34.245  40.788  1.00 52.84           C  
ATOM   1620  CG  LEU H 219      -2.983  33.371  39.547  1.00 45.65           C  
ATOM   1621  CD1 LEU H 219      -4.317  32.618  39.674  1.00  0.00           C  
ATOM   1622  CD2 LEU H 219      -2.906  34.198  38.248  1.00  0.00           C  
ATOM   1623  C   LEU H 219      -1.237  32.743  42.018  1.00 51.42           C  
ATOM   1624  O   LEU H 219      -0.208  33.397  41.884  1.00 51.93           O  
ATOM   1625  N   SER H 220      -1.292  31.406  42.153  1.00 49.83           N  
ATOM   1626  CA  SER H 220      -0.144  30.580  42.113  1.00 48.25           C  
ATOM   1627  CB  SER H 220      -0.460  29.104  42.394  1.00 48.73           C  
ATOM   1628  OG  SER H 220      -0.906  28.965  43.734  1.00  0.00           O  
ATOM   1629  C   SER H 220       0.484  30.712  40.765  1.00 46.52           C  
ATOM   1630  O   SER H 220      -0.116  30.460  39.719  1.00 47.32           O  
ATOM   1631  N   LEU H 221       1.760  31.118  40.783  1.00 44.10           N  
ATOM   1632  CA  LEU H 221       2.534  31.351  39.607  1.00 42.00           C  
ATOM   1633  CB  LEU H 221       3.245  32.710  39.661  1.00 41.33           C  
ATOM   1634  CG  LEU H 221       2.272  33.885  39.906  1.00  0.00           C  
ATOM   1635  CD1 LEU H 221       3.023  35.223  39.927  1.00  0.00           C  
ATOM   1636  CD2 LEU H 221       1.091  33.875  38.921  1.00  0.00           C  
ATOM   1637  C   LEU H 221       3.576  30.284  39.575  1.00 39.87           C  
ATOM   1638  O   LEU H 221       4.030  29.832  40.626  1.00 39.69           O  
ATOM   1639  N   LEU H 222       3.975  29.848  38.361  1.00 38.11           N  
ATOM   1640  CA  LEU H 222       4.899  28.767  38.268  1.00 37.44           C  
ATOM   1641  CB  LEU H 222       4.466  27.699  37.241  1.00 39.14           C  
ATOM   1642  CG  LEU H 222       3.878  28.242  35.913  1.00 33.45           C  
ATOM   1643  CD1 LEU H 222       4.926  28.853  34.968  1.00 31.65           C  
ATOM   1644  CD2 LEU H 222       3.038  27.161  35.220  1.00 30.31           C  
ATOM   1645  C   LEU H 222       6.289  29.232  37.950  1.00 35.32           C  
ATOM   1646  O   LEU H 222       6.565  29.837  36.919  1.00 34.42           O  
ATOM   1647  N   TYR H 223       7.239  28.897  38.838  1.00 32.78           N  
ATOM   1648  CA  TYR H 223       8.599  29.312  38.654  1.00 30.91           C  
ATOM   1649  CB  TYR H 223       9.219  29.862  39.954  1.00 20.68           C  
ATOM   1650  CG  TYR H 223      10.681  30.100  39.786  1.00 19.99           C  
ATOM   1651  CD1 TYR H 223      11.577  29.070  39.944  1.00 18.82           C  
ATOM   1652  CD2 TYR H 223      11.158  31.357  39.491  1.00 18.68           C  
ATOM   1653  CE1 TYR H 223      12.925  29.290  39.796  1.00 18.86           C  
ATOM   1654  CE2 TYR H 223      12.505  31.582  39.343  1.00 17.00           C  
ATOM   1655  CZ  TYR H 223      13.391  30.545  39.495  1.00 18.60           C  
ATOM   1656  OH  TYR H 223      14.775  30.777  39.344  1.00 19.95           O  
ATOM   1657  C   TYR H 223       9.337  28.065  38.323  1.00 29.80           C  
ATOM   1658  O   TYR H 223       9.294  27.111  39.097  1.00 29.61           O  
ATOM   1659  N   TYR H 224      10.045  28.031  37.173  1.00 29.65           N  
ATOM   1660  CA  TYR H 224      10.702  26.800  36.861  1.00 28.51           C  
ATOM   1661  CB  TYR H 224      10.603  26.398  35.367  1.00 30.03           C  
ATOM   1662  CG  TYR H 224      11.454  27.293  34.538  1.00 30.46           C  
ATOM   1663  CD1 TYR H 224      11.021  28.544  34.169  1.00 19.59           C  
ATOM   1664  CD2 TYR H 224      12.713  26.878  34.162  1.00 21.26           C  
ATOM   1665  CE1 TYR H 224      11.832  29.355  33.409  1.00  0.00           C  
ATOM   1666  CE2 TYR H 224      13.523  27.688  33.403  1.00  0.00           C  
ATOM   1667  CZ  TYR H 224      13.081  28.932  33.021  1.00  0.00           C  
ATOM   1668  OH  TYR H 224      13.907  29.773  32.238  1.00  0.00           O  
ATOM   1669  C   TYR H 224      12.133  26.898  37.319  1.00 27.74           C  
ATOM   1670  O   TYR H 224      12.932  27.665  36.795  1.00 27.47           O  
ATOM   1671  N   HIS H 225      12.516  26.118  38.348  1.00 26.05           N  
ATOM   1672  CA  HIS H 225      13.861  26.256  38.837  1.00 25.01           C  
ATOM   1673  ND1 HIS H 225      16.189  25.701  41.176  1.00  0.00           N  
ATOM   1674  CG  HIS H 225      15.376  26.728  40.758  1.00 19.35           C  
ATOM   1675  CB  HIS H 225      13.953  26.549  40.334  1.00 25.76           C  
ATOM   1676  NE2 HIS H 225      17.400  27.562  41.288  1.00  0.00           N  
ATOM   1677  CD2 HIS H 225      16.132  27.857  40.828  1.00  0.00           C  
ATOM   1678  CE1 HIS H 225      17.390  26.255  41.483  1.00  0.00           C  
ATOM   1679  C   HIS H 225      14.598  24.978  38.579  1.00 23.46           C  
ATOM   1680  O   HIS H 225      14.163  23.897  38.974  1.00 24.14           O  
ATOM   1681  N   ASN H 226      15.774  25.057  37.923  1.00 22.04           N  
ATOM   1682  CA  ASN H 226      16.359  23.797  37.585  1.00 22.36           C  
ATOM   1683  CB  ASN H 226      16.849  23.702  36.128  1.00 22.61           C  
ATOM   1684  CG  ASN H 226      15.605  23.439  35.286  1.00 23.20           C  
ATOM   1685  OD1 ASN H 226      15.220  24.245  34.440  1.00 27.55           O  
ATOM   1686  ND2 ASN H 226      14.942  22.278  35.543  1.00 26.86           N  
ATOM   1687  C   ASN H 226      17.454  23.365  38.505  1.00 21.38           C  
ATOM   1688  O   ASN H 226      18.637  23.569  38.236  1.00 21.17           O  
ATOM   1689  N   ARG H 227      17.053  22.715  39.619  1.00 20.75           N  
ATOM   1690  CA  ARG H 227      17.930  22.028  40.526  1.00 20.04           C  
ATOM   1691  CB  ARG H 227      17.817  22.491  41.993  1.00 20.10           C  
ATOM   1692  CG  ARG H 227      16.395  22.396  42.552  1.00 19.05           C  
ATOM   1693  CD  ARG H 227      16.274  22.715  44.043  1.00 20.25           C  
ATOM   1694  NE  ARG H 227      17.005  23.990  44.272  1.00 21.35           N  
ATOM   1695  CZ  ARG H 227      16.387  25.026  44.908  1.00 22.24           C  
ATOM   1696  NH1 ARG H 227      15.084  24.901  45.291  1.00 20.96           N1+
ATOM   1697  NH2 ARG H 227      17.072  26.184  45.134  1.00 23.73           N  
ATOM   1698  C   ARG H 227      17.458  20.609  40.412  1.00 19.50           C  
ATOM   1699  O   ARG H 227      16.377  20.242  40.867  1.00 19.83           O  
ATOM   1700  N   LEU H 228      18.273  19.748  39.797  1.00 18.72           N  
ATOM   1701  CA  LEU H 228      17.800  18.440  39.473  1.00 18.45           C  
ATOM   1702  CB  LEU H 228      18.494  17.831  38.244  1.00 17.98           C  
ATOM   1703  CG  LEU H 228      18.065  18.480  36.913  1.00 16.61           C  
ATOM   1704  CD1 LEU H 228      18.338  19.990  36.905  1.00 17.71           C  
ATOM   1705  CD2 LEU H 228      18.698  17.764  35.706  1.00 18.15           C  
ATOM   1706  C   LEU H 228      17.929  17.505  40.621  1.00 19.43           C  
ATOM   1707  O   LEU H 228      18.959  16.867  40.821  1.00 18.85           O  
ATOM   1708  N   ASP H 229      16.839  17.434  41.405  1.00 20.02           N  
ATOM   1709  CA  ASP H 229      16.665  16.530  42.493  1.00 19.72           C  
ATOM   1710  CB  ASP H 229      15.395  16.867  43.280  1.00 19.55           C  
ATOM   1711  CG  ASP H 229      14.273  16.942  42.256  1.00 21.81           C  
ATOM   1712  OD1 ASP H 229      14.111  18.035  41.649  1.00 22.25           O  
ATOM   1713  OD2 ASP H 229      13.577  15.915  42.051  1.00 20.66           O1-
ATOM   1714  C   ASP H 229      16.529  15.147  41.956  1.00 20.22           C  
ATOM   1715  O   ASP H 229      17.152  14.235  42.505  1.00 19.41           O  
ATOM   1716  N   ALA H 230      15.736  14.892  40.878  1.00 42.46           N  
ATOM   1717  CA  ALA H 230      15.882  13.466  40.718  1.00 42.67           C  
ATOM   1718  CB  ALA H 230      14.609  12.673  41.057  1.00 44.32           C  
ATOM   1719  C   ALA H 230      16.237  13.148  39.302  1.00 42.43           C  
ATOM   1720  O   ALA H 230      15.697  13.732  38.365  1.00 41.07           O  
ATOM   1721  N   TRP H 231      17.143  12.168  39.115  1.00 40.39           N  
ATOM   1722  CA  TRP H 231      17.621  11.854  37.800  1.00 39.40           C  
ATOM   1723  CB  TRP H 231      19.143  12.030  37.699  1.00 36.37           C  
ATOM   1724  CG  TRP H 231      19.586  13.460  37.878  1.00 39.88           C  
ATOM   1725  CD2 TRP H 231      20.279  14.219  36.878  1.00 37.61           C  
ATOM   1726  CD1 TRP H 231      19.460  14.274  38.965  1.00 37.16           C  
ATOM   1727  NE1 TRP H 231      20.012  15.502  38.697  1.00 38.65           N  
ATOM   1728  CE2 TRP H 231      20.526  15.481  37.416  1.00 36.75           C  
ATOM   1729  CE3 TRP H 231      20.679  13.894  35.616  1.00 38.49           C  
ATOM   1730  CZ2 TRP H 231      21.179  16.440  36.693  1.00 38.11           C  
ATOM   1731  CZ3 TRP H 231      21.336  14.865  34.892  1.00 36.75           C  
ATOM   1732  CH2 TRP H 231      21.582  16.116  35.418  1.00 35.73           C  
ATOM   1733  C   TRP H 231      17.330  10.413  37.494  1.00 38.62           C  
ATOM   1734  O   TRP H 231      17.299   9.564  38.383  1.00 43.79           O  
ATOM   1735  N   GLY H 232      17.105  10.106  36.200  1.00 41.86           N  
ATOM   1736  CA  GLY H 232      16.849   8.759  35.773  1.00 41.91           C  
ATOM   1737  C   GLY H 232      18.171   8.065  35.649  1.00 47.97           C  
ATOM   1738  O   GLY H 232      19.222   8.690  35.777  1.00 49.40           O  
ATOM   1739  N   GLN H 233      18.148   6.745  35.373  1.00 47.23           N  
ATOM   1740  CA  GLN H 233      19.355   5.965  35.308  1.00 49.84           C  
ATOM   1741  CB  GLN H 233      19.146   4.444  35.156  1.00 51.71           C  
ATOM   1742  CG  GLN H 233      18.615   3.981  33.798  1.00 47.78           C  
ATOM   1743  CD  GLN H 233      17.102   3.852  33.849  1.00 45.18           C  
ATOM   1744  OE1 GLN H 233      16.449   4.335  34.771  1.00 42.45           O  
ATOM   1745  NE2 GLN H 233      16.528   3.171  32.822  1.00 44.37           N  
ATOM   1746  C   GLN H 233      20.197   6.406  34.149  1.00 45.62           C  
ATOM   1747  O   GLN H 233      21.424   6.374  34.228  1.00 46.57           O  
ATOM   1748  N   GLY H 234      19.565   6.809  33.029  1.00 36.64           N  
ATOM   1749  CA  GLY H 234      20.301   7.220  31.866  1.00 40.24           C  
ATOM   1750  C   GLY H 234      20.091   6.203  30.785  1.00 44.81           C  
ATOM   1751  O   GLY H 234      19.926   5.013  31.053  1.00 43.14           O  
ATOM   1752  N   THR H 235      20.069   6.674  29.520  1.00 43.70           N  
ATOM   1753  CA  THR H 235      19.906   5.816  28.378  1.00 42.44           C  
ATOM   1754  CB  THR H 235      18.616   6.046  27.640  1.00 41.29           C  
ATOM   1755  OG1 THR H 235      17.510   5.807  28.496  1.00 46.55           O  
ATOM   1756  CG2 THR H 235      18.553   5.105  26.427  1.00 47.64           C  
ATOM   1757  C   THR H 235      21.014   6.146  27.431  1.00 36.97           C  
ATOM   1758  O   THR H 235      21.270   7.312  27.144  1.00 45.19           O  
ATOM   1759  N   MET H 236      21.696   5.116  26.897  1.00 34.68           N  
ATOM   1760  CA  MET H 236      22.804   5.371  26.025  1.00 37.68           C  
ATOM   1761  CB  MET H 236      23.938   4.344  26.182  1.00 33.71           C  
ATOM   1762  CG  MET H 236      25.149   4.615  25.290  1.00 28.99           C  
ATOM   1763  SD  MET H 236      26.494   3.405  25.468  1.00  0.00           S  
ATOM   1764  CE  MET H 236      26.931   3.887  27.165  1.00  0.00           C  
ATOM   1765  C   MET H 236      22.341   5.288  24.610  1.00 35.43           C  
ATOM   1766  O   MET H 236      21.664   4.343  24.214  1.00 36.66           O  
ATOM   1767  N   VAL H 237      22.696   6.310  23.809  1.00 37.39           N  
ATOM   1768  CA  VAL H 237      22.361   6.301  22.418  1.00 40.76           C  
ATOM   1769  CB  VAL H 237      21.539   7.488  22.008  1.00 31.66           C  
ATOM   1770  CG1 VAL H 237      21.353   7.456  20.486  1.00 27.44           C  
ATOM   1771  CG2 VAL H 237      20.214   7.465  22.787  1.00 28.27           C  
ATOM   1772  C   VAL H 237      23.654   6.369  21.672  1.00 46.15           C  
ATOM   1773  O   VAL H 237      24.472   7.259  21.906  1.00 40.60           O  
ATOM   1774  N   THR H 238      23.877   5.420  20.744  1.00 37.70           N  
ATOM   1775  CA  THR H 238      25.113   5.453  20.025  1.00 32.50           C  
ATOM   1776  CB  THR H 238      25.926   4.201  20.189  1.00 39.91           C  
ATOM   1777  OG1 THR H 238      27.240   4.408  19.699  1.00 37.47           O  
ATOM   1778  CG2 THR H 238      25.257   3.048  19.429  1.00 35.62           C  
ATOM   1779  C   THR H 238      24.803   5.654  18.576  1.00 41.17           C  
ATOM   1780  O   THR H 238      23.941   4.986  18.007  1.00 36.50           O  
ATOM   1781  N   VAL H 239      25.500   6.615  17.940  1.00 49.10           N  
ATOM   1782  CA  VAL H 239      25.247   6.859  16.553  1.00 45.97           C  
ATOM   1783  CB  VAL H 239      25.008   8.309  16.249  1.00 43.16           C  
ATOM   1784  CG1 VAL H 239      24.789   8.471  14.736  1.00 48.80           C  
ATOM   1785  CG2 VAL H 239      23.820   8.785  17.102  1.00 43.76           C  
ATOM   1786  C   VAL H 239      26.455   6.417  15.794  1.00 51.08           C  
ATOM   1787  O   VAL H 239      27.558   6.917  16.007  1.00 51.64           O  
ATOM   1788  N   SER H 240      26.268   5.437  14.889  1.00 44.75           N  
ATOM   1789  CA  SER H 240      27.373   4.973  14.103  1.00 48.07           C  
ATOM   1790  CB  SER H 240      28.237   3.917  14.814  1.00 42.86           C  
ATOM   1791  OG  SER H 240      29.301   3.505  13.969  1.00 40.41           O  
ATOM   1792  C   SER H 240      26.805   4.333  12.879  1.00 53.62           C  
ATOM   1793  O   SER H 240      25.633   3.963  12.842  1.00 49.47           O  
ATOM   1794  N   SER H 241      27.624   4.209  11.818  1.00 55.54           N  
ATOM   1795  CA  SER H 241      27.144   3.546  10.646  0.91 53.25           C  
ATOM   1796  CB  SER H 241      27.646   4.159   9.329  0.91 61.59           C  
ATOM   1797  OG  SER H 241      27.037   5.423   9.113  0.91 62.71           O  
ATOM   1798  C   SER H 241      27.699   2.135  10.730  1.00 53.73           C  
ATOM   1799  O   SER H 241      28.951   2.011  10.796  1.00 51.34           O  
ATOM   1800  OXT SER H 241      26.889   1.171  10.736  1.00  0.00           O1-
TER    1801      SER H 241 
CONECT  149  650
CONECT  650  149
CONECT  952 1534
CONECT 1534  952
END
