# Supplementary material for: Fully automated antibody structure prediction using BIOVIA tools: Validation study
Source: PLoS One. 2017 May 18;12(5):e0177923. doi: 10.1371/journal.pone.0177923 (PMC5436848; doi:10.1371/journal.pone.0177923)
Supplement: S2 Dataset — Predicted structures using the Top5 framework method, Chothia CDR definition with canonical filtering and generating 50 models. These were used in the comparison against predictions using no filtering. (ZIP) [file pone.0177923.s004.zip › 4OTX_LH_FV_FinalModel.pdb]

REMARK   Accelrys Discovery Studio PDB file
REMARK   Created:  2015-04-10T08:38:33Z
SSBOND   1 CYS L   23    CYS L   94                                     
SSBOND   2 CYS H  135    CYS H  209                                     
ATOM      1  N   GLN L   1      25.215  33.523  26.700  1.00 40.39           N1+
ATOM      2  CA  GLN L   1      25.577  32.200  27.259  1.00 39.00           C  
ATOM      3  CB  GLN L   1      26.191  31.316  26.160  1.00 39.40           C  
ATOM      4  CG  GLN L   1      25.218  31.023  25.014  1.00 42.49           C  
ATOM      5  CD  GLN L   1      25.938  30.160  23.989  1.00  0.00           C  
ATOM      6  OE1 GLN L   1      26.480  29.104  24.313  1.00  0.00           O  
ATOM      7  NE2 GLN L   1      25.956  30.627  22.711  1.00  0.00           N  
ATOM      8  C   GLN L   1      26.569  32.381  28.359  1.00 36.88           C  
ATOM      9  O   GLN L   1      27.564  33.085  28.203  1.00 39.41           O  
ATOM     10  N   ILE L   2      26.314  31.747  29.518  1.00 31.77           N  
ATOM     11  CA  ILE L   2      27.204  31.908  30.629  1.00 29.51           C  
ATOM     12  CB  ILE L   2      26.501  31.998  31.958  1.00 26.31           C  
ATOM     13  CG1 ILE L   2      25.591  33.239  32.005  1.00 21.40           C  
ATOM     14  CG2 ILE L   2      27.564  31.983  33.071  1.00 18.59           C  
ATOM     15  CD1 ILE L   2      24.637  33.257  33.200  1.00 18.50           C  
ATOM     16  C   ILE L   2      28.115  30.724  30.667  1.00 28.74           C  
ATOM     17  O   ILE L   2      27.677  29.579  30.570  1.00 28.49           O  
ATOM     18  N   VAL L   3      29.431  30.982  30.795  1.00 27.05           N  
ATOM     19  CA  VAL L   3      30.377  29.906  30.813  1.00 25.55           C  
ATOM     20  CB  VAL L   3      31.651  30.205  30.081  1.00 24.82           C  
ATOM     21  CG1 VAL L   3      32.585  28.992  30.220  1.00 21.09           C  
ATOM     22  CG2 VAL L   3      31.313  30.569  28.625  1.00 19.65           C  
ATOM     23  C   VAL L   3      30.755  29.644  32.234  1.00 25.30           C  
ATOM     24  O   VAL L   3      30.941  30.570  33.022  1.00 24.86           O  
ATOM     25  N   MET L   4      30.868  28.352  32.601  1.00 26.04           N  
ATOM     26  CA  MET L   4      31.224  28.032  33.949  1.00 25.74           C  
ATOM     27  CB  MET L   4      30.259  27.037  34.612  1.00 22.78           C  
ATOM     28  CG  MET L   4      28.817  27.551  34.652  1.00 22.61           C  
ATOM     29  SD  MET L   4      28.582  29.118  35.547  1.00 20.44           S  
ATOM     30  CE  MET L   4      28.876  28.407  37.192  1.00 18.91           C  
ATOM     31  C   MET L   4      32.580  27.406  33.920  1.00 24.81           C  
ATOM     32  O   MET L   4      32.818  26.445  33.190  1.00 27.38           O  
ATOM     33  N   THR L   5      33.518  27.950  34.723  1.00 23.92           N  
ATOM     34  CA  THR L   5      34.847  27.412  34.727  1.00 23.32           C  
ATOM     35  CB  THR L   5      35.902  28.435  34.426  1.00 24.48           C  
ATOM     36  OG1 THR L   5      35.654  29.024  33.159  1.00 20.01           O  
ATOM     37  CG2 THR L   5      37.279  27.750  34.421  1.00 22.01           C  
ATOM     38  C   THR L   5      35.125  26.858  36.086  1.00 22.69           C  
ATOM     39  O   THR L   5      35.017  27.559  37.092  1.00 22.12           O  
ATOM     40  N   GLN L   6      35.510  25.567  36.141  1.00 23.22           N  
ATOM     41  CA  GLN L   6      35.778  24.923  37.394  1.00 23.35           C  
ATOM     42  CB  GLN L   6      35.032  23.585  37.544  1.00 22.24           C  
ATOM     43  CG  GLN L   6      33.508  23.745  37.575  1.00 22.89           C  
ATOM     44  CD  GLN L   6      32.874  22.366  37.696  1.00 21.60           C  
ATOM     45  OE1 GLN L   6      32.022  21.988  36.896  1.00 21.17           O  
ATOM     46  NE2 GLN L   6      33.292  21.590  38.730  1.00 20.91           N  
ATOM     47  C   GLN L   6      37.244  24.632  37.470  1.00 25.61           C  
ATOM     48  O   GLN L   6      37.910  24.432  36.455  1.00 25.31           O  
ATOM     49  N   SER L   7      37.796  24.647  38.699  1.00 25.18           N  
ATOM     50  CA  SER L   7      39.185  24.337  38.877  1.00 25.10           C  
ATOM     51  CB  SER L   7      40.111  25.543  38.642  1.00 27.00           C  
ATOM     52  OG  SER L   7      39.831  26.558  39.594  1.00 28.69           O  
ATOM     53  C   SER L   7      39.357  23.905  40.298  1.00 26.21           C  
ATOM     54  O   SER L   7      38.634  24.357  41.186  1.00 26.66           O  
ATOM     55  N   PRO L   8      40.295  23.028  40.546  1.00 25.11           N  
ATOM     56  CA  PRO L   8      41.108  22.461  39.503  1.00 26.87           C  
ATOM     57  CD  PRO L   8      41.003  23.061  41.814  1.00 26.27           C  
ATOM     58  CB  PRO L   8      42.393  21.967  40.170  1.00 28.09           C  
ATOM     59  CG  PRO L   8      42.080  21.974  41.675  1.00 26.30           C  
ATOM     60  C   PRO L   8      40.355  21.394  38.777  1.00 28.74           C  
ATOM     61  O   PRO L   8      39.316  20.954  39.266  1.00 31.06           O  
ATOM     62  N   SER L   9      40.853  20.979  37.596  1.00 29.01           N  
ATOM     63  CA  SER L   9      40.204  19.965  36.818  1.00 30.46           C  
ATOM     64  CB  SER L   9      40.880  19.725  35.456  1.00 31.03           C  
ATOM     65  OG  SER L   9      42.201  19.240  35.635  1.00 36.23           O  
ATOM     66  C   SER L   9      40.228  18.678  37.583  1.00 29.93           C  
ATOM     67  O   SER L   9      39.252  17.930  37.565  1.00 29.29           O  
ATOM     68  N   SER L  10      41.349  18.375  38.268  1.00 30.38           N  
ATOM     69  CA  SER L  10      41.429  17.152  39.021  1.00 30.62           C  
ATOM     70  CB  SER L  10      42.149  16.006  38.285  1.00 30.51           C  
ATOM     71  OG  SER L  10      41.405  15.602  37.146  1.00 34.49           O  
ATOM     72  C   SER L  10      42.231  17.413  40.261  1.00 30.70           C  
ATOM     73  O   SER L  10      43.084  18.299  40.288  1.00 31.60           O  
ATOM     74  N   LEU L  11      41.949  16.645  41.335  1.00 29.64           N  
ATOM     75  CA  LEU L  11      42.662  16.770  42.578  1.00 30.76           C  
ATOM     76  CB  LEU L  11      41.901  17.544  43.671  1.00 31.95           C  
ATOM     77  CG  LEU L  11      41.944  19.073  43.595  1.00 34.08           C  
ATOM     78  CD1 LEU L  11      41.082  19.694  44.703  1.00 34.50           C  
ATOM     79  CD2 LEU L  11      43.391  19.576  43.682  1.00 35.68           C  
ATOM     80  C   LEU L  11      42.838  15.411  43.177  1.00 31.63           C  
ATOM     81  O   LEU L  11      41.889  14.636  43.276  1.00 33.66           O  
ATOM     82  N   THR L  12      44.066  15.102  43.631  1.00 32.16           N  
ATOM     83  CA  THR L  12      44.288  13.856  44.302  1.00 31.90           C  
ATOM     84  CB  THR L  12      45.661  13.285  44.085  1.00 32.15           C  
ATOM     85  OG1 THR L  12      46.650  14.208  44.518  1.00 30.75           O  
ATOM     86  CG2 THR L  12      45.844  12.970  42.593  1.00 28.02           C  
ATOM     87  C   THR L  12      44.159  14.175  45.749  1.00 31.15           C  
ATOM     88  O   THR L  12      44.782  15.112  46.245  1.00 32.21           O  
ATOM     89  N   VAL L  13      43.329  13.397  46.463  1.00 30.11           N  
ATOM     90  CA  VAL L  13      43.084  13.719  47.832  1.00 28.22           C  
ATOM     91  CB  VAL L  13      41.726  14.341  48.023  1.00 29.84           C  
ATOM     92  CG1 VAL L  13      40.669  13.432  47.376  1.00 26.59           C  
ATOM     93  CG2 VAL L  13      41.491  14.613  49.516  1.00 31.41           C  
ATOM     94  C   VAL L  13      43.210  12.484  48.666  1.00 29.59           C  
ATOM     95  O   VAL L  13      43.079  11.363  48.180  1.00 29.44           O  
ATOM     96  N   THR L  14      43.501  12.683  49.967  1.00 29.96           N  
ATOM     97  CA  THR L  14      43.688  11.619  50.913  1.00 30.53           C  
ATOM     98  CB  THR L  14      44.910  11.824  51.759  1.00 32.13           C  
ATOM     99  OG1 THR L  14      46.062  11.923  50.936  1.00 37.10           O  
ATOM    100  CG2 THR L  14      45.057  10.641  52.724  1.00 30.73           C  
ATOM    101  C   THR L  14      42.508  11.658  51.831  1.00 29.57           C  
ATOM    102  O   THR L  14      41.912  12.712  52.038  1.00 29.42           O  
ATOM    103  N   ALA L  15      42.128  10.503  52.408  1.00 29.25           N  
ATOM    104  CA  ALA L  15      40.968  10.493  53.253  1.00 31.06           C  
ATOM    105  CB  ALA L  15      40.597   9.099  53.788  1.00 28.83           C  
ATOM    106  C   ALA L  15      41.215  11.377  54.434  1.00 32.24           C  
ATOM    107  O   ALA L  15      42.306  11.382  55.004  1.00 34.20           O  
ATOM    108  N   GLY L  16      40.185  12.165  54.814  1.00 31.97           N  
ATOM    109  CA  GLY L  16      40.240  13.020  55.970  1.00 31.56           C  
ATOM    110  C   GLY L  16      40.706  14.391  55.583  1.00 29.42           C  
ATOM    111  O   GLY L  16      40.612  15.327  56.375  1.00 30.33           O  
ATOM    112  N   GLU L  17      41.203  14.555  54.346  1.00 28.22           N  
ATOM    113  CA  GLU L  17      41.743  15.812  53.912  1.00 30.22           C  
ATOM    114  CB  GLU L  17      42.643  15.630  52.673  1.00 32.46           C  
ATOM    115  CG  GLU L  17      43.639  16.756  52.395  1.00 37.21           C  
ATOM    116  CD  GLU L  17      44.573  16.286  51.282  1.00 39.93           C  
ATOM    117  OE1 GLU L  17      44.388  15.139  50.794  1.00 41.02           O  
ATOM    118  OE2 GLU L  17      45.487  17.066  50.906  1.00 42.98           O1-
ATOM    119  C   GLU L  17      40.610  16.738  53.574  1.00 30.34           C  
ATOM    120  O   GLU L  17      39.497  16.302  53.282  1.00 30.96           O  
ATOM    121  N   LYS L  18      40.867  18.061  53.646  1.00 30.28           N  
ATOM    122  CA  LYS L  18      39.883  19.059  53.323  1.00 30.02           C  
ATOM    123  CB  LYS L  18      40.020  20.329  54.184  1.00 30.97           C  
ATOM    124  CG  LYS L  18      39.029  21.439  53.828  1.00 31.47           C  
ATOM    125  CD  LYS L  18      39.084  22.642  54.773  1.00 32.43           C  
ATOM    126  CE  LYS L  18      38.255  23.835  54.292  0.80 32.49           C  
ATOM    127  NZ  LYS L  18      38.366  24.952  55.256  0.80 31.05           N1+
ATOM    128  C   LYS L  18      40.126  19.474  51.903  1.00 29.56           C  
ATOM    129  O   LYS L  18      41.270  19.686  51.507  1.00 28.97           O  
ATOM    130  N   VAL L  19      39.059  19.593  51.085  1.00 28.84           N  
ATOM    131  CA  VAL L  19      39.282  19.994  49.724  1.00 28.61           C  
ATOM    132  CB  VAL L  19      39.026  18.922  48.705  1.00 28.96           C  
ATOM    133  CG1 VAL L  19      39.986  17.752  48.966  1.00 30.35           C  
ATOM    134  CG2 VAL L  19      37.537  18.549  48.746  1.00 27.57           C  
ATOM    135  C   VAL L  19      38.347  21.108  49.396  1.00 27.50           C  
ATOM    136  O   VAL L  19      37.260  21.221  49.962  1.00 27.02           O  
ATOM    137  N   THR L  20      38.775  21.981  48.464  1.00 27.23           N  
ATOM    138  CA  THR L  20      37.950  23.079  48.064  1.00 26.97           C  
ATOM    139  CB  THR L  20      38.449  24.383  48.616  1.00 25.88           C  
ATOM    140  OG1 THR L  20      37.471  25.396  48.461  1.00 28.21           O  
ATOM    141  CG2 THR L  20      39.749  24.769  47.898  1.00 21.44           C  
ATOM    142  C   THR L  20      37.959  23.119  46.563  1.00 26.71           C  
ATOM    143  O   THR L  20      39.005  22.958  45.935  1.00 26.41           O  
ATOM    144  N   MET L  21      36.774  23.327  45.947  1.00 27.17           N  
ATOM    145  CA  MET L  21      36.650  23.347  44.513  1.00 28.25           C  
ATOM    146  CB  MET L  21      35.686  22.274  43.986  1.00 30.19           C  
ATOM    147  CG  MET L  21      36.194  20.842  44.174  1.00 31.93           C  
ATOM    148  SD  MET L  21      34.957  19.559  43.830  1.00 33.48           S  
ATOM    149  CE  MET L  21      34.308  19.533  45.524  1.00 31.52           C  
ATOM    150  C   MET L  21      36.084  24.672  44.111  1.00 28.82           C  
ATOM    151  O   MET L  21      35.205  25.212  44.780  1.00 29.08           O  
ATOM    152  N   SER L  22      36.570  25.227  42.983  1.00 27.52           N  
ATOM    153  CA  SER L  22      36.109  26.525  42.592  1.00 28.09           C  
ATOM    154  CB  SER L  22      37.255  27.519  42.341  1.00 29.49           C  
ATOM    155  OG  SER L  22      36.730  28.781  41.961  1.00 31.41           O  
ATOM    156  C   SER L  22      35.318  26.433  41.323  1.00 26.14           C  
ATOM    157  O   SER L  22      35.615  25.643  40.429  1.00 25.69           O  
ATOM    158  N   CYS L  23      34.249  27.250  41.245  1.00 24.54           N  
ATOM    159  CA  CYS L  23      33.416  27.354  40.080  1.00 26.13           C  
ATOM    160  CB  CYS L  23      32.050  26.656  40.232  1.00 25.98           C  
ATOM    161  SG  CYS L  23      30.977  26.861  38.777  1.00 27.78           S  
ATOM    162  C   CYS L  23      33.152  28.812  39.875  1.00 25.86           C  
ATOM    163  O   CYS L  23      32.603  29.480  40.751  1.00 26.40           O  
ATOM    164  N   LYS L  24      33.538  29.346  38.698  1.00 24.42           N  
ATOM    165  CA  LYS L  24      33.335  30.745  38.456  1.00 23.83           C  
ATOM    166  CB  LYS L  24      34.650  31.504  38.232  1.00 25.77           C  
ATOM    167  CG  LYS L  24      35.576  31.445  39.448  1.00 27.25           C  
ATOM    168  CD  LYS L  24      36.995  31.940  39.172  1.00 30.88           C  
ATOM    169  CE  LYS L  24      37.942  31.749  40.357  0.80 33.24           C  
ATOM    170  NZ  LYS L  24      39.284  32.262  40.015  0.80 34.38           N1+
ATOM    171  C   LYS L  24      32.511  30.891  37.215  1.00 23.72           C  
ATOM    172  O   LYS L  24      32.680  30.148  36.250  1.00 24.07           O  
ATOM    173  N   SER L  25      31.601  31.885  37.212  1.00 23.18           N  
ATOM    174  CA  SER L  25      30.720  32.094  36.101  1.00 22.44           C  
ATOM    175  CB  SER L  25      29.247  32.190  36.529  1.00 21.55           C  
ATOM    176  OG  SER L  25      29.090  33.229  37.484  1.00 23.22           O  
ATOM    177  C   SER L  25      31.080  33.379  35.423  1.00 23.33           C  
ATOM    178  O   SER L  25      31.594  34.309  36.042  1.00 24.46           O  
ATOM    179  N   SER L  26      30.814  33.436  34.103  1.00 16.23           N  
ATOM    180  CA  SER L  26      31.085  34.587  33.293  1.00 16.71           C  
ATOM    181  CB  SER L  26      30.895  34.313  31.793  1.00 16.15           C  
ATOM    182  OG  SER L  26      31.177  35.490  31.053  1.00 15.05           O  
ATOM    183  C   SER L  26      30.141  35.689  33.659  1.00 17.89           C  
ATOM    184  O   SER L  26      30.476  36.866  33.527  1.00 18.70           O  
ATOM    185  N   GLN L  27      28.921  35.330  34.113  1.00 18.61           N  
ATOM    186  CA  GLN L  27      27.942  36.323  34.453  1.00 18.74           C  
ATOM    187  CB  GLN L  27      26.767  36.377  33.464  1.00 23.84           C  
ATOM    188  CG  GLN L  27      27.197  36.790  32.056  1.00 27.74           C  
ATOM    189  CD  GLN L  27      25.965  36.808  31.164  1.00 31.69           C  
ATOM    190  OE1 GLN L  27      24.861  36.481  31.598  1.00 32.17           O  
ATOM    191  NE2 GLN L  27      26.156  37.203  29.877  1.00 31.40           N  
ATOM    192  C   GLN L  27      27.388  35.985  35.804  1.00 17.32           C  
ATOM    193  O   GLN L  27      27.494  34.850  36.263  1.00 18.12           O  
ATOM    194  N   SER L  28      26.784  36.985  36.482  1.00 17.43           N  
ATOM    195  CA  SER L  28      26.266  36.800  37.809  1.00 17.17           C  
ATOM    196  CB  SER L  28      25.908  38.119  38.516  1.00 18.76           C  
ATOM    197  OG  SER L  28      25.405  37.853  39.818  1.00 17.64           O  
ATOM    198  C   SER L  28      25.030  35.955  37.783  1.00 14.35           C  
ATOM    199  O   SER L  28      24.136  36.134  36.957  1.00 13.36           O  
ATOM    200  N   LEU L  29      25.018  34.954  38.680  1.00 13.46           N  
ATOM    201  CA  LEU L  29      23.974  34.011  38.954  1.00 14.69           C  
ATOM    202  CB  LEU L  29      24.502  32.692  39.530  1.00 13.31           C  
ATOM    203  CG  LEU L  29      25.437  31.983  38.532  1.00 14.73           C  
ATOM    204  CD1 LEU L  29      25.811  30.572  39.010  1.00 19.07           C  
ATOM    205  CD2 LEU L  29      24.852  32.002  37.112  1.00 15.59           C  
ATOM    206  C   LEU L  29      22.922  34.569  39.866  1.00 14.14           C  
ATOM    207  O   LEU L  29      21.884  33.934  40.052  1.00 13.38           O  
ATOM    208  N   LEU L  30      23.207  35.690  40.565  1.00 15.18           N  
ATOM    209  CA  LEU L  30      22.267  36.244  41.509  1.00 16.58           C  
ATOM    210  CB  LEU L  30      22.758  37.461  42.311  1.00 20.05           C  
ATOM    211  CG  LEU L  30      23.439  37.145  43.646  1.00 21.99           C  
ATOM    212  CD1 LEU L  30      23.876  38.441  44.343  1.00 23.07           C  
ATOM    213  CD2 LEU L  30      22.508  36.321  44.553  1.00 27.46           C  
ATOM    214  C   LEU L  30      21.007  36.715  40.871  1.00 15.75           C  
ATOM    215  O   LEU L  30      21.001  37.387  39.843  1.00 17.32           O  
ATOM    216  N   ASN L  31      19.888  36.381  41.540  1.00 16.37           N  
ATOM    217  CA  ASN L  31      18.585  36.801  41.128  1.00 17.54           C  
ATOM    218  CB  ASN L  31      17.524  35.705  41.353  1.00 19.36           C  
ATOM    219  CG  ASN L  31      16.213  36.107  40.693  1.00 22.78           C  
ATOM    220  OD1 ASN L  31      15.607  37.117  41.047  1.00 24.25           O  
ATOM    221  ND2 ASN L  31      15.756  35.288  39.708  1.00 24.34           N  
ATOM    222  C   ASN L  31      18.256  37.971  42.002  1.00 18.87           C  
ATOM    223  O   ASN L  31      18.216  37.859  43.225  1.00 18.77           O  
ATOM    224  N   SER L  32      18.029  39.144  41.385  1.00 23.56           N  
ATOM    225  CA  SER L  32      17.772  40.342  42.129  1.00 27.87           C  
ATOM    226  CB  SER L  32      17.666  41.584  41.230  1.00 29.93           C  
ATOM    227  OG  SER L  32      18.902  41.815  40.571  1.00 34.34           O  
ATOM    228  C   SER L  32      16.469  40.217  42.851  1.00 25.45           C  
ATOM    229  O   SER L  32      16.301  40.757  43.944  1.00 28.09           O  
ATOM    230  N   GLY L  33      15.505  39.495  42.252  1.00 26.64           N  
ATOM    231  CA  GLY L  33      14.193  39.410  42.822  1.00 26.17           C  
ATOM    232  C   GLY L  33      14.210  38.738  44.161  1.00 25.19           C  
ATOM    233  O   GLY L  33      13.566  39.214  45.095  1.00 25.34           O  
ATOM    234  N   ASN L  34      14.935  37.611  44.303  1.00 22.07           N  
ATOM    235  CA  ASN L  34      14.865  36.918  45.559  1.00 20.66           C  
ATOM    236  CB  ASN L  34      14.283  35.499  45.403  1.00 23.16           C  
ATOM    237  CG  ASN L  34      15.066  34.684  44.370  1.00 22.08           C  
ATOM    238  OD1 ASN L  34      14.660  33.577  44.020  1.00 19.28           O  
ATOM    239  ND2 ASN L  34      16.202  35.221  43.850  1.00 14.50           N  
ATOM    240  C   ASN L  34      16.213  36.829  46.208  1.00 20.07           C  
ATOM    241  O   ASN L  34      16.360  36.203  47.255  1.00 19.13           O  
ATOM    242  N   GLN L  35      17.227  37.485  45.621  1.00 20.69           N  
ATOM    243  CA  GLN L  35      18.549  37.484  46.179  1.00 21.73           C  
ATOM    244  CB  GLN L  35      18.643  38.221  47.525  1.00 25.50           C  
ATOM    245  CG  GLN L  35      18.415  39.727  47.401  0.98 29.21           C  
ATOM    246  CD  GLN L  35      19.530  40.284  46.526  0.95 31.10           C  
ATOM    247  OE1 GLN L  35      19.623  39.968  45.342  0.95 31.15           O  
ATOM    248  NE2 GLN L  35      20.408  41.131  47.126  1.00 31.17           N  
ATOM    249  C   GLN L  35      19.059  36.086  46.371  1.00 21.94           C  
ATOM    250  O   GLN L  35      19.749  35.807  47.350  1.00 21.22           O  
ATOM    251  N   LYS L  36      18.749  35.165  45.438  1.00 21.48           N  
ATOM    252  CA  LYS L  36      19.289  33.837  45.531  1.00 18.70           C  
ATOM    253  CB  LYS L  36      18.244  32.704  45.524  1.00 20.84           C  
ATOM    254  CG  LYS L  36      17.855  32.158  46.905  1.00 22.79           C  
ATOM    255  CD  LYS L  36      17.094  33.100  47.834  1.00 25.50           C  
ATOM    256  CE  LYS L  36      16.760  32.448  49.181  1.00 30.70           C  
ATOM    257  NZ  LYS L  36      16.023  33.395  50.048  1.00 33.40           N1+
ATOM    258  C   LYS L  36      20.189  33.610  44.355  1.00 17.34           C  
ATOM    259  O   LYS L  36      19.936  34.095  43.254  1.00 16.71           O  
ATOM    260  N   ASN L  37      21.286  32.856  44.571  1.00 16.99           N  
ATOM    261  CA  ASN L  37      22.214  32.561  43.517  1.00 15.46           C  
ATOM    262  CB  ASN L  37      23.658  32.335  43.997  1.00 15.47           C  
ATOM    263  CG  ASN L  37      24.262  33.659  44.431  1.00 15.80           C  
ATOM    264  OD1 ASN L  37      24.416  34.579  43.629  1.00 16.12           O  
ATOM    265  ND2 ASN L  37      24.626  33.758  45.736  1.00 15.89           N  
ATOM    266  C   ASN L  37      21.783  31.261  42.928  1.00 15.56           C  
ATOM    267  O   ASN L  37      21.743  30.243  43.619  1.00 14.86           O  
ATOM    268  N   TYR L  38      21.483  31.249  41.613  1.00 13.88           N  
ATOM    269  CA  TYR L  38      21.022  30.025  41.037  1.00 13.59           C  
ATOM    270  CB  TYR L  38      20.064  30.235  39.852  1.00 14.39           C  
ATOM    271  CG  TYR L  38      18.745  30.663  40.400  1.00 13.90           C  
ATOM    272  CD1 TYR L  38      18.584  31.897  40.988  1.00 14.57           C  
ATOM    273  CD2 TYR L  38      17.658  29.825  40.307  1.00 16.35           C  
ATOM    274  CE1 TYR L  38      17.361  32.280  41.487  1.00 14.41           C  
ATOM    275  CE2 TYR L  38      16.432  30.201  40.802  1.00 17.25           C  
ATOM    276  CZ  TYR L  38      16.284  31.431  41.395  1.00 15.18           C  
ATOM    277  OH  TYR L  38      15.027  31.820  41.905  1.00 15.79           O  
ATOM    278  C   TYR L  38      22.201  29.254  40.546  1.00 13.41           C  
ATOM    279  O   TYR L  38      22.503  29.226  39.352  1.00 12.71           O  
ATOM    280  N   LEU L  39      22.876  28.567  41.489  1.00 20.22           N  
ATOM    281  CA  LEU L  39      24.010  27.740  41.185  1.00 18.29           C  
ATOM    282  CB  LEU L  39      25.334  28.276  41.747  1.00 17.42           C  
ATOM    283  CG  LEU L  39      26.526  27.340  41.476  1.00 18.52           C  
ATOM    284  CD1 LEU L  39      26.864  27.274  39.980  1.00 15.95           C  
ATOM    285  CD2 LEU L  39      27.734  27.695  42.353  1.00 15.26           C  
ATOM    286  C   LEU L  39      23.794  26.423  41.858  1.00 17.32           C  
ATOM    287  O   LEU L  39      23.436  26.372  43.034  1.00 16.68           O  
ATOM    288  N   THR L  40      24.033  25.313  41.134  1.00 16.64           N  
ATOM    289  CA  THR L  40      23.800  24.018  41.706  1.00 17.85           C  
ATOM    290  CB  THR L  40      22.721  23.280  40.974  1.00 19.64           C  
ATOM    291  OG1 THR L  40      21.515  24.023  40.970  1.00 21.65           O  
ATOM    292  CG2 THR L  40      22.488  21.946  41.671  1.00 10.18           C  
ATOM    293  C   THR L  40      25.043  23.185  41.572  1.00 17.49           C  
ATOM    294  O   THR L  40      25.806  23.341  40.620  1.00 16.77           O  
ATOM    295  N   TRP L  41      25.273  22.262  42.534  1.00 17.63           N  
ATOM    296  CA  TRP L  41      26.417  21.387  42.484  1.00 17.92           C  
ATOM    297  CB  TRP L  41      27.296  21.432  43.749  1.00 18.67           C  
ATOM    298  CG  TRP L  41      28.107  22.693  43.906  1.00 20.47           C  
ATOM    299  CD2 TRP L  41      29.412  22.871  43.334  1.00 21.34           C  
ATOM    300  CD1 TRP L  41      27.810  23.852  44.564  1.00 22.46           C  
ATOM    301  NE1 TRP L  41      28.849  24.742  44.435  1.00 21.30           N  
ATOM    302  CE2 TRP L  41      29.842  24.151  43.680  1.00 21.33           C  
ATOM    303  CE3 TRP L  41      30.184  22.033  42.581  1.00 21.70           C  
ATOM    304  CZ2 TRP L  41      31.060  24.619  43.274  1.00 22.05           C  
ATOM    305  CZ3 TRP L  41      31.412  22.505  42.175  1.00 21.94           C  
ATOM    306  CH2 TRP L  41      31.839  23.772  42.515  1.00 22.98           C  
ATOM    307  C   TRP L  41      25.927  19.974  42.347  1.00 18.78           C  
ATOM    308  O   TRP L  41      24.963  19.570  42.997  1.00 17.18           O  
ATOM    309  N   TYR L  42      26.602  19.182  41.483  1.00 17.61           N  
ATOM    310  CA  TYR L  42      26.221  17.814  41.256  1.00 17.10           C  
ATOM    311  CB  TYR L  42      25.770  17.507  39.812  1.00 15.97           C  
ATOM    312  CG  TYR L  42      24.499  18.219  39.488  1.00 18.84           C  
ATOM    313  CD1 TYR L  42      23.286  17.641  39.768  1.00 16.83           C  
ATOM    314  CD2 TYR L  42      24.504  19.459  38.895  1.00 15.68           C  
ATOM    315  CE1 TYR L  42      22.107  18.283  39.468  1.00 18.10           C  
ATOM    316  CE2 TYR L  42      23.326  20.105  38.593  1.00 17.35           C  
ATOM    317  CZ  TYR L  42      22.118  19.519  38.878  1.00 18.26           C  
ATOM    318  OH  TYR L  42      20.906  20.174  38.571  1.00 18.96           O  
ATOM    319  C   TYR L  42      27.405  16.929  41.493  1.00 17.85           C  
ATOM    320  O   TYR L  42      28.550  17.310  41.251  1.00 18.06           O  
ATOM    321  N   GLN L  43      27.136  15.707  41.995  1.00 17.80           N  
ATOM    322  CA  GLN L  43      28.164  14.728  42.220  1.00 17.53           C  
ATOM    323  CB  GLN L  43      28.127  14.147  43.643  1.00 16.75           C  
ATOM    324  CG  GLN L  43      29.210  13.102  43.901  1.00 15.42           C  
ATOM    325  CD  GLN L  43      29.026  12.572  45.316  1.00 17.86           C  
ATOM    326  OE1 GLN L  43      27.941  12.137  45.695  1.00 17.29           O  
ATOM    327  NE2 GLN L  43      30.118  12.608  46.122  1.00 16.75           N  
ATOM    328  C   GLN L  43      27.863  13.588  41.297  1.00 17.42           C  
ATOM    329  O   GLN L  43      26.738  13.094  41.261  1.00 18.33           O  
ATOM    330  N   GLN L  44      28.859  13.136  40.508  1.00 16.74           N  
ATOM    331  CA  GLN L  44      28.587  12.054  39.606  1.00 17.85           C  
ATOM    332  CB  GLN L  44      28.625  12.471  38.123  1.00 17.24           C  
ATOM    333  CG  GLN L  44      28.330  11.325  37.155  1.00 15.61           C  
ATOM    334  CD  GLN L  44      28.398  11.895  35.745  1.00 17.05           C  
ATOM    335  OE1 GLN L  44      29.163  12.816  35.468  1.00 18.52           O  
ATOM    336  NE2 GLN L  44      27.564  11.338  34.829  1.00 15.51           N  
ATOM    337  C   GLN L  44      29.614  10.983  39.795  1.00 19.11           C  
ATOM    338  O   GLN L  44      30.807  11.200  39.589  1.00 18.07           O  
ATOM    339  N   LYS L  45      29.146   9.786  40.201  1.00 22.06           N  
ATOM    340  CA  LYS L  45      29.972   8.625  40.385  1.00 23.50           C  
ATOM    341  CB  LYS L  45      29.333   7.583  41.319  1.00 21.80           C  
ATOM    342  CG  LYS L  45      28.985   8.090  42.723  1.00 24.31           C  
ATOM    343  CD  LYS L  45      30.186   8.382  43.623  1.00 25.83           C  
ATOM    344  CE  LYS L  45      29.789   8.927  44.997  1.00 25.37           C  
ATOM    345  NZ  LYS L  45      28.852   7.997  45.670  1.00 25.77           N1+
ATOM    346  C   LYS L  45      30.048   7.969  39.039  1.00 24.78           C  
ATOM    347  O   LYS L  45      29.221   8.237  38.167  1.00 25.42           O  
ATOM    348  N   PRO L  46      31.006   7.115  38.818  1.00 25.56           N  
ATOM    349  CA  PRO L  46      31.083   6.488  37.528  1.00 25.50           C  
ATOM    350  CD  PRO L  46      32.321   7.279  39.417  1.00 25.30           C  
ATOM    351  CB  PRO L  46      32.455   5.818  37.475  1.00 24.72           C  
ATOM    352  CG  PRO L  46      33.317   6.700  38.397  1.00 24.75           C  
ATOM    353  C   PRO L  46      29.936   5.561  37.271  1.00 25.80           C  
ATOM    354  O   PRO L  46      29.551   4.811  38.166  1.00 25.37           O  
ATOM    355  N   GLY L  47      29.376   5.608  36.045  1.00 26.35           N  
ATOM    356  CA  GLY L  47      28.337   4.703  35.645  1.00 27.65           C  
ATOM    357  C   GLY L  47      26.999   5.179  36.115  1.00 27.56           C  
ATOM    358  O   GLY L  47      25.979   4.568  35.796  1.00 28.61           O  
ATOM    359  N   GLN L  48      26.946   6.295  36.868  1.00 27.61           N  
ATOM    360  CA  GLN L  48      25.669   6.714  37.374  1.00 26.34           C  
ATOM    361  CB  GLN L  48      25.603   6.715  38.909  1.00 28.60           C  
ATOM    362  CG  GLN L  48      25.787   5.313  39.494  1.00 32.26           C  
ATOM    363  CD  GLN L  48      25.710   5.401  41.010  1.00 35.73           C  
ATOM    364  OE1 GLN L  48      25.451   6.462  41.573  1.00 36.65           O  
ATOM    365  NE2 GLN L  48      25.941   4.246  41.690  1.00 36.17           N  
ATOM    366  C   GLN L  48      25.401   8.108  36.897  1.00 24.72           C  
ATOM    367  O   GLN L  48      26.279   8.782  36.365  1.00 22.49           O  
ATOM    368  N   PRO L  49      24.166   8.521  37.047  1.00 23.50           N  
ATOM    369  CA  PRO L  49      23.750   9.849  36.672  1.00 21.88           C  
ATOM    370  CD  PRO L  49      23.053   7.586  37.044  1.00 22.20           C  
ATOM    371  CB  PRO L  49      22.237   9.791  36.469  1.00 22.35           C  
ATOM    372  CG  PRO L  49      21.808   8.482  37.152  1.00 23.21           C  
ATOM    373  C   PRO L  49      24.163  10.835  37.720  1.00 21.34           C  
ATOM    374  O   PRO L  49      24.536  10.419  38.813  1.00 21.87           O  
ATOM    375  N   PRO L  50      24.102  12.105  37.421  1.00 20.52           N  
ATOM    376  CA  PRO L  50      24.523  13.092  38.375  1.00 19.80           C  
ATOM    377  CD  PRO L  50      24.264  12.563  36.051  1.00 20.62           C  
ATOM    378  CB  PRO L  50      24.608  14.405  37.599  1.00 18.59           C  
ATOM    379  CG  PRO L  50      24.908  13.955  36.158  1.00 21.83           C  
ATOM    380  C   PRO L  50      23.604  13.134  39.556  1.00 19.96           C  
ATOM    381  O   PRO L  50      22.404  12.913  39.393  1.00 20.17           O  
ATOM    382  N   LYS L  51      24.155  13.410  40.756  1.00 19.81           N  
ATOM    383  CA  LYS L  51      23.357  13.479  41.943  1.00 20.35           C  
ATOM    384  CB  LYS L  51      23.888  12.602  43.091  1.00 23.41           C  
ATOM    385  CG  LYS L  51      23.039  12.665  44.361  1.00 29.06           C  
ATOM    386  CD  LYS L  51      23.368  11.554  45.360  1.00 32.55           C  
ATOM    387  CE  LYS L  51      22.577  11.647  46.662  1.00 37.53           C  
ATOM    388  NZ  LYS L  51      22.958  10.535  47.560  1.00 39.58           N1+
ATOM    389  C   LYS L  51      23.375  14.906  42.395  1.00 20.50           C  
ATOM    390  O   LYS L  51      24.393  15.584  42.297  1.00 21.87           O  
ATOM    391  N   LEU L  52      22.233  15.402  42.906  1.00 19.51           N  
ATOM    392  CA  LEU L  52      22.131  16.778  43.309  1.00 18.58           C  
ATOM    393  CB  LEU L  52      20.672  17.265  43.299  1.00 18.90           C  
ATOM    394  CG  LEU L  52      20.474  18.654  43.929  1.00 18.40           C  
ATOM    395  CD1 LEU L  52      21.204  19.735  43.124  1.00 16.12           C  
ATOM    396  CD2 LEU L  52      18.986  18.960  44.181  1.00 20.96           C  
ATOM    397  C   LEU L  52      22.623  16.944  44.715  1.00 19.30           C  
ATOM    398  O   LEU L  52      22.036  16.389  45.640  1.00 21.80           O  
ATOM    399  N   LEU L  53      23.794  17.606  44.892  1.00 20.85           N  
ATOM    400  CA  LEU L  53      24.310  17.937  46.199  1.00 21.35           C  
ATOM    401  CB  LEU L  53      25.835  18.123  46.189  1.00 20.74           C  
ATOM    402  CG  LEU L  53      26.600  16.806  45.975  1.00 22.52           C  
ATOM    403  CD1 LEU L  53      28.118  17.040  45.983  1.00 23.64           C  
ATOM    404  CD2 LEU L  53      26.175  15.752  47.011  1.00 22.96           C  
ATOM    405  C   LEU L  53      23.724  19.185  46.807  1.00 21.10           C  
ATOM    406  O   LEU L  53      23.153  19.152  47.896  1.00 22.46           O  
ATOM    407  N   ILE L  54      23.836  20.329  46.090  1.00 20.89           N  
ATOM    408  CA  ILE L  54      23.439  21.594  46.652  1.00 20.69           C  
ATOM    409  CB  ILE L  54      24.594  22.348  47.246  1.00 22.07           C  
ATOM    410  CG1 ILE L  54      25.215  21.538  48.394  1.00 22.43           C  
ATOM    411  CG2 ILE L  54      24.101  23.740  47.672  1.00 20.88           C  
ATOM    412  CD1 ILE L  54      26.555  22.089  48.876  1.00 22.48           C  
ATOM    413  C   ILE L  54      22.840  22.460  45.583  1.00 19.86           C  
ATOM    414  O   ILE L  54      23.225  22.385  44.417  1.00 19.88           O  
ATOM    415  N   TYR L  55      21.868  23.314  45.971  1.00 20.04           N  
ATOM    416  CA  TYR L  55      21.232  24.206  45.041  1.00 19.68           C  
ATOM    417  CB  TYR L  55      19.835  23.728  44.591  1.00 19.40           C  
ATOM    418  CG  TYR L  55      18.927  23.580  45.767  1.00 22.07           C  
ATOM    419  CD1 TYR L  55      18.959  22.448  46.544  1.00 22.75           C  
ATOM    420  CD2 TYR L  55      18.043  24.574  46.098  1.00 23.19           C  
ATOM    421  CE1 TYR L  55      18.123  22.307  47.626  1.00 23.51           C  
ATOM    422  CE2 TYR L  55      17.202  24.441  47.177  1.00 25.18           C  
ATOM    423  CZ  TYR L  55      17.238  23.305  47.944  1.00 25.64           C  
ATOM    424  OH  TYR L  55      16.375  23.169  49.051  1.00 27.92           O  
ATOM    425  C   TYR L  55      21.141  25.558  45.686  1.00 20.81           C  
ATOM    426  O   TYR L  55      21.245  25.673  46.907  1.00 19.42           O  
ATOM    427  N   TRP L  56      20.984  26.641  44.895  1.00  9.89           N  
ATOM    428  CA  TRP L  56      20.962  27.970  45.459  1.00 11.09           C  
ATOM    429  CB  TRP L  56      19.774  28.256  46.395  1.00 12.24           C  
ATOM    430  CG  TRP L  56      18.503  28.579  45.647  1.00 12.41           C  
ATOM    431  CD2 TRP L  56      17.238  28.861  46.266  1.00 11.72           C  
ATOM    432  CD1 TRP L  56      18.310  28.701  44.302  1.00 11.49           C  
ATOM    433  NE1 TRP L  56      17.006  29.047  44.043  1.00 11.92           N  
ATOM    434  CE2 TRP L  56      16.334  29.147  45.243  1.00 12.02           C  
ATOM    435  CE3 TRP L  56      16.862  28.883  47.579  1.00 12.17           C  
ATOM    436  CZ2 TRP L  56      15.035  29.463  45.518  1.00 11.86           C  
ATOM    437  CZ3 TRP L  56      15.549  29.196  47.853  1.00 12.67           C  
ATOM    438  CH2 TRP L  56      14.654  29.480  46.841  1.00 11.65           C  
ATOM    439  C   TRP L  56      22.250  28.262  46.164  1.00 10.36           C  
ATOM    440  O   TRP L  56      22.291  28.981  47.163  1.00 11.68           O  
ATOM    441  N   ALA L  57      23.336  27.670  45.643  1.00  7.54           N  
ATOM    442  CA  ALA L  57      24.699  27.912  46.029  1.00  7.34           C  
ATOM    443  CB  ALA L  57      25.056  29.409  46.018  1.00 16.28           C  
ATOM    444  C   ALA L  57      25.033  27.379  47.390  1.00  7.97           C  
ATOM    445  O   ALA L  57      26.199  27.078  47.643  1.00 16.38           O  
ATOM    446  N   SER L  58      24.051  27.169  48.290  1.00  7.34           N  
ATOM    447  CA  SER L  58      24.497  26.737  49.588  1.00  7.31           C  
ATOM    448  CB  SER L  58      24.748  27.912  50.548  1.00 11.58           C  
ATOM    449  OG  SER L  58      25.782  28.746  50.050  1.00 16.06           O  
ATOM    450  C   SER L  58      23.460  25.891  50.254  1.00  7.67           C  
ATOM    451  O   SER L  58      23.655  25.473  51.395  1.00 11.60           O  
ATOM    452  N   THR L  59      22.338  25.582  49.580  1.00 24.72           N  
ATOM    453  CA  THR L  59      21.367  24.777  50.267  1.00 23.83           C  
ATOM    454  CB  THR L  59      19.952  25.081  49.882  1.00 25.80           C  
ATOM    455  OG1 THR L  59      19.646  26.438  50.172  1.00 25.65           O  
ATOM    456  CG2 THR L  59      19.018  24.141  50.661  1.00 21.16           C  
ATOM    457  C   THR L  59      21.628  23.345  49.946  1.00 24.98           C  
ATOM    458  O   THR L  59      21.715  22.956  48.783  1.00 25.18           O  
ATOM    459  N   ARG L  60      21.779  22.513  50.994  1.00 25.38           N  
ATOM    460  CA  ARG L  60      22.054  21.130  50.752  1.00 26.20           C  
ATOM    461  CB  ARG L  60      22.908  20.460  51.838  1.00 28.68           C  
ATOM    462  CG  ARG L  60      22.314  20.517  53.243  1.00 32.79           C  
ATOM    463  CD  ARG L  60      23.241  19.907  54.297  1.00 35.57           C  
ATOM    464  NE  ARG L  60      24.424  20.805  54.424  1.00 39.50           N  
ATOM    465  CZ  ARG L  60      24.387  21.869  55.279  1.00 41.25           C  
ATOM    466  NH1 ARG L  60      23.280  22.096  56.043  1.00 42.93           N1+
ATOM    467  NH2 ARG L  60      25.457  22.712  55.368  1.00 41.36           N  
ATOM    468  C   ARG L  60      20.775  20.379  50.578  1.00 26.26           C  
ATOM    469  O   ARG L  60      19.771  20.650  51.236  1.00 27.18           O  
ATOM    470  N   GLU L  61      20.804  19.406  49.647  1.00 25.66           N  
ATOM    471  CA  GLU L  61      19.676  18.572  49.354  1.00 27.20           C  
ATOM    472  CB  GLU L  61      19.856  17.759  48.059  1.00 28.67           C  
ATOM    473  CG  GLU L  61      18.665  16.875  47.690  1.00 31.85           C  
ATOM    474  CD  GLU L  61      17.528  17.774  47.224  1.00 32.33           C  
ATOM    475  OE1 GLU L  61      16.899  18.439  48.087  1.00 35.33           O  
ATOM    476  OE2 GLU L  61      17.267  17.800  45.993  1.00 34.24           O1-
ATOM    477  C   GLU L  61      19.543  17.614  50.493  1.00 28.32           C  
ATOM    478  O   GLU L  61      20.525  17.298  51.161  1.00 26.99           O  
ATOM    479  N   SER L  62      18.316  17.124  50.757  1.00 29.21           N  
ATOM    480  CA  SER L  62      18.155  16.259  51.890  1.00 29.04           C  
ATOM    481  CB  SER L  62      16.701  15.820  52.146  1.00 30.63           C  
ATOM    482  OG  SER L  62      16.242  14.986  51.093  1.00 34.31           O  
ATOM    483  C   SER L  62      18.976  15.027  51.682  1.00 28.05           C  
ATOM    484  O   SER L  62      19.101  14.524  50.566  1.00 28.21           O  
ATOM    485  N   GLY L  63      19.582  14.525  52.776  1.00 27.95           N  
ATOM    486  CA  GLY L  63      20.338  13.307  52.726  1.00 28.36           C  
ATOM    487  C   GLY L  63      21.790  13.602  52.515  1.00 28.56           C  
ATOM    488  O   GLY L  63      22.632  12.733  52.734  1.00 29.69           O  
ATOM    489  N   VAL L  64      22.135  14.833  52.092  1.00 28.06           N  
ATOM    490  CA  VAL L  64      23.521  15.134  51.853  1.00 27.62           C  
ATOM    491  CB  VAL L  64      23.718  16.326  50.960  1.00 26.61           C  
ATOM    492  CG1 VAL L  64      25.221  16.621  50.860  1.00 27.13           C  
ATOM    493  CG2 VAL L  64      23.056  16.046  49.601  1.00 26.68           C  
ATOM    494  C   VAL L  64      24.181  15.431  53.167  1.00 28.16           C  
ATOM    495  O   VAL L  64      23.643  16.166  53.995  1.00 29.73           O  
ATOM    496  N   PRO L  65      25.356  14.893  53.364  1.00 28.83           N  
ATOM    497  CA  PRO L  65      26.083  15.078  54.596  1.00 29.65           C  
ATOM    498  CD  PRO L  65      25.753  13.678  52.676  1.00 28.35           C  
ATOM    499  CB  PRO L  65      27.175  14.006  54.609  1.00 29.38           C  
ATOM    500  CG  PRO L  65      27.180  13.423  53.182  1.00 30.56           C  
ATOM    501  C   PRO L  65      26.585  16.480  54.771  1.00 32.42           C  
ATOM    502  O   PRO L  65      26.823  17.172  53.783  1.00 31.37           O  
ATOM    503  N   ASP L  66      26.775  16.893  56.040  1.00 35.20           N  
ATOM    504  CA  ASP L  66      27.167  18.212  56.454  1.00 35.07           C  
ATOM    505  CB  ASP L  66      27.221  18.375  57.980  1.00 39.75           C  
ATOM    506  CG  ASP L  66      25.816  18.308  58.553  1.00 44.69           C  
ATOM    507  OD1 ASP L  66      24.852  18.098  57.771  1.00 48.39           O  
ATOM    508  OD2 ASP L  66      25.691  18.472  59.795  1.00 44.71           O1-
ATOM    509  C   ASP L  66      28.542  18.530  55.958  1.00 35.56           C  
ATOM    510  O   ASP L  66      28.892  19.699  55.800  1.00 37.49           O  
ATOM    511  N   ARG L  67      29.368  17.502  55.706  1.00 33.75           N  
ATOM    512  CA  ARG L  67      30.733  17.739  55.329  1.00 30.59           C  
ATOM    513  CB  ARG L  67      31.574  16.462  55.120  1.00 31.29           C  
ATOM    514  CG  ARG L  67      31.108  15.528  54.000  1.00 31.27           C  
ATOM    515  CD  ARG L  67      32.069  14.353  53.786  1.00 31.11           C  
ATOM    516  NE  ARG L  67      31.674  13.270  54.728  1.00 30.60           N  
ATOM    517  CZ  ARG L  67      30.864  12.257  54.302  1.00 32.65           C  
ATOM    518  NH1 ARG L  67      30.547  12.148  52.980  1.00 32.62           N1+
ATOM    519  NH2 ARG L  67      30.369  11.352  55.199  1.00 32.20           N  
ATOM    520  C   ARG L  67      30.762  18.539  54.064  1.00 28.23           C  
ATOM    521  O   ARG L  67      31.752  19.216  53.785  1.00 26.63           O  
ATOM    522  N   PHE L  68      29.699  18.439  53.240  1.00 26.62           N  
ATOM    523  CA  PHE L  68      29.638  19.183  52.012  1.00 27.04           C  
ATOM    524  CB  PHE L  68      28.714  18.544  50.965  1.00 27.62           C  
ATOM    525  CG  PHE L  68      29.337  17.282  50.476  1.00 28.21           C  
ATOM    526  CD1 PHE L  68      29.219  16.106  51.174  1.00 28.87           C  
ATOM    527  CD2 PHE L  68      30.036  17.275  49.298  1.00 29.29           C  
ATOM    528  CE1 PHE L  68      29.796  14.951  50.707  1.00 28.22           C  
ATOM    529  CE2 PHE L  68      30.615  16.123  48.826  1.00 29.09           C  
ATOM    530  CZ  PHE L  68      30.500  14.951  49.529  1.00 28.98           C  
ATOM    531  C   PHE L  68      29.065  20.539  52.285  1.00 26.60           C  
ATOM    532  O   PHE L  68      27.983  20.664  52.854  1.00 27.04           O  
ATOM    533  N   THR L  69      29.788  21.603  51.874  1.00 26.08           N  
ATOM    534  CA  THR L  69      29.280  22.927  52.080  1.00 26.61           C  
ATOM    535  CB  THR L  69      29.999  23.686  53.155  1.00 27.33           C  
ATOM    536  OG1 THR L  69      29.941  22.974  54.382  1.00 27.77           O  
ATOM    537  CG2 THR L  69      29.323  25.056  53.322  1.00 27.72           C  
ATOM    538  C   THR L  69      29.457  23.693  50.807  1.00 27.39           C  
ATOM    539  O   THR L  69      30.494  23.611  50.150  1.00 27.25           O  
ATOM    540  N   GLY L  70      28.433  24.478  50.429  1.00 25.00           N  
ATOM    541  CA  GLY L  70      28.540  25.261  49.237  1.00 24.35           C  
ATOM    542  C   GLY L  70      28.497  26.691  49.663  1.00 25.22           C  
ATOM    543  O   GLY L  70      27.725  27.067  50.544  1.00 22.72           O  
ATOM    544  N   SER L  71      29.339  27.535  49.036  1.00 23.60           N  
ATOM    545  CA  SER L  71      29.371  28.917  49.413  1.00 23.51           C  
ATOM    546  CB  SER L  71      30.442  29.247  50.467  1.00 24.03           C  
ATOM    547  OG  SER L  71      31.738  29.027  49.933  1.00 25.87           O  
ATOM    548  C   SER L  71      29.688  29.724  48.196  1.00 23.46           C  
ATOM    549  O   SER L  71      29.921  29.179  47.118  1.00 22.82           O  
ATOM    550  N   GLY L  72      29.698  31.064  48.350  1.00 22.73           N  
ATOM    551  CA  GLY L  72      30.003  31.927  47.245  1.00 23.26           C  
ATOM    552  C   GLY L  72      28.772  32.683  46.867  1.00 23.50           C  
ATOM    553  O   GLY L  72      27.671  32.379  47.322  1.00 23.00           O  
ATOM    554  N   SER L  73      28.942  33.735  46.041  1.00 24.78           N  
ATOM    555  CA  SER L  73      27.817  34.506  45.604  1.00 25.73           C  
ATOM    556  CB  SER L  73      27.398  35.595  46.606  1.00 26.11           C  
ATOM    557  OG  SER L  73      26.279  36.319  46.114  1.00 29.91           O  
ATOM    558  C   SER L  73      28.222  35.195  44.344  1.00 25.17           C  
ATOM    559  O   SER L  73      29.407  35.325  44.044  1.00 26.88           O  
ATOM    560  N   GLY L  74      27.228  35.653  43.562  1.00 24.62           N  
ATOM    561  CA  GLY L  74      27.534  36.365  42.362  1.00 22.74           C  
ATOM    562  C   GLY L  74      28.220  35.451  41.392  1.00 23.38           C  
ATOM    563  O   GLY L  74      27.609  34.532  40.855  1.00 23.75           O  
ATOM    564  N   THR L  75      29.466  35.809  41.027  1.00 23.69           N  
ATOM    565  CA  THR L  75      30.320  35.100  40.107  1.00 24.92           C  
ATOM    566  CB  THR L  75      31.295  36.010  39.418  1.00 25.16           C  
ATOM    567  OG1 THR L  75      32.208  36.559  40.357  1.00 28.91           O  
ATOM    568  CG2 THR L  75      30.515  37.137  38.724  1.00 25.87           C  
ATOM    569  C   THR L  75      31.139  33.984  40.695  1.00 25.49           C  
ATOM    570  O   THR L  75      31.476  33.039  39.983  1.00 25.86           O  
ATOM    571  N   ASP L  76      31.558  34.077  41.975  1.00 26.37           N  
ATOM    572  CA  ASP L  76      32.497  33.090  42.444  1.00 26.49           C  
ATOM    573  CB  ASP L  76      33.766  33.702  43.064  1.00 30.04           C  
ATOM    574  CG  ASP L  76      34.613  34.298  41.946  1.00 35.47           C  
ATOM    575  OD1 ASP L  76      34.540  33.772  40.804  1.00 36.07           O  
ATOM    576  OD2 ASP L  76      35.350  35.282  42.221  1.00 38.30           O1-
ATOM    577  C   ASP L  76      31.882  32.190  43.470  1.00 25.00           C  
ATOM    578  O   ASP L  76      31.366  32.651  44.488  1.00 24.82           O  
ATOM    579  N   PHE L  77      31.949  30.860  43.228  1.00 24.08           N  
ATOM    580  CA  PHE L  77      31.370  29.929  44.154  1.00 22.65           C  
ATOM    581  CB  PHE L  77      30.134  29.189  43.608  1.00 19.90           C  
ATOM    582  CG  PHE L  77      29.134  30.203  43.162  1.00 19.09           C  
ATOM    583  CD1 PHE L  77      28.497  31.009  44.071  1.00 17.71           C  
ATOM    584  CD2 PHE L  77      28.860  30.384  41.827  1.00 17.27           C  
ATOM    585  CE1 PHE L  77      27.586  31.953  43.662  1.00 18.08           C  
ATOM    586  CE2 PHE L  77      27.946  31.325  41.413  1.00 17.49           C  
ATOM    587  CZ  PHE L  77      27.299  32.113  42.330  1.00 16.81           C  
ATOM    588  C   PHE L  77      32.388  28.870  44.475  1.00 23.83           C  
ATOM    589  O   PHE L  77      33.322  28.643  43.706  1.00 24.43           O  
ATOM    590  N   THR L  78      32.242  28.206  45.646  1.00 21.72           N  
ATOM    591  CA  THR L  78      33.155  27.163  46.027  1.00 24.79           C  
ATOM    592  CB  THR L  78      34.204  27.594  47.011  1.00 25.12           C  
ATOM    593  OG1 THR L  78      33.593  28.205  48.137  1.00 28.73           O  
ATOM    594  CG2 THR L  78      35.190  28.557  46.342  1.00 25.55           C  
ATOM    595  C   THR L  78      32.417  26.041  46.691  1.00 24.17           C  
ATOM    596  O   THR L  78      31.440  26.250  47.409  1.00 24.44           O  
ATOM    597  N   LEU L  79      32.892  24.801  46.456  1.00 23.34           N  
ATOM    598  CA  LEU L  79      32.330  23.645  47.095  1.00 23.00           C  
ATOM    599  CB  LEU L  79      31.945  22.528  46.113  1.00 21.65           C  
ATOM    600  CG  LEU L  79      31.342  21.284  46.794  1.00 22.64           C  
ATOM    601  CD1 LEU L  79      30.000  21.596  47.473  1.00 20.78           C  
ATOM    602  CD2 LEU L  79      31.245  20.108  45.817  1.00 20.89           C  
ATOM    603  C   LEU L  79      33.408  23.123  47.990  1.00 23.46           C  
ATOM    604  O   LEU L  79      34.557  22.989  47.571  1.00 22.89           O  
ATOM    605  N   THR L  80      33.081  22.827  49.264  1.00 24.88           N  
ATOM    606  CA  THR L  80      34.123  22.389  50.146  1.00 27.42           C  
ATOM    607  CB  THR L  80      34.454  23.403  51.196  1.00 27.80           C  
ATOM    608  OG1 THR L  80      34.828  24.627  50.583  1.00 28.86           O  
ATOM    609  CG2 THR L  80      35.618  22.871  52.047  1.00 29.59           C  
ATOM    610  C   THR L  80      33.711  21.136  50.853  1.00 27.14           C  
ATOM    611  O   THR L  80      32.554  20.966  51.236  1.00 26.32           O  
ATOM    612  N   ILE L  81      34.675  20.211  51.030  1.00 28.70           N  
ATOM    613  CA  ILE L  81      34.415  18.991  51.737  1.00 29.34           C  
ATOM    614  CB  ILE L  81      34.761  17.771  50.934  1.00 29.10           C  
ATOM    615  CG1 ILE L  81      33.927  17.750  49.643  1.00 28.65           C  
ATOM    616  CG2 ILE L  81      34.536  16.534  51.819  1.00 27.47           C  
ATOM    617  CD1 ILE L  81      34.449  16.777  48.587  1.00 27.96           C  
ATOM    618  C   ILE L  81      35.299  19.020  52.946  1.00 29.77           C  
ATOM    619  O   ILE L  81      36.524  18.967  52.840  1.00 32.50           O  
ATOM    620  N   SER L  82      34.680  19.069  54.140  1.00 30.77           N  
ATOM    621  CA  SER L  82      35.411  19.217  55.368  1.00 31.71           C  
ATOM    622  CB  SER L  82      34.512  19.083  56.606  1.00 29.91           C  
ATOM    623  OG  SER L  82      33.432  19.998  56.526  1.00 34.24           O  
ATOM    624  C   SER L  82      36.421  18.123  55.475  1.00 32.37           C  
ATOM    625  O   SER L  82      37.617  18.377  55.592  1.00 34.33           O  
ATOM    626  N   SER L  83      35.961  16.860  55.463  1.00 32.90           N  
ATOM    627  CA  SER L  83      36.889  15.774  55.543  1.00 32.93           C  
ATOM    628  CB  SER L  83      36.885  15.083  56.917  1.00 33.61           C  
ATOM    629  OG  SER L  83      37.822  14.016  56.942  1.00 38.18           O  
ATOM    630  C   SER L  83      36.447  14.783  54.519  1.00 31.63           C  
ATOM    631  O   SER L  83      35.352  14.233  54.606  1.00 29.05           O  
ATOM    632  N   VAL L  84      37.317  14.511  53.531  1.00 32.52           N  
ATOM    633  CA  VAL L  84      36.986  13.656  52.427  1.00 31.83           C  
ATOM    634  CB  VAL L  84      38.002  13.711  51.327  1.00 30.80           C  
ATOM    635  CG1 VAL L  84      37.659  12.642  50.278  1.00 31.73           C  
ATOM    636  CG2 VAL L  84      38.027  15.140  50.762  1.00 31.47           C  
ATOM    637  C   VAL L  84      36.872  12.232  52.864  1.00 32.23           C  
ATOM    638  O   VAL L  84      37.625  11.753  53.710  1.00 30.92           O  
ATOM    639  N   GLN L  85      35.894  11.520  52.267  1.00 31.44           N  
ATOM    640  CA  GLN L  85      35.648  10.137  52.562  1.00 32.22           C  
ATOM    641  CB  GLN L  85      34.190   9.855  52.967  1.00 31.25           C  
ATOM    642  CG  GLN L  85      33.731  10.603  54.225  1.00 36.27           C  
ATOM    643  CD  GLN L  85      34.407   9.974  55.432  1.00 39.23           C  
ATOM    644  OE1 GLN L  85      34.695   8.779  55.445  1.00 40.01           O  
ATOM    645  NE2 GLN L  85      34.673  10.795  56.483  1.00 40.31           N  
ATOM    646  C   GLN L  85      35.903   9.382  51.292  1.00 32.19           C  
ATOM    647  O   GLN L  85      35.926   9.956  50.207  1.00 33.01           O  
ATOM    648  N   ALA L  86      36.105   8.055  51.396  1.00 31.37           N  
ATOM    649  CA  ALA L  86      36.406   7.254  50.240  1.00 29.60           C  
ATOM    650  CB  ALA L  86      36.621   5.771  50.587  1.00 29.34           C  
ATOM    651  C   ALA L  86      35.262   7.320  49.271  1.00 29.33           C  
ATOM    652  O   ALA L  86      35.462   7.414  48.061  1.00 28.75           O  
ATOM    653  N   GLU L  87      34.026   7.300  49.791  1.00 27.97           N  
ATOM    654  CA  GLU L  87      32.820   7.286  49.009  1.00 29.95           C  
ATOM    655  CB  GLU L  87      31.562   7.222  49.885  1.00 32.63           C  
ATOM    656  CG  GLU L  87      31.472   8.408  50.842  1.00 37.60           C  
ATOM    657  CD  GLU L  87      30.206   8.267  51.664  1.00 41.55           C  
ATOM    658  OE1 GLU L  87      30.073   7.243  52.383  1.00 43.81           O  
ATOM    659  OE2 GLU L  87      29.359   9.195  51.587  1.00 42.00           O1-
ATOM    660  C   GLU L  87      32.726   8.541  48.195  1.00 29.65           C  
ATOM    661  O   GLU L  87      32.078   8.561  47.150  1.00 29.63           O  
ATOM    662  N   ASP L  88      33.357   9.623  48.675  1.00 28.57           N  
ATOM    663  CA  ASP L  88      33.315  10.932  48.088  1.00 26.39           C  
ATOM    664  CB  ASP L  88      33.981  11.994  48.985  1.00 25.33           C  
ATOM    665  CG  ASP L  88      33.098  12.175  50.219  1.00 27.21           C  
ATOM    666  OD1 ASP L  88      31.900  11.788  50.150  1.00 27.06           O  
ATOM    667  OD2 ASP L  88      33.609  12.697  51.246  1.00 26.02           O1-
ATOM    668  C   ASP L  88      33.952  10.962  46.726  1.00 26.34           C  
ATOM    669  O   ASP L  88      33.740  11.910  45.972  1.00 27.20           O  
ATOM    670  N   LEU L  89      34.788   9.971  46.376  1.00 25.69           N  
ATOM    671  CA  LEU L  89      35.443  10.005  45.095  1.00 24.35           C  
ATOM    672  CB  LEU L  89      36.401   8.806  44.927  1.00 25.94           C  
ATOM    673  CG  LEU L  89      37.226   8.730  43.626  1.00 27.24           C  
ATOM    674  CD1 LEU L  89      38.249   7.590  43.720  1.00 25.16           C  
ATOM    675  CD2 LEU L  89      36.350   8.555  42.378  1.00 27.30           C  
ATOM    676  C   LEU L  89      34.405  10.039  44.004  1.00 23.92           C  
ATOM    677  O   LEU L  89      33.502   9.204  43.937  1.00 27.02           O  
ATOM    678  N   ALA L  90      34.525  11.043  43.105  1.00 20.88           N  
ATOM    679  CA  ALA L  90      33.611  11.221  42.012  1.00 20.05           C  
ATOM    680  CB  ALA L  90      32.140  11.358  42.445  1.00 21.73           C  
ATOM    681  C   ALA L  90      33.989  12.499  41.324  1.00 20.41           C  
ATOM    682  O   ALA L  90      35.011  13.109  41.637  1.00 18.30           O  
ATOM    683  N   VAL L  91      33.181  12.917  40.326  1.00 20.26           N  
ATOM    684  CA  VAL L  91      33.428  14.146  39.623  1.00 17.97           C  
ATOM    685  CB  VAL L  91      33.300  14.012  38.132  1.00 18.59           C  
ATOM    686  CG1 VAL L  91      33.483  15.398  37.489  1.00 16.05           C  
ATOM    687  CG2 VAL L  91      34.317  12.966  37.647  1.00 16.23           C  
ATOM    688  C   VAL L  91      32.372  15.110  40.068  1.00 18.58           C  
ATOM    689  O   VAL L  91      31.214  14.733  40.230  1.00 19.89           O  
ATOM    690  N   TYR L  92      32.743  16.390  40.282  1.00 18.74           N  
ATOM    691  CA  TYR L  92      31.781  17.344  40.764  1.00 17.72           C  
ATOM    692  CB  TYR L  92      32.225  18.049  42.056  1.00 17.85           C  
ATOM    693  CG  TYR L  92      32.272  17.022  43.135  1.00 18.27           C  
ATOM    694  CD1 TYR L  92      33.339  16.162  43.238  1.00 18.71           C  
ATOM    695  CD2 TYR L  92      31.250  16.927  44.051  1.00 19.11           C  
ATOM    696  CE1 TYR L  92      33.383  15.215  44.234  1.00 16.45           C  
ATOM    697  CE2 TYR L  92      31.287  15.983  45.049  1.00 17.79           C  
ATOM    698  CZ  TYR L  92      32.357  15.129  45.145  1.00 17.25           C  
ATOM    699  OH  TYR L  92      32.395  14.163  46.172  1.00 18.49           O  
ATOM    700  C   TYR L  92      31.569  18.411  39.729  1.00 18.30           C  
ATOM    701  O   TYR L  92      32.523  18.994  39.213  1.00 16.76           O  
ATOM    702  N   TYR L  93      30.287  18.704  39.417  1.00 18.20           N  
ATOM    703  CA  TYR L  93      29.960  19.686  38.416  1.00 19.01           C  
ATOM    704  CB  TYR L  93      29.081  19.153  37.270  1.00 20.27           C  
ATOM    705  CG  TYR L  93      29.788  18.124  36.453  1.00 19.93           C  
ATOM    706  CD1 TYR L  93      30.705  18.492  35.495  1.00 20.22           C  
ATOM    707  CD2 TYR L  93      29.500  16.789  36.624  1.00 18.80           C  
ATOM    708  CE1 TYR L  93      31.340  17.538  34.736  1.00 21.50           C  
ATOM    709  CE2 TYR L  93      30.133  15.832  35.868  1.00 20.53           C  
ATOM    710  CZ  TYR L  93      31.058  16.206  34.920  1.00 22.26           C  
ATOM    711  OH  TYR L  93      31.710  15.228  34.139  1.00 23.04           O  
ATOM    712  C   TYR L  93      29.125  20.763  39.049  1.00 18.74           C  
ATOM    713  O   TYR L  93      28.316  20.500  39.936  1.00 17.15           O  
ATOM    714  N   CYS L  94      29.325  22.022  38.600  1.00 18.25           N  
ATOM    715  CA  CYS L  94      28.548  23.138  39.063  1.00 19.79           C  
ATOM    716  CB  CYS L  94      29.400  24.354  39.497  1.00 20.33           C  
ATOM    717  SG  CYS L  94      30.513  24.966  38.196  1.00 24.64           S  
ATOM    718  C   CYS L  94      27.687  23.545  37.904  1.00 17.78           C  
ATOM    719  O   CYS L  94      28.088  23.388  36.751  1.00 18.57           O  
ATOM    720  N   GLN L  95      26.465  24.060  38.169  1.00 17.31           N  
ATOM    721  CA  GLN L  95      25.585  24.361  37.071  1.00 17.70           C  
ATOM    722  CB  GLN L  95      24.369  23.427  36.996  1.00 16.73           C  
ATOM    723  CG  GLN L  95      23.406  23.822  35.874  1.00 15.64           C  
ATOM    724  CD  GLN L  95      22.009  23.346  36.247  1.00 16.53           C  
ATOM    725  OE1 GLN L  95      21.836  22.535  37.156  1.00 16.31           O  
ATOM    726  NE2 GLN L  95      20.978  23.886  35.543  1.00 15.44           N  
ATOM    727  C   GLN L  95      24.969  25.717  37.218  1.00 17.35           C  
ATOM    728  O   GLN L  95      24.555  26.126  38.301  1.00 18.92           O  
ATOM    729  N   ASN L  96      24.852  26.421  36.078  1.00 16.34           N  
ATOM    730  CA  ASN L  96      24.207  27.696  35.988  1.00 15.49           C  
ATOM    731  CB  ASN L  96      24.675  28.453  34.728  1.00 16.60           C  
ATOM    732  CG  ASN L  96      23.814  29.678  34.480  1.00 16.60           C  
ATOM    733  OD1 ASN L  96      23.235  30.255  35.398  1.00 16.56           O  
ATOM    734  ND2 ASN L  96      23.711  30.072  33.182  1.00 13.79           N  
ATOM    735  C   ASN L  96      22.752  27.394  35.824  1.00 15.93           C  
ATOM    736  O   ASN L  96      22.342  26.833  34.809  1.00 16.53           O  
ATOM    737  N   ASP L  97      21.969  27.509  36.905  1.00 13.13           N  
ATOM    738  CA  ASP L  97      20.546  27.327  36.827  1.00 13.92           C  
ATOM    739  CB  ASP L  97      19.916  26.442  37.918  1.00 14.67           C  
ATOM    740  CG  ASP L  97      20.228  26.974  39.289  1.00 13.58           C  
ATOM    741  OD1 ASP L  97      21.377  26.767  39.762  1.00 14.46           O  
ATOM    742  OD2 ASP L  97      19.302  27.569  39.895  1.00 14.47           O1-
ATOM    743  C   ASP L  97      19.822  28.629  36.622  1.00 16.46           C  
ATOM    744  O   ASP L  97      18.597  28.670  36.696  1.00 20.04           O  
ATOM    745  N   TYR L  98      20.563  29.750  36.527  1.00 17.97           N  
ATOM    746  CA  TYR L  98      19.983  31.066  36.435  1.00 18.12           C  
ATOM    747  CB  TYR L  98      21.050  32.165  36.613  1.00 19.97           C  
ATOM    748  CG  TYR L  98      20.388  33.496  36.510  1.00 21.01           C  
ATOM    749  CD1 TYR L  98      19.610  33.969  37.541  1.00 10.97           C  
ATOM    750  CD2 TYR L  98      20.564  34.281  35.394  1.00 20.35           C  
ATOM    751  CE1 TYR L  98      19.002  35.199  37.453  1.00 23.25           C  
ATOM    752  CE2 TYR L  98      19.959  35.512  35.300  1.00 11.44           C  
ATOM    753  CZ  TYR L  98      19.174  35.971  36.329  1.00 12.70           C  
ATOM    754  OH  TYR L  98      18.550  37.234  36.236  1.00 13.57           O  
ATOM    755  C   TYR L  98      19.234  31.330  35.156  1.00 18.22           C  
ATOM    756  O   TYR L  98      18.101  31.806  35.205  1.00 18.98           O  
ATOM    757  N   SER L  99      19.817  31.029  33.974  1.00 16.96           N  
ATOM    758  CA  SER L  99      19.125  31.376  32.760  1.00 16.84           C  
ATOM    759  CB  SER L  99      19.565  32.721  32.155  1.00 19.33           C  
ATOM    760  OG  SER L  99      19.206  33.792  33.013  1.00 21.49           O  
ATOM    761  C   SER L  99      19.411  30.350  31.712  1.00 17.50           C  
ATOM    762  O   SER L  99      20.285  29.500  31.868  1.00 17.29           O  
ATOM    763  N   TYR L 100      18.650  30.422  30.601  1.00 17.68           N  
ATOM    764  CA  TYR L 100      18.793  29.515  29.501  1.00 17.44           C  
ATOM    765  CB  TYR L 100      17.504  29.338  28.678  1.00 17.25           C  
ATOM    766  CG  TYR L 100      16.461  28.741  29.561  1.00 18.65           C  
ATOM    767  CD1 TYR L 100      16.489  27.401  29.867  1.00 19.36           C  
ATOM    768  CD2 TYR L 100      15.448  29.519  30.074  1.00 20.02           C  
ATOM    769  CE1 TYR L 100      15.528  26.845  30.679  1.00 21.38           C  
ATOM    770  CE2 TYR L 100      14.484  28.969  30.887  1.00 22.94           C  
ATOM    771  CZ  TYR L 100      14.524  27.630  31.191  1.00 22.85           C  
ATOM    772  OH  TYR L 100      13.537  27.062  32.024  1.00 25.03           O  
ATOM    773  C   TYR L 100      19.825  30.089  28.586  1.00 16.34           C  
ATOM    774  O   TYR L 100      19.918  31.306  28.439  1.00 18.61           O  
ATOM    775  N   PRO L 101      20.628  29.254  27.977  1.00 17.40           N  
ATOM    776  CA  PRO L 101      20.535  27.839  28.218  1.00 17.73           C  
ATOM    777  CD  PRO L 101      21.009  29.538  26.602  1.00 16.58           C  
ATOM    778  CB  PRO L 101      21.142  27.153  26.997  1.00 16.28           C  
ATOM    779  CG  PRO L 101      20.976  28.187  25.874  1.00 16.68           C  
ATOM    780  C   PRO L 101      21.246  27.476  29.479  1.00 16.69           C  
ATOM    781  O   PRO L 101      22.170  28.189  29.867  1.00 16.08           O  
ATOM    782  N   LEU L 102      20.851  26.363  30.128  1.00 14.63           N  
ATOM    783  CA  LEU L 102      21.549  25.994  31.322  1.00 13.69           C  
ATOM    784  CB  LEU L 102      20.870  24.896  32.169  1.00 13.89           C  
ATOM    785  CG  LEU L 102      19.557  25.313  32.874  1.00 16.37           C  
ATOM    786  CD1 LEU L 102      19.784  26.428  33.907  1.00 17.87           C  
ATOM    787  CD2 LEU L 102      18.452  25.655  31.869  1.00 15.29           C  
ATOM    788  C   LEU L 102      22.895  25.498  30.902  1.00 13.58           C  
ATOM    789  O   LEU L 102      23.039  24.873  29.852  1.00 14.37           O  
ATOM    790  N   THR L 103      23.931  25.796  31.712  1.00 13.68           N  
ATOM    791  CA  THR L 103      25.264  25.392  31.363  1.00 14.01           C  
ATOM    792  CB  THR L 103      26.130  26.549  30.954  1.00 15.19           C  
ATOM    793  OG1 THR L 103      26.249  27.473  32.028  1.00 14.40           O  
ATOM    794  CG2 THR L 103      25.499  27.234  29.730  1.00 12.26           C  
ATOM    795  C   THR L 103      25.918  24.744  32.549  1.00 14.15           C  
ATOM    796  O   THR L 103      25.647  25.088  33.698  1.00 15.08           O  
ATOM    797  N   PHE L 104      26.823  23.780  32.281  1.00 16.23           N  
ATOM    798  CA  PHE L 104      27.505  23.063  33.324  1.00 17.08           C  
ATOM    799  CB  PHE L 104      27.354  21.533  33.228  1.00 16.70           C  
ATOM    800  CG  PHE L 104      25.933  21.132  33.452  1.00 17.36           C  
ATOM    801  CD1 PHE L 104      25.017  21.190  32.426  1.00 16.66           C  
ATOM    802  CD2 PHE L 104      25.520  20.678  34.684  1.00 15.99           C  
ATOM    803  CE1 PHE L 104      23.709  20.809  32.626  1.00 19.66           C  
ATOM    804  CE2 PHE L 104      24.214  20.296  34.889  1.00 17.04           C  
ATOM    805  CZ  PHE L 104      23.304  20.362  33.861  1.00 17.63           C  
ATOM    806  C   PHE L 104      28.974  23.326  33.185  1.00 17.50           C  
ATOM    807  O   PHE L 104      29.456  23.706  32.120  1.00 17.40           O  
ATOM    808  N   GLY L 105      29.727  23.148  34.289  1.00 18.50           N  
ATOM    809  CA  GLY L 105      31.147  23.352  34.253  1.00 18.56           C  
ATOM    810  C   GLY L 105      31.792  22.085  33.783  1.00 20.37           C  
ATOM    811  O   GLY L 105      31.135  21.062  33.596  1.00 20.01           O  
ATOM    812  N   ALA L 106      33.121  22.145  33.582  1.00 20.05           N  
ATOM    813  CA  ALA L 106      33.934  21.041  33.151  1.00 19.06           C  
ATOM    814  CB  ALA L 106      35.397  21.445  32.896  1.00 20.57           C  
ATOM    815  C   ALA L 106      33.928  19.995  34.222  1.00 18.14           C  
ATOM    816  O   ALA L 106      34.055  18.804  33.939  1.00 20.10           O  
ATOM    817  N   GLY L 107      33.850  20.424  35.496  1.00 17.45           N  
ATOM    818  CA  GLY L 107      33.809  19.492  36.587  1.00 17.83           C  
ATOM    819  C   GLY L 107      35.180  19.352  37.168  1.00 17.71           C  
ATOM    820  O   GLY L 107      36.183  19.631  36.513  1.00 17.17           O  
ATOM    821  N   THR L 108      35.236  18.924  38.448  1.00 17.77           N  
ATOM    822  CA  THR L 108      36.482  18.698  39.124  1.00 19.63           C  
ATOM    823  CB  THR L 108      36.640  19.530  40.364  1.00 21.52           C  
ATOM    824  OG1 THR L 108      36.546  20.911  40.043  1.00 22.91           O  
ATOM    825  CG2 THR L 108      38.006  19.225  41.004  1.00 20.66           C  
ATOM    826  C   THR L 108      36.478  17.264  39.552  1.00 20.61           C  
ATOM    827  O   THR L 108      35.636  16.843  40.344  1.00 18.03           O  
ATOM    828  N   LYS L 109      37.435  16.469  39.041  1.00 22.20           N  
ATOM    829  CA  LYS L 109      37.465  15.075  39.377  1.00 23.85           C  
ATOM    830  CB  LYS L 109      38.057  14.199  38.257  1.00 26.13           C  
ATOM    831  CG  LYS L 109      38.102  12.706  38.588  1.00 31.86           C  
ATOM    832  CD  LYS L 109      38.421  11.820  37.383  1.00 34.96           C  
ATOM    833  CE  LYS L 109      38.595  10.340  37.732  1.00 39.20           C  
ATOM    834  NZ  LYS L 109      37.294   9.766  38.135  1.00 42.24           N1+
ATOM    835  C   LYS L 109      38.316  14.887  40.591  1.00 22.60           C  
ATOM    836  O   LYS L 109      39.445  15.369  40.647  1.00 24.12           O  
ATOM    837  N   LEU L 110      37.782  14.178  41.605  1.00 21.99           N  
ATOM    838  CA  LEU L 110      38.562  13.906  42.781  1.00 23.07           C  
ATOM    839  CB  LEU L 110      37.783  13.993  44.103  1.00 20.40           C  
ATOM    840  CG  LEU L 110      37.447  15.422  44.559  1.00 18.81           C  
ATOM    841  CD1 LEU L 110      36.669  15.404  45.883  1.00 17.78           C  
ATOM    842  CD2 LEU L 110      38.710  16.292  44.644  1.00 19.15           C  
ATOM    843  C   LEU L 110      39.079  12.504  42.684  1.00 24.87           C  
ATOM    844  O   LEU L 110      38.311  11.547  42.590  1.00 26.02           O  
ATOM    845  N   GLU L 111      40.418  12.355  42.724  1.00 27.27           N  
ATOM    846  CA  GLU L 111      41.012  11.055  42.623  1.00 29.69           C  
ATOM    847  CB  GLU L 111      42.121  10.971  41.563  1.00 32.87           C  
ATOM    848  CG  GLU L 111      41.569  11.169  40.150  1.00 38.12           C  
ATOM    849  CD  GLU L 111      42.700  11.008  39.148  1.00 41.22           C  
ATOM    850  OE1 GLU L 111      43.795  11.575  39.404  1.00 43.93           O  
ATOM    851  OE2 GLU L 111      42.487  10.314  38.119  1.00 45.10           O1-
ATOM    852  C   GLU L 111      41.575  10.695  43.960  1.00 30.02           C  
ATOM    853  O   GLU L 111      41.915  11.566  44.758  1.00 29.71           O  
ATOM    854  N   LEU L 112      41.688   9.378  44.235  1.00 30.69           N  
ATOM    855  CA  LEU L 112      42.070   8.949  45.548  1.00 31.66           C  
ATOM    856  CB  LEU L 112      41.476   7.587  45.945  1.00 30.08           C  
ATOM    857  CG  LEU L 112      41.722   7.229  47.420  1.00 29.78           C  
ATOM    858  CD1 LEU L 112      41.078   8.264  48.359  1.00 36.44           C  
ATOM    859  CD2 LEU L 112      41.260   5.797  47.727  1.00  0.00           C  
ATOM    860  C   LEU L 112      43.552   8.890  45.696  1.00 32.59           C  
ATOM    861  O   LEU L 112      44.294   8.518  44.786  1.00 33.68           O  
ATOM    862  N   LYS L 113      44.007   9.279  46.901  1.00 29.65           N  
ATOM    863  CA  LYS L 113      45.401   9.318  47.199  1.00 32.48           C  
ATOM    864  CB  LYS L 113      45.897  10.764  47.378  1.00 32.07           C  
ATOM    865  CG  LYS L 113      47.410  10.947  47.307  1.00 34.99           C  
ATOM    866  CD  LYS L 113      47.811  12.416  47.148  1.00 37.36           C  
ATOM    867  CE  LYS L 113      49.321  12.647  47.068  1.00 38.97           C  
ATOM    868  NZ  LYS L 113      49.598  14.095  46.949  1.00 39.90           N1+
ATOM    869  C   LYS L 113      45.587   8.604  48.533  1.00 33.10           C  
ATOM    870  O   LYS L 113      44.558   8.247  49.169  1.00 33.72           O  
ATOM    871  OXT LYS L 113      46.767   8.419  48.936  1.00 41.75           O1-
TER     872      LYS L 113 
HETATM  873  N   UNK H 114       8.453   8.041  46.107  1.00 38.32           N  
HETATM  874  CA  UNK H 114       9.266   7.139  45.264  1.00 39.50           C  
HETATM  875  C   UNK H 114       9.255   7.606  43.848  1.00 39.25           C  
HETATM  876  O   UNK H 114       8.694   6.954  42.969  1.00 41.76           O  
ATOM    877  N   VAL H 115       9.885   8.764  43.591  1.00 37.11           N  
ATOM    878  CA  VAL H 115       9.963   9.265  42.252  1.00 34.59           C  
ATOM    879  CB  VAL H 115      10.353  10.711  42.197  1.00 35.76           C  
ATOM    880  CG1 VAL H 115      10.507  11.120  40.725  1.00 37.84           C  
ATOM    881  CG2 VAL H 115       9.316  11.532  42.980  1.00 37.36           C  
ATOM    882  C   VAL H 115      11.020   8.489  41.526  1.00 32.83           C  
ATOM    883  O   VAL H 115      12.054   8.146  42.100  1.00 32.64           O  
ATOM    884  N   GLN H 116      10.767   8.163  40.238  1.00 28.80           N  
ATOM    885  CA  GLN H 116      11.722   7.450  39.426  1.00 27.15           C  
ATOM    886  CB  GLN H 116      11.523   5.925  39.399  1.00 31.24           C  
ATOM    887  CG  GLN H 116      11.940   5.165  40.650  1.00 36.69           C  
ATOM    888  CD  GLN H 116      11.571   3.708  40.409  1.00 41.23           C  
ATOM    889  OE1 GLN H 116      11.006   3.049  41.281  1.00 43.02           O  
ATOM    890  NE2 GLN H 116      11.890   3.190  39.195  1.00 41.67           N  
ATOM    891  C   GLN H 116      11.501   7.823  37.996  1.00 25.26           C  
ATOM    892  O   GLN H 116      10.367   8.017  37.570  1.00 24.92           O  
ATOM    893  N   LEU H 117      12.595   7.927  37.214  1.00 23.57           N  
ATOM    894  CA  LEU H 117      12.443   8.141  35.802  1.00 21.84           C  
ATOM    895  CB  LEU H 117      13.113   9.410  35.234  1.00 20.69           C  
ATOM    896  CG  LEU H 117      12.477  10.737  35.697  1.00 18.36           C  
ATOM    897  CD1 LEU H 117      12.883  11.102  37.129  1.00 18.87           C  
ATOM    898  CD2 LEU H 117      12.729  11.866  34.689  1.00 18.69           C  
ATOM    899  C   LEU H 117      13.068   6.969  35.117  1.00 21.99           C  
ATOM    900  O   LEU H 117      14.218   6.626  35.382  1.00 22.45           O  
ATOM    901  N   GLN H 118      12.314   6.318  34.208  1.00 21.94           N  
ATOM    902  CA  GLN H 118      12.828   5.160  33.535  1.00 23.77           C  
ATOM    903  CB  GLN H 118      11.850   3.972  33.558  1.00 27.99           C  
ATOM    904  CG  GLN H 118      11.603   3.419  34.964  1.00 33.92           C  
ATOM    905  CD  GLN H 118      12.760   2.494  35.322  1.00 33.48           C  
ATOM    906  OE1 GLN H 118      13.024   1.518  34.623  1.00 33.72           O  
ATOM    907  NE2 GLN H 118      13.471   2.796  36.441  1.00 36.08           N  
ATOM    908  C   GLN H 118      13.096   5.527  32.106  1.00 22.05           C  
ATOM    909  O   GLN H 118      12.240   6.088  31.422  1.00 22.73           O  
ATOM    910  N   GLN H 119      14.309   5.205  31.612  1.00 20.69           N  
ATOM    911  CA  GLN H 119      14.669   5.548  30.266  1.00 20.21           C  
ATOM    912  CB  GLN H 119      16.012   6.281  30.143  1.00 20.54           C  
ATOM    913  CG  GLN H 119      16.034   7.635  30.851  1.00 20.91           C  
ATOM    914  CD  GLN H 119      17.386   8.275  30.575  1.00 21.11           C  
ATOM    915  OE1 GLN H 119      17.988   8.891  31.452  1.00 21.70           O  
ATOM    916  NE2 GLN H 119      17.876   8.136  29.314  1.00 18.97           N  
ATOM    917  C   GLN H 119      14.785   4.295  29.460  1.00 19.74           C  
ATOM    918  O   GLN H 119      14.962   3.201  29.991  1.00 20.34           O  
ATOM    919  N   SER H 120      14.697   4.464  28.130  1.00 19.60           N  
ATOM    920  CA  SER H 120      14.709   3.397  27.172  1.00 19.12           C  
ATOM    921  CB  SER H 120      14.403   3.911  25.757  1.00 19.44           C  
ATOM    922  OG  SER H 120      14.422   2.844  24.827  1.00 19.19           O  
ATOM    923  C   SER H 120      16.065   2.752  27.163  1.00 20.07           C  
ATOM    924  O   SER H 120      17.018   3.265  27.741  1.00 19.80           O  
ATOM    925  N   GLY H 121      16.172   1.586  26.493  1.00 19.89           N  
ATOM    926  CA  GLY H 121      17.389   0.823  26.455  1.00 19.28           C  
ATOM    927  C   GLY H 121      18.380   1.463  25.531  1.00 19.77           C  
ATOM    928  O   GLY H 121      18.077   2.420  24.819  1.00 20.39           O  
ATOM    929  N   ALA H 122      19.610   0.909  25.524  1.00 19.31           N  
ATOM    930  CA  ALA H 122      20.692   1.431  24.736  1.00 19.28           C  
ATOM    931  CB  ALA H 122      22.035   0.725  24.991  1.00 17.19           C  
ATOM    932  C   ALA H 122      20.360   1.280  23.285  1.00 21.39           C  
ATOM    933  O   ALA H 122      19.631   0.371  22.889  1.00 23.80           O  
ATOM    934  N   GLU H 123      20.885   2.198  22.444  1.00 21.33           N  
ATOM    935  CA  GLU H 123      20.571   2.138  21.044  1.00 21.01           C  
ATOM    936  CB  GLU H 123      19.707   3.319  20.564  1.00 19.58           C  
ATOM    937  CG  GLU H 123      18.315   3.386  21.195  1.00 25.15           C  
ATOM    938  CD  GLU H 123      17.416   2.345  20.537  1.00 27.75           C  
ATOM    939  OE1 GLU H 123      17.881   1.682  19.572  1.00 31.89           O  
ATOM    940  OE2 GLU H 123      16.248   2.201  20.989  1.00 30.31           O1-
ATOM    941  C   GLU H 123      21.828   2.189  20.226  1.00 21.39           C  
ATOM    942  O   GLU H 123      22.808   2.833  20.596  1.00 20.71           O  
ATOM    943  N   LEU H 124      21.826   1.467  19.086  1.00 21.42           N  
ATOM    944  CA  LEU H 124      22.894   1.530  18.128  1.00 22.06           C  
ATOM    945  CB  LEU H 124      23.575   0.191  17.802  1.00 23.44           C  
ATOM    946  CG  LEU H 124      24.563  -0.309  18.864  1.00 25.00           C  
ATOM    947  CD1 LEU H 124      25.193  -1.641  18.437  1.00 27.13           C  
ATOM    948  CD2 LEU H 124      25.620   0.757  19.172  1.00 24.09           C  
ATOM    949  C   LEU H 124      22.276   1.991  16.849  1.00 23.06           C  
ATOM    950  O   LEU H 124      21.299   1.407  16.380  1.00 24.82           O  
ATOM    951  N   ALA H 125      22.833   3.054  16.239  1.00 23.89           N  
ATOM    952  CA  ALA H 125      22.217   3.532  15.036  1.00 24.90           C  
ATOM    953  CB  ALA H 125      21.358   4.786  15.257  1.00 27.63           C  
ATOM    954  C   ALA H 125      23.274   3.902  14.044  1.00 26.42           C  
ATOM    955  O   ALA H 125      24.391   4.270  14.402  1.00 26.29           O  
ATOM    956  N   ARG H 126      22.927   3.798  12.743  1.00 28.35           N  
ATOM    957  CA  ARG H 126      23.833   4.140  11.684  1.00 29.32           C  
ATOM    958  CB  ARG H 126      23.511   3.485  10.328  1.00 29.13           C  
ATOM    959  CG  ARG H 126      23.749   1.973  10.285  1.00 34.24           C  
ATOM    960  CD  ARG H 126      22.702   1.167  11.055  1.00 38.28           C  
ATOM    961  NE  ARG H 126      21.387   1.386  10.386  1.00 39.29           N  
ATOM    962  CZ  ARG H 126      20.292   0.668  10.766  1.00 40.03           C  
ATOM    963  NH1 ARG H 126      20.398  -0.291  11.733  1.00 39.02           N1+
ATOM    964  NH2 ARG H 126      19.081   0.918  10.184  1.00 40.35           N  
ATOM    965  C   ARG H 126      23.777   5.620  11.499  1.00 30.72           C  
ATOM    966  O   ARG H 126      22.789   6.274  11.834  1.00 31.32           O  
ATOM    967  N   PRO H 127      24.829   6.170  10.964  1.00 30.19           N  
ATOM    968  CA  PRO H 127      24.859   7.590  10.783  1.00 29.74           C  
ATOM    969  CD  PRO H 127      26.159   5.614  11.148  1.00 29.63           C  
ATOM    970  CB  PRO H 127      26.293   7.925  10.383  1.00 29.72           C  
ATOM    971  CG  PRO H 127      27.120   6.815  11.064  1.00 30.99           C  
ATOM    972  C   PRO H 127      23.814   8.015   9.804  1.00 30.52           C  
ATOM    973  O   PRO H 127      23.555   7.282   8.851  1.00 31.93           O  
ATOM    974  N   GLY H 128      23.187   9.184  10.038  1.00 28.82           N  
ATOM    975  CA  GLY H 128      22.204   9.696   9.131  1.00 27.13           C  
ATOM    976  C   GLY H 128      20.843   9.252   9.569  1.00 27.66           C  
ATOM    977  O   GLY H 128      19.834   9.741   9.065  1.00 25.65           O  
ATOM    978  N   ALA H 129      20.780   8.305  10.523  1.00 27.02           N  
ATOM    979  CA  ALA H 129      19.526   7.794  11.007  1.00 26.86           C  
ATOM    980  CB  ALA H 129      19.629   6.374  11.588  1.00 25.13           C  
ATOM    981  C   ALA H 129      19.030   8.687  12.101  1.00 26.60           C  
ATOM    982  O   ALA H 129      19.668   9.677  12.452  1.00 25.41           O  
ATOM    983  N   SER H 130      17.826   8.381  12.625  1.00 25.49           N  
ATOM    984  CA  SER H 130      17.281   9.128  13.721  1.00 25.83           C  
ATOM    985  CB  SER H 130      16.049   9.962  13.341  1.00 28.07           C  
ATOM    986  OG  SER H 130      15.017   9.114  12.860  1.00 34.38           O  
ATOM    987  C   SER H 130      16.863   8.138  14.768  1.00 25.05           C  
ATOM    988  O   SER H 130      16.544   6.991  14.460  1.00 27.06           O  
ATOM    989  N   VAL H 131      16.884   8.552  16.052  1.00 21.83           N  
ATOM    990  CA  VAL H 131      16.482   7.664  17.105  1.00 19.28           C  
ATOM    991  CB  VAL H 131      17.636   7.102  17.877  1.00 17.68           C  
ATOM    992  CG1 VAL H 131      18.395   8.265  18.536  1.00 15.71           C  
ATOM    993  CG2 VAL H 131      17.102   6.061  18.872  1.00 16.72           C  
ATOM    994  C   VAL H 131      15.625   8.433  18.062  1.00 19.05           C  
ATOM    995  O   VAL H 131      15.758   9.648  18.189  1.00 20.39           O  
ATOM    996  N   LYS H 132      14.695   7.736  18.749  1.00 18.72           N  
ATOM    997  CA  LYS H 132      13.834   8.397  19.690  1.00 17.82           C  
ATOM    998  CB  LYS H 132      12.344   8.320  19.313  1.00 18.81           C  
ATOM    999  CG  LYS H 132      11.414   9.024  20.306  1.00 23.33           C  
ATOM   1000  CD  LYS H 132       9.953   9.079  19.856  1.00 24.72           C  
ATOM   1001  CE  LYS H 132       9.515  10.440  19.317  1.00 24.66           C  
ATOM   1002  NZ  LYS H 132       8.118  10.360  18.833  1.00 25.96           N1+
ATOM   1003  C   LYS H 132      13.976   7.717  21.017  1.00 17.90           C  
ATOM   1004  O   LYS H 132      13.698   6.528  21.152  1.00 21.00           O  
ATOM   1005  N   LEU H 133      14.397   8.480  22.043  1.00 17.58           N  
ATOM   1006  CA  LEU H 133      14.597   7.967  23.370  1.00 14.98           C  
ATOM   1007  CB  LEU H 133      15.821   8.601  24.048  1.00 13.91           C  
ATOM   1008  CG  LEU H 133      17.173   8.146  23.462  1.00 18.89           C  
ATOM   1009  CD1 LEU H 133      17.205   8.223  21.930  1.00 18.80           C  
ATOM   1010  CD2 LEU H 133      18.314   8.980  24.058  1.00 17.78           C  
ATOM   1011  C   LEU H 133      13.382   8.307  24.177  1.00 16.72           C  
ATOM   1012  O   LEU H 133      12.688   9.278  23.884  1.00 16.70           O  
ATOM   1013  N   SER H 134      13.082   7.498  25.216  1.00 16.06           N  
ATOM   1014  CA  SER H 134      11.907   7.745  26.004  1.00 17.60           C  
ATOM   1015  CB  SER H 134      10.878   6.602  25.964  1.00 16.84           C  
ATOM   1016  OG  SER H 134      10.417   6.383  24.640  1.00 19.34           O  
ATOM   1017  C   SER H 134      12.298   7.867  27.445  1.00 18.26           C  
ATOM   1018  O   SER H 134      13.307   7.313  27.877  1.00 19.28           O  
ATOM   1019  N   CYS H 135      11.489   8.628  28.218  1.00 17.99           N  
ATOM   1020  CA  CYS H 135      11.711   8.818  29.624  1.00 19.47           C  
ATOM   1021  CB  CYS H 135      12.343  10.197  29.932  1.00 19.00           C  
ATOM   1022  SG  CYS H 135      12.656  10.501  31.698  1.00 22.95           S  
ATOM   1023  C   CYS H 135      10.364   8.726  30.294  1.00 20.33           C  
ATOM   1024  O   CYS H 135       9.518   9.608  30.153  1.00 21.43           O  
ATOM   1025  N   LYS H 136      10.136   7.639  31.061  1.00 20.25           N  
ATOM   1026  CA  LYS H 136       8.871   7.394  31.709  1.00 20.46           C  
ATOM   1027  CB  LYS H 136       8.505   5.896  31.711  1.00 21.77           C  
ATOM   1028  CG  LYS H 136       7.243   5.535  32.500  1.00 24.42           C  
ATOM   1029  CD  LYS H 136       5.934   6.032  31.888  0.50 25.74           C  
ATOM   1030  CE  LYS H 136       4.693   5.625  32.688  0.50 26.31           C  
ATOM   1031  NZ  LYS H 136       4.483   4.163  32.585  0.50 26.17           N1+
ATOM   1032  C   LYS H 136       8.976   7.818  33.138  1.00 20.71           C  
ATOM   1033  O   LYS H 136       9.899   7.419  33.844  1.00 19.48           O  
ATOM   1034  N   ALA H 137       8.010   8.632  33.610  1.00 21.60           N  
ATOM   1035  CA  ALA H 137       8.040   9.091  34.969  1.00 24.10           C  
ATOM   1036  CB  ALA H 137       7.483  10.515  35.135  1.00 22.08           C  
ATOM   1037  C   ALA H 137       7.180   8.177  35.777  1.00 25.08           C  
ATOM   1038  O   ALA H 137       6.113   7.754  35.335  1.00 26.46           O  
ATOM   1039  N   SER H 138       7.654   7.829  36.991  1.00 26.57           N  
ATOM   1040  CA  SER H 138       6.915   6.961  37.853  1.00 28.54           C  
ATOM   1041  CB  SER H 138       7.580   5.573  37.964  1.00 30.97           C  
ATOM   1042  OG  SER H 138       6.844   4.724  38.830  1.00 33.19           O  
ATOM   1043  C   SER H 138       6.919   7.594  39.211  1.00 29.19           C  
ATOM   1044  O   SER H 138       7.958   8.043  39.689  1.00 29.41           O  
ATOM   1045  N   GLY H 139       5.754   7.664  39.891  1.00 66.53           N  
ATOM   1046  CA  GLY H 139       5.771   8.137  41.251  1.00 67.27           C  
ATOM   1047  C   GLY H 139       5.330   9.565  41.429  1.00 68.85           C  
ATOM   1048  O   GLY H 139       5.231  10.019  42.569  1.00 70.09           O  
ATOM   1049  N   TYR H 140       5.063  10.343  40.363  1.00 67.53           N  
ATOM   1050  CA  TYR H 140       4.657  11.690  40.668  1.00 65.90           C  
ATOM   1051  CB  TYR H 140       5.842  12.662  40.797  1.00 62.82           C  
ATOM   1052  CG  TYR H 140       6.527  12.752  39.477  1.00 59.45           C  
ATOM   1053  CD1 TYR H 140       7.403  11.774  39.066  1.00 59.27           C  
ATOM   1054  CD2 TYR H 140       6.297  13.829  38.653  1.00 57.21           C  
ATOM   1055  CE1 TYR H 140       8.032  11.869  37.847  1.00 58.13           C  
ATOM   1056  CE2 TYR H 140       6.922  13.930  37.434  1.00 57.88           C  
ATOM   1057  CZ  TYR H 140       7.792  12.948  37.031  1.00 56.82           C  
ATOM   1058  OH  TYR H 140       8.434  13.052  35.779  1.00 55.31           O  
ATOM   1059  C   TYR H 140       3.744  12.209  39.598  1.00 66.89           C  
ATOM   1060  O   TYR H 140       3.378  11.491  38.669  1.00 66.63           O  
ATOM   1061  N   THR H 141       3.343  13.494  39.722  1.00 68.83           N  
ATOM   1062  CA  THR H 141       2.457  14.113  38.773  1.00 68.80           C  
ATOM   1063  CB  THR H 141       1.693  15.271  39.350  1.00 71.44           C  
ATOM   1064  OG1 THR H 141       0.923  14.846  40.462  1.00 70.81           O  
ATOM   1065  CG2 THR H 141       0.769  15.852  38.268  1.00 71.15           C  
ATOM   1066  C   THR H 141       3.311  14.666  37.671  1.00 65.54           C  
ATOM   1067  O   THR H 141       4.020  15.655  37.852  1.00 62.85           O  
ATOM   1068  N   PHE H 142       3.207  14.043  36.480  1.00 65.45           N  
ATOM   1069  CA  PHE H 142       3.989  14.322  35.308  1.00 65.50           C  
ATOM   1070  CB  PHE H 142       3.608  13.376  34.152  1.00 66.15           C  
ATOM   1071  CG  PHE H 142       4.598  13.489  33.043  1.00 66.99           C  
ATOM   1072  CD1 PHE H 142       5.840  12.910  33.163  1.00 66.98           C  
ATOM   1073  CD2 PHE H 142       4.279  14.141  31.874  1.00 66.99           C  
ATOM   1074  CE1 PHE H 142       6.758  12.999  32.143  1.00 66.04           C  
ATOM   1075  CE2 PHE H 142       5.192  14.233  30.849  1.00 65.28           C  
ATOM   1076  CZ  PHE H 142       6.435  13.662  30.983  1.00 65.01           C  
ATOM   1077  C   PHE H 142       3.758  15.740  34.865  1.00 65.65           C  
ATOM   1078  O   PHE H 142       4.692  16.452  34.502  1.00 65.66           O  
ATOM   1079  N   THR H 143       2.503  16.202  34.914  1.00 67.09           N  
ATOM   1080  CA  THR H 143       2.116  17.502  34.433  1.00 69.43           C  
ATOM   1081  CB  THR H 143       0.635  17.732  34.520  1.00 71.32           C  
ATOM   1082  OG1 THR H 143       0.300  18.988  33.950  1.00 79.45           O  
ATOM   1083  CG2 THR H 143       0.205  17.682  35.996  1.00 80.80           C  
ATOM   1084  C   THR H 143       2.780  18.578  35.227  1.00 68.75           C  
ATOM   1085  O   THR H 143       2.974  19.691  34.743  1.00 68.93           O  
ATOM   1086  N   SER H 144       3.104  18.282  36.489  1.00 67.89           N  
ATOM   1087  CA  SER H 144       3.600  19.264  37.405  1.00 66.60           C  
ATOM   1088  CB  SER H 144       3.666  18.698  38.832  1.00 68.58           C  
ATOM   1089  OG  SER H 144       4.159  19.681  39.724  1.00 69.84           O  
ATOM   1090  C   SER H 144       4.971  19.797  37.067  1.00 65.41           C  
ATOM   1091  O   SER H 144       5.225  20.967  37.358  1.00 65.71           O  
ATOM   1092  N   TYR H 145       5.882  19.008  36.439  1.00 63.26           N  
ATOM   1093  CA  TYR H 145       7.261  19.475  36.337  1.00 59.93           C  
ATOM   1094  CB  TYR H 145       8.241  18.564  37.098  1.00 60.19           C  
ATOM   1095  CG  TYR H 145       7.812  18.483  38.522  1.00 60.59           C  
ATOM   1096  CD1 TYR H 145       8.245  19.400  39.451  1.00 60.43           C  
ATOM   1097  CD2 TYR H 145       6.968  17.473  38.926  1.00 59.76           C  
ATOM   1098  CE1 TYR H 145       7.840  19.309  40.762  1.00 60.19           C  
ATOM   1099  CE2 TYR H 145       6.560  17.378  40.234  1.00 58.49           C  
ATOM   1100  CZ  TYR H 145       6.996  18.299  41.155  1.00 59.74           C  
ATOM   1101  OH  TYR H 145       6.579  18.203  42.499  1.00 62.15           O  
ATOM   1102  C   TYR H 145       7.764  19.468  34.905  1.00 59.09           C  
ATOM   1103  O   TYR H 145       7.175  18.819  34.044  1.00 60.11           O  
ATOM   1104  N   TRP H 146       8.894  20.197  34.642  1.00 21.12           N  
ATOM   1105  CA  TRP H 146       9.504  20.408  33.357  1.00 19.15           C  
ATOM   1106  CB  TRP H 146      10.404  21.652  33.309  1.00 21.07           C  
ATOM   1107  CG  TRP H 146       9.691  22.972  33.455  1.00 21.38           C  
ATOM   1108  CD2 TRP H 146       9.451  23.874  32.368  1.00 21.65           C  
ATOM   1109  CD1 TRP H 146       9.196  23.573  34.574  1.00 21.18           C  
ATOM   1110  NE1 TRP H 146       8.659  24.796  34.250  1.00 22.01           N  
ATOM   1111  CE2 TRP H 146       8.810  24.995  32.895  1.00 22.66           C  
ATOM   1112  CE3 TRP H 146       9.752  23.780  31.040  1.00 21.19           C  
ATOM   1113  CZ2 TRP H 146       8.456  26.046  32.096  1.00 20.61           C  
ATOM   1114  CZ3 TRP H 146       9.385  24.835  30.236  1.00 21.96           C  
ATOM   1115  CH2 TRP H 146       8.749  25.946  30.752  1.00 21.45           C  
ATOM   1116  C   TRP H 146      10.425  19.249  33.140  1.00 19.24           C  
ATOM   1117  O   TRP H 146      11.115  18.824  34.066  1.00 19.67           O  
ATOM   1118  N   MET H 147      10.481  18.711  31.905  1.00 18.07           N  
ATOM   1119  CA  MET H 147      11.323  17.572  31.677  1.00 17.47           C  
ATOM   1120  CB  MET H 147      10.617  16.433  30.920  1.00 20.45           C  
ATOM   1121  CG  MET H 147       9.392  15.902  31.671  1.00 20.97           C  
ATOM   1122  SD  MET H 147       9.733  15.306  33.354  1.00 23.97           S  
ATOM   1123  CE  MET H 147      10.531  13.765  32.833  1.00 19.86           C  
ATOM   1124  C   MET H 147      12.495  18.028  30.867  1.00 17.52           C  
ATOM   1125  O   MET H 147      12.352  18.712  29.857  1.00 16.10           O  
ATOM   1126  N   GLN H 148      13.710  17.641  31.286  1.00 16.62           N  
ATOM   1127  CA  GLN H 148      14.869  18.153  30.626  1.00 16.20           C  
ATOM   1128  CB  GLN H 148      15.699  19.012  31.579  1.00 15.20           C  
ATOM   1129  CG  GLN H 148      14.798  20.096  32.169  1.00 17.68           C  
ATOM   1130  CD  GLN H 148      15.585  20.920  33.158  1.00 22.61           C  
ATOM   1131  OE1 GLN H 148      16.430  21.722  32.769  1.00 25.53           O  
ATOM   1132  NE2 GLN H 148      15.305  20.726  34.474  1.00 18.73           N  
ATOM   1133  C   GLN H 148      15.692  17.024  30.110  1.00 16.47           C  
ATOM   1134  O   GLN H 148      15.572  15.885  30.561  1.00 17.27           O  
ATOM   1135  N   TRP H 149      16.530  17.321  29.098  1.00 14.19           N  
ATOM   1136  CA  TRP H 149      17.365  16.308  28.528  1.00 14.47           C  
ATOM   1137  CB  TRP H 149      16.973  15.962  27.082  1.00 14.29           C  
ATOM   1138  CG  TRP H 149      15.649  15.245  26.971  1.00 15.93           C  
ATOM   1139  CD2 TRP H 149      15.521  13.815  26.935  1.00 17.84           C  
ATOM   1140  CD1 TRP H 149      14.382  15.748  26.887  1.00 15.37           C  
ATOM   1141  NE1 TRP H 149      13.473  14.719  26.803  1.00 17.14           N  
ATOM   1142  CE2 TRP H 149      14.161  13.523  26.831  1.00 17.83           C  
ATOM   1143  CE3 TRP H 149      16.464  12.828  26.986  1.00 17.05           C  
ATOM   1144  CZ2 TRP H 149      13.720  12.231  26.776  1.00 16.03           C  
ATOM   1145  CZ3 TRP H 149      16.017  11.529  26.928  1.00 17.19           C  
ATOM   1146  CH2 TRP H 149      14.673  11.237  26.826  1.00 15.88           C  
ATOM   1147  C   TRP H 149      18.781  16.806  28.531  1.00 15.54           C  
ATOM   1148  O   TRP H 149      19.056  17.938  28.135  1.00 16.28           O  
ATOM   1149  N   VAL H 150      19.727  15.955  28.983  1.00 14.02           N  
ATOM   1150  CA  VAL H 150      21.106  16.352  29.066  1.00 13.48           C  
ATOM   1151  CB  VAL H 150      21.604  16.418  30.481  1.00 13.37           C  
ATOM   1152  CG1 VAL H 150      23.089  16.804  30.470  1.00 11.55           C  
ATOM   1153  CG2 VAL H 150      20.712  17.395  31.264  1.00 13.24           C  
ATOM   1154  C   VAL H 150      21.946  15.335  28.346  1.00 15.98           C  
ATOM   1155  O   VAL H 150      21.670  14.136  28.385  1.00 16.84           O  
ATOM   1156  N   LYS H 151      23.016  15.813  27.676  1.00 17.28           N  
ATOM   1157  CA  LYS H 151      23.889  14.984  26.888  1.00 17.00           C  
ATOM   1158  CB  LYS H 151      24.141  15.611  25.506  1.00 16.40           C  
ATOM   1159  CG  LYS H 151      25.086  14.832  24.591  1.00 16.98           C  
ATOM   1160  CD  LYS H 151      25.129  15.415  23.177  1.00 17.94           C  
ATOM   1161  CE  LYS H 151      26.149  14.746  22.256  1.00 19.25           C  
ATOM   1162  NZ  LYS H 151      26.108  15.374  20.914  1.00 22.92           N1+
ATOM   1163  C   LYS H 151      25.222  14.902  27.565  1.00 18.11           C  
ATOM   1164  O   LYS H 151      25.681  15.873  28.164  1.00 18.36           O  
ATOM   1165  N   GLN H 152      25.880  13.727  27.505  1.00 18.75           N  
ATOM   1166  CA  GLN H 152      27.186  13.618  28.097  1.00 19.61           C  
ATOM   1167  CB  GLN H 152      27.152  13.066  29.535  1.00 18.13           C  
ATOM   1168  CG  GLN H 152      28.532  12.948  30.185  1.00 16.70           C  
ATOM   1169  CD  GLN H 152      28.333  12.564  31.646  1.00 18.44           C  
ATOM   1170  OE1 GLN H 152      27.222  12.251  32.072  1.00 18.59           O  
ATOM   1171  NE2 GLN H 152      29.436  12.595  32.440  1.00 15.12           N  
ATOM   1172  C   GLN H 152      28.002  12.682  27.259  1.00 22.39           C  
ATOM   1173  O   GLN H 152      27.719  11.486  27.188  1.00 22.64           O  
ATOM   1174  N   ARG H 153      29.059  13.207  26.608  1.00 23.82           N  
ATOM   1175  CA  ARG H 153      29.914  12.404  25.782  1.00 27.00           C  
ATOM   1176  CB  ARG H 153      30.764  13.224  24.801  1.00 26.99           C  
ATOM   1177  CG  ARG H 153      29.918  14.075  23.854  1.00 34.81           C  
ATOM   1178  CD  ARG H 153      30.708  14.660  22.685  1.00 39.45           C  
ATOM   1179  NE  ARG H 153      29.834  15.671  22.029  1.00 43.88           N  
ATOM   1180  CZ  ARG H 153      30.154  16.153  20.792  1.00 46.41           C  
ATOM   1181  NH1 ARG H 153      31.235  15.657  20.123  1.00 45.89           N1+
ATOM   1182  NH2 ARG H 153      29.389  17.137  20.236  1.00 48.26           N  
ATOM   1183  C   ARG H 153      30.839  11.685  26.699  1.00 28.42           C  
ATOM   1184  O   ARG H 153      31.048  12.112  27.834  1.00 27.85           O  
ATOM   1185  N   PRO H 154      31.408  10.603  26.254  1.00 31.66           N  
ATOM   1186  CA  PRO H 154      32.240   9.831  27.122  1.00 34.91           C  
ATOM   1187  CD  PRO H 154      30.855   9.809  25.169  1.00 32.90           C  
ATOM   1188  CB  PRO H 154      32.647   8.604  26.308  1.00 35.05           C  
ATOM   1189  CG  PRO H 154      31.443   8.399  25.364  1.00 32.99           C  
ATOM   1190  C   PRO H 154      33.354  10.623  27.729  1.00 37.23           C  
ATOM   1191  O   PRO H 154      33.598  10.487  28.926  1.00 36.57           O  
ATOM   1192  N   GLY H 155      34.053  11.442  26.933  1.00 41.27           N  
ATOM   1193  CA  GLY H 155      35.145  12.227  27.430  1.00 45.02           C  
ATOM   1194  C   GLY H 155      34.704  13.399  28.254  1.00 45.02           C  
ATOM   1195  O   GLY H 155      35.353  13.743  29.240  1.00 44.77           O  
ATOM   1196  N   GLN H 156      33.576  14.030  27.872  1.00 44.53           N  
ATOM   1197  CA  GLN H 156      33.275  15.351  28.345  1.00 43.75           C  
ATOM   1198  CB  GLN H 156      32.777  16.257  27.216  1.00 46.56           C  
ATOM   1199  CG  GLN H 156      33.850  16.487  26.155  1.00 48.84           C  
ATOM   1200  CD  GLN H 156      33.202  17.206  24.991  1.00 48.73           C  
ATOM   1201  OE1 GLN H 156      32.602  18.266  25.151  1.00 48.90           O  
ATOM   1202  NE2 GLN H 156      33.316  16.606  23.778  1.00 52.51           N  
ATOM   1203  C   GLN H 156      32.285  15.444  29.460  1.00 40.81           C  
ATOM   1204  O   GLN H 156      31.936  14.477  30.139  1.00 42.73           O  
ATOM   1205  N   GLY H 157      31.866  16.706  29.691  1.00 35.32           N  
ATOM   1206  CA  GLY H 157      30.961  17.078  30.733  1.00 30.16           C  
ATOM   1207  C   GLY H 157      29.557  17.022  30.229  1.00 27.28           C  
ATOM   1208  O   GLY H 157      29.276  16.505  29.149  1.00 25.56           O  
ATOM   1209  N   LEU H 158      28.636  17.575  31.039  1.00 23.88           N  
ATOM   1210  CA  LEU H 158      27.227  17.564  30.787  1.00 20.44           C  
ATOM   1211  CB  LEU H 158      26.433  17.742  32.087  1.00 20.09           C  
ATOM   1212  CG  LEU H 158      26.733  16.643  33.125  1.00 20.00           C  
ATOM   1213  CD1 LEU H 158      26.054  16.937  34.469  1.00 19.29           C  
ATOM   1214  CD2 LEU H 158      26.357  15.252  32.593  1.00 19.80           C  
ATOM   1215  C   LEU H 158      26.867  18.694  29.866  1.00 18.99           C  
ATOM   1216  O   LEU H 158      27.442  19.780  29.944  1.00 21.24           O  
ATOM   1217  N   GLU H 159      25.897  18.452  28.955  1.00 19.27           N  
ATOM   1218  CA  GLU H 159      25.436  19.485  28.070  1.00 19.26           C  
ATOM   1219  CB  GLU H 159      25.842  19.301  26.592  1.00 22.22           C  
ATOM   1220  CG  GLU H 159      27.321  19.588  26.314  1.00 26.50           C  
ATOM   1221  CD  GLU H 159      27.545  19.532  24.808  1.00 28.85           C  
ATOM   1222  OE1 GLU H 159      27.246  18.472  24.199  1.00 30.33           O  
ATOM   1223  OE2 GLU H 159      28.014  20.554  24.244  1.00 30.12           O1-
ATOM   1224  C   GLU H 159      23.938  19.504  28.124  1.00 18.45           C  
ATOM   1225  O   GLU H 159      23.286  18.469  28.001  1.00 20.89           O  
ATOM   1226  N   TRP H 160      23.349  20.703  28.298  1.00 18.35           N  
ATOM   1227  CA  TRP H 160      21.922  20.813  28.403  1.00 16.72           C  
ATOM   1228  CB  TRP H 160      21.504  22.047  29.222  1.00 14.27           C  
ATOM   1229  CG  TRP H 160      20.019  22.195  29.410  1.00 16.52           C  
ATOM   1230  CD2 TRP H 160      19.210  23.162  28.727  1.00 16.55           C  
ATOM   1231  CD1 TRP H 160      19.184  21.501  30.234  1.00 16.10           C  
ATOM   1232  NE1 TRP H 160      17.898  21.969  30.097  1.00 17.12           N  
ATOM   1233  CE2 TRP H 160      17.901  22.992  29.174  1.00 16.83           C  
ATOM   1234  CE3 TRP H 160      19.530  24.114  27.800  1.00 17.64           C  
ATOM   1235  CZ2 TRP H 160      16.887  23.775  28.701  1.00 16.51           C  
ATOM   1236  CZ3 TRP H 160      18.505  24.903  27.325  1.00 17.76           C  
ATOM   1237  CH2 TRP H 160      17.208  24.735  27.766  1.00 17.67           C  
ATOM   1238  C   TRP H 160      21.354  20.926  27.019  1.00 17.74           C  
ATOM   1239  O   TRP H 160      21.772  21.780  26.242  1.00 16.71           O  
ATOM   1240  N   ILE H 161      20.472  19.978  26.640  1.00 17.77           N  
ATOM   1241  CA  ILE H 161      19.807  19.957  25.364  1.00 17.31           C  
ATOM   1242  CB  ILE H 161      19.377  18.571  24.981  1.00 18.83           C  
ATOM   1243  CG1 ILE H 161      20.614  17.659  24.920  1.00 18.43           C  
ATOM   1244  CG2 ILE H 161      18.617  18.646  23.646  1.00 16.93           C  
ATOM   1245  CD1 ILE H 161      20.283  16.170  24.835  1.00 21.07           C  
ATOM   1246  C   ILE H 161      18.611  20.867  25.293  1.00 17.79           C  
ATOM   1247  O   ILE H 161      18.459  21.632  24.342  1.00 19.23           O  
ATOM   1248  N   GLY H 162      17.714  20.798  26.304  1.00 16.22           N  
ATOM   1249  CA  GLY H 162      16.503  21.578  26.270  1.00 16.21           C  
ATOM   1250  C   GLY H 162      15.536  21.011  27.270  1.00 17.62           C  
ATOM   1251  O   GLY H 162      15.886  20.139  28.063  1.00 18.46           O  
ATOM   1252  N   ALA H 163      14.281  21.513  27.263  1.00 16.54           N  
ATOM   1253  CA  ALA H 163      13.301  21.041  28.204  1.00 15.51           C  
ATOM   1254  CB  ALA H 163      13.353  21.769  29.558  1.00 15.98           C  
ATOM   1255  C   ALA H 163      11.943  21.289  27.628  1.00 17.01           C  
ATOM   1256  O   ALA H 163      11.792  22.057  26.680  1.00 17.41           O  
ATOM   1257  N   ILE H 164      10.918  20.602  28.173  1.00 17.61           N  
ATOM   1258  CA  ILE H 164       9.577  20.781  27.703  1.00 17.33           C  
ATOM   1259  CB  ILE H 164       9.115  19.677  26.799  1.00 17.58           C  
ATOM   1260  CG1 ILE H 164       7.712  19.982  26.249  1.00 17.23           C  
ATOM   1261  CG2 ILE H 164       9.231  18.352  27.567  1.00 18.31           C  
ATOM   1262  CD1 ILE H 164       7.297  19.061  25.102  1.00 13.61           C  
ATOM   1263  C   ILE H 164       8.657  20.820  28.880  1.00 19.02           C  
ATOM   1264  O   ILE H 164       8.915  20.210  29.918  1.00 20.60           O  
ATOM   1265  N   TYR H 165       7.544  21.567  28.748  1.00 19.95           N  
ATOM   1266  CA  TYR H 165       6.590  21.609  29.815  1.00 20.46           C  
ATOM   1267  CB  TYR H 165       6.130  23.044  30.145  1.00 20.61           C  
ATOM   1268  CG  TYR H 165       5.343  23.033  31.414  1.00 23.48           C  
ATOM   1269  CD1 TYR H 165       5.996  22.986  32.625  1.00 23.67           C  
ATOM   1270  CD2 TYR H 165       3.968  23.057  31.402  1.00 21.55           C  
ATOM   1271  CE1 TYR H 165       5.293  22.978  33.807  1.00  0.00           C  
ATOM   1272  CE2 TYR H 165       3.257  23.051  32.581  1.00  0.00           C  
ATOM   1273  CZ  TYR H 165       3.920  23.014  33.785  1.00  0.00           C  
ATOM   1274  OH  TYR H 165       3.193  23.007  34.993  1.00  0.00           O  
ATOM   1275  C   TYR H 165       5.443  20.812  29.293  1.00 19.93           C  
ATOM   1276  O   TYR H 165       4.785  21.185  28.326  1.00 20.42           O  
ATOM   1277  N   PRO H 166       5.224  19.655  29.890  1.00 24.58           N  
ATOM   1278  CA  PRO H 166       4.220  18.732  29.415  1.00 25.39           C  
ATOM   1279  CD  PRO H 166       6.272  18.981  30.637  1.00 24.92           C  
ATOM   1280  CB  PRO H 166       4.410  17.461  30.240  1.00 25.85           C  
ATOM   1281  CG  PRO H 166       5.908  17.486  30.597  1.00 25.17           C  
ATOM   1282  C   PRO H 166       2.830  19.285  29.445  1.00 26.83           C  
ATOM   1283  O   PRO H 166       2.014  18.884  28.615  1.00 27.64           O  
ATOM   1284  N   GLY H 167       2.511  20.185  30.389  1.00 27.00           N  
ATOM   1285  CA  GLY H 167       1.150  20.630  30.407  1.00 27.51           C  
ATOM   1286  C   GLY H 167       0.816  21.397  29.157  1.00 27.79           C  
ATOM   1287  O   GLY H 167      -0.179  21.112  28.493  1.00 28.71           O  
ATOM   1288  N   ASP H 168       1.612  22.440  28.848  1.00 27.56           N  
ATOM   1289  CA  ASP H 168       1.413  23.281  27.695  1.00 27.36           C  
ATOM   1290  CB  ASP H 168       1.831  24.747  27.936  1.00 27.75           C  
ATOM   1291  CG  ASP H 168       3.285  24.820  28.367  1.00 27.76           C  
ATOM   1292  OD1 ASP H 168       4.036  23.840  28.132  1.00 34.97           O  
ATOM   1293  OD2 ASP H 168       3.666  25.868  28.949  1.00 29.34           O1-
ATOM   1294  C   ASP H 168       2.023  22.755  26.421  1.00 27.09           C  
ATOM   1295  O   ASP H 168       1.539  23.048  25.329  1.00 27.99           O  
ATOM   1296  N   GLY H 169       3.121  21.985  26.520  1.00 25.88           N  
ATOM   1297  CA  GLY H 169       3.831  21.468  25.378  1.00 24.55           C  
ATOM   1298  C   GLY H 169       4.899  22.447  24.964  1.00 24.14           C  
ATOM   1299  O   GLY H 169       5.491  22.316  23.895  1.00 23.94           O  
ATOM   1300  N   ASP H 170       5.182  23.458  25.809  1.00 25.52           N  
ATOM   1301  CA  ASP H 170       6.130  24.478  25.460  1.00 25.64           C  
ATOM   1302  CB  ASP H 170       6.007  25.738  26.334  1.00 28.38           C  
ATOM   1303  CG  ASP H 170       6.846  26.840  25.707  1.00 31.14           C  
ATOM   1304  OD1 ASP H 170       8.099  26.731  25.756  1.00 39.48           O  
ATOM   1305  OD2 ASP H 170       6.241  27.800  25.157  1.00  0.00           O1-
ATOM   1306  C   ASP H 170       7.514  23.924  25.599  1.00 25.59           C  
ATOM   1307  O   ASP H 170       7.799  23.163  26.523  1.00 23.92           O  
ATOM   1308  N   THR H 171       8.426  24.303  24.677  1.00 25.40           N  
ATOM   1309  CA  THR H 171       9.754  23.764  24.753  1.00 24.24           C  
ATOM   1310  CB  THR H 171      10.052  22.737  23.698  1.00 24.46           C  
ATOM   1311  OG1 THR H 171       9.955  23.320  22.408  1.00 22.89           O  
ATOM   1312  CG2 THR H 171       9.060  21.571  23.828  1.00 24.33           C  
ATOM   1313  C   THR H 171      10.758  24.856  24.567  1.00 25.22           C  
ATOM   1314  O   THR H 171      10.460  25.928  24.038  1.00 27.60           O  
ATOM   1315  N   ARG H 172      11.989  24.605  25.057  1.00 24.40           N  
ATOM   1316  CA  ARG H 172      13.069  25.517  24.829  1.00 24.30           C  
ATOM   1317  CB  ARG H 172      13.355  26.501  25.977  1.00 27.41           C  
ATOM   1318  CG  ARG H 172      14.516  27.431  25.623  1.00 30.88           C  
ATOM   1319  CD  ARG H 172      14.543  28.750  26.392  1.00 36.54           C  
ATOM   1320  NE  ARG H 172      15.731  29.514  25.909  1.00  0.00           N  
ATOM   1321  CZ  ARG H 172      15.639  30.289  24.788  1.00  0.00           C  
ATOM   1322  NH1 ARG H 172      14.448  30.405  24.131  1.00  0.00           N1+
ATOM   1323  NH2 ARG H 172      16.742  30.939  24.315  1.00  0.00           N  
ATOM   1324  C   ARG H 172      14.291  24.688  24.593  1.00 24.92           C  
ATOM   1325  O   ARG H 172      14.531  23.711  25.301  1.00 24.18           O  
ATOM   1326  N   TYR H 173      15.112  25.061  23.590  1.00 23.73           N  
ATOM   1327  CA  TYR H 173      16.242  24.232  23.276  1.00 23.79           C  
ATOM   1328  CB  TYR H 173      16.238  23.664  21.842  1.00 22.93           C  
ATOM   1329  CG  TYR H 173      15.041  22.811  21.589  1.00 21.09           C  
ATOM   1330  CD1 TYR H 173      13.874  23.376  21.130  1.00 21.78           C  
ATOM   1331  CD2 TYR H 173      15.085  21.450  21.790  1.00 19.70           C  
ATOM   1332  CE1 TYR H 173      12.766  22.598  20.882  1.00 23.51           C  
ATOM   1333  CE2 TYR H 173      13.979  20.668  21.543  1.00 21.16           C  
ATOM   1334  CZ  TYR H 173      12.816  21.242  21.089  1.00 21.73           C  
ATOM   1335  OH  TYR H 173      11.680  20.443  20.836  1.00 23.16           O  
ATOM   1336  C   TYR H 173      17.483  25.062  23.332  1.00 23.44           C  
ATOM   1337  O   TYR H 173      17.443  26.285  23.213  1.00 26.06           O  
ATOM   1338  N   THR H 174      18.637  24.401  23.546  1.00 21.73           N  
ATOM   1339  CA  THR H 174      19.861  25.134  23.495  1.00 22.11           C  
ATOM   1340  CB  THR H 174      21.032  24.402  24.071  1.00 21.75           C  
ATOM   1341  OG1 THR H 174      22.140  25.278  24.215  1.00  0.00           O  
ATOM   1342  CG2 THR H 174      21.384  23.248  23.125  1.00  0.00           C  
ATOM   1343  C   THR H 174      20.099  25.347  22.034  1.00 23.94           C  
ATOM   1344  O   THR H 174      19.700  24.528  21.208  1.00 24.84           O  
ATOM   1345  N   GLN H 175      20.778  26.446  21.670  1.00 25.42           N  
ATOM   1346  CA  GLN H 175      20.884  26.789  20.280  1.00 26.47           C  
ATOM   1347  CB  GLN H 175      21.625  28.117  20.042  1.00 28.84           C  
ATOM   1348  CG  GLN H 175      20.942  29.299  20.734  1.00 29.43           C  
ATOM   1349  CD  GLN H 175      19.485  29.344  20.284  1.00 31.84           C  
ATOM   1350  OE1 GLN H 175      19.174  29.770  19.173  1.00 46.58           O  
ATOM   1351  NE2 GLN H 175      18.563  28.891  21.175  1.00 49.56           N  
ATOM   1352  C   GLN H 175      21.589  25.714  19.512  1.00 26.02           C  
ATOM   1353  O   GLN H 175      21.201  25.399  18.388  1.00 25.29           O  
ATOM   1354  N   LYS H 176      22.635  25.103  20.093  1.00 26.17           N  
ATOM   1355  CA  LYS H 176      23.397  24.133  19.353  1.00 28.82           C  
ATOM   1356  CB  LYS H 176      24.562  23.545  20.168  1.00 31.32           C  
ATOM   1357  CG  LYS H 176      25.633  24.572  20.532  1.00 37.13           C  
ATOM   1358  CD  LYS H 176      26.642  24.078  21.571  1.00 42.78           C  
ATOM   1359  CE  LYS H 176      27.756  23.209  20.982  1.00 45.14           C  
ATOM   1360  NZ  LYS H 176      28.717  22.827  22.041  1.00 46.96           N1+
ATOM   1361  C   LYS H 176      22.527  22.982  18.953  1.00 28.24           C  
ATOM   1362  O   LYS H 176      22.619  22.476  17.836  1.00 27.73           O  
ATOM   1363  N   PHE H 177      21.678  22.522  19.882  1.00 27.01           N  
ATOM   1364  CA  PHE H 177      20.818  21.390  19.689  1.00 27.29           C  
ATOM   1365  CB  PHE H 177      20.382  20.732  21.010  1.00 24.16           C  
ATOM   1366  CG  PHE H 177      21.610  20.035  21.500  1.00 22.27           C  
ATOM   1367  CD1 PHE H 177      21.880  18.747  21.109  1.00 22.84           C  
ATOM   1368  CD2 PHE H 177      22.516  20.656  22.326  1.00 22.47           C  
ATOM   1369  CE1 PHE H 177      23.011  18.098  21.547  1.00 23.11           C  
ATOM   1370  CE2 PHE H 177      23.649  20.014  22.767  1.00 22.02           C  
ATOM   1371  CZ  PHE H 177      23.906  18.725  22.378  1.00 22.92           C  
ATOM   1372  C   PHE H 177      19.639  21.677  18.819  1.00 29.12           C  
ATOM   1373  O   PHE H 177      19.015  20.746  18.313  1.00 29.15           O  
ATOM   1374  N   LYS H 178      19.241  22.954  18.683  1.00 30.98           N  
ATOM   1375  CA  LYS H 178      18.079  23.264  17.903  1.00 34.03           C  
ATOM   1376  CB  LYS H 178      17.836  24.785  17.819  1.00 36.68           C  
ATOM   1377  CG  LYS H 178      16.412  25.180  17.429  0.80 40.78           C  
ATOM   1378  CD  LYS H 178      16.060  26.632  17.774  0.80 44.59           C  
ATOM   1379  CE  LYS H 178      15.822  26.865  19.270  0.50 40.05           C  
ATOM   1380  NZ  LYS H 178      15.430  28.272  19.512  0.50 40.06           N1+
ATOM   1381  C   LYS H 178      18.262  22.686  16.531  1.00 34.96           C  
ATOM   1382  O   LYS H 178      19.282  22.884  15.875  1.00 34.15           O  
ATOM   1383  N   GLY H 179      17.268  21.898  16.084  1.00 36.05           N  
ATOM   1384  CA  GLY H 179      17.297  21.279  14.791  1.00 38.80           C  
ATOM   1385  C   GLY H 179      17.667  19.840  14.974  1.00 38.04           C  
ATOM   1386  O   GLY H 179      17.060  18.954  14.374  1.00 39.11           O  
ATOM   1387  N   LYS H 180      18.690  19.576  15.809  1.00 33.94           N  
ATOM   1388  CA  LYS H 180      19.139  18.240  16.081  1.00 31.22           C  
ATOM   1389  CB  LYS H 180      20.446  18.210  16.892  1.00 31.00           C  
ATOM   1390  CG  LYS H 180      20.868  16.801  17.315  1.00 31.80           C  
ATOM   1391  CD  LYS H 180      21.285  15.901  16.152  1.00 34.06           C  
ATOM   1392  CE  LYS H 180      22.712  16.148  15.667  1.00 33.60           C  
ATOM   1393  NZ  LYS H 180      23.046  15.190  14.592  1.00 34.68           N1+
ATOM   1394  C   LYS H 180      18.119  17.499  16.890  1.00 29.01           C  
ATOM   1395  O   LYS H 180      17.790  16.351  16.590  1.00 28.31           O  
ATOM   1396  N   ALA H 181      17.563  18.154  17.929  1.00 25.88           N  
ATOM   1397  CA  ALA H 181      16.721  17.432  18.841  1.00 23.30           C  
ATOM   1398  CB  ALA H 181      17.225  17.490  20.293  1.00 21.18           C  
ATOM   1399  C   ALA H 181      15.326  17.976  18.838  1.00 23.40           C  
ATOM   1400  O   ALA H 181      15.091  19.132  18.494  1.00 24.67           O  
ATOM   1401  N   THR H 182      14.359  17.099  19.191  1.00 23.30           N  
ATOM   1402  CA  THR H 182      12.971  17.451  19.293  1.00 20.52           C  
ATOM   1403  CB  THR H 182      12.160  16.935  18.137  1.00 19.96           C  
ATOM   1404  OG1 THR H 182      12.673  17.442  16.914  1.00 21.87           O  
ATOM   1405  CG2 THR H 182      10.696  17.368  18.314  1.00 19.33           C  
ATOM   1406  C   THR H 182      12.442  16.787  20.535  1.00 20.29           C  
ATOM   1407  O   THR H 182      12.617  15.584  20.722  1.00 21.84           O  
ATOM   1408  N   LEU H 183      11.773  17.555  21.422  1.00 19.09           N  
ATOM   1409  CA  LEU H 183      11.245  16.995  22.641  1.00 16.94           C  
ATOM   1410  CB  LEU H 183      11.602  17.804  23.901  1.00 19.48           C  
ATOM   1411  CG  LEU H 183      13.074  17.710  24.337  1.00 26.11           C  
ATOM   1412  CD1 LEU H 183      14.036  18.148  23.224  1.00 19.50           C  
ATOM   1413  CD2 LEU H 183      13.299  18.490  25.641  1.00 26.69           C  
ATOM   1414  C   LEU H 183       9.752  16.995  22.575  1.00 17.22           C  
ATOM   1415  O   LEU H 183       9.142  18.014  22.260  1.00 18.80           O  
ATOM   1416  N   THR H 184       9.120  15.840  22.875  1.00 18.20           N  
ATOM   1417  CA  THR H 184       7.682  15.758  22.891  1.00 19.34           C  
ATOM   1418  CB  THR H 184       7.085  14.974  21.760  1.00 20.77           C  
ATOM   1419  OG1 THR H 184       7.581  13.644  21.769  1.00 17.48           O  
ATOM   1420  CG2 THR H 184       7.415  15.668  20.431  1.00 22.66           C  
ATOM   1421  C   THR H 184       7.275  15.080  24.163  1.00 19.70           C  
ATOM   1422  O   THR H 184       8.085  14.424  24.819  1.00 18.97           O  
ATOM   1423  N   ALA H 185       5.995  15.234  24.557  1.00 19.89           N  
ATOM   1424  CA  ALA H 185       5.557  14.645  25.791  1.00 23.09           C  
ATOM   1425  CB  ALA H 185       5.472  15.661  26.940  1.00 21.72           C  
ATOM   1426  C   ALA H 185       4.185  14.079  25.611  1.00 26.54           C  
ATOM   1427  O   ALA H 185       3.387  14.570  24.812  1.00 27.47           O  
ATOM   1428  N   ASP H 186       3.893  13.000  26.368  1.00 28.05           N  
ATOM   1429  CA  ASP H 186       2.622  12.336  26.339  1.00 28.39           C  
ATOM   1430  CB  ASP H 186       2.734  10.907  25.774  1.00 29.84           C  
ATOM   1431  CG  ASP H 186       1.346  10.320  25.566  1.00 34.26           C  
ATOM   1432  OD1 ASP H 186       0.385  10.784  26.236  1.00 32.76           O  
ATOM   1433  OD2 ASP H 186       1.231   9.390  24.725  1.00 36.24           O1-
ATOM   1434  C   ASP H 186       2.153  12.224  27.760  1.00 28.87           C  
ATOM   1435  O   ASP H 186       2.622  11.371  28.511  1.00 27.84           O  
ATOM   1436  N   LYS H 187       1.194  13.080  28.158  1.00 29.30           N  
ATOM   1437  CA  LYS H 187       0.692  13.081  29.504  1.00 30.05           C  
ATOM   1438  CB  LYS H 187      -0.389  14.145  29.754  1.00 30.03           C  
ATOM   1439  CG  LYS H 187       0.107  15.588  29.860  1.00 26.75           C  
ATOM   1440  CD  LYS H 187      -1.032  16.602  29.716  1.00 27.30           C  
ATOM   1441  CE  LYS H 187      -0.711  18.006  30.231  1.00 28.58           C  
ATOM   1442  NZ  LYS H 187      -0.957  18.074  31.689  1.00 29.54           N1+
ATOM   1443  C   LYS H 187       0.038  11.766  29.791  1.00 30.00           C  
ATOM   1444  O   LYS H 187       0.144  11.241  30.897  1.00 31.25           O  
ATOM   1445  N   SER H 188      -0.659  11.195  28.796  1.00 29.87           N  
ATOM   1446  CA  SER H 188      -1.390   9.982  29.029  1.00 30.62           C  
ATOM   1447  CB  SER H 188      -2.021   9.427  27.743  1.00 32.87           C  
ATOM   1448  OG  SER H 188      -2.897  10.392  27.180  1.00 36.98           O  
ATOM   1449  C   SER H 188      -0.454   8.930  29.536  1.00 29.89           C  
ATOM   1450  O   SER H 188      -0.724   8.292  30.553  1.00 32.08           O  
ATOM   1451  N   SER H 189       0.652   8.704  28.802  1.00 26.76           N  
ATOM   1452  CA  SER H 189       1.646   7.719  29.136  1.00 24.27           C  
ATOM   1453  CB  SER H 189       2.470   7.270  27.915  1.00 22.59           C  
ATOM   1454  OG  SER H 189       3.160   8.371  27.345  1.00 22.89           O  
ATOM   1455  C   SER H 189       2.589   8.232  30.187  1.00 24.46           C  
ATOM   1456  O   SER H 189       3.357   7.461  30.762  1.00 23.86           O  
ATOM   1457  N   SER H 190       2.561   9.550  30.469  1.00 22.21           N  
ATOM   1458  CA  SER H 190       3.468  10.164  31.402  1.00 21.83           C  
ATOM   1459  CB  SER H 190       3.286   9.727  32.861  1.00 22.35           C  
ATOM   1460  OG  SER H 190       2.062  10.235  33.367  1.00 27.30           O  
ATOM   1461  C   SER H 190       4.876   9.882  30.985  1.00 22.37           C  
ATOM   1462  O   SER H 190       5.737   9.562  31.807  1.00 21.75           O  
ATOM   1463  N   THR H 191       5.143  10.015  29.672  1.00 19.97           N  
ATOM   1464  CA  THR H 191       6.458   9.775  29.155  1.00 19.10           C  
ATOM   1465  CB  THR H 191       6.509   8.604  28.220  1.00 20.75           C  
ATOM   1466  OG1 THR H 191       6.077   7.429  28.884  1.00 20.44           O  
ATOM   1467  CG2 THR H 191       7.948   8.416  27.724  1.00 21.58           C  
ATOM   1468  C   THR H 191       6.892  10.980  28.373  1.00 19.62           C  
ATOM   1469  O   THR H 191       6.074  11.681  27.780  1.00 18.11           O  
ATOM   1470  N   ALA H 192       8.213  11.257  28.376  1.00 20.01           N  
ATOM   1471  CA  ALA H 192       8.760  12.358  27.631  1.00 18.21           C  
ATOM   1472  CB  ALA H 192       9.610  13.318  28.479  1.00 19.40           C  
ATOM   1473  C   ALA H 192       9.685  11.753  26.625  1.00 18.74           C  
ATOM   1474  O   ALA H 192      10.349  10.760  26.918  1.00 18.79           O  
ATOM   1475  N   TYR H 193       9.765  12.333  25.408  1.00 18.52           N  
ATOM   1476  CA  TYR H 193      10.584  11.714  24.402  1.00 20.05           C  
ATOM   1477  CB  TYR H 193       9.829  11.264  23.140  1.00 19.86           C  
ATOM   1478  CG  TYR H 193       8.687  10.371  23.485  1.00 22.13           C  
ATOM   1479  CD1 TYR H 193       8.874   9.052  23.822  1.00 22.07           C  
ATOM   1480  CD2 TYR H 193       7.410  10.875  23.477  1.00 21.64           C  
ATOM   1481  CE1 TYR H 193       7.802   8.249  24.136  1.00 24.47           C  
ATOM   1482  CE2 TYR H 193       6.337  10.077  23.786  1.00 25.17           C  
ATOM   1483  CZ  TYR H 193       6.530   8.761  24.115  1.00 24.69           C  
ATOM   1484  OH  TYR H 193       5.431   7.939  24.435  1.00 24.59           O  
ATOM   1485  C   TYR H 193      11.575  12.709  23.882  1.00 20.18           C  
ATOM   1486  O   TYR H 193      11.367  13.919  23.967  1.00 21.80           O  
ATOM   1487  N   MET H 194      12.711  12.200  23.355  1.00 19.88           N  
ATOM   1488  CA  MET H 194      13.681  13.047  22.722  1.00 19.74           C  
ATOM   1489  CB  MET H 194      14.975  13.265  23.529  1.00 19.55           C  
ATOM   1490  CG  MET H 194      15.870  14.344  22.911  1.00 21.44           C  
ATOM   1491  SD  MET H 194      17.416  14.683  23.804  1.00 22.49           S  
ATOM   1492  CE  MET H 194      18.184  13.073  23.473  1.00 24.49           C  
ATOM   1493  C   MET H 194      14.061  12.391  21.433  1.00 19.52           C  
ATOM   1494  O   MET H 194      14.429  11.218  21.407  1.00 18.88           O  
ATOM   1495  N   GLN H 195      13.975  13.130  20.311  1.00 20.01           N  
ATOM   1496  CA  GLN H 195      14.321  12.490  19.077  1.00 21.13           C  
ATOM   1497  CB  GLN H 195      13.194  12.482  18.032  1.00 21.93           C  
ATOM   1498  CG  GLN H 195      13.591  11.748  16.749  1.00 28.48           C  
ATOM   1499  CD  GLN H 195      12.426  11.783  15.772  1.00 32.13           C  
ATOM   1500  OE1 GLN H 195      11.871  12.841  15.476  1.00 33.06           O  
ATOM   1501  NE2 GLN H 195      12.043  10.589  15.253  1.00 32.86           N  
ATOM   1502  C   GLN H 195      15.485  13.210  18.475  1.00 19.97           C  
ATOM   1503  O   GLN H 195      15.474  14.432  18.339  1.00 20.64           O  
ATOM   1504  N   LEU H 196      16.537  12.452  18.103  1.00 19.86           N  
ATOM   1505  CA  LEU H 196      17.679  13.060  17.484  1.00 21.02           C  
ATOM   1506  CB  LEU H 196      19.029  12.659  18.100  1.00 19.79           C  
ATOM   1507  CG  LEU H 196      19.124  13.009  19.594  1.00 20.47           C  
ATOM   1508  CD1 LEU H 196      18.312  12.025  20.443  1.00 18.94           C  
ATOM   1509  CD2 LEU H 196      20.574  13.145  20.055  1.00 20.14           C  
ATOM   1510  C   LEU H 196      17.684  12.645  16.047  1.00 23.69           C  
ATOM   1511  O   LEU H 196      17.413  11.492  15.718  1.00 24.36           O  
ATOM   1512  N   SER H 197      18.002  13.596  15.145  1.00 25.05           N  
ATOM   1513  CA  SER H 197      17.959  13.313  13.740  1.00 26.37           C  
ATOM   1514  CB  SER H 197      17.035  14.254  12.950  1.00 28.11           C  
ATOM   1515  OG  SER H 197      15.690  14.102  13.377  1.00 31.97           O  
ATOM   1516  C   SER H 197      19.322  13.512  13.166  1.00 26.17           C  
ATOM   1517  O   SER H 197      20.168  14.177  13.761  1.00 24.81           O  
ATOM   1518  N   SER H 198      19.551  12.911  11.976  1.00 25.50           N  
ATOM   1519  CA  SER H 198      20.789  13.040  11.260  1.00 26.36           C  
ATOM   1520  CB  SER H 198      20.985  14.436  10.643  1.00 25.88           C  
ATOM   1521  OG  SER H 198      22.225  14.501   9.955  1.00 33.07           O  
ATOM   1522  C   SER H 198      21.916  12.780  12.199  1.00 26.23           C  
ATOM   1523  O   SER H 198      22.777  13.632  12.397  1.00 26.89           O  
ATOM   1524  N   LEU H 199      21.931  11.579  12.801  1.00 25.12           N  
ATOM   1525  CA  LEU H 199      22.920  11.265  13.790  1.00 26.83           C  
ATOM   1526  CB  LEU H 199      22.639   9.955  14.543  1.00 28.46           C  
ATOM   1527  CG  LEU H 199      21.336   9.994  15.364  1.00 27.37           C  
ATOM   1528  CD1 LEU H 199      21.111   8.689  16.132  1.00 27.10           C  
ATOM   1529  CD2 LEU H 199      21.284  11.218  16.288  1.00 27.21           C  
ATOM   1530  C   LEU H 199      24.278  11.165  13.169  1.00 27.52           C  
ATOM   1531  O   LEU H 199      24.432  10.851  11.988  1.00 28.05           O  
ATOM   1532  N   ALA H 200      25.305  11.476  13.987  1.00 28.31           N  
ATOM   1533  CA  ALA H 200      26.681  11.439  13.588  1.00 28.57           C  
ATOM   1534  CB  ALA H 200      27.276  12.826  13.289  1.00 28.46           C  
ATOM   1535  C   ALA H 200      27.442  10.867  14.746  1.00 29.41           C  
ATOM   1536  O   ALA H 200      26.900  10.693  15.835  1.00 29.68           O  
ATOM   1537  N   SER H 201      28.736  10.556  14.540  1.00 30.06           N  
ATOM   1538  CA  SER H 201      29.530   9.946  15.572  1.00 30.10           C  
ATOM   1539  CB  SER H 201      30.971   9.650  15.128  1.00 32.58           C  
ATOM   1540  OG  SER H 201      30.966   8.667  14.105  1.00 37.60           O  
ATOM   1541  C   SER H 201      29.602  10.874  16.741  1.00 30.82           C  
ATOM   1542  O   SER H 201      29.798  10.444  17.875  1.00 29.33           O  
ATOM   1543  N   GLU H 202      29.443  12.181  16.491  1.00 30.33           N  
ATOM   1544  CA  GLU H 202      29.510  13.163  17.533  1.00 32.78           C  
ATOM   1545  CB  GLU H 202      29.511  14.592  16.976  1.00 36.92           C  
ATOM   1546  CG  GLU H 202      30.814  14.880  16.230  1.00 45.19           C  
ATOM   1547  CD  GLU H 202      30.723  16.261  15.611  1.00 48.79           C  
ATOM   1548  OE1 GLU H 202      29.656  16.912  15.766  1.00 49.76           O  
ATOM   1549  OE2 GLU H 202      31.721  16.682  14.970  1.00 51.80           O1-
ATOM   1550  C   GLU H 202      28.358  12.975  18.471  1.00 32.67           C  
ATOM   1551  O   GLU H 202      28.440  13.315  19.649  1.00 30.28           O  
ATOM   1552  N   ASP H 203      27.237  12.450  17.953  1.00 28.96           N  
ATOM   1553  CA  ASP H 203      26.033  12.212  18.701  1.00 27.66           C  
ATOM   1554  CB  ASP H 203      24.843  11.852  17.801  1.00 27.07           C  
ATOM   1555  CG  ASP H 203      24.446  13.112  17.041  1.00 27.56           C  
ATOM   1556  OD1 ASP H 203      24.711  14.232  17.556  1.00 27.95           O  
ATOM   1557  OD2 ASP H 203      23.872  12.968  15.931  1.00 30.61           O1-
ATOM   1558  C   ASP H 203      26.220  11.112  19.706  1.00 26.24           C  
ATOM   1559  O   ASP H 203      25.417  10.978  20.628  1.00 25.69           O  
ATOM   1560  N   SER H 204      27.231  10.238  19.534  1.00 24.98           N  
ATOM   1561  CA  SER H 204      27.363   9.164  20.478  1.00 22.84           C  
ATOM   1562  CB  SER H 204      28.470   8.160  20.113  1.00 22.38           C  
ATOM   1563  OG  SER H 204      29.711   8.829  19.966  1.00 30.76           O  
ATOM   1564  C   SER H 204      27.621   9.721  21.844  1.00 22.71           C  
ATOM   1565  O   SER H 204      28.545  10.506  22.052  1.00 23.11           O  
ATOM   1566  N   ALA H 205      26.781   9.313  22.819  1.00 20.26           N  
ATOM   1567  CA  ALA H 205      26.924   9.771  24.172  1.00 20.19           C  
ATOM   1568  CB  ALA H 205      26.876  11.302  24.315  1.00 20.44           C  
ATOM   1569  C   ALA H 205      25.784   9.207  24.967  1.00 21.58           C  
ATOM   1570  O   ALA H 205      24.933   8.496  24.437  1.00 23.04           O  
ATOM   1571  N   VAL H 206      25.762   9.494  26.284  1.00 19.79           N  
ATOM   1572  CA  VAL H 206      24.707   9.038  27.144  1.00 18.97           C  
ATOM   1573  CB  VAL H 206      25.186   8.689  28.525  1.00 19.76           C  
ATOM   1574  CG1 VAL H 206      23.986   8.315  29.408  1.00 18.58           C  
ATOM   1575  CG2 VAL H 206      26.230   7.569  28.412  1.00 20.94           C  
ATOM   1576  C   VAL H 206      23.756  10.185  27.285  1.00 18.87           C  
ATOM   1577  O   VAL H 206      24.177  11.327  27.458  1.00 20.35           O  
ATOM   1578  N   TYR H 207      22.437   9.913  27.206  1.00 17.12           N  
ATOM   1579  CA  TYR H 207      21.476  10.975  27.301  1.00 15.59           C  
ATOM   1580  CB  TYR H 207      20.504  11.025  26.109  1.00 14.95           C  
ATOM   1581  CG  TYR H 207      21.294  11.393  24.902  1.00 16.94           C  
ATOM   1582  CD1 TYR H 207      21.911  10.434  24.129  1.00 15.17           C  
ATOM   1583  CD2 TYR H 207      21.423  12.714  24.547  1.00 17.61           C  
ATOM   1584  CE1 TYR H 207      22.640  10.787  23.016  1.00 16.91           C  
ATOM   1585  CE2 TYR H 207      22.149  13.073  23.437  1.00 16.15           C  
ATOM   1586  CZ  TYR H 207      22.761  12.111  22.671  1.00 16.55           C  
ATOM   1587  OH  TYR H 207      23.506  12.484  21.533  1.00 18.85           O  
ATOM   1588  C   TYR H 207      20.654  10.756  28.533  1.00 15.96           C  
ATOM   1589  O   TYR H 207      20.128   9.665  28.749  1.00 18.03           O  
ATOM   1590  N   TYR H 208      20.507  11.813  29.363  1.00 15.92           N  
ATOM   1591  CA  TYR H 208      19.777  11.681  30.593  1.00 16.21           C  
ATOM   1592  CB  TYR H 208      20.490  12.207  31.856  1.00 15.50           C  
ATOM   1593  CG  TYR H 208      21.829  11.590  32.074  1.00 17.35           C  
ATOM   1594  CD1 TYR H 208      21.968  10.311  32.553  1.00 17.78           C  
ATOM   1595  CD2 TYR H 208      22.964  12.308  31.789  1.00 18.28           C  
ATOM   1596  CE1 TYR H 208      23.213   9.763  32.754  1.00 17.39           C  
ATOM   1597  CE2 TYR H 208      24.211  11.767  31.989  1.00 17.24           C  
ATOM   1598  CZ  TYR H 208      24.339  10.491  32.475  1.00 18.52           C  
ATOM   1599  OH  TYR H 208      25.615   9.926  32.685  1.00 20.53           O  
ATOM   1600  C   TYR H 208      18.579  12.575  30.506  1.00 16.23           C  
ATOM   1601  O   TYR H 208      18.579  13.572  29.786  1.00 16.68           O  
ATOM   1602  N   CYS H 209      17.501  12.200  31.224  1.00 16.34           N  
ATOM   1603  CA  CYS H 209      16.327  13.017  31.327  1.00 18.13           C  
ATOM   1604  CB  CYS H 209      15.015  12.304  30.911  1.00 19.04           C  
ATOM   1605  SG  CYS H 209      14.673  10.780  31.851  1.00 26.16           S  
ATOM   1606  C   CYS H 209      16.230  13.378  32.778  1.00 18.14           C  
ATOM   1607  O   CYS H 209      16.618  12.597  33.645  1.00 19.36           O  
ATOM   1608  N   ALA H 210      15.735  14.594  33.086  1.00 17.50           N  
ATOM   1609  CA  ALA H 210      15.663  14.990  34.463  1.00 16.14           C  
ATOM   1610  CB  ALA H 210      16.821  15.906  34.890  1.00 16.28           C  
ATOM   1611  C   ALA H 210      14.406  15.772  34.654  1.00 16.80           C  
ATOM   1612  O   ALA H 210      13.854  16.310  33.695  1.00 17.16           O  
ATOM   1613  N   ARG H 211      13.916  15.857  35.911  1.00 15.24           N  
ATOM   1614  CA  ARG H 211      12.697  16.583  36.123  1.00 16.19           C  
ATOM   1615  CB  ARG H 211      11.576  15.804  36.821  1.00 17.72           C  
ATOM   1616  CG  ARG H 211      11.881  15.465  38.275  1.00 20.34           C  
ATOM   1617  CD  ARG H 211      10.630  15.025  39.026  1.00 22.82           C  
ATOM   1618  NE  ARG H 211      10.860  15.305  40.468  1.00 25.71           N  
ATOM   1619  CZ  ARG H 211       9.787  15.423  41.300  1.00 25.49           C  
ATOM   1620  NH1 ARG H 211       8.532  15.191  40.819  1.00 23.22           N1+
ATOM   1621  NH2 ARG H 211       9.965  15.777  42.605  1.00 24.17           N  
ATOM   1622  C   ARG H 211      12.999  17.760  36.995  1.00 16.43           C  
ATOM   1623  O   ARG H 211      14.042  17.805  37.648  1.00 17.58           O  
ATOM   1624  N   ARG H 212      12.076  18.749  37.030  1.00 18.62           N  
ATOM   1625  CA  ARG H 212      12.378  19.955  37.740  1.00 16.89           C  
ATOM   1626  CB  ARG H 212      11.704  21.223  37.188  1.00 12.55           C  
ATOM   1627  CG  ARG H 212      12.501  22.487  37.533  1.00 12.91           C  
ATOM   1628  CD  ARG H 212      12.322  23.620  36.517  1.00 18.73           C  
ATOM   1629  NE  ARG H 212      13.157  24.780  36.948  1.00 19.37           N  
ATOM   1630  CZ  ARG H 212      14.470  24.881  36.579  1.00 20.67           C  
ATOM   1631  NH1 ARG H 212      15.074  23.881  35.871  1.00 16.31           N1+
ATOM   1632  NH2 ARG H 212      15.183  25.996  36.908  1.00 18.00           N  
ATOM   1633  C   ARG H 212      12.111  19.798  39.201  1.00 17.52           C  
ATOM   1634  O   ARG H 212      11.090  20.189  39.766  1.00 16.96           O  
ATOM   1635  N   TRP H 213      13.508  19.755  39.133  1.00 25.40           N  
ATOM   1636  CA  TRP H 213      14.945  19.716  39.400  1.00 23.30           C  
ATOM   1637  CB  TRP H 213      15.024  20.806  40.410  1.00 23.55           C  
ATOM   1638  CG  TRP H 213      16.208  21.317  41.118  1.00 29.47           C  
ATOM   1639  CD2 TRP H 213      15.836  22.093  42.242  1.00 22.35           C  
ATOM   1640  CD1 TRP H 213      17.547  21.466  40.922  1.00 26.05           C  
ATOM   1641  NE1 TRP H 213      18.015  22.411  41.811  1.00  0.00           N  
ATOM   1642  CE2 TRP H 213      16.961  22.779  42.628  1.00 29.70           C  
ATOM   1643  CE3 TRP H 213      14.611  22.252  42.834  1.00  0.00           C  
ATOM   1644  CZ2 TRP H 213      16.873  23.678  43.625  1.00  0.00           C  
ATOM   1645  CZ3 TRP H 213      14.536  23.109  43.908  1.00  0.00           C  
ATOM   1646  CH2 TRP H 213      15.665  23.811  44.275  1.00  0.00           C  
ATOM   1647  C   TRP H 213      15.594  18.531  40.019  1.00 24.37           C  
ATOM   1648  O   TRP H 213      16.821  18.510  40.111  1.00 24.91           O  
ATOM   1649  N   ASP H 214      14.910  17.455  40.383  1.00 25.32           N  
ATOM   1650  CA  ASP H 214      15.760  16.857  41.367  1.00 27.96           C  
ATOM   1651  CB  ASP H 214      15.241  17.242  42.772  1.00 28.12           C  
ATOM   1652  CG  ASP H 214      13.712  17.451  42.695  1.00 28.76           C  
ATOM   1653  OD1 ASP H 214      13.328  18.521  42.149  1.00 33.28           O  
ATOM   1654  OD2 ASP H 214      12.918  16.604  43.167  1.00 27.28           O1-
ATOM   1655  C   ASP H 214      15.918  15.393  41.286  1.00 26.21           C  
ATOM   1656  O   ASP H 214      16.241  14.718  42.258  1.00 31.93           O  
ATOM   1657  N   TYR H 215      15.815  14.881  40.076  1.00 16.92           N  
ATOM   1658  CA  TYR H 215      15.663  13.471  39.847  1.00 17.79           C  
ATOM   1659  CB  TYR H 215      14.210  12.964  39.915  1.00 17.02           C  
ATOM   1660  CG  TYR H 215      13.798  12.926  41.349  1.00 18.47           C  
ATOM   1661  CD1 TYR H 215      14.175  11.863  42.138  1.00 16.59           C  
ATOM   1662  CD2 TYR H 215      13.037  13.928  41.907  1.00 19.13           C  
ATOM   1663  CE1 TYR H 215      13.806  11.799  43.460  1.00 18.89           C  
ATOM   1664  CE2 TYR H 215      12.665  13.870  43.230  1.00 19.08           C  
ATOM   1665  CZ  TYR H 215      13.051  12.806  44.011  1.00 18.96           C  
ATOM   1666  OH  TYR H 215      12.672  12.744  45.368  1.00 20.54           O  
ATOM   1667  C   TYR H 215      16.165  13.219  38.458  1.00 16.74           C  
ATOM   1668  O   TYR H 215      15.769  13.895  37.509  1.00 17.85           O  
ATOM   1669  N   TRP H 216      17.066  12.229  38.301  1.00 16.10           N  
ATOM   1670  CA  TRP H 216      17.622  11.974  37.002  1.00 17.26           C  
ATOM   1671  CB  TRP H 216      19.132  12.284  36.942  1.00 17.31           C  
ATOM   1672  CG  TRP H 216      19.465  13.754  37.096  1.00 16.95           C  
ATOM   1673  CD2 TRP H 216      20.233  14.529  36.158  1.00 16.83           C  
ATOM   1674  CD1 TRP H 216      19.160  14.595  38.127  1.00 16.30           C  
ATOM   1675  NE1 TRP H 216      19.672  15.846  37.884  1.00 17.53           N  
ATOM   1676  CE2 TRP H 216      20.340  15.821  36.679  1.00 17.10           C  
ATOM   1677  CE3 TRP H 216      20.807  14.194  34.964  1.00 15.96           C  
ATOM   1678  CZ2 TRP H 216      21.022  16.799  36.012  1.00 18.37           C  
ATOM   1679  CZ3 TRP H 216      21.492  15.184  34.295  1.00 16.66           C  
ATOM   1680  CH2 TRP H 216      21.597  16.461  34.807  1.00 18.09           C  
ATOM   1681  C   TRP H 216      17.420  10.526  36.676  1.00 18.07           C  
ATOM   1682  O   TRP H 216      17.362   9.675  37.562  1.00 19.36           O  
ATOM   1683  N   GLY H 217      17.286  10.214  35.370  1.00 18.09           N  
ATOM   1684  CA  GLY H 217      17.092   8.858  34.944  1.00 17.55           C  
ATOM   1685  C   GLY H 217      18.437   8.209  34.891  1.00 18.30           C  
ATOM   1686  O   GLY H 217      19.459   8.869  35.063  1.00 18.09           O  
ATOM   1687  N   GLN H 218      18.462   6.883  34.644  1.00 19.93           N  
ATOM   1688  CA  GLN H 218      19.685   6.132  34.585  1.00 20.85           C  
ATOM   1689  CB  GLN H 218      19.502   4.605  34.493  1.00 20.65           C  
ATOM   1690  CG  GLN H 218      18.813   4.114  33.222  1.00 30.91           C  
ATOM   1691  CD  GLN H 218      17.315   4.152  33.464  1.00 34.59           C  
ATOM   1692  OE1 GLN H 218      16.858   4.461  34.562  1.00 36.93           O  
ATOM   1693  NE2 GLN H 218      16.526   3.812  32.414  1.00 35.92           N  
ATOM   1694  C   GLN H 218      20.476   6.577  33.398  1.00 19.96           C  
ATOM   1695  O   GLN H 218      21.704   6.509  33.402  1.00 20.50           O  
ATOM   1696  N   GLY H 219      19.786   7.001  32.325  1.00 20.17           N  
ATOM   1697  CA  GLY H 219      20.480   7.472  31.163  1.00 19.32           C  
ATOM   1698  C   GLY H 219      20.469   6.380  30.148  1.00 18.77           C  
ATOM   1699  O   GLY H 219      20.458   5.196  30.485  1.00 18.70           O  
ATOM   1700  N   THR H 220      20.476   6.769  28.857  1.00 16.71           N  
ATOM   1701  CA  THR H 220      20.459   5.786  27.819  1.00 17.85           C  
ATOM   1702  CB  THR H 220      19.203   5.846  26.989  1.00 20.05           C  
ATOM   1703  OG1 THR H 220      18.991   4.620  26.312  1.00 22.96           O  
ATOM   1704  CG2 THR H 220      19.335   6.977  25.963  1.00 17.94           C  
ATOM   1705  C   THR H 220      21.656   6.062  26.960  1.00 18.43           C  
ATOM   1706  O   THR H 220      21.972   7.214  26.662  1.00 18.85           O  
ATOM   1707  N   THR H 221      22.381   5.013  26.538  1.00 19.78           N  
ATOM   1708  CA  THR H 221      23.552   5.305  25.767  1.00 17.81           C  
ATOM   1709  CB  THR H 221      24.740   4.461  26.128  1.00 17.45           C  
ATOM   1710  OG1 THR H 221      25.923   5.047  25.610  1.00 19.25           O  
ATOM   1711  CG2 THR H 221      24.558   3.050  25.547  1.00 21.43           C  
ATOM   1712  C   THR H 221      23.222   5.083  24.327  1.00 18.88           C  
ATOM   1713  O   THR H 221      22.589   4.096  23.957  1.00 20.56           O  
ATOM   1714  N   LEU H 222      23.611   6.049  23.475  1.00 19.58           N  
ATOM   1715  CA  LEU H 222      23.374   5.928  22.067  1.00 18.76           C  
ATOM   1716  CB  LEU H 222      22.613   7.124  21.464  1.00 16.54           C  
ATOM   1717  CG  LEU H 222      21.145   7.237  21.908  1.00  0.00           C  
ATOM   1718  CD1 LEU H 222      20.295   6.106  21.314  1.00  0.00           C  
ATOM   1719  CD2 LEU H 222      21.030   7.327  23.435  1.00  0.00           C  
ATOM   1720  C   LEU H 222      24.710   5.890  21.405  1.00 21.19           C  
ATOM   1721  O   LEU H 222      25.562   6.740  21.661  1.00 19.58           O  
ATOM   1722  N   THR H 223      24.933   4.889  20.533  1.00 22.62           N  
ATOM   1723  CA  THR H 223      26.201   4.820  19.873  1.00 22.18           C  
ATOM   1724  CB  THR H 223      26.972   3.569  20.178  1.00 23.00           C  
ATOM   1725  OG1 THR H 223      27.189   3.456  21.578  1.00 25.04           O  
ATOM   1726  CG2 THR H 223      28.319   3.632  19.438  1.00 23.30           C  
ATOM   1727  C   THR H 223      25.972   4.856  18.396  1.00 22.29           C  
ATOM   1728  O   THR H 223      25.161   4.103  17.857  1.00 22.90           O  
ATOM   1729  N   VAL H 224      26.685   5.766  17.704  1.00 23.13           N  
ATOM   1730  CA  VAL H 224      26.592   5.864  16.277  1.00 25.70           C  
ATOM   1731  CB  VAL H 224      26.302   7.265  15.822  1.00 25.32           C  
ATOM   1732  CG1 VAL H 224      26.281   7.296  14.287  1.00 26.42           C  
ATOM   1733  CG2 VAL H 224      24.993   7.734  16.480  1.00 23.59           C  
ATOM   1734  C   VAL H 224      27.951   5.501  15.763  1.00 27.54           C  
ATOM   1735  O   VAL H 224      28.896   6.274  15.908  1.00 29.97           O  
ATOM   1736  N   SER H 225      28.088   4.320  15.128  1.00 29.11           N  
ATOM   1737  CA  SER H 225      29.385   3.898  14.673  1.00 30.70           C  
ATOM   1738  CB  SER H 225      29.443   2.415  14.266  1.00 31.70           C  
ATOM   1739  OG  SER H 225      29.230   1.590  15.401  1.00 36.03           O  
ATOM   1740  C   SER H 225      29.746   4.705  13.475  1.00 33.43           C  
ATOM   1741  O   SER H 225      28.885   5.147  12.721  1.00 31.95           O  
ATOM   1742  N   SER H 226      31.054   4.938  13.278  1.00 35.43           N  
ATOM   1743  CA  SER H 226      31.470   5.684  12.131  1.00 38.64           C  
ATOM   1744  CB  SER H 226      32.421   6.843  12.464  1.00 39.12           C  
ATOM   1745  OG  SER H 226      33.651   6.334  12.959  1.00 41.45           O  
ATOM   1746  C   SER H 226      32.236   4.703  11.251  1.00 38.79           C  
ATOM   1747  O   SER H 226      31.909   4.611  10.038  1.00 39.28           O  
ATOM   1748  OXT SER H 226      33.157   4.030  11.784  1.00 42.86           O  
TER    1749      SER H 226 
CONECT  161  717
CONECT  717  161
CONECT  873  874
CONECT  874  873  875
CONECT  875  874  876
CONECT  876  875
CONECT 1022 1605
CONECT 1605 1022
END
