# Supplementary material for: Fully automated antibody structure prediction using BIOVIA tools: Validation study
Source: PLoS One. 2017 May 18;12(5):e0177923. doi: 10.1371/journal.pone.0177923 (PMC5436848; doi:10.1371/journal.pone.0177923)
Supplement: S2 Dataset — Predicted structures using the Top5 framework method, Chothia CDR definition with canonical filtering and generating 50 models. These were used in the comparison against predictions using no filtering. (ZIP) [file pone.0177923.s004.zip › 4P48_AA_FV_FinalModel.pdb]

REMARK   Accelrys Discovery Studio PDB file
REMARK   Created:  2015-04-10T07:58:17Z
SSBOND   1 CYS L   20    CYS L   89                                     
SSBOND   2 CYS H  133    CYS H  207                                     
ATOM      1  N   ALA L   1      29.872  30.368  29.110  1.00 52.81           N1+
ATOM      2  CA  ALA L   1      30.175  29.009  29.618  1.00 50.58           C  
ATOM      3  CB  ALA L   1      31.270  28.345  28.769  1.00 51.13           C  
ATOM      4  C   ALA L   1      30.659  29.069  31.029  1.00 51.14           C  
ATOM      5  O   ALA L   1      31.035  30.131  31.523  1.00 52.95           O  
ATOM      6  N   LEU L   2      30.663  27.898  31.699  1.00 42.68           N  
ATOM      7  CA  LEU L   2      31.035  27.767  33.080  1.00 40.48           C  
ATOM      8  CB  LEU L   2      30.274  26.634  33.786  1.00 37.82           C  
ATOM      9  CG  LEU L   2      28.753  26.741  33.629  1.00 39.70           C  
ATOM     10  CD1 LEU L   2      28.005  25.833  34.620  1.00 37.84           C  
ATOM     11  CD2 LEU L   2      28.315  28.204  33.651  1.00 43.24           C  
ATOM     12  C   LEU L   2      32.463  27.329  33.138  1.00 43.15           C  
ATOM     13  O   LEU L   2      32.878  26.481  32.350  1.00 40.22           O  
ATOM     14  N   THR L   3      33.255  27.885  34.084  1.00 40.95           N  
ATOM     15  CA  THR L   3      34.622  27.459  34.174  1.00 41.64           C  
ATOM     16  CB  THR L   3      35.612  28.570  33.976  1.00 52.16           C  
ATOM     17  OG1 THR L   3      35.399  29.194  32.718  1.00 50.91           O  
ATOM     18  CG2 THR L   3      37.032  27.979  34.032  1.00 51.40           C  
ATOM     19  C   THR L   3      34.870  26.868  35.535  1.00 45.11           C  
ATOM     20  O   THR L   3      34.663  27.517  36.560  1.00 45.32           O  
ATOM     21  N   GLN L   4      35.324  25.596  35.554  1.00 40.95           N  
ATOM     22  CA  GLN L   4      35.665  24.872  36.750  1.00 40.00           C  
ATOM     23  CB  GLN L   4      34.606  23.832  37.160  1.00 38.96           C  
ATOM     24  CG  GLN L   4      34.405  22.718  36.127  1.00 43.51           C  
ATOM     25  CD  GLN L   4      33.347  21.756  36.655  1.00 42.78           C  
ATOM     26  OE1 GLN L   4      33.606  20.941  37.537  1.00 34.50           O  
ATOM     27  NE2 GLN L   4      32.111  21.847  36.100  1.00 37.38           N  
ATOM     28  C   GLN L   4      36.926  24.117  36.437  1.00 44.07           C  
ATOM     29  O   GLN L   4      37.186  23.826  35.272  1.00 42.49           O  
ATOM     30  N   PRO L   5      37.728  23.781  37.419  1.00 41.72           N  
ATOM     31  CA  PRO L   5      38.978  23.104  37.173  1.00 42.30           C  
ATOM     32  CD  PRO L   5      37.704  24.440  38.711  1.00 44.28           C  
ATOM     33  CB  PRO L   5      39.802  23.255  38.452  1.00 45.14           C  
ATOM     34  CG  PRO L   5      38.786  23.704  39.518  1.00 49.18           C  
ATOM     35  C   PRO L   5      38.784  21.684  36.750  1.00 45.38           C  
ATOM     36  O   PRO L   5      37.788  21.070  37.125  1.00 42.64           O  
ATOM     37  N   SER L   6      39.732  21.153  35.954  1.00 43.45           N  
ATOM     38  CA  SER L   6      39.654  19.812  35.453  1.00 42.17           C  
ATOM     39  CB  SER L   6      40.776  19.503  34.446  1.00 50.79           C  
ATOM     40  OG  SER L   6      40.673  20.369  33.325  1.00  0.00           O  
ATOM     41  C   SER L   6      39.778  18.843  36.589  1.00 45.03           C  
ATOM     42  O   SER L   6      39.006  17.888  36.682  1.00 41.34           O  
ATOM     43  N   SER L   7      40.748  19.063  37.501  1.00 46.76           N  
ATOM     44  CA  SER L   7      40.919  18.094  38.545  1.00 47.73           C  
ATOM     45  CB  SER L   7      42.029  17.074  38.238  1.00 51.53           C  
ATOM     46  OG  SER L   7      42.144  16.149  39.306  1.00 60.99           O  
ATOM     47  C   SER L   7      41.283  18.779  39.826  1.00 54.31           C  
ATOM     48  O   SER L   7      41.734  19.924  39.832  1.00 55.72           O  
ATOM     49  N   VAL L   8      41.047  18.077  40.957  1.00 51.82           N  
ATOM     50  CA  VAL L   8      41.397  18.557  42.264  1.00 53.30           C  
ATOM     51  CB  VAL L   8      40.270  19.283  42.939  1.00 58.21           C  
ATOM     52  CG1 VAL L   8      39.133  18.283  43.203  1.00 56.44           C  
ATOM     53  CG2 VAL L   8      40.804  19.970  44.204  1.00 60.23           C  
ATOM     54  C   VAL L   8      41.741  17.348  43.093  1.00 54.93           C  
ATOM     55  O   VAL L   8      41.203  16.264  42.870  1.00 51.02           O  
ATOM     56  N   SER L   9      42.661  17.495  44.074  1.00 54.16           N  
ATOM     57  CA  SER L   9      43.048  16.364  44.878  1.00 54.60           C  
ATOM     58  CB  SER L   9      44.495  15.907  44.624  1.00 59.32           C  
ATOM     59  OG  SER L   9      45.404  16.948  44.952  1.00 73.72           O  
ATOM     60  C   SER L   9      42.938  16.732  46.327  1.00 60.08           C  
ATOM     61  O   SER L   9      43.185  17.874  46.710  1.00 61.45           O  
ATOM     62  N   ALA L  10      42.544  15.755  47.174  1.00 56.00           N  
ATOM     63  CA  ALA L  10      42.423  16.006  48.585  1.00 57.97           C  
ATOM     64  CB  ALA L  10      40.983  16.303  49.037  1.00 58.37           C  
ATOM     65  C   ALA L  10      42.869  14.780  49.325  1.00 62.08           C  
ATOM     66  O   ALA L  10      42.703  13.655  48.855  1.00 59.65           O  
ATOM     67  N   ASN L  11      43.471  14.981  50.515  1.00 61.15           N  
ATOM     68  CA  ASN L  11      43.915  13.883  51.325  1.00 62.31           C  
ATOM     69  CB  ASN L  11      45.068  14.261  52.270  1.00 65.60           C  
ATOM     70  CG  ASN L  11      46.251  14.681  51.406  1.00 85.89           C  
ATOM     71  OD1 ASN L  11      46.408  14.222  50.276  1.00 76.91           O  
ATOM     72  ND2 ASN L  11      47.106  15.590  51.944  1.00 80.24           N  
ATOM     73  C   ASN L  11      42.743  13.458  52.148  1.00 68.29           C  
ATOM     74  O   ASN L  11      41.852  14.261  52.424  1.00 67.99           O  
ATOM     75  N   PRO L  12      42.707  12.218  52.556  1.00 66.29           N  
ATOM     76  CA  PRO L  12      41.575  11.759  53.309  1.00 66.87           C  
ATOM     77  CD  PRO L  12      43.318  11.146  51.786  1.00  0.00           C  
ATOM     78  CB  PRO L  12      41.717  10.241  53.386  1.00 67.02           C  
ATOM     79  CG  PRO L  12      42.480   9.891  52.093  1.00 71.77           C  
ATOM     80  C   PRO L  12      41.458  12.449  54.627  1.00 71.57           C  
ATOM     81  O   PRO L  12      42.453  12.546  55.345  1.00 72.55           O  
ATOM     82  N   GLY L  13      40.237  12.916  54.962  1.00 66.91           N  
ATOM     83  CA  GLY L  13      39.976  13.571  56.210  1.00 67.94           C  
ATOM     84  C   GLY L  13      40.278  15.032  56.073  1.00 71.40           C  
ATOM     85  O   GLY L  13      40.050  15.801  57.006  1.00 72.49           O  
ATOM     86  N   GLY L  14      40.783  15.459  54.899  1.00 65.63           N  
ATOM     87  CA  GLY L  14      41.175  16.831  54.708  1.00 65.61           C  
ATOM     88  C   GLY L  14      40.055  17.614  54.092  1.00 66.84           C  
ATOM     89  O   GLY L  14      38.900  17.191  54.100  1.00 64.45           O  
ATOM     90  N   THR L  15      40.395  18.800  53.535  1.00 62.83           N  
ATOM     91  CA  THR L  15      39.421  19.684  52.953  1.00 60.82           C  
ATOM     92  CB  THR L  15      39.394  21.033  53.606  1.00 66.61           C  
ATOM     93  OG1 THR L  15      38.323  21.808  53.089  1.00  0.00           O  
ATOM     94  CG2 THR L  15      40.738  21.733  53.331  1.00  0.00           C  
ATOM     95  C   THR L  15      39.757  19.920  51.506  1.00 60.77           C  
ATOM     96  O   THR L  15      40.914  19.815  51.099  1.00 59.58           O  
ATOM     97  N   VAL L  16      38.725  20.228  50.685  1.00 54.18           N  
ATOM     98  CA  VAL L  16      38.927  20.501  49.288  1.00 51.93           C  
ATOM     99  CB  VAL L  16      38.649  19.322  48.398  1.00 53.57           C  
ATOM    100  CG1 VAL L  16      37.155  18.964  48.494  1.00 51.63           C  
ATOM    101  CG2 VAL L  16      39.112  19.668  46.973  1.00 52.75           C  
ATOM    102  C   VAL L  16      37.996  21.607  48.876  1.00 54.67           C  
ATOM    103  O   VAL L  16      36.926  21.781  49.460  1.00 53.42           O  
ATOM    104  N   GLU L  17      38.393  22.394  47.850  1.00 50.57           N  
ATOM    105  CA  GLU L  17      37.590  23.501  47.398  1.00 50.06           C  
ATOM    106  CB  GLU L  17      38.258  24.857  47.685  1.00 53.23           C  
ATOM    107  CG  GLU L  17      38.621  25.085  49.155  1.00 63.99           C  
ATOM    108  CD  GLU L  17      37.391  25.571  49.900  1.00 89.46           C  
ATOM    109  OE1 GLU L  17      36.978  26.738  49.669  1.00 83.26           O  
ATOM    110  OE2 GLU L  17      36.843  24.779  50.712  1.00 76.86           O1-
ATOM    111  C   GLU L  17      37.505  23.423  45.901  1.00 50.85           C  
ATOM    112  O   GLU L  17      38.514  23.187  45.237  1.00 50.20           O  
ATOM    113  N   ILE L  18      36.292  23.600  45.327  1.00 44.29           N  
ATOM    114  CA  ILE L  18      36.180  23.642  43.894  1.00 42.46           C  
ATOM    115  CB  ILE L  18      35.501  22.442  43.290  1.00 43.12           C  
ATOM    116  CG1 ILE L  18      36.275  21.159  43.643  1.00 42.83           C  
ATOM    117  CG2 ILE L  18      35.394  22.661  41.768  1.00 41.38           C  
ATOM    118  CD1 ILE L  18      35.520  19.875  43.296  1.00 45.91           C  
ATOM    119  C   ILE L  18      35.396  24.875  43.552  1.00 46.08           C  
ATOM    120  O   ILE L  18      34.328  25.118  44.109  1.00 43.99           O  
ATOM    121  N   THR L  19      35.912  25.702  42.619  1.00 42.77           N  
ATOM    122  CA  THR L  19      35.233  26.929  42.295  1.00 43.14           C  
ATOM    123  CB  THR L  19      36.134  28.131  42.284  1.00 53.55           C  
ATOM    124  OG1 THR L  19      37.171  27.948  41.332  1.00 53.77           O  
ATOM    125  CG2 THR L  19      36.721  28.349  43.689  1.00 55.34           C  
ATOM    126  C   THR L  19      34.641  26.833  40.927  1.00 43.95           C  
ATOM    127  O   THR L  19      35.121  26.081  40.080  1.00 40.49           O  
ATOM    128  N   CYS L  20      33.538  27.584  40.696  1.00 42.02           N  
ATOM    129  CA  CYS L  20      32.957  27.626  39.387  1.00 40.77           C  
ATOM    130  CB  CYS L  20      31.833  26.574  39.182  1.00 40.00           C  
ATOM    131  SG  CYS L  20      31.576  26.192  37.419  1.00 43.65           S  
ATOM    132  C   CYS L  20      32.487  29.045  39.156  1.00 44.60           C  
ATOM    133  O   CYS L  20      31.908  29.671  40.046  1.00 45.37           O  
ATOM    134  N   SER L  21      32.774  29.601  37.951  1.00 39.46           N  
ATOM    135  CA  SER L  21      32.433  30.963  37.612  1.00 41.83           C  
ATOM    136  CB  SER L  21      33.634  31.925  37.644  1.00 47.60           C  
ATOM    137  OG  SER L  21      34.583  31.571  36.648  1.00 51.69           O  
ATOM    138  C   SER L  21      31.891  30.978  36.214  1.00 43.00           C  
ATOM    139  O   SER L  21      31.986  29.984  35.497  1.00 40.10           O  
ATOM    140  N   GLY L  22      31.335  32.132  35.775  1.00 40.62           N  
ATOM    141  CA  GLY L  22      30.796  32.217  34.443  1.00 40.43           C  
ATOM    142  C   GLY L  22      29.342  32.600  34.455  1.00 43.10           C  
ATOM    143  O   GLY L  22      28.794  32.945  33.408  1.00 43.82           O  
ATOM    144  N   GLY L  23      28.661  32.554  35.617  1.00 38.51           N  
ATOM    145  CA  GLY L  23      27.283  32.960  35.615  1.00 37.70           C  
ATOM    146  C   GLY L  23      27.086  34.048  36.630  1.00 41.67           C  
ATOM    147  O   GLY L  23      27.761  34.116  37.656  1.00 42.00           O  
ATOM    148  N   GLY L  24      26.194  34.991  36.291  1.00 38.60           N  
ATOM    149  CA  GLY L  24      25.750  36.083  37.111  1.00 39.44           C  
ATOM    150  C   GLY L  24      24.745  35.649  38.135  1.00 44.52           C  
ATOM    151  O   GLY L  24      24.546  36.330  39.137  1.00 46.25           O  
ATOM    152  N   ARG L  25      24.017  34.544  37.884  1.00 39.21           N  
ATOM    153  CA  ARG L  25      22.894  34.268  38.736  1.00 37.67           C  
ATOM    154  CB  ARG L  25      21.630  33.834  37.970  1.00 36.52           C  
ATOM    155  CG  ARG L  25      21.053  34.955  37.097  1.00 38.26           C  
ATOM    156  CD  ARG L  25      19.677  34.647  36.502  1.00  0.00           C  
ATOM    157  NE  ARG L  25      19.267  35.825  35.685  1.00  0.00           N  
ATOM    158  CZ  ARG L  25      18.496  36.816  36.221  1.00 48.44           C  
ATOM    159  NH1 ARG L  25      18.080  36.737  37.520  1.00  0.00           N1+
ATOM    160  NH2 ARG L  25      18.134  37.888  35.458  1.00  0.00           N  
ATOM    161  C   ARG L  25      23.209  33.240  39.733  1.00 43.12           C  
ATOM    162  O   ARG L  25      24.159  33.351  40.507  1.00 44.42           O  
ATOM    163  N   TYR L  26      22.404  32.164  39.713  1.00 39.14           N  
ATOM    164  CA  TYR L  26      22.520  31.058  40.593  1.00 38.49           C  
ATOM    165  CB  TYR L  26      21.185  30.316  40.534  1.00 39.73           C  
ATOM    166  CG  TYR L  26      20.137  31.386  40.574  1.00 49.37           C  
ATOM    167  CD1 TYR L  26      19.886  32.133  41.704  1.00  0.00           C  
ATOM    168  CD2 TYR L  26      19.430  31.685  39.431  1.00  0.00           C  
ATOM    169  CE1 TYR L  26      18.925  33.117  41.710  1.00  0.00           C  
ATOM    170  CE2 TYR L  26      18.467  32.666  39.425  1.00  0.00           C  
ATOM    171  CZ  TYR L  26      18.209  33.381  40.568  1.00  0.00           C  
ATOM    172  OH  TYR L  26      17.223  34.390  40.571  1.00  0.00           O  
ATOM    173  C   TYR L  26      23.588  30.238  39.955  1.00 41.94           C  
ATOM    174  O   TYR L  26      23.361  29.093  39.570  1.00 41.50           O  
ATOM    175  N   TYR L  27      24.711  30.950  39.716  1.00  0.00           N  
ATOM    176  CA  TYR L  27      26.067  30.694  39.413  1.00  0.00           C  
ATOM    177  CB  TYR L  27      26.858  31.824  38.801  1.00  0.00           C  
ATOM    178  CG  TYR L  27      27.817  30.930  38.136  1.00  0.00           C  
ATOM    179  CD1 TYR L  27      27.382  30.364  36.975  1.00  0.00           C  
ATOM    180  CD2 TYR L  27      29.037  30.571  38.651  1.00  0.00           C  
ATOM    181  CE1 TYR L  27      28.157  29.493  36.277  1.00  0.00           C  
ATOM    182  CE2 TYR L  27      29.823  29.689  37.951  1.00  0.00           C  
ATOM    183  CZ  TYR L  27      29.384  29.155  36.765  1.00  0.00           C  
ATOM    184  OH  TYR L  27      30.174  28.252  36.037  1.00  0.00           O  
ATOM    185  C   TYR L  27      26.617  30.501  40.761  1.00  0.00           C  
ATOM    186  O   TYR L  27      27.717  29.997  40.976  1.00  0.00           O  
ATOM    187  N   ASP L  28      25.892  31.091  41.714  1.00  0.00           N  
ATOM    188  CA  ASP L  28      26.053  30.758  43.084  1.00  0.00           C  
ATOM    189  CB  ASP L  28      27.481  30.875  43.634  1.00  0.00           C  
ATOM    190  CG  ASP L  28      27.499  29.940  44.844  1.00  0.00           C  
ATOM    191  OD1 ASP L  28      26.397  29.613  45.342  1.00  0.00           O  
ATOM    192  OD2 ASP L  28      28.592  29.516  45.291  1.00  0.00           O1-
ATOM    193  C   ASP L  28      25.057  31.623  43.771  1.00  0.00           C  
ATOM    194  O   ASP L  28      24.871  31.595  44.982  1.00  0.00           O  
ATOM    195  N   GLY L  29      24.308  32.373  42.941  1.00  0.00           N  
ATOM    196  CA  GLY L  29      23.207  33.177  43.375  1.00  0.00           C  
ATOM    197  C   GLY L  29      22.224  32.187  43.893  1.00  0.00           C  
ATOM    198  O   GLY L  29      21.300  32.536  44.626  1.00  0.00           O  
ATOM    199  N   SER L  30      22.366  30.968  43.328  1.00  0.00           N  
ATOM    200  CA  SER L  30      21.758  29.692  43.540  1.00  0.00           C  
ATOM    201  CB  SER L  30      20.247  29.660  43.233  1.00  0.00           C  
ATOM    202  OG  SER L  30      19.550  30.513  44.129  1.00  0.00           O  
ATOM    203  C   SER L  30      22.460  28.707  42.621  1.00  0.00           C  
ATOM    204  O   SER L  30      21.821  27.790  42.104  1.00  0.00           O  
ATOM    205  N   TYR L  31      23.792  28.883  42.396  1.00 38.46           N  
ATOM    206  CA  TYR L  31      24.649  27.993  41.661  1.00 36.37           C  
ATOM    207  CB  TYR L  31      26.096  27.990  42.101  1.00 38.05           C  
ATOM    208  CG  TYR L  31      26.816  27.457  40.933  1.00 39.29           C  
ATOM    209  CD1 TYR L  31      26.349  27.791  39.687  1.00 40.38           C  
ATOM    210  CD2 TYR L  31      27.985  26.768  41.055  1.00 40.89           C  
ATOM    211  CE1 TYR L  31      26.966  27.393  38.541  1.00 40.95           C  
ATOM    212  CE2 TYR L  31      28.608  26.368  39.903  1.00 42.26           C  
ATOM    213  CZ  TYR L  31      28.107  26.668  38.652  1.00 44.37           C  
ATOM    214  OH  TYR L  31      28.730  26.269  37.456  1.00 40.91           O  
ATOM    215  C   TYR L  31      24.314  26.667  42.126  1.00 39.86           C  
ATOM    216  O   TYR L  31      23.928  26.484  43.276  1.00 39.15           O  
ATOM    217  N   TYR L  32      24.498  25.688  41.243  1.00 34.54           N  
ATOM    218  CA  TYR L  32      24.420  24.364  41.711  1.00 33.53           C  
ATOM    219  CB  TYR L  32      23.760  23.445  40.671  1.00  0.00           C  
ATOM    220  CG  TYR L  32      22.378  23.664  41.156  1.00  0.00           C  
ATOM    221  CD1 TYR L  32      21.820  24.924  41.162  1.00  0.00           C  
ATOM    222  CD2 TYR L  32      21.651  22.603  41.616  1.00  0.00           C  
ATOM    223  CE1 TYR L  32      20.570  25.156  41.662  1.00  0.00           C  
ATOM    224  CE2 TYR L  32      20.400  22.829  42.110  1.00  0.00           C  
ATOM    225  CZ  TYR L  32      19.864  24.095  42.154  1.00  0.00           C  
ATOM    226  OH  TYR L  32      18.578  24.319  42.690  1.00  0.00           O  
ATOM    227  C   TYR L  32      25.839  24.126  42.004  1.00 36.68           C  
ATOM    228  O   TYR L  32      26.567  23.498  41.222  1.00 35.64           O  
ATOM    229  N   TYR L  33      26.186  24.878  43.095  1.00  0.00           N  
ATOM    230  CA  TYR L  33      27.271  24.791  43.998  1.00  0.00           C  
ATOM    231  CB  TYR L  33      27.497  25.930  45.095  1.00  0.00           C  
ATOM    232  CG  TYR L  33      27.932  25.009  46.189  1.00  0.00           C  
ATOM    233  CD1 TYR L  33      29.149  24.397  46.088  1.00  0.00           C  
ATOM    234  CD2 TYR L  33      27.147  24.712  47.295  1.00  0.00           C  
ATOM    235  CE1 TYR L  33      29.430  23.444  47.023  1.00  0.00           C  
ATOM    236  CE2 TYR L  33      27.491  23.754  48.201  1.00  0.00           C  
ATOM    237  CZ  TYR L  33      28.652  23.085  48.062  1.00  0.00           C  
ATOM    238  OH  TYR L  33      29.054  22.068  48.955  1.00  0.00           O  
ATOM    239  C   TYR L  33      26.646  23.690  44.722  1.00  0.00           C  
ATOM    240  O   TYR L  33      25.468  23.793  45.055  1.00  0.00           O  
ATOM    241  N   GLY L  34      27.390  22.600  44.963  1.00  0.00           N  
ATOM    242  CA  GLY L  34      27.010  21.397  45.581  1.00  0.00           C  
ATOM    243  C   GLY L  34      27.048  20.659  44.362  1.00  0.00           C  
ATOM    244  O   GLY L  34      27.536  19.528  44.330  1.00  0.00           O  
ATOM    245  N   TRP L  35      26.525  21.370  43.324  1.00 32.19           N  
ATOM    246  CA  TRP L  35      26.819  20.916  42.087  1.00 32.58           C  
ATOM    247  CB  TRP L  35      28.331  20.614  41.963  1.00 32.38           C  
ATOM    248  CG  TRP L  35      29.263  21.806  42.045  1.00 34.79           C  
ATOM    249  CD2 TRP L  35      30.490  21.929  41.313  1.00 34.72           C  
ATOM    250  CD1 TRP L  35      29.186  22.906  42.837  1.00 38.64           C  
ATOM    251  NE1 TRP L  35      30.261  23.727  42.626  1.00 38.79           N  
ATOM    252  CE2 TRP L  35      31.083  23.138  41.696  1.00 39.47           C  
ATOM    253  CE3 TRP L  35      31.085  21.108  40.403  1.00 35.30           C  
ATOM    254  CZ2 TRP L  35      32.275  23.539  41.171  1.00 38.95           C  
ATOM    255  CZ3 TRP L  35      32.285  21.520  39.871  1.00 37.23           C  
ATOM    256  CH2 TRP L  35      32.869  22.713  40.245  1.00 38.85           C  
ATOM    257  C   TRP L  35      26.097  19.649  42.046  1.00 35.02           C  
ATOM    258  O   TRP L  35      25.189  19.391  42.844  1.00 33.15           O  
ATOM    259  N   TYR L  36      26.544  18.831  41.107  1.00 30.96           N  
ATOM    260  CA  TYR L  36      25.975  17.549  41.021  1.00 30.33           C  
ATOM    261  CB  TYR L  36      25.216  17.318  39.707  1.00 30.15           C  
ATOM    262  CG  TYR L  36      24.338  18.508  39.533  1.00 32.02           C  
ATOM    263  CD1 TYR L  36      23.184  18.678  40.264  1.00 32.79           C  
ATOM    264  CD2 TYR L  36      24.695  19.465  38.613  1.00 33.18           C  
ATOM    265  CE1 TYR L  36      22.403  19.796  40.072  1.00 33.80           C  
ATOM    266  CE2 TYR L  36      23.921  20.581  38.418  1.00 34.64           C  
ATOM    267  CZ  TYR L  36      22.771  20.749  39.149  1.00 39.10           C  
ATOM    268  OH  TYR L  36      21.977  21.897  38.945  1.00 37.54           O  
ATOM    269  C   TYR L  36      27.124  16.606  41.023  1.00 35.31           C  
ATOM    270  O   TYR L  36      28.116  16.801  40.319  1.00 33.67           O  
ATOM    271  N   GLN L  37      26.994  15.541  41.825  1.00 31.60           N  
ATOM    272  CA  GLN L  37      28.031  14.571  41.983  1.00 31.60           C  
ATOM    273  CB  GLN L  37      28.088  14.076  43.437  1.00 33.32           C  
ATOM    274  CG  GLN L  37      29.160  13.039  43.752  1.00 34.95           C  
ATOM    275  CD  GLN L  37      28.932  12.632  45.201  1.00 45.85           C  
ATOM    276  OE1 GLN L  37      27.852  12.164  45.563  1.00 39.73           O  
ATOM    277  NE2 GLN L  37      29.964  12.828  46.063  1.00 37.49           N  
ATOM    278  C   GLN L  37      27.704  13.398  41.107  1.00 34.79           C  
ATOM    279  O   GLN L  37      26.582  12.897  41.124  1.00 33.03           O  
ATOM    280  N   GLN L  38      28.684  12.943  40.296  1.00 32.48           N  
ATOM    281  CA  GLN L  38      28.471  11.804  39.445  1.00 31.26           C  
ATOM    282  CB  GLN L  38      28.416  12.170  37.953  1.00 31.31           C  
ATOM    283  CG  GLN L  38      28.129  10.979  37.036  1.00 29.16           C  
ATOM    284  CD  GLN L  38      28.114  11.483  35.602  1.00 37.67           C  
ATOM    285  OE1 GLN L  38      29.067  12.120  35.151  1.00 35.19           O  
ATOM    286  NE2 GLN L  38      27.006  11.202  34.866  1.00 34.14           N  
ATOM    287  C   GLN L  38      29.628  10.864  39.620  1.00 39.40           C  
ATOM    288  O   GLN L  38      30.769  11.204  39.311  1.00 38.06           O  
ATOM    289  N   LYS L  39      29.351   9.662  40.165  1.00 40.68           N  
ATOM    290  CA  LYS L  39      30.362   8.662  40.381  1.00 42.58           C  
ATOM    291  CB  LYS L  39      29.915   7.575  41.367  1.00 44.54           C  
ATOM    292  CG  LYS L  39      29.645   8.174  42.745  1.00 48.50           C  
ATOM    293  CD  LYS L  39      29.213   7.176  43.817  1.00 58.45           C  
ATOM    294  CE  LYS L  39      29.065   7.838  45.189  1.00 66.31           C  
ATOM    295  NZ  LYS L  39      29.210   6.836  46.268  1.00 72.56           N1+
ATOM    296  C   LYS L  39      30.796   8.018  39.095  1.00 50.44           C  
ATOM    297  O   LYS L  39      31.987   7.777  38.889  1.00 52.54           O  
ATOM    298  N   SER L  40      29.842   7.706  38.195  1.00 47.10           N  
ATOM    299  CA  SER L  40      30.178   7.052  36.960  1.00 46.69           C  
ATOM    300  CB  SER L  40      29.837   5.550  36.962  1.00 47.31           C  
ATOM    301  OG  SER L  40      30.188   4.962  35.717  1.00  0.00           O  
ATOM    302  C   SER L  40      29.370   7.690  35.873  1.00 48.13           C  
ATOM    303  O   SER L  40      28.249   8.137  36.107  1.00 45.90           O  
ATOM    304  N   PRO L  41      29.896   7.744  34.678  1.00 45.58           N  
ATOM    305  CA  PRO L  41      29.153   8.352  33.610  1.00 45.60           C  
ATOM    306  CD  PRO L  41      31.331   7.892  34.494  1.00 47.53           C  
ATOM    307  CB  PRO L  41      30.142   8.515  32.460  1.00 47.78           C  
ATOM    308  CG  PRO L  41      31.499   8.669  33.176  1.00 52.38           C  
ATOM    309  C   PRO L  41      27.948   7.528  33.285  1.00 48.35           C  
ATOM    310  O   PRO L  41      28.030   6.303  33.336  1.00 48.90           O  
ATOM    311  N   GLY L  42      26.815   8.180  32.966  1.00 43.56           N  
ATOM    312  CA  GLY L  42      25.622   7.466  32.622  1.00 42.59           C  
ATOM    313  C   GLY L  42      24.810   7.219  33.862  1.00 43.99           C  
ATOM    314  O   GLY L  42      23.621   6.920  33.761  1.00 43.94           O  
ATOM    315  N   SER L  43      25.423   7.324  35.064  1.00 39.95           N  
ATOM    316  CA  SER L  43      24.683   7.097  36.279  0.50 40.16           C  
ATOM    317  CB  SER L  43      25.543   6.588  37.451  0.50 43.95           C  
ATOM    318  OG  SER L  43      26.449   7.597  37.871  0.50 55.96           O  
ATOM    319  C   SER L  43      24.063   8.397  36.686  1.00 42.16           C  
ATOM    320  O   SER L  43      24.612   9.461  36.408  1.00 40.63           O  
ATOM    321  N   ALA L  44      22.908   8.347  37.387  1.00 36.96           N  
ATOM    322  CA  ALA L  44      22.215   9.556  37.741  1.00 37.68           C  
ATOM    323  CB  ALA L  44      20.863   9.314  38.432  1.00 39.56           C  
ATOM    324  C   ALA L  44      23.068  10.368  38.667  1.00 39.95           C  
ATOM    325  O   ALA L  44      23.702   9.844  39.585  1.00 37.68           O  
ATOM    326  N   PRO L  45      23.087  11.653  38.428  1.00 33.33           N  
ATOM    327  CA  PRO L  45      23.851  12.552  39.257  1.00 33.26           C  
ATOM    328  CD  PRO L  45      22.989  12.135  37.057  1.00 34.72           C  
ATOM    329  CB  PRO L  45      23.970  13.850  38.462  1.00 35.57           C  
ATOM    330  CG  PRO L  45      23.860  13.398  36.996  1.00 39.08           C  
ATOM    331  C   PRO L  45      23.162  12.736  40.575  1.00 37.32           C  
ATOM    332  O   PRO L  45      21.966  12.456  40.666  1.00 37.60           O  
ATOM    333  N   VAL L  46      23.905  13.169  41.616  1.00 33.00           N  
ATOM    334  CA  VAL L  46      23.310  13.434  42.897  1.00 32.97           C  
ATOM    335  CB  VAL L  46      23.893  12.602  44.001  1.00 37.75           C  
ATOM    336  CG1 VAL L  46      23.309  13.077  45.342  1.00 39.02           C  
ATOM    337  CG2 VAL L  46      23.616  11.120  43.694  1.00 37.87           C  
ATOM    338  C   VAL L  46      23.596  14.870  43.233  1.00 35.14           C  
ATOM    339  O   VAL L  46      24.747  15.300  43.197  1.00 33.31           O  
ATOM    340  N   THR L  47      22.549  15.655  43.577  1.00 32.82           N  
ATOM    341  CA  THR L  47      22.747  17.047  43.887  1.00 33.08           C  
ATOM    342  CB  THR L  47      21.483  17.858  43.846  1.00 36.34           C  
ATOM    343  OG1 THR L  47      20.883  17.785  42.560  1.00 35.43           O  
ATOM    344  CG2 THR L  47      21.824  19.318  44.188  1.00 35.14           C  
ATOM    345  C   THR L  47      23.297  17.141  45.274  1.00 40.97           C  
ATOM    346  O   THR L  47      22.710  16.616  46.221  1.00 43.59           O  
ATOM    347  N   VAL L  48      24.516  17.706  45.390  1.00 36.71           N  
ATOM    348  CA  VAL L  48      25.148  17.969  46.647  1.00 37.91           C  
ATOM    349  CB  VAL L  48      26.628  18.142  46.511  1.00 41.87           C  
ATOM    350  CG1 VAL L  48      27.212  18.153  47.919  1.00 40.02           C  
ATOM    351  CG2 VAL L  48      27.215  17.071  45.583  1.00 41.63           C  
ATOM    352  C   VAL L  48      24.611  19.251  47.198  1.00 42.31           C  
ATOM    353  O   VAL L  48      24.315  19.352  48.388  1.00 42.41           O  
ATOM    354  N   ILE L  49      24.534  20.285  46.323  1.00 37.89           N  
ATOM    355  CA  ILE L  49      24.019  21.567  46.713  1.00 38.17           C  
ATOM    356  CB  ILE L  49      25.006  22.450  47.386  1.00 42.07           C  
ATOM    357  CG1 ILE L  49      25.457  21.797  48.703  1.00 43.91           C  
ATOM    358  CG2 ILE L  49      24.383  23.840  47.573  1.00 43.72           C  
ATOM    359  CD1 ILE L  49      24.536  22.083  49.870  1.00 49.89           C  
ATOM    360  C   ILE L  49      23.307  22.234  45.571  1.00 42.71           C  
ATOM    361  O   ILE L  49      23.646  22.103  44.390  1.00 41.31           O  
ATOM    362  N   TYR L  50      22.260  22.986  45.946  1.00 40.81           N  
ATOM    363  CA  TYR L  50      21.430  23.664  45.020  1.00 40.41           C  
ATOM    364  CB  TYR L  50      20.029  23.015  44.962  1.00 40.63           C  
ATOM    365  CG  TYR L  50      19.276  22.975  46.247  1.00 43.59           C  
ATOM    366  CD1 TYR L  50      19.542  22.010  47.190  1.00 45.36           C  
ATOM    367  CD2 TYR L  50      18.267  23.878  46.486  1.00 45.43           C  
ATOM    368  CE1 TYR L  50      18.832  21.957  48.366  1.00 46.05           C  
ATOM    369  CE2 TYR L  50      17.553  23.829  47.661  1.00 47.45           C  
ATOM    370  CZ  TYR L  50      17.834  22.870  48.604  1.00 51.67           C  
ATOM    371  OH  TYR L  50      17.098  22.823  49.807  1.00 53.26           O  
ATOM    372  C   TYR L  50      21.244  25.053  45.500  1.00 46.90           C  
ATOM    373  O   TYR L  50      21.364  25.308  46.690  1.00 47.23           O  
ATOM    374  N   GLU L  51      20.945  25.990  44.580  1.00 45.37           N  
ATOM    375  CA  GLU L  51      20.663  27.338  44.958  1.00 46.29           C  
ATOM    376  CB  GLU L  51      19.290  27.480  45.639  1.00 45.98           C  
ATOM    377  CG  GLU L  51      18.121  27.168  44.701  1.00 48.52           C  
ATOM    378  CD  GLU L  51      16.847  27.089  45.528  1.00  0.00           C  
ATOM    379  OE1 GLU L  51      16.246  28.165  45.789  1.00  0.00           O  
ATOM    380  OE2 GLU L  51      16.465  25.952  45.918  1.00  0.00           O1-
ATOM    381  C   GLU L  51      21.700  27.883  45.867  1.00 47.95           C  
ATOM    382  O   GLU L  51      21.372  28.244  46.991  1.00 46.37           O  
ATOM    383  N   ASN L  52      22.970  27.937  45.417  1.00 43.84           N  
ATOM    384  CA  ASN L  52      24.033  28.537  46.176  1.00 44.42           C  
ATOM    385  CB  ASN L  52      23.694  29.650  47.207  1.00 46.39           C  
ATOM    386  CG  ASN L  52      22.846  30.801  46.707  1.00 58.81           C  
ATOM    387  OD1 ASN L  52      21.797  30.589  46.113  1.00 46.30           O  
ATOM    388  ND2 ASN L  52      23.252  32.056  47.030  1.00 46.82           N  
ATOM    389  C   ASN L  52      24.532  27.523  47.136  1.00 48.28           C  
ATOM    390  O   ASN L  52      25.456  26.778  46.853  1.00 47.55           O  
ATOM    391  N   THR L  53      24.041  27.713  48.381  1.00 46.39           N  
ATOM    392  CA  THR L  53      24.261  27.047  49.637  1.00 47.44           C  
ATOM    393  CB  THR L  53      24.208  28.004  50.793  1.00 51.05           C  
ATOM    394  OG1 THR L  53      22.901  28.544  50.920  1.00  0.00           O  
ATOM    395  CG2 THR L  53      25.221  29.135  50.541  1.00  0.00           C  
ATOM    396  C   THR L  53      23.366  25.891  50.027  1.00 51.52           C  
ATOM    397  O   THR L  53      23.657  25.231  51.026  1.00 50.66           O  
ATOM    398  N   LYS L  54      22.203  25.679  49.379  1.00 48.65           N  
ATOM    399  CA  LYS L  54      21.260  24.716  49.900  1.00 48.54           C  
ATOM    400  CB  LYS L  54      19.854  24.894  49.311  1.00 49.54           C  
ATOM    401  CG  LYS L  54      19.255  26.265  49.619  1.00 50.18           C  
ATOM    402  CD  LYS L  54      19.171  26.562  51.115  1.00 62.20           C  
ATOM    403  CE  LYS L  54      18.613  27.949  51.429  1.00 70.18           C  
ATOM    404  NZ  LYS L  54      19.550  28.992  50.956  1.00 76.20           N1+
ATOM    405  C   LYS L  54      21.675  23.287  49.691  1.00 54.67           C  
ATOM    406  O   LYS L  54      22.042  22.883  48.588  1.00 53.95           O  
ATOM    407  N   ARG L  55      21.560  22.473  50.771  1.00 53.23           N  
ATOM    408  CA  ARG L  55      21.943  21.085  50.774  0.50 52.42           C  
ATOM    409  CB  ARG L  55      22.910  20.749  51.929  0.50 52.13           C  
ATOM    410  CG  ARG L  55      23.366  19.290  51.992  0.50 57.26           C  
ATOM    411  CD  ARG L  55      24.375  19.006  53.113  0.50 63.08           C  
ATOM    412  NE  ARG L  55      23.648  19.081  54.412  0.50 67.24           N  
ATOM    413  CZ  ARG L  55      23.578  20.268  55.082  0.50 82.17           C  
ATOM    414  NH1 ARG L  55      24.193  21.379  54.582  0.50 71.31           N1+
ATOM    415  NH2 ARG L  55      22.883  20.349  56.254  0.50 66.18           N  
ATOM    416  C   ARG L  55      20.718  20.236  50.966  1.00 57.65           C  
ATOM    417  O   ARG L  55      19.920  20.468  51.870  1.00 60.67           O  
ATOM    418  N   PRO L  56      20.584  19.222  50.140  1.00 53.09           N  
ATOM    419  CA  PRO L  56      19.454  18.338  50.229  1.00 53.01           C  
ATOM    420  CD  PRO L  56      21.137  19.269  48.796  1.00 52.30           C  
ATOM    421  CB  PRO L  56      19.520  17.460  48.982  1.00 52.49           C  
ATOM    422  CG  PRO L  56      20.237  18.352  47.951  1.00 55.34           C  
ATOM    423  C   PRO L  56      19.514  17.587  51.530  1.00 60.30           C  
ATOM    424  O   PRO L  56      20.600  17.445  52.084  1.00 60.26           O  
ATOM    425  N   SER L  57      18.366  17.087  52.030  1.00 59.35           N  
ATOM    426  CA  SER L  57      18.294  16.487  53.338  1.00 61.33           C  
ATOM    427  CB  SER L  57      16.871  16.034  53.700  1.00 66.81           C  
ATOM    428  OG  SER L  57      16.857  15.447  54.992  1.00 79.34           O  
ATOM    429  C   SER L  57      19.201  15.300  53.475  1.00 65.68           C  
ATOM    430  O   SER L  57      19.793  15.098  54.534  1.00 67.79           O  
ATOM    431  N   ASN L  58      19.327  14.476  52.423  1.00 59.89           N  
ATOM    432  CA  ASN L  58      20.123  13.277  52.468  1.00 58.66           C  
ATOM    433  CB  ASN L  58      19.860  12.339  51.277  1.00 59.47           C  
ATOM    434  CG  ASN L  58      18.512  11.669  51.524  0.00 69.90           C  
ATOM    435  OD1 ASN L  58      18.279  11.095  52.588  0.00 71.66           O  
ATOM    436  ND2 ASN L  58      17.596  11.746  50.523  1.00  0.00           N  
ATOM    437  C   ASN L  58      21.599  13.571  52.533  1.00 59.97           C  
ATOM    438  O   ASN L  58      22.361  12.752  53.042  1.00 58.91           O  
ATOM    439  N   ILE L  59      22.051  14.724  52.002  1.00 54.27           N  
ATOM    440  CA  ILE L  59      23.457  15.033  51.882  1.00 52.49           C  
ATOM    441  CB  ILE L  59      23.699  16.151  50.910  1.00 53.97           C  
ATOM    442  CG1 ILE L  59      23.094  15.799  49.540  1.00 51.70           C  
ATOM    443  CG2 ILE L  59      25.210  16.427  50.852  1.00 53.78           C  
ATOM    444  CD1 ILE L  59      23.669  14.529  48.912  1.00 50.14           C  
ATOM    445  C   ILE L  59      24.061  15.432  53.204  1.00 56.55           C  
ATOM    446  O   ILE L  59      23.496  16.218  53.964  1.00 55.34           O  
ATOM    447  N   PRO L  60      25.224  14.887  53.478  1.00 53.70           N  
ATOM    448  CA  PRO L  60      25.989  15.108  54.685  1.00 55.53           C  
ATOM    449  CD  PRO L  60      25.894  14.001  52.543  1.00 54.19           C  
ATOM    450  CB  PRO L  60      27.151  14.119  54.611  1.00 57.04           C  
ATOM    451  CG  PRO L  60      27.316  13.853  53.102  1.00 59.57           C  
ATOM    452  C   PRO L  60      26.452  16.534  54.797  1.00 59.16           C  
ATOM    453  O   PRO L  60      26.676  17.184  53.777  1.00 56.95           O  
ATOM    454  N   SER L  61      26.642  17.013  56.043  1.00 57.47           N  
ATOM    455  CA  SER L  61      26.977  18.374  56.363  1.00 58.21           C  
ATOM    456  CB  SER L  61      26.967  18.646  57.874  1.00 65.03           C  
ATOM    457  OG  SER L  61      27.303  20.004  58.118  1.00 75.96           O  
ATOM    458  C   SER L  61      28.339  18.757  55.859  1.00 60.42           C  
ATOM    459  O   SER L  61      28.636  19.945  55.754  1.00 61.19           O  
ATOM    460  N   ARG L  62      29.202  17.786  55.516  1.00 55.84           N  
ATOM    461  CA  ARG L  62      30.541  18.112  55.106  1.00 55.52           C  
ATOM    462  CB  ARG L  62      31.453  16.889  54.912  1.00 54.87           C  
ATOM    463  CG  ARG L  62      30.988  15.860  53.885  1.00 62.30           C  
ATOM    464  CD  ARG L  62      31.968  14.692  53.783  1.00 69.67           C  
ATOM    465  NE  ARG L  62      31.402  13.697  52.835  1.00 68.48           N  
ATOM    466  CZ  ARG L  62      30.602  12.698  53.304  1.00 76.50           C  
ATOM    467  NH1 ARG L  62      30.268  12.656  54.627  1.00 65.95           N1+
ATOM    468  NH2 ARG L  62      30.135  11.747  52.443  1.00 61.51           N  
ATOM    469  C   ARG L  62      30.521  18.938  53.851  1.00 57.43           C  
ATOM    470  O   ARG L  62      31.476  19.672  53.597  1.00 57.10           O  
ATOM    471  N   PHE L  63      29.466  18.799  53.015  1.00 51.87           N  
ATOM    472  CA  PHE L  63      29.340  19.556  51.795  1.00 49.86           C  
ATOM    473  CB  PHE L  63      28.410  18.875  50.775  1.00 49.06           C  
ATOM    474  CG  PHE L  63      29.087  17.645  50.275  1.00 49.04           C  
ATOM    475  CD1 PHE L  63      28.918  16.431  50.904  1.00 50.84           C  
ATOM    476  CD2 PHE L  63      29.898  17.711  49.166  1.00 50.25           C  
ATOM    477  CE1 PHE L  63      29.549  15.304  50.429  1.00 52.99           C  
ATOM    478  CE2 PHE L  63      30.530  16.588  48.687  1.00 50.88           C  
ATOM    479  CZ  PHE L  63      30.356  15.381  49.319  1.00 50.61           C  
ATOM    480  C   PHE L  63      28.742  20.907  52.100  1.00 54.54           C  
ATOM    481  O   PHE L  63      27.726  21.005  52.787  1.00 55.71           O  
ATOM    482  N   SER L  64      29.368  21.998  51.592  1.00 49.97           N  
ATOM    483  CA  SER L  64      28.824  23.316  51.818  1.00 50.27           C  
ATOM    484  CB  SER L  64      29.315  23.968  53.120  1.00 55.49           C  
ATOM    485  OG  SER L  64      30.719  24.168  53.062  1.00 65.00           O  
ATOM    486  C   SER L  64      29.215  24.227  50.696  1.00 52.02           C  
ATOM    487  O   SER L  64      30.251  24.036  50.063  1.00 50.29           O  
ATOM    488  N   GLY L  65      28.396  25.261  50.401  1.00 48.92           N  
ATOM    489  CA  GLY L  65      28.748  26.089  49.278  1.00 48.27           C  
ATOM    490  C   GLY L  65      28.549  27.505  49.596  1.00 54.13           C  
ATOM    491  O   GLY L  65      27.837  27.860  50.533  1.00 54.62           O  
ATOM    492  N   SER L  66      29.216  28.351  48.796  1.00 50.86           N  
ATOM    493  CA  SER L  66      29.061  29.746  49.012  1.00 52.35           C  
ATOM    494  CB  SER L  66      30.016  30.339  50.063  1.00 57.13           C  
ATOM    495  OG  SER L  66      31.334  30.408  49.539  1.00 65.63           O  
ATOM    496  C   SER L  66      29.335  30.466  47.739  1.00 55.42           C  
ATOM    497  O   SER L  66      30.308  30.199  47.033  1.00 56.17           O  
ATOM    498  N   LYS L  67      28.430  31.403  47.422  1.00 49.50           N  
ATOM    499  CA  LYS L  67      28.536  32.280  46.293  1.00 48.12           C  
ATOM    500  CB  LYS L  67      27.173  32.791  45.821  1.00 52.99           C  
ATOM    501  CG  LYS L  67      27.255  34.023  44.914  1.00  0.00           C  
ATOM    502  CD  LYS L  67      25.917  34.397  44.272  1.00  0.00           C  
ATOM    503  CE  LYS L  67      25.823  35.852  43.803  1.00  0.00           C  
ATOM    504  NZ  LYS L  67      25.398  36.715  44.931  1.00  0.00           N1+
ATOM    505  C   LYS L  67      29.147  33.542  46.797  1.00 52.53           C  
ATOM    506  O   LYS L  67      28.589  34.176  47.688  1.00 53.58           O  
ATOM    507  N   SER L  68      30.303  33.945  46.240  1.00 49.05           N  
ATOM    508  CA  SER L  68      30.861  35.219  46.584  1.00 51.61           C  
ATOM    509  CB  SER L  68      32.260  35.117  47.213  1.00 57.55           C  
ATOM    510  OG  SER L  68      32.748  36.410  47.532  1.00 70.00           O  
ATOM    511  C   SER L  68      31.006  35.918  45.275  1.00 54.53           C  
ATOM    512  O   SER L  68      31.707  35.443  44.383  1.00 52.63           O  
ATOM    513  N   GLY L  69      30.342  37.073  45.117  1.00 51.32           N  
ATOM    514  CA  GLY L  69      30.422  37.707  43.838  1.00 51.29           C  
ATOM    515  C   GLY L  69      29.764  36.775  42.868  1.00 52.66           C  
ATOM    516  O   GLY L  69      28.691  36.235  43.135  1.00 51.49           O  
ATOM    517  N   SER L  70      30.376  36.633  41.677  1.00 48.34           N  
ATOM    518  CA  SER L  70      29.915  35.785  40.609  1.00 45.99           C  
ATOM    519  CB  SER L  70      30.322  36.322  39.228  1.00 48.19           C  
ATOM    520  OG  SER L  70      29.740  37.599  39.009  1.00 55.25           O  
ATOM    521  C   SER L  70      30.452  34.381  40.707  1.00 49.32           C  
ATOM    522  O   SER L  70      30.218  33.595  39.789  1.00 47.46           O  
ATOM    523  N   THR L  71      31.215  34.019  41.763  1.00 47.02           N  
ATOM    524  CA  THR L  71      31.799  32.703  41.738  1.00 45.22           C  
ATOM    525  CB  THR L  71      33.297  32.700  41.847  1.00 51.65           C  
ATOM    526  OG1 THR L  71      33.805  31.439  41.444  1.00 51.09           O  
ATOM    527  CG2 THR L  71      33.701  32.975  43.305  1.00 50.32           C  
ATOM    528  C   THR L  71      31.265  31.851  42.851  1.00 48.73           C  
ATOM    529  O   THR L  71      30.957  32.334  43.940  1.00 48.83           O  
ATOM    530  N   ALA L  72      31.154  30.531  42.579  1.00 43.99           N  
ATOM    531  CA  ALA L  72      30.641  29.578  43.517  1.00 43.34           C  
ATOM    532  CB  ALA L  72      29.607  28.614  42.903  1.00 44.15           C  
ATOM    533  C   ALA L  72      31.769  28.728  44.000  1.00 47.57           C  
ATOM    534  O   ALA L  72      32.662  28.378  43.232  1.00 46.73           O  
ATOM    535  N   THR L  73      31.765  28.388  45.308  1.00 45.04           N  
ATOM    536  CA  THR L  73      32.804  27.551  45.827  1.00 44.20           C  
ATOM    537  CB  THR L  73      33.667  28.251  46.834  1.00 54.78           C  
ATOM    538  OG1 THR L  73      34.249  29.408  46.252  1.00 54.21           O  
ATOM    539  CG2 THR L  73      34.767  27.285  47.306  1.00 52.19           C  
ATOM    540  C   THR L  73      32.181  26.372  46.507  1.00 47.23           C  
ATOM    541  O   THR L  73      31.351  26.516  47.405  1.00 46.82           O  
ATOM    542  N   LEU L  74      32.596  25.168  46.072  1.00 44.40           N  
ATOM    543  CA  LEU L  74      32.193  23.896  46.580  1.00 43.07           C  
ATOM    544  CB  LEU L  74      32.179  22.818  45.457  1.00 40.96           C  
ATOM    545  CG  LEU L  74      32.060  21.319  45.854  1.00 43.93           C  
ATOM    546  CD1 LEU L  74      30.692  20.892  46.406  1.00 43.91           C  
ATOM    547  CD2 LEU L  74      32.466  20.430  44.668  1.00 42.16           C  
ATOM    548  C   LEU L  74      33.202  23.494  47.595  1.00 50.26           C  
ATOM    549  O   LEU L  74      34.381  23.382  47.271  1.00 51.08           O  
ATOM    550  N   THR L  75      32.770  23.278  48.857  1.00 48.67           N  
ATOM    551  CA  THR L  75      33.723  22.920  49.871  1.00 49.98           C  
ATOM    552  CB  THR L  75      33.849  23.950  50.959  1.00 56.87           C  
ATOM    553  OG1 THR L  75      34.288  25.189  50.423  1.00 60.16           O  
ATOM    554  CG2 THR L  75      34.840  23.440  52.017  1.00 53.96           C  
ATOM    555  C   THR L  75      33.318  21.641  50.535  1.00 53.10           C  
ATOM    556  O   THR L  75      32.179  21.486  50.972  1.00 51.20           O  
ATOM    557  N   ILE L  76      34.266  20.684  50.625  1.00 51.37           N  
ATOM    558  CA  ILE L  76      34.024  19.447  51.308  1.00 52.50           C  
ATOM    559  CB  ILE L  76      34.270  18.235  50.449  1.00 53.91           C  
ATOM    560  CG1 ILE L  76      33.366  18.264  49.204  1.00 52.48           C  
ATOM    561  CG2 ILE L  76      34.061  16.981  51.314  1.00 55.14           C  
ATOM    562  CD1 ILE L  76      33.747  17.230  48.143  1.00 54.03           C  
ATOM    563  C   ILE L  76      35.011  19.410  52.434  1.00 60.31           C  
ATOM    564  O   ILE L  76      36.220  19.415  52.206  1.00 59.16           O  
ATOM    565  N   THR L  77      34.520  19.375  53.691  1.00 62.31           N  
ATOM    566  CA  THR L  77      35.414  19.371  54.813  1.00 65.82           C  
ATOM    567  CB  THR L  77      35.035  20.361  55.879  1.00 78.82           C  
ATOM    568  OG1 THR L  77      33.757  20.044  56.411  1.00 83.36           O  
ATOM    569  CG2 THR L  77      35.013  21.770  55.257  1.00 77.13           C  
ATOM    570  C   THR L  77      35.360  18.004  55.422  1.00 73.09           C  
ATOM    571  O   THR L  77      34.288  17.528  55.791  1.00 73.83           O  
ATOM    572  N   GLY L  78      36.536  17.354  55.579  1.00 71.13           N  
ATOM    573  CA  GLY L  78      36.580  16.029  56.136  1.00 71.15           C  
ATOM    574  C   GLY L  78      36.279  15.012  55.074  1.00 73.84           C  
ATOM    575  O   GLY L  78      35.388  14.180  55.238  1.00 73.50           O  
ATOM    576  N   VAL L  79      37.048  15.053  53.965  1.00 68.93           N  
ATOM    577  CA  VAL L  79      36.877  14.214  52.807  1.00 66.61           C  
ATOM    578  CB  VAL L  79      37.911  14.474  51.743  1.00 69.78           C  
ATOM    579  CG1 VAL L  79      37.706  13.475  50.592  1.00 67.66           C  
ATOM    580  CG2 VAL L  79      37.814  15.945  51.304  1.00 69.81           C  
ATOM    581  C   VAL L  79      36.962  12.758  53.157  1.00 70.10           C  
ATOM    582  O   VAL L  79      37.796  12.329  53.956  1.00 71.18           O  
ATOM    583  N   ARG L  80      36.068  11.959  52.532  1.00 64.55           N  
ATOM    584  CA  ARG L  80      36.011  10.536  52.710  1.00 62.92           C  
ATOM    585  CB  ARG L  80      34.676  10.047  53.301  1.00 64.46           C  
ATOM    586  CG  ARG L  80      34.471  10.528  54.741  1.00 86.46           C  
ATOM    587  CD  ARG L  80      33.208   9.988  55.414  1.00111.06           C  
ATOM    588  NE  ARG L  80      33.441   8.543  55.700  1.00  0.00           N  
ATOM    589  CZ  ARG L  80      33.109   8.020  56.916  1.00  0.00           C  
ATOM    590  NH1 ARG L  80      32.591   8.830  57.883  1.00  0.00           N1+
ATOM    591  NH2 ARG L  80      33.298   6.691  57.170  1.00  0.00           N  
ATOM    592  C   ARG L  80      36.204   9.926  51.351  1.00 62.46           C  
ATOM    593  O   ARG L  80      36.174  10.622  50.339  1.00 61.76           O  
ATOM    594  N   ALA L  81      36.438   8.599  51.308  1.00 55.99           N  
ATOM    595  CA  ALA L  81      36.723   7.868  50.100  1.00 53.77           C  
ATOM    596  CB  ALA L  81      37.016   6.382  50.364  1.00 54.62           C  
ATOM    597  C   ALA L  81      35.569   7.925  49.142  1.00 53.42           C  
ATOM    598  O   ALA L  81      35.771   8.005  47.932  1.00 50.65           O  
ATOM    599  N   GLU L  82      34.326   7.885  49.659  1.00 50.62           N  
ATOM    600  CA  GLU L  82      33.131   7.837  48.859  1.00 49.57           C  
ATOM    601  CB  GLU L  82      31.825   7.713  49.671  1.00 51.53           C  
ATOM    602  CG  GLU L  82      31.517   8.898  50.592  1.00 59.50           C  
ATOM    603  CD  GLU L  82      31.917   8.516  52.011  1.00 81.08           C  
ATOM    604  OE1 GLU L  82      32.849   7.683  52.157  1.00 75.32           O  
ATOM    605  OE2 GLU L  82      31.295   9.052  52.967  1.00 67.71           O1-
ATOM    606  C   GLU L  82      33.002   9.081  48.031  1.00 51.72           C  
ATOM    607  O   GLU L  82      32.327   9.071  47.004  1.00 51.03           O  
ATOM    608  N   ASP L  83      33.612  10.190  48.484  1.00 47.67           N  
ATOM    609  CA  ASP L  83      33.518  11.486  47.867  1.00 46.27           C  
ATOM    610  CB  ASP L  83      34.185  12.586  48.709  1.00 47.94           C  
ATOM    611  CG  ASP L  83      33.336  12.769  49.964  1.00 57.69           C  
ATOM    612  OD1 ASP L  83      32.107  12.496  49.894  1.00 58.18           O  
ATOM    613  OD2 ASP L  83      33.906  13.177  51.011  1.00 59.43           O1-
ATOM    614  C   ASP L  83      34.123  11.495  46.488  1.00 49.98           C  
ATOM    615  O   ASP L  83      33.767  12.351  45.679  1.00 49.04           O  
ATOM    616  N   GLU L  84      35.075  10.585  46.187  1.00 45.24           N  
ATOM    617  CA  GLU L  84      35.703  10.554  44.890  1.00 44.40           C  
ATOM    618  CB  GLU L  84      36.575   9.301  44.678  1.00 45.57           C  
ATOM    619  CG  GLU L  84      37.780   9.195  45.612  1.00 58.41           C  
ATOM    620  CD  GLU L  84      38.376   7.806  45.431  1.00 70.55           C  
ATOM    621  OE1 GLU L  84      38.070   7.161  44.392  1.00 56.47           O  
ATOM    622  OE2 GLU L  84      39.141   7.368  46.331  1.00 55.00           O1-
ATOM    623  C   GLU L  84      34.625  10.500  43.851  1.00 46.75           C  
ATOM    624  O   GLU L  84      33.781   9.606  43.869  1.00 45.20           O  
ATOM    625  N   ALA L  85      34.637  11.472  42.910  1.00 42.01           N  
ATOM    626  CA  ALA L  85      33.635  11.519  41.883  1.00 40.16           C  
ATOM    627  CB  ALA L  85      32.205  11.659  42.436  1.00 40.92           C  
ATOM    628  C   ALA L  85      33.905  12.728  41.037  1.00 41.76           C  
ATOM    629  O   ALA L  85      34.851  13.475  41.284  1.00 41.97           O  
ATOM    630  N   VAL L  86      33.090  12.919  39.979  1.00 37.65           N  
ATOM    631  CA  VAL L  86      33.204  14.086  39.155  1.00 37.84           C  
ATOM    632  CB  VAL L  86      32.996  13.814  37.694  1.00 40.29           C  
ATOM    633  CG1 VAL L  86      33.025  15.151  36.936  1.00 39.90           C  
ATOM    634  CG2 VAL L  86      34.075  12.821  37.232  1.00 39.90           C  
ATOM    635  C   VAL L  86      32.113  14.995  39.627  1.00 41.10           C  
ATOM    636  O   VAL L  86      30.979  14.553  39.805  1.00 39.95           O  
ATOM    637  N   TYR L  87      32.438  16.284  39.871  1.00 37.44           N  
ATOM    638  CA  TYR L  87      31.451  17.212  40.350  1.00 35.71           C  
ATOM    639  CB  TYR L  87      31.881  17.996  41.607  1.00 37.54           C  
ATOM    640  CG  TYR L  87      31.967  17.053  42.762  1.00 38.41           C  
ATOM    641  CD1 TYR L  87      33.095  16.292  42.968  1.00 39.13           C  
ATOM    642  CD2 TYR L  87      30.917  16.938  43.645  1.00 39.70           C  
ATOM    643  CE1 TYR L  87      33.169  15.426  44.034  1.00 39.35           C  
ATOM    644  CE2 TYR L  87      30.984  16.073  44.715  1.00 41.05           C  
ATOM    645  CZ  TYR L  87      32.113  15.315  44.907  1.00 45.92           C  
ATOM    646  OH  TYR L  87      32.190  14.426  46.000  1.00 43.51           O  
ATOM    647  C   TYR L  87      31.216  18.206  39.259  1.00 36.55           C  
ATOM    648  O   TYR L  87      32.159  18.776  38.708  1.00 34.55           O  
ATOM    649  N   TYR L  88      29.927  18.426  38.923  1.00 32.52           N  
ATOM    650  CA  TYR L  88      29.553  19.327  37.872  1.00 32.54           C  
ATOM    651  CB  TYR L  88      28.569  18.737  36.844  1.00 32.22           C  
ATOM    652  CG  TYR L  88      29.251  17.718  35.998  1.00 32.74           C  
ATOM    653  CD1 TYR L  88      29.982  18.106  34.898  1.00 34.20           C  
ATOM    654  CD2 TYR L  88      29.147  16.377  36.287  1.00 32.80           C  
ATOM    655  CE1 TYR L  88      30.608  17.174  34.104  1.00 33.19           C  
ATOM    656  CE2 TYR L  88      29.771  15.441  35.498  1.00 33.14           C  
ATOM    657  CZ  TYR L  88      30.503  15.837  34.405  1.00 39.20           C  
ATOM    658  OH  TYR L  88      31.142  14.874  33.597  1.00 36.64           O  
ATOM    659  C   TYR L  88      28.836  20.493  38.471  1.00 35.50           C  
ATOM    660  O   TYR L  88      27.911  20.348  39.271  1.00 32.96           O  
ATOM    661  N   CYS L  89      29.269  21.700  38.070  1.00 34.08           N  
ATOM    662  CA  CYS L  89      28.673  22.914  38.524  1.00 35.56           C  
ATOM    663  CB  CYS L  89      29.757  24.007  38.679  1.00 37.99           C  
ATOM    664  SG  CYS L  89      30.890  24.263  37.277  1.00 42.31           S  
ATOM    665  C   CYS L  89      27.610  23.277  37.519  1.00 37.70           C  
ATOM    666  O   CYS L  89      27.743  22.985  36.333  1.00 35.82           O  
ATOM    667  N   GLY L  90      26.491  23.882  37.972  1.00 34.36           N  
ATOM    668  CA  GLY L  90      25.409  24.206  37.067  1.00 33.20           C  
ATOM    669  C   GLY L  90      24.824  25.532  37.462  1.00 37.12           C  
ATOM    670  O   GLY L  90      24.731  25.839  38.650  1.00 37.31           O  
ATOM    671  N   SER L  91      24.397  26.352  36.470  1.00 32.09           N  
ATOM    672  CA  SER L  91      23.835  27.649  36.755  1.00 32.39           C  
ATOM    673  CB  SER L  91      24.893  28.745  36.874  1.00 34.27           C  
ATOM    674  OG  SER L  91      25.425  28.987  35.579  1.00  0.00           O  
ATOM    675  C   SER L  91      23.018  28.083  35.581  1.00 36.00           C  
ATOM    676  O   SER L  91      22.999  27.408  34.555  1.00 36.29           O  
ATOM    677  N   ALA L  92      22.308  29.228  35.732  1.00 33.88           N  
ATOM    678  CA  ALA L  92      21.521  29.803  34.675  1.00 32.63           C  
ATOM    679  CB  ALA L  92      20.398  30.725  35.185  1.00 33.09           C  
ATOM    680  C   ALA L  92      22.423  30.628  33.810  1.00 39.29           C  
ATOM    681  O   ALA L  92      23.354  31.279  34.285  1.00 40.40           O  
ATOM    682  N   ASP L  93      22.151  30.617  32.493  1.00 36.72           N  
ATOM    683  CA  ASP L  93      22.911  31.403  31.555  1.00 37.62           C  
ATOM    684  CB  ASP L  93      23.152  30.665  30.224  1.00 39.22           C  
ATOM    685  CG  ASP L  93      24.163  31.441  29.387  1.00 54.94           C  
ATOM    686  OD1 ASP L  93      24.475  32.606  29.751  1.00 59.89           O  
ATOM    687  OD2 ASP L  93      24.637  30.872  28.367  1.00 60.77           O1-
ATOM    688  C   ASP L  93      22.071  32.606  31.266  1.00 43.66           C  
ATOM    689  O   ASP L  93      21.086  32.522  30.534  1.00 42.33           O  
ATOM    690  N   ASP L  94      22.445  33.760  31.850  1.00 44.31           N  
ATOM    691  CA  ASP L  94      21.701  34.984  31.711  1.00 47.14           C  
ATOM    692  CB  ASP L  94      22.299  36.139  32.529  1.00  0.00           C  
ATOM    693  CG  ASP L  94      22.131  35.816  34.005  1.00  0.00           C  
ATOM    694  OD1 ASP L  94      21.581  34.727  34.314  1.00  0.00           O  
ATOM    695  OD2 ASP L  94      22.550  36.659  34.843  1.00  0.00           O1-
ATOM    696  C   ASP L  94      21.706  35.446  30.288  1.00 55.82           C  
ATOM    697  O   ASP L  94      20.719  35.996  29.797  1.00 57.47           O  
ATOM    698  N   ASN L  95      22.851  35.292  29.601  1.00 55.02           N  
ATOM    699  CA  ASN L  95      22.951  35.768  28.251  1.00 57.01           C  
ATOM    700  CB  ASN L  95      24.388  35.598  27.712  1.00 63.11           C  
ATOM    701  CG  ASN L  95      24.508  36.217  26.327  1.00  0.00           C  
ATOM    702  OD1 ASN L  95      23.787  35.849  25.401  1.00  0.00           O  
ATOM    703  ND2 ASN L  95      25.458  37.179  26.177  1.00  0.00           N  
ATOM    704  C   ASN L  95      22.022  34.997  27.358  1.00 60.53           C  
ATOM    705  O   ASN L  95      21.139  35.571  26.722  1.00 61.22           O  
ATOM    706  N   MET L  96      22.220  33.663  27.293  1.00 55.14           N  
ATOM    707  CA  MET L  96      21.471  32.775  26.440  1.00 54.26           C  
ATOM    708  CB  MET L  96      22.131  31.391  26.277  1.00 54.46           C  
ATOM    709  CG  MET L  96      23.383  31.389  25.400  1.00  0.00           C  
ATOM    710  SD  MET L  96      23.051  31.690  23.638  1.00  0.00           S  
ATOM    711  CE  MET L  96      22.182  30.115  23.380  1.00  0.00           C  
ATOM    712  C   MET L  96      20.059  32.518  26.901  1.00 55.69           C  
ATOM    713  O   MET L  96      19.155  32.432  26.072  1.00 56.19           O  
ATOM    714  N   ASN L  97      19.835  32.381  28.234  1.00 49.04           N  
ATOM    715  CA  ASN L  97      18.581  32.021  28.863  1.00 47.93           C  
ATOM    716  CB  ASN L  97      17.346  32.562  28.123  1.00  0.00           C  
ATOM    717  CG  ASN L  97      17.279  34.062  28.362  1.00  0.00           C  
ATOM    718  OD1 ASN L  97      17.267  34.523  29.503  1.00  0.00           O  
ATOM    719  ND2 ASN L  97      17.240  34.850  27.254  1.00  0.00           N  
ATOM    720  C   ASN L  97      18.353  30.533  29.087  1.00 48.99           C  
ATOM    721  O   ASN L  97      17.280  30.211  29.603  1.00 49.22           O  
ATOM    722  N   PRO L  98      19.213  29.591  28.753  1.00 41.17           N  
ATOM    723  CA  PRO L  98      18.974  28.229  29.165  1.00 37.68           C  
ATOM    724  CD  PRO L  98      19.740  29.592  27.396  1.00  0.00           C  
ATOM    725  CB  PRO L  98      19.209  27.330  27.956  1.00  0.00           C  
ATOM    726  CG  PRO L  98      20.146  28.151  27.072  1.00  0.00           C  
ATOM    727  C   PRO L  98      19.916  27.891  30.280  1.00 36.86           C  
ATOM    728  O   PRO L  98      20.663  28.772  30.707  1.00 34.14           O  
ATOM    729  N   THR L  99      19.908  26.612  30.732  1.00 32.10           N  
ATOM    730  CA  THR L  99      20.814  26.136  31.738  1.00 31.79           C  
ATOM    731  CB  THR L  99      20.388  24.844  32.388  1.00  0.00           C  
ATOM    732  OG1 THR L  99      19.096  24.968  32.951  1.00  0.00           O  
ATOM    733  CG2 THR L  99      21.362  24.480  33.518  1.00  0.00           C  
ATOM    734  C   THR L  99      22.181  25.890  31.143  1.00 34.06           C  
ATOM    735  O   THR L  99      22.342  25.683  29.938  1.00 33.39           O  
ATOM    736  N   ILE L 100      23.224  25.941  32.005  1.00 31.85           N  
ATOM    737  CA  ILE L 100      24.579  25.701  31.581  1.00 33.03           C  
ATOM    738  CB  ILE L 100      25.300  26.983  31.270  1.00 38.16           C  
ATOM    739  CG1 ILE L 100      25.243  27.926  32.484  1.00 39.97           C  
ATOM    740  CG2 ILE L 100      24.703  27.579  29.983  1.00 41.11           C  
ATOM    741  CD1 ILE L 100      25.952  29.262  32.263  1.00 52.55           C  
ATOM    742  C   ILE L 100      25.304  24.935  32.654  1.00 35.77           C  
ATOM    743  O   ILE L 100      25.012  25.069  33.844  1.00 34.29           O  
ATOM    744  N   PHE L 101      26.270  24.083  32.242  1.00 30.83           N  
ATOM    745  CA  PHE L 101      27.026  23.282  33.169  1.00 29.62           C  
ATOM    746  CB  PHE L 101      26.779  21.764  33.043  1.00 29.97           C  
ATOM    747  CG  PHE L 101      25.387  21.411  33.453  1.00 29.65           C  
ATOM    748  CD1 PHE L 101      24.351  21.464  32.549  1.00 29.38           C  
ATOM    749  CD2 PHE L 101      25.114  21.009  34.742  1.00 30.91           C  
ATOM    750  CE1 PHE L 101      23.070  21.131  32.925  1.00 30.13           C  
ATOM    751  CE2 PHE L 101      23.835  20.676  35.124  1.00 32.29           C  
ATOM    752  CZ  PHE L 101      22.807  20.737  34.216  1.00 29.89           C  
ATOM    753  C   PHE L 101      28.482  23.467  32.878  1.00 34.19           C  
ATOM    754  O   PHE L 101      28.870  23.807  31.760  1.00 33.13           O  
ATOM    755  N   GLY L 102      29.324  23.254  33.908  1.00 31.20           N  
ATOM    756  CA  GLY L 102      30.743  23.319  33.743  1.00 32.43           C  
ATOM    757  C   GLY L 102      31.178  21.989  33.199  1.00 36.91           C  
ATOM    758  O   GLY L 102      30.384  21.054  33.101  1.00 33.50           O  
ATOM    759  N   ALA L 103      32.474  21.890  32.848  1.00 37.06           N  
ATOM    760  CA  ALA L 103      33.121  20.742  32.266  1.00 36.99           C  
ATOM    761  CB  ALA L 103      34.581  21.042  31.882  1.00 38.93           C  
ATOM    762  C   ALA L 103      33.126  19.589  33.229  1.00 40.15           C  
ATOM    763  O   ALA L 103      33.114  18.432  32.812  1.00 39.08           O  
ATOM    764  N   GLY L 104      33.203  19.869  34.546  1.00 36.58           N  
ATOM    765  CA  GLY L 104      33.231  18.824  35.534  1.00 35.55           C  
ATOM    766  C   GLY L 104      34.602  18.779  36.142  1.00 39.03           C  
ATOM    767  O   GLY L 104      35.608  18.953  35.455  1.00 39.11           O  
ATOM    768  N   THR L 105      34.665  18.536  37.471  1.00 35.78           N  
ATOM    769  CA  THR L 105      35.916  18.473  38.176  1.00 37.12           C  
ATOM    770  CB  THR L 105      36.004  19.463  39.302  1.00 42.25           C  
ATOM    771  OG1 THR L 105      35.848  20.782  38.801  1.00 44.93           O  
ATOM    772  CG2 THR L 105      37.368  19.322  39.996  1.00 41.17           C  
ATOM    773  C   THR L 105      36.050  17.103  38.766  1.00 40.36           C  
ATOM    774  O   THR L 105      35.141  16.604  39.427  1.00 38.88           O  
ATOM    775  N   THR L 106      37.218  16.462  38.557  1.00 38.78           N  
ATOM    776  CA  THR L 106      37.422  15.130  39.055  1.00 37.92           C  
ATOM    777  CB  THR L 106      38.246  14.271  38.133  1.00 43.76           C  
ATOM    778  OG1 THR L 106      37.600  14.143  36.875  1.00 40.92           O  
ATOM    779  CG2 THR L 106      38.453  12.888  38.775  1.00 40.39           C  
ATOM    780  C   THR L 106      38.156  15.231  40.351  1.00 42.94           C  
ATOM    781  O   THR L 106      39.244  15.801  40.426  1.00 43.37           O  
ATOM    782  N   LEU L 107      37.553  14.670  41.419  1.00 40.27           N  
ATOM    783  CA  LEU L 107      38.130  14.703  42.733  1.00 42.17           C  
ATOM    784  CB  LEU L 107      37.076  14.928  43.833  1.00 43.19           C  
ATOM    785  CG  LEU L 107      37.624  14.847  45.271  1.00 49.12           C  
ATOM    786  CD1 LEU L 107      38.663  15.945  45.547  1.00 50.88           C  
ATOM    787  CD2 LEU L 107      36.477  14.836  46.295  1.00 53.34           C  
ATOM    788  C   LEU L 107      38.779  13.387  43.009  1.00 46.29           C  
ATOM    789  O   LEU L 107      38.144  12.336  42.940  1.00 44.10           O  
ATOM    790  N   THR L 108      40.088  13.417  43.329  1.00 45.00           N  
ATOM    791  CA  THR L 108      40.762  12.196  43.655  0.50 45.37           C  
ATOM    792  CB  THR L 108      41.975  11.916  42.821  0.50 57.57           C  
ATOM    793  OG1 THR L 108      42.888  13.001  42.894  0.50 58.30           O  
ATOM    794  CG2 THR L 108      41.534  11.676  41.370  0.50 55.27           C  
ATOM    795  C   THR L 108      41.190  12.272  45.080  1.00 50.46           C  
ATOM    796  O   THR L 108      41.745  13.275  45.527  1.00 50.45           O  
ATOM    797  N   VAL L 109      40.913  11.192  45.834  1.00 48.61           N  
ATOM    798  CA  VAL L 109      41.311  11.128  47.208  1.00 50.20           C  
ATOM    799  CB  VAL L 109      40.365  10.329  48.060  1.00 54.26           C  
ATOM    800  CG1 VAL L 109      40.938  10.226  49.483  1.00 55.50           C  
ATOM    801  CG2 VAL L 109      38.976  10.989  47.997  1.00 54.03           C  
ATOM    802  C   VAL L 109      42.635  10.437  47.201  1.00 54.60           C  
ATOM    803  O   VAL L 109      42.765   9.318  46.705  1.00 51.64           O  
ATOM    804  N   LEU L 110      43.662  11.113  47.747  1.00 54.01           N  
ATOM    805  CA  LEU L 110      45.002  10.605  47.716  1.00 54.59           C  
ATOM    806  CB  LEU L 110      46.070  11.702  47.833  1.00 57.22           C  
ATOM    807  CG  LEU L 110      46.034  12.685  46.649  1.00 62.41           C  
ATOM    808  CD1 LEU L 110      47.143  13.740  46.770  1.00 64.79           C  
ATOM    809  CD2 LEU L 110      46.053  11.942  45.303  1.00 64.13           C  
ATOM    810  C   LEU L 110      45.212   9.623  48.819  1.00 55.81           C  
ATOM    811  O   LEU L 110      44.408   9.505  49.742  1.00 54.02           O  
ATOM    812  N   GLY L 111      46.314   8.855  48.710  1.00 52.29           N  
ATOM    813  CA  GLY L 111      46.647   7.878  49.699  1.00 52.38           C  
ATOM    814  C   GLY L 111      46.778   6.551  48.968  1.00 53.67           C  
ATOM    815  O   GLY L 111      46.051   5.596  49.352  1.00 54.23           O  
ATOM    816  OXT GLY L 111      47.606   6.474  48.021  1.00  0.00           O1-
TER     817      GLY L 111 
ATOM    818  N   ALA H 112      10.935   8.422  47.946  1.00 54.51           N1+
ATOM    819  CA  ALA H 112      10.100   9.640  47.905  1.00 53.68           C  
ATOM    820  CB  ALA H 112      10.809  10.791  48.643  1.00 55.99           C  
ATOM    821  C   ALA H 112       9.875  10.054  46.488  1.00 53.17           C  
ATOM    822  O   ALA H 112       9.067   9.464  45.771  1.00 51.20           O  
ATOM    823  N   LEU H 113      10.594  11.104  46.050  1.00 48.42           N  
ATOM    824  CA  LEU H 113      10.411  11.589  44.716  1.00 45.36           C  
ATOM    825  CB  LEU H 113      10.884  13.049  44.554  1.00 49.57           C  
ATOM    826  CG  LEU H 113      10.467  13.762  43.250  1.00  0.00           C  
ATOM    827  CD1 LEU H 113      11.006  15.200  43.243  1.00  0.00           C  
ATOM    828  CD2 LEU H 113      10.865  12.995  41.978  1.00  0.00           C  
ATOM    829  C   LEU H 113      11.170  10.696  43.785  1.00 43.99           C  
ATOM    830  O   LEU H 113      12.328  10.360  44.033  1.00 43.90           O  
ATOM    831  N   THR H 114      10.516  10.279  42.677  1.00 37.98           N  
ATOM    832  CA  THR H 114      11.185   9.463  41.704  1.00 35.97           C  
ATOM    833  CB  THR H 114      10.778   8.017  41.732  1.00 46.42           C  
ATOM    834  OG1 THR H 114       9.424   7.874  41.335  1.00 49.43           O  
ATOM    835  CG2 THR H 114      10.965   7.488  43.164  1.00 41.55           C  
ATOM    836  C   THR H 114      10.856   9.984  40.335  1.00 35.40           C  
ATOM    837  O   THR H 114       9.744  10.445  40.078  1.00 34.06           O  
ATOM    838  N   LEU H 115      11.849   9.934  39.423  1.00 32.66           N  
ATOM    839  CA  LEU H 115      11.680  10.326  38.051  1.00 32.24           C  
ATOM    840  CB  LEU H 115      12.612  11.471  37.629  1.00 32.28           C  
ATOM    841  CG  LEU H 115      12.402  12.768  38.435  1.00 38.19           C  
ATOM    842  CD1 LEU H 115      13.357  13.880  37.967  1.00 39.15           C  
ATOM    843  CD2 LEU H 115      10.925  13.195  38.437  1.00 37.72           C  
ATOM    844  C   LEU H 115      12.074   9.119  37.250  1.00 36.27           C  
ATOM    845  O   LEU H 115      13.179   8.606  37.418  1.00 35.83           O  
ATOM    846  N   ASP H 116      11.184   8.631  36.356  1.00 33.84           N  
ATOM    847  CA  ASP H 116      11.467   7.416  35.635  1.00 32.27           C  
ATOM    848  CB  ASP H 116      10.473   6.293  35.999  1.00 34.92           C  
ATOM    849  CG  ASP H 116      10.949   4.965  35.426  1.00 43.44           C  
ATOM    850  OD1 ASP H 116      11.294   4.923  34.216  1.00 42.43           O  
ATOM    851  OD2 ASP H 116      10.978   3.971  36.200  1.00 53.28           O1-
ATOM    852  C   ASP H 116      11.359   7.669  34.155  1.00 31.80           C  
ATOM    853  O   ASP H 116      10.260   7.845  33.633  1.00 30.18           O  
ATOM    854  N   GLU H 117      12.510   7.679  33.441  1.00 28.26           N  
ATOM    855  CA  GLU H 117      12.553   7.948  32.022  1.00 28.47           C  
ATOM    856  CB  GLU H 117      13.892   8.546  31.542  1.00 29.56           C  
ATOM    857  CG  GLU H 117      14.259   9.909  32.136  1.00 37.64           C  
ATOM    858  CD  GLU H 117      14.995   9.681  33.448  1.00 42.35           C  
ATOM    859  OE1 GLU H 117      14.943   8.535  33.967  1.00 36.29           O  
ATOM    860  OE2 GLU H 117      15.624  10.650  33.950  1.00 28.33           O1-
ATOM    861  C   GLU H 117      12.381   6.684  31.221  1.00 32.85           C  
ATOM    862  O   GLU H 117      12.820   5.611  31.633  1.00 32.01           O  
ATOM    863  N   SER H 118      11.755   6.803  30.023  1.00 29.20           N  
ATOM    864  CA  SER H 118      11.558   5.694  29.121  1.00 29.38           C  
ATOM    865  CB  SER H 118      10.186   5.014  29.268  1.00 33.26           C  
ATOM    866  OG  SER H 118      10.021   4.502  30.581  1.00 37.70           O  
ATOM    867  C   SER H 118      11.580   6.248  27.722  1.00 32.49           C  
ATOM    868  O   SER H 118      11.519   7.461  27.529  1.00 29.38           O  
ATOM    869  N   GLY H 119      11.649   5.358  26.702  1.00 28.72           N  
ATOM    870  CA  GLY H 119      11.600   5.788  25.326  1.00 29.18           C  
ATOM    871  C   GLY H 119      12.963   5.868  24.695  1.00 35.48           C  
ATOM    872  O   GLY H 119      13.091   6.362  23.574  1.00 37.38           O  
ATOM    873  N   GLY H 120      14.016   5.362  25.367  1.00 31.07           N  
ATOM    874  CA  GLY H 120      15.339   5.450  24.810  1.00 31.69           C  
ATOM    875  C   GLY H 120      15.594   4.273  23.918  1.00 36.21           C  
ATOM    876  O   GLY H 120      14.666   3.666  23.382  1.00 38.13           O  
ATOM    877  N   GLY H 121      16.886   3.923  23.731  1.00 28.83           N  
ATOM    878  CA  GLY H 121      17.239   2.814  22.889  1.00 27.08           C  
ATOM    879  C   GLY H 121      17.756   3.323  21.579  1.00 29.26           C  
ATOM    880  O   GLY H 121      18.036   4.510  21.414  1.00 26.67           O  
ATOM    881  N   LEU H 122      17.926   2.403  20.607  1.00 27.29           N  
ATOM    882  CA  LEU H 122      18.475   2.756  19.328  1.00 28.53           C  
ATOM    883  CB  LEU H 122      18.841   1.525  18.481  1.00 28.95           C  
ATOM    884  CG  LEU H 122      19.513   1.863  17.138  1.00 34.19           C  
ATOM    885  CD1 LEU H 122      20.882   2.526  17.356  1.00 33.50           C  
ATOM    886  CD2 LEU H 122      19.591   0.632  16.223  1.00 36.14           C  
ATOM    887  C   LEU H 122      17.467   3.579  18.575  1.00 30.01           C  
ATOM    888  O   LEU H 122      16.272   3.287  18.605  1.00 29.89           O  
ATOM    889  N   GLN H 123      17.933   4.654  17.895  1.00 24.79           N  
ATOM    890  CA  GLN H 123      17.063   5.490  17.105  1.00 23.93           C  
ATOM    891  CB  GLN H 123      16.717   6.868  17.704  1.00 22.95           C  
ATOM    892  CG  GLN H 123      15.655   6.821  18.806  1.00 28.06           C  
ATOM    893  CD  GLN H 123      16.368   6.726  20.134  1.00 37.67           C  
ATOM    894  OE1 GLN H 123      17.564   6.997  20.215  1.00 39.76           O  
ATOM    895  NE2 GLN H 123      15.623   6.340  21.205  1.00 32.98           N  
ATOM    896  C   GLN H 123      17.689   5.739  15.767  1.00 30.00           C  
ATOM    897  O   GLN H 123      18.902   5.618  15.594  1.00 29.54           O  
ATOM    898  N   THR H 124      16.839   6.094  14.781  1.00 27.80           N  
ATOM    899  CA  THR H 124      17.233   6.298  13.411  1.00 29.31           C  
ATOM    900  CB  THR H 124      16.067   6.194  12.470  1.00 40.62           C  
ATOM    901  OG1 THR H 124      15.447   4.923  12.596  1.00 39.92           O  
ATOM    902  CG2 THR H 124      16.552   6.403  11.027  1.00 39.21           C  
ATOM    903  C   THR H 124      17.810   7.669  13.236  1.00 31.29           C  
ATOM    904  O   THR H 124      17.271   8.657  13.731  1.00 30.36           O  
ATOM    905  N   PRO H 125      18.897   7.747  12.512  1.00 29.27           N  
ATOM    906  CA  PRO H 125      19.499   9.024  12.254  1.00 29.03           C  
ATOM    907  CD  PRO H 125      19.877   6.672  12.501  1.00 30.39           C  
ATOM    908  CB  PRO H 125      20.872   8.727  11.656  1.00 31.07           C  
ATOM    909  CG  PRO H 125      21.235   7.354  12.255  1.00 35.36           C  
ATOM    910  C   PRO H 125      18.599   9.820  11.367  1.00 31.72           C  
ATOM    911  O   PRO H 125      18.064   9.259  10.411  1.00 31.00           O  
ATOM    912  N   GLY H 126      18.417  11.121  11.666  1.00 28.54           N  
ATOM    913  CA  GLY H 126      17.589  11.965  10.856  1.00 29.04           C  
ATOM    914  C   GLY H 126      16.164  11.730  11.245  1.00 35.35           C  
ATOM    915  O   GLY H 126      15.260  12.408  10.757  1.00 37.08           O  
ATOM    916  N   GLY H 127      15.932  10.771  12.162  1.00 31.75           N  
ATOM    917  CA  GLY H 127      14.601  10.403  12.562  1.00 30.95           C  
ATOM    918  C   GLY H 127      14.228  11.147  13.807  1.00 33.88           C  
ATOM    919  O   GLY H 127      14.763  12.220  14.085  1.00 32.74           O  
ATOM    920  N   ALA H 128      13.277  10.586  14.592  1.00 30.88           N  
ATOM    921  CA  ALA H 128      12.819  11.267  15.774  1.00 30.19           C  
ATOM    922  CB  ALA H 128      11.460  11.964  15.594  1.00  0.00           C  
ATOM    923  C   ALA H 128      12.657  10.302  16.913  1.00 33.79           C  
ATOM    924  O   ALA H 128      12.536   9.091  16.719  1.00 33.47           O  
ATOM    925  N   LEU H 129      12.679  10.836  18.157  1.00 29.25           N  
ATOM    926  CA  LEU H 129      12.516  10.023  19.332  1.00 27.86           C  
ATOM    927  CB  LEU H 129      13.842   9.750  20.082  1.00 28.06           C  
ATOM    928  CG  LEU H 129      14.630  10.995  20.555  1.00 32.57           C  
ATOM    929  CD1 LEU H 129      13.934  11.736  21.709  1.00 32.62           C  
ATOM    930  CD2 LEU H 129      16.082  10.622  20.895  1.00 36.33           C  
ATOM    931  C   LEU H 129      11.578  10.726  20.267  1.00 30.28           C  
ATOM    932  O   LEU H 129      11.377  11.934  20.161  1.00 28.48           O  
ATOM    933  N   SER H 130      10.940   9.970  21.188  1.00 26.96           N  
ATOM    934  CA  SER H 130      10.082  10.565  22.176  1.00 26.71           C  
ATOM    935  CB  SER H 130       8.586  10.285  21.947  1.00 31.85           C  
ATOM    936  OG  SER H 130       7.806  10.904  22.959  1.00 43.21           O  
ATOM    937  C   SER H 130      10.448   9.957  23.494  1.00 29.98           C  
ATOM    938  O   SER H 130      10.388   8.740  23.657  1.00 29.97           O  
ATOM    939  N   LEU H 131      10.829  10.799  24.477  1.00 25.32           N  
ATOM    940  CA  LEU H 131      11.204  10.302  25.771  1.00 25.59           C  
ATOM    941  CB  LEU H 131      12.535  10.881  26.285  1.00 25.53           C  
ATOM    942  CG  LEU H 131      13.753  10.531  25.407  1.00 29.62           C  
ATOM    943  CD1 LEU H 131      15.043  11.139  25.978  1.00 29.42           C  
ATOM    944  CD2 LEU H 131      13.865   9.017  25.183  1.00 30.38           C  
ATOM    945  C   LEU H 131      10.142  10.731  26.730  1.00 31.62           C  
ATOM    946  O   LEU H 131       9.591  11.824  26.598  1.00 30.66           O  
ATOM    947  N   VAL H 132       9.811   9.868  27.713  1.00 29.38           N  
ATOM    948  CA  VAL H 132       8.801  10.218  28.668  1.00 29.86           C  
ATOM    949  CB  VAL H 132       7.587   9.341  28.595  1.00 36.14           C  
ATOM    950  CG1 VAL H 132       6.617   9.742  29.719  1.00 36.70           C  
ATOM    951  CG2 VAL H 132       6.988   9.457  27.184  1.00 36.83           C  
ATOM    952  C   VAL H 132       9.371  10.051  30.041  1.00 33.68           C  
ATOM    953  O   VAL H 132      10.047   9.068  30.337  1.00 32.34           O  
ATOM    954  N   CYS H 133       9.100  11.039  30.915  1.00 31.50           N  
ATOM    955  CA  CYS H 133       9.536  11.033  32.281  1.00 31.86           C  
ATOM    956  CB  CYS H 133      10.232  12.359  32.655  1.00 34.04           C  
ATOM    957  SG  CYS H 133      10.521  12.618  34.431  1.00 40.01           S  
ATOM    958  C   CYS H 133       8.294  10.901  33.108  1.00 33.49           C  
ATOM    959  O   CYS H 133       7.417  11.761  33.061  1.00 34.44           O  
ATOM    960  N   LYS H 134       8.179   9.798  33.876  1.00 30.22           N  
ATOM    961  CA  LYS H 134       7.033   9.601  34.720  1.00 29.55           C  
ATOM    962  CB  LYS H 134       6.594   8.128  34.803  1.00 32.10           C  
ATOM    963  CG  LYS H 134       5.375   7.896  35.697  1.00 35.21           C  
ATOM    964  CD  LYS H 134       4.079   8.488  35.143  1.00 32.72           C  
ATOM    965  CE  LYS H 134       2.871   8.265  36.055  1.00 44.29           C  
ATOM    966  NZ  LYS H 134       2.960   9.159  37.230  1.00 49.49           N1+
ATOM    967  C   LYS H 134       7.449  10.030  36.090  1.00 34.34           C  
ATOM    968  O   LYS H 134       8.394   9.484  36.656  1.00 34.34           O  
ATOM    969  N   ALA H 135       6.736  11.019  36.666  1.00 31.55           N  
ATOM    970  CA  ALA H 135       7.134  11.546  37.941  1.00 32.08           C  
ATOM    971  CB  ALA H 135       7.156  13.083  37.988  1.00 33.21           C  
ATOM    972  C   ALA H 135       6.180  11.090  38.994  1.00 36.78           C  
ATOM    973  O   ALA H 135       4.975  10.999  38.767  1.00 38.01           O  
ATOM    974  N   SER H 136       6.721  10.769  40.191  1.00 32.54           N  
ATOM    975  CA  SER H 136       5.869  10.366  41.270  1.00 34.02           C  
ATOM    976  CB  SER H 136       5.633   8.847  41.338  1.00 36.78           C  
ATOM    977  OG  SER H 136       6.844   8.172  41.638  1.00 50.31           O  
ATOM    978  C   SER H 136       6.495  10.795  42.560  1.00 40.68           C  
ATOM    979  O   SER H 136       7.681  11.116  42.618  1.00 39.42           O  
ATOM    980  N   GLY H 137       5.680  10.827  43.634  1.00 38.57           N  
ATOM    981  CA  GLY H 137       6.164  11.173  44.939  1.00 40.29           C  
ATOM    982  C   GLY H 137       6.002  12.643  45.180  1.00 43.19           C  
ATOM    983  O   GLY H 137       6.374  13.126  46.248  1.00 44.28           O  
ATOM    984  N   PHE H 138       5.477  13.404  44.195  1.00 39.77           N  
ATOM    985  CA  PHE H 138       5.258  14.809  44.422  1.00 38.03           C  
ATOM    986  CB  PHE H 138       6.533  15.668  44.296  1.00 38.61           C  
ATOM    987  CG  PHE H 138       6.996  15.682  42.879  1.00 37.90           C  
ATOM    988  CD1 PHE H 138       7.761  14.656  42.375  1.00 38.88           C  
ATOM    989  CD2 PHE H 138       6.658  16.726  42.048  1.00 38.38           C  
ATOM    990  CE1 PHE H 138       8.185  14.679  41.065  1.00 40.71           C  
ATOM    991  CE2 PHE H 138       7.080  16.755  40.738  1.00 38.00           C  
ATOM    992  CZ  PHE H 138       7.847  15.728  40.243  1.00 37.56           C  
ATOM    993  C   PHE H 138       4.252  15.283  43.418  1.00 39.40           C  
ATOM    994  O   PHE H 138       3.926  14.561  42.477  1.00 38.47           O  
ATOM    995  N   THR H 139       3.719  16.514  43.599  1.00 35.81           N  
ATOM    996  CA  THR H 139       2.748  17.000  42.662  1.00 35.51           C  
ATOM    997  CB  THR H 139       1.687  17.896  43.257  1.00 46.72           C  
ATOM    998  OG1 THR H 139       0.646  18.099  42.314  1.00 51.13           O  
ATOM    999  CG2 THR H 139       2.286  19.244  43.685  1.00 48.43           C  
ATOM   1000  C   THR H 139       3.495  17.714  41.576  1.00 38.90           C  
ATOM   1001  O   THR H 139       4.182  18.713  41.788  1.00 38.26           O  
ATOM   1002  N   PHE H 140       3.350  17.181  40.353  1.00 34.43           N  
ATOM   1003  CA  PHE H 140       4.052  17.596  39.173  1.00 33.54           C  
ATOM   1004  CB  PHE H 140       3.645  16.705  37.986  1.00 32.41           C  
ATOM   1005  CG  PHE H 140       4.442  17.074  36.789  1.00 35.07           C  
ATOM   1006  CD1 PHE H 140       5.740  16.644  36.663  1.00 35.01           C  
ATOM   1007  CD2 PHE H 140       3.891  17.832  35.785  1.00 34.34           C  
ATOM   1008  CE1 PHE H 140       6.475  16.979  35.553  1.00  0.00           C  
ATOM   1009  CE2 PHE H 140       4.620  18.173  34.670  1.00  0.00           C  
ATOM   1010  CZ  PHE H 140       5.920  17.747  34.556  1.00  0.00           C  
ATOM   1011  C   PHE H 140       3.733  19.025  38.826  1.00 36.06           C  
ATOM   1012  O   PHE H 140       4.625  19.793  38.469  1.00 34.86           O  
ATOM   1013  N   SER H 141       2.454  19.424  38.939  1.00 34.19           N  
ATOM   1014  CA  SER H 141       1.993  20.724  38.527  1.00 35.56           C  
ATOM   1015  CB  SER H 141       0.477  20.893  38.717  1.00 39.99           C  
ATOM   1016  OG  SER H 141       0.154  20.835  40.099  1.00 44.74           O  
ATOM   1017  C   SER H 141       2.655  21.821  39.311  1.00 40.54           C  
ATOM   1018  O   SER H 141       2.701  22.962  38.854  1.00 40.60           O  
ATOM   1019  N   SER H 142       3.153  21.533  40.524  1.00 37.92           N  
ATOM   1020  CA  SER H 142       3.774  22.539  41.345  1.00 38.23           C  
ATOM   1021  CB  SER H 142       3.912  22.115  42.816  1.00 41.95           C  
ATOM   1022  OG  SER H 142       2.629  22.002  43.411  1.00 47.79           O  
ATOM   1023  C   SER H 142       5.152  22.892  40.854  1.00 40.49           C  
ATOM   1024  O   SER H 142       5.739  23.857  41.346  1.00 41.12           O  
ATOM   1025  N   TYR H 143       5.732  22.135  39.897  1.00 34.40           N  
ATOM   1026  CA  TYR H 143       7.102  22.445  39.582  1.00 33.18           C  
ATOM   1027  CB  TYR H 143       8.083  21.365  40.066  1.00 33.87           C  
ATOM   1028  CG  TYR H 143       7.987  21.269  41.551  1.00 36.31           C  
ATOM   1029  CD1 TYR H 143       6.970  20.550  42.137  1.00 37.98           C  
ATOM   1030  CD2 TYR H 143       8.914  21.890  42.357  1.00 37.32           C  
ATOM   1031  CE1 TYR H 143       6.876  20.449  43.506  1.00 38.26           C  
ATOM   1032  CE2 TYR H 143       8.824  21.792  43.728  1.00 39.30           C  
ATOM   1033  CZ  TYR H 143       7.804  21.072  44.304  1.00 45.75           C  
ATOM   1034  OH  TYR H 143       7.713  20.970  45.708  1.00 51.80           O  
ATOM   1035  C   TYR H 143       7.353  22.584  38.106  1.00 33.15           C  
ATOM   1036  O   TYR H 143       6.677  21.992  37.267  1.00 32.58           O  
ATOM   1037  N   GLY H 144       8.361  23.415  37.754  1.00 29.13           N  
ATOM   1038  CA  GLY H 144       8.815  23.520  36.394  1.00 28.47           C  
ATOM   1039  C   GLY H 144       9.674  22.299  36.220  1.00 31.73           C  
ATOM   1040  O   GLY H 144      10.057  21.699  37.221  1.00 32.64           O  
ATOM   1041  N   MET H 145      10.015  21.890  34.973  1.00 28.14           N  
ATOM   1042  CA  MET H 145      10.790  20.680  34.810  1.00 26.09           C  
ATOM   1043  CB  MET H 145       9.937  19.456  34.429  1.00 26.91           C  
ATOM   1044  CG  MET H 145       8.916  19.053  35.499  1.00 30.32           C  
ATOM   1045  SD  MET H 145       9.628  18.451  37.061  1.00 33.87           S  
ATOM   1046  CE  MET H 145      10.111  16.812  36.448  1.00 29.81           C  
ATOM   1047  C   MET H 145      11.811  20.851  33.714  1.00 29.69           C  
ATOM   1048  O   MET H 145      11.711  21.766  32.900  1.00 28.59           O  
ATOM   1049  N   GLN H 146      12.835  19.956  33.671  1.00 26.87           N  
ATOM   1050  CA  GLN H 146      13.875  20.065  32.670  1.00 25.67           C  
ATOM   1051  CB  GLN H 146      15.053  20.933  33.141  1.00 28.24           C  
ATOM   1052  CG  GLN H 146      15.752  20.355  34.372  1.00 31.14           C  
ATOM   1053  CD  GLN H 146      16.902  21.279  34.752  1.00  0.00           C  
ATOM   1054  OE1 GLN H 146      16.714  22.311  35.388  1.00  0.00           O  
ATOM   1055  NE2 GLN H 146      18.139  20.888  34.345  1.00  0.00           N  
ATOM   1056  C   GLN H 146      14.450  18.714  32.321  1.00 27.48           C  
ATOM   1057  O   GLN H 146      14.243  17.721  33.018  1.00 26.41           O  
ATOM   1058  N   TRP H 147      15.188  18.665  31.184  1.00 26.61           N  
ATOM   1059  CA  TRP H 147      15.870  17.493  30.694  1.00 26.32           C  
ATOM   1060  CB  TRP H 147      15.409  17.041  29.296  1.00 24.75           C  
ATOM   1061  CG  TRP H 147      14.007  16.482  29.245  1.00 26.12           C  
ATOM   1062  CD2 TRP H 147      13.705  15.084  29.357  1.00 25.71           C  
ATOM   1063  CD1 TRP H 147      12.816  17.125  29.078  1.00 28.99           C  
ATOM   1064  NE1 TRP H 147      11.788  16.213  29.080  1.00 29.19           N  
ATOM   1065  CE2 TRP H 147      12.319  14.951  29.249  1.00 29.86           C  
ATOM   1066  CE3 TRP H 147      14.513  13.998  29.531  1.00 26.62           C  
ATOM   1067  CZ2 TRP H 147      11.721  13.726  29.314  1.00 28.72           C  
ATOM   1068  CZ3 TRP H 147      13.904  12.765  29.598  1.00 27.24           C  
ATOM   1069  CH2 TRP H 147      12.535  12.630  29.492  1.00 27.81           C  
ATOM   1070  C   TRP H 147      17.323  17.857  30.558  1.00 29.21           C  
ATOM   1071  O   TRP H 147      17.659  18.982  30.188  1.00 29.27           O  
ATOM   1072  N   VAL H 148      18.223  16.903  30.881  1.00 25.00           N  
ATOM   1073  CA  VAL H 148      19.644  17.093  30.758  1.00 25.26           C  
ATOM   1074  CB  VAL H 148      20.351  17.214  32.080  1.00 28.62           C  
ATOM   1075  CG1 VAL H 148      21.860  17.359  31.821  1.00 28.37           C  
ATOM   1076  CG2 VAL H 148      19.745  18.389  32.862  1.00 28.79           C  
ATOM   1077  C   VAL H 148      20.166  15.857  30.097  1.00 27.67           C  
ATOM   1078  O   VAL H 148      19.564  14.790  30.224  1.00 28.17           O  
ATOM   1079  N   ARG H 149      21.287  15.961  29.350  1.00 24.72           N  
ATOM   1080  CA  ARG H 149      21.806  14.773  28.723  1.00 23.55           C  
ATOM   1081  CB  ARG H 149      21.450  14.628  27.230  1.00 22.60           C  
ATOM   1082  CG  ARG H 149      21.992  15.736  26.328  1.00 24.72           C  
ATOM   1083  CD  ARG H 149      21.603  15.535  24.862  1.00 26.94           C  
ATOM   1084  NE  ARG H 149      22.181  16.661  24.079  1.00 27.08           N  
ATOM   1085  CZ  ARG H 149      22.141  16.632  22.714  1.00 34.55           C  
ATOM   1086  NH1 ARG H 149      21.557  15.579  22.071  1.00 25.33           N1+
ATOM   1087  NH2 ARG H 149      22.687  17.654  21.992  1.00 26.93           N  
ATOM   1088  C   ARG H 149      23.299  14.748  28.849  1.00 27.98           C  
ATOM   1089  O   ARG H 149      23.918  15.751  29.204  1.00 28.48           O  
ATOM   1090  N   GLN H 150      23.911  13.563  28.613  1.00 26.14           N  
ATOM   1091  CA  GLN H 150      25.343  13.434  28.667  1.00 26.06           C  
ATOM   1092  CB  GLN H 150      25.853  12.904  30.025  1.00 27.32           C  
ATOM   1093  CG  GLN H 150      27.376  12.939  30.188  1.00 28.65           C  
ATOM   1094  CD  GLN H 150      27.707  12.520  31.615  1.00 34.93           C  
ATOM   1095  OE1 GLN H 150      26.982  11.741  32.233  1.00 33.84           O  
ATOM   1096  NE2 GLN H 150      28.830  13.059  32.159  1.00 31.94           N  
ATOM   1097  C   GLN H 150      25.769  12.472  27.594  1.00 29.45           C  
ATOM   1098  O   GLN H 150      25.349  11.315  27.582  1.00 27.27           O  
ATOM   1099  N   ALA H 151      26.618  12.945  26.656  1.00 27.75           N  
ATOM   1100  CA  ALA H 151      27.135  12.137  25.583  1.00 29.25           C  
ATOM   1101  CB  ALA H 151      27.686  12.954  24.403  1.00 30.62           C  
ATOM   1102  C   ALA H 151      28.255  11.320  26.144  1.00 38.04           C  
ATOM   1103  O   ALA H 151      28.797  11.650  27.196  1.00 35.52           O  
ATOM   1104  N   PRO H 152      28.628  10.255  25.484  1.00 39.23           N  
ATOM   1105  CA  PRO H 152      29.675   9.439  26.025  1.00 40.70           C  
ATOM   1106  CD  PRO H 152      27.684   9.475  24.701  1.00 40.75           C  
ATOM   1107  CB  PRO H 152      29.689   8.168  25.181  1.00 42.64           C  
ATOM   1108  CG  PRO H 152      28.219   8.030  24.738  1.00 45.46           C  
ATOM   1109  C   PRO H 152      30.975  10.164  26.115  1.00 46.38           C  
ATOM   1110  O   PRO H 152      31.394  10.777  25.135  1.00 48.05           O  
ATOM   1111  N   GLY H 153      31.629  10.097  27.291  1.00 43.33           N  
ATOM   1112  CA  GLY H 153      32.906  10.717  27.486  1.00 43.38           C  
ATOM   1113  C   GLY H 153      32.737  12.202  27.592  1.00 46.60           C  
ATOM   1114  O   GLY H 153      33.711  12.943  27.465  1.00 48.05           O  
ATOM   1115  N   LYS H 154      31.502  12.684  27.834  1.00 39.51           N  
ATOM   1116  CA  LYS H 154      31.285  14.104  27.918  1.00 37.48           C  
ATOM   1117  CB  LYS H 154      30.309  14.660  26.871  1.00 39.71           C  
ATOM   1118  CG  LYS H 154      30.833  14.702  25.440  1.00 55.54           C  
ATOM   1119  CD  LYS H 154      29.741  15.100  24.447  1.00 75.20           C  
ATOM   1120  CE  LYS H 154      30.264  15.447  23.054  1.00 95.26           C  
ATOM   1121  NZ  LYS H 154      29.141  15.887  22.196  1.00109.07           N1+
ATOM   1122  C   LYS H 154      30.645  14.431  29.230  1.00 36.65           C  
ATOM   1123  O   LYS H 154      30.367  13.552  30.043  1.00 33.84           O  
ATOM   1124  N   GLY H 155      30.423  15.743  29.464  1.00 33.31           N  
ATOM   1125  CA  GLY H 155      29.806  16.212  30.672  1.00 33.18           C  
ATOM   1126  C   GLY H 155      28.334  16.390  30.446  1.00 35.96           C  
ATOM   1127  O   GLY H 155      27.795  16.016  29.407  1.00 34.32           O  
ATOM   1128  N   LEU H 156      27.649  16.988  31.446  1.00 32.78           N  
ATOM   1129  CA  LEU H 156      26.233  17.219  31.415  1.00 31.26           C  
ATOM   1130  CB  LEU H 156      25.663  17.563  32.801  1.00 31.67           C  
ATOM   1131  CG  LEU H 156      25.888  16.458  33.852  1.00 34.91           C  
ATOM   1132  CD1 LEU H 156      25.302  16.852  35.216  1.00 34.92           C  
ATOM   1133  CD2 LEU H 156      25.364  15.100  33.362  1.00 33.92           C  
ATOM   1134  C   LEU H 156      25.950  18.390  30.518  1.00 33.80           C  
ATOM   1135  O   LEU H 156      26.729  19.341  30.457  1.00 33.91           O  
ATOM   1136  N   GLU H 157      24.815  18.332  29.785  1.00 29.57           N  
ATOM   1137  CA  GLU H 157      24.407  19.386  28.895  1.00 29.21           C  
ATOM   1138  CB  GLU H 157      24.604  19.022  27.412  1.00 29.70           C  
ATOM   1139  CG  GLU H 157      24.204  20.126  26.431  1.00 34.45           C  
ATOM   1140  CD  GLU H 157      24.433  19.598  25.019  1.00 51.91           C  
ATOM   1141  OE1 GLU H 157      25.614  19.354  24.651  1.00 61.45           O  
ATOM   1142  OE2 GLU H 157      23.419  19.424  24.292  1.00 46.11           O1-
ATOM   1143  C   GLU H 157      22.936  19.593  29.116  1.00 30.18           C  
ATOM   1144  O   GLU H 157      22.179  18.624  29.160  1.00 28.73           O  
ATOM   1145  N   TRP H 158      22.487  20.862  29.263  1.00 27.36           N  
ATOM   1146  CA  TRP H 158      21.090  21.115  29.521  1.00 27.54           C  
ATOM   1147  CB  TRP H 158      20.819  22.464  30.206  1.00 27.38           C  
ATOM   1148  CG  TRP H 158      19.413  22.626  30.727  1.00 28.25           C  
ATOM   1149  CD2 TRP H 158      18.401  23.466  30.151  1.00 27.51           C  
ATOM   1150  CD1 TRP H 158      18.866  22.080  31.849  1.00 30.92           C  
ATOM   1151  NE1 TRP H 158      17.578  22.529  32.015  1.00 30.40           N  
ATOM   1152  CE2 TRP H 158      17.279  23.385  30.978  1.00 31.11           C  
ATOM   1153  CE3 TRP H 158      18.410  24.253  29.036  1.00 28.48           C  
ATOM   1154  CZ2 TRP H 158      16.144  24.088  30.697  1.00 30.16           C  
ATOM   1155  CZ3 TRP H 158      17.260  24.953  28.751  1.00 29.62           C  
ATOM   1156  CH2 TRP H 158      16.151  24.872  29.567  1.00 29.70           C  
ATOM   1157  C   TRP H 158      20.339  21.085  28.225  1.00 31.56           C  
ATOM   1158  O   TRP H 158      20.738  21.725  27.256  1.00 32.23           O  
ATOM   1159  N   VAL H 159      19.301  20.223  28.148  1.00 27.17           N  
ATOM   1160  CA  VAL H 159      18.503  20.062  26.957  1.00 26.03           C  
ATOM   1161  CB  VAL H 159      18.008  18.651  26.822  1.00 28.85           C  
ATOM   1162  CG1 VAL H 159      17.122  18.537  25.570  1.00 28.24           C  
ATOM   1163  CG2 VAL H 159      19.235  17.721  26.799  1.00 28.14           C  
ATOM   1164  C   VAL H 159      17.324  20.989  26.793  1.00 27.57           C  
ATOM   1165  O   VAL H 159      17.212  21.693  25.788  1.00 25.84           O  
ATOM   1166  N   ALA H 160      16.404  21.021  27.785  1.00 24.34           N  
ATOM   1167  CA  ALA H 160      15.187  21.772  27.610  1.00 24.46           C  
ATOM   1168  CB  ALA H 160      14.173  21.096  26.673  1.00 24.54           C  
ATOM   1169  C   ALA H 160      14.515  21.907  28.941  1.00 28.25           C  
ATOM   1170  O   ALA H 160      14.817  21.172  29.879  1.00 26.45           O  
ATOM   1171  N   GLY H 161      13.577  22.871  29.054  1.00 25.69           N  
ATOM   1172  CA  GLY H 161      12.871  23.055  30.285  1.00 23.27           C  
ATOM   1173  C   GLY H 161      11.513  23.603  29.991  1.00 28.93           C  
ATOM   1174  O   GLY H 161      11.291  24.197  28.937  1.00 28.60           O  
ATOM   1175  N   ILE H 162      10.561  23.399  30.930  1.00 27.38           N  
ATOM   1176  CA  ILE H 162       9.218  23.877  30.737  1.00 27.62           C  
ATOM   1177  CB  ILE H 162       8.301  22.840  30.148  1.00 29.82           C  
ATOM   1178  CG1 ILE H 162       6.943  23.460  29.786  1.00 30.62           C  
ATOM   1179  CG2 ILE H 162       8.222  21.642  31.108  1.00 27.84           C  
ATOM   1180  CD1 ILE H 162       6.094  22.577  28.872  1.00 35.30           C  
ATOM   1181  C   ILE H 162       8.653  24.352  32.050  1.00 31.59           C  
ATOM   1182  O   ILE H 162       9.022  23.863  33.116  1.00 30.60           O  
ATOM   1183  N   GLN H 163       7.731  25.342  31.985  1.00 28.66           N  
ATOM   1184  CA  GLN H 163       7.085  25.931  33.133  1.00 29.61           C  
ATOM   1185  CB  GLN H 163       6.403  27.275  32.822  1.00 38.08           C  
ATOM   1186  CG  GLN H 163       7.407  28.337  32.374  1.00  0.00           C  
ATOM   1187  CD  GLN H 163       8.333  28.615  33.549  1.00  0.00           C  
ATOM   1188  OE1 GLN H 163       7.917  29.180  34.559  1.00  0.00           O  
ATOM   1189  NE2 GLN H 163       9.622  28.197  33.425  1.00  0.00           N  
ATOM   1190  C   GLN H 163       6.048  24.969  33.625  1.00 34.05           C  
ATOM   1191  O   GLN H 163       5.786  23.953  32.986  1.00 32.45           O  
ATOM   1192  N   ASN H 164       5.423  25.272  34.783  1.00 32.27           N  
ATOM   1193  CA  ASN H 164       4.513  24.372  35.443  1.00 33.84           C  
ATOM   1194  CB  ASN H 164       3.994  24.896  36.795  1.00 37.76           C  
ATOM   1195  CG  ASN H 164       3.131  26.126  36.563  1.00  0.00           C  
ATOM   1196  OD1 ASN H 164       3.482  27.010  35.785  1.00  0.00           O  
ATOM   1197  ND2 ASN H 164       1.964  26.184  37.260  1.00  0.00           N  
ATOM   1198  C   ASN H 164       3.323  24.036  34.594  1.00 40.23           C  
ATOM   1199  O   ASN H 164       2.836  22.907  34.672  1.00 39.45           O  
ATOM   1200  N   ASP H 165       2.783  24.990  33.807  1.00 39.25           N  
ATOM   1201  CA  ASP H 165       1.630  24.655  33.013  1.00 39.88           C  
ATOM   1202  CB  ASP H 165       0.410  25.530  33.339  1.00 41.72           C  
ATOM   1203  CG  ASP H 165      -0.083  25.094  34.712  1.00 51.12           C  
ATOM   1204  OD1 ASP H 165       0.123  23.903  35.066  1.00  0.00           O  
ATOM   1205  OD2 ASP H 165      -0.666  25.951  35.427  1.00  0.00           O1-
ATOM   1206  C   ASP H 165       1.948  24.826  31.557  1.00 45.18           C  
ATOM   1207  O   ASP H 165       1.066  25.161  30.769  1.00 46.55           O  
ATOM   1208  N   ASP H 166       3.215  24.566  31.181  1.00 38.96           N  
ATOM   1209  CA  ASP H 166       3.754  24.592  29.844  1.00 37.43           C  
ATOM   1210  CB  ASP H 166       3.274  23.442  28.927  1.00  0.00           C  
ATOM   1211  CG  ASP H 166       1.772  23.522  28.694  1.00  0.00           C  
ATOM   1212  OD1 ASP H 166       1.022  22.950  29.530  1.00  0.00           O  
ATOM   1213  OD2 ASP H 166       1.354  24.150  27.685  1.00  0.00           O1-
ATOM   1214  C   ASP H 166       3.538  25.902  29.150  1.00 39.36           C  
ATOM   1215  O   ASP H 166       3.465  25.943  27.922  1.00 38.82           O  
ATOM   1216  N   THR H 167       3.475  27.015  29.905  1.00 36.62           N  
ATOM   1217  CA  THR H 167       3.307  28.316  29.318  1.00 35.16           C  
ATOM   1218  CB  THR H 167       3.107  29.390  30.348  1.00  0.00           C  
ATOM   1219  OG1 THR H 167       4.253  29.494  31.181  1.00  0.00           O  
ATOM   1220  CG2 THR H 167       1.870  29.032  31.191  1.00  0.00           C  
ATOM   1221  C   THR H 167       4.542  28.668  28.537  1.00 39.17           C  
ATOM   1222  O   THR H 167       4.447  29.220  27.441  1.00 39.79           O  
ATOM   1223  N   GLY H 168       5.740  28.352  29.079  1.00 34.26           N  
ATOM   1224  CA  GLY H 168       6.955  28.720  28.399  1.00 34.43           C  
ATOM   1225  C   GLY H 168       7.905  27.563  28.400  1.00 35.78           C  
ATOM   1226  O   GLY H 168       7.977  26.792  29.357  1.00 34.10           O  
ATOM   1227  N   THR H 169       8.683  27.438  27.302  1.00 33.73           N  
ATOM   1228  CA  THR H 169       9.637  26.375  27.161  1.00 33.24           C  
ATOM   1229  CB  THR H 169       9.275  25.397  26.082  1.00 36.76           C  
ATOM   1230  OG1 THR H 169       9.235  26.049  24.821  1.00 37.08           O  
ATOM   1231  CG2 THR H 169       7.902  24.787  26.413  1.00 31.89           C  
ATOM   1232  C   THR H 169      10.954  26.983  26.782  1.00 36.60           C  
ATOM   1233  O   THR H 169      11.005  28.106  26.281  1.00 35.75           O  
ATOM   1234  N   TYR H 170      12.063  26.262  27.060  1.00 32.19           N  
ATOM   1235  CA  TYR H 170      13.374  26.734  26.701  1.00 31.91           C  
ATOM   1236  CB  TYR H 170      14.147  27.330  27.890  1.00  0.00           C  
ATOM   1237  CG  TYR H 170      13.310  28.430  28.450  1.00  0.00           C  
ATOM   1238  CD1 TYR H 170      12.301  28.139  29.339  1.00  0.00           C  
ATOM   1239  CD2 TYR H 170      13.525  29.741  28.095  1.00  0.00           C  
ATOM   1240  CE1 TYR H 170      11.520  29.139  29.868  1.00  0.00           C  
ATOM   1241  CE2 TYR H 170      12.746  30.747  28.620  1.00  0.00           C  
ATOM   1242  CZ  TYR H 170      11.741  30.445  29.506  1.00  0.00           C  
ATOM   1243  OH  TYR H 170      10.942  31.474  30.045  1.00  0.00           O  
ATOM   1244  C   TYR H 170      14.163  25.548  26.229  1.00 34.23           C  
ATOM   1245  O   TYR H 170      13.935  24.429  26.686  1.00 30.48           O  
ATOM   1246  N   TYR H 171      15.124  25.760  25.302  1.00 31.05           N  
ATOM   1247  CA  TYR H 171      15.873  24.654  24.763  1.00 30.09           C  
ATOM   1248  CB  TYR H 171      15.442  24.283  23.330  1.00 31.33           C  
ATOM   1249  CG  TYR H 171      13.999  23.907  23.361  1.00 30.42           C  
ATOM   1250  CD1 TYR H 171      13.603  22.637  23.713  1.00 31.05           C  
ATOM   1251  CD2 TYR H 171      13.038  24.837  23.034  1.00 31.17           C  
ATOM   1252  CE1 TYR H 171      12.268  22.307  23.736  1.00 30.39           C  
ATOM   1253  CE2 TYR H 171      11.703  24.513  23.055  1.00 31.67           C  
ATOM   1254  CZ  TYR H 171      11.317  23.244  23.407  1.00 34.07           C  
ATOM   1255  OH  TYR H 171       9.949  22.900  23.432  1.00 32.19           O  
ATOM   1256  C   TYR H 171      17.318  25.037  24.673  1.00 34.70           C  
ATOM   1257  O   TYR H 171      17.648  26.207  24.487  1.00 34.30           O  
ATOM   1258  N   GLY H 172      18.221  24.041  24.799  1.00 30.90           N  
ATOM   1259  CA  GLY H 172      19.632  24.277  24.656  1.00 30.72           C  
ATOM   1260  C   GLY H 172      19.896  24.514  23.194  1.00 34.17           C  
ATOM   1261  O   GLY H 172      19.112  24.116  22.336  1.00 32.16           O  
ATOM   1262  N   ALA H 173      21.042  25.146  22.873  1.00 33.45           N  
ATOM   1263  CA  ALA H 173      21.378  25.524  21.526  1.00 34.99           C  
ATOM   1264  CB  ALA H 173      22.700  26.307  21.432  1.00 38.92           C  
ATOM   1265  C   ALA H 173      21.508  24.324  20.629  1.00 38.58           C  
ATOM   1266  O   ALA H 173      21.121  24.376  19.462  1.00 37.36           O  
ATOM   1267  N   ALA H 174      22.061  23.209  21.142  1.00 34.23           N  
ATOM   1268  CA  ALA H 174      22.330  22.051  20.329  1.00 34.27           C  
ATOM   1269  CB  ALA H 174      22.997  20.920  21.134  1.00 34.12           C  
ATOM   1270  C   ALA H 174      21.064  21.497  19.733  1.00 37.45           C  
ATOM   1271  O   ALA H 174      21.064  21.037  18.592  1.00 36.52           O  
ATOM   1272  N   VAL H 175      19.986  21.429  20.537  1.00 33.08           N  
ATOM   1273  CA  VAL H 175      18.678  20.942  20.172  1.00 31.46           C  
ATOM   1274  CB  VAL H 175      17.962  20.296  21.321  1.00 32.80           C  
ATOM   1275  CG1 VAL H 175      18.741  19.023  21.697  1.00 31.46           C  
ATOM   1276  CG2 VAL H 175      17.822  21.312  22.467  1.00 32.33           C  
ATOM   1277  C   VAL H 175      17.754  21.949  19.535  1.00 35.18           C  
ATOM   1278  O   VAL H 175      16.752  21.552  18.941  1.00 33.22           O  
ATOM   1279  N   LYS H 176      17.999  23.267  19.688  1.00 36.80           N  
ATOM   1280  CA  LYS H 176      17.027  24.250  19.271  1.00 38.33           C  
ATOM   1281  CB  LYS H 176      17.480  25.706  19.498  1.00 42.88           C  
ATOM   1282  CG  LYS H 176      18.809  26.088  18.844  1.00 56.28           C  
ATOM   1283  CD  LYS H 176      18.742  26.263  17.329  1.00 70.99           C  
ATOM   1284  CE  LYS H 176      20.024  26.862  16.749  1.00 75.69           C  
ATOM   1285  NZ  LYS H 176      19.826  27.214  15.328  1.00 78.79           N1+
ATOM   1286  C   LYS H 176      16.570  24.062  17.855  1.00 40.77           C  
ATOM   1287  O   LYS H 176      17.364  23.894  16.930  1.00 41.23           O  
ATOM   1288  N   GLY H 177      15.225  24.067  17.692  1.00 37.29           N  
ATOM   1289  CA  GLY H 177      14.525  23.955  16.442  1.00 37.80           C  
ATOM   1290  C   GLY H 177      14.063  22.540  16.254  1.00 40.21           C  
ATOM   1291  O   GLY H 177      13.054  22.286  15.598  1.00 40.85           O  
ATOM   1292  N   ARG H 178      14.872  21.588  16.750  1.00 34.14           N  
ATOM   1293  CA  ARG H 178      14.677  20.165  16.720  1.00 33.03           C  
ATOM   1294  CB  ARG H 178      16.029  19.445  16.715  1.00 30.42           C  
ATOM   1295  CG  ARG H 178      16.833  19.806  15.462  1.00 37.06           C  
ATOM   1296  CD  ARG H 178      18.335  19.569  15.599  1.00 36.31           C  
ATOM   1297  NE  ARG H 178      18.574  18.107  15.501  1.00 31.93           N  
ATOM   1298  CZ  ARG H 178      19.571  17.532  16.230  1.00 37.87           C  
ATOM   1299  NH1 ARG H 178      20.326  18.279  17.086  1.00 33.91           N1+
ATOM   1300  NH2 ARG H 178      19.809  16.197  16.097  1.00 33.83           N  
ATOM   1301  C   ARG H 178      13.820  19.613  17.838  1.00 35.74           C  
ATOM   1302  O   ARG H 178      13.207  18.558  17.673  1.00 34.47           O  
ATOM   1303  N   ALA H 179      13.781  20.277  19.016  1.00 32.88           N  
ATOM   1304  CA  ALA H 179      13.183  19.636  20.160  1.00 31.52           C  
ATOM   1305  CB  ALA H 179      14.125  19.583  21.377  1.00 32.21           C  
ATOM   1306  C   ALA H 179      11.917  20.278  20.620  1.00 35.53           C  
ATOM   1307  O   ALA H 179      11.665  21.462  20.400  1.00 35.03           O  
ATOM   1308  N   THR H 180      11.055  19.452  21.254  1.00 30.12           N  
ATOM   1309  CA  THR H 180       9.843  19.960  21.809  1.00 29.27           C  
ATOM   1310  CB  THR H 180       8.640  19.687  20.947  1.00 39.06           C  
ATOM   1311  OG1 THR H 180       7.576  20.540  21.323  1.00 44.55           O  
ATOM   1312  CG2 THR H 180       8.214  18.218  21.084  1.00 34.79           C  
ATOM   1313  C   THR H 180       9.669  19.336  23.167  1.00 29.58           C  
ATOM   1314  O   THR H 180       9.756  18.118  23.336  1.00 28.89           O  
ATOM   1315  N   ILE H 181       9.436  20.184  24.187  1.00 26.47           N  
ATOM   1316  CA  ILE H 181       9.219  19.717  25.525  1.00 26.87           C  
ATOM   1317  CB  ILE H 181      10.047  20.421  26.564  1.00 30.24           C  
ATOM   1318  CG1 ILE H 181       9.895  19.726  27.926  1.00 30.96           C  
ATOM   1319  CG2 ILE H 181       9.661  21.909  26.565  1.00 28.94           C  
ATOM   1320  CD1 ILE H 181      10.914  20.191  28.965  1.00 31.69           C  
ATOM   1321  C   ILE H 181       7.782  19.990  25.819  1.00 30.82           C  
ATOM   1322  O   ILE H 181       7.263  21.046  25.464  1.00 29.29           O  
ATOM   1323  N   SER H 182       7.086  19.008  26.427  1.00 28.87           N  
ATOM   1324  CA  SER H 182       5.694  19.163  26.742  1.00 27.74           C  
ATOM   1325  CB  SER H 182       4.751  18.462  25.749  1.00 30.53           C  
ATOM   1326  OG  SER H 182       4.887  19.014  24.452  1.00 29.58           O  
ATOM   1327  C   SER H 182       5.467  18.480  28.049  1.00 29.44           C  
ATOM   1328  O   SER H 182       6.325  17.737  28.523  1.00 28.77           O  
ATOM   1329  N   ARG H 183       4.298  18.732  28.675  1.00 25.17           N  
ATOM   1330  CA  ARG H 183       4.023  18.100  29.933  1.00 26.12           C  
ATOM   1331  CB  ARG H 183       4.438  18.961  31.140  1.00 26.23           C  
ATOM   1332  CG  ARG H 183       3.742  20.323  31.190  1.00 30.63           C  
ATOM   1333  CD  ARG H 183       4.388  21.302  32.173  1.00 33.55           C  
ATOM   1334  NE  ARG H 183       4.090  20.839  33.557  1.00 33.31           N  
ATOM   1335  CZ  ARG H 183       4.973  21.103  34.566  1.00 37.88           C  
ATOM   1336  NH1 ARG H 183       6.183  21.666  34.283  1.00 30.89           N1+
ATOM   1337  NH2 ARG H 183       4.661  20.786  35.856  1.00 32.53           N  
ATOM   1338  C   ARG H 183       2.553  17.836  30.047  1.00 33.40           C  
ATOM   1339  O   ARG H 183       1.730  18.507  29.425  1.00 33.12           O  
ATOM   1340  N   ASP H 184       2.200  16.800  30.837  1.00 32.99           N  
ATOM   1341  CA  ASP H 184       0.832  16.463  31.105  1.00 33.39           C  
ATOM   1342  CB  ASP H 184       0.398  15.146  30.437  1.00 34.41           C  
ATOM   1343  CG  ASP H 184      -1.119  15.048  30.494  1.00 44.23           C  
ATOM   1344  OD1 ASP H 184      -1.696  15.342  31.575  1.00 38.93           O  
ATOM   1345  OD2 ASP H 184      -1.723  14.689  29.448  1.00 52.74           O1-
ATOM   1346  C   ASP H 184       0.741  16.284  32.591  1.00 36.52           C  
ATOM   1347  O   ASP H 184       1.126  15.245  33.124  1.00 36.86           O  
ATOM   1348  N   ASN H 185       0.225  17.309  33.296  1.00 34.44           N  
ATOM   1349  CA  ASN H 185       0.149  17.302  34.731  1.00 36.27           C  
ATOM   1350  CB  ASN H 185      -0.385  18.626  35.306  1.00 38.56           C  
ATOM   1351  CG  ASN H 185       0.655  19.711  35.050  1.00 47.13           C  
ATOM   1352  OD1 ASN H 185       1.844  19.432  34.915  1.00 37.93           O  
ATOM   1353  ND2 ASN H 185       0.198  20.991  34.991  1.00 37.52           N  
ATOM   1354  C   ASN H 185      -0.761  16.206  35.202  1.00 43.08           C  
ATOM   1355  O   ASN H 185      -0.495  15.576  36.223  1.00 43.60           O  
ATOM   1356  N   GLY H 186      -1.874  15.958  34.486  1.00 40.17           N  
ATOM   1357  CA  GLY H 186      -2.810  14.952  34.916  1.00 41.00           C  
ATOM   1358  C   GLY H 186      -2.157  13.600  34.899  1.00 43.87           C  
ATOM   1359  O   GLY H 186      -2.383  12.777  35.786  1.00 44.14           O  
ATOM   1360  N   GLN H 187      -1.376  13.332  33.837  1.00 39.30           N  
ATOM   1361  CA  GLN H 187      -0.655  12.109  33.614  1.00 38.08           C  
ATOM   1362  CB  GLN H 187      -0.172  11.953  32.163  1.00 38.79           C  
ATOM   1363  CG  GLN H 187      -1.327  11.751  31.185  1.00 43.24           C  
ATOM   1364  CD  GLN H 187      -2.037  10.462  31.576  1.00 52.51           C  
ATOM   1365  OE1 GLN H 187      -1.469   9.375  31.498  1.00 45.64           O  
ATOM   1366  NE2 GLN H 187      -3.316  10.588  32.023  1.00 44.21           N  
ATOM   1367  C   GLN H 187       0.531  12.008  34.528  1.00 38.07           C  
ATOM   1368  O   GLN H 187       0.997  10.907  34.816  1.00 38.46           O  
ATOM   1369  N   SER H 188       1.053  13.159  35.005  1.00 31.80           N  
ATOM   1370  CA  SER H 188       2.256  13.220  35.793  1.00 31.48           C  
ATOM   1371  CB  SER H 188       2.220  12.333  37.050  1.00 38.96           C  
ATOM   1372  OG  SER H 188       1.296  12.860  37.991  1.00 52.36           O  
ATOM   1373  C   SER H 188       3.436  12.816  34.954  1.00 32.54           C  
ATOM   1374  O   SER H 188       4.331  12.105  35.413  1.00 33.18           O  
ATOM   1375  N   THR H 189       3.469  13.283  33.686  1.00 29.61           N  
ATOM   1376  CA  THR H 189       4.562  12.963  32.810  1.00 27.42           C  
ATOM   1377  CB  THR H 189       4.168  12.036  31.695  1.00 33.33           C  
ATOM   1378  OG1 THR H 189       3.160  12.634  30.892  1.00 29.55           O  
ATOM   1379  CG2 THR H 189       3.654  10.718  32.302  1.00 34.76           C  
ATOM   1380  C   THR H 189       5.100  14.214  32.167  1.00 29.76           C  
ATOM   1381  O   THR H 189       4.398  15.218  32.043  1.00 29.56           O  
ATOM   1382  N   VAL H 190       6.396  14.171  31.771  1.00 26.87           N  
ATOM   1383  CA  VAL H 190       7.078  15.222  31.055  1.00 25.81           C  
ATOM   1384  CB  VAL H 190       8.315  15.730  31.731  1.00 29.34           C  
ATOM   1385  CG1 VAL H 190       8.931  16.833  30.855  1.00 29.07           C  
ATOM   1386  CG2 VAL H 190       7.975  16.159  33.158  1.00 29.80           C  
ATOM   1387  C   VAL H 190       7.580  14.533  29.824  1.00 29.49           C  
ATOM   1388  O   VAL H 190       8.074  13.410  29.912  1.00 30.08           O  
ATOM   1389  N   ARG H 191       7.490  15.187  28.648  1.00 26.47           N  
ATOM   1390  CA  ARG H 191       7.842  14.520  27.424  1.00 25.92           C  
ATOM   1391  CB  ARG H 191       6.610  14.396  26.510  1.00 29.71           C  
ATOM   1392  CG  ARG H 191       6.819  13.666  25.186  1.00 33.18           C  
ATOM   1393  CD  ARG H 191       5.586  13.754  24.281  1.00 40.72           C  
ATOM   1394  NE  ARG H 191       5.769  12.794  23.157  1.00 38.04           N  
ATOM   1395  CZ  ARG H 191       4.809  12.685  22.191  1.00 58.45           C  
ATOM   1396  NH1 ARG H 191       3.713  13.497  22.218  1.00 50.37           N1+
ATOM   1397  NH2 ARG H 191       4.951  11.759  21.198  1.00 45.30           N  
ATOM   1398  C   ARG H 191       8.866  15.327  26.684  1.00 27.64           C  
ATOM   1399  O   ARG H 191       8.806  16.555  26.647  1.00 28.24           O  
ATOM   1400  N   LEU H 192       9.858  14.636  26.081  1.00 24.64           N  
ATOM   1401  CA  LEU H 192      10.851  15.300  25.285  1.00 25.95           C  
ATOM   1402  CB  LEU H 192      12.279  15.190  25.850  1.00 25.46           C  
ATOM   1403  CG  LEU H 192      13.342  15.904  24.989  1.00 30.10           C  
ATOM   1404  CD1 LEU H 192      13.110  17.421  24.952  1.00 29.77           C  
ATOM   1405  CD2 LEU H 192      14.771  15.526  25.419  1.00 31.48           C  
ATOM   1406  C   LEU H 192      10.877  14.655  23.935  1.00 29.36           C  
ATOM   1407  O   LEU H 192      11.160  13.464  23.809  1.00 28.00           O  
ATOM   1408  N   GLN H 193      10.592  15.446  22.883  1.00 26.86           N  
ATOM   1409  CA  GLN H 193      10.627  14.945  21.539  1.00 26.89           C  
ATOM   1410  CB  GLN H 193       9.358  15.285  20.740  1.00 28.00           C  
ATOM   1411  CG  GLN H 193       8.094  14.651  21.327  1.00 32.29           C  
ATOM   1412  CD  GLN H 193       6.904  15.076  20.478  1.00 45.25           C  
ATOM   1413  OE1 GLN H 193       6.720  14.600  19.360  1.00 49.09           O  
ATOM   1414  NE2 GLN H 193       6.072  16.007  21.022  1.00 35.50           N  
ATOM   1415  C   GLN H 193      11.784  15.623  20.871  1.00 30.74           C  
ATOM   1416  O   GLN H 193      12.033  16.807  21.098  1.00 29.25           O  
ATOM   1417  N   LEU H 194      12.551  14.858  20.063  1.00 27.86           N  
ATOM   1418  CA  LEU H 194      13.684  15.381  19.350  1.00 28.64           C  
ATOM   1419  CB  LEU H 194      15.018  15.007  20.028  1.00 28.72           C  
ATOM   1420  CG  LEU H 194      16.291  15.567  19.365  1.00 34.26           C  
ATOM   1421  CD1 LEU H 194      16.293  17.104  19.356  1.00 33.76           C  
ATOM   1422  CD2 LEU H 194      17.550  14.990  20.038  1.00 35.13           C  
ATOM   1423  C   LEU H 194      13.646  14.777  17.974  1.00 33.86           C  
ATOM   1424  O   LEU H 194      13.415  13.576  17.831  1.00 34.29           O  
ATOM   1425  N   ASN H 195      13.862  15.595  16.917  1.00 31.65           N  
ATOM   1426  CA  ASN H 195      13.818  15.065  15.578  1.00 31.67           C  
ATOM   1427  CB  ASN H 195      12.623  15.555  14.730  1.00 36.65           C  
ATOM   1428  CG  ASN H 195      12.725  17.055  14.484  1.00 57.03           C  
ATOM   1429  OD1 ASN H 195      13.348  17.788  15.249  1.00 52.60           O  
ATOM   1430  ND2 ASN H 195      12.077  17.526  13.384  1.00 53.99           N  
ATOM   1431  C   ASN H 195      15.087  15.437  14.874  1.00 34.50           C  
ATOM   1432  O   ASN H 195      15.941  16.122  15.436  1.00 33.31           O  
ATOM   1433  N   ASN H 196      15.246  14.964  13.618  1.00 32.18           N  
ATOM   1434  CA  ASN H 196      16.432  15.218  12.851  1.00 31.99           C  
ATOM   1435  CB  ASN H 196      16.567  16.687  12.417  1.00 32.86           C  
ATOM   1436  CG  ASN H 196      15.474  16.933  11.385  1.00 45.41           C  
ATOM   1437  OD1 ASN H 196      15.067  16.021  10.663  1.00 40.62           O  
ATOM   1438  ND2 ASN H 196      14.981  18.198  11.317  1.00 40.88           N  
ATOM   1439  C   ASN H 196      17.598  14.813  13.691  1.00 33.51           C  
ATOM   1440  O   ASN H 196      18.571  15.550  13.838  1.00 32.68           O  
ATOM   1441  N   LEU H 197      17.518  13.586  14.236  1.00 29.90           N  
ATOM   1442  CA  LEU H 197      18.487  13.035  15.138  1.00 28.18           C  
ATOM   1443  CB  LEU H 197      18.125  11.620  15.636  1.00 26.68           C  
ATOM   1444  CG  LEU H 197      16.873  11.555  16.536  1.00 28.78           C  
ATOM   1445  CD1 LEU H 197      16.581  10.115  16.989  1.00 26.36           C  
ATOM   1446  CD2 LEU H 197      16.991  12.513  17.730  1.00 30.55           C  
ATOM   1447  C   LEU H 197      19.822  12.938  14.480  1.00 33.40           C  
ATOM   1448  O   LEU H 197      19.940  12.630  13.294  1.00 32.09           O  
ATOM   1449  N   ARG H 198      20.871  13.218  15.280  1.00 31.61           N  
ATOM   1450  CA  ARG H 198      22.228  13.172  14.823  0.50 32.88           C  
ATOM   1451  CB  ARG H 198      22.916  14.542  14.798  0.50 35.82           C  
ATOM   1452  CG  ARG H 198      22.254  15.556  13.872  0.50 40.49           C  
ATOM   1453  CD  ARG H 198      22.952  16.917  13.852  0.50 41.46           C  
ATOM   1454  NE  ARG H 198      22.196  17.788  12.906  0.50 41.19           N  
ATOM   1455  CZ  ARG H 198      21.917  19.081  13.235  0.50 50.01           C  
ATOM   1456  NH1 ARG H 198      22.330  19.581  14.435  0.50 39.19           N1+
ATOM   1457  NH2 ARG H 198      21.211  19.872  12.375  0.50 31.35           N  
ATOM   1458  C   ARG H 198      23.015  12.357  15.802  1.00 36.00           C  
ATOM   1459  O   ARG H 198      22.541  12.005  16.879  1.00 31.79           O  
ATOM   1460  N   ALA H 199      24.273  12.059  15.430  1.00 33.44           N  
ATOM   1461  CA  ALA H 199      25.170  11.278  16.230  1.00 33.52           C  
ATOM   1462  CB  ALA H 199      26.551  11.091  15.577  1.00 34.68           C  
ATOM   1463  C   ALA H 199      25.382  12.002  17.525  1.00 37.62           C  
ATOM   1464  O   ALA H 199      25.508  11.381  18.579  1.00 37.88           O  
ATOM   1465  N   GLU H 200      25.396  13.346  17.469  1.00 33.77           N  
ATOM   1466  CA  GLU H 200      25.668  14.193  18.598  1.00 34.46           C  
ATOM   1467  CB  GLU H 200      25.624  15.697  18.262  1.00 37.30           C  
ATOM   1468  CG  GLU H 200      26.788  16.179  17.392  1.00 51.74           C  
ATOM   1469  CD  GLU H 200      26.439  15.929  15.935  1.00 74.53           C  
ATOM   1470  OE1 GLU H 200      25.224  15.780  15.638  1.00 43.40           O  
ATOM   1471  OE2 GLU H 200      27.379  15.894  15.097  1.00 73.41           O1-
ATOM   1472  C   GLU H 200      24.655  13.952  19.682  1.00 35.15           C  
ATOM   1473  O   GLU H 200      24.927  14.222  20.848  1.00 33.46           O  
ATOM   1474  N   ASP H 201      23.443  13.504  19.307  1.00 30.94           N  
ATOM   1475  CA  ASP H 201      22.321  13.241  20.177  1.00 28.16           C  
ATOM   1476  CB  ASP H 201      21.031  12.959  19.395  1.00 28.73           C  
ATOM   1477  CG  ASP H 201      20.631  14.215  18.641  1.00 31.54           C  
ATOM   1478  OD1 ASP H 201      21.110  15.322  19.003  1.00 31.38           O  
ATOM   1479  OD2 ASP H 201      19.833  14.069  17.679  1.00 36.14           O1-
ATOM   1480  C   ASP H 201      22.537  12.035  21.054  1.00 31.89           C  
ATOM   1481  O   ASP H 201      21.832  11.862  22.047  1.00 30.39           O  
ATOM   1482  N   THR H 202      23.448  11.116  20.686  1.00 28.15           N  
ATOM   1483  CA  THR H 202      23.579   9.914  21.469  1.00 27.03           C  
ATOM   1484  CB  THR H 202      24.502   8.908  20.843  1.00 30.81           C  
ATOM   1485  OG1 THR H 202      24.288   7.631  21.416  1.00 29.71           O  
ATOM   1486  CG2 THR H 202      25.956   9.347  21.075  1.00 32.31           C  
ATOM   1487  C   THR H 202      24.076  10.245  22.851  1.00 29.69           C  
ATOM   1488  O   THR H 202      24.931  11.114  23.027  1.00 27.24           O  
ATOM   1489  N   GLY H 203      23.526   9.560  23.883  1.00 27.13           N  
ATOM   1490  CA  GLY H 203      23.949   9.806  25.237  1.00 27.15           C  
ATOM   1491  C   GLY H 203      22.865   9.373  26.181  1.00 28.57           C  
ATOM   1492  O   GLY H 203      21.890   8.736  25.784  1.00 28.78           O  
ATOM   1493  N   THR H 204      23.019   9.719  27.477  1.00 24.59           N  
ATOM   1494  CA  THR H 204      22.031   9.359  28.451  1.00 24.49           C  
ATOM   1495  CB  THR H 204      22.621   8.841  29.735  1.00 33.12           C  
ATOM   1496  OG1 THR H 204      21.626   8.182  30.502  1.00 36.04           O  
ATOM   1497  CG2 THR H 204      23.216  10.015  30.524  1.00 25.54           C  
ATOM   1498  C   THR H 204      21.232  10.597  28.730  1.00 27.64           C  
ATOM   1499  O   THR H 204      21.785  11.685  28.886  1.00 26.78           O  
ATOM   1500  N   TYR H 205      19.891  10.458  28.785  1.00 24.93           N  
ATOM   1501  CA  TYR H 205      19.011  11.579  28.974  1.00 24.80           C  
ATOM   1502  CB  TYR H 205      17.849  11.612  27.966  1.00 25.41           C  
ATOM   1503  CG  TYR H 205      18.365  12.029  26.631  1.00 25.68           C  
ATOM   1504  CD1 TYR H 205      18.991  11.130  25.798  1.00 25.26           C  
ATOM   1505  CD2 TYR H 205      18.233  13.335  26.220  1.00 27.65           C  
ATOM   1506  CE1 TYR H 205      19.463  11.527  24.566  1.00 26.46           C  
ATOM   1507  CE2 TYR H 205      18.702  13.737  24.991  1.00 27.69           C  
ATOM   1508  CZ  TYR H 205      19.317  12.832  24.159  1.00 30.51           C  
ATOM   1509  OH  TYR H 205      19.797  13.246  22.897  1.00 30.05           O  
ATOM   1510  C   TYR H 205      18.396  11.466  30.329  1.00 28.03           C  
ATOM   1511  O   TYR H 205      17.896  10.406  30.700  1.00 26.90           O  
ATOM   1512  N   TYR H 206      18.418  12.581  31.095  1.00 24.66           N  
ATOM   1513  CA  TYR H 206      17.930  12.563  32.446  1.00 24.96           C  
ATOM   1514  CB  TYR H 206      18.975  13.025  33.485  1.00 26.52           C  
ATOM   1515  CG  TYR H 206      20.252  12.247  33.427  1.00 28.61           C  
ATOM   1516  CD1 TYR H 206      20.394  11.031  34.059  1.00 30.70           C  
ATOM   1517  CD2 TYR H 206      21.333  12.767  32.748  1.00 29.84           C  
ATOM   1518  CE1 TYR H 206      21.585  10.343  34.000  1.00 31.26           C  
ATOM   1519  CE2 TYR H 206      22.525  12.086  32.687  1.00 31.91           C  
ATOM   1520  CZ  TYR H 206      22.654  10.872  33.315  1.00 37.66           C  
ATOM   1521  OH  TYR H 206      23.880  10.175  33.250  1.00 42.91           O  
ATOM   1522  C   TYR H 206      16.836  13.583  32.597  1.00 30.44           C  
ATOM   1523  O   TYR H 206      16.927  14.698  32.087  1.00 28.18           O  
ATOM   1524  N   CYS H 207      15.759  13.193  33.307  1.00 27.81           N  
ATOM   1525  CA  CYS H 207      14.678  14.051  33.701  1.00 30.80           C  
ATOM   1526  CB  CYS H 207      13.412  13.210  33.951  1.00 34.37           C  
ATOM   1527  SG  CYS H 207      11.918  14.099  34.464  1.00 40.85           S  
ATOM   1528  C   CYS H 207      15.151  14.675  34.996  1.00 31.72           C  
ATOM   1529  O   CYS H 207      15.734  13.980  35.828  1.00 29.51           O  
ATOM   1530  N   ALA H 208      14.944  16.001  35.207  1.00 28.77           N  
ATOM   1531  CA  ALA H 208      15.435  16.624  36.418  1.00 28.49           C  
ATOM   1532  CB  ALA H 208      16.688  17.484  36.187  1.00 28.92           C  
ATOM   1533  C   ALA H 208      14.369  17.513  37.008  1.00 32.24           C  
ATOM   1534  O   ALA H 208      13.646  18.203  36.289  1.00 30.92           O  
ATOM   1535  N   LYS H 209      14.266  17.519  38.360  1.00 29.78           N  
ATOM   1536  CA  LYS H 209      13.285  18.302  39.063  1.00 29.27           C  
ATOM   1537  CB  LYS H 209      12.371  17.473  39.977  1.00 29.07           C  
ATOM   1538  CG  LYS H 209      11.337  18.328  40.709  1.00 31.45           C  
ATOM   1539  CD  LYS H 209      10.352  17.527  41.557  1.00 33.89           C  
ATOM   1540  CE  LYS H 209       9.651  18.381  42.613  1.00 41.26           C  
ATOM   1541  NZ  LYS H 209      10.660  18.978  43.518  1.00 39.26           N1+
ATOM   1542  C   LYS H 209      13.957  19.316  39.945  1.00 34.25           C  
ATOM   1543  O   LYS H 209      14.953  19.047  40.609  1.00 33.60           O  
ATOM   1544  N   ASP H 210      13.386  20.530  39.971  1.00 32.10           N  
ATOM   1545  CA  ASP H 210      13.839  21.657  40.740  1.00 33.64           C  
ATOM   1546  CB  ASP H 210      13.057  22.885  40.341  1.00 36.19           C  
ATOM   1547  CG  ASP H 210      11.528  22.666  40.425  1.00 38.58           C  
ATOM   1548  OD1 ASP H 210      11.063  21.515  40.636  1.00  0.00           O  
ATOM   1549  OD2 ASP H 210      10.788  23.668  40.246  1.00  0.00           O1-
ATOM   1550  C   ASP H 210      13.537  21.471  42.187  1.00 40.21           C  
ATOM   1551  O   ASP H 210      12.547  20.854  42.564  1.00 40.45           O  
ATOM   1552  N   ALA H 211      14.403  22.038  43.043  1.00 39.13           N  
ATOM   1553  CA  ALA H 211      14.240  21.963  44.465  1.00 40.01           C  
ATOM   1554  CB  ALA H 211      15.448  22.536  45.234  1.00 41.93           C  
ATOM   1555  C   ALA H 211      13.030  22.729  44.908  1.00 45.92           C  
ATOM   1556  O   ALA H 211      12.297  22.265  45.778  1.00 47.34           O  
ATOM   1557  N   SER H 212      12.779  23.917  44.318  1.00 41.74           N  
ATOM   1558  CA  SER H 212      11.711  24.765  44.796  1.00 42.49           C  
ATOM   1559  CB  SER H 212      12.149  26.223  45.020  1.00 43.51           C  
ATOM   1560  OG  SER H 212      13.154  26.278  46.023  1.00  0.00           O  
ATOM   1561  C   SER H 212      10.579  24.772  43.812  1.00 45.15           C  
ATOM   1562  O   SER H 212      10.706  24.270  42.699  1.00 43.01           O  
ATOM   1563  N   SER H 213       9.432  25.357  44.219  1.00 42.20           N  
ATOM   1564  CA  SER H 213       8.209  25.401  43.457  1.00 41.23           C  
ATOM   1565  CB  SER H 213       7.019  25.924  44.289  1.00 44.14           C  
ATOM   1566  OG  SER H 213       5.828  25.960  43.518  1.00  0.00           O  
ATOM   1567  C   SER H 213       8.389  26.297  42.265  1.00 43.31           C  
ATOM   1568  O   SER H 213       9.402  26.977  42.126  1.00 41.82           O  
ATOM   1569  N   ASP H 214       7.366  26.328  41.382  1.00 40.77           N  
ATOM   1570  CA  ASP H 214       7.382  27.020  40.120  1.00 40.08           C  
ATOM   1571  CB  ASP H 214       6.066  26.880  39.340  1.00 43.98           C  
ATOM   1572  CG  ASP H 214       6.279  27.490  37.961  1.00  0.00           C  
ATOM   1573  OD1 ASP H 214       7.356  27.225  37.364  1.00  0.00           O  
ATOM   1574  OD2 ASP H 214       5.365  28.212  37.481  1.00  0.00           O1-
ATOM   1575  C   ASP H 214       7.621  28.489  40.302  1.00 46.25           C  
ATOM   1576  O   ASP H 214       8.204  29.129  39.428  1.00 46.44           O  
ATOM   1577  N   GLY H 215       7.123  29.090  41.397  1.00 44.14           N  
ATOM   1578  CA  GLY H 215       7.351  30.497  41.577  1.00 45.31           C  
ATOM   1579  C   GLY H 215       8.817  30.766  41.777  1.00 49.36           C  
ATOM   1580  O   GLY H 215       9.356  31.727  41.225  1.00 49.79           O  
ATOM   1581  N   GLY H 216       9.477  29.952  42.631  1.00 43.83           N  
ATOM   1582  CA  GLY H 216      10.862  30.124  42.993  1.00 43.85           C  
ATOM   1583  C   GLY H 216      11.869  29.751  41.933  1.00 47.27           C  
ATOM   1584  O   GLY H 216      12.819  30.492  41.687  1.00 46.60           O  
ATOM   1585  N   TYR H 217      11.685  28.584  41.283  1.00 42.70           N  
ATOM   1586  CA  TYR H 217      12.645  28.022  40.364  1.00 41.72           C  
ATOM   1587  CB  TYR H 217      12.878  26.538  40.689  1.00 42.44           C  
ATOM   1588  CG  TYR H 217      13.331  25.675  39.540  1.00  0.00           C  
ATOM   1589  CD1 TYR H 217      12.419  25.149  38.635  1.00  0.00           C  
ATOM   1590  CD2 TYR H 217      14.653  25.337  39.372  1.00  0.00           C  
ATOM   1591  CE1 TYR H 217      12.791  24.320  37.609  1.00  0.00           C  
ATOM   1592  CE2 TYR H 217      15.040  24.504  38.343  1.00  0.00           C  
ATOM   1593  CZ  TYR H 217      14.112  23.996  37.460  1.00  0.00           C  
ATOM   1594  OH  TYR H 217      14.499  23.144  36.406  1.00  0.00           O  
ATOM   1595  C   TYR H 217      12.087  28.010  38.994  1.00 41.32           C  
ATOM   1596  O   TYR H 217      11.000  27.481  38.762  1.00 40.72           O  
ATOM   1597  N   GLY H 218      12.868  28.541  38.042  1.00 36.09           N  
ATOM   1598  CA  GLY H 218      12.485  28.431  36.673  1.00 34.93           C  
ATOM   1599  C   GLY H 218      13.171  27.198  36.181  1.00 36.76           C  
ATOM   1600  O   GLY H 218      14.030  26.648  36.855  1.00 36.46           O  
ATOM   1601  N   GLY H 219      12.934  26.846  34.913  1.00 31.40           N  
ATOM   1602  CA  GLY H 219      13.363  25.636  34.271  1.00 29.61           C  
ATOM   1603  C   GLY H 219      14.865  25.393  34.431  1.00 33.18           C  
ATOM   1604  O   GLY H 219      15.331  24.342  34.000  1.00 32.31           O  
ATOM   1605  N   ASP H 220      15.713  26.359  34.883  1.00 29.43           N  
ATOM   1606  CA  ASP H 220      17.140  26.022  35.028  1.00 29.29           C  
ATOM   1607  CB  ASP H 220      17.953  27.106  34.300  1.00 31.02           C  
ATOM   1608  CG  ASP H 220      17.338  27.332  32.922  1.00 35.60           C  
ATOM   1609  OD1 ASP H 220      17.060  26.346  32.187  1.00  0.00           O  
ATOM   1610  OD2 ASP H 220      17.129  28.529  32.591  1.00  0.00           O1-
ATOM   1611  C   ASP H 220      18.002  25.869  36.542  1.00 31.72           C  
ATOM   1612  O   ASP H 220      19.063  26.424  36.196  1.00 31.03           O  
ATOM   1613  N   SER H 221      17.767  25.233  37.978  1.00 39.46           N  
ATOM   1614  CA  SER H 221      18.326  24.904  39.479  0.50 40.67           C  
ATOM   1615  CB  SER H 221      17.979  26.010  40.490  0.50 42.26           C  
ATOM   1616  OG  SER H 221      18.620  27.225  40.131  1.00  0.00           O  
ATOM   1617  C   SER H 221      17.791  23.545  40.152  1.00 41.41           C  
ATOM   1618  O   SER H 221      16.849  23.568  40.950  1.00 41.28           O  
ATOM   1619  N   ILE H 222      18.510  22.362  40.097  1.00 35.71           N  
ATOM   1620  CA  ILE H 222      17.982  21.004  40.407  1.00 34.24           C  
ATOM   1621  CB  ILE H 222      18.384  20.013  39.357  1.00 35.02           C  
ATOM   1622  CG1 ILE H 222      17.937  20.446  37.960  1.00 34.60           C  
ATOM   1623  CG2 ILE H 222      17.842  18.637  39.778  1.00 34.27           C  
ATOM   1624  CD1 ILE H 222      18.653  19.647  36.872  1.00 33.44           C  
ATOM   1625  C   ILE H 222      18.343  20.238  41.680  1.00 38.62           C  
ATOM   1626  O   ILE H 222      19.503  20.190  42.089  1.00 37.94           O  
ATOM   1627  N   ASP H 223      17.299  19.672  42.378  1.00 36.88           N  
ATOM   1628  CA  ASP H 223      17.388  18.705  43.476  1.00 39.35           C  
ATOM   1629  CB  ASP H 223      16.436  18.996  44.661  1.00 43.33           C  
ATOM   1630  CG  ASP H 223      14.974  18.819  44.275  1.00 54.10           C  
ATOM   1631  OD1 ASP H 223      14.616  19.128  43.113  1.00 56.76           O  
ATOM   1632  OD2 ASP H 223      14.188  18.380  45.158  1.00 57.84           O1-
ATOM   1633  C   ASP H 223      17.261  17.214  43.125  1.00 42.98           C  
ATOM   1634  O   ASP H 223      17.859  16.372  43.799  1.00 45.07           O  
ATOM   1635  N   ALA H 224      16.455  16.812  42.106  1.00 36.99           N  
ATOM   1636  CA  ALA H 224      16.207  15.395  41.893  1.00 35.74           C  
ATOM   1637  CB  ALA H 224      14.743  14.994  42.149  1.00 36.63           C  
ATOM   1638  C   ALA H 224      16.519  15.016  40.478  1.00 37.64           C  
ATOM   1639  O   ALA H 224      16.233  15.771  39.552  1.00 35.63           O  
ATOM   1640  N   TRP H 225      17.095  13.804  40.285  1.00 32.70           N  
ATOM   1641  CA  TRP H 225      17.483  13.342  38.977  1.00 31.42           C  
ATOM   1642  CB  TRP H 225      19.002  13.115  38.847  1.00 29.40           C  
ATOM   1643  CG  TRP H 225      19.845  14.356  39.020  1.00 29.74           C  
ATOM   1644  CD2 TRP H 225      20.351  15.154  37.938  1.00 29.15           C  
ATOM   1645  CD1 TRP H 225      20.286  14.938  40.170  1.00 33.43           C  
ATOM   1646  NE1 TRP H 225      21.030  16.055  39.876  1.00 32.97           N  
ATOM   1647  CE2 TRP H 225      21.081  16.198  38.507  1.00 33.55           C  
ATOM   1648  CE3 TRP H 225      20.221  15.028  36.587  1.00 29.51           C  
ATOM   1649  CZ2 TRP H 225      21.692  17.136  37.727  1.00 33.37           C  
ATOM   1650  CZ3 TRP H 225      20.840  15.976  35.802  1.00 30.86           C  
ATOM   1651  CH2 TRP H 225      21.560  17.010  36.363  1.00 32.37           C  
ATOM   1652  C   TRP H 225      16.859  11.999  38.731  1.00 35.59           C  
ATOM   1653  O   TRP H 225      16.660  11.212  39.657  1.00 34.76           O  
ATOM   1654  N   GLY H 226      16.535  11.705  37.452  1.00 31.00           N  
ATOM   1655  CA  GLY H 226      15.972  10.437  37.078  1.00 30.30           C  
ATOM   1656  C   GLY H 226      17.108   9.470  36.931  1.00 33.17           C  
ATOM   1657  O   GLY H 226      18.273   9.852  37.006  1.00 31.85           O  
ATOM   1658  N   HIS H 227      16.790   8.176  36.727  1.00 30.64           N  
ATOM   1659  CA  HIS H 227      17.796   7.163  36.564  1.00 30.44           C  
ATOM   1660  ND1 HIS H 227      16.046   5.419  34.389  1.00 34.49           N  
ATOM   1661  CG  HIS H 227      16.025   5.517  35.763  1.00 33.32           C  
ATOM   1662  CB  HIS H 227      17.240   5.727  36.611  1.00 30.53           C  
ATOM   1663  NE2 HIS H 227      13.924   5.185  35.012  1.00 35.65           N  
ATOM   1664  CD2 HIS H 227      14.722   5.371  36.126  1.00 36.03           C  
ATOM   1665  CE1 HIS H 227      14.763   5.222  33.993  1.00 34.35           C  
ATOM   1666  C   HIS H 227      18.519   7.384  35.268  1.00 34.85           C  
ATOM   1667  O   HIS H 227      19.703   7.066  35.153  1.00 34.12           O  
ATOM   1668  N   GLY H 228      17.815   7.912  34.246  1.00 31.09           N  
ATOM   1669  CA  GLY H 228      18.420   8.189  32.971  1.00 29.67           C  
ATOM   1670  C   GLY H 228      18.056   7.095  32.013  1.00 33.95           C  
ATOM   1671  O   GLY H 228      17.811   5.960  32.418  1.00 33.01           O  
ATOM   1672  N   THR H 229      18.000   7.433  30.703  1.00 28.05           N  
ATOM   1673  CA  THR H 229      17.697   6.482  29.664  1.00 27.32           C  
ATOM   1674  CB  THR H 229      16.330   6.665  29.073  1.00 36.20           C  
ATOM   1675  OG1 THR H 229      16.042   5.609  28.171  1.00 43.97           O  
ATOM   1676  CG2 THR H 229      16.277   8.018  28.344  1.00 31.44           C  
ATOM   1677  C   THR H 229      18.703   6.668  28.561  1.00 31.86           C  
ATOM   1678  O   THR H 229      19.031   7.797  28.197  1.00 29.07           O  
ATOM   1679  N   GLU H 230      19.225   5.554  27.997  1.00 29.38           N  
ATOM   1680  CA  GLU H 230      20.250   5.627  26.986  1.00 30.79           C  
ATOM   1681  CB  GLU H 230      21.134   4.369  26.945  1.00 33.00           C  
ATOM   1682  CG  GLU H 230      21.833   4.072  28.274  1.00 46.00           C  
ATOM   1683  CD  GLU H 230      22.922   5.107  28.512  1.00 79.72           C  
ATOM   1684  OE1 GLU H 230      23.214   5.896  27.575  1.00 75.64           O  
ATOM   1685  OE2 GLU H 230      23.481   5.117  29.642  1.00 85.26           O1-
ATOM   1686  C   GLU H 230      19.642   5.789  25.622  1.00 32.81           C  
ATOM   1687  O   GLU H 230      18.650   5.145  25.285  1.00 32.91           O  
ATOM   1688  N   VAL H 231      20.261   6.654  24.792  1.00 28.85           N  
ATOM   1689  CA  VAL H 231      19.817   6.899  23.447  1.00 26.78           C  
ATOM   1690  CB  VAL H 231      19.395   8.326  23.235  1.00 28.50           C  
ATOM   1691  CG1 VAL H 231      19.194   8.582  21.735  1.00 27.41           C  
ATOM   1692  CG2 VAL H 231      18.136   8.587  24.079  1.00 27.46           C  
ATOM   1693  C   VAL H 231      20.983   6.646  22.544  1.00 30.64           C  
ATOM   1694  O   VAL H 231      22.084   7.143  22.785  1.00 30.49           O  
ATOM   1695  N   ILE H 232      20.771   5.842  21.481  1.00 28.22           N  
ATOM   1696  CA  ILE H 232      21.828   5.582  20.548  1.00 29.26           C  
ATOM   1697  CB  ILE H 232      22.232   4.141  20.498  1.00 33.56           C  
ATOM   1698  CG1 ILE H 232      22.750   3.683  21.872  1.00 36.32           C  
ATOM   1699  CG2 ILE H 232      23.260   3.985  19.367  1.00 33.11           C  
ATOM   1700  CD1 ILE H 232      23.977   4.453  22.357  1.00 49.85           C  
ATOM   1701  C   ILE H 232      21.317   5.934  19.189  1.00 31.42           C  
ATOM   1702  O   ILE H 232      20.312   5.391  18.733  1.00 30.38           O  
ATOM   1703  N   VAL H 233      22.006   6.859  18.494  1.00 28.54           N  
ATOM   1704  CA  VAL H 233      21.561   7.229  17.183  1.00 28.56           C  
ATOM   1705  CB  VAL H 233      21.699   8.697  16.920  1.00 31.48           C  
ATOM   1706  CG1 VAL H 233      21.276   8.982  15.470  1.00 31.14           C  
ATOM   1707  CG2 VAL H 233      20.880   9.458  17.976  1.00 29.90           C  
ATOM   1708  C   VAL H 233      22.438   6.518  16.208  1.00 31.83           C  
ATOM   1709  O   VAL H 233      23.605   6.870  16.037  1.00 31.53           O  
ATOM   1710  N   SER H 234      21.890   5.486  15.536  1.00 27.51           N  
ATOM   1711  CA  SER H 234      22.683   4.748  14.597  1.00 27.61           C  
ATOM   1712  CB  SER H 234      23.522   3.635  15.249  1.00 31.54           C  
ATOM   1713  OG  SER H 234      24.271   2.943  14.262  1.00 35.13           O  
ATOM   1714  C   SER H 234      21.762   4.077  13.637  1.00 30.37           C  
ATOM   1715  O   SER H 234      20.621   3.760  13.967  1.00 31.12           O  
ATOM   1716  N   SER H 235      22.257   3.836  12.409  1.00 25.25           N  
ATOM   1717  CA  SER H 235      21.462   3.171  11.424  1.00 26.18           C  
ATOM   1718  CB  SER H 235      21.682   3.726  10.009  1.00 30.44           C  
ATOM   1719  OG  SER H 235      20.867   3.026   9.083  1.00 39.56           O  
ATOM   1720  C   SER H 235      21.886   1.707  11.422  1.00 30.63           C  
ATOM   1721  O   SER H 235      21.231   0.903  10.705  1.00 29.20           O  
ATOM   1722  OXT SER H 235      22.867   1.372  12.139  1.00  0.00           O1-
TER    1723      SER H 235 
CONECT  131  664
CONECT  664  131
CONECT  957 1527
CONECT 1527  957
END
