# Supplementary material for: Fully automated antibody structure prediction using BIOVIA tools: Validation study
Source: PLoS One. 2017 May 18;12(5):e0177923. doi: 10.1371/journal.pone.0177923 (PMC5436848; doi:10.1371/journal.pone.0177923)
Supplement: S2 Dataset — Predicted structures using the Top5 framework method, Chothia CDR definition with canonical filtering and generating 50 models. These were used in the comparison against predictions using no filtering. (ZIP) [file pone.0177923.s004.zip › 4P49_AA_FV_FinalModel.pdb]

REMARK   Accelrys Discovery Studio PDB file
REMARK   Created:  2015-04-10T07:48:37Z
SSBOND   1 CYS L   20    CYS L   83                                     
SSBOND   2 CYS H  125    CYS H  200                                     
ATOM      1  N   ALA L   1      30.378  29.729  28.921  1.00 52.81           N1+
ATOM      2  CA  ALA L   1      30.361  28.387  29.543  1.00 50.58           C  
ATOM      3  CB  ALA L   1      31.318  27.436  28.805  1.00 51.13           C  
ATOM      4  C   ALA L   1      30.788  28.481  30.967  1.00 51.14           C  
ATOM      5  O   ALA L   1      31.194  29.545  31.434  1.00 52.95           O  
ATOM      6  N   LEU L   2      30.690  27.356  31.703  1.00 42.68           N  
ATOM      7  CA  LEU L   2      31.075  27.351  33.083  1.00 40.48           C  
ATOM      8  CB  LEU L   2      30.213  26.427  33.961  1.00 37.82           C  
ATOM      9  CG  LEU L   2      28.741  26.859  34.063  1.00 39.70           C  
ATOM     10  CD1 LEU L   2      27.939  25.898  34.951  1.00 37.84           C  
ATOM     11  CD2 LEU L   2      28.616  28.324  34.505  1.00 43.24           C  
ATOM     12  C   LEU L   2      32.477  26.839  33.146  1.00 43.15           C  
ATOM     13  O   LEU L   2      32.858  25.958  32.377  1.00 40.22           O  
ATOM     14  N   THR L   3      33.294  27.403  34.059  1.00 40.95           N  
ATOM     15  CA  THR L   3      34.652  26.958  34.143  1.00 41.64           C  
ATOM     16  CB  THR L   3      35.647  28.063  33.950  1.00 52.16           C  
ATOM     17  OG1 THR L   3      35.446  28.685  32.690  1.00 50.91           O  
ATOM     18  CG2 THR L   3      37.063  27.467  34.021  1.00 51.40           C  
ATOM     19  C   THR L   3      34.895  26.375  35.502  1.00 45.11           C  
ATOM     20  O   THR L   3      34.662  27.022  36.523  1.00 45.32           O  
ATOM     21  N   GLN L   4      35.364  25.110  35.527  1.00 40.95           N  
ATOM     22  CA  GLN L   4      35.726  24.413  36.729  1.00 40.00           C  
ATOM     23  CB  GLN L   4      34.622  23.467  37.239  1.00 38.96           C  
ATOM     24  CG  GLN L   4      34.253  22.340  36.273  1.00 43.51           C  
ATOM     25  CD  GLN L   4      33.104  21.558  36.897  1.00 42.78           C  
ATOM     26  OE1 GLN L   4      32.036  21.419  36.302  1.00 34.50           O  
ATOM     27  NE2 GLN L   4      33.323  21.034  38.133  1.00 37.38           N  
ATOM     28  C   GLN L   4      36.955  23.613  36.391  1.00 44.07           C  
ATOM     29  O   GLN L   4      37.145  23.232  35.237  1.00 42.49           O  
ATOM     30  N   PRO L   5      37.813  23.356  37.346  1.00 41.72           N  
ATOM     31  CA  PRO L   5      39.058  22.662  37.123  1.00 42.30           C  
ATOM     32  CD  PRO L   5      37.687  23.872  38.698  1.00 44.28           C  
ATOM     33  CB  PRO L   5      39.849  22.811  38.423  1.00 45.14           C  
ATOM     34  CG  PRO L   5      38.779  23.129  39.486  1.00 49.18           C  
ATOM     35  C   PRO L   5      38.847  21.236  36.729  1.00 45.38           C  
ATOM     36  O   PRO L   5      37.855  20.636  37.140  1.00 42.64           O  
ATOM     37  N   SER L   6      39.768  20.683  35.916  1.00 43.45           N  
ATOM     38  CA  SER L   6      39.669  19.328  35.462  1.00 42.17           C  
ATOM     39  CB  SER L   6      40.743  18.974  34.420  1.00 50.79           C  
ATOM     40  OG  SER L   6      42.036  19.064  35.000  1.00  0.00           O  
ATOM     41  C   SER L   6      39.832  18.397  36.622  1.00 45.03           C  
ATOM     42  O   SER L   6      39.075  17.436  36.757  1.00 41.34           O  
ATOM     43  N   SER L   7      40.815  18.656  37.510  1.00 46.76           N  
ATOM     44  CA  SER L   7      41.013  17.707  38.567  1.00 47.73           C  
ATOM     45  CB  SER L   7      42.122  16.689  38.255  1.00 51.53           C  
ATOM     46  OG  SER L   7      42.264  15.782  39.337  1.00 60.99           O  
ATOM     47  C   SER L   7      41.396  18.413  39.835  1.00 54.31           C  
ATOM     48  O   SER L   7      41.855  19.555  39.819  1.00 55.72           O  
ATOM     49  N   VAL L   8      41.170  17.730  40.982  1.00 51.82           N  
ATOM     50  CA  VAL L   8      41.532  18.227  42.280  1.00 53.30           C  
ATOM     51  CB  VAL L   8      40.408  18.952  42.967  1.00 58.21           C  
ATOM     52  CG1 VAL L   8      39.268  17.957  43.237  1.00 56.44           C  
ATOM     53  CG2 VAL L   8      40.956  19.640  44.229  1.00 60.23           C  
ATOM     54  C   VAL L   8      41.906  17.033  43.118  1.00 54.93           C  
ATOM     55  O   VAL L   8      41.396  15.934  42.903  1.00 51.02           O  
ATOM     56  N   SER L   9      42.821  17.213  44.097  1.00 54.16           N  
ATOM     57  CA  SER L   9      43.237  16.103  44.915  1.00 54.60           C  
ATOM     58  CB  SER L   9      44.695  15.677  44.665  1.00 59.32           C  
ATOM     59  OG  SER L   9      45.580  16.730  45.019  1.00 73.72           O  
ATOM     60  C   SER L   9      43.133  16.495  46.359  1.00 60.08           C  
ATOM     61  O   SER L   9      43.379  17.645  46.717  1.00 61.45           O  
ATOM     62  N   ALA L  10      42.740  15.534  47.225  1.00 56.00           N  
ATOM     63  CA  ALA L  10      42.637  15.805  48.633  1.00 57.97           C  
ATOM     64  CB  ALA L  10      41.205  16.131  49.091  1.00 58.37           C  
ATOM     65  C   ALA L  10      43.077  14.583  49.389  1.00 62.08           C  
ATOM     66  O   ALA L  10      42.893  13.455  48.934  1.00 59.65           O  
ATOM     67  N   ASN L  11      43.700  14.789  50.568  1.00 61.15           N  
ATOM     68  CA  ASN L  11      44.119  13.691  51.396  1.00 62.31           C  
ATOM     69  CB  ASN L  11      45.297  14.035  52.326  1.00 65.60           C  
ATOM     70  CG  ASN L  11      46.553  14.130  51.473  1.00 85.89           C  
ATOM     71  OD1 ASN L  11      47.122  13.117  51.068  1.00 76.91           O  
ATOM     72  ND2 ASN L  11      46.996  15.382  51.184  1.00 80.24           N  
ATOM     73  C   ASN L  11      42.952  13.307  52.248  1.00 68.29           C  
ATOM     74  O   ASN L  11      42.083  14.131  52.532  1.00 67.99           O  
ATOM     75  N   PRO L  12      42.905  12.073  52.674  1.00 66.29           N  
ATOM     76  CA  PRO L  12      41.789  11.638  53.463  1.00 66.87           C  
ATOM     77  CD  PRO L  12      43.483  10.982  51.907  1.00  0.00           C  
ATOM     78  CB  PRO L  12      41.925  10.124  53.575  1.00 67.02           C  
ATOM     79  CG  PRO L  12      42.647   9.740  52.271  1.00 71.77           C  
ATOM     80  C   PRO L  12      41.714  12.361  54.768  1.00 71.57           C  
ATOM     81  O   PRO L  12      42.732  12.472  55.449  1.00 72.55           O  
ATOM     82  N   GLY L  13      40.506  12.841  55.131  1.00 66.91           N  
ATOM     83  CA  GLY L  13      40.289  13.534  56.370  1.00 67.94           C  
ATOM     84  C   GLY L  13      40.605  14.987  56.177  1.00 71.40           C  
ATOM     85  O   GLY L  13      40.427  15.794  57.087  1.00 72.49           O  
ATOM     86  N   GLU L  14      41.065  15.349  54.966  1.00 65.63           N  
ATOM     87  CA  GLU L  14      41.493  16.676  54.606  1.00 65.61           C  
ATOM     88  CB  GLU L  14      42.567  16.654  53.501  1.00  0.00           C  
ATOM     89  CG  GLU L  14      43.306  17.975  53.268  1.00  0.00           C  
ATOM     90  CD  GLU L  14      44.506  18.015  54.202  1.00  0.00           C  
ATOM     91  OE1 GLU L  14      44.605  17.113  55.077  1.00  0.00           O  
ATOM     92  OE2 GLU L  14      45.347  18.942  54.048  1.00  0.00           O1-
ATOM     93  C   GLU L  14      40.324  17.439  54.057  1.00 66.84           C  
ATOM     94  O   GLU L  14      39.185  16.974  54.084  1.00 64.45           O  
ATOM     95  N   THR L  15      40.591  18.678  53.585  1.00 62.83           N  
ATOM     96  CA  THR L  15      39.574  19.507  53.001  1.00 60.82           C  
ATOM     97  CB  THR L  15      39.437  20.846  53.668  1.00 66.61           C  
ATOM     98  OG1 THR L  15      38.314  21.544  53.152  1.00  0.00           O  
ATOM     99  CG2 THR L  15      40.724  21.651  53.428  1.00  0.00           C  
ATOM    100  C   THR L  15      39.926  19.754  51.560  1.00 60.77           C  
ATOM    101  O   THR L  15      41.094  19.684  51.174  1.00 59.58           O  
ATOM    102  N   VAL L  16      38.901  20.014  50.716  1.00 54.18           N  
ATOM    103  CA  VAL L  16      39.129  20.274  49.319  1.00 51.93           C  
ATOM    104  CB  VAL L  16      38.909  19.066  48.455  1.00 53.57           C  
ATOM    105  CG1 VAL L  16      37.430  18.657  48.550  1.00 51.63           C  
ATOM    106  CG2 VAL L  16      39.369  19.391  47.025  1.00 52.75           C  
ATOM    107  C   VAL L  16      38.172  21.343  48.871  1.00 54.67           C  
ATOM    108  O   VAL L  16      37.081  21.482  49.421  1.00 53.42           O  
ATOM    109  N   LYS L  17      38.571  22.141  47.855  1.00 50.57           N  
ATOM    110  CA  LYS L  17      37.724  23.199  47.373  1.00 50.06           C  
ATOM    111  CB  LYS L  17      38.253  24.593  47.742  1.00 53.23           C  
ATOM    112  CG  LYS L  17      38.340  24.809  49.253  1.00 63.99           C  
ATOM    113  CD  LYS L  17      39.190  26.012  49.662  1.00 89.46           C  
ATOM    114  CE  LYS L  17      39.284  26.195  51.178  1.00  0.00           C  
ATOM    115  NZ  LYS L  17      40.250  27.268  51.505  1.00  0.00           N1+
ATOM    116  C   LYS L  17      37.672  23.120  45.876  1.00 50.85           C  
ATOM    117  O   LYS L  17      38.687  22.884  45.221  1.00 50.20           O  
ATOM    118  N   ILE L  18      36.463  23.289  45.296  1.00 44.29           N  
ATOM    119  CA  ILE L  18      36.323  23.294  43.866  1.00 42.46           C  
ATOM    120  CB  ILE L  18      35.548  22.120  43.336  1.00 43.12           C  
ATOM    121  CG1 ILE L  18      36.241  20.802  43.716  1.00 42.83           C  
ATOM    122  CG2 ILE L  18      35.391  22.303  41.817  1.00 41.38           C  
ATOM    123  CD1 ILE L  18      35.374  19.567  43.475  1.00 45.91           C  
ATOM    124  C   ILE L  18      35.562  24.534  43.509  1.00 46.08           C  
ATOM    125  O   ILE L  18      34.509  24.807  44.081  1.00 43.99           O  
ATOM    126  N   THR L  19      36.076  25.322  42.541  1.00 42.77           N  
ATOM    127  CA  THR L  19      35.421  26.549  42.184  1.00 43.14           C  
ATOM    128  CB  THR L  19      36.352  27.722  42.102  1.00 53.55           C  
ATOM    129  OG1 THR L  19      37.332  27.500  41.098  1.00 53.77           O  
ATOM    130  CG2 THR L  19      37.028  27.923  43.469  1.00 55.34           C  
ATOM    131  C   THR L  19      34.781  26.404  40.838  1.00 43.95           C  
ATOM    132  O   THR L  19      35.209  25.599  40.012  1.00 40.49           O  
ATOM    133  N   CYS L  20      33.699  27.182  40.607  1.00 42.02           N  
ATOM    134  CA  CYS L  20      33.012  27.199  39.344  1.00 40.77           C  
ATOM    135  CB  CYS L  20      31.764  26.282  39.336  1.00 40.00           C  
ATOM    136  SG  CYS L  20      30.864  26.242  37.755  1.00 43.65           S  
ATOM    137  C   CYS L  20      32.594  28.623  39.090  1.00 44.60           C  
ATOM    138  O   CYS L  20      32.092  29.301  39.986  1.00 45.37           O  
ATOM    139  N   SER L  21      32.814  29.117  37.850  1.00 39.46           N  
ATOM    140  CA  SER L  21      32.465  30.470  37.500  1.00 41.83           C  
ATOM    141  CB  SER L  21      33.664  31.435  37.489  1.00 47.60           C  
ATOM    142  OG  SER L  21      34.597  31.049  36.490  1.00 51.69           O  
ATOM    143  C   SER L  21      31.896  30.451  36.114  1.00 43.00           C  
ATOM    144  O   SER L  21      31.918  29.417  35.446  1.00 40.10           O  
ATOM    145  N   GLY L  22      31.385  31.612  35.639  1.00 40.62           N  
ATOM    146  CA  GLY L  22      30.832  31.687  34.314  1.00 40.43           C  
ATOM    147  C   GLY L  22      29.377  32.068  34.332  1.00 43.10           C  
ATOM    148  O   GLY L  22      28.826  32.392  33.280  1.00 43.82           O  
ATOM    149  N   SER L  23      28.704  32.043  35.502  1.00 38.51           N  
ATOM    150  CA  SER L  23      27.315  32.421  35.521  1.00 37.70           C  
ATOM    151  CB  SER L  23      26.369  31.253  35.841  1.00 37.17           C  
ATOM    152  OG  SER L  23      25.027  31.716  35.885  1.00 39.30           O  
ATOM    153  C   SER L  23      27.074  33.459  36.575  1.00 41.67           C  
ATOM    154  O   SER L  23      27.726  33.475  37.617  1.00 42.00           O  
ATOM    155  N   SER L  24      26.145  34.394  36.283  1.00 38.60           N  
ATOM    156  CA  SER L  24      25.724  35.430  37.187  1.00 39.44           C  
ATOM    157  CB  SER L  24      25.125  36.645  36.459  1.00 41.42           C  
ATOM    158  OG  SER L  24      26.119  37.280  35.667  1.00  0.00           O  
ATOM    159  C   SER L  24      24.663  34.909  38.122  1.00 44.52           C  
ATOM    160  O   SER L  24      24.252  35.621  39.036  1.00 46.25           O  
ATOM    161  N   GLY L  25      24.146  33.681  37.897  1.00 39.21           N  
ATOM    162  CA  GLY L  25      23.050  33.190  38.699  1.00 37.67           C  
ATOM    163  C   GLY L  25      23.488  32.187  39.739  1.00 43.12           C  
ATOM    164  O   GLY L  25      24.657  32.114  40.105  1.00 44.42           O  
ATOM    165  N   SER L  26      22.527  31.373  40.245  1.00 39.14           N  
ATOM    166  CA  SER L  26      22.794  30.428  41.305  1.00 38.49           C  
ATOM    167  CB  SER L  26      21.533  30.022  42.087  1.00 39.73           C  
ATOM    168  OG  SER L  26      20.654  29.292  41.245  1.00  0.00           O  
ATOM    169  C   SER L  26      23.414  29.159  40.780  1.00 41.94           C  
ATOM    170  O   SER L  26      23.090  28.681  39.693  1.00 41.50           O  
ATOM    171  N   TYR L  27      24.277  28.528  41.611  1.00 38.46           N  
ATOM    172  CA  TYR L  27      25.018  27.358  41.211  1.00 36.37           C  
ATOM    173  CB  TYR L  27      26.532  27.445  41.473  1.00 38.05           C  
ATOM    174  CG  TYR L  27      27.184  28.415  40.549  1.00 39.29           C  
ATOM    175  CD1 TYR L  27      27.589  28.015  39.296  1.00 40.38           C  
ATOM    176  CD2 TYR L  27      27.405  29.714  40.943  1.00 40.89           C  
ATOM    177  CE1 TYR L  27      28.203  28.901  38.442  1.00 40.95           C  
ATOM    178  CE2 TYR L  27      28.018  30.605  40.094  1.00 42.26           C  
ATOM    179  CZ  TYR L  27      28.415  30.199  38.843  1.00 44.37           C  
ATOM    180  OH  TYR L  27      29.045  31.114  37.974  1.00 40.91           O  
ATOM    181  C   TYR L  27      24.576  26.155  41.984  1.00 39.86           C  
ATOM    182  O   TYR L  27      24.012  26.255  43.072  1.00 39.15           O  
ATOM    183  N   GLY L  28      24.808  24.963  41.392  1.00 34.54           N  
ATOM    184  CA  GLY L  28      24.504  23.718  42.041  1.00 33.53           C  
ATOM    185  C   GLY L  28      25.619  22.779  41.742  1.00 36.68           C  
ATOM    186  O   GLY L  28      26.302  22.933  40.732  1.00 35.64           O  
ATOM    187  N   TRP L  29      25.825  21.782  42.628  1.00 32.19           N  
ATOM    188  CA  TRP L  29      26.881  20.828  42.444  1.00 32.58           C  
ATOM    189  CB  TRP L  29      27.945  20.897  43.548  1.00 32.38           C  
ATOM    190  CG  TRP L  29      28.725  22.187  43.481  1.00 34.79           C  
ATOM    191  CD2 TRP L  29      29.928  22.358  42.716  1.00 34.72           C  
ATOM    192  CD1 TRP L  29      28.462  23.392  44.064  1.00 38.64           C  
ATOM    193  NE1 TRP L  29      29.424  24.306  43.705  1.00 38.79           N  
ATOM    194  CE2 TRP L  29      30.333  23.683  42.876  1.00 39.47           C  
ATOM    195  CE3 TRP L  29      30.634  21.483  41.940  1.00 35.30           C  
ATOM    196  CZ2 TRP L  29      31.455  24.155  42.258  1.00 38.95           C  
ATOM    197  CZ3 TRP L  29      31.768  21.961  41.323  1.00 37.23           C  
ATOM    198  CH2 TRP L  29      32.170  23.272  41.480  1.00 38.85           C  
ATOM    199  C   TRP L  29      26.282  19.458  42.406  1.00 35.02           C  
ATOM    200  O   TRP L  29      25.407  19.130  43.208  1.00 33.15           O  
ATOM    201  N   TYR L  30      26.744  18.629  41.442  1.00 30.96           N  
ATOM    202  CA  TYR L  30      26.193  17.314  41.266  1.00 30.33           C  
ATOM    203  CB  TYR L  30      25.419  17.183  39.941  1.00 30.15           C  
ATOM    204  CG  TYR L  30      24.435  18.307  39.911  1.00 32.02           C  
ATOM    205  CD1 TYR L  30      23.294  18.283  40.679  1.00 32.79           C  
ATOM    206  CD2 TYR L  30      24.663  19.394  39.097  1.00 33.18           C  
ATOM    207  CE1 TYR L  30      22.400  19.329  40.638  1.00 33.80           C  
ATOM    208  CE2 TYR L  30      23.774  20.441  39.051  1.00 34.64           C  
ATOM    209  CZ  TYR L  30      22.639  20.409  39.824  1.00 39.10           C  
ATOM    210  OH  TYR L  30      21.725  21.483  39.780  1.00 37.54           O  
ATOM    211  C   TYR L  30      27.316  16.313  41.239  1.00 35.31           C  
ATOM    212  O   TYR L  30      28.293  16.471  40.509  1.00 33.67           O  
ATOM    213  N   GLN L  31      27.174  15.225  42.024  1.00 31.60           N  
ATOM    214  CA  GLN L  31      28.203  14.226  42.134  1.00 31.60           C  
ATOM    215  CB  GLN L  31      28.347  13.701  43.574  1.00 33.32           C  
ATOM    216  CG  GLN L  31      29.425  12.634  43.763  1.00 34.95           C  
ATOM    217  CD  GLN L  31      29.359  12.182  45.217  1.00 45.85           C  
ATOM    218  OE1 GLN L  31      28.286  11.908  45.748  1.00 39.73           O  
ATOM    219  NE2 GLN L  31      30.537  12.097  45.888  1.00 37.49           N  
ATOM    220  C   GLN L  31      27.852  13.044  41.276  1.00 34.79           C  
ATOM    221  O   GLN L  31      26.719  12.571  41.286  1.00 33.03           O  
ATOM    222  N   GLN L  32      28.835  12.543  40.493  1.00 32.48           N  
ATOM    223  CA  GLN L  32      28.610  11.380  39.675  1.00 31.26           C  
ATOM    224  CB  GLN L  32      28.475  11.710  38.176  1.00 31.31           C  
ATOM    225  CG  GLN L  32      28.162  10.496  37.299  1.00 29.16           C  
ATOM    226  CD  GLN L  32      28.030  10.966  35.855  1.00 37.67           C  
ATOM    227  OE1 GLN L  32      28.947  11.563  35.294  1.00 35.19           O  
ATOM    228  NE2 GLN L  32      26.850  10.693  35.237  1.00 34.14           N  
ATOM    229  C   GLN L  32      29.780  10.449  39.839  1.00 39.40           C  
ATOM    230  O   GLN L  32      30.912  10.794  39.502  1.00 38.06           O  
ATOM    231  N   LYS L  33      29.523   9.251  40.407  1.00 40.68           N  
ATOM    232  CA  LYS L  33      30.525   8.242  40.634  1.00 42.58           C  
ATOM    233  CB  LYS L  33      30.026   7.124  41.565  1.00 44.54           C  
ATOM    234  CG  LYS L  33      29.733   7.611  42.987  1.00 48.50           C  
ATOM    235  CD  LYS L  33      30.958   8.163  43.720  1.00 58.45           C  
ATOM    236  CE  LYS L  33      30.656   8.679  45.128  1.00 66.31           C  
ATOM    237  NZ  LYS L  33      30.466   7.546  46.063  1.00 72.56           N1+
ATOM    238  C   LYS L  33      30.964   7.608  39.342  1.00 50.44           C  
ATOM    239  O   LYS L  33      32.155   7.381  39.131  1.00 52.54           O  
ATOM    240  N   SER L  34      30.009   7.283  38.444  1.00 47.10           N  
ATOM    241  CA  SER L  34      30.368   6.659  37.198  1.00 46.69           C  
ATOM    242  CB  SER L  34      30.156   5.136  37.175  1.00 47.31           C  
ATOM    243  OG  SER L  34      28.772   4.837  37.270  1.00  0.00           O  
ATOM    244  C   SER L  34      29.496   7.239  36.132  1.00 48.13           C  
ATOM    245  O   SER L  34      28.372   7.665  36.390  1.00 45.90           O  
ATOM    246  N   PRO L  35      29.983   7.252  34.922  1.00 45.58           N  
ATOM    247  CA  PRO L  35      29.202   7.815  33.859  1.00 45.60           C  
ATOM    248  CD  PRO L  35      31.409   7.410  34.688  1.00 47.53           C  
ATOM    249  CB  PRO L  35      30.152   7.949  32.672  1.00 47.78           C  
ATOM    250  CG  PRO L  35      31.525   8.148  33.342  1.00 52.38           C  
ATOM    251  C   PRO L  35      27.991   6.978  33.609  1.00 48.35           C  
ATOM    252  O   PRO L  35      28.053   5.768  33.802  1.00 48.90           O  
ATOM    253  N   ASP L  36      26.899   7.631  33.176  1.00 43.56           N  
ATOM    254  CA  ASP L  36      25.584   7.124  32.894  1.00 42.59           C  
ATOM    255  CB  ASP L  36      25.496   5.977  31.848  1.00  0.00           C  
ATOM    256  CG  ASP L  36      26.053   4.634  32.321  1.00  0.00           C  
ATOM    257  OD1 ASP L  36      25.987   4.323  33.541  1.00  0.00           O  
ATOM    258  OD2 ASP L  36      26.556   3.886  31.440  1.00  0.00           O1-
ATOM    259  C   ASP L  36      24.861   6.736  34.152  1.00 43.99           C  
ATOM    260  O   ASP L  36      23.718   6.282  34.083  1.00 43.94           O  
ATOM    261  N   SER L  37      25.478   6.943  35.339  1.00 39.95           N  
ATOM    262  CA  SER L  37      24.781   6.682  36.571  0.50 40.16           C  
ATOM    263  CB  SER L  37      25.681   6.181  37.713  0.50 43.95           C  
ATOM    264  OG  SER L  37      26.157   4.878  37.407  0.50 55.96           O  
ATOM    265  C   SER L  37      24.163   7.981  36.995  1.00 42.16           C  
ATOM    266  O   SER L  37      24.697   9.048  36.700  1.00 40.63           O  
ATOM    267  N   ALA L  38      23.030   7.922  37.725  1.00 36.96           N  
ATOM    268  CA  ALA L  38      22.335   9.125  38.097  1.00 37.68           C  
ATOM    269  CB  ALA L  38      21.011   8.862  38.836  1.00 39.56           C  
ATOM    270  C   ALA L  38      23.210   9.951  38.991  1.00 39.95           C  
ATOM    271  O   ALA L  38      23.871   9.440  39.893  1.00 37.68           O  
ATOM    272  N   PRO L  39      23.216  11.238  38.741  1.00 33.33           N  
ATOM    273  CA  PRO L  39      24.001  12.150  39.536  1.00 33.26           C  
ATOM    274  CD  PRO L  39      23.032  11.720  37.380  1.00 34.72           C  
ATOM    275  CB  PRO L  39      24.068  13.447  38.733  1.00 35.57           C  
ATOM    276  CG  PRO L  39      23.888  12.992  37.273  1.00 39.08           C  
ATOM    277  C   PRO L  39      23.344  12.336  40.872  1.00 37.32           C  
ATOM    278  O   PRO L  39      22.151  12.057  40.989  1.00 37.60           O  
ATOM    279  N   VAL L  40      24.109  12.776  41.894  1.00 33.00           N  
ATOM    280  CA  VAL L  40      23.545  13.044  43.187  1.00 32.97           C  
ATOM    281  CB  VAL L  40      24.191  12.253  44.288  1.00 37.75           C  
ATOM    282  CG1 VAL L  40      23.568  12.676  45.628  1.00 39.02           C  
ATOM    283  CG2 VAL L  40      24.044  10.754  43.974  1.00 37.87           C  
ATOM    284  C   VAL L  40      23.811  14.491  43.483  1.00 35.14           C  
ATOM    285  O   VAL L  40      24.950  14.948  43.387  1.00 33.31           O  
ATOM    286  N   THR L  41      22.764  15.257  43.855  1.00 32.82           N  
ATOM    287  CA  THR L  41      22.943  16.658  44.131  1.00 33.08           C  
ATOM    288  CB  THR L  41      21.659  17.436  44.076  1.00 36.34           C  
ATOM    289  OG1 THR L  41      21.066  17.317  42.792  1.00 35.43           O  
ATOM    290  CG2 THR L  41      21.953  18.913  44.391  1.00 35.14           C  
ATOM    291  C   THR L  41      23.500  16.802  45.514  1.00 40.97           C  
ATOM    292  O   THR L  41      22.911  16.309  46.474  1.00 43.59           O  
ATOM    293  N   VAL L  42      24.728  17.355  45.626  1.00 36.71           N  
ATOM    294  CA  VAL L  42      25.325  17.685  46.889  1.00 37.91           C  
ATOM    295  CB  VAL L  42      26.829  17.657  46.858  1.00 41.87           C  
ATOM    296  CG1 VAL L  42      27.268  16.212  46.560  1.00 40.02           C  
ATOM    297  CG2 VAL L  42      27.348  18.683  45.840  1.00 41.63           C  
ATOM    298  C   VAL L  42      24.875  19.043  47.355  1.00 42.31           C  
ATOM    299  O   VAL L  42      24.619  19.241  48.543  1.00 42.41           O  
ATOM    300  N   ILE L  43      24.812  20.024  46.420  1.00 37.89           N  
ATOM    301  CA  ILE L  43      24.456  21.386  46.731  1.00 38.17           C  
ATOM    302  CB  ILE L  43      25.656  22.283  46.861  1.00 42.07           C  
ATOM    303  CG1 ILE L  43      26.530  21.850  48.050  1.00 43.91           C  
ATOM    304  CG2 ILE L  43      25.165  23.736  46.958  1.00 43.72           C  
ATOM    305  CD1 ILE L  43      25.819  21.940  49.401  1.00 49.89           C  
ATOM    306  C   ILE L  43      23.593  21.963  45.631  1.00 42.71           C  
ATOM    307  O   ILE L  43      23.801  21.720  44.440  1.00 41.31           O  
ATOM    308  N   TYR L  44      22.569  22.752  46.016  1.00 40.81           N  
ATOM    309  CA  TYR L  44      21.757  23.418  45.037  1.00 40.41           C  
ATOM    310  CB  TYR L  44      20.420  22.713  44.729  1.00 40.63           C  
ATOM    311  CG  TYR L  44      19.615  22.632  45.978  1.00 43.59           C  
ATOM    312  CD1 TYR L  44      19.863  21.640  46.899  1.00 45.36           C  
ATOM    313  CD2 TYR L  44      18.609  23.537  46.228  1.00 45.43           C  
ATOM    314  CE1 TYR L  44      19.125  21.554  48.054  1.00 46.05           C  
ATOM    315  CE2 TYR L  44      17.868  23.452  47.381  1.00 47.45           C  
ATOM    316  CZ  TYR L  44      18.128  22.464  48.299  1.00 51.67           C  
ATOM    317  OH  TYR L  44      17.369  22.380  49.485  1.00 53.26           O  
ATOM    318  C   TYR L  44      21.473  24.792  45.567  1.00 46.90           C  
ATOM    319  O   TYR L  44      21.537  25.019  46.768  1.00 47.23           O  
ATOM    320  N   GLN L  45      21.160  25.761  44.687  1.00 45.37           N  
ATOM    321  CA  GLN L  45      20.855  27.101  45.109  1.00 46.29           C  
ATOM    322  CB  GLN L  45      19.524  27.215  45.879  1.00 45.98           C  
ATOM    323  CG  GLN L  45      19.103  28.660  46.166  1.00 48.52           C  
ATOM    324  CD  GLN L  45      17.785  28.625  46.925  1.00  0.00           C  
ATOM    325  OE1 GLN L  45      17.597  27.810  47.828  1.00  0.00           O  
ATOM    326  NE2 GLN L  45      16.841  29.526  46.545  1.00  0.00           N  
ATOM    327  C   GLN L  45      21.948  27.676  45.940  1.00 47.95           C  
ATOM    328  O   GLN L  45      21.686  28.244  46.994  1.00 46.37           O  
ATOM    329  N   SER L  46      23.193  27.507  45.466  1.00 43.84           N  
ATOM    330  CA  SER L  46      24.431  28.037  45.963  1.00 44.42           C  
ATOM    331  CB  SER L  46      24.407  29.558  46.220  1.00 46.39           C  
ATOM    332  OG  SER L  46      23.651  29.860  47.383  1.00  0.00           O  
ATOM    333  C   SER L  46      24.861  27.370  47.228  1.00 48.28           C  
ATOM    334  O   SER L  46      25.994  26.901  47.284  1.00 47.55           O  
ATOM    335  N   ASN L  47      23.979  27.220  48.244  1.00 46.39           N  
ATOM    336  CA  ASN L  47      24.508  26.653  49.457  1.00 47.44           C  
ATOM    337  CB  ASN L  47      24.941  27.724  50.475  1.00 51.05           C  
ATOM    338  CG  ASN L  47      23.716  28.515  50.923  1.00 65.00           C  
ATOM    339  OD1 ASN L  47      23.088  29.224  50.138  1.00 70.89           O  
ATOM    340  ND2 ASN L  47      23.367  28.392  52.231  1.00  0.00           N  
ATOM    341  C   ASN L  47      23.519  25.770  50.158  1.00 51.52           C  
ATOM    342  O   ASN L  47      23.685  25.492  51.346  1.00 50.66           O  
ATOM    343  N   GLN L  48      22.481  25.270  49.464  1.00 48.65           N  
ATOM    344  CA  GLN L  48      21.571  24.426  50.184  1.00 48.54           C  
ATOM    345  CB  GLN L  48      20.089  24.672  49.847  1.00 49.54           C  
ATOM    346  CG  GLN L  48      19.609  26.039  50.350  1.00 50.18           C  
ATOM    347  CD  GLN L  48      18.137  26.222  50.004  1.00 62.20           C  
ATOM    348  OE1 GLN L  48      17.571  25.481  49.205  1.00  0.00           O  
ATOM    349  NE2 GLN L  48      17.492  27.242  50.633  1.00  0.00           N  
ATOM    350  C   GLN L  48      21.925  22.997  49.922  1.00 54.67           C  
ATOM    351  O   GLN L  48      22.229  22.623  48.786  1.00 53.95           O  
ATOM    352  N   ARG L  49      21.906  22.162  50.991  1.00 53.23           N  
ATOM    353  CA  ARG L  49      22.243  20.773  50.832  0.50 52.42           C  
ATOM    354  CB  ARG L  49      23.350  20.230  51.757  0.50 52.13           C  
ATOM    355  CG  ARG L  49      22.985  20.182  53.240  0.50 57.26           C  
ATOM    356  CD  ARG L  49      23.883  19.235  54.044  0.50 63.08           C  
ATOM    357  NE  ARG L  49      25.021  20.022  54.590  0.50 67.24           N  
ATOM    358  CZ  ARG L  49      24.875  20.657  55.788  0.50 82.17           C  
ATOM    359  NH1 ARG L  49      23.682  20.596  56.447  0.50 66.18           N1+
ATOM    360  NH2 ARG L  49      25.921  21.347  56.328  0.50 71.31           N  
ATOM    361  C   ARG L  49      21.022  19.953  51.123  1.00 57.65           C  
ATOM    362  O   ARG L  49      20.263  20.230  52.053  1.00 60.67           O  
ATOM    363  N   PRO L  50      20.846  18.923  50.339  1.00 53.09           N  
ATOM    364  CA  PRO L  50      19.714  18.049  50.493  1.00 53.01           C  
ATOM    365  CD  PRO L  50      21.360  18.918  48.979  1.00 52.30           C  
ATOM    366  CB  PRO L  50      19.729  17.138  49.268  1.00 52.49           C  
ATOM    367  CG  PRO L  50      20.418  17.993  48.189  1.00 55.34           C  
ATOM    368  C   PRO L  50      19.806  17.321  51.802  1.00 60.30           C  
ATOM    369  O   PRO L  50      20.909  17.167  52.319  1.00 60.26           O  
ATOM    370  N   SER L  51      18.665  16.850  52.344  1.00 59.35           N  
ATOM    371  CA  SER L  51      18.608  16.255  53.652  1.00 61.33           C  
ATOM    372  CB  SER L  51      17.178  15.841  54.047  1.00 66.81           C  
ATOM    373  OG  SER L  51      16.688  14.849  53.157  1.00 79.34           O  
ATOM    374  C   SER L  51      19.483  15.040  53.750  1.00 65.68           C  
ATOM    375  O   SER L  51      20.058  14.772  54.804  1.00 67.79           O  
ATOM    376  N   ASP L  52      19.597  14.262  52.660  1.00 59.89           N  
ATOM    377  CA  ASP L  52      20.359  13.043  52.630  1.00 58.66           C  
ATOM    378  CB  ASP L  52      20.121  12.246  51.335  1.00 59.47           C  
ATOM    379  CG  ASP L  52      18.676  11.766  51.340  0.00 69.90           C  
ATOM    380  OD1 ASP L  52      18.171  11.414  52.440  0.00 71.66           O  
ATOM    381  OD2 ASP L  52      18.052  11.757  50.245  0.00 74.99           O1-
ATOM    382  C   ASP L  52      21.838  13.310  52.723  1.00 59.97           C  
ATOM    383  O   ASP L  52      22.584  12.464  53.212  1.00 58.91           O  
ATOM    384  N   ILE L  53      22.308  14.477  52.238  1.00 54.27           N  
ATOM    385  CA  ILE L  53      23.718  14.772  52.130  1.00 52.49           C  
ATOM    386  CB  ILE L  53      23.982  15.894  51.163  1.00 53.97           C  
ATOM    387  CG1 ILE L  53      23.430  15.531  49.773  1.00 51.70           C  
ATOM    388  CG2 ILE L  53      25.488  16.194  51.161  1.00 53.78           C  
ATOM    389  CD1 ILE L  53      24.046  14.265  49.180  1.00 50.14           C  
ATOM    390  C   ILE L  53      24.323  15.157  53.455  1.00 56.55           C  
ATOM    391  O   ILE L  53      23.748  15.916  54.233  1.00 55.34           O  
ATOM    392  N   PRO L  54      25.503  14.633  53.712  1.00 53.70           N  
ATOM    393  CA  PRO L  54      26.234  14.889  54.931  1.00 55.53           C  
ATOM    394  CD  PRO L  54      25.975  13.441  53.031  1.00 54.19           C  
ATOM    395  CB  PRO L  54      27.339  13.830  54.993  1.00 57.04           C  
ATOM    396  CG  PRO L  54      27.401  13.245  53.569  1.00 59.57           C  
ATOM    397  C   PRO L  54      26.734  16.304  55.004  1.00 59.16           C  
ATOM    398  O   PRO L  54      26.972  16.917  53.965  1.00 56.95           O  
ATOM    399  N   SER L  55      26.932  16.811  56.238  1.00 57.47           N  
ATOM    400  CA  SER L  55      27.283  18.171  56.551  1.00 58.21           C  
ATOM    401  CB  SER L  55      27.332  18.429  58.065  1.00 65.03           C  
ATOM    402  OG  SER L  55      26.045  18.233  58.632  1.00 75.96           O  
ATOM    403  C   SER L  55      28.630  18.545  56.004  1.00 60.42           C  
ATOM    404  O   SER L  55      28.930  19.730  55.870  1.00 61.19           O  
ATOM    405  N   ARG L  56      29.471  17.558  55.649  1.00 55.84           N  
ATOM    406  CA  ARG L  56      30.811  17.820  55.197  1.00 55.52           C  
ATOM    407  CB  ARG L  56      31.611  16.540  54.869  1.00 54.87           C  
ATOM    408  CG  ARG L  56      31.027  15.698  53.729  1.00 62.30           C  
ATOM    409  CD  ARG L  56      31.805  14.410  53.432  1.00 69.67           C  
ATOM    410  NE  ARG L  56      31.250  13.347  54.317  1.00 68.48           N  
ATOM    411  CZ  ARG L  56      31.086  12.066  53.869  1.00 76.50           C  
ATOM    412  NH1 ARG L  56      31.515  11.700  52.626  1.00 61.51           N1+
ATOM    413  NH2 ARG L  56      30.467  11.150  54.671  1.00 65.95           N  
ATOM    414  C   ARG L  56      30.769  18.659  53.948  1.00 57.43           C  
ATOM    415  O   ARG L  56      31.711  19.405  53.681  1.00 57.10           O  
ATOM    416  N   PHE L  57      29.700  18.518  53.130  1.00 51.87           N  
ATOM    417  CA  PHE L  57      29.563  19.246  51.894  1.00 49.86           C  
ATOM    418  CB  PHE L  57      28.597  18.572  50.901  1.00 49.06           C  
ATOM    419  CG  PHE L  57      29.206  17.301  50.418  1.00 49.04           C  
ATOM    420  CD1 PHE L  57      29.008  16.122  51.101  1.00 50.84           C  
ATOM    421  CD2 PHE L  57      29.978  17.289  49.279  1.00 50.25           C  
ATOM    422  CE1 PHE L  57      29.569  14.948  50.651  1.00 52.99           C  
ATOM    423  CE2 PHE L  57      30.540  16.119  48.825  1.00 50.88           C  
ATOM    424  CZ  PHE L  57      30.337  14.946  49.510  1.00 50.61           C  
ATOM    425  C   PHE L  57      28.993  20.609  52.161  1.00 54.54           C  
ATOM    426  O   PHE L  57      28.000  20.755  52.872  1.00 55.71           O  
ATOM    427  N   SER L  58      29.615  21.652  51.568  1.00 49.97           N  
ATOM    428  CA  SER L  58      29.158  23.001  51.767  1.00 50.27           C  
ATOM    429  CB  SER L  58      29.960  23.713  52.869  1.00 55.49           C  
ATOM    430  OG  SER L  58      29.497  25.040  53.050  1.00 65.00           O  
ATOM    431  C   SER L  58      29.367  23.752  50.481  1.00 52.02           C  
ATOM    432  O   SER L  58      30.251  23.412  49.695  1.00 50.29           O  
ATOM    433  N   GLY L  59      28.549  24.802  50.233  1.00 48.92           N  
ATOM    434  CA  GLY L  59      28.680  25.586  49.033  1.00 48.27           C  
ATOM    435  C   GLY L  59      28.655  27.037  49.405  1.00 54.13           C  
ATOM    436  O   GLY L  59      28.019  27.430  50.383  1.00 54.62           O  
ATOM    437  N   SER L  60      29.376  27.876  48.629  1.00 50.86           N  
ATOM    438  CA  SER L  60      29.367  29.287  48.896  1.00 52.35           C  
ATOM    439  CB  SER L  60      30.491  29.756  49.834  1.00 57.13           C  
ATOM    440  OG  SER L  60      31.741  29.706  49.160  1.00 65.63           O  
ATOM    441  C   SER L  60      29.577  30.014  47.607  1.00 55.42           C  
ATOM    442  O   SER L  60      30.536  29.764  46.877  1.00 56.17           O  
ATOM    443  N   LYS L  61      28.671  30.961  47.311  1.00 49.50           N  
ATOM    444  CA  LYS L  61      28.771  31.774  46.135  1.00 48.12           C  
ATOM    445  CB  LYS L  61      27.416  31.910  45.419  1.00 52.99           C  
ATOM    446  CG  LYS L  61      27.391  32.879  44.237  1.00  0.00           C  
ATOM    447  CD  LYS L  61      26.122  32.742  43.390  1.00  0.00           C  
ATOM    448  CE  LYS L  61      25.859  33.932  42.465  1.00  0.00           C  
ATOM    449  NZ  LYS L  61      25.293  35.057  43.245  1.00  0.00           N1+
ATOM    450  C   LYS L  61      29.172  33.135  46.603  1.00 52.53           C  
ATOM    451  O   LYS L  61      28.480  33.748  47.413  1.00 53.58           O  
ATOM    452  N   SER L  62      30.332  33.625  46.127  1.00 49.05           N  
ATOM    453  CA  SER L  62      30.762  34.955  46.442  1.00 51.61           C  
ATOM    454  CB  SER L  62      32.103  35.001  47.192  1.00 57.55           C  
ATOM    455  OG  SER L  62      33.133  34.455  46.381  1.00 70.00           O  
ATOM    456  C   SER L  62      30.966  35.602  45.118  1.00 54.53           C  
ATOM    457  O   SER L  62      31.699  35.089  44.275  1.00 52.63           O  
ATOM    458  N   GLY L  63      30.319  36.756  44.888  1.00 51.32           N  
ATOM    459  CA  GLY L  63      30.459  37.334  43.589  1.00 51.29           C  
ATOM    460  C   GLY L  63      29.812  36.368  42.646  1.00 52.66           C  
ATOM    461  O   GLY L  63      28.761  35.806  42.948  1.00 51.49           O  
ATOM    462  N   SER L  64      30.406  36.212  41.446  1.00 48.34           N  
ATOM    463  CA  SER L  64      29.948  35.322  40.413  1.00 45.99           C  
ATOM    464  CB  SER L  64      30.266  35.841  39.000  1.00 48.19           C  
ATOM    465  OG  SER L  64      29.572  37.057  38.763  1.00 55.25           O  
ATOM    466  C   SER L  64      30.544  33.942  40.527  1.00 49.32           C  
ATOM    467  O   SER L  64      30.341  33.137  39.619  1.00 47.46           O  
ATOM    468  N   THR L  65      31.322  33.625  41.588  1.00 47.02           N  
ATOM    469  CA  THR L  65      31.974  32.337  41.616  1.00 45.22           C  
ATOM    470  CB  THR L  65      33.465  32.441  41.772  1.00 51.65           C  
ATOM    471  OG1 THR L  65      34.013  33.198  40.704  1.00 51.09           O  
ATOM    472  CG2 THR L  65      34.068  31.026  41.775  1.00 50.32           C  
ATOM    473  C   THR L  65      31.464  31.498  42.753  1.00 48.73           C  
ATOM    474  O   THR L  65      31.220  31.994  43.852  1.00 48.83           O  
ATOM    475  N   GLY L  66      31.309  30.175  42.510  1.00 43.99           N  
ATOM    476  CA  GLY L  66      30.816  29.286  43.524  1.00 43.34           C  
ATOM    477  C   GLY L  66      31.934  28.386  43.946  1.00 47.57           C  
ATOM    478  O   GLY L  66      32.773  27.994  43.134  1.00 46.73           O  
ATOM    479  N   THR L  67      31.977  28.039  45.250  1.00 45.04           N  
ATOM    480  CA  THR L  67      33.010  27.166  45.724  1.00 44.20           C  
ATOM    481  CB  THR L  67      33.955  27.833  46.679  1.00 54.78           C  
ATOM    482  OG1 THR L  67      34.561  28.957  46.059  1.00 54.21           O  
ATOM    483  CG2 THR L  67      35.034  26.819  47.096  1.00 52.19           C  
ATOM    484  C   THR L  67      32.356  26.037  46.455  1.00 47.23           C  
ATOM    485  O   THR L  67      31.578  26.252  47.385  1.00 46.82           O  
ATOM    486  N   LEU L  68      32.656  24.791  46.036  1.00 44.40           N  
ATOM    487  CA  LEU L  68      32.154  23.628  46.708  1.00 43.07           C  
ATOM    488  CB  LEU L  68      31.869  22.455  45.753  1.00 40.96           C  
ATOM    489  CG  LEU L  68      31.361  21.178  46.450  1.00 43.93           C  
ATOM    490  CD1 LEU L  68      29.992  21.400  47.111  1.00 43.91           C  
ATOM    491  CD2 LEU L  68      31.377  19.979  45.487  1.00 42.16           C  
ATOM    492  C   LEU L  68      33.245  23.196  47.632  1.00 50.26           C  
ATOM    493  O   LEU L  68      34.389  23.034  47.211  1.00 51.08           O  
ATOM    494  N   THR L  69      32.916  23.013  48.928  1.00 48.67           N  
ATOM    495  CA  THR L  69      33.929  22.649  49.884  1.00 49.98           C  
ATOM    496  CB  THR L  69      34.085  23.668  50.976  1.00 56.87           C  
ATOM    497  OG1 THR L  69      34.437  24.927  50.420  1.00 60.16           O  
ATOM    498  CG2 THR L  69      35.169  23.191  51.957  1.00 53.96           C  
ATOM    499  C   THR L  69      33.540  21.365  50.550  1.00 53.10           C  
ATOM    500  O   THR L  69      32.390  21.180  50.946  1.00 51.20           O  
ATOM    501  N   ILE L  70      34.507  20.432  50.671  1.00 51.37           N  
ATOM    502  CA  ILE L  70      34.270  19.199  51.363  1.00 52.50           C  
ATOM    503  CB  ILE L  70      34.499  17.986  50.504  1.00 53.91           C  
ATOM    504  CG1 ILE L  70      33.592  18.036  49.261  1.00 52.48           C  
ATOM    505  CG2 ILE L  70      34.258  16.735  51.365  1.00 55.14           C  
ATOM    506  CD1 ILE L  70      33.951  16.998  48.196  1.00 54.03           C  
ATOM    507  C   ILE L  70      35.261  19.176  52.484  1.00 60.31           C  
ATOM    508  O   ILE L  70      36.470  19.198  52.255  1.00 59.16           O  
ATOM    509  N   THR L  71      34.769  19.146  53.736  1.00 62.31           N  
ATOM    510  CA  THR L  71      35.668  19.159  54.854  1.00 65.82           C  
ATOM    511  CB  THR L  71      35.312  20.214  55.860  1.00 78.82           C  
ATOM    512  OG1 THR L  71      36.222  20.195  56.949  1.00 83.36           O  
ATOM    513  CG2 THR L  71      33.870  19.988  56.334  1.00 77.13           C  
ATOM    514  C   THR L  71      35.609  17.813  55.505  1.00 73.09           C  
ATOM    515  O   THR L  71      34.538  17.356  55.902  1.00 73.83           O  
ATOM    516  N   GLY L  72      36.786  17.162  55.666  1.00 71.13           N  
ATOM    517  CA  GLY L  72      36.846  15.848  56.251  1.00 71.15           C  
ATOM    518  C   GLY L  72      36.542  14.810  55.208  1.00 73.84           C  
ATOM    519  O   GLY L  72      35.668  13.964  55.399  1.00 73.50           O  
ATOM    520  N   VAL L  73      37.285  14.845  54.082  1.00 68.93           N  
ATOM    521  CA  VAL L  73      37.092  13.981  52.946  1.00 66.61           C  
ATOM    522  CB  VAL L  73      38.076  14.253  51.841  1.00 69.78           C  
ATOM    523  CG1 VAL L  73      37.886  13.209  50.728  1.00 67.66           C  
ATOM    524  CG2 VAL L  73      37.901  15.708  51.373  1.00 69.81           C  
ATOM    525  C   VAL L  73      37.222  12.529  53.310  1.00 70.10           C  
ATOM    526  O   VAL L  73      38.090  12.131  54.087  1.00 71.18           O  
ATOM    527  N   GLN L  74      36.322  11.703  52.726  1.00 64.55           N  
ATOM    528  CA  GLN L  74      36.312  10.276  52.896  1.00 62.92           C  
ATOM    529  CB  GLN L  74      35.000   9.710  53.470  1.00 64.46           C  
ATOM    530  CG  GLN L  74      34.738  10.122  54.920  1.00 86.46           C  
ATOM    531  CD  GLN L  74      33.514   9.363  55.416  1.00111.06           C  
ATOM    532  OE1 GLN L  74      32.532   9.958  55.855  1.00106.04           O  
ATOM    533  NE2 GLN L  74      33.576   8.007  55.351  1.00107.01           N  
ATOM    534  C   GLN L  74      36.515   9.672  51.534  1.00 62.46           C  
ATOM    535  O   GLN L  74      36.457  10.365  50.521  1.00 61.76           O  
ATOM    536  N   ALA L  75      36.769   8.349  51.487  1.00 55.99           N  
ATOM    537  CA  ALA L  75      37.052   7.622  50.276  1.00 53.77           C  
ATOM    538  CB  ALA L  75      37.366   6.139  50.540  1.00 54.62           C  
ATOM    539  C   ALA L  75      35.876   7.666  49.339  1.00 53.42           C  
ATOM    540  O   ALA L  75      36.053   7.732  48.124  1.00 50.65           O  
ATOM    541  N   GLU L  76      34.648   7.633  49.887  1.00 50.62           N  
ATOM    542  CA  GLU L  76      33.415   7.558  49.142  1.00 49.57           C  
ATOM    543  CB  GLU L  76      32.163   7.587  50.037  1.00 51.53           C  
ATOM    544  CG  GLU L  76      32.113   6.493  51.101  1.00 59.50           C  
ATOM    545  CD  GLU L  76      32.736   7.051  52.374  1.00 81.08           C  
ATOM    546  OE1 GLU L  76      32.172   8.031  52.929  1.00 67.71           O  
ATOM    547  OE2 GLU L  76      33.785   6.504  52.808  1.00 75.32           O1-
ATOM    548  C   GLU L  76      33.275   8.764  48.264  1.00 51.72           C  
ATOM    549  O   GLU L  76      32.617   8.708  47.227  1.00 51.03           O  
ATOM    550  N   ASP L  77      33.865   9.893  48.691  1.00 47.67           N  
ATOM    551  CA  ASP L  77      33.750  11.176  48.052  1.00 46.27           C  
ATOM    552  CB  ASP L  77      34.415  12.304  48.862  1.00 47.94           C  
ATOM    553  CG  ASP L  77      33.580  12.531  50.118  1.00 57.69           C  
ATOM    554  OD1 ASP L  77      32.397  12.095  50.135  1.00 58.18           O  
ATOM    555  OD2 ASP L  77      34.115  13.148  51.078  1.00 59.43           O1-
ATOM    556  C   ASP L  77      34.342  11.174  46.670  1.00 49.98           C  
ATOM    557  O   ASP L  77      33.965  12.015  45.856  1.00 49.04           O  
ATOM    558  N   GLU L  78      35.310  10.280  46.365  1.00 45.24           N  
ATOM    559  CA  GLU L  78      35.907  10.295  45.054  1.00 44.40           C  
ATOM    560  CB  GLU L  78      36.910   9.157  44.796  1.00 45.57           C  
ATOM    561  CG  GLU L  78      38.211   9.289  45.588  1.00 58.41           C  
ATOM    562  CD  GLU L  78      39.168   8.213  45.093  1.00 70.55           C  
ATOM    563  OE1 GLU L  78      38.762   7.427  44.196  1.00 56.47           O  
ATOM    564  OE2 GLU L  78      40.321   8.170  45.599  1.00 55.00           O1-
ATOM    565  C   GLU L  78      34.826  10.176  44.026  1.00 46.75           C  
ATOM    566  O   GLU L  78      34.008   9.258  44.069  1.00 45.20           O  
ATOM    567  N   ALA L  79      34.805  11.133  43.071  1.00 42.01           N  
ATOM    568  CA  ALA L  79      33.804  11.148  42.042  1.00 40.16           C  
ATOM    569  CB  ALA L  79      32.370  11.276  42.582  1.00 40.92           C  
ATOM    570  C   ALA L  79      34.057  12.347  41.179  1.00 41.76           C  
ATOM    571  O   ALA L  79      35.009  13.096  41.398  1.00 41.97           O  
ATOM    572  N   VAL L  80      33.217  12.526  40.138  1.00 37.65           N  
ATOM    573  CA  VAL L  80      33.313  13.683  39.299  1.00 37.84           C  
ATOM    574  CB  VAL L  80      33.074  13.404  37.843  1.00 40.29           C  
ATOM    575  CG1 VAL L  80      33.141  14.735  37.075  1.00 39.90           C  
ATOM    576  CG2 VAL L  80      34.101  12.363  37.368  1.00 39.90           C  
ATOM    577  C   VAL L  80      32.231  14.601  39.771  1.00 41.10           C  
ATOM    578  O   VAL L  80      31.094  14.174  39.968  1.00 39.95           O  
ATOM    579  N   TYR L  81      32.564  15.891  39.988  1.00 37.44           N  
ATOM    580  CA  TYR L  81      31.583  16.828  40.455  1.00 35.71           C  
ATOM    581  CB  TYR L  81      32.024  17.639  41.688  1.00 37.54           C  
ATOM    582  CG  TYR L  81      32.102  16.708  42.852  1.00 38.41           C  
ATOM    583  CD1 TYR L  81      33.225  15.943  43.070  1.00 39.13           C  
ATOM    584  CD2 TYR L  81      31.043  16.603  43.725  1.00 39.70           C  
ATOM    585  CE1 TYR L  81      33.291  15.092  44.148  1.00 39.35           C  
ATOM    586  CE2 TYR L  81      31.101  15.755  44.803  1.00 41.05           C  
ATOM    587  CZ  TYR L  81      32.229  15.000  45.014  1.00 45.92           C  
ATOM    588  OH  TYR L  81      32.299  14.129  46.119  1.00 43.51           O  
ATOM    589  C   TYR L  81      31.331  17.801  39.350  1.00 36.55           C  
ATOM    590  O   TYR L  81      32.266  18.368  38.785  1.00 34.55           O  
ATOM    591  N   TYR L  82      30.039  18.013  39.018  1.00 32.52           N  
ATOM    592  CA  TYR L  82      29.664  18.895  37.948  1.00 32.54           C  
ATOM    593  CB  TYR L  82      28.660  18.289  36.948  1.00 32.22           C  
ATOM    594  CG  TYR L  82      29.296  17.194  36.162  1.00 32.74           C  
ATOM    595  CD1 TYR L  82      30.051  17.483  35.048  1.00 34.20           C  
ATOM    596  CD2 TYR L  82      29.120  15.878  36.525  1.00 32.80           C  
ATOM    597  CE1 TYR L  82      30.633  16.475  34.316  1.00 33.19           C  
ATOM    598  CE2 TYR L  82      29.700  14.867  35.796  1.00 33.14           C  
ATOM    599  CZ  TYR L  82      30.457  15.164  34.688  1.00 39.20           C  
ATOM    600  OH  TYR L  82      31.053  14.128  33.939  1.00 36.64           O  
ATOM    601  C   TYR L  82      28.948  20.073  38.537  1.00 35.50           C  
ATOM    602  O   TYR L  82      28.066  19.920  39.384  1.00 32.96           O  
ATOM    603  N   CYS L  83      29.327  21.294  38.100  1.00 34.08           N  
ATOM    604  CA  CYS L  83      28.632  22.462  38.559  1.00 35.56           C  
ATOM    605  CB  CYS L  83      29.524  23.704  38.821  1.00 37.99           C  
ATOM    606  SG  CYS L  83      30.511  24.262  37.398  1.00 42.31           S  
ATOM    607  C   CYS L  83      27.600  22.795  37.526  1.00 37.70           C  
ATOM    608  O   CYS L  83      27.765  22.504  36.342  1.00 35.82           O  
ATOM    609  N   GLY L  84      26.472  23.389  37.962  1.00 34.36           N  
ATOM    610  CA  GLY L  84      25.430  23.717  37.033  1.00 33.20           C  
ATOM    611  C   GLY L  84      24.861  25.048  37.420  1.00 37.12           C  
ATOM    612  O   GLY L  84      24.833  25.412  38.595  1.00 37.31           O  
ATOM    613  N   GLY L  85      24.367  25.816  36.426  1.00 32.09           N  
ATOM    614  CA  GLY L  85      23.818  27.102  36.743  1.00 32.39           C  
ATOM    615  C   GLY L  85      22.990  27.553  35.589  1.00 36.00           C  
ATOM    616  O   GLY L  85      22.975  26.917  34.535  1.00 36.29           O  
ATOM    617  N   TRP L  86      22.264  28.672  35.789  1.00 33.88           N  
ATOM    618  CA  TRP L  86      21.438  29.232  34.765  1.00 32.63           C  
ATOM    619  CB  TRP L  86      20.364  30.192  35.308  1.00 33.09           C  
ATOM    620  CG  TRP L  86      19.472  30.793  34.247  1.00 33.02           C  
ATOM    621  CD2 TRP L  86      18.745  32.021  34.408  1.00 34.67           C  
ATOM    622  CD1 TRP L  86      19.185  30.337  32.994  1.00 33.05           C  
ATOM    623  NE1 TRP L  86      18.321  31.201  32.365  1.00  0.00           N  
ATOM    624  CE2 TRP L  86      18.044  32.244  33.224  1.00 36.19           C  
ATOM    625  CE3 TRP L  86      18.673  32.891  35.456  1.00  0.00           C  
ATOM    626  CZ2 TRP L  86      17.254  33.348  33.070  1.00  0.00           C  
ATOM    627  CZ3 TRP L  86      17.873  34.001  35.299  1.00  0.00           C  
ATOM    628  CH2 TRP L  86      17.178  34.225  34.128  1.00  0.00           C  
ATOM    629  C   TRP L  86      22.326  30.017  33.876  1.00 39.29           C  
ATOM    630  O   TRP L  86      23.244  30.702  34.324  1.00 40.40           O  
ATOM    631  N   GLY L  87      22.077  29.935  32.565  1.00 36.72           N  
ATOM    632  CA  GLY L  87      22.905  30.702  31.706  1.00 37.62           C  
ATOM    633  C   GLY L  87      22.111  31.898  31.378  1.00 43.66           C  
ATOM    634  O   GLY L  87      20.920  31.798  31.071  1.00 42.33           O  
ATOM    635  N   SER L  88      22.785  33.067  31.426  1.00 44.31           N  
ATOM    636  CA  SER L  88      22.152  34.258  30.970  1.00 47.14           C  
ATOM    637  CB  SER L  88      23.096  35.472  30.939  1.00  0.00           C  
ATOM    638  OG  SER L  88      24.151  35.246  30.016  1.00  0.00           O  
ATOM    639  C   SER L  88      21.845  33.870  29.567  1.00 55.82           C  
ATOM    640  O   SER L  88      20.797  34.206  29.021  1.00 57.47           O  
ATOM    641  N   SER L  89      22.796  33.125  28.966  1.00 55.02           N  
ATOM    642  CA  SER L  89      22.587  32.479  27.712  1.00 57.01           C  
ATOM    643  CB  SER L  89      23.869  31.837  27.153  1.00 63.11           C  
ATOM    644  OG  SER L  89      24.835  32.840  26.875  1.00 76.46           O  
ATOM    645  C   SER L  89      21.543  31.363  27.867  1.00 60.53           C  
ATOM    646  O   SER L  89      20.471  31.464  27.271  1.00 61.22           O  
ATOM    647  N   VAL L  90      21.802  30.276  28.670  1.00 55.14           N  
ATOM    648  CA  VAL L  90      20.850  29.165  28.805  1.00 54.26           C  
ATOM    649  CB  VAL L  90      20.630  28.446  27.503  1.00 54.46           C  
ATOM    650  CG1 VAL L  90      21.948  27.757  27.107  1.00  0.00           C  
ATOM    651  CG2 VAL L  90      19.438  27.486  27.647  1.00  0.00           C  
ATOM    652  C   VAL L  90      21.342  28.098  29.831  1.00 55.69           C  
ATOM    653  O   VAL L  90      22.473  28.217  30.289  1.00 56.19           O  
ATOM    654  N   GLY L  91      20.553  27.006  30.195  1.00 32.10           N  
ATOM    655  CA  GLY L  91      20.930  26.015  31.220  1.00 31.79           C  
ATOM    656  C   GLY L  91      22.302  25.514  30.876  1.00 34.06           C  
ATOM    657  O   GLY L  91      22.555  25.131  29.735  1.00 33.39           O  
ATOM    658  N   MET L  92      23.236  25.483  31.858  1.00 31.85           N  
ATOM    659  CA  MET L  92      24.571  25.095  31.490  1.00 33.03           C  
ATOM    660  CB  MET L  92      25.428  26.299  31.087  1.00 38.16           C  
ATOM    661  CG  MET L  92      26.722  25.921  30.378  1.00  0.00           C  
ATOM    662  SD  MET L  92      27.484  27.328  29.527  1.00  0.00           S  
ATOM    663  CE  MET L  92      27.840  28.233  31.061  1.00  0.00           C  
ATOM    664  C   MET L  92      25.257  24.370  32.608  1.00 35.77           C  
ATOM    665  O   MET L  92      24.899  24.514  33.776  1.00 34.29           O  
ATOM    666  N   PHE L  93      26.271  23.548  32.250  1.00 30.83           N  
ATOM    667  CA  PHE L  93      27.021  22.787  33.213  1.00 29.62           C  
ATOM    668  CB  PHE L  93      26.756  21.270  33.168  1.00 29.97           C  
ATOM    669  CG  PHE L  93      25.354  20.986  33.587  1.00 29.65           C  
ATOM    670  CD1 PHE L  93      24.328  21.018  32.670  1.00 29.38           C  
ATOM    671  CD2 PHE L  93      25.064  20.676  34.897  1.00 30.91           C  
ATOM    672  CE1 PHE L  93      23.034  20.749  33.052  1.00 30.13           C  
ATOM    673  CE2 PHE L  93      23.773  20.407  35.284  1.00 32.29           C  
ATOM    674  CZ  PHE L  93      22.754  20.444  34.362  1.00 29.89           C  
ATOM    675  C   PHE L  93      28.479  22.938  32.902  1.00 34.19           C  
ATOM    676  O   PHE L  93      28.860  23.252  31.775  1.00 33.13           O  
ATOM    677  N   GLY L  94      29.335  22.726  33.924  1.00 31.20           N  
ATOM    678  CA  GLY L  94      30.757  22.775  33.744  1.00 32.43           C  
ATOM    679  C   GLY L  94      31.184  21.435  33.215  1.00 36.91           C  
ATOM    680  O   GLY L  94      30.389  20.499  33.143  1.00 33.50           O  
ATOM    681  N   ALA L  95      32.473  21.323  32.839  1.00 37.06           N  
ATOM    682  CA  ALA L  95      33.088  20.145  32.282  1.00 36.99           C  
ATOM    683  CB  ALA L  95      34.537  20.386  31.825  1.00 38.93           C  
ATOM    684  C   ALA L  95      33.111  19.031  33.286  1.00 40.15           C  
ATOM    685  O   ALA L  95      33.060  17.860  32.912  1.00 39.08           O  
ATOM    686  N   GLY L  96      33.245  19.356  34.586  1.00 36.58           N  
ATOM    687  CA  GLY L  96      33.288  18.340  35.605  1.00 35.55           C  
ATOM    688  C   GLY L  96      34.665  18.310  36.203  1.00 39.03           C  
ATOM    689  O   GLY L  96      35.664  18.464  35.500  1.00 39.11           O  
ATOM    690  N   THR L  97      34.742  18.100  37.537  1.00 35.78           N  
ATOM    691  CA  THR L  97      36.002  18.061  38.231  1.00 37.12           C  
ATOM    692  CB  THR L  97      36.092  19.073  39.339  1.00 42.25           C  
ATOM    693  OG1 THR L  97      35.904  20.383  38.823  1.00 44.93           O  
ATOM    694  CG2 THR L  97      37.471  18.963  40.009  1.00 41.17           C  
ATOM    695  C   THR L  97      36.151  16.706  38.857  1.00 40.36           C  
ATOM    696  O   THR L  97      35.253  16.224  39.545  1.00 38.88           O  
ATOM    697  N   THR L  98      37.316  16.059  38.655  1.00 38.78           N  
ATOM    698  CA  THR L  98      37.515  14.739  39.185  1.00 37.92           C  
ATOM    699  CB  THR L  98      38.320  13.851  38.283  1.00 43.76           C  
ATOM    700  OG1 THR L  98      37.679  13.726  37.023  1.00 40.92           O  
ATOM    701  CG2 THR L  98      38.457  12.469  38.946  1.00 40.39           C  
ATOM    702  C   THR L  98      38.269  14.861  40.470  1.00 42.94           C  
ATOM    703  O   THR L  98      39.355  15.437  40.521  1.00 43.37           O  
ATOM    704  N   LEU L  99      37.687  14.308  41.552  1.00 40.27           N  
ATOM    705  CA  LEU L  99      38.291  14.362  42.852  1.00 42.17           C  
ATOM    706  CB  LEU L  99      37.267  14.582  43.980  1.00 43.19           C  
ATOM    707  CG  LEU L  99      37.872  14.557  45.397  1.00 49.12           C  
ATOM    708  CD1 LEU L  99      38.894  15.687  45.600  1.00 50.88           C  
ATOM    709  CD2 LEU L  99      36.768  14.545  46.468  1.00 53.34           C  
ATOM    710  C   LEU L  99      38.965  13.055  43.125  1.00 46.29           C  
ATOM    711  O   LEU L  99      38.344  11.993  43.077  1.00 44.10           O  
ATOM    712  N   THR L 100      40.278  13.110  43.427  1.00 45.00           N  
ATOM    713  CA  THR L 100      41.004  11.916  43.742  0.50 45.37           C  
ATOM    714  CB  THR L 100      42.254  11.730  42.934  0.50 57.57           C  
ATOM    715  OG1 THR L 100      43.133  12.827  43.136  0.50 58.30           O  
ATOM    716  CG2 THR L 100      41.880  11.609  41.448  0.50 55.27           C  
ATOM    717  C   THR L 100      41.418  12.008  45.174  1.00 50.46           C  
ATOM    718  O   THR L 100      41.945  13.027  45.619  1.00 50.45           O  
ATOM    719  N   VAL L 101      41.170  10.928  45.940  1.00 48.61           N  
ATOM    720  CA  VAL L 101      41.572  10.913  47.315  1.00 50.20           C  
ATOM    721  CB  VAL L 101      40.633  10.153  48.207  1.00 54.26           C  
ATOM    722  CG1 VAL L 101      41.224  10.123  49.625  1.00 55.50           C  
ATOM    723  CG2 VAL L 101      39.245  10.812  48.134  1.00 54.03           C  
ATOM    724  C   VAL L 101      42.900  10.226  47.330  1.00 54.60           C  
ATOM    725  O   VAL L 101      43.036   9.104  46.846  1.00 51.64           O  
ATOM    726  N   LEU L 102      43.924  10.903  47.881  1.00 54.01           N  
ATOM    727  CA  LEU L 102      45.261  10.381  47.864  1.00 54.59           C  
ATOM    728  CB  LEU L 102      46.348  11.465  47.944  1.00 57.22           C  
ATOM    729  CG  LEU L 102      46.239  12.499  46.810  1.00 62.41           C  
ATOM    730  CD1 LEU L 102      45.017  13.406  47.009  1.00 64.79           C  
ATOM    731  CD2 LEU L 102      47.545  13.278  46.622  1.00 64.13           C  
ATOM    732  C   LEU L 102      45.467   9.448  49.015  1.00 55.81           C  
ATOM    733  O   LEU L 102      44.635   9.338  49.913  1.00 54.02           O  
ATOM    734  N   GLY L 103      46.597   8.712  48.981  1.00 52.29           N  
ATOM    735  CA  GLY L 103      46.934   7.820  50.050  1.00 52.38           C  
ATOM    736  C   GLY L 103      47.002   6.407  49.493  1.00 53.67           C  
ATOM    737  O   GLY L 103      46.481   5.485  50.176  1.00 54.23           O  
ATOM    738  OXT GLY L 103      47.577   6.228  48.386  1.00  0.00           O1-
TER     739      GLY L 103 
ATOM    740  N   ALA H 104      11.306   8.438  48.483  1.00 54.51           N1+
ATOM    741  CA  ALA H 104      10.233   9.451  48.405  1.00 53.68           C  
ATOM    742  CB  ALA H 104      10.619  10.690  49.229  1.00 55.99           C  
ATOM    743  C   ALA H 104      10.038   9.868  46.984  1.00 53.17           C  
ATOM    744  O   ALA H 104       9.204   9.313  46.270  1.00 51.20           O  
ATOM    745  N   VAL H 105      10.817  10.874  46.541  1.00 48.42           N  
ATOM    746  CA  VAL H 105      10.698  11.367  45.200  1.00 45.36           C  
ATOM    747  CB  VAL H 105      11.319  12.722  45.021  1.00 49.57           C  
ATOM    748  CG1 VAL H 105      11.234  13.120  43.538  1.00 48.36           C  
ATOM    749  CG2 VAL H 105      10.620  13.707  45.974  1.00 50.67           C  
ATOM    750  C   VAL H 105      11.395  10.422  44.273  1.00 43.99           C  
ATOM    751  O   VAL H 105      12.535  10.028  44.516  1.00 43.90           O  
ATOM    752  N   THR H 106      10.707  10.032  43.177  1.00 37.98           N  
ATOM    753  CA  THR H 106      11.295   9.147  42.211  1.00 35.97           C  
ATOM    754  CB  THR H 106      10.726   7.757  42.263  1.00 46.42           C  
ATOM    755  OG1 THR H 106       9.346   7.780  41.927  1.00 49.43           O  
ATOM    756  CG2 THR H 106      10.913   7.196  43.682  1.00 41.55           C  
ATOM    757  C   THR H 106      10.987   9.670  40.837  1.00 35.40           C  
ATOM    758  O   THR H 106       9.876  10.125  40.570  1.00 34.06           O  
ATOM    759  N   LEU H 107      11.990   9.630  39.932  1.00 32.66           N  
ATOM    760  CA  LEU H 107      11.815   9.989  38.549  1.00 32.24           C  
ATOM    761  CB  LEU H 107      12.736  11.128  38.070  1.00 32.28           C  
ATOM    762  CG  LEU H 107      12.404  12.520  38.649  1.00 38.19           C  
ATOM    763  CD1 LEU H 107      11.046  13.030  38.143  1.00 39.15           C  
ATOM    764  CD2 LEU H 107      12.509  12.548  40.177  1.00 37.72           C  
ATOM    765  C   LEU H 107      12.195   8.759  37.779  1.00 36.27           C  
ATOM    766  O   LEU H 107      13.297   8.240  37.947  1.00 35.83           O  
ATOM    767  N   ASP H 108      11.285   8.254  36.916  1.00 33.84           N  
ATOM    768  CA  ASP H 108      11.532   7.025  36.206  1.00 32.27           C  
ATOM    769  CB  ASP H 108      10.517   5.931  36.600  1.00 34.92           C  
ATOM    770  CG  ASP H 108      10.896   4.582  35.995  1.00 43.44           C  
ATOM    771  OD1 ASP H 108      11.671   4.556  35.004  1.00 42.43           O  
ATOM    772  OD2 ASP H 108      10.399   3.551  36.524  1.00 53.28           O1-
ATOM    773  C   ASP H 108      11.400   7.270  34.729  1.00 31.80           C  
ATOM    774  O   ASP H 108      10.296   7.477  34.226  1.00 30.18           O  
ATOM    775  N   GLU H 109      12.536   7.244  33.996  1.00 28.26           N  
ATOM    776  CA  GLU H 109      12.537   7.496  32.577  1.00 28.47           C  
ATOM    777  CB  GLU H 109      13.841   8.141  32.078  1.00 29.56           C  
ATOM    778  CG  GLU H 109      14.186   9.473  32.747  1.00 37.64           C  
ATOM    779  CD  GLU H 109      14.992   9.163  34.003  1.00 42.35           C  
ATOM    780  OE1 GLU H 109      15.023   7.970  34.407  1.00 36.29           O  
ATOM    781  OE2 GLU H 109      15.592  10.115  34.569  1.00 28.33           O1-
ATOM    782  C   GLU H 109      12.372   6.213  31.806  1.00 32.85           C  
ATOM    783  O   GLU H 109      12.834   5.154  32.231  1.00 32.01           O  
ATOM    784  N   SER H 110      11.714   6.299  30.624  1.00 29.20           N  
ATOM    785  CA  SER H 110      11.499   5.171  29.752  1.00 29.38           C  
ATOM    786  CB  SER H 110      10.128   4.499  29.938  1.00 33.26           C  
ATOM    787  OG  SER H 110       9.991   3.993  31.257  1.00 37.70           O  
ATOM    788  C   SER H 110      11.497   5.693  28.342  1.00 32.49           C  
ATOM    789  O   SER H 110      11.438   6.902  28.122  1.00 29.38           O  
ATOM    790  N   GLY H 111      11.542   4.776  27.345  1.00 28.72           N  
ATOM    791  CA  GLY H 111      11.469   5.165  25.959  1.00 29.18           C  
ATOM    792  C   GLY H 111      12.821   5.214  25.300  1.00 35.48           C  
ATOM    793  O   GLY H 111      12.932   5.670  24.163  1.00 37.38           O  
ATOM    794  N   GLY H 112      13.885   4.725  25.967  1.00 31.07           N  
ATOM    795  CA  GLY H 112      15.201   4.790  25.381  1.00 31.69           C  
ATOM    796  C   GLY H 112      15.442   3.583  24.525  1.00 36.21           C  
ATOM    797  O   GLY H 112      14.506   2.941  24.050  1.00 38.13           O  
ATOM    798  N   GLY H 113      16.734   3.248  24.301  1.00 28.83           N  
ATOM    799  CA  GLY H 113      17.074   2.108  23.495  1.00 27.08           C  
ATOM    800  C   GLY H 113      17.556   2.563  22.151  1.00 29.26           C  
ATOM    801  O   GLY H 113      17.824   3.743  21.929  1.00 26.67           O  
ATOM    802  N   LEU H 114      17.706   1.598  21.220  1.00 27.29           N  
ATOM    803  CA  LEU H 114      18.221   1.875  19.908  1.00 28.53           C  
ATOM    804  CB  LEU H 114      18.482   0.602  19.080  1.00 28.95           C  
ATOM    805  CG  LEU H 114      19.087   0.871  17.691  1.00 34.19           C  
ATOM    806  CD1 LEU H 114      20.496   1.471  17.807  1.00 33.50           C  
ATOM    807  CD2 LEU H 114      19.052  -0.390  16.812  1.00 36.14           C  
ATOM    808  C   LEU H 114      17.219   2.714  19.174  1.00 30.01           C  
ATOM    809  O   LEU H 114      16.016   2.470  19.259  1.00 29.89           O  
ATOM    810  N   GLN H 115      17.706   3.739  18.435  1.00 24.79           N  
ATOM    811  CA  GLN H 115      16.842   4.625  17.702  1.00 23.93           C  
ATOM    812  CB  GLN H 115      16.759   6.033  18.316  1.00 22.95           C  
ATOM    813  CG  GLN H 115      16.290   6.034  19.772  1.00 28.06           C  
ATOM    814  CD  GLN H 115      14.875   5.478  19.829  1.00 37.67           C  
ATOM    815  OE1 GLN H 115      14.126   5.550  18.855  1.00 39.76           O  
ATOM    816  NE2 GLN H 115      14.498   4.899  21.001  1.00 32.98           N  
ATOM    817  C   GLN H 115      17.408   4.782  16.320  1.00 30.00           C  
ATOM    818  O   GLN H 115      18.612   4.634  16.112  1.00 29.54           O  
ATOM    819  N   THR H 116      16.535   5.083  15.331  1.00 27.80           N  
ATOM    820  CA  THR H 116      16.955   5.204  13.960  1.00 29.31           C  
ATOM    821  CB  THR H 116      15.850   4.939  12.978  1.00 40.62           C  
ATOM    822  OG1 THR H 116      15.323   3.635  13.175  1.00 39.92           O  
ATOM    823  CG2 THR H 116      16.409   5.066  11.551  1.00 39.21           C  
ATOM    824  C   THR H 116      17.466   6.590  13.705  1.00 31.29           C  
ATOM    825  O   THR H 116      16.905   7.579  14.174  1.00 30.36           O  
ATOM    826  N   PRO H 117      18.530   6.675  12.947  1.00 29.27           N  
ATOM    827  CA  PRO H 117      19.089   7.958  12.628  1.00 29.03           C  
ATOM    828  CD  PRO H 117      19.539   5.628  12.945  1.00 30.39           C  
ATOM    829  CB  PRO H 117      20.451   7.678  12.001  1.00 31.07           C  
ATOM    830  CG  PRO H 117      20.869   6.339  12.638  1.00 35.36           C  
ATOM    831  C   PRO H 117      18.158   8.720  11.746  1.00 31.72           C  
ATOM    832  O   PRO H 117      17.588   8.131  10.829  1.00 31.00           O  
ATOM    833  N   GLY H 118      17.993  10.030  12.009  1.00 28.54           N  
ATOM    834  CA  GLY H 118      17.141  10.852  11.203  1.00 29.04           C  
ATOM    835  C   GLY H 118      15.730  10.618  11.642  1.00 35.35           C  
ATOM    836  O   GLY H 118      14.807  11.272  11.159  1.00 37.08           O  
ATOM    837  N   GLY H 119      15.533   9.689  12.596  1.00 31.75           N  
ATOM    838  CA  GLY H 119      14.209   9.343  13.034  1.00 30.95           C  
ATOM    839  C   GLY H 119      13.876  10.137  14.259  1.00 33.88           C  
ATOM    840  O   GLY H 119      14.435  11.208  14.491  1.00 32.74           O  
ATOM    841  N   ALA H 120      12.932   9.619  15.077  1.00 30.88           N  
ATOM    842  CA  ALA H 120      12.518  10.340  16.248  1.00 30.19           C  
ATOM    843  CB  ALA H 120      11.167  11.052  16.082  1.00  0.00           C  
ATOM    844  C   ALA H 120      12.373   9.407  17.412  1.00 33.79           C  
ATOM    845  O   ALA H 120      12.248   8.193  17.253  1.00 33.47           O  
ATOM    846  N   LEU H 121      12.429   9.973  18.639  1.00 29.25           N  
ATOM    847  CA  LEU H 121      12.263   9.188  19.830  1.00 27.86           C  
ATOM    848  CB  LEU H 121      13.593   8.842  20.539  1.00 28.06           C  
ATOM    849  CG  LEU H 121      14.472  10.041  20.960  1.00 32.57           C  
ATOM    850  CD1 LEU H 121      13.846  10.859  22.104  1.00 32.62           C  
ATOM    851  CD2 LEU H 121      15.902   9.584  21.287  1.00 36.33           C  
ATOM    852  C   LEU H 121      11.385   9.942  20.778  1.00 30.28           C  
ATOM    853  O   LEU H 121      11.217  11.153  20.653  1.00 28.48           O  
ATOM    854  N   SER H 122      10.763   9.221  21.735  1.00 26.96           N  
ATOM    855  CA  SER H 122       9.937   9.853  22.724  1.00 26.71           C  
ATOM    856  CB  SER H 122       8.440   9.563  22.532  1.00 31.85           C  
ATOM    857  OG  SER H 122       7.687  10.219  23.540  1.00 43.21           O  
ATOM    858  C   SER H 122      10.332   9.289  24.053  1.00 29.98           C  
ATOM    859  O   SER H 122      10.273   8.079  24.261  1.00 29.97           O  
ATOM    860  N   LEU H 123      10.737  10.162  24.997  1.00 25.32           N  
ATOM    861  CA  LEU H 123      11.135   9.717  26.304  1.00 25.59           C  
ATOM    862  CB  LEU H 123      12.478  10.302  26.776  1.00 25.53           C  
ATOM    863  CG  LEU H 123      13.691   9.866  25.929  1.00 29.62           C  
ATOM    864  CD1 LEU H 123      14.991  10.488  26.463  1.00 29.42           C  
ATOM    865  CD2 LEU H 123      13.779   8.336  25.814  1.00 30.38           C  
ATOM    866  C   LEU H 123      10.091  10.177  27.266  1.00 31.62           C  
ATOM    867  O   LEU H 123       9.534  11.263  27.115  1.00 30.66           O  
ATOM    868  N   VAL H 124       9.794   9.340  28.279  1.00 29.38           N  
ATOM    869  CA  VAL H 124       8.784   9.663  29.243  1.00 29.86           C  
ATOM    870  CB  VAL H 124       7.642   8.691  29.192  1.00 36.14           C  
ATOM    871  CG1 VAL H 124       6.704   8.952  30.378  1.00 36.70           C  
ATOM    872  CG2 VAL H 124       6.963   8.808  27.817  1.00 36.83           C  
ATOM    873  C   VAL H 124       9.384   9.548  30.610  1.00 33.68           C  
ATOM    874  O   VAL H 124      10.054   8.568  30.928  1.00 32.34           O  
ATOM    875  N   CYS H 125       9.143  10.568  31.456  1.00 31.50           N  
ATOM    876  CA  CYS H 125       9.605  10.584  32.814  1.00 31.86           C  
ATOM    877  CB  CYS H 125      10.337  11.899  33.154  1.00 34.04           C  
ATOM    878  SG  CYS H 125      10.653  12.179  34.922  1.00 40.01           S  
ATOM    879  C   CYS H 125       8.378  10.504  33.667  1.00 33.49           C  
ATOM    880  O   CYS H 125       7.536  11.400  33.633  1.00 34.44           O  
ATOM    881  N   LYS H 126       8.224   9.413  34.446  1.00 30.22           N  
ATOM    882  CA  LYS H 126       7.077   9.360  35.303  1.00 29.55           C  
ATOM    883  CB  LYS H 126       6.419   7.984  35.456  1.00 32.10           C  
ATOM    884  CG  LYS H 126       5.201   8.090  36.373  1.00 35.21           C  
ATOM    885  CD  LYS H 126       4.259   6.895  36.337  1.00 32.72           C  
ATOM    886  CE  LYS H 126       3.037   7.087  37.236  1.00 44.29           C  
ATOM    887  NZ  LYS H 126       3.471   7.477  38.598  1.00 49.49           N1+
ATOM    888  C   LYS H 126       7.537   9.781  36.657  1.00 34.34           C  
ATOM    889  O   LYS H 126       8.504   9.241  37.191  1.00 34.34           O  
ATOM    890  N   ALA H 127       6.837  10.763  37.254  1.00 31.55           N  
ATOM    891  CA  ALA H 127       7.265  11.277  38.521  1.00 32.08           C  
ATOM    892  CB  ALA H 127       7.283  12.814  38.588  1.00 33.21           C  
ATOM    893  C   ALA H 127       6.339  10.793  39.590  1.00 36.78           C  
ATOM    894  O   ALA H 127       5.136  10.652  39.374  1.00 38.01           O  
ATOM    895  N   SER H 128       6.906  10.504  40.782  1.00 32.54           N  
ATOM    896  CA  SER H 128       6.116  10.038  41.885  1.00 34.02           C  
ATOM    897  CB  SER H 128       6.168   8.513  42.078  1.00 36.78           C  
ATOM    898  OG  SER H 128       5.696   7.841  40.922  1.00 50.31           O  
ATOM    899  C   SER H 128       6.703  10.602  43.141  1.00 40.68           C  
ATOM    900  O   SER H 128       7.865  11.004  43.173  1.00 39.42           O  
ATOM    901  N   GLY H 129       5.890  10.649  44.216  1.00 38.57           N  
ATOM    902  CA  GLY H 129       6.375  11.059  45.504  1.00 40.29           C  
ATOM    903  C   GLY H 129       6.230  12.538  45.695  1.00 43.19           C  
ATOM    904  O   GLY H 129       6.611  13.051  46.746  1.00 44.28           O  
ATOM    905  N   PHE H 130       5.708  13.269  44.689  1.00 39.77           N  
ATOM    906  CA  PHE H 130       5.508  14.682  44.865  1.00 38.03           C  
ATOM    907  CB  PHE H 130       6.792  15.528  44.708  1.00 38.61           C  
ATOM    908  CG  PHE H 130       7.325  15.479  43.313  1.00 37.90           C  
ATOM    909  CD1 PHE H 130       8.138  14.446  42.906  1.00 38.88           C  
ATOM    910  CD2 PHE H 130       7.018  16.471  42.408  1.00 38.38           C  
ATOM    911  CE1 PHE H 130       8.636  14.404  41.623  1.00 40.71           C  
ATOM    912  CE2 PHE H 130       7.513  16.435  41.125  1.00 38.00           C  
ATOM    913  CZ  PHE H 130       8.323  15.399  40.729  1.00 37.56           C  
ATOM    914  C   PHE H 130       4.489  15.141  43.865  1.00 39.40           C  
ATOM    915  O   PHE H 130       4.120  14.393  42.961  1.00 38.47           O  
ATOM    916  N   THR H 131       3.995  16.391  44.017  1.00 35.81           N  
ATOM    917  CA  THR H 131       3.009  16.923  43.116  1.00 35.51           C  
ATOM    918  CB  THR H 131       2.120  17.955  43.747  1.00 46.72           C  
ATOM    919  OG1 THR H 131       1.449  17.400  44.868  1.00 51.13           O  
ATOM    920  CG2 THR H 131       1.096  18.435  42.703  1.00 48.43           C  
ATOM    921  C   THR H 131       3.756  17.592  42.005  1.00 38.90           C  
ATOM    922  O   THR H 131       4.415  18.612  42.197  1.00 38.26           O  
ATOM    923  N   PHE H 132       3.627  17.025  40.793  1.00 34.43           N  
ATOM    924  CA  PHE H 132       4.345  17.426  39.613  1.00 33.54           C  
ATOM    925  CB  PHE H 132       4.042  16.475  38.440  1.00 32.41           C  
ATOM    926  CG  PHE H 132       4.792  16.911  37.234  1.00 35.07           C  
ATOM    927  CD1 PHE H 132       6.157  16.768  37.160  1.00 35.01           C  
ATOM    928  CD2 PHE H 132       4.109  17.434  36.161  1.00 34.34           C  
ATOM    929  CE1 PHE H 132       6.832  17.168  36.029  1.00  0.00           C  
ATOM    930  CE2 PHE H 132       4.778  17.831  35.032  1.00  0.00           C  
ATOM    931  CZ  PHE H 132       6.142  17.706  34.966  1.00  0.00           C  
ATOM    932  C   PHE H 132       4.019  18.840  39.208  1.00 36.06           C  
ATOM    933  O   PHE H 132       4.915  19.595  38.834  1.00 34.86           O  
ATOM    934  N   SER H 133       2.738  19.250  39.289  1.00 34.19           N  
ATOM    935  CA  SER H 133       2.321  20.547  38.824  1.00 35.56           C  
ATOM    936  CB  SER H 133       0.800  20.753  38.932  1.00 39.99           C  
ATOM    937  OG  SER H 133       0.398  20.724  40.293  1.00 44.74           O  
ATOM    938  C   SER H 133       2.984  21.647  39.598  1.00 40.54           C  
ATOM    939  O   SER H 133       3.035  22.786  39.137  1.00 40.60           O  
ATOM    940  N   SER H 134       3.476  21.355  40.812  1.00 37.92           N  
ATOM    941  CA  SER H 134       4.119  22.351  41.625  1.00 38.23           C  
ATOM    942  CB  SER H 134       4.306  21.897  43.083  1.00 41.95           C  
ATOM    943  OG  SER H 134       3.042  21.711  43.704  1.00 47.79           O  
ATOM    944  C   SER H 134       5.486  22.686  41.098  1.00 40.49           C  
ATOM    945  O   SER H 134       6.076  23.672  41.540  1.00 41.12           O  
ATOM    946  N   TYR H 135       6.055  21.898  40.158  1.00 34.40           N  
ATOM    947  CA  TYR H 135       7.428  22.199  39.823  1.00 33.18           C  
ATOM    948  CB  TYR H 135       8.412  21.113  40.290  1.00 33.87           C  
ATOM    949  CG  TYR H 135       8.346  21.015  41.774  1.00 36.31           C  
ATOM    950  CD1 TYR H 135       7.382  20.239  42.374  1.00 37.98           C  
ATOM    951  CD2 TYR H 135       9.245  21.693  42.564  1.00 37.32           C  
ATOM    952  CE1 TYR H 135       7.313  20.138  43.743  1.00 38.26           C  
ATOM    953  CE2 TYR H 135       9.181  21.596  43.934  1.00 39.30           C  
ATOM    954  CZ  TYR H 135       8.214  20.819  44.525  1.00 45.75           C  
ATOM    955  OH  TYR H 135       8.147  20.719  45.931  1.00 51.80           O  
ATOM    956  C   TYR H 135       7.673  22.335  38.344  1.00 33.15           C  
ATOM    957  O   TYR H 135       6.969  21.772  37.510  1.00 32.58           O  
ATOM    958  N   ALA H 136       8.699  23.141  37.989  1.00 29.13           N  
ATOM    959  CA  ALA H 136       9.175  23.255  36.637  1.00 28.47           C  
ATOM    960  CB  ALA H 136      10.100  24.463  36.398  1.00 30.12           C  
ATOM    961  C   ALA H 136       9.993  22.012  36.473  1.00 31.73           C  
ATOM    962  O   ALA H 136      10.297  21.372  37.476  1.00 32.64           O  
ATOM    963  N   MET H 137      10.339  21.597  35.234  1.00 28.14           N  
ATOM    964  CA  MET H 137      11.092  20.375  35.096  1.00 26.09           C  
ATOM    965  CB  MET H 137      10.220  19.142  34.805  1.00 26.91           C  
ATOM    966  CG  MET H 137       9.318  18.756  35.979  1.00 30.32           C  
ATOM    967  SD  MET H 137      10.202  18.172  37.459  1.00 33.87           S  
ATOM    968  CE  MET H 137      10.614  16.530  36.800  1.00 29.81           C  
ATOM    969  C   MET H 137      12.079  20.510  33.972  1.00 29.69           C  
ATOM    970  O   MET H 137      11.976  21.416  33.143  1.00 28.59           O  
ATOM    971  N   GLY H 138      13.086  19.603  33.932  1.00 26.87           N  
ATOM    972  CA  GLY H 138      14.054  19.661  32.866  1.00 25.67           C  
ATOM    973  C   GLY H 138      14.615  18.302  32.558  1.00 27.48           C  
ATOM    974  O   GLY H 138      14.440  17.338  33.302  1.00 26.41           O  
ATOM    975  N   TRP H 139      15.318  18.215  31.410  1.00 26.61           N  
ATOM    976  CA  TRP H 139      15.969  17.013  30.950  1.00 26.32           C  
ATOM    977  CB  TRP H 139      15.452  16.484  29.601  1.00 24.75           C  
ATOM    978  CG  TRP H 139      14.094  15.832  29.676  1.00 26.12           C  
ATOM    979  CD2 TRP H 139      13.897  14.424  29.878  1.00 25.71           C  
ATOM    980  CD1 TRP H 139      12.852  16.386  29.573  1.00 28.99           C  
ATOM    981  NE1 TRP H 139      11.892  15.411  29.699  1.00 29.19           N  
ATOM    982  CE2 TRP H 139      12.522  14.198  29.888  1.00 29.86           C  
ATOM    983  CE3 TRP H 139      14.791  13.403  30.043  1.00 26.62           C  
ATOM    984  CZ2 TRP H 139      12.015  12.943  30.062  1.00 28.72           C  
ATOM    985  CZ3 TRP H 139      14.276  12.138  30.219  1.00 27.24           C  
ATOM    986  CH2 TRP H 139      12.915  11.913  30.228  1.00 27.81           C  
ATOM    987  C   TRP H 139      17.419  17.351  30.763  1.00 29.21           C  
ATOM    988  O   TRP H 139      17.767  18.454  30.339  1.00 29.27           O  
ATOM    989  N   VAL H 140      18.304  16.395  31.116  1.00 25.00           N  
ATOM    990  CA  VAL H 140      19.722  16.555  30.967  1.00 25.26           C  
ATOM    991  CB  VAL H 140      20.437  16.710  32.280  1.00 28.62           C  
ATOM    992  CG1 VAL H 140      21.950  16.802  32.015  1.00 28.37           C  
ATOM    993  CG2 VAL H 140      19.857  17.932  33.012  1.00 28.79           C  
ATOM    994  C   VAL H 140      20.217  15.298  30.328  1.00 27.67           C  
ATOM    995  O   VAL H 140      19.609  14.240  30.489  1.00 28.17           O  
ATOM    996  N   ARG H 141      21.331  15.384  29.571  1.00 24.72           N  
ATOM    997  CA  ARG H 141      21.831  14.224  28.883  1.00 23.55           C  
ATOM    998  CB  ARG H 141      21.533  14.278  27.376  1.00 22.60           C  
ATOM    999  CG  ARG H 141      22.147  15.520  26.727  1.00 24.72           C  
ATOM   1000  CD  ARG H 141      21.492  15.956  25.415  1.00 26.94           C  
ATOM   1001  NE  ARG H 141      22.004  15.099  24.313  1.00 27.08           N  
ATOM   1002  CZ  ARG H 141      21.949  15.563  23.030  1.00 34.55           C  
ATOM   1003  NH1 ARG H 141      21.497  16.827  22.780  1.00 26.93           N1+
ATOM   1004  NH2 ARG H 141      22.340  14.767  21.994  1.00 25.33           N  
ATOM   1005  C   ARG H 141      23.320  14.166  29.034  1.00 27.98           C  
ATOM   1006  O   ARG H 141      23.957  15.155  29.397  1.00 28.48           O  
ATOM   1007  N   GLN H 142      23.910  12.972  28.795  1.00 26.14           N  
ATOM   1008  CA  GLN H 142      25.337  12.830  28.863  1.00 26.06           C  
ATOM   1009  CB  GLN H 142      25.829  12.326  30.232  1.00 27.32           C  
ATOM   1010  CG  GLN H 142      27.350  12.250  30.353  1.00 28.65           C  
ATOM   1011  CD  GLN H 142      27.687  11.867  31.787  1.00 34.93           C  
ATOM   1012  OE1 GLN H 142      26.953  11.123  32.435  1.00 33.84           O  
ATOM   1013  NE2 GLN H 142      28.823  12.408  32.304  1.00 31.94           N  
ATOM   1014  C   GLN H 142      25.761  11.838  27.816  1.00 29.45           C  
ATOM   1015  O   GLN H 142      25.397  10.664  27.883  1.00 27.27           O  
ATOM   1016  N   ALA H 143      26.561  12.302  26.828  1.00 27.75           N  
ATOM   1017  CA  ALA H 143      27.072  11.483  25.757  1.00 29.25           C  
ATOM   1018  CB  ALA H 143      27.632  12.296  24.576  1.00 30.62           C  
ATOM   1019  C   ALA H 143      28.192  10.661  26.316  1.00 38.04           C  
ATOM   1020  O   ALA H 143      28.748  10.994  27.360  1.00 35.52           O  
ATOM   1021  N   PRO H 144      28.549   9.585  25.664  1.00 39.23           N  
ATOM   1022  CA  PRO H 144      29.591   8.763  26.206  1.00 40.70           C  
ATOM   1023  CD  PRO H 144      27.603   8.812  24.874  1.00 40.75           C  
ATOM   1024  CB  PRO H 144      29.591   7.486  25.372  1.00 42.64           C  
ATOM   1025  CG  PRO H 144      28.119   7.361  24.927  1.00 45.46           C  
ATOM   1026  C   PRO H 144      30.898   9.482  26.279  1.00 46.38           C  
ATOM   1027  O   PRO H 144      31.317  10.065  25.282  1.00 48.05           O  
ATOM   1028  N   GLY H 145      31.559   9.439  27.454  1.00 43.33           N  
ATOM   1029  CA  GLY H 145      32.846  10.045  27.632  1.00 43.38           C  
ATOM   1030  C   GLY H 145      32.712  11.535  27.733  1.00 46.60           C  
ATOM   1031  O   GLY H 145      33.707  12.250  27.616  1.00 48.05           O  
ATOM   1032  N   LYS H 146      31.486  12.051  27.959  1.00 39.51           N  
ATOM   1033  CA  LYS H 146      31.299  13.477  28.040  1.00 37.48           C  
ATOM   1034  CB  LYS H 146      30.392  14.064  26.939  1.00 39.71           C  
ATOM   1035  CG  LYS H 146      31.049  14.254  25.568  1.00 55.54           C  
ATOM   1036  CD  LYS H 146      31.347  12.972  24.791  1.00 75.20           C  
ATOM   1037  CE  LYS H 146      32.816  12.543  24.853  1.00 95.26           C  
ATOM   1038  NZ  LYS H 146      33.085  11.503  23.833  1.00109.07           N1+
ATOM   1039  C   LYS H 146      30.643  13.822  29.344  1.00 36.65           C  
ATOM   1040  O   LYS H 146      30.344  12.954  30.163  1.00 33.84           O  
ATOM   1041  N   GLY H 147      30.437  15.140  29.571  1.00 33.31           N  
ATOM   1042  CA  GLY H 147      29.831  15.640  30.775  1.00 33.18           C  
ATOM   1043  C   GLY H 147      28.354  15.816  30.570  1.00 35.96           C  
ATOM   1044  O   GLY H 147      27.793  15.407  29.556  1.00 34.32           O  
ATOM   1045  N   LEU H 148      27.694  16.451  31.562  1.00 32.78           N  
ATOM   1046  CA  LEU H 148      26.280  16.705  31.563  1.00 31.26           C  
ATOM   1047  CB  LEU H 148      25.774  17.138  32.951  1.00 31.67           C  
ATOM   1048  CG  LEU H 148      26.025  16.085  34.049  1.00 34.91           C  
ATOM   1049  CD1 LEU H 148      25.508  16.563  35.415  1.00 34.92           C  
ATOM   1050  CD2 LEU H 148      25.461  14.714  33.650  1.00 33.92           C  
ATOM   1051  C   LEU H 148      25.996  17.834  30.612  1.00 33.80           C  
ATOM   1052  O   LEU H 148      26.772  18.783  30.506  1.00 33.91           O  
ATOM   1053  N   GLU H 149      24.860  17.737  29.884  1.00 29.57           N  
ATOM   1054  CA  GLU H 149      24.438  18.747  28.951  1.00 29.21           C  
ATOM   1055  CB  GLU H 149      24.578  18.298  27.486  1.00 29.70           C  
ATOM   1056  CG  GLU H 149      24.141  19.340  26.455  1.00 34.45           C  
ATOM   1057  CD  GLU H 149      24.320  18.720  25.077  1.00 51.91           C  
ATOM   1058  OE1 GLU H 149      25.388  18.093  24.844  1.00 61.45           O  
ATOM   1059  OE2 GLU H 149      23.385  18.853  24.243  1.00 46.11           O1-
ATOM   1060  C   GLU H 149      22.974  18.968  29.199  1.00 30.18           C  
ATOM   1061  O   GLU H 149      22.208  18.013  29.307  1.00 28.73           O  
ATOM   1062  N   TRP H 150      22.532  20.238  29.287  1.00 27.36           N  
ATOM   1063  CA  TRP H 150      21.150  20.503  29.587  1.00 27.54           C  
ATOM   1064  CB  TRP H 150      20.988  21.874  30.268  1.00 27.38           C  
ATOM   1065  CG  TRP H 150      19.604  22.217  30.749  1.00 28.25           C  
ATOM   1066  CD2 TRP H 150      18.673  23.002  29.996  1.00 27.51           C  
ATOM   1067  CD1 TRP H 150      18.992  21.909  31.928  1.00 30.92           C  
ATOM   1068  NE1 TRP H 150      17.732  22.455  31.957  1.00 30.40           N  
ATOM   1069  CE2 TRP H 150      17.523  23.131  30.773  1.00 31.11           C  
ATOM   1070  CE3 TRP H 150      18.771  23.572  28.760  1.00 28.48           C  
ATOM   1071  CZ2 TRP H 150      16.446  23.837  30.322  1.00 30.16           C  
ATOM   1072  CZ3 TRP H 150      17.682  24.279  28.305  1.00 29.62           C  
ATOM   1073  CH2 TRP H 150      16.546  24.407  29.072  1.00 29.70           C  
ATOM   1074  C   TRP H 150      20.371  20.477  28.301  1.00 31.56           C  
ATOM   1075  O   TRP H 150      20.749  21.153  27.350  1.00 32.23           O  
ATOM   1076  N   VAL H 151      19.345  19.594  28.211  1.00 27.17           N  
ATOM   1077  CA  VAL H 151      18.518  19.410  27.038  1.00 26.03           C  
ATOM   1078  CB  VAL H 151      17.969  18.018  26.967  1.00 28.85           C  
ATOM   1079  CG1 VAL H 151      17.095  17.894  25.707  1.00 28.24           C  
ATOM   1080  CG2 VAL H 151      19.152  17.037  27.010  1.00 28.14           C  
ATOM   1081  C   VAL H 151      17.350  20.348  26.863  1.00 27.57           C  
ATOM   1082  O   VAL H 151      17.233  21.019  25.837  1.00 25.84           O  
ATOM   1083  N   ALA H 152      16.444  20.417  27.868  1.00 24.34           N  
ATOM   1084  CA  ALA H 152      15.230  21.180  27.716  1.00 24.46           C  
ATOM   1085  CB  ALA H 152      14.175  20.483  26.840  1.00 24.54           C  
ATOM   1086  C   ALA H 152      14.611  21.378  29.069  1.00 28.25           C  
ATOM   1087  O   ALA H 152      14.953  20.688  30.028  1.00 26.45           O  
ATOM   1088  N   GLY H 153      13.675  22.348  29.175  1.00 25.69           N  
ATOM   1089  CA  GLY H 153      13.020  22.617  30.427  1.00 23.27           C  
ATOM   1090  C   GLY H 153      11.641  23.126  30.139  1.00 28.93           C  
ATOM   1091  O   GLY H 153      11.375  23.645  29.055  1.00 28.60           O  
ATOM   1092  N   ILE H 154      10.727  22.985  31.125  1.00 27.38           N  
ATOM   1093  CA  ILE H 154       9.360  23.380  30.937  1.00 27.62           C  
ATOM   1094  CB  ILE H 154       8.520  22.185  30.577  1.00 29.82           C  
ATOM   1095  CG1 ILE H 154       7.133  22.568  30.048  1.00 30.62           C  
ATOM   1096  CG2 ILE H 154       8.499  21.246  31.793  1.00 27.84           C  
ATOM   1097  CD1 ILE H 154       6.447  21.390  29.355  1.00 35.30           C  
ATOM   1098  C   ILE H 154       8.840  23.980  32.218  1.00 31.59           C  
ATOM   1099  O   ILE H 154       9.221  23.557  33.309  1.00 30.60           O  
ATOM   1100  N   SER H 155       7.947  24.992  32.103  1.00 28.66           N  
ATOM   1101  CA  SER H 155       7.363  25.640  33.249  1.00 29.61           C  
ATOM   1102  CB  SER H 155       6.619  26.942  32.905  1.00 38.08           C  
ATOM   1103  OG  SER H 155       5.536  26.670  32.028  1.00  0.00           O  
ATOM   1104  C   SER H 155       6.385  24.692  33.863  1.00 34.05           C  
ATOM   1105  O   SER H 155       5.844  23.811  33.198  1.00 32.45           O  
ATOM   1106  N   ASP H 156       6.174  24.841  35.184  1.00 32.27           N  
ATOM   1107  CA  ASP H 156       5.334  23.962  35.949  1.00 33.84           C  
ATOM   1108  CB  ASP H 156       5.514  24.133  37.471  1.00 37.76           C  
ATOM   1109  CG  ASP H 156       5.144  25.551  37.883  1.00  0.00           C  
ATOM   1110  OD1 ASP H 156       5.554  26.504  37.167  1.00  0.00           O  
ATOM   1111  OD2 ASP H 156       4.457  25.702  38.928  1.00  0.00           O1-
ATOM   1112  C   ASP H 156       3.915  24.152  35.652  1.00 40.23           C  
ATOM   1113  O   ASP H 156       3.183  23.159  35.531  1.00 39.45           O  
ATOM   1114  N   ASP H 157       3.583  25.461  35.534  1.00  0.00           N  
ATOM   1115  CA  ASP H 157       2.288  26.038  35.385  1.00  0.00           C  
ATOM   1116  CB  ASP H 157       2.290  27.572  35.502  1.00  0.00           C  
ATOM   1117  CG  ASP H 157       2.579  27.940  36.949  1.00  0.00           C  
ATOM   1118  OD1 ASP H 157       2.590  27.015  37.804  1.00  0.00           O  
ATOM   1119  OD2 ASP H 157       2.796  29.152  37.219  1.00  0.00           O1-
ATOM   1120  C   ASP H 157       1.790  25.704  34.040  1.00  0.00           C  
ATOM   1121  O   ASP H 157       1.389  26.564  33.257  1.00  0.00           O  
ATOM   1122  N   GLY H 158       1.816  24.404  33.759  1.00 39.25           N  
ATOM   1123  CA  GLY H 158       1.184  23.911  32.597  1.00 39.88           C  
ATOM   1124  C   GLY H 158       1.931  24.228  31.350  1.00 45.18           C  
ATOM   1125  O   GLY H 158       1.309  24.569  30.349  1.00 46.55           O  
ATOM   1126  N   ASP H 159       3.271  24.140  31.374  1.00 38.96           N  
ATOM   1127  CA  ASP H 159       4.084  24.290  30.197  1.00 37.43           C  
ATOM   1128  CB  ASP H 159       4.049  23.087  29.230  1.00  0.00           C  
ATOM   1129  CG  ASP H 159       2.645  22.846  28.696  1.00  0.00           C  
ATOM   1130  OD1 ASP H 159       1.827  22.253  29.447  1.00  0.00           O  
ATOM   1131  OD2 ASP H 159       2.376  23.233  27.527  1.00  0.00           O1-
ATOM   1132  C   ASP H 159       3.789  25.532  29.424  1.00 39.36           C  
ATOM   1133  O   ASP H 159       3.662  25.487  28.202  1.00 38.82           O  
ATOM   1134  N   SER H 160       3.679  26.678  30.115  1.00 36.62           N  
ATOM   1135  CA  SER H 160       3.483  27.919  29.427  1.00 35.16           C  
ATOM   1136  CB  SER H 160       3.149  29.080  30.379  1.00  0.00           C  
ATOM   1137  OG  SER H 160       1.905  28.843  31.021  1.00  0.00           O  
ATOM   1138  C   SER H 160       4.751  28.275  28.708  1.00 39.17           C  
ATOM   1139  O   SER H 160       4.710  28.823  27.607  1.00 39.79           O  
ATOM   1140  N   TYR H 161       5.919  27.961  29.312  1.00 34.26           N  
ATOM   1141  CA  TYR H 161       7.188  28.329  28.739  1.00 34.43           C  
ATOM   1142  CB  TYR H 161       7.960  29.333  29.615  1.00 40.01           C  
ATOM   1143  CG  TYR H 161       9.258  29.652  28.956  1.00  0.00           C  
ATOM   1144  CD1 TYR H 161       9.339  30.619  27.981  1.00  0.00           C  
ATOM   1145  CD2 TYR H 161      10.403  28.983  29.322  1.00  0.00           C  
ATOM   1146  CE1 TYR H 161      10.539  30.910  27.376  1.00  0.00           C  
ATOM   1147  CE2 TYR H 161      11.606  29.268  28.723  1.00  0.00           C  
ATOM   1148  CZ  TYR H 161      11.675  30.234  27.749  1.00  0.00           C  
ATOM   1149  OH  TYR H 161      12.911  30.528  27.134  1.00  0.00           O  
ATOM   1150  C   TYR H 161       8.043  27.105  28.609  1.00 35.78           C  
ATOM   1151  O   TYR H 161       8.013  26.220  29.463  1.00 34.10           O  
ATOM   1152  N   ILE H 162       8.827  27.028  27.510  1.00 33.73           N  
ATOM   1153  CA  ILE H 162       9.689  25.911  27.238  1.00 33.24           C  
ATOM   1154  CB  ILE H 162       9.190  25.071  26.101  1.00 36.76           C  
ATOM   1155  CG1 ILE H 162       7.810  24.472  26.418  1.00  0.00           C  
ATOM   1156  CG2 ILE H 162      10.265  24.024  25.788  1.00 31.89           C  
ATOM   1157  CD1 ILE H 162       7.126  23.859  25.196  1.00  0.00           C  
ATOM   1158  C   ILE H 162      11.020  26.454  26.803  1.00 36.60           C  
ATOM   1159  O   ILE H 162      11.092  27.548  26.246  1.00 35.75           O  
ATOM   1160  N   SER H 163      12.122  25.714  27.077  1.00 32.19           N  
ATOM   1161  CA  SER H 163      13.415  26.136  26.613  1.00 31.91           C  
ATOM   1162  CB  SER H 163      14.218  26.917  27.669  1.00  0.00           C  
ATOM   1163  OG  SER H 163      14.380  26.132  28.840  1.00  0.00           O  
ATOM   1164  C   SER H 163      14.200  24.919  26.212  1.00 34.23           C  
ATOM   1165  O   SER H 163      13.968  23.825  26.725  1.00 30.48           O  
ATOM   1166  N   TYR H 164      15.157  25.080  25.268  1.00 31.05           N  
ATOM   1167  CA  TYR H 164      15.871  23.942  24.741  1.00 30.09           C  
ATOM   1168  CB  TYR H 164      15.392  23.527  23.340  1.00 31.33           C  
ATOM   1169  CG  TYR H 164      13.953  23.145  23.410  1.00 30.42           C  
ATOM   1170  CD1 TYR H 164      13.578  21.882  23.806  1.00 31.05           C  
ATOM   1171  CD2 TYR H 164      12.980  24.056  23.074  1.00 31.17           C  
ATOM   1172  CE1 TYR H 164      12.249  21.533  23.862  1.00 30.39           C  
ATOM   1173  CE2 TYR H 164      11.650  23.715  23.128  1.00 31.67           C  
ATOM   1174  CZ  TYR H 164      11.284  22.452  23.524  1.00 34.07           C  
ATOM   1175  OH  TYR H 164       9.918  22.101  23.581  1.00 32.19           O  
ATOM   1176  C   TYR H 164      17.324  24.291  24.576  1.00 34.70           C  
ATOM   1177  O   TYR H 164      17.674  25.440  24.312  1.00 34.30           O  
ATOM   1178  N   ALA H 165      18.206  23.276  24.709  1.00 30.90           N  
ATOM   1179  CA  ALA H 165      19.624  23.425  24.508  1.00 30.72           C  
ATOM   1180  CB  ALA H 165      20.433  22.164  24.832  1.00  0.00           C  
ATOM   1181  C   ALA H 165      19.859  23.686  23.053  1.00 34.17           C  
ATOM   1182  O   ALA H 165      19.036  23.342  22.210  1.00 32.16           O  
ATOM   1183  N   THR H 166      21.016  24.294  22.726  1.00 33.45           N  
ATOM   1184  CA  THR H 166      21.345  24.654  21.373  1.00 34.99           C  
ATOM   1185  CB  THR H 166      22.659  25.375  21.272  1.00 38.92           C  
ATOM   1186  OG1 THR H 166      22.850  25.867  19.954  1.00  0.00           O  
ATOM   1187  CG2 THR H 166      23.792  24.406  21.650  1.00  0.00           C  
ATOM   1188  C   THR H 166      21.438  23.434  20.507  1.00 38.58           C  
ATOM   1189  O   THR H 166      21.040  23.465  19.344  1.00 37.36           O  
ATOM   1190  N   ALA H 167      21.977  22.324  21.045  1.00 34.23           N  
ATOM   1191  CA  ALA H 167      22.201  21.151  20.245  1.00 34.27           C  
ATOM   1192  CB  ALA H 167      22.868  20.014  21.038  1.00 34.12           C  
ATOM   1193  C   ALA H 167      20.906  20.615  19.696  1.00 37.45           C  
ATOM   1194  O   ALA H 167      20.867  20.134  18.564  1.00 36.52           O  
ATOM   1195  N   VAL H 168      19.852  20.587  20.535  1.00 33.08           N  
ATOM   1196  CA  VAL H 168      18.529  20.104  20.227  1.00 31.46           C  
ATOM   1197  CB  VAL H 168      17.837  19.513  21.420  1.00 32.80           C  
ATOM   1198  CG1 VAL H 168      18.641  18.277  21.867  1.00 31.46           C  
ATOM   1199  CG2 VAL H 168      17.692  20.594  22.502  1.00 32.33           C  
ATOM   1200  C   VAL H 168      17.593  21.092  19.577  1.00 35.18           C  
ATOM   1201  O   VAL H 168      16.580  20.672  19.020  1.00 33.22           O  
ATOM   1202  N   LYS H 169      17.840  22.417  19.672  1.00 36.80           N  
ATOM   1203  CA  LYS H 169      16.849  23.371  19.231  1.00 38.33           C  
ATOM   1204  CB  LYS H 169      17.266  24.849  19.373  1.00 42.88           C  
ATOM   1205  CG  LYS H 169      17.144  25.354  20.814  1.00 56.28           C  
ATOM   1206  CD  LYS H 169      17.686  26.765  21.047  1.00 70.99           C  
ATOM   1207  CE  LYS H 169      19.090  26.803  21.654  1.00 75.69           C  
ATOM   1208  NZ  LYS H 169      19.500  28.206  21.890  1.00 78.79           N1+
ATOM   1209  C   LYS H 169      16.369  23.129  17.832  1.00 40.77           C  
ATOM   1210  O   LYS H 169      17.143  22.913  16.900  1.00 41.23           O  
ATOM   1211  N   GLY H 170      15.022  23.147  17.695  1.00 37.29           N  
ATOM   1212  CA  GLY H 170      14.305  22.988  16.462  1.00 37.80           C  
ATOM   1213  C   GLY H 170      13.833  21.567  16.350  1.00 40.21           C  
ATOM   1214  O   GLY H 170      12.799  21.295  15.740  1.00 40.85           O  
ATOM   1215  N   ARG H 171      14.649  20.627  16.860  1.00 34.14           N  
ATOM   1216  CA  ARG H 171      14.411  19.208  16.891  1.00 33.03           C  
ATOM   1217  CB  ARG H 171      15.713  18.396  16.912  1.00 30.42           C  
ATOM   1218  CG  ARG H 171      16.562  18.596  15.656  1.00 37.06           C  
ATOM   1219  CD  ARG H 171      17.844  17.766  15.663  1.00 36.31           C  
ATOM   1220  NE  ARG H 171      18.582  18.112  16.908  1.00 31.93           N  
ATOM   1221  CZ  ARG H 171      19.365  17.172  17.512  1.00 37.87           C  
ATOM   1222  NH1 ARG H 171      19.519  15.943  16.940  1.00 33.91           N1+
ATOM   1223  NH2 ARG H 171      19.976  17.448  18.700  1.00 33.83           N  
ATOM   1224  C   ARG H 171      13.570  18.732  18.048  1.00 35.74           C  
ATOM   1225  O   ARG H 171      12.931  17.684  17.941  1.00 34.47           O  
ATOM   1226  N   ALA H 172      13.576  19.444  19.200  1.00 32.88           N  
ATOM   1227  CA  ALA H 172      12.997  18.862  20.387  1.00 31.52           C  
ATOM   1228  CB  ALA H 172      13.960  18.861  21.587  1.00 32.21           C  
ATOM   1229  C   ALA H 172      11.738  19.526  20.848  1.00 35.53           C  
ATOM   1230  O   ALA H 172      11.491  20.706  20.601  1.00 35.03           O  
ATOM   1231  N   THR H 173      10.881  18.723  21.521  1.00 30.12           N  
ATOM   1232  CA  THR H 173       9.665  19.214  22.099  1.00 29.27           C  
ATOM   1233  CB  THR H 173       8.438  18.784  21.350  1.00 39.06           C  
ATOM   1234  OG1 THR H 173       8.508  19.230  20.005  1.00 44.55           O  
ATOM   1235  CG2 THR H 173       7.198  19.382  22.035  1.00 34.79           C  
ATOM   1236  C   THR H 173       9.564  18.654  23.490  1.00 29.58           C  
ATOM   1237  O   THR H 173       9.587  17.439  23.685  1.00 28.89           O  
ATOM   1238  N   ILE H 174       9.444  19.544  24.497  1.00 26.47           N  
ATOM   1239  CA  ILE H 174       9.285  19.138  25.866  1.00 26.87           C  
ATOM   1240  CB  ILE H 174      10.172  19.864  26.839  1.00 30.24           C  
ATOM   1241  CG1 ILE H 174      10.146  19.181  28.220  1.00 30.96           C  
ATOM   1242  CG2 ILE H 174       9.744  21.337  26.873  1.00 28.94           C  
ATOM   1243  CD1 ILE H 174      11.228  19.690  29.172  1.00 31.69           C  
ATOM   1244  C   ILE H 174       7.866  19.453  26.206  1.00 30.82           C  
ATOM   1245  O   ILE H 174       7.344  20.501  25.830  1.00 29.29           O  
ATOM   1246  N   SER H 175       7.182  18.509  26.877  1.00 28.87           N  
ATOM   1247  CA  SER H 175       5.817  18.735  27.235  1.00 27.74           C  
ATOM   1248  CB  SER H 175       4.818  18.159  26.218  1.00 30.53           C  
ATOM   1249  OG  SER H 175       4.957  16.747  26.145  1.00 29.58           O  
ATOM   1250  C   SER H 175       5.586  18.041  28.535  1.00 29.44           C  
ATOM   1251  O   SER H 175       6.424  17.261  28.983  1.00 28.77           O  
ATOM   1252  N   ARG H 176       4.446  18.331  29.192  1.00 25.17           N  
ATOM   1253  CA  ARG H 176       4.192  17.710  30.458  1.00 26.12           C  
ATOM   1254  CB  ARG H 176       4.611  18.590  31.650  1.00 26.23           C  
ATOM   1255  CG  ARG H 176       3.904  19.948  31.683  1.00 30.63           C  
ATOM   1256  CD  ARG H 176       4.549  20.959  32.637  1.00 33.55           C  
ATOM   1257  NE  ARG H 176       4.313  20.503  34.037  1.00 33.31           N  
ATOM   1258  CZ  ARG H 176       5.257  20.743  34.994  1.00 37.88           C  
ATOM   1259  NH1 ARG H 176       6.438  21.338  34.654  1.00 30.89           N1+
ATOM   1260  NH2 ARG H 176       5.020  20.394  36.291  1.00 32.53           N  
ATOM   1261  C   ARG H 176       2.720  17.442  30.572  1.00 33.40           C  
ATOM   1262  O   ARG H 176       1.900  18.064  29.897  1.00 33.12           O  
ATOM   1263  N   ASP H 177       2.362  16.454  31.419  1.00 32.99           N  
ATOM   1264  CA  ASP H 177       0.993  16.101  31.674  1.00 33.39           C  
ATOM   1265  CB  ASP H 177       0.608  14.751  31.043  1.00 34.41           C  
ATOM   1266  CG  ASP H 177      -0.896  14.555  31.155  1.00 44.23           C  
ATOM   1267  OD1 ASP H 177      -1.509  15.139  32.088  1.00 38.93           O  
ATOM   1268  OD2 ASP H 177      -1.454  13.815  30.301  1.00 52.74           O1-
ATOM   1269  C   ASP H 177       0.886  15.966  33.162  1.00 36.52           C  
ATOM   1270  O   ASP H 177       1.198  14.914  33.717  1.00 36.86           O  
ATOM   1271  N   ASN H 178       0.425  17.034  33.843  1.00 34.44           N  
ATOM   1272  CA  ASN H 178       0.360  17.055  35.279  1.00 36.27           C  
ATOM   1273  CB  ASN H 178      -0.135  18.405  35.828  1.00 38.56           C  
ATOM   1274  CG  ASN H 178       0.914  19.460  35.495  1.00 47.13           C  
ATOM   1275  OD1 ASN H 178       2.111  19.182  35.463  1.00 37.93           O  
ATOM   1276  ND2 ASN H 178       0.452  20.713  35.233  1.00 37.52           N  
ATOM   1277  C   ASN H 178      -0.572  15.988  35.776  1.00 43.08           C  
ATOM   1278  O   ASN H 178      -0.316  15.364  36.805  1.00 43.60           O  
ATOM   1279  N   GLY H 179      -1.696  15.757  35.070  1.00 40.17           N  
ATOM   1280  CA  GLY H 179      -2.647  14.769  35.512  1.00 41.00           C  
ATOM   1281  C   GLY H 179      -2.011  13.407  35.505  1.00 43.87           C  
ATOM   1282  O   GLY H 179      -2.251  12.594  36.396  1.00 44.14           O  
ATOM   1283  N   GLN H 180      -1.228  13.120  34.448  1.00 39.30           N  
ATOM   1284  CA  GLN H 180      -0.508  11.892  34.238  1.00 38.08           C  
ATOM   1285  CB  GLN H 180       0.001  11.732  32.796  1.00 38.79           C  
ATOM   1286  CG  GLN H 180      -1.126  11.423  31.814  1.00 43.24           C  
ATOM   1287  CD  GLN H 180      -1.650  10.043  32.179  1.00 52.51           C  
ATOM   1288  OE1 GLN H 180      -0.886   9.084  32.268  1.00 45.64           O  
ATOM   1289  NE2 GLN H 180      -2.985   9.940  32.415  1.00 44.21           N  
ATOM   1290  C   GLN H 180       0.675  11.799  35.156  1.00 38.07           C  
ATOM   1291  O   GLN H 180       1.128  10.700  35.470  1.00 38.46           O  
ATOM   1292  N   SER H 181       1.202  12.956  35.608  1.00 31.80           N  
ATOM   1293  CA  SER H 181       2.403  13.017  36.397  1.00 31.48           C  
ATOM   1294  CB  SER H 181       2.350  12.155  37.670  1.00 38.96           C  
ATOM   1295  OG  SER H 181       3.492  12.417  38.472  1.00 52.36           O  
ATOM   1296  C   SER H 181       3.558  12.566  35.555  1.00 32.54           C  
ATOM   1297  O   SER H 181       4.423  11.811  36.001  1.00 33.18           O  
ATOM   1298  N   THR H 182       3.594  13.044  34.289  1.00 29.61           N  
ATOM   1299  CA  THR H 182       4.648  12.665  33.391  1.00 27.42           C  
ATOM   1300  CB  THR H 182       4.150  11.776  32.296  1.00 33.33           C  
ATOM   1301  OG1 THR H 182       3.500  10.634  32.830  1.00 29.55           O  
ATOM   1302  CG2 THR H 182       5.361  11.327  31.484  1.00 34.76           C  
ATOM   1303  C   THR H 182       5.205  13.893  32.716  1.00 29.76           C  
ATOM   1304  O   THR H 182       4.513  14.897  32.558  1.00 29.56           O  
ATOM   1305  N   VAL H 183       6.499  13.829  32.320  1.00 26.87           N  
ATOM   1306  CA  VAL H 183       7.195  14.839  31.562  1.00 25.81           C  
ATOM   1307  CB  VAL H 183       8.424  15.372  32.235  1.00 29.34           C  
ATOM   1308  CG1 VAL H 183       9.066  16.435  31.326  1.00 29.07           C  
ATOM   1309  CG2 VAL H 183       8.043  15.892  33.630  1.00 29.80           C  
ATOM   1310  C   VAL H 183       7.665  14.112  30.342  1.00 29.49           C  
ATOM   1311  O   VAL H 183       8.134  12.980  30.445  1.00 30.08           O  
ATOM   1312  N   ARG H 184       7.562  14.736  29.151  1.00 26.47           N  
ATOM   1313  CA  ARG H 184       7.890  14.016  27.949  1.00 25.92           C  
ATOM   1314  CB  ARG H 184       6.643  13.827  27.064  1.00 29.71           C  
ATOM   1315  CG  ARG H 184       6.853  13.068  25.754  1.00 33.18           C  
ATOM   1316  CD  ARG H 184       5.562  12.957  24.938  1.00 40.72           C  
ATOM   1317  NE  ARG H 184       5.864  12.205  23.689  1.00 38.04           N  
ATOM   1318  CZ  ARG H 184       4.862  11.902  22.814  1.00 58.45           C  
ATOM   1319  NH1 ARG H 184       3.589  12.322  23.064  1.00 45.30           N1+
ATOM   1320  NH2 ARG H 184       5.130  11.180  21.687  1.00 50.37           N  
ATOM   1321  C   ARG H 184       8.892  14.791  27.150  1.00 27.64           C  
ATOM   1322  O   ARG H 184       8.838  16.016  27.076  1.00 28.24           O  
ATOM   1323  N   LEU H 185       9.859  14.070  26.542  1.00 24.64           N  
ATOM   1324  CA  LEU H 185      10.835  14.710  25.710  1.00 25.95           C  
ATOM   1325  CB  LEU H 185      12.268  14.611  26.264  1.00 25.46           C  
ATOM   1326  CG  LEU H 185      13.326  15.294  25.378  1.00 30.10           C  
ATOM   1327  CD1 LEU H 185      13.100  16.811  25.299  1.00 29.77           C  
ATOM   1328  CD2 LEU H 185      14.750  14.923  25.825  1.00 31.48           C  
ATOM   1329  C   LEU H 185      10.826  14.016  24.379  1.00 29.36           C  
ATOM   1330  O   LEU H 185      11.099  12.820  24.284  1.00 28.00           O  
ATOM   1331  N   GLN H 186      10.513  14.765  23.304  1.00 26.86           N  
ATOM   1332  CA  GLN H 186      10.492  14.205  21.981  1.00 26.89           C  
ATOM   1333  CB  GLN H 186       9.191  14.525  21.226  1.00 28.00           C  
ATOM   1334  CG  GLN H 186       7.949  13.970  21.929  1.00 32.29           C  
ATOM   1335  CD  GLN H 186       6.711  14.428  21.169  1.00 45.25           C  
ATOM   1336  OE1 GLN H 186       6.405  13.924  20.091  1.00 49.09           O  
ATOM   1337  NE2 GLN H 186       5.976  15.414  21.750  1.00 35.50           N  
ATOM   1338  C   GLN H 186      11.626  14.842  21.241  1.00 30.74           C  
ATOM   1339  O   GLN H 186      11.879  16.036  21.400  1.00 29.25           O  
ATOM   1340  N   LEU H 187      12.365  14.042  20.444  1.00 27.86           N  
ATOM   1341  CA  LEU H 187      13.477  14.545  19.687  1.00 28.64           C  
ATOM   1342  CB  LEU H 187      14.824  14.199  20.353  1.00 28.72           C  
ATOM   1343  CG  LEU H 187      16.071  14.813  19.689  1.00 34.26           C  
ATOM   1344  CD1 LEU H 187      16.008  16.349  19.703  1.00 33.76           C  
ATOM   1345  CD2 LEU H 187      17.357  14.282  20.347  1.00 35.13           C  
ATOM   1346  C   LEU H 187      13.416  13.903  18.327  1.00 33.86           C  
ATOM   1347  O   LEU H 187      13.177  12.701  18.220  1.00 34.29           O  
ATOM   1348  N   ASN H 188      13.628  14.689  17.246  1.00 31.65           N  
ATOM   1349  CA  ASN H 188      13.557  14.143  15.914  1.00 31.67           C  
ATOM   1350  CB  ASN H 188      12.371  14.667  15.079  1.00 36.65           C  
ATOM   1351  CG  ASN H 188      12.528  16.165  14.854  1.00 57.03           C  
ATOM   1352  OD1 ASN H 188      13.359  16.820  15.480  1.00 52.60           O  
ATOM   1353  ND2 ASN H 188      11.695  16.727  13.938  1.00 53.99           N  
ATOM   1354  C   ASN H 188      14.824  14.482  15.186  1.00 34.50           C  
ATOM   1355  O   ASN H 188      15.702  15.146  15.732  1.00 33.31           O  
ATOM   1356  N   ASN H 189      14.952  14.004  13.926  1.00 32.18           N  
ATOM   1357  CA  ASN H 189      16.137  14.241  13.146  1.00 31.99           C  
ATOM   1358  CB  ASN H 189      16.341  15.720  12.774  1.00 32.86           C  
ATOM   1359  CG  ASN H 189      15.295  16.090  11.730  1.00 45.41           C  
ATOM   1360  OD1 ASN H 189      14.617  17.111  11.838  1.00 40.62           O  
ATOM   1361  ND2 ASN H 189      15.163  15.236  10.682  1.00 40.88           N  
ATOM   1362  C   ASN H 189      17.301  13.793  13.964  1.00 33.51           C  
ATOM   1363  O   ASN H 189      18.311  14.488  14.074  1.00 32.68           O  
ATOM   1364  N   LEU H 190      17.186  12.581  14.534  1.00 29.90           N  
ATOM   1365  CA  LEU H 190      18.176  12.049  15.420  1.00 28.18           C  
ATOM   1366  CB  LEU H 190      17.806  10.670  15.996  1.00 26.68           C  
ATOM   1367  CG  LEU H 190      16.608  10.695  16.965  1.00 28.78           C  
ATOM   1368  CD1 LEU H 190      16.294   9.287  17.496  1.00 26.36           C  
ATOM   1369  CD2 LEU H 190      16.833  11.707  18.100  1.00 30.55           C  
ATOM   1370  C   LEU H 190      19.487  11.912  14.722  1.00 33.40           C  
ATOM   1371  O   LEU H 190      19.562  11.579  13.540  1.00 32.09           O  
ATOM   1372  N   ARG H 191      20.567  12.199  15.472  1.00 31.61           N  
ATOM   1373  CA  ARG H 191      21.900  12.099  14.959  0.50 32.88           C  
ATOM   1374  CB  ARG H 191      22.523  13.467  14.626  0.50 35.82           C  
ATOM   1375  CG  ARG H 191      22.538  14.453  15.794  0.50 40.49           C  
ATOM   1376  CD  ARG H 191      22.948  15.868  15.383  0.50 41.46           C  
ATOM   1377  NE  ARG H 191      22.006  16.306  14.316  0.50 41.19           N  
ATOM   1378  CZ  ARG H 191      21.633  17.614  14.215  0.50 50.01           C  
ATOM   1379  NH1 ARG H 191      22.111  18.535  15.102  0.50 39.19           N1+
ATOM   1380  NH2 ARG H 191      20.776  18.004  13.227  0.50 31.35           N  
ATOM   1381  C   ARG H 191      22.738  11.389  15.980  1.00 36.00           C  
ATOM   1382  O   ARG H 191      22.300  11.129  17.099  1.00 31.79           O  
ATOM   1383  N   ALA H 192      23.985  11.058  15.600  1.00 33.44           N  
ATOM   1384  CA  ALA H 192      24.890  10.302  16.423  1.00 33.52           C  
ATOM   1385  CB  ALA H 192      26.256  10.074  15.753  1.00 34.68           C  
ATOM   1386  C   ALA H 192      25.134  11.044  17.702  1.00 37.62           C  
ATOM   1387  O   ALA H 192      25.269  10.436  18.764  1.00 37.88           O  
ATOM   1388  N   GLU H 193      25.177  12.385  17.629  1.00 33.77           N  
ATOM   1389  CA  GLU H 193      25.484  13.243  18.738  1.00 34.46           C  
ATOM   1390  CB  GLU H 193      25.537  14.735  18.356  1.00 37.30           C  
ATOM   1391  CG  GLU H 193      26.819  15.146  17.619  1.00 51.74           C  
ATOM   1392  CD  GLU H 193      26.669  14.926  16.118  1.00 74.53           C  
ATOM   1393  OE1 GLU H 193      26.175  13.845  15.704  1.00 43.40           O  
ATOM   1394  OE2 GLU H 193      27.053  15.854  15.356  1.00 73.41           O1-
ATOM   1395  C   GLU H 193      24.472  13.067  19.833  1.00 35.15           C  
ATOM   1396  O   GLU H 193      24.753  13.378  20.988  1.00 33.46           O  
ATOM   1397  N   ASP H 194      23.250  12.631  19.481  1.00 30.94           N  
ATOM   1398  CA  ASP H 194      22.146  12.405  20.380  1.00 28.16           C  
ATOM   1399  CB  ASP H 194      20.819  12.188  19.638  1.00 28.73           C  
ATOM   1400  CG  ASP H 194      20.443  13.511  18.984  1.00 31.54           C  
ATOM   1401  OD1 ASP H 194      20.822  14.576  19.541  1.00 31.38           O  
ATOM   1402  OD2 ASP H 194      19.777  13.473  17.915  1.00 36.14           O1-
ATOM   1403  C   ASP H 194      22.370  11.214  21.281  1.00 31.89           C  
ATOM   1404  O   ASP H 194      21.689  11.080  22.296  1.00 30.39           O  
ATOM   1405  N   THR H 195      23.269  10.274  20.920  1.00 28.15           N  
ATOM   1406  CA  THR H 195      23.465   9.097  21.736  1.00 27.03           C  
ATOM   1407  CB  THR H 195      24.465   8.136  21.156  1.00 30.81           C  
ATOM   1408  OG1 THR H 195      24.046   7.718  19.864  1.00 29.71           O  
ATOM   1409  CG2 THR H 195      24.592   6.920  22.091  1.00 32.31           C  
ATOM   1410  C   THR H 195      23.957   9.506  23.094  1.00 29.69           C  
ATOM   1411  O   THR H 195      24.852  10.344  23.212  1.00 27.24           O  
ATOM   1412  N   ALA H 196      23.368   8.916  24.164  1.00 27.13           N  
ATOM   1413  CA  ALA H 196      23.764   9.293  25.493  1.00 27.15           C  
ATOM   1414  CB  ALA H 196      23.788  10.819  25.685  1.00  0.00           C  
ATOM   1415  C   ALA H 196      22.746   8.788  26.473  1.00 28.57           C  
ATOM   1416  O   ALA H 196      21.791   8.100  26.115  1.00 28.78           O  
ATOM   1417  N   THR H 197      22.951   9.128  27.765  1.00 24.59           N  
ATOM   1418  CA  THR H 197      22.020   8.781  28.799  1.00 24.49           C  
ATOM   1419  CB  THR H 197      22.688   8.385  30.083  1.00 33.12           C  
ATOM   1420  OG1 THR H 197      23.550   7.277  29.861  1.00 36.04           O  
ATOM   1421  CG2 THR H 197      21.610   8.014  31.115  1.00 25.54           C  
ATOM   1422  C   THR H 197      21.219  10.021  29.060  1.00 27.64           C  
ATOM   1423  O   THR H 197      21.776  11.109  29.199  1.00 26.78           O  
ATOM   1424  N   TYR H 198      19.878   9.887  29.127  1.00 24.93           N  
ATOM   1425  CA  TYR H 198      19.010  11.019  29.316  1.00 24.80           C  
ATOM   1426  CB  TYR H 198      17.847  11.070  28.308  1.00 25.41           C  
ATOM   1427  CG  TYR H 198      18.385  11.492  26.981  1.00 25.68           C  
ATOM   1428  CD1 TYR H 198      19.010  10.592  26.149  1.00 25.26           C  
ATOM   1429  CD2 TYR H 198      18.278  12.805  26.580  1.00 27.65           C  
ATOM   1430  CE1 TYR H 198      19.504  10.993  24.930  1.00 26.46           C  
ATOM   1431  CE2 TYR H 198      18.770  13.212  25.362  1.00 27.69           C  
ATOM   1432  CZ  TYR H 198      19.384  12.304  24.533  1.00 30.51           C  
ATOM   1433  OH  TYR H 198      19.892  12.711  23.281  1.00 30.05           O  
ATOM   1434  C   TYR H 198      18.413  10.938  30.682  1.00 28.03           C  
ATOM   1435  O   TYR H 198      17.898   9.894  31.082  1.00 26.90           O  
ATOM   1436  N   TYR H 199      18.472  12.062  31.431  1.00 24.66           N  
ATOM   1437  CA  TYR H 199      17.997  12.074  32.786  1.00 24.96           C  
ATOM   1438  CB  TYR H 199      19.054  12.541  33.807  1.00 26.52           C  
ATOM   1439  CG  TYR H 199      20.293  11.709  33.762  1.00 28.61           C  
ATOM   1440  CD1 TYR H 199      20.393  10.532  34.468  1.00 30.70           C  
ATOM   1441  CD2 TYR H 199      21.373  12.131  33.022  1.00 29.84           C  
ATOM   1442  CE1 TYR H 199      21.550   9.786  34.421  1.00 31.26           C  
ATOM   1443  CE2 TYR H 199      22.532  11.392  32.971  1.00 31.91           C  
ATOM   1444  CZ  TYR H 199      22.622  10.216  33.676  1.00 37.66           C  
ATOM   1445  OH  TYR H 199      23.810   9.454  33.629  1.00 42.91           O  
ATOM   1446  C   TYR H 199      16.920  13.109  32.936  1.00 30.44           C  
ATOM   1447  O   TYR H 199      17.015  14.218  32.412  1.00 28.18           O  
ATOM   1448  N   CYS H 200      15.853  12.738  33.668  1.00 27.81           N  
ATOM   1449  CA  CYS H 200      14.783  13.606  34.068  1.00 30.80           C  
ATOM   1450  CB  CYS H 200      13.530  12.766  34.379  1.00 34.37           C  
ATOM   1451  SG  CYS H 200      12.047  13.661  34.915  1.00 40.85           S  
ATOM   1452  C   CYS H 200      15.290  14.248  35.337  1.00 31.72           C  
ATOM   1453  O   CYS H 200      15.888  13.561  36.166  1.00 29.51           O  
ATOM   1454  N   ALA H 201      15.096  15.574  35.530  1.00 28.77           N  
ATOM   1455  CA  ALA H 201      15.615  16.208  36.724  1.00 28.49           C  
ATOM   1456  CB  ALA H 201      16.854  17.081  36.460  1.00 28.92           C  
ATOM   1457  C   ALA H 201      14.557  17.104  37.324  1.00 32.24           C  
ATOM   1458  O   ALA H 201      13.825  17.773  36.596  1.00 30.92           O  
ATOM   1459  N   ARG H 202      14.473  17.145  38.682  1.00 29.78           N  
ATOM   1460  CA  ARG H 202      13.492  17.926  39.409  1.00 29.27           C  
ATOM   1461  CB  ARG H 202      12.646  17.052  40.357  1.00 29.07           C  
ATOM   1462  CG  ARG H 202      11.794  17.835  41.360  1.00 31.45           C  
ATOM   1463  CD  ARG H 202      11.042  16.936  42.346  1.00 33.89           C  
ATOM   1464  NE  ARG H 202      10.401  17.812  43.367  1.00  0.00           N  
ATOM   1465  CZ  ARG H 202      11.018  18.038  44.565  1.00  0.00           C  
ATOM   1466  NH1 ARG H 202      12.215  17.444  44.844  1.00  0.00           N1+
ATOM   1467  NH2 ARG H 202      10.430  18.851  45.490  1.00  0.00           N  
ATOM   1468  C   ARG H 202      14.157  18.961  40.281  1.00 34.25           C  
ATOM   1469  O   ARG H 202      15.102  18.662  41.009  1.00 33.60           O  
ATOM   1470  N   SER H 203      13.637  20.211  40.258  1.00 32.10           N  
ATOM   1471  CA  SER H 203      14.201  21.301  41.026  1.00 33.64           C  
ATOM   1472  CB  SER H 203      13.743  22.692  40.553  1.00 36.19           C  
ATOM   1473  OG  SER H 203      14.203  22.933  39.231  1.00  0.00           O  
ATOM   1474  C   SER H 203      13.782  21.149  42.465  1.00 40.21           C  
ATOM   1475  O   SER H 203      12.740  20.575  42.773  1.00 40.45           O  
ATOM   1476  N   HIS H 204      14.617  21.663  43.392  1.00 39.13           N  
ATOM   1477  CA  HIS H 204      14.390  21.573  44.804  1.00 40.01           C  
ATOM   1478  ND1 HIS H 204      15.690  20.360  47.605  1.00  0.00           N  
ATOM   1479  CG  HIS H 204      15.394  21.605  47.094  1.00  0.00           C  
ATOM   1480  CB  HIS H 204      15.598  21.985  45.659  1.00 41.93           C  
ATOM   1481  NE2 HIS H 204      14.850  21.552  49.282  1.00  0.00           N  
ATOM   1482  CD2 HIS H 204      14.884  22.321  48.133  1.00  0.00           C  
ATOM   1483  CE1 HIS H 204      15.345  20.383  48.916  1.00  0.00           C  
ATOM   1484  C   HIS H 204      13.222  22.413  45.234  1.00 45.92           C  
ATOM   1485  O   HIS H 204      12.465  22.001  46.111  1.00 47.34           O  
ATOM   1486  N   CYS H 205      13.046  23.613  44.640  1.00 41.74           N  
ATOM   1487  CA  CYS H 205      12.012  24.532  45.059  1.00 42.49           C  
ATOM   1488  CB  CYS H 205      12.505  25.985  45.173  1.00 43.51           C  
ATOM   1489  SG  CYS H 205      13.788  26.179  46.447  1.00  0.00           S  
ATOM   1490  C   CYS H 205      10.876  24.522  44.077  1.00 45.15           C  
ATOM   1491  O   CYS H 205      10.986  23.966  42.987  1.00 43.01           O  
ATOM   1492  N   SER H 206       9.742  25.158  44.452  1.00 42.20           N  
ATOM   1493  CA  SER H 206       8.544  25.184  43.650  1.00 41.23           C  
ATOM   1494  CB  SER H 206       7.303  25.679  44.411  1.00 44.14           C  
ATOM   1495  OG  SER H 206       6.977  24.773  45.454  1.00  0.00           O  
ATOM   1496  C   SER H 206       8.724  26.070  42.452  1.00 43.31           C  
ATOM   1497  O   SER H 206       9.727  26.763  42.308  1.00 41.82           O  
ATOM   1498  N   GLY H 207       7.701  26.079  41.571  1.00 40.77           N  
ATOM   1499  CA  GLY H 207       7.726  26.743  40.293  1.00 40.08           C  
ATOM   1500  C   GLY H 207       7.965  28.214  40.431  1.00 46.25           C  
ATOM   1501  O   GLY H 207       8.588  28.824  39.562  1.00 46.44           O  
ATOM   1502  N   CYS H 208       7.410  28.851  41.474  1.00 44.14           N  
ATOM   1503  CA  CYS H 208       7.636  30.258  41.619  1.00 45.31           C  
ATOM   1504  CB  CYS H 208       6.840  30.860  42.787  1.00 48.36           C  
ATOM   1505  SG  CYS H 208       5.045  30.745  42.527  1.00  0.00           S  
ATOM   1506  C   CYS H 208       9.090  30.491  41.896  1.00 49.36           C  
ATOM   1507  O   CYS H 208       9.708  31.388  41.319  1.00 49.79           O  
ATOM   1508  N   ARG H 209       9.655  29.691  42.822  1.00 43.83           N  
ATOM   1509  CA  ARG H 209      11.012  29.835  43.268  1.00 43.85           C  
ATOM   1510  CB  ARG H 209      11.288  28.996  44.527  1.00 45.83           C  
ATOM   1511  CG  ARG H 209      10.425  29.418  45.719  1.00 55.28           C  
ATOM   1512  CD  ARG H 209      11.165  30.259  46.760  1.00 74.04           C  
ATOM   1513  NE  ARG H 209      12.023  29.334  47.553  1.00  0.00           N  
ATOM   1514  CZ  ARG H 209      13.001  29.838  48.361  1.00  0.00           C  
ATOM   1515  NH1 ARG H 209      13.231  31.183  48.388  1.00  0.00           N1+
ATOM   1516  NH2 ARG H 209      13.740  29.002  49.145  1.00  0.00           N  
ATOM   1517  C   ARG H 209      12.022  29.452  42.229  1.00 47.27           C  
ATOM   1518  O   ARG H 209      12.975  30.195  41.994  1.00 46.60           O  
ATOM   1519  N   ASN H 210      11.856  28.295  41.554  1.00 42.70           N  
ATOM   1520  CA  ASN H 210      12.941  27.943  40.693  1.00 41.72           C  
ATOM   1521  CB  ASN H 210      13.812  26.802  41.246  1.00 42.44           C  
ATOM   1522  CG  ASN H 210      14.538  27.323  42.478  1.00  0.00           C  
ATOM   1523  OD1 ASN H 210      14.886  28.500  42.555  1.00  0.00           O  
ATOM   1524  ND2 ASN H 210      14.776  26.423  43.469  1.00  0.00           N  
ATOM   1525  C   ASN H 210      12.491  27.516  39.343  1.00 41.32           C  
ATOM   1526  O   ASN H 210      11.486  26.827  39.157  1.00 40.72           O  
ATOM   1527  N   ALA H 211      13.302  27.942  38.363  1.00 36.09           N  
ATOM   1528  CA  ALA H 211      13.287  27.480  37.015  1.00 34.93           C  
ATOM   1529  CB  ALA H 211      14.038  28.395  36.034  1.00  0.00           C  
ATOM   1530  C   ALA H 211      14.110  26.209  37.203  1.00 36.76           C  
ATOM   1531  O   ALA H 211      14.014  25.556  38.220  1.00 36.46           O  
ATOM   1532  N   ALA H 212      14.994  25.815  36.293  1.00 31.40           N  
ATOM   1533  CA  ALA H 212      15.764  24.570  36.211  1.00 29.61           C  
ATOM   1534  CB  ALA H 212      16.478  24.456  34.854  1.00 29.83           C  
ATOM   1535  C   ALA H 212      16.908  24.024  37.371  1.00 33.18           C  
ATOM   1536  O   ALA H 212      17.388  23.003  36.869  1.00 32.31           O  
ATOM   1537  N   LEU H 213      17.478  24.571  38.670  1.00 39.46           N  
ATOM   1538  CA  LEU H 213      18.408  24.344  39.899  0.50 40.67           C  
ATOM   1539  CB  LEU H 213      18.346  25.567  40.823  0.50 42.26           C  
ATOM   1540  CG  LEU H 213      19.213  25.494  42.086  1.00  0.00           C  
ATOM   1541  CD1 LEU H 213      20.715  25.448  41.756  1.00  0.00           C  
ATOM   1542  CD2 LEU H 213      18.835  26.644  43.028  1.00  0.00           C  
ATOM   1543  C   LEU H 213      18.050  23.077  40.755  1.00 41.41           C  
ATOM   1544  O   LEU H 213      17.346  23.126  41.769  1.00 41.28           O  
ATOM   1545  N   ILE H 214      18.476  21.876  40.276  1.00 35.71           N  
ATOM   1546  CA  ILE H 214      18.131  20.488  40.605  1.00 34.24           C  
ATOM   1547  CB  ILE H 214      18.641  19.570  39.535  1.00 35.02           C  
ATOM   1548  CG1 ILE H 214      18.118  20.009  38.159  1.00 34.60           C  
ATOM   1549  CG2 ILE H 214      18.257  18.131  39.909  1.00 34.27           C  
ATOM   1550  CD1 ILE H 214      18.886  19.381  36.997  1.00 33.44           C  
ATOM   1551  C   ILE H 214      18.521  19.802  41.907  1.00 38.62           C  
ATOM   1552  O   ILE H 214      19.680  19.790  42.323  1.00 37.94           O  
ATOM   1553  N   ASP H 215      17.484  19.259  42.614  1.00 36.88           N  
ATOM   1554  CA  ASP H 215      17.507  18.358  43.758  1.00 39.35           C  
ATOM   1555  CB  ASP H 215      16.327  18.656  44.696  1.00 43.33           C  
ATOM   1556  CG  ASP H 215      16.370  17.689  45.862  1.00 54.10           C  
ATOM   1557  OD1 ASP H 215      17.471  17.485  46.441  1.00 57.84           O  
ATOM   1558  OD2 ASP H 215      15.289  17.120  46.171  1.00 56.76           O1-
ATOM   1559  C   ASP H 215      17.433  16.862  43.441  1.00 42.98           C  
ATOM   1560  O   ASP H 215      18.060  16.047  44.121  1.00 45.07           O  
ATOM   1561  N   ALA H 216      16.627  16.433  42.434  1.00 36.99           N  
ATOM   1562  CA  ALA H 216      16.405  15.014  42.232  1.00 35.74           C  
ATOM   1563  CB  ALA H 216      14.954  14.576  42.506  1.00 36.63           C  
ATOM   1564  C   ALA H 216      16.702  14.637  40.815  1.00 37.64           C  
ATOM   1565  O   ALA H 216      16.418  15.394  39.888  1.00 35.63           O  
ATOM   1566  N   TRP H 217      17.272  13.425  40.620  1.00 32.70           N  
ATOM   1567  CA  TRP H 217      17.629  12.968  39.304  1.00 31.42           C  
ATOM   1568  CB  TRP H 217      19.150  12.804  39.119  1.00 29.40           C  
ATOM   1569  CG  TRP H 217      19.936  14.094  39.193  1.00 29.74           C  
ATOM   1570  CD2 TRP H 217      20.447  14.804  38.053  1.00 29.15           C  
ATOM   1571  CD1 TRP H 217      20.324  14.803  40.293  1.00 33.43           C  
ATOM   1572  NE1 TRP H 217      21.039  15.912  39.910  1.00 32.97           N  
ATOM   1573  CE2 TRP H 217      21.125  15.924  38.534  1.00 33.55           C  
ATOM   1574  CE3 TRP H 217      20.359  14.542  36.716  1.00 29.51           C  
ATOM   1575  CZ2 TRP H 217      21.727  16.805  37.680  1.00 33.37           C  
ATOM   1576  CZ3 TRP H 217      20.968  15.431  35.858  1.00 30.86           C  
ATOM   1577  CH2 TRP H 217      21.639  16.541  36.332  1.00 32.37           C  
ATOM   1578  C   TRP H 217      17.021  11.611  39.092  1.00 35.59           C  
ATOM   1579  O   TRP H 217      16.857  10.838  40.034  1.00 34.76           O  
ATOM   1580  N   GLY H 218      16.663  11.296  37.829  1.00 31.00           N  
ATOM   1581  CA  GLY H 218      16.094  10.018  37.496  1.00 30.30           C  
ATOM   1582  C   GLY H 218      17.226   9.046  37.343  1.00 33.17           C  
ATOM   1583  O   GLY H 218      18.392   9.430  37.389  1.00 31.85           O  
ATOM   1584  N   HIS H 219      16.905   7.747  37.168  1.00 30.64           N  
ATOM   1585  CA  HIS H 219      17.928   6.750  37.006  1.00 30.44           C  
ATOM   1586  ND1 HIS H 219      16.362   4.684  34.911  1.00 34.49           N  
ATOM   1587  CG  HIS H 219      16.274   4.926  36.263  1.00 33.32           C  
ATOM   1588  CB  HIS H 219      17.435   5.294  37.132  1.00 30.53           C  
ATOM   1589  NE2 HIS H 219      14.238   4.359  35.480  1.00 35.65           N  
ATOM   1590  CD2 HIS H 219      14.970   4.725  36.595  1.00 36.03           C  
ATOM   1591  CE1 HIS H 219      15.116   4.349  34.494  1.00 34.35           C  
ATOM   1592  C   HIS H 219      18.617   6.948  35.688  1.00 34.85           C  
ATOM   1593  O   HIS H 219      19.800   6.641  35.552  1.00 34.12           O  
ATOM   1594  N   GLY H 220      17.882   7.444  34.671  1.00 31.09           N  
ATOM   1595  CA  GLY H 220      18.454   7.710  33.378  1.00 29.67           C  
ATOM   1596  C   GLY H 220      18.075   6.607  32.433  1.00 33.95           C  
ATOM   1597  O   GLY H 220      17.850   5.474  32.852  1.00 33.01           O  
ATOM   1598  N   THR H 221      17.987   6.934  31.120  1.00 28.05           N  
ATOM   1599  CA  THR H 221      17.669   5.978  30.086  1.00 27.32           C  
ATOM   1600  CB  THR H 221      16.385   6.237  29.353  1.00 36.20           C  
ATOM   1601  OG1 THR H 221      16.451   7.489  28.686  1.00 43.97           O  
ATOM   1602  CG2 THR H 221      15.201   6.210  30.321  1.00 31.44           C  
ATOM   1603  C   THR H 221      18.700   6.119  29.008  1.00 31.86           C  
ATOM   1604  O   THR H 221      19.050   7.234  28.628  1.00 29.07           O  
ATOM   1605  N   GLU H 222      19.202   4.986  28.468  1.00 29.38           N  
ATOM   1606  CA  GLU H 222      20.190   5.044  27.424  1.00 30.79           C  
ATOM   1607  CB  GLU H 222      21.109   3.812  27.371  1.00 33.00           C  
ATOM   1608  CG  GLU H 222      22.093   3.732  28.539  1.00 46.00           C  
ATOM   1609  CD  GLU H 222      23.185   4.766  28.298  1.00 79.72           C  
ATOM   1610  OE1 GLU H 222      23.110   5.474  27.259  1.00 75.64           O  
ATOM   1611  OE2 GLU H 222      24.111   4.859  29.147  1.00 85.26           O1-
ATOM   1612  C   GLU H 222      19.529   5.157  26.085  1.00 32.81           C  
ATOM   1613  O   GLU H 222      18.528   4.497  25.807  1.00 32.91           O  
ATOM   1614  N   VAL H 223      20.102   6.009  25.210  1.00 28.85           N  
ATOM   1615  CA  VAL H 223      19.609   6.174  23.873  1.00 26.78           C  
ATOM   1616  CB  VAL H 223      19.106   7.563  23.590  1.00 28.50           C  
ATOM   1617  CG1 VAL H 223      18.789   7.682  22.089  1.00 27.41           C  
ATOM   1618  CG2 VAL H 223      17.893   7.840  24.493  1.00 27.46           C  
ATOM   1619  C   VAL H 223      20.768   5.924  22.963  1.00 30.64           C  
ATOM   1620  O   VAL H 223      21.851   6.474  23.162  1.00 30.49           O  
ATOM   1621  N   ILE H 224      20.573   5.061  21.946  1.00 28.22           N  
ATOM   1622  CA  ILE H 224      21.634   4.794  21.019  1.00 29.26           C  
ATOM   1623  CB  ILE H 224      22.086   3.365  21.045  1.00 33.56           C  
ATOM   1624  CG1 ILE H 224      22.591   3.006  22.453  1.00 36.32           C  
ATOM   1625  CG2 ILE H 224      23.145   3.179  19.946  1.00 33.11           C  
ATOM   1626  CD1 ILE H 224      22.773   1.507  22.680  1.00 49.85           C  
ATOM   1627  C   ILE H 224      21.102   5.081  19.651  1.00 31.42           C  
ATOM   1628  O   ILE H 224      20.112   4.489  19.224  1.00 30.38           O  
ATOM   1629  N   VAL H 225      21.753   6.005  18.918  1.00 28.54           N  
ATOM   1630  CA  VAL H 225      21.272   6.318  17.605  1.00 28.56           C  
ATOM   1631  CB  VAL H 225      21.357   7.777  17.266  1.00 31.48           C  
ATOM   1632  CG1 VAL H 225      20.919   7.968  15.804  1.00 31.14           C  
ATOM   1633  CG2 VAL H 225      20.503   8.564  18.272  1.00 29.90           C  
ATOM   1634  C   VAL H 225      22.129   5.578  16.632  1.00 31.83           C  
ATOM   1635  O   VAL H 225      23.303   5.904  16.448  1.00 31.53           O  
ATOM   1636  N   SER H 226      21.545   4.554  15.979  1.00 27.51           N  
ATOM   1637  CA  SER H 226      22.280   3.769  15.034  1.00 27.61           C  
ATOM   1638  CB  SER H 226      22.946   2.534  15.662  1.00 31.54           C  
ATOM   1639  OG  SER H 226      23.650   1.807  14.667  1.00 35.13           O  
ATOM   1640  C   SER H 226      21.256   3.255  14.030  1.00 30.37           C  
ATOM   1641  O   SER H 226      20.287   2.579  14.471  1.00 31.12           O  
ATOM   1642  OXT SER H 226      21.428   3.527  12.813  1.00  0.00           O1-
TER    1643      SER H 226 
CONECT  136  606
CONECT  606  136
CONECT  878 1451
CONECT 1451  878
END
