# Supplementary material for: Fully automated antibody structure prediction using BIOVIA tools: Validation study
Source: PLoS One. 2017 May 18;12(5):e0177923. doi: 10.1371/journal.pone.0177923 (PMC5436848; doi:10.1371/journal.pone.0177923)
Supplement: S2 Dataset — Predicted structures using the Top5 framework method, Chothia CDR definition with canonical filtering and generating 50 models. These were used in the comparison against predictions using no filtering. (ZIP) [file pone.0177923.s004.zip › 4P59_LH_FV_FinalModel.pdb]

REMARK   Accelrys Discovery Studio PDB file
REMARK   Created:  2015-04-10T08:08:45Z
SSBOND   1 CYS L   23    CYS L   88                                     
SSBOND   2 CYS H  128    CYS H  202                                     
ATOM      1  N   ASP L   1      25.607  33.167  26.131  1.00 39.73           N1+
ATOM      2  CA  ASP L   1      25.476  32.121  27.168  1.00 45.49           C  
ATOM      3  CB  ASP L   1      25.796  30.735  26.588  1.00 48.96           C  
ATOM      4  CG  ASP L   1      24.686  30.370  25.615  1.00 54.35           C  
ATOM      5  OD1 ASP L   1      23.687  31.135  25.541  1.00 59.85           O  
ATOM      6  OD2 ASP L   1      24.822  29.320  24.933  1.00 51.04           O1-
ATOM      7  C   ASP L   1      26.418  32.388  28.288  1.00 41.39           C  
ATOM      8  O   ASP L   1      27.335  33.195  28.158  1.00 40.59           O  
ATOM      9  N   ILE L   2      26.211  31.708  29.433  1.00 37.39           N  
ATOM     10  CA  ILE L   2      27.059  31.927  30.562  1.00 33.22           C  
ATOM     11  CB  ILE L   2      26.304  32.003  31.858  1.00 31.76           C  
ATOM     12  CG1 ILE L   2      25.331  33.193  31.835  1.00 32.59           C  
ATOM     13  CG2 ILE L   2      27.321  32.058  33.009  1.00 27.92           C  
ATOM     14  CD1 ILE L   2      24.340  33.196  32.998  1.00 31.69           C  
ATOM     15  C   ILE L   2      27.983  30.760  30.645  1.00 33.68           C  
ATOM     16  O   ILE L   2      27.547  29.609  30.665  1.00 33.06           O  
ATOM     17  N   GLN L   3      29.302  31.036  30.673  1.00 34.15           N  
ATOM     18  CA  GLN L   3      30.237  29.955  30.737  1.00 32.91           C  
ATOM     19  CB  GLN L   3      31.518  30.177  29.919  1.00 36.28           C  
ATOM     20  CG  GLN L   3      31.269  30.166  28.410  1.00 55.23           C  
ATOM     21  CD  GLN L   3      32.603  30.370  27.709  1.00 65.86           C  
ATOM     22  OE1 GLN L   3      33.659  30.371  28.341  1.00 71.55           O  
ATOM     23  NE2 GLN L   3      32.556  30.534  26.361  1.00 68.61           N  
ATOM     24  C   GLN L   3      30.630  29.744  32.159  1.00 27.81           C  
ATOM     25  O   GLN L   3      30.821  30.694  32.919  1.00 24.81           O  
ATOM     26  N   MET L   4      30.746  28.464  32.556  1.00 26.76           N  
ATOM     27  CA  MET L   4      31.117  28.159  33.903  1.00 25.03           C  
ATOM     28  CB  MET L   4      30.135  27.209  34.613  1.00 21.29           C  
ATOM     29  CG  MET L   4      28.721  27.787  34.730  1.00 20.44           C  
ATOM     30  SD  MET L   4      28.611  29.353  35.647  1.00 28.24           S  
ATOM     31  CE  MET L   4      28.898  28.614  37.278  1.00 25.97           C  
ATOM     32  C   MET L   4      32.449  27.487  33.844  1.00 25.31           C  
ATOM     33  O   MET L   4      32.665  26.579  33.043  1.00 23.42           O  
ATOM     34  N   THR L   5      33.386  27.940  34.697  1.00 26.26           N  
ATOM     35  CA  THR L   5      34.710  27.394  34.685  1.00 25.17           C  
ATOM     36  CB  THR L   5      35.757  28.442  34.437  1.00 28.05           C  
ATOM     37  OG1 THR L   5      35.531  29.073  33.184  1.00 29.83           O  
ATOM     38  CG2 THR L   5      37.148  27.790  34.461  1.00 28.80           C  
ATOM     39  C   THR L   5      34.985  26.803  36.031  1.00 23.27           C  
ATOM     40  O   THR L   5      34.857  27.474  37.054  1.00 23.85           O  
ATOM     41  N   GLN L   6      35.396  25.520  36.064  1.00 21.56           N  
ATOM     42  CA  GLN L   6      35.662  24.897  37.329  1.00 20.08           C  
ATOM     43  CB  GLN L   6      34.984  23.528  37.512  1.00 19.97           C  
ATOM     44  CG  GLN L   6      33.459  23.619  37.579  1.00 22.14           C  
ATOM     45  CD  GLN L   6      32.893  22.218  37.760  1.00 21.59           C  
ATOM     46  OE1 GLN L   6      32.053  21.770  36.982  1.00 20.54           O  
ATOM     47  NE2 GLN L   6      33.360  21.508  38.821  1.00 20.48           N  
ATOM     48  C   GLN L   6      37.134  24.690  37.475  1.00 22.78           C  
ATOM     49  O   GLN L   6      37.852  24.470  36.503  1.00 25.40           O  
ATOM     50  N   SER L   7      37.633  24.801  38.720  1.00 23.60           N  
ATOM     51  CA  SER L   7      39.025  24.561  38.960  1.00 28.93           C  
ATOM     52  CB  SER L   7      39.881  25.841  38.955  1.00 29.29           C  
ATOM     53  OG  SER L   7      39.445  26.727  39.974  1.00 46.26           O  
ATOM     54  C   SER L   7      39.139  23.932  40.311  1.00 29.39           C  
ATOM     55  O   SER L   7      38.329  24.204  41.197  1.00 23.65           O  
ATOM     56  N   PRO L   8      40.095  23.065  40.505  1.00 27.26           N  
ATOM     57  CA  PRO L   8      41.003  22.635  39.475  1.00 26.45           C  
ATOM     58  CD  PRO L   8      40.632  22.844  41.837  1.00 27.02           C  
ATOM     59  CB  PRO L   8      42.246  22.114  40.198  1.00 28.55           C  
ATOM     60  CG  PRO L   8      41.765  21.826  41.631  1.00 29.78           C  
ATOM     61  C   PRO L   8      40.327  21.577  38.661  1.00 24.21           C  
ATOM     62  O   PRO L   8      39.273  21.096  39.073  1.00 25.65           O  
ATOM     63  N   SER L   9      40.904  21.214  37.498  1.00 24.84           N  
ATOM     64  CA  SER L   9      40.325  20.192  36.674  1.00 25.50           C  
ATOM     65  CB  SER L   9      41.065  20.003  35.338  1.00 29.66           C  
ATOM     66  OG  SER L   9      42.396  19.562  35.562  1.00 39.79           O  
ATOM     67  C   SER L   9      40.368  18.897  37.424  1.00 26.99           C  
ATOM     68  O   SER L   9      39.410  18.128  37.406  1.00 24.75           O  
ATOM     69  N   SER L  10      41.493  18.615  38.108  1.00 26.07           N  
ATOM     70  CA  SER L  10      41.574  17.393  38.854  1.00 27.42           C  
ATOM     71  CB  SER L  10      42.388  16.294  38.152  1.00 31.19           C  
ATOM     72  OG  SER L  10      41.770  15.927  36.929  1.00 33.85           O  
ATOM     73  C   SER L  10      42.302  17.696  40.118  1.00 25.87           C  
ATOM     74  O   SER L  10      43.143  18.592  40.167  1.00 27.48           O  
ATOM     75  N   LEU L  11      41.974  16.963  41.195  1.00 25.25           N  
ATOM     76  CA  LEU L  11      42.706  17.181  42.402  1.00 26.16           C  
ATOM     77  CB  LEU L  11      42.032  18.149  43.396  1.00 27.32           C  
ATOM     78  CG  LEU L  11      40.598  17.783  43.818  1.00 31.60           C  
ATOM     79  CD1 LEU L  11      40.563  16.510  44.673  1.00 29.72           C  
ATOM     80  CD2 LEU L  11      39.908  18.979  44.491  1.00 30.43           C  
ATOM     81  C   LEU L  11      42.937  15.859  43.052  1.00 26.26           C  
ATOM     82  O   LEU L  11      42.159  14.921  42.889  1.00 26.03           O  
ATOM     83  N   SER L  12      44.056  15.748  43.791  1.00 28.20           N  
ATOM     84  CA  SER L  12      44.368  14.519  44.453  1.00 26.47           C  
ATOM     85  CB  SER L  12      45.736  13.955  44.035  1.00 27.72           C  
ATOM     86  OG  SER L  12      46.741  14.933  44.244  1.00 35.84           O  
ATOM     87  C   SER L  12      44.399  14.792  45.921  1.00 27.71           C  
ATOM     88  O   SER L  12      45.063  15.722  46.377  1.00 29.28           O  
ATOM     89  N   ALA L  13      43.675  13.970  46.704  1.00 24.79           N  
ATOM     90  CA  ALA L  13      43.615  14.196  48.116  1.00 24.42           C  
ATOM     91  CB  ALA L  13      42.389  15.019  48.549  1.00 22.79           C  
ATOM     92  C   ALA L  13      43.518  12.870  48.792  1.00 24.26           C  
ATOM     93  O   ALA L  13      43.316  11.840  48.152  1.00 26.84           O  
ATOM     94  N   SER L  14      43.693  12.870  50.125  1.00 23.83           N  
ATOM     95  CA  SER L  14      43.612  11.657  50.879  1.00 23.55           C  
ATOM     96  CB  SER L  14      44.795  11.443  51.840  1.00 29.94           C  
ATOM     97  OG  SER L  14      46.001  11.281  51.109  1.00 33.47           O  
ATOM     98  C   SER L  14      42.377  11.752  51.709  1.00 23.39           C  
ATOM     99  O   SER L  14      41.829  12.835  51.908  1.00 25.95           O  
ATOM    100  N   VAL L  15      41.900  10.599  52.209  1.00 23.92           N  
ATOM    101  CA  VAL L  15      40.697  10.598  52.977  1.00 22.90           C  
ATOM    102  CB  VAL L  15      40.232   9.219  53.336  1.00 23.08           C  
ATOM    103  CG1 VAL L  15      38.941   9.332  54.159  1.00 26.41           C  
ATOM    104  CG2 VAL L  15      40.072   8.406  52.041  1.00 24.76           C  
ATOM    105  C   VAL L  15      40.960  11.354  54.243  1.00 27.50           C  
ATOM    106  O   VAL L  15      42.035  11.251  54.833  1.00 26.58           O  
ATOM    107  N   GLY L  16      39.968  12.159  54.675  1.00 25.02           N  
ATOM    108  CA  GLY L  16      40.084  12.916  55.887  1.00 20.73           C  
ATOM    109  C   GLY L  16      40.526  14.309  55.561  1.00 24.49           C  
ATOM    110  O   GLY L  16      40.502  15.185  56.425  1.00 27.46           O  
ATOM    111  N   ASP L  17      40.936  14.562  54.303  1.00 23.32           N  
ATOM    112  CA  ASP L  17      41.405  15.874  53.948  1.00 25.07           C  
ATOM    113  CB  ASP L  17      42.307  15.898  52.699  1.00 25.92           C  
ATOM    114  CG  ASP L  17      43.654  15.281  53.054  1.00 30.38           C  
ATOM    115  OD1 ASP L  17      43.902  15.054  54.268  1.00 33.24           O  
ATOM    116  OD2 ASP L  17      44.456  15.039  52.114  1.00 35.41           O1-
ATOM    117  C   ASP L  17      40.236  16.766  53.661  1.00 28.98           C  
ATOM    118  O   ASP L  17      39.115  16.307  53.451  1.00 25.32           O  
ATOM    119  N   ARG L  18      40.486  18.090  53.660  1.00 30.32           N  
ATOM    120  CA  ARG L  18      39.462  19.044  53.356  1.00 26.41           C  
ATOM    121  CB  ARG L  18      39.492  20.279  54.273  1.00 26.30           C  
ATOM    122  CG  ARG L  18      38.407  21.314  53.975  1.00 31.55           C  
ATOM    123  CD  ARG L  18      38.353  22.427  55.025  1.00 33.23           C  
ATOM    124  NE  ARG L  18      37.266  23.373  54.647  1.00 38.17           N  
ATOM    125  CZ  ARG L  18      36.321  23.712  55.573  1.00 42.25           C  
ATOM    126  NH1 ARG L  18      36.341  23.129  56.808  1.00 42.11           N1+
ATOM    127  NH2 ARG L  18      35.356  24.629  55.269  1.00 41.15           N  
ATOM    128  C   ARG L  18      39.736  19.496  51.964  1.00 27.01           C  
ATOM    129  O   ARG L  18      40.873  19.824  51.628  1.00 24.68           O  
ATOM    130  N   VAL L  19      38.697  19.507  51.105  1.00 24.17           N  
ATOM    131  CA  VAL L  19      38.933  19.852  49.735  1.00 22.93           C  
ATOM    132  CB  VAL L  19      38.725  18.667  48.842  1.00 24.04           C  
ATOM    133  CG1 VAL L  19      37.257  18.232  48.948  1.00 29.75           C  
ATOM    134  CG2 VAL L  19      39.186  19.008  47.424  1.00 25.73           C  
ATOM    135  C   VAL L  19      38.003  20.956  49.330  1.00 23.44           C  
ATOM    136  O   VAL L  19      36.848  21.002  49.752  1.00 22.48           O  
ATOM    137  N   THR L  20      38.508  21.900  48.505  1.00 24.65           N  
ATOM    138  CA  THR L  20      37.709  23.007  48.055  1.00 25.22           C  
ATOM    139  CB  THR L  20      38.214  24.332  48.547  1.00 28.17           C  
ATOM    140  OG1 THR L  20      38.234  24.348  49.967  1.00 29.31           O  
ATOM    141  CG2 THR L  20      37.296  25.445  48.016  1.00 29.46           C  
ATOM    142  C   THR L  20      37.743  23.036  46.556  1.00 25.41           C  
ATOM    143  O   THR L  20      38.812  22.997  45.949  1.00 24.71           O  
ATOM    144  N   ILE L  21      36.554  23.121  45.922  1.00 23.14           N  
ATOM    145  CA  ILE L  21      36.450  23.155  44.487  1.00 25.25           C  
ATOM    146  CB  ILE L  21      35.560  22.083  43.928  1.00 23.44           C  
ATOM    147  CG1 ILE L  21      36.135  20.694  44.246  1.00 32.31           C  
ATOM    148  CG2 ILE L  21      35.382  22.343  42.422  1.00 30.40           C  
ATOM    149  CD1 ILE L  21      35.143  19.556  44.007  1.00 27.71           C  
ATOM    150  C   ILE L  21      35.836  24.473  44.126  1.00 25.19           C  
ATOM    151  O   ILE L  21      34.950  24.964  44.824  1.00 22.60           O  
ATOM    152  N   THR L  22      36.299  25.094  43.018  1.00 24.33           N  
ATOM    153  CA  THR L  22      35.800  26.397  42.681  1.00 25.70           C  
ATOM    154  CB  THR L  22      36.876  27.430  42.547  1.00 28.12           C  
ATOM    155  OG1 THR L  22      37.607  27.541  43.759  1.00 31.13           O  
ATOM    156  CG2 THR L  22      36.212  28.775  42.207  1.00 35.14           C  
ATOM    157  C   THR L  22      35.069  26.361  41.371  1.00 25.19           C  
ATOM    158  O   THR L  22      35.373  25.563  40.486  1.00 22.38           O  
ATOM    159  N   CYS L  23      34.040  27.228  41.241  1.00 21.89           N  
ATOM    160  CA  CYS L  23      33.288  27.351  40.022  1.00 22.83           C  
ATOM    161  CB  CYS L  23      31.909  26.640  40.098  0.89 25.12           C  
ATOM    162  SG  CYS L  23      30.909  26.759  38.581  0.89 28.60           S  
ATOM    163  C   CYS L  23      33.098  28.823  39.777  1.00 27.16           C  
ATOM    164  O   CYS L  23      32.633  29.550  40.655  1.00 24.17           O  
ATOM    165  N   ARG L  24      33.478  29.319  38.578  1.00 25.18           N  
ATOM    166  CA  ARG L  24      33.319  30.725  38.313  1.00 26.64           C  
ATOM    167  CB  ARG L  24      34.625  31.493  38.041  1.00 34.70           C  
ATOM    168  CG  ARG L  24      35.475  31.738  39.287  1.00 40.34           C  
ATOM    169  CD  ARG L  24      36.666  32.663  39.030  1.00 50.10           C  
ATOM    170  NE  ARG L  24      36.168  34.065  39.099  1.00 57.44           N  
ATOM    171  CZ  ARG L  24      36.167  34.726  40.293  1.00 63.44           C  
ATOM    172  NH1 ARG L  24      36.649  34.113  41.414  1.00 66.65           N1+
ATOM    173  NH2 ARG L  24      35.689  36.002  40.365  1.00 67.32           N  
ATOM    174  C   ARG L  24      32.451  30.898  37.111  1.00 24.35           C  
ATOM    175  O   ARG L  24      32.486  30.099  36.176  1.00 27.03           O  
ATOM    176  N   ALA L  25      31.644  31.977  37.115  1.00 26.09           N  
ATOM    177  CA  ALA L  25      30.739  32.241  36.035  1.00 24.44           C  
ATOM    178  CB  ALA L  25      29.300  32.525  36.500  1.00 18.41           C  
ATOM    179  C   ALA L  25      31.221  33.459  35.313  1.00 23.42           C  
ATOM    180  O   ALA L  25      31.850  34.340  35.895  1.00 25.32           O  
ATOM    181  N   SER L  26      30.976  33.469  33.984  1.00 45.74           N  
ATOM    182  CA  SER L  26      31.377  34.517  33.086  1.00 47.49           C  
ATOM    183  CB  SER L  26      31.124  34.172  31.606  1.00 46.93           C  
ATOM    184  OG  SER L  26      29.732  34.013  31.367  1.00 45.54           O  
ATOM    185  C   SER L  26      30.604  35.757  33.405  1.00 49.92           C  
ATOM    186  O   SER L  26      31.094  36.869  33.201  1.00 53.24           O  
ATOM    187  N   GLN L  27      29.360  35.584  33.894  1.00 48.77           N  
ATOM    188  CA  GLN L  27      28.524  36.694  34.255  1.00 50.35           C  
ATOM    189  CB  GLN L  27      27.493  37.048  33.173  1.00 51.87           C  
ATOM    190  CG  GLN L  27      26.507  35.928  32.842  1.00 51.77           C  
ATOM    191  CD  GLN L  27      25.769  36.344  31.578  1.00 53.05           C  
ATOM    192  OE1 GLN L  27      24.672  35.865  31.293  1.00 54.10           O  
ATOM    193  NE2 GLN L  27      26.391  37.265  30.793  1.00 53.21           N  
ATOM    194  C   GLN L  27      27.822  36.353  35.542  1.00 49.88           C  
ATOM    195  O   GLN L  27      27.787  35.191  35.944  1.00 48.62           O  
ATOM    196  N   GLY L  28      27.269  37.379  36.231  1.00 51.16           N  
ATOM    197  CA  GLY L  28      26.642  37.222  37.521  1.00 51.66           C  
ATOM    198  C   GLY L  28      25.406  36.377  37.445  1.00 49.87           C  
ATOM    199  O   GLY L  28      24.404  36.747  36.836  1.00 49.46           O  
ATOM    200  N   ILE L  29      25.492  35.180  38.048  1.00 47.80           N  
ATOM    201  CA  ILE L  29      24.456  34.200  38.207  1.00 44.94           C  
ATOM    202  CB  ILE L  29      24.950  32.777  38.180  1.00 40.73           C  
ATOM    203  CG1 ILE L  29      25.913  32.455  39.327  1.00 38.48           C  
ATOM    204  CG2 ILE L  29      25.567  32.553  36.792  1.00 40.78           C  
ATOM    205  CD1 ILE L  29      26.268  30.969  39.373  1.00 35.42           C  
ATOM    206  C   ILE L  29      23.549  34.441  39.375  1.00 46.27           C  
ATOM    207  O   ILE L  29      22.495  33.816  39.442  1.00 44.92           O  
ATOM    208  N   SER L  30      24.009  35.190  40.404  1.00 48.89           N  
ATOM    209  CA  SER L  30      23.238  35.425  41.598  1.00 49.71           C  
ATOM    210  CB  SER L  30      21.706  35.475  41.444  1.00 49.66           C  
ATOM    211  OG  SER L  30      21.332  36.582  40.638  1.00 47.13           O  
ATOM    212  C   SER L  30      23.585  34.287  42.491  1.00 49.34           C  
ATOM    213  O   SER L  30      24.761  33.976  42.673  1.00 51.21           O  
ATOM    214  N   ASN L  31      22.575  33.659  43.122  1.00 47.70           N  
ATOM    215  CA  ASN L  31      22.909  32.516  43.914  1.00 46.50           C  
ATOM    216  CB  ASN L  31      22.305  32.570  45.326  1.00 50.34           C  
ATOM    217  CG  ASN L  31      22.959  33.717  46.082  1.00 48.50           C  
ATOM    218  OD1 ASN L  31      22.383  34.269  47.019  1.00 51.85           O  
ATOM    219  ND2 ASN L  31      24.195  34.096  45.658  1.00 49.73           N  
ATOM    220  C   ASN L  31      22.312  31.318  43.247  1.00 41.83           C  
ATOM    221  O   ASN L  31      22.104  30.290  43.889  1.00 37.94           O  
ATOM    222  N   TRP L  32      22.073  31.384  41.922  1.00 40.52           N  
ATOM    223  CA  TRP L  32      21.412  30.265  41.319  1.00 38.38           C  
ATOM    224  CB  TRP L  32      20.448  30.664  40.196  1.00 38.30           C  
ATOM    225  CG  TRP L  32      19.321  31.512  40.723  1.00 41.26           C  
ATOM    226  CD2 TRP L  32      18.495  31.119  41.826  1.00 43.30           C  
ATOM    227  CD1 TRP L  32      18.918  32.765  40.363  1.00 42.19           C  
ATOM    228  NE1 TRP L  32      17.882  33.173  41.171  1.00 43.30           N  
ATOM    229  CE2 TRP L  32      17.615  32.169  42.079  1.00 44.84           C  
ATOM    230  CE3 TRP L  32      18.481  29.976  42.576  1.00 43.51           C  
ATOM    231  CZ2 TRP L  32      16.699  32.090  43.088  1.00 47.66           C  
ATOM    232  CZ3 TRP L  32      17.551  29.896  43.589  1.00 45.73           C  
ATOM    233  CH2 TRP L  32      16.678  30.934  43.839  1.00 47.25           C  
ATOM    234  C   TRP L  32      22.440  29.348  40.757  1.00 36.55           C  
ATOM    235  O   TRP L  32      22.727  29.338  39.562  1.00 35.78           O  
ATOM    236  N   LEU L  33      22.989  28.505  41.640  1.00 18.04           N  
ATOM    237  CA  LEU L  33      24.055  27.613  41.282  1.00 19.87           C  
ATOM    238  CB  LEU L  33      25.440  28.135  41.702  1.00 21.07           C  
ATOM    239  CG  LEU L  33      26.586  27.182  41.317  1.00 23.64           C  
ATOM    240  CD1 LEU L  33      26.851  27.216  39.806  1.00 20.40           C  
ATOM    241  CD2 LEU L  33      27.842  27.423  42.162  1.00 23.05           C  
ATOM    242  C   LEU L  33      23.868  26.327  42.027  1.00 20.54           C  
ATOM    243  O   LEU L  33      23.508  26.320  43.203  1.00 17.53           O  
ATOM    244  N   ALA L  34      24.139  25.189  41.359  1.00 18.14           N  
ATOM    245  CA  ALA L  34      23.963  23.919  42.000  1.00 17.49           C  
ATOM    246  CB  ALA L  34      22.794  23.103  41.423  1.00 15.62           C  
ATOM    247  C   ALA L  34      25.206  23.102  41.809  1.00 18.43           C  
ATOM    248  O   ALA L  34      25.996  23.358  40.902  1.00 18.56           O  
ATOM    249  N   TRP L  35      25.418  22.108  42.702  1.00 19.48           N  
ATOM    250  CA  TRP L  35      26.558  21.234  42.619  1.00 17.11           C  
ATOM    251  CB  TRP L  35      27.493  21.337  43.836  1.00 16.45           C  
ATOM    252  CG  TRP L  35      28.206  22.662  43.967  1.00 17.69           C  
ATOM    253  CD2 TRP L  35      29.479  22.963  43.372  1.00 18.33           C  
ATOM    254  CD1 TRP L  35      27.818  23.785  44.637  1.00 17.61           C  
ATOM    255  NE1 TRP L  35      28.770  24.767  44.498  1.00 17.60           N  
ATOM    256  CE2 TRP L  35      29.798  24.274  43.721  1.00 17.88           C  
ATOM    257  CE3 TRP L  35      30.314  22.209  42.598  1.00 17.45           C  
ATOM    258  CZ2 TRP L  35      30.960  24.855  43.299  1.00 19.78           C  
ATOM    259  CZ3 TRP L  35      31.487  22.796  42.175  1.00 18.56           C  
ATOM    260  CH2 TRP L  35      31.802  24.094  42.518  1.00 19.35           C  
ATOM    261  C   TRP L  35      26.064  19.817  42.571  1.00 16.24           C  
ATOM    262  O   TRP L  35      25.146  19.442  43.303  1.00 17.42           O  
ATOM    263  N   TYR L  36      26.684  18.987  41.702  1.00 15.70           N  
ATOM    264  CA  TYR L  36      26.288  17.614  41.542  1.00 16.29           C  
ATOM    265  CB  TYR L  36      25.717  17.281  40.152  1.00 17.06           C  
ATOM    266  CG  TYR L  36      24.512  18.120  39.902  1.00 18.65           C  
ATOM    267  CD1 TYR L  36      23.277  17.730  40.358  1.00 16.81           C  
ATOM    268  CD2 TYR L  36      24.616  19.306  39.217  1.00 20.80           C  
ATOM    269  CE1 TYR L  36      22.165  18.504  40.127  1.00 18.02           C  
ATOM    270  CE2 TYR L  36      23.506  20.083  38.983  1.00 21.04           C  
ATOM    271  CZ  TYR L  36      22.275  19.683  39.437  1.00 20.67           C  
ATOM    272  OH  TYR L  36      21.132  20.473  39.200  1.00 23.29           O  
ATOM    273  C   TYR L  36      27.503  16.738  41.679  1.00 20.21           C  
ATOM    274  O   TYR L  36      28.631  17.158  41.424  1.00 20.21           O  
ATOM    275  N   GLN L  37      27.279  15.476  42.106  1.00 21.45           N  
ATOM    276  CA  GLN L  37      28.321  14.495  42.255  1.00 20.64           C  
ATOM    277  CB  GLN L  37      28.287  13.813  43.636  1.00 22.05           C  
ATOM    278  CG  GLN L  37      29.371  12.756  43.859  1.00 21.80           C  
ATOM    279  CD  GLN L  37      29.058  12.046  45.171  1.00 22.79           C  
ATOM    280  OE1 GLN L  37      27.994  11.451  45.333  1.00 22.64           O  
ATOM    281  NE2 GLN L  37      30.010  12.116  46.141  1.00 23.21           N  
ATOM    282  C   GLN L  37      28.035  13.415  41.256  1.00 20.39           C  
ATOM    283  O   GLN L  37      26.882  13.032  41.071  1.00 20.89           O  
ATOM    284  N   GLN L  38      29.069  12.899  40.561  1.00 18.40           N  
ATOM    285  CA  GLN L  38      28.784  11.843  39.633  1.00 18.62           C  
ATOM    286  CB  GLN L  38      28.762  12.295  38.161  1.00 17.76           C  
ATOM    287  CG  GLN L  38      28.334  11.188  37.192  1.00 18.40           C  
ATOM    288  CD  GLN L  38      28.350  11.752  35.776  1.00 19.48           C  
ATOM    289  OE1 GLN L  38      29.353  12.298  35.324  1.00 23.16           O  
ATOM    290  NE2 GLN L  38      27.207  11.622  35.051  1.00 18.67           N  
ATOM    291  C   GLN L  38      29.830  10.784  39.763  1.00 20.19           C  
ATOM    292  O   GLN L  38      31.027  11.063  39.742  1.00 21.37           O  
ATOM    293  N   LYS L  39      29.381   9.522  39.889  1.00 21.88           N  
ATOM    294  CA  LYS L  39      30.257   8.393  39.988  1.00 26.19           C  
ATOM    295  CB  LYS L  39      29.791   7.369  41.035  1.00 26.82           C  
ATOM    296  CG  LYS L  39      29.770   7.943  42.453  1.00 28.20           C  
ATOM    297  CD  LYS L  39      28.988   7.092  43.453  1.00 27.17           C  
ATOM    298  CE  LYS L  39      28.977   7.680  44.866  1.00 28.92           C  
ATOM    299  NZ  LYS L  39      28.113   6.864  45.747  1.00 29.79           N1+
ATOM    300  C   LYS L  39      30.199   7.732  38.650  1.00 26.30           C  
ATOM    301  O   LYS L  39      29.262   7.955  37.885  1.00 26.02           O  
ATOM    302  N   PRO L  40      31.168   6.927  38.324  1.00 29.42           N  
ATOM    303  CA  PRO L  40      31.141   6.323  37.026  1.00 32.72           C  
ATOM    304  CD  PRO L  40      32.527   7.146  38.789  1.00 29.35           C  
ATOM    305  CB  PRO L  40      32.514   5.691  36.832  1.00 34.69           C  
ATOM    306  CG  PRO L  40      33.435   6.595  37.672  1.00 32.55           C  
ATOM    307  C   PRO L  40      29.986   5.397  36.845  1.00 32.93           C  
ATOM    308  O   PRO L  40      29.713   4.586  37.730  1.00 30.08           O  
ATOM    309  N   GLY L  41      29.295   5.513  35.694  1.00 30.19           N  
ATOM    310  CA  GLY L  41      28.202   4.649  35.358  1.00 32.20           C  
ATOM    311  C   GLY L  41      26.978   5.052  36.124  1.00 33.15           C  
ATOM    312  O   GLY L  41      25.962   4.358  36.076  1.00 37.55           O  
ATOM    313  N   LYS L  42      27.018   6.193  36.837  1.00 26.43           N  
ATOM    314  CA  LYS L  42      25.883   6.549  37.642  1.00 25.96           C  
ATOM    315  CB  LYS L  42      26.243   6.706  39.129  1.00 27.43           C  
ATOM    316  CG  LYS L  42      26.866   5.461  39.770  1.00 31.14           C  
ATOM    317  CD  LYS L  42      25.913   4.276  39.915  0.80 39.29           C  
ATOM    318  CE  LYS L  42      25.226   4.224  41.281  0.67 43.44           C  
ATOM    319  NZ  LYS L  42      24.490   5.485  41.522  0.67 39.90           N1+
ATOM    320  C   LYS L  42      25.389   7.893  37.204  1.00 26.25           C  
ATOM    321  O   LYS L  42      26.114   8.654  36.565  1.00 24.82           O  
ATOM    322  N   ALA L  43      24.117   8.200  37.531  1.00 24.34           N  
ATOM    323  CA  ALA L  43      23.528   9.472  37.216  1.00 23.30           C  
ATOM    324  CB  ALA L  43      21.991   9.468  37.246  1.00 20.67           C  
ATOM    325  C   ALA L  43      23.999  10.464  38.235  1.00 22.58           C  
ATOM    326  O   ALA L  43      24.419  10.096  39.330  1.00 20.71           O  
ATOM    327  N   PRO L  44      23.942  11.727  37.902  1.00 19.75           N  
ATOM    328  CA  PRO L  44      24.397  12.735  38.817  1.00 18.17           C  
ATOM    329  CD  PRO L  44      24.052  12.154  36.516  1.00 18.70           C  
ATOM    330  CB  PRO L  44      24.476  14.029  38.010  1.00 19.19           C  
ATOM    331  CG  PRO L  44      24.714  13.542  36.570  1.00 18.96           C  
ATOM    332  C   PRO L  44      23.470  12.821  39.991  1.00 20.63           C  
ATOM    333  O   PRO L  44      22.289  12.505  39.853  1.00 23.99           O  
ATOM    334  N   LYS L  45      24.002  13.235  41.157  1.00 18.48           N  
ATOM    335  CA  LYS L  45      23.247  13.354  42.371  1.00 20.91           C  
ATOM    336  CB  LYS L  45      23.826  12.449  43.473  1.00 24.64           C  
ATOM    337  CG  LYS L  45      23.190  12.590  44.856  1.00 31.17           C  
ATOM    338  CD  LYS L  45      23.598  11.462  45.807  1.00 36.06           C  
ATOM    339  CE  LYS L  45      23.293  11.735  47.282  1.00 39.17           C  
ATOM    340  NZ  LYS L  45      24.438  12.424  47.919  1.00 43.11           N1+
ATOM    341  C   LYS L  45      23.388  14.771  42.842  1.00 21.40           C  
ATOM    342  O   LYS L  45      24.488  15.316  42.855  1.00 20.58           O  
ATOM    343  N   LEU L  46      22.271  15.409  43.246  1.00 18.74           N  
ATOM    344  CA  LEU L  46      22.326  16.784  43.669  1.00 20.27           C  
ATOM    345  CB  LEU L  46      20.942  17.453  43.708  1.00 19.91           C  
ATOM    346  CG  LEU L  46      20.943  18.926  44.165  1.00 21.54           C  
ATOM    347  CD1 LEU L  46      21.689  19.829  43.171  1.00 17.56           C  
ATOM    348  CD2 LEU L  46      19.515  19.419  44.452  1.00 18.24           C  
ATOM    349  C   LEU L  46      22.881  16.877  45.059  1.00 18.28           C  
ATOM    350  O   LEU L  46      22.406  16.197  45.967  1.00 20.08           O  
ATOM    351  N   LEU L  47      24.008  17.605  45.225  1.00 14.80           N  
ATOM    352  CA  LEU L  47      24.532  17.904  46.531  1.00 15.17           C  
ATOM    353  CB  LEU L  47      26.060  18.066  46.506  1.00 18.44           C  
ATOM    354  CG  LEU L  47      26.793  16.786  46.070  1.00 20.04           C  
ATOM    355  CD1 LEU L  47      28.314  16.990  46.058  1.00 17.53           C  
ATOM    356  CD2 LEU L  47      26.362  15.581  46.922  1.00 20.52           C  
ATOM    357  C   LEU L  47      23.967  19.161  47.139  1.00 17.95           C  
ATOM    358  O   LEU L  47      23.438  19.154  48.250  1.00 16.89           O  
ATOM    359  N   ILE L  48      24.061  20.282  46.382  1.00 19.55           N  
ATOM    360  CA  ILE L  48      23.745  21.603  46.868  1.00 16.66           C  
ATOM    361  CB  ILE L  48      24.981  22.432  47.112  1.00 19.36           C  
ATOM    362  CG1 ILE L  48      25.825  21.883  48.267  1.00 18.05           C  
ATOM    363  CG2 ILE L  48      24.547  23.889  47.336  1.00 18.26           C  
ATOM    364  CD1 ILE L  48      25.169  22.111  49.623  1.00 21.42           C  
ATOM    365  C   ILE L  48      23.004  22.347  45.807  1.00 17.97           C  
ATOM    366  O   ILE L  48      23.276  22.176  44.620  1.00 16.77           O  
ATOM    367  N   TYR L  49      22.043  23.202  46.222  1.00 17.79           N  
ATOM    368  CA  TYR L  49      21.334  24.031  45.290  1.00 17.66           C  
ATOM    369  CB  TYR L  49      19.918  23.524  44.954  1.00 19.93           C  
ATOM    370  CG  TYR L  49      19.078  23.555  46.186  1.00 22.89           C  
ATOM    371  CD1 TYR L  49      19.164  22.552  47.124  1.00 21.92           C  
ATOM    372  CD2 TYR L  49      18.191  24.586  46.397  1.00 21.17           C  
ATOM    373  CE1 TYR L  49      18.383  22.582  48.255  1.00 22.68           C  
ATOM    374  CE2 TYR L  49      17.407  24.623  47.526  1.00 19.90           C  
ATOM    375  CZ  TYR L  49      17.504  23.619  48.459  1.00 26.09           C  
ATOM    376  OH  TYR L  49      16.704  23.651  49.620  1.00 26.71           O  
ATOM    377  C   TYR L  49      21.209  25.396  45.886  1.00 19.06           C  
ATOM    378  O   TYR L  49      21.366  25.582  47.092  1.00 20.02           O  
ATOM    379  N   GLY L  50      20.970  26.436  45.058  1.00 27.70           N  
ATOM    380  CA  GLY L  50      20.810  27.751  45.617  1.00 26.40           C  
ATOM    381  C   GLY L  50      22.119  28.164  46.206  1.00 24.98           C  
ATOM    382  O   GLY L  50      22.176  28.969  47.134  1.00 29.50           O  
ATOM    383  N   ALA L  51      23.207  27.570  45.696  1.00 26.48           N  
ATOM    384  CA  ALA L  51      24.552  27.913  46.056  1.00 26.42           C  
ATOM    385  CB  ALA L  51      24.798  29.431  46.032  1.00 22.11           C  
ATOM    386  C   ALA L  51      24.908  27.430  47.427  1.00 27.30           C  
ATOM    387  O   ALA L  51      26.074  27.112  47.664  1.00 23.76           O  
ATOM    388  N   SER L  52      23.936  27.273  48.350  1.00 24.39           N  
ATOM    389  CA  SER L  52      24.389  26.888  49.655  1.00 23.59           C  
ATOM    390  CB  SER L  52      24.656  28.098  50.567  1.00 25.84           C  
ATOM    391  OG  SER L  52      23.441  28.786  50.830  1.00 29.13           O  
ATOM    392  C   SER L  52      23.372  26.044  50.360  1.00 23.65           C  
ATOM    393  O   SER L  52      23.536  25.764  51.546  1.00 26.33           O  
ATOM    394  N   SER L  53      22.309  25.571  49.679  1.00 19.00           N  
ATOM    395  CA  SER L  53      21.389  24.785  50.439  1.00 22.74           C  
ATOM    396  CB  SER L  53      19.919  25.031  50.071  1.00 23.64           C  
ATOM    397  OG  SER L  53      19.078  24.304  50.953  1.00 24.51           O  
ATOM    398  C   SER L  53      21.718  23.351  50.178  1.00 19.76           C  
ATOM    399  O   SER L  53      22.006  22.966  49.047  1.00 20.89           O  
ATOM    400  N   LEU L  54      21.725  22.527  51.242  1.00 19.29           N  
ATOM    401  CA  LEU L  54      22.021  21.130  51.110  1.00 21.26           C  
ATOM    402  CB  LEU L  54      22.533  20.480  52.407  1.00 24.82           C  
ATOM    403  CG  LEU L  54      24.006  20.755  52.743  1.00 29.64           C  
ATOM    404  CD1 LEU L  54      24.341  20.275  54.155  1.00 32.73           C  
ATOM    405  CD2 LEU L  54      24.938  20.079  51.729  1.00 28.24           C  
ATOM    406  C   LEU L  54      20.774  20.399  50.768  1.00 23.83           C  
ATOM    407  O   LEU L  54      19.722  20.623  51.365  1.00 23.15           O  
ATOM    408  N   GLN L  55      20.879  19.477  49.794  1.00 22.22           N  
ATOM    409  CA  GLN L  55      19.756  18.666  49.440  1.00 24.36           C  
ATOM    410  CB  GLN L  55      19.961  17.829  48.169  1.00 26.79           C  
ATOM    411  CG  GLN L  55      18.740  16.974  47.831  1.00 35.31           C  
ATOM    412  CD  GLN L  55      17.564  17.915  47.625  1.00 35.36           C  
ATOM    413  OE1 GLN L  55      16.564  17.839  48.335  1.00 40.08           O  
ATOM    414  NE2 GLN L  55      17.690  18.838  46.634  1.00 44.47           N  
ATOM    415  C   GLN L  55      19.519  17.730  50.581  1.00 24.75           C  
ATOM    416  O   GLN L  55      20.412  17.470  51.387  1.00 20.82           O  
ATOM    417  N   SER L  56      18.282  17.213  50.693  1.00 24.08           N  
ATOM    418  CA  SER L  56      17.971  16.356  51.797  1.00 25.86           C  
ATOM    419  CB  SER L  56      16.481  15.983  51.884  1.00 29.27           C  
ATOM    420  OG  SER L  56      15.702  17.143  52.133  1.00 29.45           O  
ATOM    421  C   SER L  56      18.748  15.083  51.675  1.00 25.62           C  
ATOM    422  O   SER L  56      18.917  14.537  50.588  1.00 24.48           O  
ATOM    423  N   GLY L  57      19.258  14.585  52.818  1.00 26.21           N  
ATOM    424  CA  GLY L  57      19.945  13.326  52.845  1.00 29.50           C  
ATOM    425  C   GLY L  57      21.400  13.516  52.541  1.00 29.23           C  
ATOM    426  O   GLY L  57      22.173  12.565  52.633  1.00 25.76           O  
ATOM    427  N   VAL L  58      21.823  14.742  52.172  1.00 27.85           N  
ATOM    428  CA  VAL L  58      23.214  14.951  51.860  1.00 21.48           C  
ATOM    429  CB  VAL L  58      23.451  16.143  50.977  1.00 22.48           C  
ATOM    430  CG1 VAL L  58      24.966  16.319  50.775  1.00 20.06           C  
ATOM    431  CG2 VAL L  58      22.670  15.942  49.667  1.00 19.79           C  
ATOM    432  C   VAL L  58      23.954  15.173  53.146  1.00 20.64           C  
ATOM    433  O   VAL L  58      23.458  15.848  54.047  1.00 22.94           O  
ATOM    434  N   PRO L  59      25.144  14.628  53.248  1.00 22.00           N  
ATOM    435  CA  PRO L  59      25.913  14.752  54.463  1.00 21.25           C  
ATOM    436  CD  PRO L  59      25.467  13.409  52.525  1.00 18.87           C  
ATOM    437  CB  PRO L  59      27.061  13.756  54.327  1.00 22.01           C  
ATOM    438  CG  PRO L  59      26.492  12.669  53.398  1.00 24.10           C  
ATOM    439  C   PRO L  59      26.360  16.162  54.710  1.00 24.94           C  
ATOM    440  O   PRO L  59      26.611  16.889  53.751  1.00 24.08           O  
ATOM    441  N   SER L  60      26.499  16.551  55.993  1.00 25.49           N  
ATOM    442  CA  SER L  60      26.840  17.890  56.383  1.00 26.42           C  
ATOM    443  CB  SER L  60      26.737  18.118  57.898  1.00 30.83           C  
ATOM    444  OG  SER L  60      27.091  19.458  58.209  1.00 44.88           O  
ATOM    445  C   SER L  60      28.248  18.202  55.978  1.00 24.51           C  
ATOM    446  O   SER L  60      28.680  19.351  56.056  1.00 24.77           O  
ATOM    447  N   ARG L  61      29.005  17.187  55.526  1.00 21.61           N  
ATOM    448  CA  ARG L  61      30.382  17.362  55.148  1.00 21.98           C  
ATOM    449  CB  ARG L  61      31.021  16.084  54.569  1.00 21.46           C  
ATOM    450  CG  ARG L  61      30.932  14.840  55.450  1.00 22.59           C  
ATOM    451  CD  ARG L  61      31.835  13.696  54.971  1.00 25.05           C  
ATOM    452  NE  ARG L  61      31.401  13.270  53.606  1.00 20.66           N  
ATOM    453  CZ  ARG L  61      30.513  12.243  53.449  1.00 22.96           C  
ATOM    454  NH1 ARG L  61      29.938  11.664  54.542  1.00 22.78           N1+
ATOM    455  NH2 ARG L  61      30.214  11.781  52.200  1.00 22.22           N  
ATOM    456  C   ARG L  61      30.436  18.327  54.007  1.00 19.62           C  
ATOM    457  O   ARG L  61      31.409  19.069  53.857  1.00 23.12           O  
ATOM    458  N   PHE L  62      29.404  18.287  53.141  1.00 20.91           N  
ATOM    459  CA  PHE L  62      29.373  19.105  51.962  1.00 21.37           C  
ATOM    460  CB  PHE L  62      28.496  18.510  50.845  1.00 20.90           C  
ATOM    461  CG  PHE L  62      29.104  17.220  50.403  1.00 22.49           C  
ATOM    462  CD1 PHE L  62      30.082  17.201  49.437  1.00 21.02           C  
ATOM    463  CD2 PHE L  62      28.700  16.025  50.953  1.00 22.28           C  
ATOM    464  CE1 PHE L  62      30.644  16.015  49.027  1.00 19.76           C  
ATOM    465  CE2 PHE L  62      29.259  14.834  50.547  1.00 21.24           C  
ATOM    466  CZ  PHE L  62      30.235  14.826  49.581  1.00 22.32           C  
ATOM    467  C   PHE L  62      28.794  20.450  52.291  1.00 20.94           C  
ATOM    468  O   PHE L  62      27.803  20.558  53.012  1.00 22.90           O  
ATOM    469  N   SER L  63      29.415  21.527  51.763  1.00 19.95           N  
ATOM    470  CA  SER L  63      28.913  22.853  51.988  1.00 21.63           C  
ATOM    471  CB  SER L  63      29.611  23.607  53.134  1.00 23.14           C  
ATOM    472  OG  SER L  63      29.365  22.977  54.380  1.00 25.70           O  
ATOM    473  C   SER L  63      29.205  23.662  50.765  1.00 21.19           C  
ATOM    474  O   SER L  63      30.176  23.403  50.055  1.00 19.11           O  
ATOM    475  N   GLY L  64      28.368  24.683  50.500  1.00 19.18           N  
ATOM    476  CA  GLY L  64      28.609  25.509  49.355  1.00 18.79           C  
ATOM    477  C   GLY L  64      28.483  26.933  49.787  1.00 22.52           C  
ATOM    478  O   GLY L  64      27.781  27.247  50.747  1.00 20.94           O  
ATOM    479  N   SER L  65      29.181  27.833  49.070  1.00 23.13           N  
ATOM    480  CA  SER L  65      29.120  29.230  49.384  1.00 25.08           C  
ATOM    481  CB  SER L  65      30.137  29.666  50.453  1.00 27.07           C  
ATOM    482  OG  SER L  65      31.462  29.457  49.984  1.00 35.18           O  
ATOM    483  C   SER L  65      29.434  29.987  48.133  1.00 23.06           C  
ATOM    484  O   SER L  65      29.759  29.398  47.103  1.00 21.79           O  
ATOM    485  N   GLY L  66      29.339  31.331  48.199  1.00 24.24           N  
ATOM    486  CA  GLY L  66      29.659  32.138  47.058  1.00 24.48           C  
ATOM    487  C   GLY L  66      28.427  32.817  46.567  1.00 28.63           C  
ATOM    488  O   GLY L  66      27.308  32.470  46.938  1.00 26.66           O  
ATOM    489  N   SER L  67      28.636  33.855  45.734  1.00 28.81           N  
ATOM    490  CA  SER L  67      27.569  34.611  45.152  1.00 31.48           C  
ATOM    491  CB  SER L  67      27.039  35.740  46.056  1.00 33.24           C  
ATOM    492  OG  SER L  67      26.506  35.206  47.258  1.00 36.90           O  
ATOM    493  C   SER L  67      28.140  35.273  43.942  1.00 29.48           C  
ATOM    494  O   SER L  67      29.356  35.320  43.756  1.00 32.29           O  
ATOM    495  N   GLY L  68      27.257  35.798  43.075  1.00 25.38           N  
ATOM    496  CA  GLY L  68      27.726  36.502  41.921  1.00 27.07           C  
ATOM    497  C   GLY L  68      28.439  35.553  41.009  1.00 25.06           C  
ATOM    498  O   GLY L  68      27.845  34.632  40.456  1.00 25.91           O  
ATOM    499  N   THR L  69      29.713  35.874  40.724  1.00 23.29           N  
ATOM    500  CA  THR L  69      30.592  35.132  39.860  1.00 24.64           C  
ATOM    501  CB  THR L  69      31.663  36.003  39.272  1.00 28.36           C  
ATOM    502  OG1 THR L  69      32.485  36.538  40.299  1.00 31.34           O  
ATOM    503  CG2 THR L  69      30.988  37.142  38.489  1.00 30.89           C  
ATOM    504  C   THR L  69      31.278  33.948  40.487  1.00 23.72           C  
ATOM    505  O   THR L  69      31.558  32.977  39.786  1.00 26.56           O  
ATOM    506  N   ASP L  70      31.629  33.981  41.792  1.00 23.42           N  
ATOM    507  CA  ASP L  70      32.448  32.891  42.259  1.00 25.50           C  
ATOM    508  CB  ASP L  70      33.866  33.298  42.705  1.00 35.33           C  
ATOM    509  CG  ASP L  70      33.773  34.288  43.850  1.00 45.34           C  
ATOM    510  OD1 ASP L  70      32.690  34.910  44.000  1.00 49.54           O  
ATOM    511  OD2 ASP L  70      34.783  34.442  44.586  1.00 52.72           O1-
ATOM    512  C   ASP L  70      31.798  32.088  43.342  1.00 24.72           C  
ATOM    513  O   ASP L  70      31.282  32.624  44.322  1.00 25.79           O  
ATOM    514  N   PHE L  71      31.837  30.746  43.181  1.00 21.69           N  
ATOM    515  CA  PHE L  71      31.204  29.865  44.119  1.00 21.00           C  
ATOM    516  CB  PHE L  71      29.948  29.182  43.549  1.00 18.84           C  
ATOM    517  CG  PHE L  71      28.967  30.240  43.161  1.00 18.61           C  
ATOM    518  CD1 PHE L  71      29.000  30.795  41.903  1.00 20.51           C  
ATOM    519  CD2 PHE L  71      28.015  30.684  44.047  1.00 18.38           C  
ATOM    520  CE1 PHE L  71      28.099  31.768  41.536  1.00 20.83           C  
ATOM    521  CE2 PHE L  71      27.113  31.657  43.685  1.00 20.59           C  
ATOM    522  CZ  PHE L  71      27.150  32.203  42.427  1.00 20.00           C  
ATOM    523  C   PHE L  71      32.166  28.766  44.468  1.00 21.88           C  
ATOM    524  O   PHE L  71      33.059  28.440  43.687  1.00 23.17           O  
ATOM    525  N   THR L  72      32.019  28.165  45.671  1.00 19.05           N  
ATOM    526  CA  THR L  72      32.931  27.114  46.023  1.00 23.37           C  
ATOM    527  CB  THR L  72      34.014  27.551  46.966  1.00 26.58           C  
ATOM    528  OG1 THR L  72      33.455  27.902  48.224  1.00 31.28           O  
ATOM    529  CG2 THR L  72      34.740  28.763  46.359  1.00 14.22           C  
ATOM    530  C   THR L  72      32.187  26.011  46.709  1.00 21.04           C  
ATOM    531  O   THR L  72      31.204  26.241  47.410  1.00 23.59           O  
ATOM    532  N   LEU L  73      32.654  24.765  46.494  1.00 20.13           N  
ATOM    533  CA  LEU L  73      32.115  23.609  47.147  1.00 18.42           C  
ATOM    534  CB  LEU L  73      31.774  22.464  46.177  1.00 18.17           C  
ATOM    535  CG  LEU L  73      31.193  21.214  46.864  1.00 19.83           C  
ATOM    536  CD1 LEU L  73      29.840  21.514  47.524  1.00 22.01           C  
ATOM    537  CD2 LEU L  73      31.130  20.026  45.887  1.00 19.10           C  
ATOM    538  C   LEU L  73      33.188  23.117  48.059  1.00 21.20           C  
ATOM    539  O   LEU L  73      34.341  22.976  47.655  1.00 20.96           O  
ATOM    540  N   THR L  74      32.841  22.857  49.334  1.00 21.02           N  
ATOM    541  CA  THR L  74      33.838  22.409  50.262  1.00 21.52           C  
ATOM    542  CB  THR L  74      33.983  23.317  51.445  1.00 24.30           C  
ATOM    543  OG1 THR L  74      34.324  24.627  51.017  1.00 23.26           O  
ATOM    544  CG2 THR L  74      35.077  22.758  52.367  1.00 25.21           C  
ATOM    545  C   THR L  74      33.415  21.085  50.794  1.00 21.42           C  
ATOM    546  O   THR L  74      32.250  20.878  51.128  1.00 20.55           O  
ATOM    547  N   ILE L  75      34.370  20.138  50.854  1.00 20.62           N  
ATOM    548  CA  ILE L  75      34.097  18.867  51.439  1.00 17.46           C  
ATOM    549  CB  ILE L  75      34.418  17.714  50.532  1.00 20.05           C  
ATOM    550  CG1 ILE L  75      33.612  17.824  49.227  1.00 20.79           C  
ATOM    551  CG2 ILE L  75      34.140  16.411  51.299  1.00 18.35           C  
ATOM    552  CD1 ILE L  75      34.062  16.845  48.145  1.00 20.53           C  
ATOM    553  C   ILE L  75      35.001  18.788  52.617  1.00 20.59           C  
ATOM    554  O   ILE L  75      36.220  18.709  52.475  1.00 22.96           O  
ATOM    555  N   SER L  76      34.420  18.846  53.824  1.00 20.19           N  
ATOM    556  CA  SER L  76      35.246  18.724  54.975  1.00 23.27           C  
ATOM    557  CB  SER L  76      34.600  19.276  56.256  1.00 21.60           C  
ATOM    558  OG  SER L  76      33.442  18.518  56.578  1.00 29.82           O  
ATOM    559  C   SER L  76      35.400  17.251  55.149  1.00 26.62           C  
ATOM    560  O   SER L  76      34.450  16.491  54.991  1.00 26.12           O  
ATOM    561  N   SER L  77      36.608  16.806  55.504  1.00 26.27           N  
ATOM    562  CA  SER L  77      36.877  15.411  55.720  1.00 25.28           C  
ATOM    563  CB  SER L  77      36.399  14.881  57.089  1.00 23.17           C  
ATOM    564  OG  SER L  77      34.981  14.866  57.158  1.00 25.24           O  
ATOM    565  C   SER L  77      36.327  14.516  54.641  1.00 22.10           C  
ATOM    566  O   SER L  77      35.198  14.037  54.725  1.00 23.46           O  
ATOM    567  N   LEU L  78      37.128  14.288  53.577  1.00 21.04           N  
ATOM    568  CA  LEU L  78      36.763  13.418  52.490  1.00 21.00           C  
ATOM    569  CB  LEU L  78      37.840  13.298  51.393  1.00 19.99           C  
ATOM    570  CG  LEU L  78      38.026  14.521  50.486  1.00 25.13           C  
ATOM    571  CD1 LEU L  78      39.122  14.264  49.446  1.00 24.17           C  
ATOM    572  CD2 LEU L  78      36.705  14.924  49.820  1.00 20.04           C  
ATOM    573  C   LEU L  78      36.594  12.019  53.001  1.00 26.87           C  
ATOM    574  O   LEU L  78      37.358  11.551  53.843  1.00 24.19           O  
ATOM    575  N   GLN L  79      35.566  11.318  52.473  1.00 22.34           N  
ATOM    576  CA  GLN L  79      35.296   9.941  52.788  1.00 21.45           C  
ATOM    577  CB  GLN L  79      33.818   9.668  53.113  1.00 22.74           C  
ATOM    578  CG  GLN L  79      33.332  10.380  54.376  1.00 26.21           C  
ATOM    579  CD  GLN L  79      34.051   9.763  55.566  1.00 34.18           C  
ATOM    580  OE1 GLN L  79      34.825   8.819  55.418  1.00 37.42           O  
ATOM    581  NE2 GLN L  79      33.795  10.309  56.785  1.00 42.37           N  
ATOM    582  C   GLN L  79      35.624   9.173  51.541  1.00 24.86           C  
ATOM    583  O   GLN L  79      35.769   9.764  50.473  1.00 23.31           O  
ATOM    584  N   PRO L  80      35.761   7.876  51.629  1.00 25.76           N  
ATOM    585  CA  PRO L  80      36.112   7.098  50.469  1.00 26.42           C  
ATOM    586  CD  PRO L  80      36.183   7.237  52.865  1.00 26.17           C  
ATOM    587  CB  PRO L  80      36.387   5.690  50.995  1.00 27.55           C  
ATOM    588  CG  PRO L  80      36.878   5.934  52.435  1.00 27.26           C  
ATOM    589  C   PRO L  80      35.077   7.165  49.389  1.00 23.57           C  
ATOM    590  O   PRO L  80      35.424   7.032  48.216  1.00 21.51           O  
ATOM    591  N   GLU L  81      33.803   7.368  49.766  1.00 21.75           N  
ATOM    592  CA  GLU L  81      32.707   7.414  48.839  1.00 24.49           C  
ATOM    593  CB  GLU L  81      31.331   7.561  49.512  1.00 27.04           C  
ATOM    594  CG  GLU L  81      30.982   6.466  50.516  1.00 28.94           C  
ATOM    595  CD  GLU L  81      31.443   6.931  51.889  1.00 34.10           C  
ATOM    596  OE1 GLU L  81      32.678   6.953  52.128  1.00 24.33           O  
ATOM    597  OE2 GLU L  81      30.561   7.279  52.721  1.00 27.14           O1-
ATOM    598  C   GLU L  81      32.833   8.640  47.990  1.00 22.11           C  
ATOM    599  O   GLU L  81      32.334   8.677  46.869  1.00 22.63           O  
ATOM    600  N   ASP L  82      33.466   9.686  48.547  1.00 20.24           N  
ATOM    601  CA  ASP L  82      33.561  11.015  48.007  1.00 21.19           C  
ATOM    602  CB  ASP L  82      34.158  12.014  49.012  1.00 18.08           C  
ATOM    603  CG  ASP L  82      33.146  12.188  50.138  1.00 21.32           C  
ATOM    604  OD1 ASP L  82      31.990  11.718  49.966  1.00 23.54           O  
ATOM    605  OD2 ASP L  82      33.514  12.791  51.181  1.00 23.88           O1-
ATOM    606  C   ASP L  82      34.357  11.115  46.742  1.00 23.00           C  
ATOM    607  O   ASP L  82      34.185  12.082  46.003  1.00 22.41           O  
ATOM    608  N   PHE L  83      35.298  10.194  46.460  1.00 22.05           N  
ATOM    609  CA  PHE L  83      36.027  10.408  45.242  1.00 20.38           C  
ATOM    610  CB  PHE L  83      37.264   9.511  45.085  1.00 22.57           C  
ATOM    611  CG  PHE L  83      38.212   9.978  46.135  1.00 23.31           C  
ATOM    612  CD1 PHE L  83      39.106  10.989  45.881  1.00 25.68           C  
ATOM    613  CD2 PHE L  83      38.194   9.423  47.389  1.00 24.43           C  
ATOM    614  CE1 PHE L  83      39.976  11.425  46.854  1.00 26.72           C  
ATOM    615  CE2 PHE L  83      39.060   9.853  48.365  1.00 25.86           C  
ATOM    616  CZ  PHE L  83      39.957  10.857  48.103  1.00 26.11           C  
ATOM    617  C   PHE L  83      35.095  10.206  44.087  1.00 21.89           C  
ATOM    618  O   PHE L  83      34.508   9.139  43.918  1.00 24.16           O  
ATOM    619  N   ALA L  84      34.954  11.257  43.253  1.00 23.15           N  
ATOM    620  CA  ALA L  84      34.038  11.241  42.146  1.00 21.94           C  
ATOM    621  CB  ALA L  84      32.562  11.213  42.584  1.00 15.56           C  
ATOM    622  C   ALA L  84      34.258  12.514  41.390  1.00 21.97           C  
ATOM    623  O   ALA L  84      35.187  13.262  41.688  1.00 20.59           O  
ATOM    624  N   VAL L  85      33.429  12.765  40.353  1.00 20.79           N  
ATOM    625  CA  VAL L  85      33.536  13.987  39.605  1.00 18.48           C  
ATOM    626  CB  VAL L  85      33.353  13.804  38.127  1.00 21.24           C  
ATOM    627  CG1 VAL L  85      33.436  15.180  37.445  1.00 17.64           C  
ATOM    628  CG2 VAL L  85      34.406  12.800  37.625  1.00 22.12           C  
ATOM    629  C   VAL L  85      32.447  14.895  40.096  1.00 21.43           C  
ATOM    630  O   VAL L  85      31.343  14.442  40.390  1.00 19.52           O  
ATOM    631  N   TYR L  86      32.740  16.209  40.216  1.00 21.49           N  
ATOM    632  CA  TYR L  86      31.758  17.133  40.712  1.00 18.37           C  
ATOM    633  CB  TYR L  86      32.184  17.847  42.009  1.00 16.59           C  
ATOM    634  CG  TYR L  86      32.226  16.826  43.098  1.00 21.07           C  
ATOM    635  CD1 TYR L  86      33.330  16.024  43.272  1.00 18.52           C  
ATOM    636  CD2 TYR L  86      31.155  16.672  43.948  1.00 20.23           C  
ATOM    637  CE1 TYR L  86      33.367  15.085  44.277  1.00 18.08           C  
ATOM    638  CE2 TYR L  86      31.185  15.735  44.954  1.00 20.23           C  
ATOM    639  CZ  TYR L  86      32.291  14.939  45.120  1.00 22.12           C  
ATOM    640  OH  TYR L  86      32.322  13.979  46.153  1.00 20.30           O  
ATOM    641  C   TYR L  86      31.515  18.182  39.668  1.00 20.48           C  
ATOM    642  O   TYR L  86      32.451  18.678  39.044  1.00 21.41           O  
ATOM    643  N   TYR L  87      30.231  18.543  39.447  1.00 17.32           N  
ATOM    644  CA  TYR L  87      29.919  19.526  38.445  1.00 19.15           C  
ATOM    645  CB  TYR L  87      29.030  19.025  37.288  1.00 15.41           C  
ATOM    646  CG  TYR L  87      29.715  17.967  36.492  1.00 18.69           C  
ATOM    647  CD1 TYR L  87      30.618  18.298  35.510  1.00 20.35           C  
ATOM    648  CD2 TYR L  87      29.450  16.639  36.727  1.00 18.75           C  
ATOM    649  CE1 TYR L  87      31.246  17.324  34.772  1.00 19.47           C  
ATOM    650  CE2 TYR L  87      30.075  15.659  35.990  1.00 17.75           C  
ATOM    651  CZ  TYR L  87      30.975  16.001  35.009  1.00 20.26           C  
ATOM    652  OH  TYR L  87      31.618  15.001  34.250  1.00 23.37           O  
ATOM    653  C   TYR L  87      29.115  20.621  39.075  1.00 22.41           C  
ATOM    654  O   TYR L  87      28.354  20.393  40.014  1.00 19.64           O  
ATOM    655  N   CYS L  88      29.294  21.860  38.569  1.00 19.87           N  
ATOM    656  CA  CYS L  88      28.490  22.971  38.989  1.00 19.38           C  
ATOM    657  CB  CYS L  88      29.291  24.249  39.355  0.89 16.61           C  
ATOM    658  SG  CYS L  88      30.433  24.838  38.061  0.89 23.79           S  
ATOM    659  C   CYS L  88      27.569  23.263  37.844  1.00 20.77           C  
ATOM    660  O   CYS L  88      27.868  22.915  36.702  1.00 18.99           O  
ATOM    661  N   GLN L  89      26.392  23.858  38.135  1.00 20.08           N  
ATOM    662  CA  GLN L  89      25.418  24.159  37.118  1.00 19.74           C  
ATOM    663  CB  GLN L  89      24.265  23.149  37.054  1.00 18.30           C  
ATOM    664  CG  GLN L  89      23.245  23.500  35.970  1.00 17.61           C  
ATOM    665  CD  GLN L  89      21.903  22.893  36.355  1.00 24.78           C  
ATOM    666  OE1 GLN L  89      21.094  22.543  35.500  1.00 26.78           O  
ATOM    667  NE2 GLN L  89      21.642  22.784  37.685  1.00 21.85           N  
ATOM    668  C   GLN L  89      24.738  25.440  37.475  1.00 20.19           C  
ATOM    669  O   GLN L  89      24.347  25.642  38.622  1.00 18.72           O  
ATOM    670  N   GLN L  90      24.544  26.335  36.487  1.00 21.22           N  
ATOM    671  CA  GLN L  90      23.840  27.548  36.777  1.00 20.19           C  
ATOM    672  CB  GLN L  90      24.562  28.806  36.252  1.00 17.46           C  
ATOM    673  CG  GLN L  90      24.725  28.854  34.731  1.00 20.95           C  
ATOM    674  CD  GLN L  90      23.462  29.453  34.137  1.00 21.46           C  
ATOM    675  OE1 GLN L  90      22.646  30.037  34.846  1.00 21.12           O  
ATOM    676  NE2 GLN L  90      23.296  29.311  32.795  1.00 19.92           N  
ATOM    677  C   GLN L  90      22.490  27.446  36.145  1.00 19.15           C  
ATOM    678  O   GLN L  90      22.348  26.990  35.012  1.00 19.58           O  
ATOM    679  N   TYR L  91      21.425  27.826  36.883  1.00 14.20           N  
ATOM    680  CA  TYR L  91      20.135  27.862  36.256  1.00 15.28           C  
ATOM    681  CB  TYR L  91      19.148  26.816  36.817  1.00 13.98           C  
ATOM    682  CG  TYR L  91      19.207  26.841  38.306  1.00 13.29           C  
ATOM    683  CD1 TYR L  91      18.513  27.763  39.054  1.00 13.91           C  
ATOM    684  CD2 TYR L  91      19.979  25.908  38.960  1.00 14.79           C  
ATOM    685  CE1 TYR L  91      18.598  27.752  40.428  1.00 12.61           C  
ATOM    686  CE2 TYR L  91      20.070  25.889  40.331  1.00 14.00           C  
ATOM    687  CZ  TYR L  91      19.376  26.816  41.068  1.00 13.99           C  
ATOM    688  OH  TYR L  91      19.459  26.808  42.478  1.00 14.66           O  
ATOM    689  C   TYR L  91      19.551  29.234  36.392  1.00 15.95           C  
ATOM    690  O   TYR L  91      18.376  29.394  36.725  1.00 16.23           O  
ATOM    691  N   SER L  92      20.371  30.270  36.132  1.00 15.99           N  
ATOM    692  CA  SER L  92      19.911  31.628  36.161  1.00 18.68           C  
ATOM    693  CB  SER L  92      21.071  32.636  36.144  1.00 20.52           C  
ATOM    694  OG  SER L  92      21.885  32.458  37.293  1.00 26.93           O  
ATOM    695  C   SER L  92      19.098  31.865  34.931  1.00 19.14           C  
ATOM    696  O   SER L  92      17.979  32.374  34.993  1.00 22.66           O  
ATOM    697  N   SER L  93      19.654  31.472  33.769  1.00 18.98           N  
ATOM    698  CA  SER L  93      18.978  31.739  32.537  1.00 19.95           C  
ATOM    699  CB  SER L  93      19.456  33.049  31.887  1.00 20.31           C  
ATOM    700  OG  SER L  93      18.760  33.273  30.673  1.00 27.47           O  
ATOM    701  C   SER L  93      19.269  30.621  31.582  1.00 20.19           C  
ATOM    702  O   SER L  93      20.218  29.859  31.752  1.00 20.08           O  
ATOM    703  N   PHE L  94      18.428  30.486  30.538  1.00 17.79           N  
ATOM    704  CA  PHE L  94      18.625  29.436  29.577  1.00 18.35           C  
ATOM    705  CB  PHE L  94      17.339  29.052  28.820  1.00 19.70           C  
ATOM    706  CG  PHE L  94      16.330  28.649  29.839  1.00 21.46           C  
ATOM    707  CD1 PHE L  94      15.508  29.598  30.401  1.00 23.82           C  
ATOM    708  CD2 PHE L  94      16.202  27.338  30.240  1.00 22.42           C  
ATOM    709  CE1 PHE L  94      14.576  29.249  31.346  1.00 21.89           C  
ATOM    710  CE2 PHE L  94      15.268  26.984  31.186  1.00 21.27           C  
ATOM    711  CZ  PHE L  94      14.454  27.940  31.741  1.00 21.13           C  
ATOM    712  C   PHE L  94      19.604  29.936  28.564  1.00 19.16           C  
ATOM    713  O   PHE L  94      19.673  31.136  28.299  1.00 20.47           O  
ATOM    714  N   PRO L  95      20.380  29.058  27.985  1.00 16.84           N  
ATOM    715  CA  PRO L  95      20.319  27.671  28.358  1.00 15.87           C  
ATOM    716  CD  PRO L  95      20.673  29.218  26.569  1.00 18.72           C  
ATOM    717  CB  PRO L  95      20.896  26.884  27.183  1.00 19.49           C  
ATOM    718  CG  PRO L  95      20.653  27.800  25.976  1.00 19.52           C  
ATOM    719  C   PRO L  95      21.063  27.433  29.631  1.00 17.68           C  
ATOM    720  O   PRO L  95      21.967  28.203  29.953  1.00 16.56           O  
ATOM    721  N   THR L  96      20.708  26.361  30.361  1.00 16.92           N  
ATOM    722  CA  THR L  96      21.406  26.067  31.572  1.00 14.86           C  
ATOM    723  CB  THR L  96      20.748  24.989  32.382  1.00 15.23           C  
ATOM    724  OG1 THR L  96      19.435  25.388  32.747  1.00  0.00           O  
ATOM    725  CG2 THR L  96      21.599  24.715  33.634  1.00  0.00           C  
ATOM    726  C   THR L  96      22.759  25.584  31.168  1.00 15.08           C  
ATOM    727  O   THR L  96      22.907  24.921  30.142  1.00 18.55           O  
ATOM    728  N   THR L  97      23.796  25.924  31.954  1.00 22.56           N  
ATOM    729  CA  THR L  97      25.112  25.509  31.565  1.00 21.84           C  
ATOM    730  CB  THR L  97      25.982  26.645  31.109  1.00 22.20           C  
ATOM    731  OG1 THR L  97      26.099  27.620  32.136  1.00 21.95           O  
ATOM    732  CG2 THR L  97      25.361  27.267  29.847  1.00 24.31           C  
ATOM    733  C   THR L  97      25.770  24.862  32.743  1.00 21.81           C  
ATOM    734  O   THR L  97      25.459  25.169  33.894  1.00 20.19           O  
ATOM    735  N   PHE L  98      26.706  23.931  32.463  1.00 22.50           N  
ATOM    736  CA  PHE L  98      27.399  23.195  33.484  1.00 20.61           C  
ATOM    737  CB  PHE L  98      27.301  21.664  33.332  1.00 17.61           C  
ATOM    738  CG  PHE L  98      25.928  21.156  33.625  1.00 18.27           C  
ATOM    739  CD1 PHE L  98      24.945  21.159  32.661  1.00 17.93           C  
ATOM    740  CD2 PHE L  98      25.632  20.651  34.869  1.00 16.68           C  
ATOM    741  CE1 PHE L  98      23.688  20.676  32.941  1.00 18.11           C  
ATOM    742  CE2 PHE L  98      24.379  20.167  35.153  1.00 18.89           C  
ATOM    743  CZ  PHE L  98      23.401  20.180  34.189  1.00 17.85           C  
ATOM    744  C   PHE L  98      28.862  23.471  33.349  1.00 22.60           C  
ATOM    745  O   PHE L  98      29.347  23.844  32.284  1.00 22.47           O  
ATOM    746  N   GLY L  99      29.605  23.301  34.459  1.00 22.37           N  
ATOM    747  CA  GLY L  99      31.030  23.439  34.406  1.00 20.07           C  
ATOM    748  C   GLY L  99      31.539  22.152  33.820  1.00 23.05           C  
ATOM    749  O   GLY L  99      30.795  21.182  33.700  1.00 23.77           O  
ATOM    750  N   GLN L 100      32.830  22.120  33.433  1.00 21.08           N  
ATOM    751  CA  GLN L 100      33.436  20.963  32.830  1.00 22.85           C  
ATOM    752  CB  GLN L 100      34.806  21.231  32.177  1.00 27.53           C  
ATOM    753  CG  GLN L 100      35.893  21.683  33.150  1.00 42.28           C  
ATOM    754  CD  GLN L 100      35.693  23.164  33.417  1.00 43.85           C  
ATOM    755  OE1 GLN L 100      34.818  23.805  32.839  1.00 45.11           O  
ATOM    756  NE2 GLN L 100      36.535  23.727  34.320  1.00 35.51           N  
ATOM    757  C   GLN L 100      33.584  19.848  33.822  1.00 23.70           C  
ATOM    758  O   GLN L 100      33.639  18.684  33.432  1.00 24.97           O  
ATOM    759  N   GLY L 101      33.719  20.161  35.127  1.00 23.80           N  
ATOM    760  CA  GLY L 101      33.816  19.114  36.110  1.00 23.58           C  
ATOM    761  C   GLY L 101      35.170  19.111  36.748  1.00 24.94           C  
ATOM    762  O   GLY L 101      36.167  19.526  36.156  1.00 23.96           O  
ATOM    763  N   THR L 102      35.209  18.658  38.020  1.00 23.46           N  
ATOM    764  CA  THR L 102      36.431  18.519  38.756  1.00 23.35           C  
ATOM    765  CB  THR L 102      36.509  19.398  39.971  1.00 22.81           C  
ATOM    766  OG1 THR L 102      36.396  20.763  39.598  1.00 24.08           O  
ATOM    767  CG2 THR L 102      37.852  19.151  40.678  1.00 17.17           C  
ATOM    768  C   THR L 102      36.467  17.106  39.238  1.00 21.66           C  
ATOM    769  O   THR L 102      35.535  16.635  39.888  1.00 22.01           O  
ATOM    770  N   LYS L 103      37.561  16.387  38.933  1.00 20.96           N  
ATOM    771  CA  LYS L 103      37.666  15.017  39.338  1.00 21.04           C  
ATOM    772  CB  LYS L 103      38.447  14.163  38.324  1.00 25.27           C  
ATOM    773  CG  LYS L 103      38.586  12.692  38.713  1.00 32.67           C  
ATOM    774  CD  LYS L 103      39.180  11.834  37.592  1.00 37.02           C  
ATOM    775  CE  LYS L 103      39.476  10.391  38.005  1.00 37.63           C  
ATOM    776  NZ  LYS L 103      40.073   9.649  36.870  1.00 41.25           N1+
ATOM    777  C   LYS L 103      38.425  14.978  40.625  1.00 22.45           C  
ATOM    778  O   LYS L 103      39.525  15.519  40.727  1.00 26.05           O  
ATOM    779  N   VAL L 104      37.834  14.338  41.652  1.00 21.21           N  
ATOM    780  CA  VAL L 104      38.488  14.201  42.921  1.00 23.10           C  
ATOM    781  CB  VAL L 104      37.540  14.334  44.080  1.00 25.02           C  
ATOM    782  CG1 VAL L 104      38.307  14.090  45.390  1.00 22.70           C  
ATOM    783  CG2 VAL L 104      36.853  15.706  43.996  1.00 19.55           C  
ATOM    784  C   VAL L 104      39.032  12.809  42.956  1.00 23.64           C  
ATOM    785  O   VAL L 104      38.279  11.837  42.940  1.00 20.47           O  
ATOM    786  N   GLU L 105      40.369  12.679  43.023  1.00 26.98           N  
ATOM    787  CA  GLU L 105      40.979  11.382  42.983  1.00 28.08           C  
ATOM    788  CB  GLU L 105      41.967  11.219  41.826  1.00 30.71           C  
ATOM    789  CG  GLU L 105      43.043  12.298  41.839  1.00 41.26           C  
ATOM    790  CD  GLU L 105      44.141  11.872  40.885  1.00 47.93           C  
ATOM    791  OE1 GLU L 105      43.815  11.445  39.745  1.00 47.60           O  
ATOM    792  OE2 GLU L 105      45.330  11.966  41.289  1.00 51.29           O1-
ATOM    793  C   GLU L 105      41.743  11.157  44.248  1.00 30.58           C  
ATOM    794  O   GLU L 105      42.071  12.092  44.977  1.00 29.05           O  
ATOM    795  N   ILE L 106      42.039   9.873  44.527  1.00 32.86           N  
ATOM    796  CA  ILE L 106      42.728   9.476  45.719  1.00 31.42           C  
ATOM    797  CB  ILE L 106      42.502   8.035  46.080  1.00 35.53           C  
ATOM    798  CG1 ILE L 106      41.011   7.768  46.339  1.00 38.15           C  
ATOM    799  CG2 ILE L 106      43.410   7.693  47.274  1.00 38.79           C  
ATOM    800  CD1 ILE L 106      40.663   6.281  46.376  1.00 45.25           C  
ATOM    801  C   ILE L 106      44.197   9.627  45.500  1.00 30.15           C  
ATOM    802  O   ILE L 106      44.736   9.208  44.477  1.00 32.41           O  
ATOM    803  N   LYS L 107      44.882  10.256  46.472  1.00 31.54           N  
ATOM    804  CA  LYS L 107      46.301  10.409  46.366  1.00 36.16           C  
ATOM    805  CB  LYS L 107      46.832  11.682  47.045  1.00 37.69           C  
ATOM    806  CG  LYS L 107      48.347  11.832  46.909  1.00 39.06           C  
ATOM    807  CD  LYS L 107      48.855  13.260  47.126  1.00 46.65           C  
ATOM    808  CE  LYS L 107      48.720  13.770  48.562  1.00 53.06           C  
ATOM    809  NZ  LYS L 107      49.278  15.137  48.667  1.00 54.94           N1+
ATOM    810  C   LYS L 107      46.936   9.203  47.051  1.00 36.71           C  
ATOM    811  O   LYS L 107      46.552   8.905  48.214  1.00 39.24           O  
ATOM    812  OXT LYS L 107      47.814   8.562  46.416  1.00  0.00           O1-
TER     813      LYS L 107 
ATOM    814  N   VAL H 108      10.595   9.410  44.797  1.00 36.32           N1+
ATOM    815  CA  VAL H 108      10.283   9.688  43.381  1.00 33.68           C  
ATOM    816  CB  VAL H 108      10.500  11.140  43.080  1.00 33.94           C  
ATOM    817  CG1 VAL H 108       9.543  11.961  43.964  1.00 35.76           C  
ATOM    818  CG2 VAL H 108      11.981  11.472  43.311  1.00 31.27           C  
ATOM    819  C   VAL H 108      11.138   8.857  42.484  1.00 33.11           C  
ATOM    820  O   VAL H 108      12.167   8.328  42.902  1.00 32.67           O  
ATOM    821  N   GLN H 109      10.718   8.707  41.215  1.00 28.57           N  
ATOM    822  CA  GLN H 109      11.456   7.854  40.335  1.00 30.42           C  
ATOM    823  CB  GLN H 109      10.916   6.417  40.350  1.00 35.42           C  
ATOM    824  CG  GLN H 109      11.657   5.448  39.432  1.00 42.45           C  
ATOM    825  CD  GLN H 109      10.976   4.093  39.570  1.00 50.08           C  
ATOM    826  OE1 GLN H 109      10.351   3.601  38.634  1.00 56.07           O  
ATOM    827  NE2 GLN H 109      11.086   3.479  40.778  1.00 54.67           N  
ATOM    828  C   GLN H 109      11.302   8.347  38.935  1.00 29.44           C  
ATOM    829  O   GLN H 109      10.267   8.899  38.566  1.00 27.83           O  
ATOM    830  N   LEU H 110      12.363   8.161  38.126  1.00 25.78           N  
ATOM    831  CA  LEU H 110      12.339   8.503  36.733  1.00 26.74           C  
ATOM    832  CB  LEU H 110      13.177   9.755  36.415  1.00 23.85           C  
ATOM    833  CG  LEU H 110      12.617  11.047  37.040  1.00 24.70           C  
ATOM    834  CD1 LEU H 110      13.486  12.267  36.693  1.00 22.74           C  
ATOM    835  CD2 LEU H 110      11.143  11.253  36.651  1.00 22.07           C  
ATOM    836  C   LEU H 110      12.965   7.346  36.014  1.00 26.46           C  
ATOM    837  O   LEU H 110      14.090   6.957  36.328  1.00 26.09           O  
ATOM    838  N   VAL H 111      12.255   6.753  35.032  1.00 25.48           N  
ATOM    839  CA  VAL H 111      12.831   5.632  34.336  1.00 25.29           C  
ATOM    840  CB  VAL H 111      12.051   4.363  34.522  1.00 26.71           C  
ATOM    841  CG1 VAL H 111      12.710   3.247  33.695  1.00 25.31           C  
ATOM    842  CG2 VAL H 111      11.967   4.060  36.027  1.00 18.38           C  
ATOM    843  C   VAL H 111      12.827   5.930  32.868  1.00 25.38           C  
ATOM    844  O   VAL H 111      11.770   6.116  32.268  1.00 28.89           O  
ATOM    845  N   GLU H 112      14.023   5.966  32.244  1.00 25.02           N  
ATOM    846  CA  GLU H 112      14.112   6.243  30.840  1.00 23.02           C  
ATOM    847  CB  GLU H 112      15.386   6.998  30.412  1.00 22.76           C  
ATOM    848  CG  GLU H 112      15.505   8.418  30.973  1.00 23.08           C  
ATOM    849  CD  GLU H 112      16.322   8.356  32.254  1.00 25.81           C  
ATOM    850  OE1 GLU H 112      16.068   7.434  33.072  1.00 28.67           O  
ATOM    851  OE2 GLU H 112      17.219   9.223  32.428  1.00 26.91           O1-
ATOM    852  C   GLU H 112      14.110   4.956  30.072  1.00 28.26           C  
ATOM    853  O   GLU H 112      14.443   3.894  30.596  1.00 27.32           O  
ATOM    854  N   SER H 113      13.709   5.040  28.786  1.00 27.03           N  
ATOM    855  CA  SER H 113      13.695   3.894  27.922  1.00 28.19           C  
ATOM    856  CB  SER H 113      12.394   3.088  28.046  1.00 32.42           C  
ATOM    857  OG  SER H 113      12.420   1.974  27.171  1.00 36.02           O  
ATOM    858  C   SER H 113      13.769   4.408  26.510  1.00 27.70           C  
ATOM    859  O   SER H 113      13.560   5.596  26.270  1.00 26.27           O  
ATOM    860  N   GLY H 114      14.083   3.519  25.539  1.00 26.34           N  
ATOM    861  CA  GLY H 114      14.045   3.904  24.154  1.00 27.12           C  
ATOM    862  C   GLY H 114      15.398   4.134  23.532  1.00 31.21           C  
ATOM    863  O   GLY H 114      15.475   4.358  22.324  1.00 33.64           O  
ATOM    864  N   GLY H 115      16.507   4.066  24.289  1.00 29.49           N  
ATOM    865  CA  GLY H 115      17.779   4.341  23.671  1.00 27.97           C  
ATOM    866  C   GLY H 115      18.175   3.176  22.816  1.00 29.32           C  
ATOM    867  O   GLY H 115      17.482   2.161  22.764  1.00 31.18           O  
ATOM    868  N   GLY H 116      19.312   3.299  22.097  1.00 31.31           N  
ATOM    869  CA  GLY H 116      19.724   2.211  21.255  1.00 30.89           C  
ATOM    870  C   GLY H 116      20.613   2.744  20.173  1.00 28.00           C  
ATOM    871  O   GLY H 116      21.084   3.879  20.232  1.00 29.95           O  
ATOM    872  N   LEU H 117      20.856   1.907  19.143  1.00 27.16           N  
ATOM    873  CA  LEU H 117      21.728   2.235  18.051  1.00 29.44           C  
ATOM    874  CB  LEU H 117      22.602   1.032  17.636  1.00 32.02           C  
ATOM    875  CG  LEU H 117      23.528   1.223  16.415  1.00 35.48           C  
ATOM    876  CD1 LEU H 117      22.739   1.219  15.097  1.00 30.45           C  
ATOM    877  CD2 LEU H 117      24.420   2.463  16.556  1.00 36.32           C  
ATOM    878  C   LEU H 117      20.896   2.676  16.881  1.00 31.98           C  
ATOM    879  O   LEU H 117      19.918   2.024  16.518  1.00 31.11           O  
ATOM    880  N   VAL H 118      21.265   3.831  16.280  1.00 32.07           N  
ATOM    881  CA  VAL H 118      20.552   4.349  15.142  1.00 35.13           C  
ATOM    882  CB  VAL H 118      19.654   5.500  15.507  1.00 34.95           C  
ATOM    883  CG1 VAL H 118      18.942   5.996  14.244  1.00 35.16           C  
ATOM    884  CG2 VAL H 118      18.688   5.048  16.608  1.00 34.91           C  
ATOM    885  C   VAL H 118      21.580   4.878  14.184  1.00 35.27           C  
ATOM    886  O   VAL H 118      22.621   5.395  14.584  1.00 37.49           O  
ATOM    887  N   GLN H 119      21.325   4.757  12.869  1.00 31.35           N  
ATOM    888  CA  GLN H 119      22.287   5.257  11.934  1.00 33.10           C  
ATOM    889  CB  GLN H 119      22.292   4.486  10.608  1.00 37.69           C  
ATOM    890  CG  GLN H 119      20.946   4.443   9.898  1.00 41.04           C  
ATOM    891  CD  GLN H 119      21.052   3.295   8.916  0.80 47.24           C  
ATOM    892  OE1 GLN H 119      20.044   2.735   8.490  0.75 59.39           O  
ATOM    893  NE2 GLN H 119      22.310   2.915   8.567  0.75 41.79           N  
ATOM    894  C   GLN H 119      22.064   6.723  11.754  1.00 30.75           C  
ATOM    895  O   GLN H 119      21.020   7.261  12.121  1.00 36.09           O  
ATOM    896  N   PRO H 120      23.044   7.398  11.219  1.00 30.79           N  
ATOM    897  CA  PRO H 120      22.950   8.823  11.084  1.00 30.14           C  
ATOM    898  CD  PRO H 120      24.423   6.944  11.292  1.00 33.42           C  
ATOM    899  CB  PRO H 120      24.324   9.283  10.604  1.00 32.24           C  
ATOM    900  CG  PRO H 120      25.276   8.222  11.191  1.00 33.10           C  
ATOM    901  C   PRO H 120      21.811   9.214  10.210  1.00 32.95           C  
ATOM    902  O   PRO H 120      21.560   8.540   9.212  1.00 33.28           O  
ATOM    903  N   GLY H 121      21.105  10.301  10.580  1.00 33.20           N  
ATOM    904  CA  GLY H 121      19.985  10.769   9.822  1.00 33.00           C  
ATOM    905  C   GLY H 121      18.760  10.067  10.319  1.00 33.18           C  
ATOM    906  O   GLY H 121      17.652  10.355   9.873  1.00 34.44           O  
ATOM    907  N   GLY H 122      18.926   9.139  11.281  1.00 30.57           N  
ATOM    908  CA  GLY H 122      17.806   8.382  11.762  1.00 31.20           C  
ATOM    909  C   GLY H 122      17.087   9.171  12.811  1.00 33.23           C  
ATOM    910  O   GLY H 122      17.464  10.298  13.132  1.00 32.79           O  
ATOM    911  N   SER H 123      16.011   8.575  13.369  1.00 34.61           N  
ATOM    912  CA  SER H 123      15.230   9.233  14.378  1.00 36.05           C  
ATOM    913  CB  SER H 123      13.840   9.669  13.889  1.00 38.68           C  
ATOM    914  OG  SER H 123      13.041   8.528  13.617  1.00 44.47           O  
ATOM    915  C   SER H 123      15.012   8.272  15.507  1.00 34.98           C  
ATOM    916  O   SER H 123      15.080   7.056  15.329  1.00 34.13           O  
ATOM    917  N   LEU H 124      14.762   8.808  16.719  1.00 33.24           N  
ATOM    918  CA  LEU H 124      14.572   7.961  17.860  1.00 30.56           C  
ATOM    919  CB  LEU H 124      15.916   7.666  18.550  1.00 32.99           C  
ATOM    920  CG  LEU H 124      15.861   6.660  19.709  1.00 34.06           C  
ATOM    921  CD1 LEU H 124      15.458   5.262  19.213  1.00 34.60           C  
ATOM    922  CD2 LEU H 124      17.187   6.652  20.485  1.00 35.89           C  
ATOM    923  C   LEU H 124      13.691   8.697  18.828  1.00 27.32           C  
ATOM    924  O   LEU H 124      13.718   9.926  18.884  1.00 29.98           O  
ATOM    925  N   ARG H 125      12.864   7.967  19.607  1.00 26.38           N  
ATOM    926  CA  ARG H 125      12.039   8.635  20.577  1.00 26.63           C  
ATOM    927  CB  ARG H 125      10.528   8.444  20.349  1.00 30.66           C  
ATOM    928  CG  ARG H 125       9.671   9.257  21.323  1.00 37.80           C  
ATOM    929  CD  ARG H 125       8.170   9.184  21.043  1.00 41.74           C  
ATOM    930  NE  ARG H 125       7.665   7.897  21.599  1.00 41.54           N  
ATOM    931  CZ  ARG H 125       6.364   7.801  21.999  1.00 42.96           C  
ATOM    932  NH1 ARG H 125       5.531   8.875  21.872  1.00 41.08           N1+
ATOM    933  NH2 ARG H 125       5.893   6.637  22.533  1.00 46.23           N  
ATOM    934  C   ARG H 125      12.366   8.072  21.928  1.00 27.55           C  
ATOM    935  O   ARG H 125      12.262   6.869  22.156  1.00 28.75           O  
ATOM    936  N   LEU H 126      12.771   8.949  22.865  1.00 24.89           N  
ATOM    937  CA  LEU H 126      13.119   8.535  24.192  1.00 23.63           C  
ATOM    938  CB  LEU H 126      14.280   9.341  24.797  1.00 22.65           C  
ATOM    939  CG  LEU H 126      15.605   9.186  24.029  1.00 24.15           C  
ATOM    940  CD1 LEU H 126      16.727  10.012  24.681  1.00 20.68           C  
ATOM    941  CD2 LEU H 126      15.991   7.710  23.859  1.00 23.10           C  
ATOM    942  C   LEU H 126      11.927   8.760  25.065  1.00 24.75           C  
ATOM    943  O   LEU H 126      11.111   9.640  24.799  1.00 26.27           O  
ATOM    944  N   SER H 127      11.796   7.954  26.139  1.00 24.28           N  
ATOM    945  CA  SER H 127      10.661   8.089  26.999  1.00 25.03           C  
ATOM    946  CB  SER H 127       9.673   6.928  26.802  1.00 25.00           C  
ATOM    947  OG  SER H 127       8.426   7.224  27.405  1.00 37.93           O  
ATOM    948  C   SER H 127      11.158   8.072  28.419  1.00 26.08           C  
ATOM    949  O   SER H 127      12.176   7.451  28.721  1.00 26.84           O  
ATOM    950  N   CYS H 128      10.461   8.797  29.320  1.00 25.85           N  
ATOM    951  CA  CYS H 128      10.828   8.843  30.710  1.00 25.85           C  
ATOM    952  CB  CYS H 128      11.554  10.161  31.083  1.00 25.76           C  
ATOM    953  SG  CYS H 128      11.946  10.343  32.851  1.00 35.28           S  
ATOM    954  C   CYS H 128       9.561   8.737  31.510  1.00 27.24           C  
ATOM    955  O   CYS H 128       8.721   9.633  31.477  1.00 31.08           O  
ATOM    956  N   ALA H 129       9.402   7.627  32.267  1.00 24.43           N  
ATOM    957  CA  ALA H 129       8.213   7.418  33.049  1.00 23.76           C  
ATOM    958  CB  ALA H 129       7.799   5.939  33.144  1.00 26.32           C  
ATOM    959  C   ALA H 129       8.497   7.891  34.440  1.00 25.22           C  
ATOM    960  O   ALA H 129       9.512   7.538  35.036  1.00 26.02           O  
ATOM    961  N   ALA H 130       7.578   8.698  35.007  1.00 22.27           N  
ATOM    962  CA  ALA H 130       7.821   9.265  36.301  1.00 21.67           C  
ATOM    963  CB  ALA H 130       7.735  10.802  36.318  1.00 23.45           C  
ATOM    964  C   ALA H 130       6.815   8.763  37.283  1.00 23.30           C  
ATOM    965  O   ALA H 130       5.671   8.469  36.937  1.00 24.31           O  
ATOM    966  N   SER H 131       7.249   8.634  38.554  1.00 23.20           N  
ATOM    967  CA  SER H 131       6.372   8.203  39.603  1.00 26.20           C  
ATOM    968  CB  SER H 131       6.421   6.687  39.866  1.00 28.18           C  
ATOM    969  OG  SER H 131       6.035   5.958  38.712  1.00 38.65           O  
ATOM    970  C   SER H 131       6.860   8.835  40.872  1.00 27.25           C  
ATOM    971  O   SER H 131       7.992   9.309  40.947  1.00 25.52           O  
ATOM    972  N   GLY H 132       5.980   8.873  41.895  1.00 34.97           N  
ATOM    973  CA  GLY H 132       6.345   9.332  43.207  1.00 34.31           C  
ATOM    974  C   GLY H 132       5.959  10.767  43.450  1.00 33.82           C  
ATOM    975  O   GLY H 132       5.909  11.184  44.607  1.00 34.73           O  
ATOM    976  N   PHE H 133       5.681  11.580  42.406  1.00 33.12           N  
ATOM    977  CA  PHE H 133       5.312  12.945  42.699  1.00 33.10           C  
ATOM    978  CB  PHE H 133       6.500  13.943  42.700  1.00 32.54           C  
ATOM    979  CG  PHE H 133       7.003  14.197  41.316  1.00 33.86           C  
ATOM    980  CD1 PHE H 133       7.842  13.315  40.683  1.00 30.12           C  
ATOM    981  CD2 PHE H 133       6.628  15.329  40.634  1.00 36.72           C  
ATOM    982  CE1 PHE H 133       8.298  13.562  39.409  1.00 28.25           C  
ATOM    983  CE2 PHE H 133       7.081  15.583  39.360  1.00 30.43           C  
ATOM    984  CZ  PHE H 133       7.922  14.698  38.738  1.00 27.59           C  
ATOM    985  C   PHE H 133       4.287  13.401  41.700  1.00 33.41           C  
ATOM    986  O   PHE H 133       3.971  12.678  40.757  1.00 33.35           O  
ATOM    987  N   THR H 134       3.721  14.617  41.895  1.00 33.97           N  
ATOM    988  CA  THR H 134       2.710  15.093  40.988  1.00 33.61           C  
ATOM    989  CB  THR H 134       1.820  16.157  41.561  1.00 34.12           C  
ATOM    990  OG1 THR H 134       2.599  17.253  42.010  1.00 33.26           O  
ATOM    991  CG2 THR H 134       1.001  15.561  42.718  1.00 28.91           C  
ATOM    992  C   THR H 134       3.416  15.660  39.798  1.00 33.07           C  
ATOM    993  O   THR H 134       3.865  16.804  39.792  1.00 32.58           O  
ATOM    994  N   PHE H 135       3.434  14.851  38.728  1.00 32.53           N  
ATOM    995  CA  PHE H 135       4.170  15.026  37.509  1.00 32.50           C  
ATOM    996  CB  PHE H 135       3.930  13.835  36.559  1.00 33.18           C  
ATOM    997  CG  PHE H 135       4.706  13.993  35.298  1.00 32.36           C  
ATOM    998  CD1 PHE H 135       6.065  13.790  35.283  1.00 29.57           C  
ATOM    999  CD2 PHE H 135       4.068  14.307  34.122  1.00 38.86           C  
ATOM   1000  CE1 PHE H 135       6.779  13.924  34.114  1.00 31.76           C  
ATOM   1001  CE2 PHE H 135       4.778  14.443  32.952  1.00 27.68           C  
ATOM   1002  CZ  PHE H 135       6.138  14.253  32.945  1.00 41.78           C  
ATOM   1003  C   PHE H 135       3.788  16.289  36.808  1.00 32.42           C  
ATOM   1004  O   PHE H 135       4.641  16.999  36.277  1.00 31.71           O  
ATOM   1005  N   SER H 136       2.488  16.599  36.782  1.00 33.31           N  
ATOM   1006  CA  SER H 136       2.005  17.752  36.089  1.00 33.75           C  
ATOM   1007  CB  SER H 136       0.473  17.844  36.151  1.00 33.83           C  
ATOM   1008  OG  SER H 136       0.035  19.086  35.625  1.00 31.74           O  
ATOM   1009  C   SER H 136       2.539  19.003  36.717  1.00 34.15           C  
ATOM   1010  O   SER H 136       2.661  20.019  36.043  1.00 33.47           O  
ATOM   1011  N   SER H 137       2.844  18.981  38.027  1.00 34.72           N  
ATOM   1012  CA  SER H 137       3.275  20.159  38.734  1.00 35.96           C  
ATOM   1013  CB  SER H 137       3.210  20.003  40.265  1.00 36.10           C  
ATOM   1014  OG  SER H 137       1.861  19.914  40.701  1.00 43.60           O  
ATOM   1015  C   SER H 137       4.685  20.576  38.412  1.00 35.48           C  
ATOM   1016  O   SER H 137       5.044  21.722  38.677  1.00 35.56           O  
ATOM   1017  N   TYR H 138       5.534  19.694  37.840  1.00 34.06           N  
ATOM   1018  CA  TYR H 138       6.920  20.068  37.707  1.00 31.91           C  
ATOM   1019  CB  TYR H 138       7.877  19.098  38.429  1.00 31.28           C  
ATOM   1020  CG  TYR H 138       7.577  19.093  39.893  1.00 33.76           C  
ATOM   1021  CD1 TYR H 138       6.576  18.296  40.402  1.00 32.87           C  
ATOM   1022  CD2 TYR H 138       8.301  19.879  40.761  1.00 54.16           C  
ATOM   1023  CE1 TYR H 138       6.301  18.281  41.750  1.00 27.83           C  
ATOM   1024  CE2 TYR H 138       8.031  19.869  42.110  1.00 26.78           C  
ATOM   1025  CZ  TYR H 138       7.031  19.068  42.605  1.00 70.93           C  
ATOM   1026  OH  TYR H 138       6.750  19.052  43.988  1.00 30.34           O  
ATOM   1027  C   TYR H 138       7.347  20.072  36.262  1.00 31.16           C  
ATOM   1028  O   TYR H 138       6.836  19.314  35.442  1.00 31.17           O  
ATOM   1029  N   ALA H 139       8.302  20.976  35.929  1.00 21.65           N  
ATOM   1030  CA  ALA H 139       8.896  21.141  34.636  1.00 22.36           C  
ATOM   1031  CB  ALA H 139       9.669  22.462  34.469  1.00 21.34           C  
ATOM   1032  C   ALA H 139       9.868  20.004  34.504  1.00 22.33           C  
ATOM   1033  O   ALA H 139      10.381  19.506  35.505  1.00 21.81           O  
ATOM   1034  N   MET H 140      10.141  19.546  33.265  1.00 23.21           N  
ATOM   1035  CA  MET H 140      11.022  18.423  33.099  1.00 23.70           C  
ATOM   1036  CB  MET H 140      10.301  17.162  32.597  1.00 22.99           C  
ATOM   1037  CG  MET H 140       9.261  16.636  33.591  1.00 22.82           C  
ATOM   1038  SD  MET H 140       9.952  16.053  35.170  1.00 27.78           S  
ATOM   1039  CE  MET H 140      10.493  14.443  34.530  1.00 22.75           C  
ATOM   1040  C   MET H 140      12.072  18.788  32.099  1.00 25.32           C  
ATOM   1041  O   MET H 140      11.849  19.628  31.232  1.00 23.59           O  
ATOM   1042  N   SER H 141      13.270  18.176  32.206  1.00 23.70           N  
ATOM   1043  CA  SER H 141      14.305  18.517  31.272  1.00 21.45           C  
ATOM   1044  CB  SER H 141      15.358  19.485  31.836  1.00 23.79           C  
ATOM   1045  OG  SER H 141      14.770  20.751  32.097  1.00 23.86           O  
ATOM   1046  C   SER H 141      15.043  17.280  30.882  1.00 21.89           C  
ATOM   1047  O   SER H 141      14.966  16.249  31.551  1.00 21.26           O  
ATOM   1048  N   TRP H 142      15.757  17.369  29.739  1.00 21.31           N  
ATOM   1049  CA  TRP H 142      16.601  16.310  29.277  1.00 21.50           C  
ATOM   1050  CB  TRP H 142      16.313  15.863  27.834  1.00 20.43           C  
ATOM   1051  CG  TRP H 142      14.979  15.179  27.658  1.00 20.84           C  
ATOM   1052  CD2 TRP H 142      14.764  13.773  27.863  1.00 20.84           C  
ATOM   1053  CD1 TRP H 142      13.773  15.706  27.297  1.00 21.18           C  
ATOM   1054  NE1 TRP H 142      12.820  14.717  27.264  1.00 19.88           N  
ATOM   1055  CE2 TRP H 142      13.415  13.521  27.611  1.00 18.88           C  
ATOM   1056  CE3 TRP H 142      15.619  12.776  28.234  1.00 21.79           C  
ATOM   1057  CZ2 TRP H 142      12.902  12.262  27.725  1.00 21.87           C  
ATOM   1058  CZ3 TRP H 142      15.099  11.505  28.348  1.00 21.00           C  
ATOM   1059  CH2 TRP H 142      13.765  11.255  28.098  1.00 21.87           C  
ATOM   1060  C   TRP H 142      17.998  16.850  29.303  1.00 22.88           C  
ATOM   1061  O   TRP H 142      18.241  17.982  28.888  1.00 23.69           O  
ATOM   1062  N   VAL H 143      18.947  16.047  29.829  1.00 21.38           N  
ATOM   1063  CA  VAL H 143      20.340  16.404  29.904  1.00 19.41           C  
ATOM   1064  CB  VAL H 143      20.818  16.608  31.316  1.00 22.49           C  
ATOM   1065  CG1 VAL H 143      22.331  16.890  31.300  1.00 23.05           C  
ATOM   1066  CG2 VAL H 143      19.987  17.736  31.951  1.00 21.56           C  
ATOM   1067  C   VAL H 143      21.096  15.238  29.338  1.00 18.98           C  
ATOM   1068  O   VAL H 143      20.675  14.095  29.505  1.00 21.94           O  
ATOM   1069  N   ARG H 144      22.229  15.482  28.642  1.00 21.21           N  
ATOM   1070  CA  ARG H 144      22.925  14.359  28.068  1.00 20.53           C  
ATOM   1071  CB  ARG H 144      22.776  14.245  26.543  1.00 21.16           C  
ATOM   1072  CG  ARG H 144      23.291  15.457  25.766  1.00 20.14           C  
ATOM   1073  CD  ARG H 144      23.122  15.301  24.254  1.00 21.91           C  
ATOM   1074  NE  ARG H 144      23.565  16.570  23.616  1.00 25.18           N  
ATOM   1075  CZ  ARG H 144      23.437  16.738  22.268  1.00 25.88           C  
ATOM   1076  NH1 ARG H 144      22.916  15.736  21.502  1.00 24.66           N1+
ATOM   1077  NH2 ARG H 144      23.827  17.912  21.691  1.00 25.88           N  
ATOM   1078  C   ARG H 144      24.386  14.449  28.375  1.00 21.95           C  
ATOM   1079  O   ARG H 144      24.893  15.500  28.761  1.00 21.22           O  
ATOM   1080  N   GLN H 145      25.098  13.308  28.248  1.00 23.83           N  
ATOM   1081  CA  GLN H 145      26.508  13.305  28.501  1.00 23.83           C  
ATOM   1082  CB  GLN H 145      26.857  12.771  29.901  1.00 20.36           C  
ATOM   1083  CG  GLN H 145      28.340  12.860  30.262  1.00 21.20           C  
ATOM   1084  CD  GLN H 145      28.466  12.479  31.731  1.00 21.75           C  
ATOM   1085  OE1 GLN H 145      27.467  12.270  32.417  1.00 25.71           O  
ATOM   1086  NE2 GLN H 145      29.725  12.390  32.237  1.00 22.16           N  
ATOM   1087  C   GLN H 145      27.172  12.431  27.483  1.00 18.75           C  
ATOM   1088  O   GLN H 145      26.954  11.221  27.447  1.00 22.57           O  
ATOM   1089  N   ALA H 146      28.020  13.037  26.628  1.00 21.33           N  
ATOM   1090  CA  ALA H 146      28.728  12.289  25.628  1.00 24.03           C  
ATOM   1091  CB  ALA H 146      29.392  13.168  24.555  1.00 26.49           C  
ATOM   1092  C   ALA H 146      29.805  11.533  26.332  1.00 29.61           C  
ATOM   1093  O   ALA H 146      30.264  11.941  27.396  1.00 30.30           O  
ATOM   1094  N   PRO H 147      30.210  10.427  25.770  1.00 32.59           N  
ATOM   1095  CA  PRO H 147      31.205   9.595  26.385  1.00 33.76           C  
ATOM   1096  CD  PRO H 147      30.122  10.213  24.336  1.00 32.13           C  
ATOM   1097  CB  PRO H 147      31.507   8.504  25.359  1.00 34.96           C  
ATOM   1098  CG  PRO H 147      31.243   9.211  24.015  1.00 34.63           C  
ATOM   1099  C   PRO H 147      32.436  10.380  26.727  1.00 32.59           C  
ATOM   1100  O   PRO H 147      32.993  11.040  25.851  1.00 32.74           O  
ATOM   1101  N   GLY H 148      32.884  10.309  27.997  1.00 32.11           N  
ATOM   1102  CA  GLY H 148      34.101  10.945  28.418  1.00 31.31           C  
ATOM   1103  C   GLY H 148      33.912  12.429  28.487  1.00 34.47           C  
ATOM   1104  O   GLY H 148      34.884  13.176  28.595  1.00 31.36           O  
ATOM   1105  N   LYS H 149      32.654  12.904  28.449  1.00 30.78           N  
ATOM   1106  CA  LYS H 149      32.425  14.322  28.441  1.00 29.87           C  
ATOM   1107  CB  LYS H 149      31.621  14.801  27.220  1.00 34.03           C  
ATOM   1108  CG  LYS H 149      32.380  14.734  25.892  1.00 39.95           C  
ATOM   1109  CD  LYS H 149      33.607  15.648  25.842  1.00 46.59           C  
ATOM   1110  CE  LYS H 149      34.237  15.761  24.453  1.00 52.72           C  
ATOM   1111  NZ  LYS H 149      34.869  14.479  24.073  1.00 49.97           N1+
ATOM   1112  C   LYS H 149      31.621  14.694  29.642  1.00 31.73           C  
ATOM   1113  O   LYS H 149      31.303  13.858  30.488  1.00 30.03           O  
ATOM   1114  N   GLY H 150      31.297  15.999  29.747  1.00 28.00           N  
ATOM   1115  CA  GLY H 150      30.540  16.513  30.848  1.00 28.66           C  
ATOM   1116  C   GLY H 150      29.085  16.486  30.504  1.00 29.73           C  
ATOM   1117  O   GLY H 150      28.670  15.882  29.516  1.00 28.42           O  
ATOM   1118  N   LEU H 151      28.272  17.154  31.350  1.00 28.16           N  
ATOM   1119  CA  LEU H 151      26.847  17.223  31.207  1.00 28.44           C  
ATOM   1120  CB  LEU H 151      26.143  17.460  32.554  1.00 22.29           C  
ATOM   1121  CG  LEU H 151      26.446  16.361  33.587  1.00 22.03           C  
ATOM   1122  CD1 LEU H 151      25.734  16.623  34.920  1.00 21.49           C  
ATOM   1123  CD2 LEU H 151      26.135  14.970  33.021  1.00 21.42           C  
ATOM   1124  C   LEU H 151      26.503  18.377  30.316  1.00 25.39           C  
ATOM   1125  O   LEU H 151      27.160  19.417  30.351  1.00 25.77           O  
ATOM   1126  N   GLU H 152      25.454  18.204  29.483  1.00 24.77           N  
ATOM   1127  CA  GLU H 152      24.990  19.247  28.613  1.00 24.62           C  
ATOM   1128  CB  GLU H 152      25.362  19.034  27.136  1.00 27.68           C  
ATOM   1129  CG  GLU H 152      24.959  20.201  26.230  1.00 31.92           C  
ATOM   1130  CD  GLU H 152      25.249  19.820  24.784  1.00 36.23           C  
ATOM   1131  OE1 GLU H 152      24.483  18.991  24.225  1.00 36.06           O  
ATOM   1132  OE2 GLU H 152      26.237  20.354  24.216  1.00 51.64           O1-
ATOM   1133  C   GLU H 152      23.491  19.251  28.670  1.00 23.07           C  
ATOM   1134  O   GLU H 152      22.856  18.206  28.536  1.00 22.80           O  
ATOM   1135  N   TRP H 153      22.881  20.436  28.868  1.00 22.61           N  
ATOM   1136  CA  TRP H 153      21.445  20.548  28.923  1.00 21.00           C  
ATOM   1137  CB  TRP H 153      20.991  21.873  29.551  1.00 20.19           C  
ATOM   1138  CG  TRP H 153      19.519  22.167  29.415  1.00 20.97           C  
ATOM   1139  CD2 TRP H 153      18.993  23.094  28.453  1.00 20.36           C  
ATOM   1140  CD1 TRP H 153      18.451  21.684  30.114  1.00 22.12           C  
ATOM   1141  NE1 TRP H 153      17.290  22.246  29.638  1.00 21.87           N  
ATOM   1142  CE2 TRP H 153      17.609  23.116  28.617  1.00 24.30           C  
ATOM   1143  CE3 TRP H 153      19.616  23.861  27.509  1.00 24.46           C  
ATOM   1144  CZ2 TRP H 153      16.821  23.912  27.833  1.00 24.67           C  
ATOM   1145  CZ3 TRP H 153      18.821  24.663  26.721  1.00 24.65           C  
ATOM   1146  CH2 TRP H 153      17.451  24.685  26.882  1.00 24.20           C  
ATOM   1147  C   TRP H 153      20.895  20.500  27.525  1.00 21.57           C  
ATOM   1148  O   TRP H 153      21.376  21.212  26.648  1.00 24.12           O  
ATOM   1149  N   VAL H 154      19.963  19.552  27.263  1.00 22.48           N  
ATOM   1150  CA  VAL H 154      19.305  19.385  25.988  1.00 20.69           C  
ATOM   1151  CB  VAL H 154      18.930  17.954  25.741  1.00 22.35           C  
ATOM   1152  CG1 VAL H 154      18.239  17.859  24.370  1.00 23.67           C  
ATOM   1153  CG2 VAL H 154      20.196  17.094  25.864  1.00 25.53           C  
ATOM   1154  C   VAL H 154      18.055  20.200  25.758  1.00 24.39           C  
ATOM   1155  O   VAL H 154      17.939  20.900  24.753  1.00 22.76           O  
ATOM   1156  N   SER H 155      17.066  20.118  26.682  1.00 22.41           N  
ATOM   1157  CA  SER H 155      15.793  20.750  26.431  1.00 23.52           C  
ATOM   1158  CB  SER H 155      14.955  20.012  25.372  1.00 24.57           C  
ATOM   1159  OG  SER H 155      13.719  20.681  25.168  1.00 34.40           O  
ATOM   1160  C   SER H 155      14.975  20.764  27.687  1.00 26.18           C  
ATOM   1161  O   SER H 155      15.243  20.015  28.624  1.00 23.22           O  
ATOM   1162  N   ALA H 156      13.935  21.627  27.727  1.00 24.89           N  
ATOM   1163  CA  ALA H 156      13.104  21.728  28.897  1.00 21.64           C  
ATOM   1164  CB  ALA H 156      13.519  22.870  29.839  1.00 25.90           C  
ATOM   1165  C   ALA H 156      11.691  21.999  28.476  1.00 23.94           C  
ATOM   1166  O   ALA H 156      11.440  22.582  27.422  1.00 24.09           O  
ATOM   1167  N   ILE H 157      10.721  21.535  29.296  1.00 22.52           N  
ATOM   1168  CA  ILE H 157       9.329  21.784  29.039  1.00 24.00           C  
ATOM   1169  CB  ILE H 157       8.610  20.606  28.443  1.00 24.11           C  
ATOM   1170  CG1 ILE H 157       7.197  21.014  27.991  1.00 25.22           C  
ATOM   1171  CG2 ILE H 157       8.650  19.447  29.454  1.00 21.34           C  
ATOM   1172  CD1 ILE H 157       6.520  19.980  27.090  1.00 23.23           C  
ATOM   1173  C   ILE H 157       8.665  22.133  30.340  1.00 26.13           C  
ATOM   1174  O   ILE H 157       8.944  21.532  31.376  1.00 25.77           O  
ATOM   1175  N   ASN H 158       7.750  23.123  30.316  1.00 25.70           N  
ATOM   1176  CA  ASN H 158       7.061  23.544  31.507  1.00 24.81           C  
ATOM   1177  CB  ASN H 158       6.414  24.940  31.394  1.00 25.19           C  
ATOM   1178  CG  ASN H 158       5.355  24.960  30.296  1.00 28.47           C  
ATOM   1179  OD1 ASN H 158       5.019  23.936  29.703  1.00 17.87           O  
ATOM   1180  ND2 ASN H 158       4.819  26.175  30.003  1.00 16.03           N  
ATOM   1181  C   ASN H 158       6.007  22.528  31.839  1.00 23.48           C  
ATOM   1182  O   ASN H 158       5.755  21.601  31.073  1.00 26.36           O  
ATOM   1183  N   SER H 159       5.416  22.644  33.035  1.00 23.13           N  
ATOM   1184  CA  SER H 159       4.518  21.658  33.558  1.00 24.96           C  
ATOM   1185  CB  SER H 159       3.925  22.138  34.890  1.00 26.91           C  
ATOM   1186  OG  SER H 159       3.137  23.301  34.690  1.00 32.19           O  
ATOM   1187  C   SER H 159       3.382  21.420  32.607  1.00 25.60           C  
ATOM   1188  O   SER H 159       3.007  20.277  32.350  1.00 26.83           O  
ATOM   1189  N   GLN H 160       2.808  22.507  32.067  1.00 26.96           N  
ATOM   1190  CA  GLN H 160       1.669  22.467  31.191  1.00 28.55           C  
ATOM   1191  CB  GLN H 160       1.104  23.871  30.910  1.00 30.97           C  
ATOM   1192  CG  GLN H 160       0.661  24.607  32.175  1.00 31.28           C  
ATOM   1193  CD  GLN H 160      -0.516  23.858  32.780  1.00  0.00           C  
ATOM   1194  OE1 GLN H 160      -0.940  22.824  32.270  1.00  0.00           O  
ATOM   1195  NE2 GLN H 160      -1.061  24.393  33.906  1.00  0.00           N  
ATOM   1196  C   GLN H 160       2.024  21.852  29.871  1.00 29.17           C  
ATOM   1197  O   GLN H 160       1.188  21.220  29.224  1.00 29.61           O  
ATOM   1198  N   GLY H 161       3.278  22.043  29.425  1.00 25.39           N  
ATOM   1199  CA  GLY H 161       3.744  21.594  28.143  1.00 25.77           C  
ATOM   1200  C   GLY H 161       3.705  22.768  27.208  1.00 25.48           C  
ATOM   1201  O   GLY H 161       4.037  22.647  26.029  1.00 26.81           O  
ATOM   1202  N   LYS H 162       3.287  23.935  27.736  1.00 26.29           N  
ATOM   1203  CA  LYS H 162       3.131  25.166  27.014  1.00 26.84           C  
ATOM   1204  CB  LYS H 162       2.451  26.253  27.867  1.00 31.54           C  
ATOM   1205  CG  LYS H 162       2.003  27.489  27.085  1.00  0.00           C  
ATOM   1206  CD  LYS H 162       1.050  28.387  27.881  1.00  0.00           C  
ATOM   1207  CE  LYS H 162      -0.237  27.674  28.305  1.00  0.00           C  
ATOM   1208  NZ  LYS H 162      -1.058  28.560  29.161  1.00  0.00           N1+
ATOM   1209  C   LYS H 162       4.444  25.726  26.531  1.00 26.88           C  
ATOM   1210  O   LYS H 162       4.495  26.254  25.420  1.00 27.84           O  
ATOM   1211  N   SER H 163       5.540  25.657  27.331  1.00 37.66           N  
ATOM   1212  CA  SER H 163       6.731  26.308  26.857  1.00 37.51           C  
ATOM   1213  CB  SER H 163       7.213  27.436  27.784  1.00 42.04           C  
ATOM   1214  OG  SER H 163       6.253  28.481  27.821  1.00 38.21           O  
ATOM   1215  C   SER H 163       7.832  25.312  26.751  1.00 34.81           C  
ATOM   1216  O   SER H 163       8.029  24.494  27.646  1.00 36.32           O  
ATOM   1217  N   THR H 164       8.580  25.359  25.628  1.00 30.90           N  
ATOM   1218  CA  THR H 164       9.662  24.438  25.440  1.00 31.10           C  
ATOM   1219  CB  THR H 164       9.422  23.456  24.329  1.00 28.60           C  
ATOM   1220  OG1 THR H 164       9.281  24.142  23.094  1.00 32.58           O  
ATOM   1221  CG2 THR H 164       8.145  22.658  24.641  1.00 23.64           C  
ATOM   1222  C   THR H 164      10.890  25.217  25.074  1.00 34.68           C  
ATOM   1223  O   THR H 164      10.818  26.211  24.352  1.00 33.69           O  
ATOM   1224  N   TYR H 165      12.061  24.777  25.583  0.90 29.97           N  
ATOM   1225  CA  TYR H 165      13.298  25.439  25.279  0.90 27.31           C  
ATOM   1226  CB  TYR H 165      13.931  26.161  26.484  0.90 28.30           C  
ATOM   1227  CG  TYR H 165      12.965  27.191  26.969  1.00 38.69           C  
ATOM   1228  CD1 TYR H 165      12.867  28.413  26.345  1.00 42.53           C  
ATOM   1229  CD2 TYR H 165      12.142  26.928  28.042  1.00 37.78           C  
ATOM   1230  CE1 TYR H 165      11.975  29.361  26.791  1.00 42.37           C  
ATOM   1231  CE2 TYR H 165      11.249  27.872  28.493  1.00 43.52           C  
ATOM   1232  CZ  TYR H 165      11.165  29.092  27.868  1.00 46.26           C  
ATOM   1233  OH  TYR H 165      10.249  30.062  28.327  1.00 58.45           O  
ATOM   1234  C   TYR H 165      14.270  24.386  24.826  0.90 28.59           C  
ATOM   1235  O   TYR H 165      14.166  23.226  25.226  0.90 24.97           O  
ATOM   1236  N   TYR H 166      15.229  24.764  23.949  1.00 27.46           N  
ATOM   1237  CA  TYR H 166      16.169  23.798  23.445  1.00 26.43           C  
ATOM   1238  CB  TYR H 166      15.883  23.352  21.998  1.00 25.60           C  
ATOM   1239  CG  TYR H 166      14.535  22.721  21.909  1.00 26.86           C  
ATOM   1240  CD1 TYR H 166      13.422  23.482  21.634  1.00 25.56           C  
ATOM   1241  CD2 TYR H 166      14.382  21.367  22.091  1.00 26.98           C  
ATOM   1242  CE1 TYR H 166      12.179  22.900  21.545  1.00 25.20           C  
ATOM   1243  CE2 TYR H 166      13.141  20.781  22.004  1.00 28.42           C  
ATOM   1244  CZ  TYR H 166      12.036  21.547  21.729  1.00 26.86           C  
ATOM   1245  OH  TYR H 166      10.761  20.950  21.638  1.00 25.02           O  
ATOM   1246  C   TYR H 166      17.537  24.410  23.392  1.00 30.23           C  
ATOM   1247  O   TYR H 166      17.688  25.625  23.280  1.00 27.82           O  
ATOM   1248  N   ALA H 167      18.580  23.558  23.483  1.00 27.78           N  
ATOM   1249  CA  ALA H 167      19.933  24.006  23.318  1.00 26.03           C  
ATOM   1250  CB  ALA H 167      20.991  22.962  23.723  1.00 23.34           C  
ATOM   1251  C   ALA H 167      20.095  24.273  21.854  1.00 27.30           C  
ATOM   1252  O   ALA H 167      19.407  23.682  21.022  1.00 29.28           O  
ATOM   1253  N   ASP H 168      21.028  25.172  21.498  1.00 29.63           N  
ATOM   1254  CA  ASP H 168      21.193  25.560  20.125  1.00 34.87           C  
ATOM   1255  CB  ASP H 168      22.250  26.661  19.936  1.00 40.11           C  
ATOM   1256  CG  ASP H 168      21.643  27.971  20.418  1.00 43.21           C  
ATOM   1257  OD1 ASP H 168      20.430  28.193  20.158  1.00 42.85           O  
ATOM   1258  OD2 ASP H 168      22.382  28.767  21.056  1.00 50.43           O1-
ATOM   1259  C   ASP H 168      21.592  24.387  19.280  1.00 33.89           C  
ATOM   1260  O   ASP H 168      21.172  24.279  18.130  1.00 34.26           O  
ATOM   1261  N   SER H 169      22.410  23.467  19.818  1.00 32.44           N  
ATOM   1262  CA  SER H 169      22.898  22.378  19.016  1.00 33.92           C  
ATOM   1263  CB  SER H 169      23.875  21.476  19.791  1.00 36.03           C  
ATOM   1264  OG  SER H 169      23.221  20.887  20.906  1.00 36.64           O  
ATOM   1265  C   SER H 169      21.771  21.514  18.516  1.00 33.83           C  
ATOM   1266  O   SER H 169      21.832  20.985  17.406  1.00 36.51           O  
ATOM   1267  N   VAL H 170      20.765  21.263  19.372  1.00 32.85           N  
ATOM   1268  CA  VAL H 170      19.620  20.436  19.082  1.00 29.59           C  
ATOM   1269  CB  VAL H 170      19.069  19.770  20.307  1.00 27.87           C  
ATOM   1270  CG1 VAL H 170      20.184  18.908  20.917  1.00 26.47           C  
ATOM   1271  CG2 VAL H 170      18.517  20.830  21.265  1.00 25.62           C  
ATOM   1272  C   VAL H 170      18.487  21.133  18.384  1.00 32.57           C  
ATOM   1273  O   VAL H 170      17.649  20.471  17.775  1.00 30.64           O  
ATOM   1274  N   LYS H 171      18.385  22.470  18.497  1.00 34.10           N  
ATOM   1275  CA  LYS H 171      17.212  23.166  18.037  1.00 36.78           C  
ATOM   1276  CB  LYS H 171      17.332  24.692  18.148  1.00 41.95           C  
ATOM   1277  CG  LYS H 171      16.027  25.421  17.834  0.80 48.80           C  
ATOM   1278  CD  LYS H 171      16.022  26.870  18.323  0.80 50.85           C  
ATOM   1279  CE  LYS H 171      16.040  26.989  19.849  0.80 51.30           C  
ATOM   1280  NZ  LYS H 171      16.189  28.406  20.248  0.80 46.19           N1+
ATOM   1281  C   LYS H 171      16.860  22.824  16.622  1.00 34.35           C  
ATOM   1282  O   LYS H 171      17.698  22.830  15.721  1.00 36.02           O  
ATOM   1283  N   GLY H 172      15.565  22.486  16.428  1.00 33.22           N  
ATOM   1284  CA  GLY H 172      14.978  22.185  15.155  1.00 31.86           C  
ATOM   1285  C   GLY H 172      14.940  20.698  14.964  1.00 35.05           C  
ATOM   1286  O   GLY H 172      14.009  20.168  14.358  1.00 38.68           O  
ATOM   1287  N   ARG H 173      15.999  20.004  15.421  1.00 34.36           N  
ATOM   1288  CA  ARG H 173      16.130  18.579  15.307  1.00 29.75           C  
ATOM   1289  CB  ARG H 173      17.600  18.130  15.373  1.00 31.33           C  
ATOM   1290  CG  ARG H 173      18.416  18.740  14.230  1.00 31.51           C  
ATOM   1291  CD  ARG H 173      19.797  18.121  14.005  1.00 29.27           C  
ATOM   1292  NE  ARG H 173      20.640  18.408  15.198  1.00 28.92           N  
ATOM   1293  CZ  ARG H 173      20.780  17.461  16.169  1.00 29.23           C  
ATOM   1294  NH1 ARG H 173      20.150  16.257  16.039  1.00 32.84           N1+
ATOM   1295  NH2 ARG H 173      21.559  17.708  17.261  1.00 30.24           N  
ATOM   1296  C   ARG H 173      15.328  17.812  16.323  1.00 27.70           C  
ATOM   1297  O   ARG H 173      14.764  16.765  16.001  1.00 30.85           O  
ATOM   1298  N   PHE H 174      15.247  18.298  17.584  1.00 26.38           N  
ATOM   1299  CA  PHE H 174      14.585  17.507  18.591  1.00 26.35           C  
ATOM   1300  CB  PHE H 174      15.353  17.306  19.915  1.00 27.68           C  
ATOM   1301  CG  PHE H 174      16.656  16.621  19.692  1.00 26.62           C  
ATOM   1302  CD1 PHE H 174      16.782  15.613  18.765  1.00 25.64           C  
ATOM   1303  CD2 PHE H 174      17.739  16.941  20.474  1.00 26.87           C  
ATOM   1304  CE1 PHE H 174      17.989  14.978  18.583  1.00 27.03           C  
ATOM   1305  CE2 PHE H 174      18.946  16.306  20.299  1.00 23.16           C  
ATOM   1306  CZ  PHE H 174      19.076  15.325  19.348  1.00 23.01           C  
ATOM   1307  C   PHE H 174      13.316  18.168  19.020  1.00 24.56           C  
ATOM   1308  O   PHE H 174      13.134  19.373  18.851  1.00 24.20           O  
ATOM   1309  N   THR H 175      12.385  17.359  19.571  1.00 21.78           N  
ATOM   1310  CA  THR H 175      11.156  17.878  20.097  1.00 23.68           C  
ATOM   1311  CB  THR H 175       9.959  17.536  19.258  1.00 29.80           C  
ATOM   1312  OG1 THR H 175      10.119  18.051  17.944  1.00 34.12           O  
ATOM   1313  CG2 THR H 175       8.705  18.140  19.913  1.00 29.93           C  
ATOM   1314  C   THR H 175      10.943  17.266  21.452  1.00 22.65           C  
ATOM   1315  O   THR H 175      11.093  16.058  21.631  1.00 27.63           O  
ATOM   1316  N   ILE H 176      10.572  18.100  22.444  1.00 22.50           N  
ATOM   1317  CA  ILE H 176      10.333  17.629  23.781  1.00 23.92           C  
ATOM   1318  CB  ILE H 176      11.081  18.445  24.805  1.00 21.91           C  
ATOM   1319  CG1 ILE H 176      11.082  17.777  26.190  1.00 17.69           C  
ATOM   1320  CG2 ILE H 176      10.498  19.867  24.799  1.00 21.09           C  
ATOM   1321  CD1 ILE H 176       9.713  17.724  26.853  1.00 17.51           C  
ATOM   1322  C   ILE H 176       8.856  17.747  24.025  1.00 27.45           C  
ATOM   1323  O   ILE H 176       8.248  18.759  23.682  1.00 28.00           O  
ATOM   1324  N   SER H 177       8.229  16.690  24.585  1.00 24.56           N  
ATOM   1325  CA  SER H 177       6.811  16.736  24.824  1.00 25.02           C  
ATOM   1326  CB  SER H 177       5.986  16.146  23.670  1.00 27.15           C  
ATOM   1327  OG  SER H 177       6.303  14.773  23.497  1.00 25.26           O  
ATOM   1328  C   SER H 177       6.504  15.935  26.053  1.00 26.88           C  
ATOM   1329  O   SER H 177       7.378  15.277  26.614  1.00 23.88           O  
ATOM   1330  N   ARG H 178       5.239  15.991  26.520  1.00 23.23           N  
ATOM   1331  CA  ARG H 178       4.896  15.275  27.715  1.00 24.33           C  
ATOM   1332  CB  ARG H 178       5.091  16.125  28.981  1.00 27.62           C  
ATOM   1333  CG  ARG H 178       4.246  17.401  28.976  1.00 29.79           C  
ATOM   1334  CD  ARG H 178       4.667  18.431  30.025  1.00 26.68           C  
ATOM   1335  NE  ARG H 178       4.392  17.858  31.373  1.00 26.61           N  
ATOM   1336  CZ  ARG H 178       5.172  18.226  32.431  1.00 26.97           C  
ATOM   1337  NH1 ARG H 178       6.222  19.075  32.233  1.00 26.86           N1+
ATOM   1338  NH2 ARG H 178       4.908  17.752  33.682  1.00 29.78           N  
ATOM   1339  C   ARG H 178       3.454  14.890  27.669  1.00 29.89           C  
ATOM   1340  O   ARG H 178       2.641  15.548  27.021  1.00 30.42           O  
ATOM   1341  N   ASP H 179       3.115  13.775  28.347  1.00 29.97           N  
ATOM   1342  CA  ASP H 179       1.746  13.363  28.466  1.00 31.81           C  
ATOM   1343  CB  ASP H 179       1.456  11.982  27.852  1.00 34.13           C  
ATOM   1344  CG  ASP H 179      -0.055  11.778  27.804  1.00 36.04           C  
ATOM   1345  OD1 ASP H 179      -0.771  12.383  28.647  1.00 34.75           O  
ATOM   1346  OD2 ASP H 179      -0.517  11.014  26.915  1.00 34.75           O1-
ATOM   1347  C   ASP H 179       1.478  13.280  29.936  1.00 30.16           C  
ATOM   1348  O   ASP H 179       1.881  12.326  30.599  1.00 28.86           O  
ATOM   1349  N   ASN H 180       0.772  14.286  30.480  1.00 29.96           N  
ATOM   1350  CA  ASN H 180       0.516  14.380  31.890  1.00 31.13           C  
ATOM   1351  CB  ASN H 180      -0.182  15.692  32.289  1.00 29.26           C  
ATOM   1352  CG  ASN H 180       0.863  16.799  32.214  1.00 30.13           C  
ATOM   1353  OD1 ASN H 180       1.955  16.679  32.767  1.00 31.26           O  
ATOM   1354  ND2 ASN H 180       0.531  17.911  31.506  1.00 30.04           N  
ATOM   1355  C   ASN H 180      -0.332  13.232  32.342  1.00 30.56           C  
ATOM   1356  O   ASN H 180      -0.237  12.811  33.494  1.00 32.78           O  
ATOM   1357  N   SER H 181      -1.219  12.722  31.468  1.00 31.59           N  
ATOM   1358  CA  SER H 181      -2.077  11.629  31.838  1.00 33.05           C  
ATOM   1359  CB  SER H 181      -3.039  11.238  30.703  1.00 32.86           C  
ATOM   1360  OG  SER H 181      -3.836  12.353  30.333  1.00 35.34           O  
ATOM   1361  C   SER H 181      -1.244  10.414  32.130  1.00 32.55           C  
ATOM   1362  O   SER H 181      -1.482   9.708  33.110  1.00 34.44           O  
ATOM   1363  N   LYS H 182      -0.281  10.124  31.234  1.00 32.13           N  
ATOM   1364  CA  LYS H 182       0.639   9.018  31.281  1.00 32.20           C  
ATOM   1365  CB  LYS H 182       1.218   8.667  29.900  1.00 36.08           C  
ATOM   1366  CG  LYS H 182       0.150   8.024  29.009  1.00 40.12           C  
ATOM   1367  CD  LYS H 182       0.507   7.938  27.524  1.00 44.82           C  
ATOM   1368  CE  LYS H 182      -0.596   7.291  26.680  1.00 51.58           C  
ATOM   1369  NZ  LYS H 182      -0.273   7.407  25.240  1.00 47.20           N1+
ATOM   1370  C   LYS H 182       1.746   9.231  32.277  1.00 31.34           C  
ATOM   1371  O   LYS H 182       2.428   8.281  32.661  1.00 31.90           O  
ATOM   1372  N   ASN H 183       1.993  10.486  32.696  1.00 29.03           N  
ATOM   1373  CA  ASN H 183       3.089  10.754  33.587  1.00 27.41           C  
ATOM   1374  CB  ASN H 183       3.060   9.924  34.888  1.00 27.78           C  
ATOM   1375  CG  ASN H 183       1.980  10.461  35.820  1.00 30.86           C  
ATOM   1376  OD1 ASN H 183       0.822  10.054  35.756  1.00 36.81           O  
ATOM   1377  ND2 ASN H 183       2.376  11.389  36.733  1.00 34.23           N  
ATOM   1378  C   ASN H 183       4.357  10.412  32.873  1.00 28.93           C  
ATOM   1379  O   ASN H 183       5.290   9.877  33.470  1.00 27.11           O  
ATOM   1380  N   THR H 184       4.424  10.728  31.562  1.00 24.36           N  
ATOM   1381  CA  THR H 184       5.597  10.395  30.810  1.00 24.06           C  
ATOM   1382  CB  THR H 184       5.337   9.317  29.798  1.00 25.47           C  
ATOM   1383  OG1 THR H 184       4.845   8.153  30.448  1.00 27.87           O  
ATOM   1384  CG2 THR H 184       6.648   8.998  29.066  1.00 26.85           C  
ATOM   1385  C   THR H 184       6.100  11.600  30.062  1.00 25.29           C  
ATOM   1386  O   THR H 184       5.328  12.438  29.599  1.00 26.64           O  
ATOM   1387  N   LEU H 185       7.445  11.689  29.934  1.00 23.34           N  
ATOM   1388  CA  LEU H 185       8.143  12.736  29.238  1.00 20.55           C  
ATOM   1389  CB  LEU H 185       9.312  13.298  30.065  1.00 19.60           C  
ATOM   1390  CG  LEU H 185      10.109  14.423  29.383  1.00 19.10           C  
ATOM   1391  CD1 LEU H 185       9.247  15.678  29.163  1.00 18.98           C  
ATOM   1392  CD2 LEU H 185      11.407  14.714  30.154  1.00 14.74           C  
ATOM   1393  C   LEU H 185       8.736  12.114  28.004  1.00 23.35           C  
ATOM   1394  O   LEU H 185       9.169  10.963  28.037  1.00 24.24           O  
ATOM   1395  N   TYR H 186       8.770  12.865  26.879  1.00 21.01           N  
ATOM   1396  CA  TYR H 186       9.264  12.299  25.651  1.00 21.72           C  
ATOM   1397  CB  TYR H 186       8.187  12.163  24.560  1.00 24.03           C  
ATOM   1398  CG  TYR H 186       7.096  11.252  25.010  1.00 25.72           C  
ATOM   1399  CD1 TYR H 186       7.242   9.886  24.936  1.00 25.87           C  
ATOM   1400  CD2 TYR H 186       5.912  11.769  25.485  1.00 26.14           C  
ATOM   1401  CE1 TYR H 186       6.227   9.051  25.344  1.00 27.55           C  
ATOM   1402  CE2 TYR H 186       4.894  10.941  25.894  1.00 27.35           C  
ATOM   1403  CZ  TYR H 186       5.052   9.580  25.824  1.00 28.83           C  
ATOM   1404  OH  TYR H 186       4.009   8.728  26.243  1.00 33.28           O  
ATOM   1405  C   TYR H 186      10.290  13.212  25.048  1.00 23.50           C  
ATOM   1406  O   TYR H 186      10.312  14.415  25.308  1.00 26.70           O  
ATOM   1407  N   LEU H 187      11.207  12.629  24.245  1.00 23.39           N  
ATOM   1408  CA  LEU H 187      12.145  13.410  23.491  1.00 23.35           C  
ATOM   1409  CB  LEU H 187      13.572  13.418  24.075  1.00 22.77           C  
ATOM   1410  CG  LEU H 187      14.571  14.264  23.258  1.00 23.64           C  
ATOM   1411  CD1 LEU H 187      14.166  15.749  23.254  1.00 22.11           C  
ATOM   1412  CD2 LEU H 187      16.016  14.051  23.741  1.00 24.12           C  
ATOM   1413  C   LEU H 187      12.218  12.796  22.129  1.00 27.13           C  
ATOM   1414  O   LEU H 187      12.645  11.652  21.975  1.00 27.97           O  
ATOM   1415  N   GLN H 188      11.800  13.549  21.096  1.00 24.88           N  
ATOM   1416  CA  GLN H 188      11.843  13.039  19.756  1.00 25.30           C  
ATOM   1417  CB  GLN H 188      10.663  13.511  18.889  1.00 28.33           C  
ATOM   1418  CG  GLN H 188      10.702  12.969  17.461  1.00 29.62           C  
ATOM   1419  CD  GLN H 188      10.419  11.476  17.531  1.00 32.01           C  
ATOM   1420  OE1 GLN H 188       9.436  11.041  18.129  1.00 34.89           O  
ATOM   1421  NE2 GLN H 188      11.309  10.664  16.903  1.00 28.72           N  
ATOM   1422  C   GLN H 188      13.098  13.567  19.141  1.00 27.18           C  
ATOM   1423  O   GLN H 188      13.337  14.774  19.145  1.00 29.68           O  
ATOM   1424  N   MET H 189      13.947  12.667  18.608  1.00 27.27           N  
ATOM   1425  CA  MET H 189      15.191  13.103  18.044  1.00 29.38           C  
ATOM   1426  CB  MET H 189      16.400  12.426  18.711  1.00 30.96           C  
ATOM   1427  CG  MET H 189      16.512  12.739  20.205  1.00 32.56           C  
ATOM   1428  SD  MET H 189      17.908  11.938  21.051  1.00 36.08           S  
ATOM   1429  CE  MET H 189      17.193  10.269  20.990  1.00 41.66           C  
ATOM   1430  C   MET H 189      15.201  12.722  16.595  1.00 33.50           C  
ATOM   1431  O   MET H 189      15.030  11.555  16.251  1.00 34.97           O  
ATOM   1432  N   ASN H 190      15.417  13.713  15.705  1.00 31.70           N  
ATOM   1433  CA  ASN H 190      15.421  13.447  14.293  1.00 30.01           C  
ATOM   1434  CB  ASN H 190      14.306  14.174  13.522  1.00 32.72           C  
ATOM   1435  CG  ASN H 190      12.968  13.561  13.908  1.00 28.81           C  
ATOM   1436  OD1 ASN H 190      12.877  12.370  14.202  1.00 32.01           O  
ATOM   1437  ND2 ASN H 190      11.892  14.395  13.904  1.00 31.56           N  
ATOM   1438  C   ASN H 190      16.719  13.941  13.730  1.00 30.37           C  
ATOM   1439  O   ASN H 190      17.432  14.708  14.373  1.00 32.49           O  
ATOM   1440  N   SER H 191      17.058  13.481  12.505  1.00 31.44           N  
ATOM   1441  CA  SER H 191      18.256  13.902  11.829  1.00 32.83           C  
ATOM   1442  CB  SER H 191      18.218  15.373  11.379  1.00 36.07           C  
ATOM   1443  OG  SER H 191      17.217  15.555  10.389  1.00 42.31           O  
ATOM   1444  C   SER H 191      19.411  13.724  12.757  1.00 29.74           C  
ATOM   1445  O   SER H 191      20.253  14.610  12.895  1.00 30.73           O  
ATOM   1446  N   LEU H 192      19.489  12.552  13.402  1.00 28.15           N  
ATOM   1447  CA  LEU H 192      20.515  12.304  14.367  1.00 28.74           C  
ATOM   1448  CB  LEU H 192      20.338  10.965  15.104  1.00 29.93           C  
ATOM   1449  CG  LEU H 192      19.140  10.952  16.071  1.00 26.49           C  
ATOM   1450  CD1 LEU H 192      18.998   9.592  16.772  1.00 26.64           C  
ATOM   1451  CD2 LEU H 192      19.244  12.105  17.083  1.00 24.94           C  
ATOM   1452  C   LEU H 192      21.851  12.291  13.704  1.00 30.23           C  
ATOM   1453  O   LEU H 192      22.008  11.878  12.555  1.00 35.61           O  
ATOM   1454  N   ARG H 193      22.856  12.786  14.448  1.00 26.82           N  
ATOM   1455  CA  ARG H 193      24.205  12.845  13.984  1.00 30.28           C  
ATOM   1456  CB  ARG H 193      24.658  14.282  13.674  1.00 31.59           C  
ATOM   1457  CG  ARG H 193      24.390  15.279  14.800  1.00 35.29           C  
ATOM   1458  CD  ARG H 193      24.602  16.735  14.376  1.00 39.81           C  
ATOM   1459  NE  ARG H 193      23.775  16.975  13.159  1.00 48.32           N  
ATOM   1460  CZ  ARG H 193      23.441  18.246  12.790  1.00 53.30           C  
ATOM   1461  NH1 ARG H 193      23.857  19.312  13.535  1.00 57.37           N1+
ATOM   1462  NH2 ARG H 193      22.685  18.454  11.673  1.00 54.89           N  
ATOM   1463  C   ARG H 193      25.077  12.191  15.009  1.00 34.65           C  
ATOM   1464  O   ARG H 193      24.652  11.915  16.128  1.00 32.44           O  
ATOM   1465  N   ALA H 194      26.339  11.921  14.634  1.00 32.91           N  
ATOM   1466  CA  ALA H 194      27.256  11.186  15.457  1.00 32.81           C  
ATOM   1467  CB  ALA H 194      28.641  11.033  14.806  1.00 34.67           C  
ATOM   1468  C   ALA H 194      27.443  11.899  16.761  1.00 29.46           C  
ATOM   1469  O   ALA H 194      27.563  11.266  17.809  1.00 31.19           O  
ATOM   1470  N   GLU H 195      27.449  13.242  16.727  1.00 30.28           N  
ATOM   1471  CA  GLU H 195      27.698  14.060  17.882  1.00 31.86           C  
ATOM   1472  CB  GLU H 195      27.726  15.565  17.567  1.00 37.35           C  
ATOM   1473  CG  GLU H 195      28.938  15.998  16.739  0.80 45.94           C  
ATOM   1474  CD  GLU H 195      28.651  15.700  15.277  0.80 48.97           C  
ATOM   1475  OE1 GLU H 195      27.469  15.842  14.866  0.80 46.63           O  
ATOM   1476  OE2 GLU H 195      29.610  15.328  14.547  0.80 55.69           O1-
ATOM   1477  C   GLU H 195      26.644  13.834  18.925  1.00 31.97           C  
ATOM   1478  O   GLU H 195      26.873  14.109  20.100  1.00 30.23           O  
ATOM   1479  N   ASP H 196      25.442  13.393  18.516  1.00 28.80           N  
ATOM   1480  CA  ASP H 196      24.329  13.158  19.398  1.00 25.69           C  
ATOM   1481  CB  ASP H 196      23.010  12.890  18.654  1.00 25.50           C  
ATOM   1482  CG  ASP H 196      22.552  14.203  18.036  1.00 26.51           C  
ATOM   1483  OD1 ASP H 196      22.796  15.271  18.659  1.00 26.28           O  
ATOM   1484  OD2 ASP H 196      21.955  14.156  16.927  1.00 29.03           O1-
ATOM   1485  C   ASP H 196      24.580  11.986  20.308  1.00 26.57           C  
ATOM   1486  O   ASP H 196      23.862  11.800  21.289  1.00 25.97           O  
ATOM   1487  N   THR H 197      25.548  11.113  19.985  1.00 25.58           N  
ATOM   1488  CA  THR H 197      25.789   9.959  20.813  1.00 25.03           C  
ATOM   1489  CB  THR H 197      26.992   9.174  20.374  1.00 24.73           C  
ATOM   1490  OG1 THR H 197      26.821   8.727  19.037  1.00 28.07           O  
ATOM   1491  CG2 THR H 197      27.185   7.975  21.317  1.00 23.36           C  
ATOM   1492  C   THR H 197      26.020  10.389  22.232  1.00 24.25           C  
ATOM   1493  O   THR H 197      26.859  11.245  22.512  1.00 27.10           O  
ATOM   1494  N   ALA H 198      25.256   9.802  23.181  1.00 24.48           N  
ATOM   1495  CA  ALA H 198      25.446  10.169  24.555  1.00 23.75           C  
ATOM   1496  CB  ALA H 198      25.254  11.675  24.813  1.00 23.32           C  
ATOM   1497  C   ALA H 198      24.446   9.449  25.400  1.00 24.73           C  
ATOM   1498  O   ALA H 198      23.529   8.799  24.898  1.00 23.22           O  
ATOM   1499  N   VAL H 199      24.645   9.515  26.730  1.00 22.56           N  
ATOM   1500  CA  VAL H 199      23.677   8.973  27.634  1.00 18.67           C  
ATOM   1501  CB  VAL H 199      24.254   8.575  28.962  1.00 17.68           C  
ATOM   1502  CG1 VAL H 199      23.108   8.121  29.881  1.00 17.54           C  
ATOM   1503  CG2 VAL H 199      25.331   7.501  28.731  1.00 18.36           C  
ATOM   1504  C   VAL H 199      22.710  10.088  27.877  1.00 20.33           C  
ATOM   1505  O   VAL H 199      23.118  11.209  28.174  1.00 21.25           O  
ATOM   1506  N   TYR H 200      21.395   9.812  27.770  1.00 20.98           N  
ATOM   1507  CA  TYR H 200      20.423  10.854  27.941  1.00 18.89           C  
ATOM   1508  CB  TYR H 200      19.346  10.889  26.841  1.00 21.13           C  
ATOM   1509  CG  TYR H 200      19.947  11.447  25.594  1.00 21.29           C  
ATOM   1510  CD1 TYR H 200      20.810  10.704  24.821  1.00 21.57           C  
ATOM   1511  CD2 TYR H 200      19.625  12.723  25.188  1.00 21.27           C  
ATOM   1512  CE1 TYR H 200      21.353  11.233  23.672  1.00 22.85           C  
ATOM   1513  CE2 TYR H 200      20.163  13.257  24.041  1.00 20.87           C  
ATOM   1514  CZ  TYR H 200      21.031  12.511  23.280  1.00 22.03           C  
ATOM   1515  OH  TYR H 200      21.585  13.055  22.103  1.00 22.92           O  
ATOM   1516  C   TYR H 200      19.721  10.632  29.238  1.00 17.45           C  
ATOM   1517  O   TYR H 200      19.245   9.535  29.528  1.00 19.37           O  
ATOM   1518  N   TYR H 201      19.647  11.700  30.059  1.00 18.50           N  
ATOM   1519  CA  TYR H 201      19.022  11.587  31.343  1.00 19.42           C  
ATOM   1520  CB  TYR H 201      19.855  12.127  32.525  1.00 16.91           C  
ATOM   1521  CG  TYR H 201      21.200  11.490  32.643  1.00 19.34           C  
ATOM   1522  CD1 TYR H 201      21.371  10.291  33.293  1.00 23.15           C  
ATOM   1523  CD2 TYR H 201      22.306  12.108  32.109  1.00 21.09           C  
ATOM   1524  CE1 TYR H 201      22.618   9.718  33.404  1.00 21.38           C  
ATOM   1525  CE2 TYR H 201      23.555  11.543  32.217  1.00 20.61           C  
ATOM   1526  CZ  TYR H 201      23.714  10.344  32.867  1.00 21.83           C  
ATOM   1527  OH  TYR H 201      24.992   9.757  32.982  1.00 27.15           O  
ATOM   1528  C   TYR H 201      17.824  12.487  31.347  1.00 23.18           C  
ATOM   1529  O   TYR H 201      17.852  13.582  30.788  1.00 22.39           O  
ATOM   1530  N   CYS H 202      16.715  12.023  31.957  1.00 20.77           N  
ATOM   1531  CA  CYS H 202      15.597  12.895  32.165  1.00 23.49           C  
ATOM   1532  CB  CYS H 202      14.208  12.233  31.968  1.00 26.10           C  
ATOM   1533  SG  CYS H 202      13.952  10.717  32.940  1.00 38.01           S  
ATOM   1534  C   CYS H 202      15.737  13.373  33.580  1.00 23.28           C  
ATOM   1535  O   CYS H 202      16.254  12.658  34.439  1.00 21.68           O  
ATOM   1536  N   ALA H 203      15.333  14.626  33.865  1.00 20.87           N  
ATOM   1537  CA  ALA H 203      15.504  15.076  35.214  1.00 21.93           C  
ATOM   1538  CB  ALA H 203      16.825  15.831  35.442  1.00 19.95           C  
ATOM   1539  C   ALA H 203      14.391  16.015  35.563  1.00 21.45           C  
ATOM   1540  O   ALA H 203      13.901  16.766  34.722  1.00 21.64           O  
ATOM   1541  N   ARG H 204      13.955  15.992  36.838  1.00 20.94           N  
ATOM   1542  CA  ARG H 204      12.920  16.881  37.283  1.00 22.20           C  
ATOM   1543  CB  ARG H 204      12.213  16.426  38.565  1.00 18.38           C  
ATOM   1544  CG  ARG H 204      11.294  17.488  39.151  1.00 15.43           C  
ATOM   1545  CD  ARG H 204      10.712  17.103  40.506  1.00 14.38           C  
ATOM   1546  NE  ARG H 204      11.794  17.181  41.525  1.00 18.06           N  
ATOM   1547  CZ  ARG H 204      11.516  16.756  42.789  1.00 23.47           C  
ATOM   1548  NH1 ARG H 204      10.280  16.251  43.069  1.00 18.49           N1+
ATOM   1549  NH2 ARG H 204      12.463  16.828  43.767  1.00 21.14           N  
ATOM   1550  C   ARG H 204      13.547  18.183  37.615  1.00 21.62           C  
ATOM   1551  O   ARG H 204      14.591  18.235  38.269  1.00 20.39           O  
ATOM   1552  N   TRP H 205      12.891  19.278  37.190  1.00 20.08           N  
ATOM   1553  CA  TRP H 205      13.450  20.564  37.438  1.00 19.72           C  
ATOM   1554  CB  TRP H 205      13.492  21.453  36.192  1.00 18.90           C  
ATOM   1555  CG  TRP H 205      14.189  22.749  36.474  1.00 22.06           C  
ATOM   1556  CD2 TRP H 205      15.611  22.868  36.401  1.00 24.17           C  
ATOM   1557  CD1 TRP H 205      13.710  23.964  36.871  1.00 21.76           C  
ATOM   1558  NE1 TRP H 205      14.757  24.835  37.059  1.00 20.97           N  
ATOM   1559  CE2 TRP H 205      15.929  24.168  36.771  1.00 24.64           C  
ATOM   1560  CE3 TRP H 205      16.570  21.957  36.063  1.00 18.52           C  
ATOM   1561  CZ2 TRP H 205      17.221  24.574  36.810  1.00 19.67           C  
ATOM   1562  CZ3 TRP H 205      17.878  22.381  36.088  1.00 18.82           C  
ATOM   1563  CH2 TRP H 205      18.196  23.670  36.456  1.00 18.62           C  
ATOM   1564  C   TRP H 205      12.575  21.285  38.411  1.00 24.47           C  
ATOM   1565  O   TRP H 205      11.405  21.550  38.146  1.00 24.38           O  
ATOM   1566  N   GLY H 206      13.133  21.707  39.580  1.00 24.32           N  
ATOM   1567  CA  GLY H 206      12.389  22.408  40.603  1.00 24.00           C  
ATOM   1568  C   GLY H 206      13.172  23.627  40.985  1.00 25.65           C  
ATOM   1569  O   GLY H 206      14.184  23.965  40.375  1.00 25.96           O  
ATOM   1570  N   ASP H 207      12.720  24.333  42.033  1.00 25.71           N  
ATOM   1571  CA  ASP H 207      13.423  25.512  42.442  1.00 25.78           C  
ATOM   1572  CB  ASP H 207      12.822  26.153  43.700  1.00 26.03           C  
ATOM   1573  CG  ASP H 207      11.491  26.783  43.317  1.00 35.09           C  
ATOM   1574  OD1 ASP H 207      11.477  27.577  42.339  1.00  0.00           O  
ATOM   1575  OD2 ASP H 207      10.476  26.490  44.002  1.00  0.00           O1-
ATOM   1576  C   ASP H 207      14.800  25.075  42.802  1.00 25.81           C  
ATOM   1577  O   ASP H 207      15.787  25.750  42.514  1.00 26.49           O  
ATOM   1578  N   GLU H 208      14.891  23.885  43.409  1.00 23.14           N  
ATOM   1579  CA  GLU H 208      16.148  23.400  43.875  1.00 24.71           C  
ATOM   1580  CB  GLU H 208      16.007  22.004  44.510  1.00 27.98           C  
ATOM   1581  CG  GLU H 208      15.145  22.047  45.777  1.00 28.39           C  
ATOM   1582  CD  GLU H 208      14.792  20.625  46.185  1.00 24.06           C  
ATOM   1583  OE1 GLU H 208      15.237  19.674  45.492  1.00  0.00           O  
ATOM   1584  OE2 GLU H 208      14.068  20.473  47.205  1.00  0.00           O1-
ATOM   1585  C   GLU H 208      17.097  23.335  42.726  1.00 23.26           C  
ATOM   1586  O   GLU H 208      18.228  23.805  42.819  1.00 24.50           O  
ATOM   1587  N   GLY H 209      16.645  22.801  41.583  1.00 20.74           N  
ATOM   1588  CA  GLY H 209      17.544  22.623  40.480  1.00 20.98           C  
ATOM   1589  C   GLY H 209      17.215  21.269  39.939  1.00 19.23           C  
ATOM   1590  O   GLY H 209      16.045  20.896  39.916  1.00 19.77           O  
ATOM   1591  N   PHE H 210      18.223  20.495  39.481  1.00 20.51           N  
ATOM   1592  CA  PHE H 210      17.914  19.170  39.012  1.00 20.38           C  
ATOM   1593  CB  PHE H 210      18.925  18.548  38.028  1.00 20.04           C  
ATOM   1594  CG  PHE H 210      18.761  19.104  36.662  1.00 22.02           C  
ATOM   1595  CD1 PHE H 210      17.628  18.816  35.938  1.00 23.33           C  
ATOM   1596  CD2 PHE H 210      19.753  19.862  36.086  1.00 24.85           C  
ATOM   1597  CE1 PHE H 210      17.465  19.313  34.666  1.00 21.03           C  
ATOM   1598  CE2 PHE H 210      19.595  20.358  34.814  1.00 23.09           C  
ATOM   1599  CZ  PHE H 210      18.451  20.090  34.105  1.00 20.90           C  
ATOM   1600  C   PHE H 210      17.958  18.251  40.179  1.00 20.13           C  
ATOM   1601  O   PHE H 210      18.942  17.544  40.399  1.00 21.66           O  
ATOM   1602  N   ASP H 211      16.863  18.247  40.946  1.00 21.42           N  
ATOM   1603  CA  ASP H 211      16.687  17.427  42.098  1.00 20.77           C  
ATOM   1604  CB  ASP H 211      15.633  18.001  43.067  1.00 23.57           C  
ATOM   1605  CG  ASP H 211      14.379  18.388  42.302  1.00 24.75           C  
ATOM   1606  OD1 ASP H 211      14.270  18.021  41.103  1.00 24.91           O  
ATOM   1607  OD2 ASP H 211      13.527  19.100  42.900  1.00 27.92           O1-
ATOM   1608  C   ASP H 211      16.459  15.972  41.764  1.00 21.83           C  
ATOM   1609  O   ASP H 211      16.862  15.121  42.559  1.00 22.92           O  
ATOM   1610  N   ILE H 212      15.826  15.606  40.614  1.00 20.34           N  
ATOM   1611  CA  ILE H 212      15.610  14.175  40.511  1.00 19.86           C  
ATOM   1612  CB  ILE H 212      14.188  13.698  40.619  1.00 22.85           C  
ATOM   1613  CG1 ILE H 212      14.178  12.220  41.041  1.00 15.46           C  
ATOM   1614  CG2 ILE H 212      13.505  13.886  39.258  1.00 17.98           C  
ATOM   1615  CD1 ILE H 212      14.753  11.976  42.436  1.00  0.00           C  
ATOM   1616  C   ILE H 212      16.142  13.759  39.168  1.00 19.95           C  
ATOM   1617  O   ILE H 212      15.957  14.473  38.182  1.00 19.38           O  
ATOM   1618  N   TRP H 213      16.822  12.592  39.086  1.00 19.12           N  
ATOM   1619  CA  TRP H 213      17.413  12.185  37.836  1.00 20.09           C  
ATOM   1620  CB  TRP H 213      18.955  12.171  37.870  1.00 19.85           C  
ATOM   1621  CG  TRP H 213      19.627  13.507  38.088  1.00 17.76           C  
ATOM   1622  CD2 TRP H 213      20.363  14.227  37.085  1.00 17.98           C  
ATOM   1623  CD1 TRP H 213      19.716  14.244  39.233  1.00 18.76           C  
ATOM   1624  NE1 TRP H 213      20.454  15.381  39.005  1.00 18.54           N  
ATOM   1625  CE2 TRP H 213      20.861  15.382  37.688  1.00 17.25           C  
ATOM   1626  CE3 TRP H 213      20.608  13.948  35.771  1.00 21.28           C  
ATOM   1627  CZ2 TRP H 213      21.611  16.279  36.983  1.00 18.56           C  
ATOM   1628  CZ3 TRP H 213      21.364  14.857  35.063  1.00 17.98           C  
ATOM   1629  CH2 TRP H 213      21.856  16.001  35.657  1.00 20.62           C  
ATOM   1630  C   TRP H 213      17.025  10.765  37.545  1.00 20.91           C  
ATOM   1631  O   TRP H 213      16.838   9.957  38.453  1.00 23.31           O  
ATOM   1632  N   GLY H 214      16.898  10.432  36.243  1.00 18.25           N  
ATOM   1633  CA  GLY H 214      16.611   9.087  35.832  1.00 20.38           C  
ATOM   1634  C   GLY H 214      17.929   8.371  35.750  1.00 25.34           C  
ATOM   1635  O   GLY H 214      18.975   8.962  36.008  1.00 24.09           O  
ATOM   1636  N   GLN H 215      17.904   7.062  35.415  1.00 25.55           N  
ATOM   1637  CA  GLN H 215      19.088   6.246  35.310  1.00 24.76           C  
ATOM   1638  CB  GLN H 215      18.818   4.728  35.275  1.00 26.96           C  
ATOM   1639  CG  GLN H 215      18.069   4.229  34.040  1.00 30.63           C  
ATOM   1640  CD  GLN H 215      16.584   4.496  34.229  1.00 37.88           C  
ATOM   1641  OE1 GLN H 215      16.160   5.046  35.245  1.00 39.81           O  
ATOM   1642  NE2 GLN H 215      15.771   4.088  33.221  1.00 36.49           N  
ATOM   1643  C   GLN H 215      19.890   6.604  34.094  1.00 25.97           C  
ATOM   1644  O   GLN H 215      21.111   6.454  34.093  1.00 26.27           O  
ATOM   1645  N   GLY H 216      19.223   7.036  33.006  1.00 21.02           N  
ATOM   1646  CA  GLY H 216      19.911   7.398  31.796  1.00 20.34           C  
ATOM   1647  C   GLY H 216      19.725   6.306  30.788  1.00 24.61           C  
ATOM   1648  O   GLY H 216      19.592   5.135  31.135  1.00 24.55           O  
ATOM   1649  N   THR H 217      19.690   6.684  29.492  1.00 22.59           N  
ATOM   1650  CA  THR H 217      19.576   5.716  28.436  1.00 23.64           C  
ATOM   1651  CB  THR H 217      18.220   5.701  27.792  1.00 24.40           C  
ATOM   1652  OG1 THR H 217      18.095   4.576  26.937  1.00 29.26           O  
ATOM   1653  CG2 THR H 217      18.025   7.005  27.000  1.00 25.64           C  
ATOM   1654  C   THR H 217      20.593   6.084  27.400  1.00 23.93           C  
ATOM   1655  O   THR H 217      20.767   7.259  27.082  1.00 21.77           O  
ATOM   1656  N   LEU H 218      21.288   5.084  26.824  1.00 25.63           N  
ATOM   1657  CA  LEU H 218      22.353   5.374  25.905  0.90 24.84           C  
ATOM   1658  CB  LEU H 218      23.496   4.344  25.965  0.90 27.56           C  
ATOM   1659  CG  LEU H 218      24.656   4.632  24.992  0.90 31.39           C  
ATOM   1660  CD1 LEU H 218      25.400   5.920  25.367  1.00 25.19           C  
ATOM   1661  CD2 LEU H 218      25.593   3.417  24.869  1.00 27.11           C  
ATOM   1662  C   LEU H 218      21.847   5.397  24.501  1.00 23.82           C  
ATOM   1663  O   LEU H 218      21.104   4.515  24.078  1.00 24.63           O  
ATOM   1664  N   VAL H 219      22.236   6.442  23.747  1.00 22.72           N  
ATOM   1665  CA  VAL H 219      21.879   6.540  22.362  1.00 23.23           C  
ATOM   1666  CB  VAL H 219      21.141   7.806  22.038  1.00 25.99           C  
ATOM   1667  CG1 VAL H 219      20.906   7.873  20.521  1.00 22.86           C  
ATOM   1668  CG2 VAL H 219      19.850   7.844  22.871  1.00 25.23           C  
ATOM   1669  C   VAL H 219      23.161   6.561  21.590  1.00 23.63           C  
ATOM   1670  O   VAL H 219      24.020   7.412  21.815  1.00 26.46           O  
ATOM   1671  N   THR H 220      23.331   5.611  20.650  1.00 23.24           N  
ATOM   1672  CA  THR H 220      24.547   5.594  19.890  1.00 25.68           C  
ATOM   1673  CB  THR H 220      25.263   4.277  19.955  1.00 26.70           C  
ATOM   1674  OG1 THR H 220      25.563   3.951  21.304  1.00 24.74           O  
ATOM   1675  CG2 THR H 220      26.562   4.379  19.137  1.00 22.06           C  
ATOM   1676  C   THR H 220      24.186   5.828  18.461  1.00 23.94           C  
ATOM   1677  O   THR H 220      23.323   5.146  17.908  1.00 26.81           O  
ATOM   1678  N   VAL H 221      24.832   6.819  17.817  1.00 26.40           N  
ATOM   1679  CA  VAL H 221      24.536   7.060  16.436  1.00 28.29           C  
ATOM   1680  CB  VAL H 221      24.175   8.488  16.151  1.00 27.69           C  
ATOM   1681  CG1 VAL H 221      23.922   8.639  14.643  1.00 25.76           C  
ATOM   1682  CG2 VAL H 221      22.971   8.870  17.029  1.00 29.65           C  
ATOM   1683  C   VAL H 221      25.769   6.740  15.654  1.00 27.31           C  
ATOM   1684  O   VAL H 221      26.794   7.407  15.793  1.00 29.99           O  
ATOM   1685  N   SER H 222      25.697   5.698  14.803  1.00 28.55           N  
ATOM   1686  CA  SER H 222      26.836   5.330  14.014  1.00 33.01           C  
ATOM   1687  CB  SER H 222      27.863   4.471  14.771  1.00 35.19           C  
ATOM   1688  OG  SER H 222      28.459   5.222  15.819  1.00 36.49           O  
ATOM   1689  C   SER H 222      26.339   4.508  12.872  1.00 35.57           C  
ATOM   1690  O   SER H 222      25.247   3.946  12.921  1.00 36.09           O  
ATOM   1691  N   SER H 223      27.146   4.416  11.798  1.00 39.13           N  
ATOM   1692  CA  SER H 223      26.736   3.641  10.667  1.00 41.94           C  
ATOM   1693  CB  SER H 223      27.603   3.873   9.420  1.00 41.97           C  
ATOM   1694  OG  SER H 223      27.458   5.210   8.965  1.00 42.57           O  
ATOM   1695  C   SER H 223      26.861   2.173  11.051  1.00 44.64           C  
ATOM   1696  O   SER H 223      27.585   1.438  10.325  1.00 43.97           O  
ATOM   1697  OXT SER H 223      26.234   1.766  12.065  1.00 53.06           O1-
TER    1698      SER H 223 
CONECT  162  658
CONECT  658  162
CONECT  953 1533
CONECT 1533  953
END
