# Supplementary material for: Fully automated antibody structure prediction using BIOVIA tools: Validation study
Source: PLoS One. 2017 May 18;12(5):e0177923. doi: 10.1371/journal.pone.0177923 (PMC5436848; doi:10.1371/journal.pone.0177923)
Supplement: S2 Dataset — Predicted structures using the Top5 framework method, Chothia CDR definition with canonical filtering and generating 50 models. These were used in the comparison against predictions using no filtering. (ZIP) [file pone.0177923.s004.zip › 4P9M_LH_FV_FinalModel.pdb]

REMARK   Accelrys Discovery Studio PDB file
REMARK   Created:  2015-04-10T08:25:24Z
SSBOND   1 CYS L   23    CYS L   89                                     
SSBOND   2 CYS H  130    CYS H  207                                     
ATOM      1  N   ASP L   1      25.631  33.403  26.225  1.00 91.08           N1+
ATOM      2  CA  ASP L   1      25.144  32.672  27.414  1.00 90.20           C  
ATOM      3  CB  ASP L   1      24.954  31.180  27.087  1.00 93.50           C  
ATOM      4  CG  ASP L   1      23.775  31.058  26.124  1.00 95.27           C  
ATOM      5  OD1 ASP L   1      22.980  32.032  26.045  1.00 95.21           O  
ATOM      6  OD2 ASP L   1      23.654  29.997  25.455  1.00 95.84           O1-
ATOM      7  C   ASP L   1      26.127  32.818  28.528  1.00 86.89           C  
ATOM      8  O   ASP L   1      27.055  33.620  28.444  1.00 87.26           O  
ATOM      9  N   ILE L   2      25.938  32.043  29.612  1.00 81.34           N  
ATOM     10  CA  ILE L   2      26.816  32.144  30.740  1.00 75.79           C  
ATOM     11  CB  ILE L   2      26.095  32.127  32.058  1.00 73.08           C  
ATOM     12  CG1 ILE L   2      25.167  33.346  32.181  1.00 72.59           C  
ATOM     13  CG2 ILE L   2      27.142  32.037  33.180  1.00 74.03           C  
ATOM     14  CD1 ILE L   2      24.201  33.256  33.361  1.00 68.63           C  
ATOM     15  C   ILE L   2      27.726  30.959  30.718  1.00 73.09           C  
ATOM     16  O   ILE L   2      27.275  29.817  30.653  1.00 72.90           O  
ATOM     17  N   GLN L   3      29.050  31.209  30.769  1.00 70.95           N  
ATOM     18  CA  GLN L   3      29.984  30.122  30.721  1.00 72.15           C  
ATOM     19  CB  GLN L   3      31.202  30.394  29.822  1.00 80.78           C  
ATOM     20  CG  GLN L   3      32.122  29.183  29.658  1.00 89.30           C  
ATOM     21  CD  GLN L   3      33.224  29.567  28.684  1.00 95.54           C  
ATOM     22  OE1 GLN L   3      34.178  30.255  29.044  1.00 95.95           O  
ATOM     23  NE2 GLN L   3      33.082  29.116  27.409  1.00 98.69           N  
ATOM     24  C   GLN L   3      30.474  29.871  32.111  1.00 70.75           C  
ATOM     25  O   GLN L   3      30.757  30.802  32.865  1.00 72.79           O  
ATOM     26  N   MET L   4      30.575  28.581  32.488  1.00 68.40           N  
ATOM     27  CA  MET L   4      30.994  28.235  33.814  1.00 67.29           C  
ATOM     28  CB  MET L   4      30.054  27.229  34.501  1.00 63.52           C  
ATOM     29  CG  MET L   4      28.615  27.734  34.609  1.00 61.77           C  
ATOM     30  SD  MET L   4      28.412  29.270  35.559  1.00 62.34           S  
ATOM     31  CE  MET L   4      28.608  28.486  37.184  1.00 63.67           C  
ATOM     32  C   MET L   4      32.339  27.585  33.722  1.00 70.10           C  
ATOM     33  O   MET L   4      32.567  26.735  32.863  1.00 74.83           O  
ATOM     34  N   THR L   5      33.271  27.980  34.614  1.00 66.83           N  
ATOM     35  CA  THR L   5      34.598  27.429  34.586  1.00 65.81           C  
ATOM     36  CB  THR L   5      35.644  28.472  34.321  1.00 68.20           C  
ATOM     37  OG1 THR L   5      35.378  29.127  33.089  1.00 70.05           O  
ATOM     38  CG2 THR L   5      37.024  27.797  34.273  1.00 71.72           C  
ATOM     39  C   THR L   5      34.890  26.845  35.936  1.00 68.99           C  
ATOM     40  O   THR L   5      34.732  27.512  36.958  1.00 71.81           O  
ATOM     41  N   GLN L   6      35.340  25.573  35.973  1.00 69.16           N  
ATOM     42  CA  GLN L   6      35.644  24.945  37.230  1.00 67.96           C  
ATOM     43  CB  GLN L   6      34.963  23.582  37.462  1.00 62.21           C  
ATOM     44  CG  GLN L   6      33.457  23.642  37.696  1.00 58.92           C  
ATOM     45  CD  GLN L   6      32.962  22.221  37.935  1.00 61.38           C  
ATOM     46  OE1 GLN L   6      32.217  21.664  37.130  1.00 63.28           O  
ATOM     47  NE2 GLN L   6      33.387  21.615  39.076  1.00 57.74           N  
ATOM     48  C   GLN L   6      37.107  24.653  37.279  1.00 69.44           C  
ATOM     49  O   GLN L   6      37.744  24.436  36.250  1.00 72.03           O  
ATOM     50  N   SER L   7      37.681  24.664  38.499  1.00 70.21           N  
ATOM     51  CA  SER L   7      39.068  24.336  38.659  1.00 75.38           C  
ATOM     52  CB  SER L   7      40.003  25.556  38.583  1.00 79.79           C  
ATOM     53  OG  SER L   7      39.718  26.452  39.647  1.00 85.15           O  
ATOM     54  C   SER L   7      39.228  23.730  40.017  1.00 75.34           C  
ATOM     55  O   SER L   7      38.479  24.063  40.936  1.00 75.56           O  
ATOM     56  N   PRO L   8      40.170  22.839  40.197  1.00 73.92           N  
ATOM     57  CA  PRO L   8      41.033  22.371  39.143  1.00 73.12           C  
ATOM     58  CD  PRO L   8      40.791  22.709  41.505  1.00 78.10           C  
ATOM     59  CB  PRO L   8      42.311  21.878  39.828  1.00 79.08           C  
ATOM     60  CG  PRO L   8      41.914  21.684  41.300  1.00 81.04           C  
ATOM     61  C   PRO L   8      40.344  21.299  38.365  1.00 72.08           C  
ATOM     62  O   PRO L   8      39.276  20.851  38.778  1.00 72.14           O  
ATOM     63  N   SER L   9      40.928  20.890  37.222  1.00 71.32           N  
ATOM     64  CA  SER L   9      40.360  19.845  36.425  1.00 71.36           C  
ATOM     65  CB  SER L   9      41.135  19.605  35.118  1.00 73.92           C  
ATOM     66  OG  SER L   9      40.529  18.558  34.376  1.00 77.28           O  
ATOM     67  C   SER L   9      40.417  18.575  37.220  1.00 71.98           C  
ATOM     68  O   SER L   9      39.444  17.823  37.270  1.00 69.37           O  
ATOM     69  N   THR L  10      41.566  18.291  37.868  1.00 73.71           N  
ATOM     70  CA  THR L  10      41.639  17.089  38.649  1.00 70.52           C  
ATOM     71  CB  THR L  10      42.523  16.031  38.064  1.00 72.80           C  
ATOM     72  OG1 THR L  10      42.213  14.769  38.635  1.00 82.61           O  
ATOM     73  CG2 THR L  10      43.985  16.384  38.385  1.00 80.83           C  
ATOM     74  C   THR L  10      42.223  17.458  39.972  1.00 71.11           C  
ATOM     75  O   THR L  10      43.046  18.367  40.067  1.00 74.28           O  
ATOM     76  N   LEU L  11      41.801  16.758  41.042  1.00 69.51           N  
ATOM     77  CA  LEU L  11      42.302  17.090  42.340  1.00 69.90           C  
ATOM     78  CB  LEU L  11      41.250  17.901  43.118  1.00 67.93           C  
ATOM     79  CG  LEU L  11      41.719  18.582  44.410  1.00 65.95           C  
ATOM     80  CD1 LEU L  11      40.559  19.347  45.059  1.00 67.65           C  
ATOM     81  CD2 LEU L  11      42.371  17.588  45.376  1.00 66.25           C  
ATOM     82  C   LEU L  11      42.608  15.793  43.035  1.00 71.69           C  
ATOM     83  O   LEU L  11      41.813  14.856  42.988  1.00 74.76           O  
ATOM     84  N   SER L  12      43.787  15.696  43.683  1.00 69.71           N  
ATOM     85  CA  SER L  12      44.146  14.467  44.342  1.00 73.07           C  
ATOM     86  CB  SER L  12      45.551  13.963  43.972  1.00 76.59           C  
ATOM     87  OG  SER L  12      45.621  13.672  42.583  1.00 82.05           O  
ATOM     88  C   SER L  12      44.153  14.720  45.817  1.00 72.77           C  
ATOM     89  O   SER L  12      44.731  15.700  46.284  1.00 74.94           O  
ATOM     90  N   ALA L  13      43.515  13.824  46.600  1.00 70.50           N  
ATOM     91  CA  ALA L  13      43.463  14.050  48.016  1.00 72.56           C  
ATOM     92  CB  ALA L  13      42.238  14.866  48.461  1.00 69.88           C  
ATOM     93  C   ALA L  13      43.390  12.733  48.720  1.00 72.91           C  
ATOM     94  O   ALA L  13      43.198  11.686  48.105  1.00 73.94           O  
ATOM     95  N   SER L  14      43.567  12.771  50.055  1.00 73.78           N  
ATOM     96  CA  SER L  14      43.522  11.584  50.856  1.00 76.16           C  
ATOM     97  CB  SER L  14      44.756  11.400  51.756  1.00 78.75           C  
ATOM     98  OG  SER L  14      45.921  11.233  50.960  1.00 82.69           O  
ATOM     99  C   SER L  14      42.334  11.707  51.755  1.00 78.87           C  
ATOM    100  O   SER L  14      41.802  12.795  51.959  1.00 80.00           O  
ATOM    101  N   ILE L  15      41.879  10.571  52.313  1.00 79.00           N  
ATOM    102  CA  ILE L  15      40.724  10.588  53.160  1.00 75.38           C  
ATOM    103  CB  ILE L  15      40.257   9.224  53.581  1.00 77.01           C  
ATOM    104  CG1 ILE L  15      41.329   8.513  54.424  1.00 68.98           C  
ATOM    105  CG2 ILE L  15      39.846   8.454  52.315  1.00 69.85           C  
ATOM    106  CD1 ILE L  15      40.816   7.255  55.124  1.00  0.00           C  
ATOM    107  C   ILE L  15      41.035  11.374  54.391  1.00 74.06           C  
ATOM    108  O   ILE L  15      42.127  11.280  54.950  1.00 78.01           O  
ATOM    109  N   GLY L  16      40.068  12.211  54.817  1.00 75.80           N  
ATOM    110  CA  GLY L  16      40.218  12.999  56.003  1.00 79.27           C  
ATOM    111  C   GLY L  16      40.649  14.381  55.621  1.00 84.21           C  
ATOM    112  O   GLY L  16      40.571  15.302  56.432  1.00 85.63           O  
ATOM    113  N   ASP L  17      41.101  14.574  54.367  1.00 86.25           N  
ATOM    114  CA  ASP L  17      41.552  15.879  53.974  1.00 85.86           C  
ATOM    115  CB  ASP L  17      42.365  15.906  52.668  1.00 87.36           C  
ATOM    116  CG  ASP L  17      43.787  15.439  52.938  1.00 93.51           C  
ATOM    117  OD1 ASP L  17      44.176  15.363  54.134  1.00 97.47           O  
ATOM    118  OD2 ASP L  17      44.513  15.169  51.945  1.00 93.57           O1-
ATOM    119  C   ASP L  17      40.371  16.762  53.748  1.00 81.24           C  
ATOM    120  O   ASP L  17      39.243  16.299  53.581  1.00 77.40           O  
ATOM    121  N   THR L  18      40.624  18.085  53.758  1.00 81.46           N  
ATOM    122  CA  THR L  18      39.597  19.040  53.471  1.00 81.13           C  
ATOM    123  CB  THR L  18      39.597  20.227  54.394  1.00 83.82           C  
ATOM    124  OG1 THR L  18      38.517  21.091  54.075  1.00  0.00           O  
ATOM    125  CG2 THR L  18      40.939  20.970  54.278  1.00  0.00           C  
ATOM    126  C   THR L  18      39.859  19.504  52.073  1.00 77.15           C  
ATOM    127  O   THR L  18      40.970  19.918  51.743  1.00 76.80           O  
ATOM    128  N   VAL L  19      38.831  19.431  51.204  1.00 72.96           N  
ATOM    129  CA  VAL L  19      39.034  19.753  49.819  1.00 72.93           C  
ATOM    130  CB  VAL L  19      38.722  18.590  48.925  1.00 71.40           C  
ATOM    131  CG1 VAL L  19      38.897  19.027  47.470  1.00 71.79           C  
ATOM    132  CG2 VAL L  19      39.606  17.399  49.321  1.00 71.35           C  
ATOM    133  C   VAL L  19      38.103  20.861  49.424  1.00 75.00           C  
ATOM    134  O   VAL L  19      37.009  20.995  49.972  1.00 69.30           O  
ATOM    135  N   ARG L  20      38.538  21.704  48.459  1.00 75.13           N  
ATOM    136  CA  ARG L  20      37.724  22.790  47.981  1.00 72.37           C  
ATOM    137  CB  ARG L  20      38.206  24.167  48.471  1.00 75.81           C  
ATOM    138  CG  ARG L  20      37.355  25.334  47.968  1.00  0.00           C  
ATOM    139  CD  ARG L  20      37.954  26.709  48.278  1.00  0.00           C  
ATOM    140  NE  ARG L  20      39.018  26.976  47.268  1.00  0.00           N  
ATOM    141  CZ  ARG L  20      39.779  28.108  47.352  1.00  0.00           C  
ATOM    142  NH1 ARG L  20      39.574  29.001  48.364  1.00  0.00           N1+
ATOM    143  NH2 ARG L  20      40.739  28.353  46.413  1.00  0.00           N  
ATOM    144  C   ARG L  20      37.804  22.836  46.480  1.00 71.03           C  
ATOM    145  O   ARG L  20      38.890  22.786  45.905  1.00 71.20           O  
ATOM    146  N   ILE L  21      36.637  22.956  45.810  1.00 70.04           N  
ATOM    147  CA  ILE L  21      36.582  23.060  44.375  1.00 71.12           C  
ATOM    148  CB  ILE L  21      35.697  22.038  43.719  1.00 72.14           C  
ATOM    149  CG1 ILE L  21      36.192  20.613  44.003  1.00 72.54           C  
ATOM    150  CG2 ILE L  21      35.624  22.368  42.219  1.00 71.85           C  
ATOM    151  CD1 ILE L  21      35.180  19.541  43.604  1.00 68.97           C  
ATOM    152  C   ILE L  21      35.960  24.392  44.085  1.00 70.65           C  
ATOM    153  O   ILE L  21      35.094  24.847  44.830  1.00 70.71           O  
ATOM    154  N   SER L  22      36.394  25.068  43.000  1.00 68.39           N  
ATOM    155  CA  SER L  22      35.857  26.372  42.720  1.00 70.47           C  
ATOM    156  CB  SER L  22      36.930  27.472  42.688  1.00 73.82           C  
ATOM    157  OG  SER L  22      37.834  27.232  41.618  1.00  0.00           O  
ATOM    158  C   SER L  22      35.189  26.369  41.378  1.00 70.63           C  
ATOM    159  O   SER L  22      35.511  25.568  40.504  1.00 70.37           O  
ATOM    160  N   CYS L  23      34.200  27.276  41.205  1.00 69.93           N  
ATOM    161  CA  CYS L  23      33.469  27.410  39.975  1.00 67.49           C  
ATOM    162  CB  CYS L  23      32.094  26.694  40.058  1.00 65.54           C  
ATOM    163  SG  CYS L  23      31.069  26.790  38.557  1.00 87.84           S  
ATOM    164  C   CYS L  23      33.267  28.886  39.746  1.00 68.46           C  
ATOM    165  O   CYS L  23      32.901  29.616  40.666  1.00 66.84           O  
ATOM    166  N   ARG L  24      33.513  29.372  38.509  1.00 66.35           N  
ATOM    167  CA  ARG L  24      33.395  30.782  38.225  1.00 66.52           C  
ATOM    168  CB  ARG L  24      34.715  31.435  37.774  1.00 69.07           C  
ATOM    169  CG  ARG L  24      35.794  31.557  38.854  1.00 75.06           C  
ATOM    170  CD  ARG L  24      37.122  32.089  38.305  1.00 84.90           C  
ATOM    171  NE  ARG L  24      38.057  32.302  39.449  1.00 94.38           N  
ATOM    172  CZ  ARG L  24      39.393  32.068  39.287  1.00 99.15           C  
ATOM    173  NH1 ARG L  24      39.852  31.535  38.117  1.00100.34           N1+
ATOM    174  NH2 ARG L  24      40.274  32.375  40.284  1.00 97.56           N  
ATOM    175  C   ARG L  24      32.435  30.973  37.088  1.00 69.02           C  
ATOM    176  O   ARG L  24      32.421  30.199  36.133  1.00 70.13           O  
ATOM    177  N   ALA L  25      31.621  32.048  37.157  1.00 67.83           N  
ATOM    178  CA  ALA L  25      30.651  32.319  36.132  1.00 66.66           C  
ATOM    179  CB  ALA L  25      29.256  32.659  36.684  1.00 63.45           C  
ATOM    180  C   ALA L  25      31.109  33.509  35.352  1.00 69.52           C  
ATOM    181  O   ALA L  25      31.798  34.384  35.874  1.00 72.63           O  
ATOM    182  N   SER L  26      30.821  33.528  34.035  1.00 26.80           N  
ATOM    183  CA  SER L  26      31.230  34.629  33.208  1.00 28.67           C  
ATOM    184  CB  SER L  26      31.100  34.345  31.702  1.00 29.64           C  
ATOM    185  OG  SER L  26      29.754  34.045  31.364  1.00 32.23           O  
ATOM    186  C   SER L  26      30.409  35.830  33.565  1.00 32.36           C  
ATOM    187  O   SER L  26      30.846  36.961  33.354  1.00 32.12           O  
ATOM    188  N   GLN L  27      29.185  35.618  34.099  1.00 31.05           N  
ATOM    189  CA  GLN L  27      28.352  36.715  34.524  1.00 32.25           C  
ATOM    190  CB  GLN L  27      27.032  36.888  33.756  1.00 34.83           C  
ATOM    191  CG  GLN L  27      27.144  37.346  32.307  1.00 41.97           C  
ATOM    192  CD  GLN L  27      25.720  37.523  31.800  1.00 54.28           C  
ATOM    193  OE1 GLN L  27      24.941  38.291  32.362  1.00 57.65           O  
ATOM    194  NE2 GLN L  27      25.364  36.786  30.715  1.00 55.16           N  
ATOM    195  C   GLN L  27      27.893  36.399  35.907  1.00 33.41           C  
ATOM    196  O   GLN L  27      27.948  35.253  36.342  1.00 31.02           O  
ATOM    197  N   SER L  28      27.416  37.416  36.644  1.00 32.16           N  
ATOM    198  CA  SER L  28      26.957  37.130  37.965  1.00 33.12           C  
ATOM    199  CB  SER L  28      26.612  38.381  38.786  1.00 37.17           C  
ATOM    200  OG  SER L  28      26.166  38.004  40.080  1.00 48.82           O  
ATOM    201  C   SER L  28      25.725  36.304  37.812  1.00 33.16           C  
ATOM    202  O   SER L  28      24.951  36.504  36.876  1.00 31.85           O  
ATOM    203  N   ILE L  29      25.520  35.334  38.725  1.00 31.38           N  
ATOM    204  CA  ILE L  29      24.340  34.534  38.603  1.00 30.70           C  
ATOM    205  CB  ILE L  29      24.550  33.062  38.793  1.00 31.33           C  
ATOM    206  CG1 ILE L  29      25.560  32.495  37.794  1.00 30.12           C  
ATOM    207  CG2 ILE L  29      23.185  32.397  38.615  1.00 28.72           C  
ATOM    208  CD1 ILE L  29      25.928  31.044  38.090  1.00 36.44           C  
ATOM    209  C   ILE L  29      23.432  34.982  39.688  1.00 32.86           C  
ATOM    210  O   ILE L  29      23.715  34.787  40.869  1.00 33.52           O  
ATOM    211  N   THR L  30      22.293  35.581  39.310  1.00 33.04           N  
ATOM    212  CA  THR L  30      21.439  36.131  40.312  1.00 31.98           C  
ATOM    213  CB  THR L  30      20.404  37.095  39.810  1.00 31.43           C  
ATOM    214  OG1 THR L  30      19.818  37.795  40.900  1.00  0.00           O  
ATOM    215  CG2 THR L  30      19.320  36.299  39.065  1.00  0.00           C  
ATOM    216  C   THR L  30      20.704  35.039  40.994  1.00 32.74           C  
ATOM    217  O   THR L  30      20.517  33.944  40.462  1.00 33.37           O  
ATOM    218  N   GLY L  31      20.298  35.344  42.237  1.00 30.59           N  
ATOM    219  CA  GLY L  31      19.547  34.436  43.037  1.00 30.26           C  
ATOM    220  C   GLY L  31      20.508  33.442  43.588  1.00 31.02           C  
ATOM    221  O   GLY L  31      20.132  32.577  44.375  1.00 29.18           O  
ATOM    222  N   ASN L  32      21.792  33.575  43.205  1.00 30.08           N  
ATOM    223  CA  ASN L  32      22.785  32.634  43.613  0.83 29.38           C  
ATOM    224  CB  ASN L  32      23.146  32.726  45.103  0.83 30.25           C  
ATOM    225  CG  ASN L  32      24.016  33.968  45.236  1.00 20.84           C  
ATOM    226  OD1 ASN L  32      24.879  34.218  44.397  1.00 23.34           O  
ATOM    227  ND2 ASN L  32      23.785  34.770  46.309  1.00 28.23           N  
ATOM    228  C   ASN L  32      22.281  31.276  43.270  1.00 29.34           C  
ATOM    229  O   ASN L  32      22.319  30.347  44.076  1.00 30.31           O  
ATOM    230  N   TRP L  33      21.789  31.124  42.027  1.00 25.88           N  
ATOM    231  CA  TRP L  33      21.284  29.847  41.638  1.00 23.32           C  
ATOM    232  CB  TRP L  33      20.198  29.958  40.553  1.00 23.96           C  
ATOM    233  CG  TRP L  33      18.919  30.598  41.060  1.00 26.17           C  
ATOM    234  CD2 TRP L  33      18.190  31.622  40.364  1.00 26.86           C  
ATOM    235  CD1 TRP L  33      18.249  30.377  42.228  1.00 25.68           C  
ATOM    236  NE1 TRP L  33      17.140  31.188  42.298  1.00  0.00           N  
ATOM    237  CE2 TRP L  33      17.094  31.964  41.158  1.00 26.25           C  
ATOM    238  CE3 TRP L  33      18.421  32.234  39.167  1.00  0.00           C  
ATOM    239  CZ2 TRP L  33      16.208  32.928  40.763  1.00  0.00           C  
ATOM    240  CZ3 TRP L  33      17.520  33.197  38.765  1.00  0.00           C  
ATOM    241  CH2 TRP L  33      16.438  33.537  39.549  1.00  0.00           C  
ATOM    242  C   TRP L  33      22.428  29.018  41.110  1.00 25.05           C  
ATOM    243  O   TRP L  33      22.483  28.730  39.912  1.00 23.12           O  
ATOM    244  N   VAL L  34      23.376  28.607  41.995  1.00 54.28           N  
ATOM    245  CA  VAL L  34      24.356  27.654  41.558  1.00 51.48           C  
ATOM    246  CB  VAL L  34      25.759  27.997  41.936  1.00 53.83           C  
ATOM    247  CG1 VAL L  34      26.681  26.818  41.586  1.00  0.00           C  
ATOM    248  CG2 VAL L  34      26.115  29.273  41.179  1.00  0.00           C  
ATOM    249  C   VAL L  34      24.052  26.348  42.212  1.00 53.37           C  
ATOM    250  O   VAL L  34      23.573  26.301  43.344  1.00 57.32           O  
ATOM    251  N   ALA L  35      24.340  25.242  41.498  1.00 49.03           N  
ATOM    252  CA  ALA L  35      24.071  23.938  42.034  1.00 44.71           C  
ATOM    253  CB  ALA L  35      22.921  23.213  41.313  1.00 41.41           C  
ATOM    254  C   ALA L  35      25.296  23.097  41.852  1.00 46.28           C  
ATOM    255  O   ALA L  35      26.092  23.331  40.947  1.00 49.08           O  
ATOM    256  N   TRP L  36      25.488  22.098  42.736  1.00 48.41           N  
ATOM    257  CA  TRP L  36      26.623  21.223  42.644  1.00 50.07           C  
ATOM    258  CB  TRP L  36      27.550  21.293  43.870  1.00 58.26           C  
ATOM    259  CG  TRP L  36      28.250  22.624  44.026  1.00 55.45           C  
ATOM    260  CD2 TRP L  36      29.511  22.954  43.419  1.00 52.86           C  
ATOM    261  CD1 TRP L  36      27.859  23.730  44.726  1.00 56.87           C  
ATOM    262  NE1 TRP L  36      28.796  24.727  44.592  1.00 59.12           N  
ATOM    263  CE2 TRP L  36      29.817  24.264  43.791  1.00 55.51           C  
ATOM    264  CE3 TRP L  36      30.344  22.227  42.619  1.00 52.75           C  
ATOM    265  CZ2 TRP L  36      30.966  24.867  43.366  1.00 55.40           C  
ATOM    266  CZ3 TRP L  36      31.503  22.839  42.193  1.00 54.79           C  
ATOM    267  CH2 TRP L  36      31.808  24.134  42.559  1.00 54.14           C  
ATOM    268  C   TRP L  36      26.115  19.815  42.539  1.00 48.83           C  
ATOM    269  O   TRP L  36      25.173  19.430  43.232  1.00 50.02           O  
ATOM    270  N   TYR L  37      26.740  19.006  41.654  1.00 48.83           N  
ATOM    271  CA  TYR L  37      26.309  17.647  41.472  1.00 46.22           C  
ATOM    272  CB  TYR L  37      25.768  17.339  40.061  1.00 47.13           C  
ATOM    273  CG  TYR L  37      24.585  18.196  39.744  1.00 50.68           C  
ATOM    274  CD1 TYR L  37      23.316  17.820  40.117  1.00 48.87           C  
ATOM    275  CD2 TYR L  37      24.745  19.383  39.067  1.00 48.82           C  
ATOM    276  CE1 TYR L  37      22.228  18.611  39.822  1.00 52.28           C  
ATOM    277  CE2 TYR L  37      23.662  20.177  38.768  1.00 52.04           C  
ATOM    278  CZ  TYR L  37      22.398  19.792  39.145  1.00 53.27           C  
ATOM    279  OH  TYR L  37      21.284  20.604  38.841  1.00 54.05           O  
ATOM    280  C   TYR L  37      27.499  16.749  41.628  1.00 46.82           C  
ATOM    281  O   TYR L  37      28.636  17.136  41.361  1.00 47.55           O  
ATOM    282  N   GLN L  38      27.251  15.510  42.094  1.00 51.66           N  
ATOM    283  CA  GLN L  38      28.289  14.525  42.220  1.00 48.47           C  
ATOM    284  CB  GLN L  38      28.362  13.878  43.613  1.00 52.05           C  
ATOM    285  CG  GLN L  38      29.471  12.830  43.742  1.00 49.26           C  
ATOM    286  CD  GLN L  38      29.345  12.173  45.110  1.00 56.42           C  
ATOM    287  OE1 GLN L  38      28.279  11.680  45.478  1.00 61.04           O  
ATOM    288  NE2 GLN L  38      30.458  12.167  45.891  1.00 56.48           N  
ATOM    289  C   GLN L  38      27.939  13.429  41.265  1.00 53.29           C  
ATOM    290  O   GLN L  38      26.766  13.096  41.104  1.00 56.06           O  
ATOM    291  N   GLN L  39      28.944  12.855  40.575  1.00 53.43           N  
ATOM    292  CA  GLN L  39      28.645  11.787  39.666  1.00 53.17           C  
ATOM    293  CB  GLN L  39      28.583  12.238  38.195  1.00 52.85           C  
ATOM    294  CG  GLN L  39      28.266  11.102  37.221  1.00 53.49           C  
ATOM    295  CD  GLN L  39      28.233  11.680  35.813  1.00 56.49           C  
ATOM    296  OE1 GLN L  39      28.997  12.584  35.482  1.00 55.21           O  
ATOM    297  NE2 GLN L  39      27.327  11.139  34.955  1.00 54.20           N  
ATOM    298  C   GLN L  39      29.715  10.744  39.762  1.00 55.63           C  
ATOM    299  O   GLN L  39      30.907  11.047  39.750  1.00 57.07           O  
ATOM    300  N   ARG L  40      29.300   9.465  39.842  1.00 56.37           N  
ATOM    301  CA  ARG L  40      30.233   8.379  39.915  1.00 58.92           C  
ATOM    302  CB  ARG L  40      29.894   7.359  41.014  1.00 59.42           C  
ATOM    303  CG  ARG L  40      29.975   7.971  42.416  1.00 57.39           C  
ATOM    304  CD  ARG L  40      29.646   6.993  43.544  1.00 59.00           C  
ATOM    305  NE  ARG L  40      30.778   6.032  43.637  1.00  0.00           N  
ATOM    306  CZ  ARG L  40      31.209   5.598  44.857  1.00  0.00           C  
ATOM    307  NH1 ARG L  40      30.598   6.044  45.994  1.00  0.00           N1+
ATOM    308  NH2 ARG L  40      32.257   4.728  44.941  1.00  0.00           N  
ATOM    309  C   ARG L  40      30.167   7.701  38.584  1.00 60.32           C  
ATOM    310  O   ARG L  40      29.192   7.857  37.852  1.00 57.26           O  
ATOM    311  N   PRO L  41      31.176   6.957  38.231  1.00 63.99           N  
ATOM    312  CA  PRO L  41      31.181   6.376  36.922  1.00 64.31           C  
ATOM    313  CD  PRO L  41      32.524   7.216  38.712  1.00 66.76           C  
ATOM    314  CB  PRO L  41      32.577   5.787  36.735  1.00 61.93           C  
ATOM    315  CG  PRO L  41      33.461   6.710  37.598  1.00 62.87           C  
ATOM    316  C   PRO L  41      30.048   5.435  36.676  1.00 66.29           C  
ATOM    317  O   PRO L  41      29.755   4.601  37.532  1.00 59.44           O  
ATOM    318  N   GLY L  42      29.395   5.575  35.505  1.00 69.00           N  
ATOM    319  CA  GLY L  42      28.334   4.703  35.095  1.00 68.59           C  
ATOM    320  C   GLY L  42      27.065   5.039  35.819  1.00 70.74           C  
ATOM    321  O   GLY L  42      26.090   4.294  35.725  1.00 75.37           O  
ATOM    322  N   LYS L  43      27.023   6.167  36.554  1.00 69.11           N  
ATOM    323  CA  LYS L  43      25.821   6.461  37.283  1.00 68.22           C  
ATOM    324  CB  LYS L  43      25.999   6.390  38.809  1.00 67.83           C  
ATOM    325  CG  LYS L  43      26.310   4.980  39.316  1.00 72.97           C  
ATOM    326  CD  LYS L  43      26.828   4.939  40.754  1.00 81.58           C  
ATOM    327  CE  LYS L  43      27.167   3.529  41.240  1.00 77.29           C  
ATOM    328  NZ  LYS L  43      27.853   3.593  42.549  1.00 75.74           N1+
ATOM    329  C   LYS L  43      25.366   7.849  36.955  1.00 65.05           C  
ATOM    330  O   LYS L  43      26.124   8.662  36.427  1.00 62.65           O  
ATOM    331  N   ALA L  44      24.080   8.141  37.248  1.00 61.93           N  
ATOM    332  CA  ALA L  44      23.501   9.433  36.997  1.00 59.85           C  
ATOM    333  CB  ALA L  44      21.964   9.434  37.021  1.00 51.77           C  
ATOM    334  C   ALA L  44      23.975  10.386  38.055  1.00 58.55           C  
ATOM    335  O   ALA L  44      24.311   9.979  39.165  1.00 53.79           O  
ATOM    336  N   PRO L  45      24.000  11.657  37.730  1.00 52.54           N  
ATOM    337  CA  PRO L  45      24.467  12.662  38.654  1.00 53.87           C  
ATOM    338  CD  PRO L  45      24.169  12.066  36.345  1.00 83.61           C  
ATOM    339  CB  PRO L  45      24.629  13.936  37.828  1.00 49.08           C  
ATOM    340  CG  PRO L  45      24.895  13.419  36.401  1.00 50.67           C  
ATOM    341  C   PRO L  45      23.507  12.812  39.792  1.00 53.78           C  
ATOM    342  O   PRO L  45      22.330  12.498  39.625  1.00 55.92           O  
ATOM    343  N   ARG L  46      23.993  13.269  40.964  1.00 54.68           N  
ATOM    344  CA  ARG L  46      23.144  13.453  42.106  1.00 55.97           C  
ATOM    345  CB  ARG L  46      23.511  12.552  43.295  1.00 55.50           C  
ATOM    346  CG  ARG L  46      22.700  12.875  44.547  1.00 61.75           C  
ATOM    347  CD  ARG L  46      23.035  12.004  45.756  1.00 68.15           C  
ATOM    348  NE  ARG L  46      22.377  12.635  46.936  1.00  0.00           N  
ATOM    349  CZ  ARG L  46      21.606  11.885  47.774  1.00  0.00           C  
ATOM    350  NH1 ARG L  46      21.400  10.563  47.505  1.00  0.00           N1+
ATOM    351  NH2 ARG L  46      21.035  12.460  48.872  1.00  0.00           N  
ATOM    352  C   ARG L  46      23.296  14.867  42.568  1.00 54.84           C  
ATOM    353  O   ARG L  46      24.387  15.431  42.521  1.00 53.38           O  
ATOM    354  N   LEU L  47      22.190  15.474  43.050  1.00 48.50           N  
ATOM    355  CA  LEU L  47      22.216  16.853  43.464  1.00 49.11           C  
ATOM    356  CB  LEU L  47      20.846  17.538  43.336  1.00 49.58           C  
ATOM    357  CG  LEU L  47      20.836  18.995  43.831  1.00 49.68           C  
ATOM    358  CD1 LEU L  47      21.774  19.881  42.998  1.00 57.98           C  
ATOM    359  CD2 LEU L  47      19.402  19.543  43.901  1.00 61.01           C  
ATOM    360  C   LEU L  47      22.624  16.968  44.899  1.00 56.29           C  
ATOM    361  O   LEU L  47      21.965  16.427  45.784  1.00 57.65           O  
ATOM    362  N   LEU L  48      23.815  17.562  45.132  1.00 55.39           N  
ATOM    363  CA  LEU L  48      24.346  17.864  46.436  1.00 57.18           C  
ATOM    364  CB  LEU L  48      25.880  17.968  46.404  1.00 55.85           C  
ATOM    365  CG  LEU L  48      26.581  16.665  45.984  1.00 57.87           C  
ATOM    366  CD1 LEU L  48      28.107  16.841  45.965  1.00 60.50           C  
ATOM    367  CD2 LEU L  48      26.141  15.483  46.862  1.00 57.10           C  
ATOM    368  C   LEU L  48      23.858  19.153  47.033  1.00 59.64           C  
ATOM    369  O   LEU L  48      23.371  19.192  48.163  1.00 58.35           O  
ATOM    370  N   ILE L  49      23.995  20.264  46.276  1.00 60.17           N  
ATOM    371  CA  ILE L  49      23.702  21.553  46.843  1.00 56.89           C  
ATOM    372  CB  ILE L  49      24.926  22.292  47.297  1.00 54.83           C  
ATOM    373  CG1 ILE L  49      25.663  21.493  48.381  1.00 44.52           C  
ATOM    374  CG2 ILE L  49      24.495  23.695  47.760  1.00 43.08           C  
ATOM    375  CD1 ILE L  49      27.037  22.064  48.728  1.00 52.21           C  
ATOM    376  C   ILE L  49      23.039  22.421  45.819  1.00 56.91           C  
ATOM    377  O   ILE L  49      23.357  22.363  44.633  1.00 56.44           O  
ATOM    378  N   TYR L  50      22.086  23.263  46.268  1.00 50.31           N  
ATOM    379  CA  TYR L  50      21.437  24.183  45.383  1.00 52.08           C  
ATOM    380  CB  TYR L  50      20.015  23.761  44.956  1.00 57.74           C  
ATOM    381  CG  TYR L  50      19.164  23.571  46.164  1.00 58.10           C  
ATOM    382  CD1 TYR L  50      18.510  24.631  46.746  1.00 58.50           C  
ATOM    383  CD2 TYR L  50      19.012  22.319  46.711  1.00 58.72           C  
ATOM    384  CE1 TYR L  50      17.723  24.443  47.860  1.00 63.44           C  
ATOM    385  CE2 TYR L  50      18.229  22.123  47.823  1.00 65.04           C  
ATOM    386  CZ  TYR L  50      17.582  23.188  48.400  1.00 66.75           C  
ATOM    387  OH  TYR L  50      16.777  22.991  49.543  1.00 69.50           O  
ATOM    388  C   TYR L  50      21.372  25.514  46.073  1.00 54.89           C  
ATOM    389  O   TYR L  50      21.542  25.600  47.288  1.00 57.47           O  
ATOM    390  N   ARG L  51      21.206  26.553  45.234  1.00 23.21           N  
ATOM    391  CA  ARG L  51      21.193  27.913  45.653  1.00 27.19           C  
ATOM    392  CB  ARG L  51      19.960  28.318  46.491  1.00 26.60           C  
ATOM    393  CG  ARG L  51      19.947  29.801  46.878  1.00 36.65           C  
ATOM    394  CD  ARG L  51      18.606  30.324  47.405  1.00 39.02           C  
ATOM    395  NE  ARG L  51      18.331  29.677  48.723  1.00 47.18           N  
ATOM    396  CZ  ARG L  51      18.027  30.448  49.806  1.00 45.29           C  
ATOM    397  NH1 ARG L  51      18.055  31.807  49.694  1.00 50.47           N1+
ATOM    398  NH2 ARG L  51      17.690  29.869  50.995  1.00 31.51           N  
ATOM    399  C   ARG L  51      22.449  28.180  46.423  1.00 28.17           C  
ATOM    400  O   ARG L  51      22.424  28.795  47.486  1.00 31.62           O  
ATOM    401  N   GLY L  52      23.595  27.715  45.880  1.00 28.62           N  
ATOM    402  CA  GLY L  52      24.881  27.992  46.454  1.00 32.55           C  
ATOM    403  C   GLY L  52      25.149  27.201  47.701  1.00 29.94           C  
ATOM    404  O   GLY L  52      26.002  26.318  47.705  1.00 29.74           O  
ATOM    405  N   ALA L  53      24.597  27.680  48.829  1.00 27.30           N  
ATOM    406  CA  ALA L  53      24.698  27.154  50.165  1.00 27.22           C  
ATOM    407  CB  ALA L  53      24.456  28.233  51.236  1.00 29.15           C  
ATOM    408  C   ALA L  53      23.814  25.996  50.521  1.00 25.27           C  
ATOM    409  O   ALA L  53      24.192  25.189  51.369  1.00 27.87           O  
ATOM    410  N   ALA L  54      22.589  25.910  49.958  1.00 64.74           N  
ATOM    411  CA  ALA L  54      21.670  24.980  50.578  1.00 64.91           C  
ATOM    412  CB  ALA L  54      20.200  25.248  50.213  1.00 63.56           C  
ATOM    413  C   ALA L  54      21.959  23.546  50.258  1.00 67.17           C  
ATOM    414  O   ALA L  54      22.146  23.174  49.103  1.00 68.50           O  
ATOM    415  N   LEU L  55      21.954  22.688  51.305  1.00 68.25           N  
ATOM    416  CA  LEU L  55      22.192  21.280  51.135  1.00 69.91           C  
ATOM    417  CB  LEU L  55      22.747  20.583  52.392  1.00 71.14           C  
ATOM    418  CG  LEU L  55      24.224  20.892  52.686  1.00 75.39           C  
ATOM    419  CD1 LEU L  55      24.700  20.166  53.950  1.00 75.43           C  
ATOM    420  CD2 LEU L  55      25.112  20.552  51.478  1.00 78.19           C  
ATOM    421  C   LEU L  55      20.915  20.587  50.787  1.00 70.36           C  
ATOM    422  O   LEU L  55      19.846  20.934  51.285  1.00 71.10           O  
ATOM    423  N   LEU L  56      21.007  19.570  49.907  1.00 70.11           N  
ATOM    424  CA  LEU L  56      19.849  18.804  49.561  1.00 70.30           C  
ATOM    425  CB  LEU L  56      19.997  17.966  48.276  1.00 68.43           C  
ATOM    426  CG  LEU L  56      18.729  17.157  47.936  1.00 72.93           C  
ATOM    427  CD1 LEU L  56      17.528  18.077  47.671  1.00  0.00           C  
ATOM    428  CD2 LEU L  56      18.988  16.170  46.784  1.00  0.00           C  
ATOM    429  C   LEU L  56      19.619  17.864  50.699  1.00 74.30           C  
ATOM    430  O   LEU L  56      20.552  17.502  51.412  1.00 77.52           O  
ATOM    431  N   GLY L  57      18.357  17.449  50.913  1.00 74.28           N  
ATOM    432  CA  GLY L  57      18.081  16.590  52.028  1.00 78.75           C  
ATOM    433  C   GLY L  57      18.759  15.278  51.804  1.00 81.12           C  
ATOM    434  O   GLY L  57      18.754  14.740  50.697  1.00 83.09           O  
ATOM    435  N   GLY L  58      19.351  14.722  52.880  1.00 81.07           N  
ATOM    436  CA  GLY L  58      19.970  13.428  52.813  1.00 77.91           C  
ATOM    437  C   GLY L  58      21.431  13.554  52.508  1.00 74.73           C  
ATOM    438  O   GLY L  58      22.142  12.551  52.501  1.00 74.30           O  
ATOM    439  N   VAL L  59      21.926  14.778  52.244  1.00 72.30           N  
ATOM    440  CA  VAL L  59      23.322  14.943  51.935  1.00 69.64           C  
ATOM    441  CB  VAL L  59      23.597  16.138  51.065  1.00 66.54           C  
ATOM    442  CG1 VAL L  59      25.113  16.242  50.826  1.00 63.35           C  
ATOM    443  CG2 VAL L  59      22.771  16.006  49.774  1.00 63.07           C  
ATOM    444  C   VAL L  59      24.076  15.139  53.219  1.00 70.76           C  
ATOM    445  O   VAL L  59      23.583  15.792  54.135  1.00 72.58           O  
ATOM    446  N   PRO L  60      25.274  14.605  53.303  1.00 71.59           N  
ATOM    447  CA  PRO L  60      26.059  14.710  54.511  1.00 74.40           C  
ATOM    448  CD  PRO L  60      25.615  13.415  52.540  1.00 70.91           C  
ATOM    449  CB  PRO L  60      27.241  13.762  54.319  1.00 73.72           C  
ATOM    450  CG  PRO L  60      26.690  12.686  53.366  1.00 71.69           C  
ATOM    451  C   PRO L  60      26.468  16.123  54.813  1.00 75.45           C  
ATOM    452  O   PRO L  60      26.690  16.894  53.883  1.00 76.15           O  
ATOM    453  N   SER L  61      26.596  16.464  56.115  1.00 76.58           N  
ATOM    454  CA  SER L  61      26.899  17.790  56.590  1.00 79.10           C  
ATOM    455  CB  SER L  61      26.826  17.907  58.122  1.00 85.03           C  
ATOM    456  OG  SER L  61      25.498  17.667  58.564  1.00 89.22           O  
ATOM    457  C   SER L  61      28.288  18.173  56.190  1.00 77.43           C  
ATOM    458  O   SER L  61      28.662  19.343  56.226  1.00 71.34           O  
ATOM    459  N   ARG L  62      29.075  17.175  55.774  1.00 73.23           N  
ATOM    460  CA  ARG L  62      30.445  17.302  55.382  1.00 71.58           C  
ATOM    461  CB  ARG L  62      30.936  15.941  54.878  1.00 70.40           C  
ATOM    462  CG  ARG L  62      32.379  15.884  54.413  1.00 68.78           C  
ATOM    463  CD  ARG L  62      32.678  14.580  53.674  1.00 68.86           C  
ATOM    464  NE  ARG L  62      32.158  13.471  54.522  1.00 68.34           N  
ATOM    465  CZ  ARG L  62      31.025  12.805  54.157  1.00 71.37           C  
ATOM    466  NH1 ARG L  62      30.478  13.012  52.925  1.00 61.37           N1+
ATOM    467  NH2 ARG L  62      30.438  11.925  55.022  1.00 75.82           N  
ATOM    468  C   ARG L  62      30.524  18.260  54.229  1.00 71.15           C  
ATOM    469  O   ARG L  62      31.502  18.997  54.091  1.00 70.99           O  
ATOM    470  N   PHE L  63      29.497  18.249  53.355  1.00 68.56           N  
ATOM    471  CA  PHE L  63      29.497  19.079  52.182  1.00 67.35           C  
ATOM    472  CB  PHE L  63      28.642  18.505  51.038  1.00 65.69           C  
ATOM    473  CG  PHE L  63      29.272  17.248  50.538  1.00 67.18           C  
ATOM    474  CD1 PHE L  63      29.078  16.048  51.180  1.00 67.51           C  
ATOM    475  CD2 PHE L  63      30.052  17.266  49.407  1.00 66.28           C  
ATOM    476  CE1 PHE L  63      29.658  14.893  50.710  1.00 72.06           C  
ATOM    477  CE2 PHE L  63      30.635  16.114  48.931  1.00 67.28           C  
ATOM    478  CZ  PHE L  63      30.439  14.921  49.582  1.00 71.83           C  
ATOM    479  C   PHE L  63      28.940  20.440  52.494  1.00 68.91           C  
ATOM    480  O   PHE L  63      27.908  20.575  53.150  1.00 66.98           O  
ATOM    481  N   SER L  64      29.632  21.498  52.018  1.00 66.05           N  
ATOM    482  CA  SER L  64      29.172  22.844  52.227  1.00 70.71           C  
ATOM    483  CB  SER L  64      29.873  23.564  53.394  1.00 76.01           C  
ATOM    484  OG  SER L  64      29.588  22.918  54.624  1.00 70.08           O  
ATOM    485  C   SER L  64      29.505  23.644  51.008  1.00 71.17           C  
ATOM    486  O   SER L  64      30.522  23.412  50.356  1.00 73.19           O  
ATOM    487  N   GLY L  65      28.650  24.633  50.679  1.00 70.15           N  
ATOM    488  CA  GLY L  65      28.902  25.460  49.537  1.00 69.98           C  
ATOM    489  C   GLY L  65      28.823  26.878  49.993  1.00 69.14           C  
ATOM    490  O   GLY L  65      28.101  27.202  50.935  1.00 65.11           O  
ATOM    491  N   SER L  66      29.594  27.765  49.336  1.00 72.64           N  
ATOM    492  CA  SER L  66      29.542  29.158  49.669  1.00 78.80           C  
ATOM    493  CB  SER L  66      30.588  29.597  50.708  1.00 83.21           C  
ATOM    494  OG  SER L  66      31.890  29.525  50.149  1.00 85.87           O  
ATOM    495  C   SER L  66      29.857  29.887  48.413  1.00 82.89           C  
ATOM    496  O   SER L  66      30.528  29.322  47.551  1.00 84.27           O  
ATOM    497  N   ALA L  67      29.347  31.136  48.272  1.00 82.51           N  
ATOM    498  CA  ALA L  67      29.639  31.936  47.111  1.00 79.38           C  
ATOM    499  CB  ALA L  67      29.664  31.176  45.792  1.00  0.00           C  
ATOM    500  C   ALA L  67      28.494  32.824  46.826  1.00 75.86           C  
ATOM    501  O   ALA L  67      27.390  32.633  47.327  1.00 72.67           O  
ATOM    502  N   ALA L  68      28.751  33.809  45.950  1.00 76.01           N  
ATOM    503  CA  ALA L  68      27.714  34.650  45.454  1.00 75.90           C  
ATOM    504  CB  ALA L  68      27.223  35.693  46.468  1.00 80.24           C  
ATOM    505  C   ALA L  68      28.294  35.389  44.296  1.00 73.41           C  
ATOM    506  O   ALA L  68      29.495  35.649  44.238  1.00 75.48           O  
ATOM    507  N   GLY L  69      27.434  35.764  43.341  1.00 68.16           N  
ATOM    508  CA  GLY L  69      27.886  36.502  42.206  1.00 69.37           C  
ATOM    509  C   GLY L  69      28.618  35.599  41.261  1.00 69.03           C  
ATOM    510  O   GLY L  69      28.016  34.763  40.591  1.00 68.75           O  
ATOM    511  N   THR L  70      29.909  35.910  41.047  1.00 67.65           N  
ATOM    512  CA  THR L  70      30.803  35.203  40.167  1.00 67.51           C  
ATOM    513  CB  THR L  70      31.854  36.106  39.599  1.00 67.92           C  
ATOM    514  OG1 THR L  70      31.247  37.184  38.903  1.00 72.76           O  
ATOM    515  CG2 THR L  70      32.719  35.287  38.632  1.00 64.11           C  
ATOM    516  C   THR L  70      31.531  34.021  40.748  1.00 68.98           C  
ATOM    517  O   THR L  70      31.769  33.043  40.039  1.00 72.04           O  
ATOM    518  N   ASP L  71      31.951  34.078  42.030  1.00 66.57           N  
ATOM    519  CA  ASP L  71      32.837  33.045  42.516  1.00 71.54           C  
ATOM    520  CB  ASP L  71      34.083  33.598  43.229  1.00 77.19           C  
ATOM    521  CG  ASP L  71      34.987  34.236  42.185  1.00 84.66           C  
ATOM    522  OD1 ASP L  71      35.209  33.595  41.123  1.00 79.81           O  
ATOM    523  OD2 ASP L  71      35.460  35.378  42.429  1.00 88.07           O1-
ATOM    524  C   ASP L  71      32.139  32.159  43.492  1.00 72.34           C  
ATOM    525  O   ASP L  71      31.480  32.653  44.402  1.00 75.59           O  
ATOM    526  N   PHE L  72      32.312  30.823  43.331  1.00 65.53           N  
ATOM    527  CA  PHE L  72      31.653  29.822  44.128  1.00 64.43           C  
ATOM    528  CB  PHE L  72      30.708  28.947  43.305  1.00 62.40           C  
ATOM    529  CG  PHE L  72      29.849  29.903  42.596  1.00 63.77           C  
ATOM    530  CD1 PHE L  72      30.234  30.416  41.379  1.00 63.57           C  
ATOM    531  CD2 PHE L  72      28.676  30.293  43.168  1.00 64.82           C  
ATOM    532  CE1 PHE L  72      29.436  31.318  40.720  1.00 63.82           C  
ATOM    533  CE2 PHE L  72      27.889  31.188  42.514  1.00 64.64           C  
ATOM    534  CZ  PHE L  72      28.255  31.708  41.297  1.00 63.55           C  
ATOM    535  C   PHE L  72      32.649  28.811  44.591  1.00 65.07           C  
ATOM    536  O   PHE L  72      33.675  28.608  43.945  1.00 62.93           O  
ATOM    537  N   THR L  73      32.354  28.139  45.729  1.00 67.84           N  
ATOM    538  CA  THR L  73      33.224  27.084  46.170  1.00 68.08           C  
ATOM    539  CB  THR L  73      34.223  27.501  47.212  1.00 68.34           C  
ATOM    540  OG1 THR L  73      33.556  27.927  48.389  1.00 63.40           O  
ATOM    541  CG2 THR L  73      35.096  28.635  46.654  1.00 60.63           C  
ATOM    542  C   THR L  73      32.416  25.983  46.792  1.00 68.52           C  
ATOM    543  O   THR L  73      31.417  26.225  47.469  1.00 66.26           O  
ATOM    544  N   LEU L  74      32.847  24.726  46.560  1.00 60.82           N  
ATOM    545  CA  LEU L  74      32.252  23.570  47.168  1.00 63.09           C  
ATOM    546  CB  LEU L  74      31.893  22.474  46.150  1.00 61.87           C  
ATOM    547  CG  LEU L  74      31.265  21.213  46.770  1.00 57.79           C  
ATOM    548  CD1 LEU L  74      29.922  21.522  47.451  1.00 56.05           C  
ATOM    549  CD2 LEU L  74      31.161  20.085  45.732  1.00 57.75           C  
ATOM    550  C   LEU L  74      33.315  23.016  48.066  1.00 67.90           C  
ATOM    551  O   LEU L  74      34.447  22.812  47.632  1.00 70.77           O  
ATOM    552  N   THR L  75      32.989  22.764  49.351  1.00 71.61           N  
ATOM    553  CA  THR L  75      34.006  22.306  50.255  1.00 73.53           C  
ATOM    554  CB  THR L  75      34.288  23.290  51.353  1.00 77.80           C  
ATOM    555  OG1 THR L  75      34.716  24.529  50.807  1.00 82.30           O  
ATOM    556  CG2 THR L  75      35.376  22.711  52.273  1.00 74.57           C  
ATOM    557  C   THR L  75      33.574  21.035  50.917  1.00 69.93           C  
ATOM    558  O   THR L  75      32.409  20.863  51.274  1.00 69.93           O  
ATOM    559  N   ILE L  76      34.529  20.096  51.086  1.00 66.83           N  
ATOM    560  CA  ILE L  76      34.273  18.859  51.768  1.00 67.21           C  
ATOM    561  CB  ILE L  76      34.608  17.661  50.926  1.00 66.34           C  
ATOM    562  CG1 ILE L  76      33.751  17.664  49.649  1.00 62.69           C  
ATOM    563  CG2 ILE L  76      34.425  16.398  51.779  1.00 68.63           C  
ATOM    564  CD1 ILE L  76      34.212  16.652  48.601  1.00 59.84           C  
ATOM    565  C   ILE L  76      35.176  18.867  52.969  1.00 74.30           C  
ATOM    566  O   ILE L  76      36.398  18.845  52.834  1.00 73.67           O  
ATOM    567  N   GLY L  77      34.586  18.906  54.184  1.00 80.83           N  
ATOM    568  CA  GLY L  77      35.350  19.048  55.397  1.00 87.02           C  
ATOM    569  C   GLY L  77      36.243  17.875  55.663  1.00 89.25           C  
ATOM    570  O   GLY L  77      37.425  18.060  55.950  1.00 90.37           O  
ATOM    571  N   ASN L  78      35.705  16.640  55.601  1.00 88.31           N  
ATOM    572  CA  ASN L  78      36.508  15.474  55.845  1.00 86.31           C  
ATOM    573  CB  ASN L  78      36.242  14.830  57.223  1.00 88.46           C  
ATOM    574  CG  ASN L  78      34.758  14.503  57.362  1.00  0.00           C  
ATOM    575  OD1 ASN L  78      34.364  13.339  57.388  1.00  0.00           O  
ATOM    576  ND2 ASN L  78      33.908  15.562  57.450  1.00  0.00           N  
ATOM    577  C   ASN L  78      36.194  14.493  54.758  1.00 84.88           C  
ATOM    578  O   ASN L  78      35.118  13.901  54.720  1.00 87.43           O  
ATOM    579  N   LEU L  79      37.162  14.264  53.856  1.00 80.80           N  
ATOM    580  CA  LEU L  79      36.923  13.459  52.694  1.00 75.25           C  
ATOM    581  CB  LEU L  79      38.091  13.563  51.693  1.00 73.48           C  
ATOM    582  CG  LEU L  79      37.810  12.983  50.299  1.00 74.74           C  
ATOM    583  CD1 LEU L  79      36.686  13.766  49.598  1.00 64.71           C  
ATOM    584  CD2 LEU L  79      39.094  12.930  49.454  1.00 68.98           C  
ATOM    585  C   LEU L  79      36.732  12.023  53.092  1.00 76.72           C  
ATOM    586  O   LEU L  79      37.465  11.488  53.921  1.00 76.39           O  
ATOM    587  N   GLN L  80      35.722  11.363  52.480  1.00 77.69           N  
ATOM    588  CA  GLN L  80      35.388   9.992  52.763  1.00 80.34           C  
ATOM    589  CB  GLN L  80      33.903   9.796  53.116  1.00 80.77           C  
ATOM    590  CG  GLN L  80      33.441  10.586  54.344  1.00 83.37           C  
ATOM    591  CD  GLN L  80      33.956   9.893  55.595  1.00 85.35           C  
ATOM    592  OE1 GLN L  80      33.840   8.678  55.739  1.00 83.97           O  
ATOM    593  NE2 GLN L  80      34.547  10.686  56.528  1.00 87.31           N  
ATOM    594  C   GLN L  80      35.635   9.203  51.512  1.00 82.52           C  
ATOM    595  O   GLN L  80      35.793   9.762  50.430  1.00 82.81           O  
ATOM    596  N   ALA L  81      35.660   7.862  51.633  1.00 81.38           N  
ATOM    597  CA  ALA L  81      35.938   6.990  50.524  1.00 80.52           C  
ATOM    598  CB  ALA L  81      35.930   5.504  50.922  1.00 81.67           C  
ATOM    599  C   ALA L  81      34.892   7.176  49.463  1.00 78.23           C  
ATOM    600  O   ALA L  81      35.199   7.148  48.273  1.00 77.53           O  
ATOM    601  N   GLU L  82      33.624   7.363  49.872  1.00 77.00           N  
ATOM    602  CA  GLU L  82      32.525   7.488  48.954  1.00 76.94           C  
ATOM    603  CB  GLU L  82      31.124   7.404  49.597  1.00 80.05           C  
ATOM    604  CG  GLU L  82      30.778   8.510  50.594  1.00 83.78           C  
ATOM    605  CD  GLU L  82      31.097   8.003  51.992  1.00 86.04           C  
ATOM    606  OE1 GLU L  82      31.958   7.091  52.109  1.00 89.49           O  
ATOM    607  OE2 GLU L  82      30.479   8.519  52.961  1.00 92.05           O1-
ATOM    608  C   GLU L  82      32.609   8.768  48.172  1.00 75.09           C  
ATOM    609  O   GLU L  82      31.974   8.894  47.129  1.00 74.12           O  
ATOM    610  N   ASP L  83      33.336   9.773  48.693  1.00 71.94           N  
ATOM    611  CA  ASP L  83      33.456  11.091  48.128  1.00 69.23           C  
ATOM    612  CB  ASP L  83      34.097  12.080  49.112  1.00 69.10           C  
ATOM    613  CG  ASP L  83      33.105  12.260  50.254  1.00 73.04           C  
ATOM    614  OD1 ASP L  83      31.907  11.932  50.050  1.00 74.17           O  
ATOM    615  OD2 ASP L  83      33.532  12.724  51.344  1.00 74.26           O1-
ATOM    616  C   ASP L  83      34.230  11.136  46.836  1.00 67.98           C  
ATOM    617  O   ASP L  83      34.096  12.103  46.088  1.00 66.58           O  
ATOM    618  N   PHE L  84      35.113  10.160  46.545  1.00 65.82           N  
ATOM    619  CA  PHE L  84      35.855  10.265  45.316  1.00 63.83           C  
ATOM    620  CB  PHE L  84      36.933   9.177  45.154  1.00 64.69           C  
ATOM    621  CG  PHE L  84      37.932   9.348  46.249  1.00 66.08           C  
ATOM    622  CD1 PHE L  84      37.762   8.715  47.458  1.00 69.29           C  
ATOM    623  CD2 PHE L  84      39.041  10.140  46.070  1.00 64.15           C  
ATOM    624  CE1 PHE L  84      38.680   8.869  48.470  1.00 71.54           C  
ATOM    625  CE2 PHE L  84      39.963  10.299  47.078  1.00 67.53           C  
ATOM    626  CZ  PHE L  84      39.785   9.661  48.283  1.00 70.32           C  
ATOM    627  C   PHE L  84      34.897  10.116  44.176  1.00 61.42           C  
ATOM    628  O   PHE L  84      34.192   9.114  44.081  1.00 63.17           O  
ATOM    629  N   GLY L  85      34.873  11.110  43.259  1.00 60.32           N  
ATOM    630  CA  GLY L  85      33.978  11.083  42.133  1.00 58.10           C  
ATOM    631  C   GLY L  85      34.205  12.350  41.365  1.00 56.68           C  
ATOM    632  O   GLY L  85      35.181  13.059  41.602  1.00 57.09           O  
ATOM    633  N   THR L  86      33.307  12.669  40.410  1.00 50.81           N  
ATOM    634  CA  THR L  86      33.486  13.881  39.669  1.00 53.46           C  
ATOM    635  CB  THR L  86      33.405  13.705  38.184  1.00 51.11           C  
ATOM    636  OG1 THR L  86      33.976  14.827  37.529  1.00 63.16           O  
ATOM    637  CG2 THR L  86      31.928  13.564  37.787  1.00 53.88           C  
ATOM    638  C   THR L  86      32.393  14.818  40.087  1.00 54.18           C  
ATOM    639  O   THR L  86      31.263  14.395  40.326  1.00 55.82           O  
ATOM    640  N   PHE L  87      32.713  16.125  40.204  1.00 51.41           N  
ATOM    641  CA  PHE L  87      31.736  17.079  40.651  1.00 50.32           C  
ATOM    642  CB  PHE L  87      32.172  17.840  41.916  1.00 50.05           C  
ATOM    643  CG  PHE L  87      32.273  16.861  43.036  1.00 53.07           C  
ATOM    644  CD1 PHE L  87      33.412  16.109  43.211  1.00 52.44           C  
ATOM    645  CD2 PHE L  87      31.230  16.697  43.918  1.00 55.61           C  
ATOM    646  CE1 PHE L  87      33.509  15.206  44.244  1.00 52.44           C  
ATOM    647  CE2 PHE L  87      31.321  15.796  44.953  1.00 53.96           C  
ATOM    648  CZ  PHE L  87      32.461  15.047  45.119  1.00 53.84           C  
ATOM    649  C   PHE L  87      31.522  18.108  39.576  1.00 51.77           C  
ATOM    650  O   PHE L  87      32.465  18.510  38.894  1.00 53.70           O  
ATOM    651  N   TYR L  88      30.254  18.559  39.404  1.00 48.84           N  
ATOM    652  CA  TYR L  88      29.929  19.546  38.404  1.00 52.81           C  
ATOM    653  CB  TYR L  88      29.013  19.044  37.271  1.00 50.49           C  
ATOM    654  CG  TYR L  88      29.667  17.965  36.476  1.00 50.32           C  
ATOM    655  CD1 TYR L  88      30.524  18.274  35.446  1.00 50.18           C  
ATOM    656  CD2 TYR L  88      29.420  16.640  36.752  1.00 51.25           C  
ATOM    657  CE1 TYR L  88      31.125  17.283  34.707  1.00 54.01           C  
ATOM    658  CE2 TYR L  88      30.017  15.644  36.014  1.00 51.58           C  
ATOM    659  CZ  TYR L  88      30.871  15.965  34.988  1.00 52.50           C  
ATOM    660  OH  TYR L  88      31.486  14.946  34.230  1.00 58.02           O  
ATOM    661  C   TYR L  88      29.154  20.666  39.041  1.00 51.35           C  
ATOM    662  O   TYR L  88      28.357  20.449  39.953  1.00 55.28           O  
ATOM    663  N   CYS L  89      29.375  21.911  38.563  1.00 50.24           N  
ATOM    664  CA  CYS L  89      28.613  23.038  39.030  1.00 49.76           C  
ATOM    665  CB  CYS L  89      29.467  24.281  39.409  1.00 47.42           C  
ATOM    666  SG  CYS L  89      30.583  24.859  38.088  1.00 90.79           S  
ATOM    667  C   CYS L  89      27.684  23.406  37.911  1.00 51.94           C  
ATOM    668  O   CYS L  89      27.981  23.151  36.745  1.00 56.21           O  
ATOM    669  N   GLN L  90      26.499  23.961  38.238  1.00 44.81           N  
ATOM    670  CA  GLN L  90      25.566  24.344  37.214  1.00 48.00           C  
ATOM    671  CB  GLN L  90      24.405  23.360  37.015  1.00 41.36           C  
ATOM    672  CG  GLN L  90      23.435  23.832  35.933  1.00 44.84           C  
ATOM    673  CD  GLN L  90      22.080  23.182  36.173  1.00 52.30           C  
ATOM    674  OE1 GLN L  90      21.970  22.174  36.869  1.00 50.77           O  
ATOM    675  NE2 GLN L  90      21.010  23.791  35.594  1.00 51.81           N  
ATOM    676  C   GLN L  90      24.902  25.599  37.666  1.00 48.04           C  
ATOM    677  O   GLN L  90      24.543  25.730  38.832  1.00 52.49           O  
ATOM    678  N   GLN L  91      24.700  26.557  36.742  1.00 42.36           N  
ATOM    679  CA  GLN L  91      24.032  27.768  37.106  1.00 45.72           C  
ATOM    680  CB  GLN L  91      24.613  29.005  36.391  1.00 47.86           C  
ATOM    681  CG  GLN L  91      24.607  28.921  34.859  1.00 49.25           C  
ATOM    682  CD  GLN L  91      23.253  29.346  34.317  1.00 51.46           C  
ATOM    683  OE1 GLN L  91      22.434  29.921  35.031  1.00 50.39           O  
ATOM    684  NE2 GLN L  91      23.011  29.069  33.007  1.00 54.31           N  
ATOM    685  C   GLN L  91      22.595  27.595  36.748  1.00 45.07           C  
ATOM    686  O   GLN L  91      22.285  27.140  35.650  1.00 46.45           O  
ATOM    687  N   TYR L  92      21.581  28.025  37.516  1.00 12.52           N  
ATOM    688  CA  TYR L  92      20.346  28.002  36.760  1.00 12.96           C  
ATOM    689  CB  TYR L  92      19.391  26.852  37.134  1.00 12.85           C  
ATOM    690  CG  TYR L  92      19.087  26.867  38.588  1.00 12.12           C  
ATOM    691  CD1 TYR L  92      19.961  26.285  39.476  1.00 11.50           C  
ATOM    692  CD2 TYR L  92      17.942  27.461  39.061  1.00 11.89           C  
ATOM    693  CE1 TYR L  92      19.689  26.288  40.822  1.00 12.10           C  
ATOM    694  CE2 TYR L  92      17.664  27.467  40.408  1.00 12.03           C  
ATOM    695  CZ  TYR L  92      18.537  26.875  41.288  1.00 12.26           C  
ATOM    696  OH  TYR L  92      18.254  26.881  42.670  1.00 13.20           O  
ATOM    697  C   TYR L  92      19.666  29.333  36.831  1.00 13.86           C  
ATOM    698  O   TYR L  92      18.453  29.427  37.014  1.00 14.26           O  
ATOM    699  N   ASP L  93      20.454  30.408  36.654  1.00 15.00           N  
ATOM    700  CA  ASP L  93      19.957  31.749  36.630  1.00 16.31           C  
ATOM    701  CB  ASP L  93      21.088  32.787  36.575  1.00 16.31           C  
ATOM    702  CG  ASP L  93      20.479  34.182  36.558  1.00 18.64           C  
ATOM    703  OD1 ASP L  93      19.245  34.310  36.782  1.00 22.05           O  
ATOM    704  OD2 ASP L  93      21.254  35.147  36.320  1.00 22.24           O1-
ATOM    705  C   ASP L  93      19.152  31.952  35.385  1.00 16.59           C  
ATOM    706  O   ASP L  93      18.026  32.441  35.438  1.00 17.75           O  
ATOM    707  N   THR L  94      19.713  31.548  34.226  1.00 16.97           N  
ATOM    708  CA  THR L  94      19.078  31.807  32.966  1.00 17.57           C  
ATOM    709  CB  THR L  94      19.708  32.951  32.217  1.00 17.82           C  
ATOM    710  OG1 THR L  94      21.089  32.689  32.013  1.00 23.60           O  
ATOM    711  CG2 THR L  94      19.523  34.250  33.017  1.00 23.74           C  
ATOM    712  C   THR L  94      19.213  30.601  32.092  1.00 17.56           C  
ATOM    713  O   THR L  94      19.710  29.556  32.509  1.00 18.34           O  
ATOM    714  N   TYR L  95      18.741  30.739  30.835  1.00 17.13           N  
ATOM    715  CA  TYR L  95      18.818  29.689  29.861  1.00 16.89           C  
ATOM    716  CB  TYR L  95      17.525  29.448  29.063  1.00 16.70           C  
ATOM    717  CG  TYR L  95      16.443  29.115  30.021  1.00 17.65           C  
ATOM    718  CD1 TYR L  95      16.260  27.825  30.462  1.00 18.49           C  
ATOM    719  CD2 TYR L  95      15.616  30.114  30.486  1.00 19.50           C  
ATOM    720  CE1 TYR L  95      15.256  27.536  31.356  1.00 17.75           C  
ATOM    721  CE2 TYR L  95      14.613  29.828  31.377  1.00 19.31           C  
ATOM    722  CZ  TYR L  95      14.433  28.539  31.812  1.00 18.27           C  
ATOM    723  OH  TYR L  95      13.403  28.250  32.731  1.00 19.42           O  
ATOM    724  C   TYR L  95      19.802  30.163  28.846  1.00 16.56           C  
ATOM    725  O   TYR L  95      19.897  31.359  28.573  1.00 17.68           O  
ATOM    726  N   PRO L  96      20.550  29.258  28.283  1.00 15.87           N  
ATOM    727  CA  PRO L  96      20.410  27.878  28.649  1.00 14.93           C  
ATOM    728  CD  PRO L  96      20.903  29.415  26.880  1.00 16.05           C  
ATOM    729  CB  PRO L  96      20.972  27.067  27.480  1.00 15.26           C  
ATOM    730  CG  PRO L  96      20.816  28.009  26.273  1.00 15.78           C  
ATOM    731  C   PRO L  96      21.117  27.597  29.931  1.00 14.60           C  
ATOM    732  O   PRO L  96      22.035  28.337  30.284  1.00 14.04           O  
ATOM    733  N   GLY L  97      20.697  26.549  30.661  1.00 14.20           N  
ATOM    734  CA  GLY L  97      21.451  26.212  31.826  1.00 13.62           C  
ATOM    735  C   GLY L  97      22.721  25.615  31.302  1.00 12.95           C  
ATOM    736  O   GLY L  97      22.710  24.841  30.349  1.00 13.60           O  
ATOM    737  N   THR L  98      23.852  25.960  31.933  1.00 45.96           N  
ATOM    738  CA  THR L  98      25.165  25.500  31.579  1.00 49.14           C  
ATOM    739  CB  THR L  98      26.048  26.601  31.067  1.00 53.06           C  
ATOM    740  OG1 THR L  98      26.126  27.651  32.019  1.00 48.98           O  
ATOM    741  CG2 THR L  98      25.468  27.129  29.746  1.00 56.70           C  
ATOM    742  C   THR L  98      25.827  24.875  32.773  1.00 50.32           C  
ATOM    743  O   THR L  98      25.525  25.198  33.921  1.00 48.39           O  
ATOM    744  N   PHE L  99      26.763  23.937  32.504  1.00 50.56           N  
ATOM    745  CA  PHE L  99      27.461  23.213  33.532  1.00 49.77           C  
ATOM    746  CB  PHE L  99      27.422  21.683  33.368  1.00 49.48           C  
ATOM    747  CG  PHE L  99      26.036  21.158  33.510  1.00 48.81           C  
ATOM    748  CD1 PHE L  99      25.180  21.133  32.435  1.00 48.10           C  
ATOM    749  CD2 PHE L  99      25.596  20.670  34.718  1.00 48.90           C  
ATOM    750  CE1 PHE L  99      23.902  20.641  32.565  1.00 46.17           C  
ATOM    751  CE2 PHE L  99      24.319  20.176  34.852  1.00 47.29           C  
ATOM    752  CZ  PHE L  99      23.468  20.161  33.775  1.00 45.17           C  
ATOM    753  C   PHE L  99      28.919  23.542  33.432  1.00 50.57           C  
ATOM    754  O   PHE L  99      29.404  24.015  32.405  1.00 50.42           O  
ATOM    755  N   GLY L 100      29.658  23.310  34.532  1.00 50.04           N  
ATOM    756  CA  GLY L 100      31.077  23.501  34.519  1.00 52.84           C  
ATOM    757  C   GLY L 100      31.644  22.278  33.867  1.00 58.16           C  
ATOM    758  O   GLY L 100      30.934  21.305  33.623  1.00 54.64           O  
ATOM    759  N   GLN L 101      32.957  22.306  33.577  0.90 63.91           N  
ATOM    760  CA  GLN L 101      33.656  21.249  32.903  0.90 65.18           C  
ATOM    761  CB  GLN L 101      35.094  21.640  32.534  0.88 61.48           C  
ATOM    762  CG  GLN L 101      35.162  22.886  31.650  0.88 64.47           C  
ATOM    763  CD  GLN L 101      34.286  22.655  30.425  0.88 66.24           C  
ATOM    764  OE1 GLN L 101      33.068  22.520  30.532  0.88 64.37           O  
ATOM    765  NE2 GLN L 101      34.919  22.614  29.224  0.88 68.31           N  
ATOM    766  C   GLN L 101      33.713  20.026  33.767  0.90 61.52           C  
ATOM    767  O   GLN L 101      33.716  18.906  33.259  0.90 62.53           O  
ATOM    768  N   GLY L 102      33.796  20.201  35.099  1.00 58.55           N  
ATOM    769  CA  GLY L 102      33.850  19.067  35.981  1.00 52.24           C  
ATOM    770  C   GLY L 102      35.200  18.984  36.624  1.00 57.15           C  
ATOM    771  O   GLY L 102      36.214  19.384  36.053  1.00 63.62           O  
ATOM    772  N   THR L 103      35.223  18.469  37.873  1.00 55.99           N  
ATOM    773  CA  THR L 103      36.451  18.295  38.594  1.00 58.34           C  
ATOM    774  CB  THR L 103      36.570  19.212  39.777  1.00 64.56           C  
ATOM    775  OG1 THR L 103      36.486  20.565  39.352  1.00 69.27           O  
ATOM    776  CG2 THR L 103      37.920  18.960  40.473  1.00 67.21           C  
ATOM    777  C   THR L 103      36.470  16.890  39.112  1.00 61.08           C  
ATOM    778  O   THR L 103      35.550  16.460  39.805  1.00 59.66           O  
ATOM    779  N   LYS L 104      37.537  16.131  38.798  1.00 63.11           N  
ATOM    780  CA  LYS L 104      37.578  14.776  39.260  1.00 63.18           C  
ATOM    781  CB  LYS L 104      38.218  13.804  38.256  1.00 64.69           C  
ATOM    782  CG  LYS L 104      38.110  12.343  38.691  1.00 72.14           C  
ATOM    783  CD  LYS L 104      38.476  11.338  37.599  1.00 79.42           C  
ATOM    784  CE  LYS L 104      38.374   9.884  38.063  1.00 85.10           C  
ATOM    785  NZ  LYS L 104      38.752   8.974  36.961  1.00 88.73           N1+
ATOM    786  C   LYS L 104      38.387  14.736  40.516  1.00 64.32           C  
ATOM    787  O   LYS L 104      39.521  15.211  40.559  1.00 63.23           O  
ATOM    788  N   VAL L 105      37.799  14.168  41.588  1.00 60.26           N  
ATOM    789  CA  VAL L 105      38.507  14.062  42.833  1.00 59.82           C  
ATOM    790  CB  VAL L 105      37.652  14.368  44.031  1.00 59.63           C  
ATOM    791  CG1 VAL L 105      38.501  14.206  45.303  1.00 38.89           C  
ATOM    792  CG2 VAL L 105      37.069  15.782  43.865  1.00 50.09           C  
ATOM    793  C   VAL L 105      38.973  12.641  42.928  1.00 63.07           C  
ATOM    794  O   VAL L 105      38.172  11.715  43.062  1.00 66.11           O  
ATOM    795  N   GLU L 106      40.307  12.445  42.876  1.00 63.37           N  
ATOM    796  CA  GLU L 106      40.880  11.129  42.856  1.00 68.32           C  
ATOM    797  CB  GLU L 106      41.807  10.910  41.650  1.00 73.36           C  
ATOM    798  CG  GLU L 106      42.912  11.964  41.560  1.00 80.33           C  
ATOM    799  CD  GLU L 106      43.798  11.634  40.371  1.00 88.28           C  
ATOM    800  OE1 GLU L 106      44.045  10.423  40.132  1.00 88.63           O  
ATOM    801  OE2 GLU L 106      44.252  12.593  39.690  1.00 93.66           O1-
ATOM    802  C   GLU L 106      41.697  10.921  44.093  1.00 70.04           C  
ATOM    803  O   GLU L 106      42.008  11.862  44.820  1.00 65.28           O  
ATOM    804  N   VAL L 107      42.039   9.645  44.368  1.00 72.67           N  
ATOM    805  CA  VAL L 107      42.800   9.293  45.533  1.00 74.28           C  
ATOM    806  CB  VAL L 107      42.689   7.840  45.896  1.00 74.40           C  
ATOM    807  CG1 VAL L 107      43.624   7.552  47.081  1.00 78.38           C  
ATOM    808  CG2 VAL L 107      41.209   7.524  46.174  1.00 71.24           C  
ATOM    809  C   VAL L 107      44.243   9.590  45.280  1.00 72.17           C  
ATOM    810  O   VAL L 107      44.762   9.366  44.188  1.00 70.09           O  
ATOM    811  N   LYS L 108      44.928  10.111  46.316  1.00 68.14           N  
ATOM    812  CA  LYS L 108      46.315  10.450  46.203  1.00 74.14           C  
ATOM    813  CB  LYS L 108      46.714  11.619  47.121  1.00 74.10           C  
ATOM    814  CG  LYS L 108      48.139  12.125  46.901  1.00 76.52           C  
ATOM    815  CD  LYS L 108      48.401  13.482  47.557  1.00 84.13           C  
ATOM    816  CE  LYS L 108      49.824  14.003  47.346  1.00 88.25           C  
ATOM    817  NZ  LYS L 108      49.966  15.342  47.960  1.00 89.79           N1+
ATOM    818  C   LYS L 108      47.124   9.230  46.625  1.00 77.57           C  
ATOM    819  O   LYS L 108      46.963   8.787  47.794  1.00 74.17           O  
ATOM    820  OXT LYS L 108      47.915   8.727  45.784  1.00  0.00           O1-
TER     821      LYS L 108 
ATOM    822  N   GLN H 109       9.265   7.050  45.973  1.00100.91           N1+
ATOM    823  CA  GLN H 109       7.915   6.962  45.373  1.00102.33           C  
ATOM    824  CB  GLN H 109       6.873   7.576  46.319  1.00108.45           C  
ATOM    825  CG  GLN H 109       5.449   7.508  45.764  1.00114.22           C  
ATOM    826  CD  GLN H 109       4.514   8.139  46.783  1.00119.25           C  
ATOM    827  OE1 GLN H 109       4.439   7.701  47.932  1.00123.12           O  
ATOM    828  NE2 GLN H 109       3.781   9.200  46.356  1.00 47.81           N  
ATOM    829  C   GLN H 109       7.882   7.718  44.092  1.00 97.28           C  
ATOM    830  O   GLN H 109       7.187   7.341  43.149  1.00 96.08           O  
ATOM    831  N   ILE H 110       8.654   8.817  44.021  1.00 82.28           N  
ATOM    832  CA  ILE H 110       8.651   9.572  42.808  1.00 77.05           C  
ATOM    833  CB  ILE H 110       8.519  11.059  43.005  1.00 71.04           C  
ATOM    834  CG1 ILE H 110       8.344  11.754  41.643  1.00 77.26           C  
ATOM    835  CG2 ILE H 110       9.711  11.569  43.833  1.00 69.64           C  
ATOM    836  CD1 ILE H 110       7.908  13.215  41.747  1.00  0.00           C  
ATOM    837  C   ILE H 110       9.937   9.298  42.102  1.00 75.41           C  
ATOM    838  O   ILE H 110      11.020   9.466  42.660  1.00 75.96           O  
ATOM    839  N   HIS H 111       9.845   8.830  40.842  1.00 74.80           N  
ATOM    840  CA  HIS H 111      11.033   8.524  40.105  1.00 75.73           C  
ATOM    841  ND1 HIS H 111      13.033   6.364  38.360  1.00  0.00           N  
ATOM    842  CG  HIS H 111      12.798   6.731  39.666  1.00 87.53           C  
ATOM    843  CB  HIS H 111      11.442   7.044  40.228  1.00 83.17           C  
ATOM    844  NE2 HIS H 111      15.007   6.366  39.384  1.00 90.21           N  
ATOM    845  CD2 HIS H 111      14.014   6.729  40.277  1.00  0.00           C  
ATOM    846  CE1 HIS H 111      14.371   6.157  38.247  1.00  0.00           C  
ATOM    847  C   HIS H 111      10.768   8.806  38.659  1.00 68.01           C  
ATOM    848  O   HIS H 111       9.618   8.924  38.238  1.00 64.65           O  
ATOM    849  N   LEU H 112      11.846   8.967  37.864  1.00 61.64           N  
ATOM    850  CA  LEU H 112      11.716   9.181  36.450  1.00 54.32           C  
ATOM    851  CB  LEU H 112      12.570  10.355  35.925  1.00 50.96           C  
ATOM    852  CG  LEU H 112      12.093  11.767  36.335  1.00 52.00           C  
ATOM    853  CD1 LEU H 112      10.839  12.198  35.561  1.00 49.49           C  
ATOM    854  CD2 LEU H 112      11.901  11.886  37.852  1.00 49.61           C  
ATOM    855  C   LEU H 112      12.225   7.939  35.782  1.00 56.27           C  
ATOM    856  O   LEU H 112      13.371   7.541  35.993  1.00 60.23           O  
ATOM    857  N   VAL H 113      11.389   7.292  34.944  1.00 54.68           N  
ATOM    858  CA  VAL H 113      11.821   6.069  34.323  1.00 53.97           C  
ATOM    859  CB  VAL H 113      10.811   4.962  34.428  1.00 56.92           C  
ATOM    860  CG1 VAL H 113      11.346   3.728  33.680  1.00 57.74           C  
ATOM    861  CG2 VAL H 113      10.517   4.709  35.917  1.00 53.19           C  
ATOM    862  C   VAL H 113      12.042   6.337  32.868  1.00 58.47           C  
ATOM    863  O   VAL H 113      11.197   6.921  32.196  1.00 62.66           O  
ATOM    864  N   GLN H 114      13.198   5.897  32.335  1.00 56.61           N  
ATOM    865  CA  GLN H 114      13.503   6.162  30.958  1.00 58.55           C  
ATOM    866  CB  GLN H 114      14.885   6.803  30.744  1.00 55.09           C  
ATOM    867  CG  GLN H 114      14.993   8.205  31.346  1.00 57.94           C  
ATOM    868  CD  GLN H 114      16.393   8.740  31.076  1.00 56.25           C  
ATOM    869  OE1 GLN H 114      17.168   8.974  31.999  1.00 50.94           O  
ATOM    870  NE2 GLN H 114      16.726   8.944  29.772  1.00 57.33           N  
ATOM    871  C   GLN H 114      13.456   4.891  30.167  1.00 62.24           C  
ATOM    872  O   GLN H 114      13.425   3.787  30.710  1.00 64.94           O  
ATOM    873  N   SER H 115      13.432   5.037  28.828  1.00 64.25           N  
ATOM    874  CA  SER H 115      13.366   3.921  27.929  1.00 64.42           C  
ATOM    875  CB  SER H 115      12.988   4.337  26.498  1.00 65.52           C  
ATOM    876  OG  SER H 115      12.933   3.200  25.654  1.00 67.92           O  
ATOM    877  C   SER H 115      14.716   3.268  27.902  1.00 68.20           C  
ATOM    878  O   SER H 115      15.678   3.783  28.469  1.00 66.39           O  
ATOM    879  N   GLY H 116      14.815   2.096  27.241  1.00 73.38           N  
ATOM    880  CA  GLY H 116      16.030   1.327  27.223  1.00 74.11           C  
ATOM    881  C   GLY H 116      16.989   1.868  26.208  1.00 71.23           C  
ATOM    882  O   GLY H 116      16.676   2.779  25.444  1.00 67.47           O  
ATOM    883  N   THR H 117      18.197   1.268  26.169  1.00 72.23           N  
ATOM    884  CA  THR H 117      19.254   1.690  25.292  1.00 72.94           C  
ATOM    885  CB  THR H 117      20.552   0.980  25.547  1.00 70.83           C  
ATOM    886  OG1 THR H 117      21.585   1.541  24.749  1.00  0.00           O  
ATOM    887  CG2 THR H 117      20.370  -0.511  25.219  1.00  0.00           C  
ATOM    888  C   THR H 117      18.855   1.421  23.879  1.00 75.72           C  
ATOM    889  O   THR H 117      18.071   0.516  23.600  1.00 81.47           O  
ATOM    890  N   GLU H 118      19.379   2.233  22.937  1.00 73.66           N  
ATOM    891  CA  GLU H 118      19.000   2.040  21.569  1.00 75.54           C  
ATOM    892  CB  GLU H 118      17.919   3.030  21.110  1.00 77.25           C  
ATOM    893  CG  GLU H 118      16.578   2.775  21.799  1.00 82.61           C  
ATOM    894  CD  GLU H 118      15.674   3.968  21.548  1.00 88.41           C  
ATOM    895  OE1 GLU H 118      16.173   5.117  21.676  1.00 92.18           O  
ATOM    896  OE2 GLU H 118      14.474   3.751  21.229  1.00 91.19           O1-
ATOM    897  C   GLU H 118      20.194   2.195  20.680  1.00 73.11           C  
ATOM    898  O   GLU H 118      21.157   2.887  21.009  1.00 70.23           O  
ATOM    899  N   VAL H 119      20.160   1.510  19.520  1.00 73.36           N  
ATOM    900  CA  VAL H 119      21.223   1.623  18.566  1.00 71.92           C  
ATOM    901  CB  VAL H 119      21.882   0.308  18.264  1.00 71.77           C  
ATOM    902  CG1 VAL H 119      20.854  -0.625  17.606  1.00 71.89           C  
ATOM    903  CG2 VAL H 119      23.135   0.566  17.414  1.00 70.26           C  
ATOM    904  C   VAL H 119      20.611   2.164  17.309  1.00 75.59           C  
ATOM    905  O   VAL H 119      19.572   1.682  16.857  1.00 76.25           O  
ATOM    906  N   LYS H 120      21.235   3.202  16.712  1.00 76.96           N  
ATOM    907  CA  LYS H 120      20.656   3.793  15.538  1.00 79.15           C  
ATOM    908  CB  LYS H 120      20.049   5.181  15.803  1.00 74.93           C  
ATOM    909  CG  LYS H 120      18.871   5.178  16.782  1.00 72.89           C  
ATOM    910  CD  LYS H 120      17.650   4.398  16.292  1.00 77.14           C  
ATOM    911  CE  LYS H 120      16.491   4.414  17.292  1.00 75.53           C  
ATOM    912  NZ  LYS H 120      15.343   3.650  16.753  1.00 74.51           N1+
ATOM    913  C   LYS H 120      21.729   3.994  14.514  1.00 80.10           C  
ATOM    914  O   LYS H 120      22.881   4.269  14.841  1.00 78.88           O  
ATOM    915  N   LYS H 121      21.367   3.843  13.225  1.00 77.13           N  
ATOM    916  CA  LYS H 121      22.312   4.077  12.174  1.00 77.56           C  
ATOM    917  CB  LYS H 121      22.039   3.258  10.902  1.00 81.51           C  
ATOM    918  CG  LYS H 121      22.276   1.764  11.133  1.00 86.47           C  
ATOM    919  CD  LYS H 121      21.723   0.861  10.032  1.00 92.48           C  
ATOM    920  CE  LYS H 121      21.963  -0.628  10.297  1.00 94.65           C  
ATOM    921  NZ  LYS H 121      21.360  -1.439   9.216  1.00 93.85           N1+
ATOM    922  C   LYS H 121      22.259   5.538  11.867  1.00 78.50           C  
ATOM    923  O   LYS H 121      21.260   6.204  12.137  1.00 76.33           O  
ATOM    924  N   PRO H 122      23.314   6.059  11.309  1.00 78.28           N  
ATOM    925  CA  PRO H 122      23.371   7.471  11.073  1.00 73.96           C  
ATOM    926  CD  PRO H 122      24.635   5.480  11.487  1.00 77.51           C  
ATOM    927  CB  PRO H 122      24.804   7.755  10.628  1.00 71.85           C  
ATOM    928  CG  PRO H 122      25.617   6.655  11.336  1.00 75.74           C  
ATOM    929  C   PRO H 122      22.320   7.940  10.126  1.00 78.01           C  
ATOM    930  O   PRO H 122      22.017   7.236   9.163  1.00 84.62           O  
ATOM    931  N   GLY H 123      21.751   9.133  10.394  1.00 77.49           N  
ATOM    932  CA  GLY H 123      20.757   9.705   9.535  1.00 79.17           C  
ATOM    933  C   GLY H 123      19.390   9.380  10.057  1.00 81.32           C  
ATOM    934  O   GLY H 123      18.399   9.946   9.596  1.00 84.99           O  
ATOM    935  N   SER H 124      19.295   8.464  11.038  1.00 78.61           N  
ATOM    936  CA  SER H 124      18.012   8.087  11.564  1.00 78.68           C  
ATOM    937  CB  SER H 124      17.975   6.664  12.146  1.00 76.82           C  
ATOM    938  OG  SER H 124      18.832   6.575  13.274  1.00 65.29           O  
ATOM    939  C   SER H 124      17.638   9.037  12.660  1.00 80.73           C  
ATOM    940  O   SER H 124      18.351  10.001  12.933  1.00 80.86           O  
ATOM    941  N   SER H 125      16.467   8.797  13.292  1.00 81.62           N  
ATOM    942  CA  SER H 125      16.015   9.627  14.376  1.00 79.00           C  
ATOM    943  CB  SER H 125      14.725  10.408  14.071  1.00 78.36           C  
ATOM    944  OG  SER H 125      14.953  11.365  13.047  1.00 64.99           O  
ATOM    945  C   SER H 125      15.692   8.735  15.534  1.00 77.94           C  
ATOM    946  O   SER H 125      15.324   7.575  15.355  1.00 78.93           O  
ATOM    947  N   VAL H 126      15.837   9.262  16.770  1.00 75.89           N  
ATOM    948  CA  VAL H 126      15.541   8.481  17.936  1.00 71.69           C  
ATOM    949  CB  VAL H 126      16.758   8.118  18.734  1.00 71.97           C  
ATOM    950  CG1 VAL H 126      17.417   9.413  19.235  1.00 67.77           C  
ATOM    951  CG2 VAL H 126      16.336   7.168  19.863  1.00 76.28           C  
ATOM    952  C   VAL H 126      14.645   9.282  18.828  1.00 68.49           C  
ATOM    953  O   VAL H 126      14.743  10.507  18.892  1.00 62.88           O  
ATOM    954  N   THR H 127      13.718   8.595  19.528  1.00 68.69           N  
ATOM    955  CA  THR H 127      12.810   9.259  20.420  1.00 65.73           C  
ATOM    956  CB  THR H 127      11.388   9.134  19.961  1.00 64.81           C  
ATOM    957  OG1 THR H 127      11.238   9.703  18.669  1.00  0.00           O  
ATOM    958  CG2 THR H 127      10.471   9.838  20.967  1.00  0.00           C  
ATOM    959  C   THR H 127      12.906   8.584  21.759  1.00 65.19           C  
ATOM    960  O   THR H 127      12.509   7.427  21.899  1.00 66.92           O  
ATOM    961  N   VAL H 128      13.409   9.301  22.788  1.00 60.80           N  
ATOM    962  CA  VAL H 128      13.565   8.719  24.095  1.00 62.92           C  
ATOM    963  CB  VAL H 128      14.843   9.120  24.773  1.00 59.61           C  
ATOM    964  CG1 VAL H 128      14.903   8.459  26.159  1.00 55.96           C  
ATOM    965  CG2 VAL H 128      16.020   8.752  23.858  1.00 65.02           C  
ATOM    966  C   VAL H 128      12.427   9.188  24.957  1.00 64.34           C  
ATOM    967  O   VAL H 128      11.943  10.311  24.806  1.00 67.63           O  
ATOM    968  N   SER H 129      11.970   8.330  25.898  1.00 60.85           N  
ATOM    969  CA  SER H 129      10.846   8.673  26.727  1.00 58.82           C  
ATOM    970  CB  SER H 129       9.722   7.626  26.673  1.00 62.57           C  
ATOM    971  OG  SER H 129      10.182   6.388  27.194  1.00 66.85           O  
ATOM    972  C   SER H 129      11.286   8.775  28.158  1.00 56.93           C  
ATOM    973  O   SER H 129      12.331   8.249  28.537  1.00 59.77           O  
ATOM    974  N   CYS H 130      10.502   9.511  28.980  1.00 52.44           N  
ATOM    975  CA  CYS H 130      10.782   9.657  30.384  1.00 53.15           C  
ATOM    976  CB  CYS H 130      11.637  10.913  30.684  1.00 47.95           C  
ATOM    977  SG  CYS H 130      12.034  11.165  32.443  1.00 70.63           S  
ATOM    978  C   CYS H 130       9.449   9.784  31.070  1.00 57.26           C  
ATOM    979  O   CYS H 130       8.779  10.810  30.959  1.00 58.83           O  
ATOM    980  N   LYS H 131       9.034   8.732  31.809  1.00 61.65           N  
ATOM    981  CA  LYS H 131       7.749   8.719  32.449  1.00 63.38           C  
ATOM    982  CB  LYS H 131       7.083   7.328  32.414  1.00 64.10           C  
ATOM    983  CG  LYS H 131       5.629   7.306  32.893  1.00 78.42           C  
ATOM    984  CD  LYS H 131       4.886   6.016  32.527  1.00 80.85           C  
ATOM    985  CE  LYS H 131       3.430   5.984  33.003  1.00 77.85           C  
ATOM    986  NZ  LYS H 131       2.789   4.717  32.584  1.00 75.71           N1+
ATOM    987  C   LYS H 131       7.903   9.129  33.881  1.00 59.90           C  
ATOM    988  O   LYS H 131       8.840   8.709  34.559  1.00 62.19           O  
ATOM    989  N   ALA H 132       6.979   9.984  34.378  1.00 59.05           N  
ATOM    990  CA  ALA H 132       7.073  10.391  35.756  1.00 60.21           C  
ATOM    991  CB  ALA H 132       6.868  11.901  35.958  1.00 55.75           C  
ATOM    992  C   ALA H 132       5.997   9.671  36.512  1.00 67.10           C  
ATOM    993  O   ALA H 132       4.808   9.932  36.331  1.00 69.09           O  
ATOM    994  N   TYR H 133       6.410   8.739  37.393  1.00 70.37           N  
ATOM    995  CA  TYR H 133       5.502   7.877  38.099  1.00 75.78           C  
ATOM    996  CB  TYR H 133       6.226   6.713  38.804  1.00 78.73           C  
ATOM    997  CG  TYR H 133       5.221   5.965  39.615  1.00  0.00           C  
ATOM    998  CD1 TYR H 133       4.473   4.957  39.049  1.00  0.00           C  
ATOM    999  CD2 TYR H 133       5.020   6.276  40.941  1.00  0.00           C  
ATOM   1000  CE1 TYR H 133       3.546   4.269  39.796  1.00  0.00           C  
ATOM   1001  CE2 TYR H 133       4.094   5.591  41.693  1.00  0.00           C  
ATOM   1002  CZ  TYR H 133       3.355   4.586  41.120  1.00  0.00           C  
ATOM   1003  OH  TYR H 133       2.404   3.882  41.889  1.00  0.00           O  
ATOM   1004  C   TYR H 133       4.659   8.567  39.126  1.00 77.82           C  
ATOM   1005  O   TYR H 133       3.436   8.440  39.111  1.00 82.24           O  
ATOM   1006  N   GLY H 134       5.338   9.199  40.118  1.00 55.41           N  
ATOM   1007  CA  GLY H 134       4.759   9.710  41.340  1.00 60.14           C  
ATOM   1008  C   GLY H 134       3.931  10.947  41.206  1.00 62.38           C  
ATOM   1009  O   GLY H 134       2.834  11.016  41.762  1.00 63.32           O  
ATOM   1010  N   VAL H 135       4.426  11.959  40.467  1.00 60.66           N  
ATOM   1011  CA  VAL H 135       3.736  13.211  40.492  1.00 61.56           C  
ATOM   1012  CB  VAL H 135       4.517  14.241  41.276  1.00 39.17           C  
ATOM   1013  CG1 VAL H 135       3.793  15.599  41.328  1.00  0.00           C  
ATOM   1014  CG2 VAL H 135       4.744  13.648  42.676  1.00  0.00           C  
ATOM   1015  C   VAL H 135       3.465  13.603  39.067  1.00 63.13           C  
ATOM   1016  O   VAL H 135       3.788  12.854  38.149  1.00 62.63           O  
ATOM   1017  N   ASN H 136       2.809  14.766  38.851  1.00 63.59           N  
ATOM   1018  CA  ASN H 136       2.353  15.168  37.555  1.00 63.53           C  
ATOM   1019  CB  ASN H 136       0.946  15.778  37.671  1.00 64.11           C  
ATOM   1020  CG  ASN H 136       0.013  14.669  38.139  1.00  0.00           C  
ATOM   1021  OD1 ASN H 136       0.448  13.554  38.418  1.00  0.00           O  
ATOM   1022  ND2 ASN H 136      -1.309  14.978  38.222  1.00  0.00           N  
ATOM   1023  C   ASN H 136       3.291  16.201  36.977  1.00 63.36           C  
ATOM   1024  O   ASN H 136       3.730  17.108  37.678  1.00 62.26           O  
ATOM   1025  N   THR H 137       3.626  16.051  35.670  1.00 48.59           N  
ATOM   1026  CA  THR H 137       4.474  16.906  34.873  1.00 49.82           C  
ATOM   1027  CB  THR H 137       4.910  16.301  33.572  1.00 51.31           C  
ATOM   1028  OG1 THR H 137       5.982  17.060  33.029  1.00  0.00           O  
ATOM   1029  CG2 THR H 137       3.720  16.283  32.598  1.00 39.40           C  
ATOM   1030  C   THR H 137       3.721  18.169  34.582  1.00 51.88           C  
ATOM   1031  O   THR H 137       4.263  19.178  34.133  1.00 53.91           O  
ATOM   1032  N   PHE H 138       2.406  18.039  34.774  1.00 52.16           N  
ATOM   1033  CA  PHE H 138       1.274  18.889  34.591  1.00 51.52           C  
ATOM   1034  CB  PHE H 138       0.011  18.143  35.073  1.00 52.29           C  
ATOM   1035  CG  PHE H 138      -0.117  16.747  34.515  1.00 59.80           C  
ATOM   1036  CD1 PHE H 138       0.817  15.752  34.747  1.00 45.00           C  
ATOM   1037  CD2 PHE H 138      -1.240  16.401  33.812  1.00 47.17           C  
ATOM   1038  CE1 PHE H 138       0.685  14.475  34.261  1.00 57.76           C  
ATOM   1039  CE2 PHE H 138      -1.390  15.125  33.320  1.00 57.91           C  
ATOM   1040  CZ  PHE H 138      -0.433  14.163  33.535  1.00 66.35           C  
ATOM   1041  C   PHE H 138       1.411  20.033  35.547  1.00 52.00           C  
ATOM   1042  O   PHE H 138       1.025  21.164  35.251  1.00 50.72           O  
ATOM   1043  N   GLY H 139       1.936  19.737  36.750  1.00 49.00           N  
ATOM   1044  CA  GLY H 139       2.048  20.714  37.789  1.00 48.88           C  
ATOM   1045  C   GLY H 139       3.278  21.499  37.526  1.00 47.20           C  
ATOM   1046  O   GLY H 139       3.655  21.727  36.379  1.00 46.06           O  
ATOM   1047  N   LEU H 140       3.937  21.976  38.589  1.00 47.24           N  
ATOM   1048  CA  LEU H 140       5.104  22.738  38.305  1.00 47.76           C  
ATOM   1049  CB  LEU H 140       5.258  23.949  39.234  1.00 48.50           C  
ATOM   1050  CG  LEU H 140       6.379  24.917  38.817  1.00 44.41           C  
ATOM   1051  CD1 LEU H 140       7.772  24.293  38.983  1.00 54.70           C  
ATOM   1052  CD2 LEU H 140       6.137  25.462  37.398  1.00 52.47           C  
ATOM   1053  C   LEU H 140       6.274  21.821  38.459  1.00 46.94           C  
ATOM   1054  O   LEU H 140       6.864  21.667  39.525  1.00 49.06           O  
ATOM   1055  N   TYR H 141       6.642  21.182  37.347  1.00 42.66           N  
ATOM   1056  CA  TYR H 141       7.726  20.263  37.270  1.00 43.69           C  
ATOM   1057  CB  TYR H 141       7.291  18.777  37.254  1.00 46.27           C  
ATOM   1058  CG  TYR H 141       6.888  18.366  38.636  1.00 47.69           C  
ATOM   1059  CD1 TYR H 141       5.701  18.786  39.189  1.00 48.26           C  
ATOM   1060  CD2 TYR H 141       7.694  17.534  39.381  1.00 46.06           C  
ATOM   1061  CE1 TYR H 141       5.336  18.404  40.460  1.00 43.98           C  
ATOM   1062  CE2 TYR H 141       7.336  17.145  40.652  1.00 42.87           C  
ATOM   1063  CZ  TYR H 141       6.153  17.583  41.194  1.00 46.75           C  
ATOM   1064  OH  TYR H 141       5.776  17.194  42.498  1.00 44.01           O  
ATOM   1065  C   TYR H 141       8.361  20.581  35.973  1.00 44.56           C  
ATOM   1066  O   TYR H 141       7.949  21.537  35.318  1.00 44.07           O  
ATOM   1067  N   ALA H 142       9.375  19.817  35.527  1.00 55.82           N  
ATOM   1068  CA  ALA H 142       9.977  20.529  34.455  1.00 52.00           C  
ATOM   1069  CB  ALA H 142      10.812  21.739  34.903  1.00 54.27           C  
ATOM   1070  C   ALA H 142      10.913  19.494  33.954  1.00 53.46           C  
ATOM   1071  O   ALA H 142      11.952  19.251  34.562  1.00 55.40           O  
ATOM   1072  N   VAL H 143      10.578  18.853  32.825  1.00 52.94           N  
ATOM   1073  CA  VAL H 143      11.415  17.773  32.405  1.00 46.44           C  
ATOM   1074  CB  VAL H 143      10.666  16.693  31.671  1.00 51.86           C  
ATOM   1075  CG1 VAL H 143       9.689  16.034  32.658  1.00 45.35           C  
ATOM   1076  CG2 VAL H 143       9.963  17.303  30.445  1.00 41.94           C  
ATOM   1077  C   VAL H 143      12.478  18.320  31.513  1.00 49.07           C  
ATOM   1078  O   VAL H 143      12.204  18.876  30.451  1.00 52.33           O  
ATOM   1079  N   ASN H 144      13.742  18.153  31.942  1.00 47.98           N  
ATOM   1080  CA  ASN H 144      14.868  18.665  31.219  1.00 49.93           C  
ATOM   1081  CB  ASN H 144      15.857  19.421  32.124  1.00 52.44           C  
ATOM   1082  CG  ASN H 144      15.115  20.537  32.849  1.00 66.43           C  
ATOM   1083  OD1 ASN H 144      14.992  21.655  32.353  1.00 56.95           O  
ATOM   1084  ND2 ASN H 144      14.605  20.221  34.069  1.00 45.10           N  
ATOM   1085  C   ASN H 144      15.622  17.481  30.701  1.00 47.74           C  
ATOM   1086  O   ASN H 144      15.568  16.400  31.285  1.00 49.22           O  
ATOM   1087  N   TRP H 145      16.334  17.642  29.567  1.00 45.51           N  
ATOM   1088  CA  TRP H 145      17.107  16.540  29.076  1.00 43.50           C  
ATOM   1089  CB  TRP H 145      16.702  16.095  27.662  1.00 42.79           C  
ATOM   1090  CG  TRP H 145      15.291  15.557  27.594  1.00 51.70           C  
ATOM   1091  CD2 TRP H 145      14.935  14.170  27.703  1.00 51.93           C  
ATOM   1092  CD1 TRP H 145      14.124  16.242  27.427  1.00 54.50           C  
ATOM   1093  NE1 TRP H 145      13.063  15.370  27.428  1.00 54.04           N  
ATOM   1094  CE2 TRP H 145      13.546  14.090  27.596  1.00 53.53           C  
ATOM   1095  CE3 TRP H 145      15.701  13.052  27.875  1.00 50.35           C  
ATOM   1096  CZ2 TRP H 145      12.902  12.889  27.663  1.00 56.57           C  
ATOM   1097  CZ3 TRP H 145      15.046  11.843  27.941  1.00 52.95           C  
ATOM   1098  CH2 TRP H 145      13.673  11.762  27.839  1.00 57.99           C  
ATOM   1099  C   TRP H 145      18.545  16.960  29.070  1.00 47.77           C  
ATOM   1100  O   TRP H 145      18.891  18.048  28.613  1.00 48.09           O  
ATOM   1101  N   VAL H 146      19.425  16.095  29.614  1.00 46.99           N  
ATOM   1102  CA  VAL H 146      20.831  16.385  29.684  1.00 47.30           C  
ATOM   1103  CB  VAL H 146      21.328  16.523  31.094  1.00 49.35           C  
ATOM   1104  CG1 VAL H 146      22.846  16.766  31.067  1.00 52.67           C  
ATOM   1105  CG2 VAL H 146      20.527  17.639  31.786  1.00 51.58           C  
ATOM   1106  C   VAL H 146      21.560  15.233  29.057  1.00 49.43           C  
ATOM   1107  O   VAL H 146      21.273  14.070  29.334  1.00 49.77           O  
ATOM   1108  N   ARG H 147      22.559  15.542  28.210  1.00 45.20           N  
ATOM   1109  CA  ARG H 147      23.278  14.542  27.469  1.00 44.12           C  
ATOM   1110  CB  ARG H 147      23.305  14.895  25.971  1.00 47.66           C  
ATOM   1111  CG  ARG H 147      24.234  14.041  25.117  1.00 54.72           C  
ATOM   1112  CD  ARG H 147      24.224  14.428  23.636  1.00 55.43           C  
ATOM   1113  NE  ARG H 147      25.238  15.494  23.430  1.00 58.92           N  
ATOM   1114  CZ  ARG H 147      26.217  15.319  22.496  1.00 66.23           C  
ATOM   1115  NH1 ARG H 147      26.283  14.158  21.781  1.00 70.87           N1+
ATOM   1116  NH2 ARG H 147      27.138  16.302  22.285  1.00 65.18           N  
ATOM   1117  C   ARG H 147      24.694  14.501  27.951  1.00 48.05           C  
ATOM   1118  O   ARG H 147      25.233  15.507  28.409  1.00 51.58           O  
ATOM   1119  N   GLN H 148      25.323  13.308  27.898  1.00 47.14           N  
ATOM   1120  CA  GLN H 148      26.702  13.199  28.283  1.00 52.19           C  
ATOM   1121  CB  GLN H 148      26.886  12.683  29.723  1.00 53.65           C  
ATOM   1122  CG  GLN H 148      28.345  12.644  30.185  1.00 58.51           C  
ATOM   1123  CD  GLN H 148      28.369  12.169  31.632  1.00 58.34           C  
ATOM   1124  OE1 GLN H 148      27.396  11.605  32.132  1.00 58.52           O  
ATOM   1125  NE2 GLN H 148      29.512  12.406  32.332  1.00 56.02           N  
ATOM   1126  C   GLN H 148      27.367  12.232  27.349  1.00 56.91           C  
ATOM   1127  O   GLN H 148      27.083  11.035  27.369  1.00 54.76           O  
ATOM   1128  N   ALA H 149      28.289  12.739  26.505  1.00 61.74           N  
ATOM   1129  CA  ALA H 149      29.005  11.907  25.577  1.00 58.18           C  
ATOM   1130  CB  ALA H 149      29.728  12.697  24.472  1.00 71.81           C  
ATOM   1131  C   ALA H 149      30.031  11.159  26.362  1.00 65.78           C  
ATOM   1132  O   ALA H 149      30.376  11.549  27.476  1.00 69.62           O  
ATOM   1133  N   PRO H 150      30.534  10.081  25.826  1.00 64.74           N  
ATOM   1134  CA  PRO H 150      31.476   9.309  26.577  1.00 67.67           C  
ATOM   1135  CD  PRO H 150      29.799   9.269  24.869  1.00 63.77           C  
ATOM   1136  CB  PRO H 150      31.699   8.033  25.771  1.00 67.80           C  
ATOM   1137  CG  PRO H 150      30.358   7.844  25.032  1.00 66.47           C  
ATOM   1138  C   PRO H 150      32.710  10.090  26.893  1.00 68.76           C  
ATOM   1139  O   PRO H 150      33.331  10.635  25.983  1.00 70.61           O  
ATOM   1140  N   GLY H 151      33.086  10.140  28.186  1.00 64.45           N  
ATOM   1141  CA  GLY H 151      34.283  10.813  28.596  1.00 65.21           C  
ATOM   1142  C   GLY H 151      34.082  12.297  28.546  1.00 68.20           C  
ATOM   1143  O   GLY H 151      35.051  13.052  28.601  1.00 70.78           O  
ATOM   1144  N   GLN H 152      32.821  12.765  28.457  1.00 69.13           N  
ATOM   1145  CA  GLN H 152      32.612  14.183  28.369  1.00 70.76           C  
ATOM   1146  CB  GLN H 152      31.896  14.627  27.080  1.00 72.13           C  
ATOM   1147  CG  GLN H 152      32.712  14.360  25.814  1.00 77.18           C  
ATOM   1148  CD  GLN H 152      34.005  15.156  25.913  1.00 83.53           C  
ATOM   1149  OE1 GLN H 152      34.010  16.303  26.357  1.00 77.11           O  
ATOM   1150  NE2 GLN H 152      35.140  14.530  25.501  1.00 78.76           N  
ATOM   1151  C   GLN H 152      31.768  14.631  29.522  1.00 67.68           C  
ATOM   1152  O   GLN H 152      31.290  13.825  30.317  1.00 65.57           O  
ATOM   1153  N   SER H 153      31.594  15.963  29.640  1.00 63.23           N  
ATOM   1154  CA  SER H 153      30.854  16.566  30.715  1.00 59.82           C  
ATOM   1155  CB  SER H 153      31.272  18.019  31.001  1.00  0.00           C  
ATOM   1156  OG  SER H 153      30.959  18.844  29.887  1.00  0.00           O  
ATOM   1157  C   SER H 153      29.396  16.587  30.376  1.00 60.35           C  
ATOM   1158  O   SER H 153      28.978  16.108  29.324  1.00 61.34           O  
ATOM   1159  N   LEU H 154      28.585  17.135  31.306  1.00 58.38           N  
ATOM   1160  CA  LEU H 154      27.160  17.224  31.174  1.00 50.67           C  
ATOM   1161  CB  LEU H 154      26.465  17.464  32.525  1.00 52.33           C  
ATOM   1162  CG  LEU H 154      26.602  16.279  33.499  1.00 49.86           C  
ATOM   1163  CD1 LEU H 154      25.906  16.574  34.836  1.00 47.67           C  
ATOM   1164  CD2 LEU H 154      26.097  14.976  32.859  1.00 48.06           C  
ATOM   1165  C   LEU H 154      26.809  18.361  30.264  1.00 53.66           C  
ATOM   1166  O   LEU H 154      27.444  19.415  30.290  1.00 56.76           O  
ATOM   1167  N   GLU H 155      25.766  18.160  29.431  1.00 52.10           N  
ATOM   1168  CA  GLU H 155      25.343  19.166  28.497  1.00 51.97           C  
ATOM   1169  CB  GLU H 155      25.767  18.817  27.059  1.00 56.85           C  
ATOM   1170  CG  GLU H 155      25.369  19.843  26.002  1.00 64.75           C  
ATOM   1171  CD  GLU H 155      25.950  19.376  24.675  1.00 71.28           C  
ATOM   1172  OE1 GLU H 155      26.567  18.277  24.653  1.00 75.73           O  
ATOM   1173  OE2 GLU H 155      25.786  20.111  23.666  1.00 73.28           O1-
ATOM   1174  C   GLU H 155      23.843  19.222  28.538  1.00 49.61           C  
ATOM   1175  O   GLU H 155      23.170  18.198  28.451  1.00 47.63           O  
ATOM   1176  N   TYR H 156      23.274  20.440  28.646  1.00 52.08           N  
ATOM   1177  CA  TYR H 156      21.853  20.620  28.764  1.00 51.73           C  
ATOM   1178  CB  TYR H 156      21.567  21.892  29.570  1.00 49.35           C  
ATOM   1179  CG  TYR H 156      20.110  22.061  29.734  1.00 50.16           C  
ATOM   1180  CD1 TYR H 156      19.387  22.702  28.761  1.00 50.37           C  
ATOM   1181  CD2 TYR H 156      19.476  21.572  30.851  1.00 51.44           C  
ATOM   1182  CE1 TYR H 156      18.036  22.866  28.912  1.00 50.30           C  
ATOM   1183  CE2 TYR H 156      18.123  21.737  31.007  1.00  0.00           C  
ATOM   1184  CZ  TYR H 156      17.410  22.388  30.031  1.00  0.00           C  
ATOM   1185  OH  TYR H 156      16.025  22.568  30.175  1.00  0.00           O  
ATOM   1186  C   TYR H 156      21.295  20.789  27.372  1.00 53.85           C  
ATOM   1187  O   TYR H 156      21.818  21.589  26.602  1.00 54.90           O  
ATOM   1188  N   ILE H 157      20.324  19.930  26.971  1.00 49.50           N  
ATOM   1189  CA  ILE H 157      19.651  19.975  25.692  1.00 49.20           C  
ATOM   1190  CB  ILE H 157      19.221  18.607  25.217  1.00 45.97           C  
ATOM   1191  CG1 ILE H 157      18.982  18.572  23.695  1.00  0.00           C  
ATOM   1192  CG2 ILE H 157      17.990  18.177  26.026  1.00  0.00           C  
ATOM   1193  CD1 ILE H 157      17.792  19.396  23.206  1.00  0.00           C  
ATOM   1194  C   ILE H 157      18.473  20.917  25.638  1.00 51.14           C  
ATOM   1195  O   ILE H 157      18.309  21.654  24.666  1.00 53.14           O  
ATOM   1196  N   GLY H 158      17.596  20.893  26.669  1.00 52.41           N  
ATOM   1197  CA  GLY H 158      16.393  21.690  26.660  1.00 49.94           C  
ATOM   1198  C   GLY H 158      15.433  21.124  27.675  1.00 48.55           C  
ATOM   1199  O   GLY H 158      15.762  20.172  28.381  1.00 49.49           O  
ATOM   1200  N   GLN H 159      14.214  21.711  27.783  1.00 49.43           N  
ATOM   1201  CA  GLN H 159      13.245  21.223  28.738  1.00 49.39           C  
ATOM   1202  CB  GLN H 159      13.363  21.803  30.153  1.00 55.87           C  
ATOM   1203  CG  GLN H 159      13.058  23.302  30.217  1.00 67.53           C  
ATOM   1204  CD  GLN H 159      13.208  23.752  31.664  1.00  0.00           C  
ATOM   1205  OE1 GLN H 159      12.729  23.095  32.584  1.00  0.00           O  
ATOM   1206  NE2 GLN H 159      13.901  24.906  31.871  1.00  0.00           N  
ATOM   1207  C   GLN H 159      11.863  21.612  28.311  1.00 50.56           C  
ATOM   1208  O   GLN H 159      11.684  22.364  27.355  1.00 49.46           O  
ATOM   1209  N   ILE H 160      10.852  21.107  29.062  1.00 45.60           N  
ATOM   1210  CA  ILE H 160       9.456  21.331  28.787  1.00 47.86           C  
ATOM   1211  CB  ILE H 160       8.690  20.059  28.536  1.00 42.99           C  
ATOM   1212  CG1 ILE H 160       9.225  19.332  27.298  1.00 55.14           C  
ATOM   1213  CG2 ILE H 160       7.196  20.406  28.425  1.00 47.06           C  
ATOM   1214  CD1 ILE H 160       9.056  20.128  26.006  1.00 56.63           C  
ATOM   1215  C   ILE H 160       8.806  21.972  29.977  1.00 52.01           C  
ATOM   1216  O   ILE H 160       9.160  21.683  31.120  1.00 51.17           O  
ATOM   1217  N   TRP H 161       7.815  22.851  29.699  1.00 50.32           N  
ATOM   1218  CA  TRP H 161       7.055  23.621  30.649  1.00 53.53           C  
ATOM   1219  CB  TRP H 161       7.315  25.134  30.544  1.00 59.00           C  
ATOM   1220  CG  TRP H 161       8.718  25.570  30.888  1.00 70.81           C  
ATOM   1221  CD2 TRP H 161       9.168  25.844  32.222  1.00  0.00           C  
ATOM   1222  CD1 TRP H 161       9.784  25.793  30.066  1.00 47.59           C  
ATOM   1223  NE1 TRP H 161      10.871  26.194  30.805  1.00  0.00           N  
ATOM   1224  CE2 TRP H 161      10.506  26.229  32.134  1.00  0.00           C  
ATOM   1225  CE3 TRP H 161       8.519  25.782  33.421  1.00  0.00           C  
ATOM   1226  CZ2 TRP H 161      11.217  26.560  33.251  1.00  0.00           C  
ATOM   1227  CZ3 TRP H 161       9.238  26.114  34.546  1.00  0.00           C  
ATOM   1228  CH2 TRP H 161      10.561  26.496  34.460  1.00  0.00           C  
ATOM   1229  C   TRP H 161       5.608  23.450  30.280  1.00 55.76           C  
ATOM   1230  O   TRP H 161       5.183  22.354  29.920  1.00 60.35           O  
ATOM   1231  N   ARG H 162       4.761  24.403  30.580  1.00 36.58           N  
ATOM   1232  CA  ARG H 162       3.456  24.027  30.175  1.00 37.72           C  
ATOM   1233  CB  ARG H 162       2.375  24.728  31.013  1.00 42.97           C  
ATOM   1234  CG  ARG H 162       0.925  24.400  30.642  1.00 42.42           C  
ATOM   1235  CD  ARG H 162      -0.084  25.052  31.595  1.00 43.19           C  
ATOM   1236  NE  ARG H 162      -1.457  24.831  31.057  1.00  0.00           N  
ATOM   1237  CZ  ARG H 162      -2.068  25.817  30.338  1.00  0.00           C  
ATOM   1238  NH1 ARG H 162      -1.431  27.005  30.130  1.00  0.00           N1+
ATOM   1239  NH2 ARG H 162      -3.316  25.619  29.823  1.00  0.00           N  
ATOM   1240  C   ARG H 162       3.371  24.528  28.788  1.00 38.88           C  
ATOM   1241  O   ARG H 162       3.301  25.733  28.577  1.00 39.28           O  
ATOM   1242  N   TRP H 163       3.414  23.622  27.800  1.00 38.46           N  
ATOM   1243  CA  TRP H 163       3.350  24.075  26.448  1.00 38.17           C  
ATOM   1244  CB  TRP H 163       2.068  24.873  26.158  1.00  0.00           C  
ATOM   1245  CG  TRP H 163       0.851  24.002  25.982  1.00  0.00           C  
ATOM   1246  CD2 TRP H 163       0.031  24.025  24.805  1.00  0.00           C  
ATOM   1247  CD1 TRP H 163       0.289  23.090  26.828  1.00  0.00           C  
ATOM   1248  NE1 TRP H 163      -0.813  22.518  26.235  1.00  0.00           N  
ATOM   1249  CE2 TRP H 163      -0.987  23.091  24.991  1.00  0.00           C  
ATOM   1250  CE3 TRP H 163       0.119  24.766  23.662  1.00  0.00           C  
ATOM   1251  CZ2 TRP H 163      -1.933  22.882  24.031  1.00  0.00           C  
ATOM   1252  CZ3 TRP H 163      -0.837  24.551  22.692  1.00  0.00           C  
ATOM   1253  CH2 TRP H 163      -1.843  23.625  22.874  1.00  0.00           C  
ATOM   1254  C   TRP H 163       4.530  24.941  26.157  1.00 37.61           C  
ATOM   1255  O   TRP H 163       4.497  25.718  25.205  1.00 37.82           O  
ATOM   1256  N   LYS H 164       5.633  24.844  26.927  1.00 56.52           N  
ATOM   1257  CA  LYS H 164       6.648  25.759  26.512  1.00 58.72           C  
ATOM   1258  CB  LYS H 164       6.877  26.954  27.454  1.00 61.09           C  
ATOM   1259  CG  LYS H 164       5.747  27.982  27.496  1.00113.66           C  
ATOM   1260  CD  LYS H 164       5.973  29.052  28.567  1.00  0.00           C  
ATOM   1261  CE  LYS H 164       4.871  30.109  28.644  1.00  0.00           C  
ATOM   1262  NZ  LYS H 164       3.874  29.730  29.670  1.00  0.00           N1+
ATOM   1263  C   LYS H 164       7.916  24.987  26.538  1.00 55.70           C  
ATOM   1264  O   LYS H 164       8.141  24.174  27.432  1.00 53.08           O  
ATOM   1265  N   SER H 165       8.785  25.215  25.539  1.00 48.54           N  
ATOM   1266  CA  SER H 165      10.005  24.480  25.542  1.00 53.26           C  
ATOM   1267  CB  SER H 165      10.074  23.419  24.429  1.00 54.18           C  
ATOM   1268  OG  SER H 165      11.312  22.725  24.486  1.00  0.00           O  
ATOM   1269  C   SER H 165      11.120  25.449  25.315  1.00 53.12           C  
ATOM   1270  O   SER H 165      10.944  26.502  24.704  1.00 57.67           O  
ATOM   1271  N   SER H 166      12.305  25.119  25.855  1.00 48.52           N  
ATOM   1272  CA  SER H 166      13.467  25.928  25.646  1.00 52.15           C  
ATOM   1273  CB  SER H 166      14.002  26.578  26.931  1.00 56.70           C  
ATOM   1274  OG  SER H 166      13.042  27.484  27.457  1.00  0.00           O  
ATOM   1275  C   SER H 166      14.507  24.984  25.158  1.00 54.07           C  
ATOM   1276  O   SER H 166      14.573  23.843  25.612  1.00 57.72           O  
ATOM   1277  N   ALA H 167      15.344  25.428  24.205  1.00 51.09           N  
ATOM   1278  CA  ALA H 167      16.318  24.517  23.685  1.00 50.74           C  
ATOM   1279  CB  ALA H 167      16.011  24.029  22.258  1.00 51.91           C  
ATOM   1280  C   ALA H 167      17.644  25.195  23.646  1.00 51.66           C  
ATOM   1281  O   ALA H 167      17.742  26.421  23.604  1.00 52.62           O  
ATOM   1282  N   SER H 168      18.715  24.382  23.703  1.00 51.97           N  
ATOM   1283  CA  SER H 168      20.035  24.922  23.625  1.00 58.46           C  
ATOM   1284  CB  SER H 168      21.137  23.955  24.085  1.00 60.65           C  
ATOM   1285  OG  SER H 168      21.200  22.847  23.201  1.00  0.00           O  
ATOM   1286  C   SER H 168      20.280  25.243  22.187  1.00 64.80           C  
ATOM   1287  O   SER H 168      19.678  24.652  21.293  1.00 67.45           O  
ATOM   1288  N   HIS H 169      21.201  26.188  21.936  1.00 68.29           N  
ATOM   1289  CA  HIS H 169      21.471  26.669  20.612  1.00 72.27           C  
ATOM   1290  ND1 HIS H 169      21.996  29.145  18.535  1.00  0.00           N  
ATOM   1291  CG  HIS H 169      22.827  28.289  19.222  1.00 83.48           C  
ATOM   1292  CB  HIS H 169      22.543  27.773  20.598  1.00 77.07           C  
ATOM   1293  NE2 HIS H 169      23.733  28.744  17.206  1.00 81.44           N  
ATOM   1294  CD2 HIS H 169      23.883  28.055  18.395  1.00  0.00           C  
ATOM   1295  CE1 HIS H 169      22.585  29.385  17.336  1.00  0.00           C  
ATOM   1296  C   HIS H 169      21.973  25.557  19.748  1.00 71.44           C  
ATOM   1297  O   HIS H 169      21.580  25.433  18.589  1.00 73.66           O  
ATOM   1298  N   HIS H 170      22.846  24.697  20.295  1.00 68.50           N  
ATOM   1299  CA  HIS H 170      23.451  23.683  19.486  1.00 68.96           C  
ATOM   1300  ND1 HIS H 170      25.932  24.661  21.213  1.00  0.00           N  
ATOM   1301  CG  HIS H 170      25.772  23.496  20.497  1.00 79.25           C  
ATOM   1302  CB  HIS H 170      24.456  22.814  20.265  1.00 71.82           C  
ATOM   1303  NE2 HIS H 170      27.957  24.056  20.522  1.00  0.00           N  
ATOM   1304  CD2 HIS H 170      27.019  23.141  20.082  1.00  0.00           C  
ATOM   1305  CE1 HIS H 170      27.257  24.951  21.196  1.00  0.00           C  
ATOM   1306  C   HIS H 170      22.417  22.766  18.905  1.00 69.59           C  
ATOM   1307  O   HIS H 170      22.506  22.388  17.739  1.00 71.10           O  
ATOM   1308  N   PHE H 171      21.430  22.359  19.717  1.00 69.05           N  
ATOM   1309  CA  PHE H 171      20.420  21.408  19.339  1.00 67.82           C  
ATOM   1310  CB  PHE H 171      19.842  20.662  20.552  1.00 64.15           C  
ATOM   1311  CG  PHE H 171      20.990  19.870  21.086  1.00 66.79           C  
ATOM   1312  CD1 PHE H 171      21.268  18.615  20.597  1.00 64.91           C  
ATOM   1313  CD2 PHE H 171      21.811  20.388  22.059  1.00 66.07           C  
ATOM   1314  CE1 PHE H 171      22.330  17.889  21.083  1.00 64.68           C  
ATOM   1315  CE2 PHE H 171      22.874  19.668  22.550  1.00 64.88           C  
ATOM   1316  CZ  PHE H 171      23.136  18.413  22.062  1.00 65.74           C  
ATOM   1317  C   PHE H 171      19.309  21.946  18.493  1.00 69.69           C  
ATOM   1318  O   PHE H 171      18.637  21.174  17.811  1.00 69.45           O  
ATOM   1319  N   ARG H 172      19.046  23.264  18.553  1.00 69.62           N  
ATOM   1320  CA  ARG H 172      17.903  23.852  17.912  1.00 70.21           C  
ATOM   1321  CB  ARG H 172      17.946  25.390  18.004  1.00 72.89           C  
ATOM   1322  CG  ARG H 172      18.022  25.861  19.464  1.00 77.40           C  
ATOM   1323  CD  ARG H 172      18.414  27.329  19.670  1.00 80.28           C  
ATOM   1324  NE  ARG H 172      18.498  27.560  21.145  1.00112.76           N  
ATOM   1325  CZ  ARG H 172      19.351  28.496  21.661  1.00124.23           C  
ATOM   1326  NH1 ARG H 172      20.104  29.267  20.825  1.00135.19           N1+
ATOM   1327  NH2 ARG H 172      19.459  28.657  23.013  1.00120.04           N  
ATOM   1328  C   ARG H 172      17.803  23.418  16.479  1.00 71.34           C  
ATOM   1329  O   ARG H 172      18.761  23.478  15.711  1.00 70.95           O  
ATOM   1330  N   GLY H 173      16.596  22.930  16.112  1.00 72.27           N  
ATOM   1331  CA  GLY H 173      16.261  22.494  14.786  1.00 74.51           C  
ATOM   1332  C   GLY H 173      16.302  20.993  14.735  1.00 76.57           C  
ATOM   1333  O   GLY H 173      15.502  20.369  14.040  1.00 82.58           O  
ATOM   1334  N   ARG H 174      17.293  20.388  15.415  1.00 72.58           N  
ATOM   1335  CA  ARG H 174      17.475  18.962  15.487  1.00 73.38           C  
ATOM   1336  CB  ARG H 174      18.906  18.585  15.900  1.00 71.59           C  
ATOM   1337  CG  ARG H 174      19.966  19.073  14.912  1.00 73.79           C  
ATOM   1338  CD  ARG H 174      21.397  18.767  15.351  1.00 77.18           C  
ATOM   1339  NE  ARG H 174      21.785  17.461  14.751  1.00 79.77           N  
ATOM   1340  CZ  ARG H 174      22.786  16.718  15.308  1.00 82.91           C  
ATOM   1341  NH1 ARG H 174      23.388  17.127  16.464  1.00 83.84           N1+
ATOM   1342  NH2 ARG H 174      23.185  15.560  14.709  1.00 82.74           N  
ATOM   1343  C   ARG H 174      16.554  18.299  16.472  1.00 73.18           C  
ATOM   1344  O   ARG H 174      16.081  17.187  16.238  1.00 72.86           O  
ATOM   1345  N   VAL H 175      16.289  18.968  17.612  1.00 70.19           N  
ATOM   1346  CA  VAL H 175      15.606  18.334  18.707  1.00 64.53           C  
ATOM   1347  CB  VAL H 175      16.353  18.503  19.995  1.00 63.02           C  
ATOM   1348  CG1 VAL H 175      15.452  18.062  21.146  1.00 63.05           C  
ATOM   1349  CG2 VAL H 175      17.657  17.699  19.916  1.00 58.65           C  
ATOM   1350  C   VAL H 175      14.244  18.907  18.925  1.00 62.09           C  
ATOM   1351  O   VAL H 175      14.007  20.101  18.746  1.00 66.20           O  
ATOM   1352  N   LEU H 176      13.300  18.024  19.311  1.00 58.86           N  
ATOM   1353  CA  LEU H 176      11.971  18.439  19.643  1.00 61.11           C  
ATOM   1354  CB  LEU H 176      10.924  18.021  18.596  1.00 63.94           C  
ATOM   1355  CG  LEU H 176      11.189  18.617  17.200  1.00  0.00           C  
ATOM   1356  CD1 LEU H 176      10.092  18.220  16.202  1.00  0.00           C  
ATOM   1357  CD2 LEU H 176      11.418  20.135  17.269  1.00  0.00           C  
ATOM   1358  C   LEU H 176      11.622  17.755  20.929  1.00 60.10           C  
ATOM   1359  O   LEU H 176      11.744  16.537  21.042  1.00 59.54           O  
ATOM   1360  N   ILE H 177      11.179  18.525  21.943  1.00 58.43           N  
ATOM   1361  CA  ILE H 177      10.842  17.921  23.201  1.00 53.18           C  
ATOM   1362  CB  ILE H 177      11.580  18.511  24.367  1.00 54.19           C  
ATOM   1363  CG1 ILE H 177      13.099  18.398  24.156  1.00 54.11           C  
ATOM   1364  CG2 ILE H 177      11.100  17.788  25.634  1.00 51.76           C  
ATOM   1365  CD1 ILE H 177      13.915  19.216  25.158  1.00 58.53           C  
ATOM   1366  C   ILE H 177       9.385  18.159  23.432  1.00 58.49           C  
ATOM   1367  O   ILE H 177       8.904  19.284  23.309  1.00 57.79           O  
ATOM   1368  N   SER H 178       8.637  17.089  23.767  1.00 57.61           N  
ATOM   1369  CA  SER H 178       7.228  17.253  23.964  1.00 58.26           C  
ATOM   1370  CB  SER H 178       6.391  16.779  22.765  1.00 62.98           C  
ATOM   1371  OG  SER H 178       6.585  15.388  22.559  1.00  0.00           O  
ATOM   1372  C   SER H 178       6.812  16.433  25.140  1.00 57.85           C  
ATOM   1373  O   SER H 178       7.584  15.635  25.668  1.00 58.92           O  
ATOM   1374  N   ALA H 179       5.574  16.657  25.617  1.00 55.97           N  
ATOM   1375  CA  ALA H 179       5.061  15.856  26.685  1.00 53.61           C  
ATOM   1376  CB  ALA H 179       4.781  16.647  27.975  1.00 51.27           C  
ATOM   1377  C   ALA H 179       3.758  15.319  26.200  1.00 62.61           C  
ATOM   1378  O   ALA H 179       2.927  16.064  25.684  1.00 65.32           O  
ATOM   1379  N   VAL H 180       3.527  14.003  26.356  1.00 64.91           N  
ATOM   1380  CA  VAL H 180       2.270  13.526  25.877  1.00 70.94           C  
ATOM   1381  CB  VAL H 180       2.160  12.025  25.835  1.00 74.82           C  
ATOM   1382  CG1 VAL H 180       3.134  11.502  24.764  1.00  0.00           C  
ATOM   1383  CG2 VAL H 180       2.465  11.455  27.230  1.00  0.00           C  
ATOM   1384  C   VAL H 180       1.267  14.099  26.800  1.00 72.27           C  
ATOM   1385  O   VAL H 180       1.248  13.783  27.989  1.00 75.54           O  
ATOM   1386  N   ASP H 181       0.451  15.022  26.252  1.00  0.00           N  
ATOM   1387  CA  ASP H 181      -0.530  15.711  27.028  1.00  0.00           C  
ATOM   1388  CB  ASP H 181      -0.177  17.182  27.325  1.00  0.00           C  
ATOM   1389  CG  ASP H 181       1.032  17.268  28.246  1.00  0.00           C  
ATOM   1390  OD1 ASP H 181       1.934  16.397  28.133  1.00  0.00           O  
ATOM   1391  OD2 ASP H 181       1.080  18.228  29.061  1.00  0.00           O1-
ATOM   1392  C   ASP H 181      -1.796  15.785  26.239  1.00  0.00           C  
ATOM   1393  O   ASP H 181      -1.787  15.915  25.016  1.00  0.00           O  
ATOM   1394  N   LEU H 182      -2.922  15.677  26.961  1.00  0.00           N  
ATOM   1395  CA  LEU H 182      -4.245  15.888  26.458  1.00  0.00           C  
ATOM   1396  CB  LEU H 182      -5.274  14.867  26.985  1.00  0.00           C  
ATOM   1397  CG  LEU H 182      -6.619  14.815  26.218  1.00  0.00           C  
ATOM   1398  CD1 LEU H 182      -7.641  13.938  26.961  1.00  0.00           C  
ATOM   1399  CD2 LEU H 182      -7.171  16.199  25.844  1.00  0.00           C  
ATOM   1400  C   LEU H 182      -4.529  17.204  27.103  1.00  0.00           C  
ATOM   1401  O   LEU H 182      -3.785  18.161  26.895  1.00  0.00           O  
ATOM   1402  N   THR H 183      -5.606  17.312  27.899  1.00  0.00           N  
ATOM   1403  CA  THR H 183      -5.746  18.537  28.623  1.00  0.00           C  
ATOM   1404  CB  THR H 183      -6.958  18.573  29.507  1.00  0.00           C  
ATOM   1405  OG1 THR H 183      -6.876  17.553  30.492  1.00  0.00           O  
ATOM   1406  CG2 THR H 183      -8.211  18.381  28.635  1.00  0.00           C  
ATOM   1407  C   THR H 183      -4.540  18.556  29.503  1.00  0.00           C  
ATOM   1408  O   THR H 183      -3.862  19.572  29.648  1.00  0.00           O  
ATOM   1409  N   GLY H 184      -4.242  17.384  30.093  1.00  0.00           N  
ATOM   1410  CA  GLY H 184      -3.074  17.180  30.898  1.00  0.00           C  
ATOM   1411  C   GLY H 184      -2.421  15.991  30.280  1.00  0.00           C  
ATOM   1412  O   GLY H 184      -3.081  15.275  29.531  1.00  0.00           O  
ATOM   1413  N   SER H 185      -1.127  15.743  30.591  1.00 71.66           N  
ATOM   1414  CA  SER H 185      -0.403  14.665  29.982  1.00 74.53           C  
ATOM   1415  CB  SER H 185       0.961  14.409  30.647  1.00 76.12           C  
ATOM   1416  OG  SER H 185       1.771  15.572  30.571  1.00  0.00           O  
ATOM   1417  C   SER H 185      -1.195  13.412  30.137  1.00 78.22           C  
ATOM   1418  O   SER H 185      -1.351  12.897  31.242  1.00 78.86           O  
ATOM   1419  N   SER H 186      -1.730  12.890  29.014  1.00 80.15           N  
ATOM   1420  CA  SER H 186      -2.487  11.687  29.147  1.00 82.30           C  
ATOM   1421  CB  SER H 186      -3.202  11.247  27.849  1.00 84.98           C  
ATOM   1422  OG  SER H 186      -4.129  12.242  27.439  1.00 88.59           O  
ATOM   1423  C   SER H 186      -1.516  10.659  29.631  1.00 81.24           C  
ATOM   1424  O   SER H 186      -1.771  10.033  30.659  1.00 81.51           O  
ATOM   1425  N   PRO H 187      -0.404  10.438  28.964  1.00 79.06           N  
ATOM   1426  CA  PRO H 187       0.553   9.587  29.599  1.00 76.75           C  
ATOM   1427  CD  PRO H 187      -0.394  10.244  27.518  1.00  0.00           C  
ATOM   1428  CB  PRO H 187       1.377   8.927  28.494  1.00 77.76           C  
ATOM   1429  CG  PRO H 187       0.462   8.993  27.264  1.00  0.00           C  
ATOM   1430  C   PRO H 187       1.375  10.472  30.481  1.00 74.34           C  
ATOM   1431  O   PRO H 187       1.548  11.649  30.185  1.00 72.13           O  
ATOM   1432  N   PRO H 188       1.907   9.969  31.523  1.00 74.44           N  
ATOM   1433  CA  PRO H 188       2.721  10.814  32.351  1.00 69.52           C  
ATOM   1434  CD  PRO H 188       1.167   8.992  32.306  1.00  0.00           C  
ATOM   1435  CB  PRO H 188       2.795  10.113  33.705  1.00 71.13           C  
ATOM   1436  CG  PRO H 188       1.487   9.307  33.775  1.00120.39           C  
ATOM   1437  C   PRO H 188       4.066  11.029  31.709  1.00 66.94           C  
ATOM   1438  O   PRO H 188       4.992  11.424  32.416  1.00 63.16           O  
ATOM   1439  N   ILE H 189       4.207  10.780  30.386  1.00 67.33           N  
ATOM   1440  CA  ILE H 189       5.512  10.725  29.774  1.00 65.14           C  
ATOM   1441  CB  ILE H 189       5.640   9.539  28.858  1.00 69.16           C  
ATOM   1442  CG1 ILE H 189       5.409   8.235  29.640  1.00  0.00           C  
ATOM   1443  CG2 ILE H 189       7.009   9.596  28.161  1.00 69.43           C  
ATOM   1444  CD1 ILE H 189       5.205   7.013  28.744  1.00  0.00           C  
ATOM   1445  C   ILE H 189       5.889  11.943  28.963  1.00 61.85           C  
ATOM   1446  O   ILE H 189       5.058  12.584  28.322  1.00 64.05           O  
ATOM   1447  N   SER H 190       7.206  12.284  29.005  1.00 57.62           N  
ATOM   1448  CA  SER H 190       7.802  13.359  28.254  1.00 54.94           C  
ATOM   1449  CB  SER H 190       8.637  14.326  29.115  1.00 47.34           C  
ATOM   1450  OG  SER H 190       9.763  13.649  29.656  1.00  0.00           O  
ATOM   1451  C   SER H 190       8.733  12.728  27.262  1.00 58.35           C  
ATOM   1452  O   SER H 190       9.293  11.663  27.520  1.00 62.54           O  
ATOM   1453  N   SER H 191       8.928  13.369  26.088  1.00 53.42           N  
ATOM   1454  CA  SER H 191       9.732  12.754  25.072  1.00 56.10           C  
ATOM   1455  CB  SER H 191       8.908  12.291  23.863  1.00 54.33           C  
ATOM   1456  OG  SER H 191       9.767  11.698  22.905  1.00  0.00           O  
ATOM   1457  C   SER H 191      10.748  13.717  24.547  1.00 55.29           C  
ATOM   1458  O   SER H 191      10.589  14.933  24.633  1.00 54.71           O  
ATOM   1459  N   LEU H 192      11.848  13.155  24.002  1.00 53.72           N  
ATOM   1460  CA  LEU H 192      12.910  13.913  23.404  1.00 54.03           C  
ATOM   1461  CB  LEU H 192      14.179  13.905  24.269  1.00 53.53           C  
ATOM   1462  CG  LEU H 192      15.396  14.557  23.597  1.00 58.37           C  
ATOM   1463  CD1 LEU H 192      15.116  16.016  23.232  1.00 99.44           C  
ATOM   1464  CD2 LEU H 192      16.650  14.396  24.471  1.00 94.64           C  
ATOM   1465  C   LEU H 192      13.257  13.248  22.109  1.00 60.21           C  
ATOM   1466  O   LEU H 192      13.718  12.110  22.099  1.00 59.20           O  
ATOM   1467  N   GLU H 193      13.069  13.949  20.975  1.00 64.05           N  
ATOM   1468  CA  GLU H 193      13.368  13.335  19.713  1.00 66.13           C  
ATOM   1469  CB  GLU H 193      12.198  13.389  18.717  1.00 68.64           C  
ATOM   1470  CG  GLU H 193      12.476  12.655  17.405  1.00 74.11           C  
ATOM   1471  CD  GLU H 193      11.242  12.783  16.524  1.00 83.75           C  
ATOM   1472  OE1 GLU H 193      10.371  13.634  16.847  1.00 89.07           O  
ATOM   1473  OE2 GLU H 193      11.153  12.032  15.517  1.00 85.59           O1-
ATOM   1474  C   GLU H 193      14.521  14.058  19.096  1.00 65.71           C  
ATOM   1475  O   GLU H 193      14.535  15.286  19.029  1.00 66.54           O  
ATOM   1476  N   ILE H 194      15.535  13.298  18.637  1.00 66.98           N  
ATOM   1477  CA  ILE H 194      16.659  13.898  17.984  1.00 68.82           C  
ATOM   1478  CB  ILE H 194      17.973  13.663  18.677  1.00 63.82           C  
ATOM   1479  CG1 ILE H 194      19.059  14.560  18.061  1.00  0.00           C  
ATOM   1480  CG2 ILE H 194      18.297  12.163  18.637  1.00  0.00           C  
ATOM   1481  CD1 ILE H 194      20.339  14.628  18.893  1.00 68.16           C  
ATOM   1482  C   ILE H 194      16.737  13.318  16.605  1.00 72.73           C  
ATOM   1483  O   ILE H 194      16.679  12.103  16.425  1.00 72.06           O  
ATOM   1484  N   LYS H 195      16.872  14.189  15.583  1.00 74.56           N  
ATOM   1485  CA  LYS H 195      16.881  13.730  14.222  1.00 75.11           C  
ATOM   1486  CB  LYS H 195      15.904  14.497  13.306  1.00 77.33           C  
ATOM   1487  CG  LYS H 195      14.427  14.252  13.616  1.00  0.00           C  
ATOM   1488  CD  LYS H 195      13.491  15.237  12.911  1.00  0.00           C  
ATOM   1489  CE  LYS H 195      13.568  15.165  11.384  1.00  0.00           C  
ATOM   1490  NZ  LYS H 195      12.636  16.145  10.783  1.00  0.00           N1+
ATOM   1491  C   LYS H 195      18.240  13.931  13.634  1.00 75.08           C  
ATOM   1492  O   LYS H 195      19.112  14.556  14.237  1.00 74.62           O  
ATOM   1493  N   ASN H 196      18.440  13.383  12.416  1.00 77.51           N  
ATOM   1494  CA  ASN H 196      19.675  13.510  11.695  1.00 79.38           C  
ATOM   1495  CB  ASN H 196      19.947  14.948  11.216  1.00 81.25           C  
ATOM   1496  CG  ASN H 196      18.897  15.303  10.171  1.00  0.00           C  
ATOM   1497  OD1 ASN H 196      18.663  14.550   9.227  1.00  0.00           O  
ATOM   1498  ND2 ASN H 196      18.233  16.475  10.350  1.00  0.00           N  
ATOM   1499  C   ASN H 196      20.804  13.085  12.577  1.00 76.69           C  
ATOM   1500  O   ASN H 196      21.768  13.823  12.774  1.00 76.30           O  
ATOM   1501  N   LEU H 197      20.722  11.855  13.113  1.00 74.99           N  
ATOM   1502  CA  LEU H 197      21.711  11.355  14.025  1.00 74.43           C  
ATOM   1503  CB  LEU H 197      21.338   9.979  14.611  1.00 72.28           C  
ATOM   1504  CG  LEU H 197      20.067  10.005  15.479  1.00 68.64           C  
ATOM   1505  CD1 LEU H 197      19.744   8.612  16.041  1.00 65.84           C  
ATOM   1506  CD2 LEU H 197      20.170  11.071  16.580  1.00 64.33           C  
ATOM   1507  C   LEU H 197      23.030  11.204  13.334  1.00 77.90           C  
ATOM   1508  O   LEU H 197      23.103  10.838  12.161  1.00 80.30           O  
ATOM   1509  N   THR H 198      24.115  11.504  14.076  1.00 78.96           N  
ATOM   1510  CA  THR H 198      25.455  11.406  13.575  1.00 80.86           C  
ATOM   1511  CB  THR H 198      26.119  12.741  13.409  1.00 86.29           C  
ATOM   1512  OG1 THR H 198      26.241  13.387  14.667  1.00  0.00           O  
ATOM   1513  CG2 THR H 198      25.266  13.596  12.456  1.00  0.00           C  
ATOM   1514  C   THR H 198      26.250  10.640  14.586  1.00 78.92           C  
ATOM   1515  O   THR H 198      25.757  10.315  15.663  1.00 78.09           O  
ATOM   1516  N   SER H 199      27.516  10.326  14.249  1.00 79.43           N  
ATOM   1517  CA  SER H 199      28.378   9.554  15.100  1.00 80.64           C  
ATOM   1518  CB  SER H 199      29.755   9.290  14.465  1.00 84.10           C  
ATOM   1519  OG  SER H 199      29.615   8.535  13.272  1.00 85.19           O  
ATOM   1520  C   SER H 199      28.632  10.316  16.364  1.00 78.92           C  
ATOM   1521  O   SER H 199      28.801   9.730  17.432  1.00 78.63           O  
ATOM   1522  N   ASP H 200      28.650  11.654  16.261  1.00 78.44           N  
ATOM   1523  CA  ASP H 200      28.950  12.558  17.339  1.00 81.33           C  
ATOM   1524  CB  ASP H 200      28.967  14.019  16.841  1.00 89.29           C  
ATOM   1525  CG  ASP H 200      29.377  14.963  17.961  1.00 99.16           C  
ATOM   1526  OD1 ASP H 200      28.634  15.054  18.973  1.00  0.00           O  
ATOM   1527  OD2 ASP H 200      30.434  15.633  17.804  1.00  0.00           O1-
ATOM   1528  C   ASP H 200      27.907  12.443  18.413  1.00 77.61           C  
ATOM   1529  O   ASP H 200      28.195  12.636  19.592  1.00 77.49           O  
ATOM   1530  N   ASP H 201      26.665  12.121  18.018  1.00 74.50           N  
ATOM   1531  CA  ASP H 201      25.512  12.072  18.872  1.00 71.44           C  
ATOM   1532  CB  ASP H 201      24.195  11.920  18.093  1.00 74.11           C  
ATOM   1533  CG  ASP H 201      23.909  13.269  17.449  1.00 79.86           C  
ATOM   1534  OD1 ASP H 201      24.401  14.293  17.992  1.00 83.47           O  
ATOM   1535  OD2 ASP H 201      23.197  13.297  16.410  1.00 79.99           O1-
ATOM   1536  C   ASP H 201      25.572  10.983  19.903  1.00 69.22           C  
ATOM   1537  O   ASP H 201      24.817  11.041  20.872  1.00 65.55           O  
ATOM   1538  N   THR H 202      26.402   9.936  19.715  1.00 67.91           N  
ATOM   1539  CA  THR H 202      26.423   8.866  20.680  1.00 66.21           C  
ATOM   1540  CB  THR H 202      27.473   7.828  20.424  1.00 65.76           C  
ATOM   1541  OG1 THR H 202      28.763   8.416  20.434  1.00 64.62           O  
ATOM   1542  CG2 THR H 202      27.206   7.181  19.064  1.00 62.78           C  
ATOM   1543  C   THR H 202      26.673   9.417  22.047  1.00 63.32           C  
ATOM   1544  O   THR H 202      27.662  10.110  22.287  1.00 61.04           O  
ATOM   1545  N   ALA H 203      25.747   9.123  22.985  1.00 60.56           N  
ATOM   1546  CA  ALA H 203      25.896   9.604  24.327  1.00 59.91           C  
ATOM   1547  CB  ALA H 203      25.842  11.135  24.446  1.00 58.43           C  
ATOM   1548  C   ALA H 203      24.772   9.059  25.153  1.00 55.45           C  
ATOM   1549  O   ALA H 203      23.875   8.387  24.647  1.00 52.78           O  
ATOM   1550  N   VAL H 204      24.820   9.320  26.475  1.00 53.06           N  
ATOM   1551  CA  VAL H 204      23.773   8.891  27.356  1.00 52.42           C  
ATOM   1552  CB  VAL H 204      24.272   8.467  28.706  1.00 50.72           C  
ATOM   1553  CG1 VAL H 204      23.069   8.070  29.574  1.00 49.50           C  
ATOM   1554  CG2 VAL H 204      25.304   7.344  28.514  1.00 55.03           C  
ATOM   1555  C   VAL H 204      22.877  10.074  27.556  1.00 54.99           C  
ATOM   1556  O   VAL H 204      23.350  11.188  27.775  1.00 57.93           O  
ATOM   1557  N   TYR H 205      21.545   9.865  27.483  1.00 50.54           N  
ATOM   1558  CA  TYR H 205      20.634  10.967  27.625  1.00 50.78           C  
ATOM   1559  CB  TYR H 205      19.603  11.063  26.484  1.00 51.44           C  
ATOM   1560  CG  TYR H 205      20.327  11.406  25.226  1.00 54.68           C  
ATOM   1561  CD1 TYR H 205      20.913  10.431  24.452  1.00 54.31           C  
ATOM   1562  CD2 TYR H 205      20.413  12.717  24.818  1.00 57.32           C  
ATOM   1563  CE1 TYR H 205      21.578  10.760  23.294  1.00 57.17           C  
ATOM   1564  CE2 TYR H 205      21.077  13.052  23.662  1.00 54.47           C  
ATOM   1565  CZ  TYR H 205      21.660  12.073  22.896  1.00 54.29           C  
ATOM   1566  OH  TYR H 205      22.343  12.419  21.709  1.00 62.91           O  
ATOM   1567  C   TYR H 205      19.866  10.795  28.900  1.00 55.97           C  
ATOM   1568  O   TYR H 205      19.193   9.786  29.108  1.00 59.86           O  
ATOM   1569  N   PHE H 206      19.942  11.810  29.788  1.00 50.35           N  
ATOM   1570  CA  PHE H 206      19.272  11.735  31.056  1.00 50.14           C  
ATOM   1571  CB  PHE H 206      20.121  12.207  32.255  1.00 49.23           C  
ATOM   1572  CG  PHE H 206      21.343  11.371  32.426  1.00 50.35           C  
ATOM   1573  CD1 PHE H 206      22.505  11.697  31.768  1.00 52.92           C  
ATOM   1574  CD2 PHE H 206      21.341  10.275  33.256  1.00 49.52           C  
ATOM   1575  CE1 PHE H 206      23.642  10.939  31.926  1.00 56.14           C  
ATOM   1576  CE2 PHE H 206      22.474   9.513  33.419  1.00 58.83           C  
ATOM   1577  CZ  PHE H 206      23.629   9.842  32.753  1.00 59.44           C  
ATOM   1578  C   PHE H 206      18.129  12.702  31.033  1.00 54.08           C  
ATOM   1579  O   PHE H 206      18.202  13.754  30.402  1.00 55.10           O  
ATOM   1580  N   CYS H 207      17.017  12.344  31.705  1.00 51.05           N  
ATOM   1581  CA  CYS H 207      15.948  13.282  31.880  1.00 50.08           C  
ATOM   1582  CB  CYS H 207      14.532  12.726  31.572  1.00 48.29           C  
ATOM   1583  SG  CYS H 207      14.073  11.250  32.535  1.00 67.89           S  
ATOM   1584  C   CYS H 207      16.028  13.650  33.322  1.00 52.15           C  
ATOM   1585  O   CYS H 207      16.332  12.809  34.166  1.00 55.16           O  
ATOM   1586  N   THR H 208      15.827  14.938  33.645  1.00 43.89           N  
ATOM   1587  CA  THR H 208      15.920  15.338  35.014  1.00 42.55           C  
ATOM   1588  CB  THR H 208      17.259  15.911  35.349  1.00 46.17           C  
ATOM   1589  OG1 THR H 208      17.299  16.292  36.713  1.00  0.00           O  
ATOM   1590  CG2 THR H 208      17.530  17.108  34.426  1.00  0.00           C  
ATOM   1591  C   THR H 208      14.886  16.383  35.247  1.00 47.04           C  
ATOM   1592  O   THR H 208      14.470  17.062  34.309  1.00 48.23           O  
ATOM   1593  N   THR H 209      14.417  16.510  36.506  1.00 46.18           N  
ATOM   1594  CA  THR H 209      13.427  17.501  36.806  1.00 46.16           C  
ATOM   1595  CB  THR H 209      12.022  16.993  36.651  1.00 49.01           C  
ATOM   1596  OG1 THR H 209      11.098  18.068  36.737  1.00  0.00           O  
ATOM   1597  CG2 THR H 209      11.743  15.964  37.761  1.00  0.00           C  
ATOM   1598  C   THR H 209      13.579  17.927  38.237  1.00 50.56           C  
ATOM   1599  O   THR H 209      14.127  17.203  39.066  1.00 55.52           O  
ATOM   1600  N   THR H 210      13.081  19.136  38.561  1.00 48.46           N  
ATOM   1601  CA  THR H 210      13.116  19.595  39.917  1.00 57.59           C  
ATOM   1602  CB  THR H 210      12.839  21.062  40.064  1.00 49.95           C  
ATOM   1603  OG1 THR H 210      13.083  21.476  41.400  1.00  0.00           O  
ATOM   1604  CG2 THR H 210      11.374  21.328  39.683  1.00  0.00           C  
ATOM   1605  C   THR H 210      12.013  18.844  40.594  1.00 60.94           C  
ATOM   1606  O   THR H 210      11.140  18.297  39.926  1.00 66.58           O  
ATOM   1607  N   SER H 211      11.930  19.173  41.864  1.00 46.30           N  
ATOM   1608  CA  SER H 211      10.734  19.071  42.612  1.00 43.42           C  
ATOM   1609  CB  SER H 211      10.885  18.369  43.967  1.00  6.75           C  
ATOM   1610  OG  SER H 211       9.784  18.712  44.801  1.00 13.20           O  
ATOM   1611  C   SER H 211      10.455  20.494  43.010  1.00 46.65           C  
ATOM   1612  O   SER H 211      11.375  21.269  43.242  1.00 44.88           O  
ATOM   1613  N   THR H 212       9.191  20.920  43.090  1.00 46.42           N  
ATOM   1614  CA  THR H 212       8.977  22.268  43.546  1.00 46.63           C  
ATOM   1615  CB  THR H 212       7.653  22.804  43.106  1.00 48.02           C  
ATOM   1616  OG1 THR H 212       7.477  24.131  43.574  1.00 94.82           O  
ATOM   1617  CG2 THR H 212       6.558  21.866  43.636  1.00 92.93           C  
ATOM   1618  C   THR H 212       8.990  22.271  45.051  1.00 48.26           C  
ATOM   1619  O   THR H 212       8.560  21.300  45.669  1.00 47.38           O  
ATOM   1620  N   TYR H 213       9.514  23.350  45.681  1.00 47.44           N  
ATOM   1621  CA  TYR H 213       9.482  23.419  47.120  1.00 47.98           C  
ATOM   1622  CB  TYR H 213      10.895  23.382  47.755  1.00 49.42           C  
ATOM   1623  CG  TYR H 213      10.825  23.233  49.244  1.00 50.86           C  
ATOM   1624  CD1 TYR H 213      10.393  22.068  49.838  1.00 52.54           C  
ATOM   1625  CD2 TYR H 213      11.242  24.253  50.066  1.00 54.99           C  
ATOM   1626  CE1 TYR H 213      10.343  21.932  51.211  1.00 54.77           C  
ATOM   1627  CE2 TYR H 213      11.196  24.126  51.437  1.00 55.97           C  
ATOM   1628  CZ  TYR H 213      10.742  22.968  52.016  1.00 58.75           C  
ATOM   1629  OH  TYR H 213      10.697  22.846  53.422  1.00 60.75           O  
ATOM   1630  C   TYR H 213       8.799  24.711  47.464  1.00 51.35           C  
ATOM   1631  O   TYR H 213       9.265  25.781  47.079  1.00 48.31           O  
ATOM   1632  N   ASP H 214       7.667  24.641  48.200  1.00 50.58           N  
ATOM   1633  CA  ASP H 214       6.897  25.810  48.528  1.00 52.44           C  
ATOM   1634  CB  ASP H 214       5.379  25.590  48.376  1.00 50.75           C  
ATOM   1635  CG  ASP H 214       4.930  24.466  49.304  1.00 49.35           C  
ATOM   1636  OD1 ASP H 214       5.714  23.503  49.516  1.00  0.00           O  
ATOM   1637  OD2 ASP H 214       3.778  24.556  49.807  1.00  0.00           O1-
ATOM   1638  C   ASP H 214       7.203  26.240  49.932  1.00 53.15           C  
ATOM   1639  O   ASP H 214       6.978  25.501  50.890  1.00 53.57           O  
ATOM   1640  N   LYS H 215       7.709  27.485  50.073  1.00 54.03           N  
ATOM   1641  CA  LYS H 215       8.172  27.958  51.344  1.00 55.90           C  
ATOM   1642  CB  LYS H 215       9.541  28.633  51.181  1.00 59.79           C  
ATOM   1643  CG  LYS H 215      10.295  28.882  52.483  1.00 92.02           C  
ATOM   1644  CD  LYS H 215      10.963  27.624  53.040  1.00  0.00           C  
ATOM   1645  CE  LYS H 215      11.622  27.841  54.401  1.00  0.00           C  
ATOM   1646  NZ  LYS H 215      12.534  26.717  54.706  1.00  0.00           N1+
ATOM   1647  C   LYS H 215       7.196  28.962  51.877  1.00 57.26           C  
ATOM   1648  O   LYS H 215       6.992  30.032  51.301  1.00 54.29           O  
ATOM   1649  N   TRP H 216       6.564  28.642  53.024  1.00 55.59           N  
ATOM   1650  CA  TRP H 216       5.637  29.584  53.555  1.00 59.40           C  
ATOM   1651  CB  TRP H 216       4.333  28.953  54.098  1.00 59.97           C  
ATOM   1652  CG  TRP H 216       3.278  29.976  54.443  1.00 65.66           C  
ATOM   1653  CD2 TRP H 216       1.988  29.679  55.007  1.00 37.28           C  
ATOM   1654  CD1 TRP H 216       3.329  31.330  54.286  1.00 36.08           C  
ATOM   1655  NE1 TRP H 216       2.153  31.894  54.716  1.00  0.00           N  
ATOM   1656  CE2 TRP H 216       1.318  30.891  55.161  1.00 38.52           C  
ATOM   1657  CE3 TRP H 216       1.407  28.496  55.363  1.00  0.00           C  
ATOM   1658  CZ2 TRP H 216       0.053  30.941  55.672  1.00  0.00           C  
ATOM   1659  CZ3 TRP H 216       0.131  28.547  55.886  1.00  0.00           C  
ATOM   1660  CH2 TRP H 216      -0.531  29.747  56.037  1.00  0.00           C  
ATOM   1661  C   TRP H 216       6.328  30.293  54.676  1.00 63.71           C  
ATOM   1662  O   TRP H 216       6.304  29.849  55.825  1.00 64.69           O  
ATOM   1663  N   SER H 217       7.000  31.416  54.341  1.00 66.51           N  
ATOM   1664  CA  SER H 217       7.620  32.242  55.335  1.00 66.85           C  
ATOM   1665  CB  SER H 217       8.486  33.381  54.757  1.00 68.86           C  
ATOM   1666  OG  SER H 217       7.679  34.355  54.110  1.00164.94           O  
ATOM   1667  C   SER H 217       6.483  32.900  56.024  1.00 69.32           C  
ATOM   1668  O   SER H 217       6.541  33.231  57.205  1.00 72.49           O  
ATOM   1669  N   GLY H 218       5.391  33.063  55.264  1.00 66.00           N  
ATOM   1670  CA  GLY H 218       4.224  33.744  55.717  1.00 68.73           C  
ATOM   1671  C   GLY H 218       4.160  34.974  54.892  1.00 67.69           C  
ATOM   1672  O   GLY H 218       5.028  35.840  54.974  1.00 65.57           O  
ATOM   1673  N   LEU H 219       3.135  35.040  54.024  1.00 65.03           N  
ATOM   1674  CA  LEU H 219       2.879  36.191  53.219  1.00 66.71           C  
ATOM   1675  CB  LEU H 219       2.906  37.498  54.044  1.00 83.22           C  
ATOM   1676  CG  LEU H 219       1.783  37.581  55.090  1.00  0.00           C  
ATOM   1677  CD1 LEU H 219       1.834  38.895  55.896  1.00  0.00           C  
ATOM   1678  CD2 LEU H 219       0.416  37.336  54.435  1.00  0.00           C  
ATOM   1679  C   LEU H 219       3.930  36.322  52.173  1.00 69.20           C  
ATOM   1680  O   LEU H 219       3.778  37.114  51.243  1.00 70.29           O  
ATOM   1681  N   HIS H 220       5.008  35.518  52.244  1.00 64.67           N  
ATOM   1682  CA  HIS H 220       5.981  35.672  51.214  1.00 62.78           C  
ATOM   1683  ND1 HIS H 220       6.350  38.872  51.815  1.00  0.00           N  
ATOM   1684  CG  HIS H 220       6.741  37.701  52.426  1.00 92.19           C  
ATOM   1685  CB  HIS H 220       7.195  36.469  51.706  1.00 61.16           C  
ATOM   1686  NE2 HIS H 220       6.099  39.184  54.002  1.00  0.00           N  
ATOM   1687  CD2 HIS H 220       6.584  37.910  53.762  1.00 36.59           C  
ATOM   1688  CE1 HIS H 220       5.975  39.724  52.803  1.00 41.69           C  
ATOM   1689  C   HIS H 220       6.424  34.307  50.858  1.00 63.40           C  
ATOM   1690  O   HIS H 220       7.331  33.744  51.467  1.00 66.90           O  
ATOM   1691  N   HIS H 221       5.791  33.738  49.831  1.00 61.81           N  
ATOM   1692  CA  HIS H 221       6.128  32.410  49.458  1.00 60.21           C  
ATOM   1693  ND1 HIS H 221       3.575  33.555  48.247  1.00  0.00           N  
ATOM   1694  CG  HIS H 221       3.913  32.219  48.186  1.00102.82           C  
ATOM   1695  CB  HIS H 221       4.898  31.545  49.104  1.00 62.92           C  
ATOM   1696  NE2 HIS H 221       2.342  32.667  46.625  1.00  0.00           N  
ATOM   1697  CD2 HIS H 221       3.146  31.692  47.190  1.00  0.00           C  
ATOM   1698  CE1 HIS H 221       2.634  33.768  47.293  1.00  0.00           C  
ATOM   1699  C   HIS H 221       7.031  32.489  48.283  1.00 56.91           C  
ATOM   1700  O   HIS H 221       6.717  33.121  47.277  1.00 57.29           O  
ATOM   1701  N   ASP H 222       8.220  31.874  48.426  1.00 53.84           N  
ATOM   1702  CA  ASP H 222       9.176  31.884  47.365  1.00 51.21           C  
ATOM   1703  CB  ASP H 222      10.584  32.327  47.805  1.00 54.50           C  
ATOM   1704  CG  ASP H 222      11.340  32.803  46.576  1.00 80.68           C  
ATOM   1705  OD1 ASP H 222      10.711  32.849  45.485  1.00  0.00           O  
ATOM   1706  OD2 ASP H 222      12.549  33.137  46.710  1.00  0.00           O1-
ATOM   1707  C   ASP H 222       9.275  30.469  46.905  1.00 52.16           C  
ATOM   1708  O   ASP H 222       9.722  29.593  47.650  1.00 51.01           O  
ATOM   1709  N   GLY H 223       8.807  30.182  45.678  1.00 48.22           N  
ATOM   1710  CA  GLY H 223       8.934  28.847  45.195  1.00 49.72           C  
ATOM   1711  C   GLY H 223      10.353  28.696  44.755  1.00 52.14           C  
ATOM   1712  O   GLY H 223      10.987  29.677  44.372  1.00 51.25           O  
ATOM   1713  N   VAL H 224      10.901  27.467  44.815  1.00 49.54           N  
ATOM   1714  CA  VAL H 224      12.247  27.306  44.355  1.00 50.78           C  
ATOM   1715  CB  VAL H 224      13.268  27.240  45.445  1.00 55.29           C  
ATOM   1716  CG1 VAL H 224      13.201  28.537  46.265  1.00  0.00           C  
ATOM   1717  CG2 VAL H 224      13.032  25.950  46.248  1.00  0.00           C  
ATOM   1718  C   VAL H 224      12.328  25.974  43.689  1.00 50.66           C  
ATOM   1719  O   VAL H 224      11.566  25.065  44.015  1.00 48.02           O  
ATOM   1720  N   MET H 225      13.264  25.819  42.727  1.00 45.52           N  
ATOM   1721  CA  MET H 225      13.405  24.539  42.096  1.00 46.25           C  
ATOM   1722  CB  MET H 225      12.701  24.415  40.734  1.00 42.92           C  
ATOM   1723  CG  MET H 225      13.476  25.053  39.578  1.00 43.39           C  
ATOM   1724  SD  MET H 225      12.836  24.618  37.933  1.00  0.00           S  
ATOM   1725  CE  MET H 225      14.088  25.526  36.983  1.00  0.00           C  
ATOM   1726  C   MET H 225      14.861  24.266  41.829  1.00 48.33           C  
ATOM   1727  O   MET H 225      15.661  25.191  41.704  1.00 50.64           O  
ATOM   1728  N   ALA H 226      15.225  22.963  41.768  1.00 46.70           N  
ATOM   1729  CA  ALA H 226      16.545  22.478  41.448  1.00 50.31           C  
ATOM   1730  CB  ALA H 226      17.460  22.350  42.675  1.00 19.42           C  
ATOM   1731  C   ALA H 226      16.372  21.093  40.868  1.00 50.12           C  
ATOM   1732  O   ALA H 226      15.400  20.415  41.188  1.00 49.16           O  
ATOM   1733  N   PHE H 227      17.316  20.610  40.024  1.00 50.79           N  
ATOM   1734  CA  PHE H 227      17.133  19.347  39.345  1.00 49.44           C  
ATOM   1735  CB  PHE H 227      17.927  19.320  38.043  1.00 51.57           C  
ATOM   1736  CG  PHE H 227      17.541  20.668  37.574  1.00 53.53           C  
ATOM   1737  CD1 PHE H 227      16.233  20.933  37.237  1.00 28.86           C  
ATOM   1738  CD2 PHE H 227      18.472  21.678  37.514  1.00 38.46           C  
ATOM   1739  CE1 PHE H 227      15.858  22.190  36.829  1.00 36.09           C  
ATOM   1740  CE2 PHE H 227      18.101  22.938  37.104  1.00 37.17           C  
ATOM   1741  CZ  PHE H 227      16.796  23.193  36.757  1.00 35.56           C  
ATOM   1742  C   PHE H 227      17.584  18.241  40.247  1.00 51.03           C  
ATOM   1743  O   PHE H 227      18.710  17.751  40.165  1.00 51.70           O  
ATOM   1744  N   SER H 228      16.681  17.856  41.165  1.00 48.99           N  
ATOM   1745  CA  SER H 228      16.887  16.802  42.112  1.00 50.60           C  
ATOM   1746  CB  SER H 228      15.987  16.911  43.355  1.00 52.02           C  
ATOM   1747  OG  SER H 228      16.245  15.825  44.235  1.00  0.00           O  
ATOM   1748  C   SER H 228      16.621  15.467  41.514  1.00 52.32           C  
ATOM   1749  O   SER H 228      17.269  14.495  41.911  1.00 54.37           O  
ATOM   1750  N   SER H 229      15.666  15.351  40.558  1.00 53.90           N  
ATOM   1751  CA  SER H 229      15.461  13.959  40.239  1.00 51.97           C  
ATOM   1752  CB  SER H 229      13.984  13.539  40.173  1.00 53.19           C  
ATOM   1753  OG  SER H 229      13.376  14.080  39.011  1.00 22.69           O  
ATOM   1754  C   SER H 229      16.041  13.663  38.894  1.00 50.39           C  
ATOM   1755  O   SER H 229      15.976  14.483  37.981  1.00 49.50           O  
ATOM   1756  N   TRP H 230      16.624  12.454  38.737  1.00 49.98           N  
ATOM   1757  CA  TRP H 230      17.241  12.116  37.487  1.00 47.49           C  
ATOM   1758  CB  TRP H 230      18.777  12.074  37.572  1.00 45.19           C  
ATOM   1759  CG  TRP H 230      19.420  13.420  37.797  1.00 46.05           C  
ATOM   1760  CD2 TRP H 230      20.222  14.105  36.821  1.00 45.93           C  
ATOM   1761  CD1 TRP H 230      19.412  14.207  38.911  1.00 50.08           C  
ATOM   1762  NE1 TRP H 230      20.150  15.344  38.689  1.00 48.87           N  
ATOM   1763  CE2 TRP H 230      20.658  15.293  37.406  1.00 43.46           C  
ATOM   1764  CE3 TRP H 230      20.568  13.769  35.544  1.00 48.49           C  
ATOM   1765  CZ2 TRP H 230      21.450  16.168  36.717  1.00 45.02           C  
ATOM   1766  CZ3 TRP H 230      21.364  14.654  34.850  1.00 45.98           C  
ATOM   1767  CH2 TRP H 230      21.797  15.829  35.427  1.00 46.08           C  
ATOM   1768  C   TRP H 230      16.804  10.754  37.067  1.00 52.15           C  
ATOM   1769  O   TRP H 230      16.514   9.886  37.891  1.00 54.00           O  
ATOM   1770  N   GLY H 231      16.749  10.551  35.736  1.00 53.60           N  
ATOM   1771  CA  GLY H 231      16.405   9.281  35.184  1.00 50.22           C  
ATOM   1772  C   GLY H 231      17.639   8.444  35.236  1.00 56.00           C  
ATOM   1773  O   GLY H 231      18.725   8.938  35.530  1.00 57.32           O  
ATOM   1774  N   GLN H 232      17.490   7.139  34.948  1.00 56.76           N  
ATOM   1775  CA  GLN H 232      18.588   6.218  34.983  1.00 59.70           C  
ATOM   1776  CB  GLN H 232      18.188   4.736  34.847  1.00 64.57           C  
ATOM   1777  CG  GLN H 232      17.652   4.325  33.473  1.00 69.55           C  
ATOM   1778  CD  GLN H 232      16.192   4.728  33.348  1.00 75.98           C  
ATOM   1779  OE1 GLN H 232      15.644   5.423  34.201  1.00 70.14           O  
ATOM   1780  NE2 GLN H 232      15.541   4.273  32.246  1.00 57.06           N  
ATOM   1781  C   GLN H 232      19.543   6.537  33.870  1.00 61.09           C  
ATOM   1782  O   GLN H 232      20.742   6.289  33.985  1.00 62.29           O  
ATOM   1783  N   GLY H 233      19.025   7.061  32.740  1.00 59.74           N  
ATOM   1784  CA  GLY H 233      19.853   7.382  31.611  1.00 57.91           C  
ATOM   1785  C   GLY H 233      19.565   6.399  30.520  1.00 63.46           C  
ATOM   1786  O   GLY H 233      19.265   5.234  30.774  1.00 69.42           O  
ATOM   1787  N   THR H 234      19.635   6.874  29.259  1.00 61.18           N  
ATOM   1788  CA  THR H 234      19.407   6.022  28.126  1.00 59.96           C  
ATOM   1789  CB  THR H 234      18.168   6.381  27.355  1.00 60.42           C  
ATOM   1790  OG1 THR H 234      17.028   6.305  28.198  1.00 63.02           O  
ATOM   1791  CG2 THR H 234      18.012   5.409  26.173  1.00 55.86           C  
ATOM   1792  C   THR H 234      20.575   6.176  27.203  1.00 59.91           C  
ATOM   1793  O   THR H 234      20.880   7.275  26.745  1.00 58.76           O  
ATOM   1794  N   LEU H 235      21.256   5.058  26.886  1.00 57.94           N  
ATOM   1795  CA  LEU H 235      22.404   5.121  26.027  1.00 57.56           C  
ATOM   1796  CB  LEU H 235      23.414   3.987  26.279  1.00 61.48           C  
ATOM   1797  CG  LEU H 235      24.636   4.016  25.340  1.00 65.70           C  
ATOM   1798  CD1 LEU H 235      25.474   5.288  25.539  1.00 65.36           C  
ATOM   1799  CD2 LEU H 235      25.465   2.728  25.468  1.00 68.75           C  
ATOM   1800  C   LEU H 235      21.948   4.995  24.612  1.00 59.11           C  
ATOM   1801  O   LEU H 235      21.210   4.076  24.263  1.00 66.32           O  
ATOM   1802  N   ILE H 236      22.369   5.948  23.757  1.00 56.83           N  
ATOM   1803  CA  ILE H 236      22.034   5.870  22.367  1.00 61.45           C  
ATOM   1804  CB  ILE H 236      21.275   7.065  21.864  1.00 57.36           C  
ATOM   1805  CG1 ILE H 236      19.909   7.169  22.564  1.00 56.80           C  
ATOM   1806  CG2 ILE H 236      21.167   6.939  20.334  1.00 56.77           C  
ATOM   1807  CD1 ILE H 236      20.004   7.479  24.057  1.00  0.00           C  
ATOM   1808  C   ILE H 236      23.321   5.796  21.609  1.00 68.59           C  
ATOM   1809  O   ILE H 236      24.144   6.710  21.668  1.00 70.51           O  
ATOM   1810  N   SER H 237      23.525   4.691  20.864  1.00 69.51           N  
ATOM   1811  CA  SER H 237      24.748   4.543  20.129  1.00 66.20           C  
ATOM   1812  CB  SER H 237      25.413   3.170  20.315  1.00 62.78           C  
ATOM   1813  OG  SER H 237      25.790   2.992  21.672  1.00 93.36           O  
ATOM   1814  C   SER H 237      24.427   4.677  18.677  1.00 69.88           C  
ATOM   1815  O   SER H 237      23.506   4.039  18.166  1.00 67.71           O  
ATOM   1816  N   VAL H 238      25.199   5.524  17.972  1.00 70.72           N  
ATOM   1817  CA  VAL H 238      24.970   5.741  16.575  1.00 73.56           C  
ATOM   1818  CB  VAL H 238      24.972   7.200  16.226  1.00 72.64           C  
ATOM   1819  CG1 VAL H 238      24.741   7.346  14.714  1.00 76.28           C  
ATOM   1820  CG2 VAL H 238      23.926   7.913  17.097  1.00 71.97           C  
ATOM   1821  C   VAL H 238      26.100   5.110  15.830  1.00 77.79           C  
ATOM   1822  O   VAL H 238      27.243   5.555  15.932  1.00 75.50           O  
ATOM   1823  N   SER H 239      25.810   4.052  15.048  1.00 83.49           N  
ATOM   1824  CA  SER H 239      26.872   3.420  14.323  1.00 86.76           C  
ATOM   1825  CB  SER H 239      27.518   2.252  15.084  1.00 86.93           C  
ATOM   1826  OG  SER H 239      28.137   2.725  16.270  1.00 87.58           O  
ATOM   1827  C   SER H 239      26.309   2.857  13.060  1.00 87.70           C  
ATOM   1828  O   SER H 239      25.145   2.465  12.997  1.00 85.58           O  
ATOM   1829  N   ALA H 240      27.148   2.803  12.010  1.00 90.26           N  
ATOM   1830  CA  ALA H 240      26.727   2.260  10.756  1.00 90.32           C  
ATOM   1831  CB  ALA H 240      27.568   2.761   9.569  1.00 86.92           C  
ATOM   1832  C   ALA H 240      26.929   0.754  10.852  1.00 92.42           C  
ATOM   1833  O   ALA H 240      26.001   0.003  10.450  1.00 93.91           O  
ATOM   1834  OXT ALA H 240      28.017   0.336  11.331  1.00  0.00           O1-
TER    1835      ALA H 240 
CONECT  163  666
CONECT  666  163
CONECT  977 1583
CONECT 1583  977
END
