# Supplementary material for: Fully automated antibody structure prediction using BIOVIA tools: Validation study
Source: PLoS One. 2017 May 18;12(5):e0177923. doi: 10.1371/journal.pone.0177923 (PMC5436848; doi:10.1371/journal.pone.0177923)
Supplement: S2 Dataset — Predicted structures using the Top5 framework method, Chothia CDR definition with canonical filtering and generating 50 models. These were used in the comparison against predictions using no filtering. (ZIP) [file pone.0177923.s004.zip › 4PB0_LH_FV_FinalModel.pdb]

REMARK   Accelrys Discovery Studio PDB file
REMARK   Created:  2015-04-10T08:31:31Z
SSBOND   1 CYS L   23    CYS L   93                                     
SSBOND   2 CYS H  134    CYS H  210                                     
ATOM      1  N   ASP L   1      25.644  32.183  25.880  1.00 28.63           N1+
ATOM      2  CA  ASP L   1      25.225  31.556  27.154  1.00 28.43           C  
ATOM      3  CB  ASP L   1      25.090  30.035  26.987  1.00 29.38           C  
ATOM      4  CG  ASP L   1      23.921  29.779  26.049  1.00 32.39           C  
ATOM      5  OD1 ASP L   1      23.105  30.720  25.858  1.00 33.43           O  
ATOM      6  OD2 ASP L   1      23.832  28.642  25.514  1.00 35.02           O1-
ATOM      7  C   ASP L   1      26.244  31.828  28.210  1.00 28.28           C  
ATOM      8  O   ASP L   1      27.363  32.250  27.920  1.00 28.43           O  
ATOM      9  N   VAL L   2      25.864  31.601  29.481  1.00 25.55           N  
ATOM     10  CA  VAL L   2      26.759  31.855  30.571  1.00 24.29           C  
ATOM     11  CB  VAL L   2      26.057  31.932  31.901  1.00 24.81           C  
ATOM     12  CG1 VAL L   2      27.108  32.064  33.018  1.00 24.11           C  
ATOM     13  CG2 VAL L   2      25.050  33.096  31.846  1.00 24.45           C  
ATOM     14  C   VAL L   2      27.753  30.738  30.620  1.00 24.83           C  
ATOM     15  O   VAL L   2      27.393  29.561  30.598  1.00 24.42           O  
ATOM     16  N   VAL L   3      29.051  31.095  30.692  1.00 23.15           N  
ATOM     17  CA  VAL L   3      30.076  30.094  30.708  1.00 23.23           C  
ATOM     18  CB  VAL L   3      31.328  30.517  30.002  1.00 24.38           C  
ATOM     19  CG1 VAL L   3      32.384  29.413  30.175  1.00 24.70           C  
ATOM     20  CG2 VAL L   3      30.974  30.828  28.538  1.00 25.22           C  
ATOM     21  C   VAL L   3      30.435  29.826  32.132  1.00 23.05           C  
ATOM     22  O   VAL L   3      30.594  30.750  32.929  1.00 22.25           O  
ATOM     23  N   MET L   4      30.558  28.534  32.494  1.00 21.85           N  
ATOM     24  CA  MET L   4      30.913  28.193  33.839  1.00 21.36           C  
ATOM     25  CB  MET L   4      29.912  27.240  34.510  1.00 21.12           C  
ATOM     26  CG  MET L   4      28.506  27.835  34.603  1.00 21.80           C  
ATOM     27  SD  MET L   4      28.390  29.391  35.536  1.00 23.97           S  
ATOM     28  CE  MET L   4      28.704  28.634  37.154  1.00 23.44           C  
ATOM     29  C   MET L   4      32.252  27.522  33.782  1.00 22.85           C  
ATOM     30  O   MET L   4      32.458  26.591  33.005  1.00 22.82           O  
ATOM     31  N   THR L   5      33.207  27.990  34.613  1.00 22.28           N  
ATOM     32  CA  THR L   5      34.532  27.435  34.578  1.00 23.02           C  
ATOM     33  CB  THR L   5      35.588  28.462  34.287  1.00 25.24           C  
ATOM     34  OG1 THR L   5      35.318  29.103  33.050  1.00 27.56           O  
ATOM     35  CG2 THR L   5      36.957  27.765  34.226  1.00 27.31           C  
ATOM     36  C   THR L   5      34.839  26.866  35.929  1.00 22.94           C  
ATOM     37  O   THR L   5      34.588  27.499  36.952  1.00 22.96           O  
ATOM     38  N   GLN L   6      35.404  25.642  35.968  1.00 21.72           N  
ATOM     39  CA  GLN L   6      35.695  25.036  37.236  1.00 22.24           C  
ATOM     40  CB  GLN L   6      34.975  23.694  37.452  1.00 21.83           C  
ATOM     41  CG  GLN L   6      33.448  23.818  37.481  1.00 20.53           C  
ATOM     42  CD  GLN L   6      32.846  22.436  37.701  1.00 20.80           C  
ATOM     43  OE1 GLN L   6      31.756  22.141  37.216  1.00 20.46           O  
ATOM     44  NE2 GLN L   6      33.566  21.564  38.454  1.00 17.19           N  
ATOM     45  C   GLN L   6      37.164  24.771  37.328  1.00 24.03           C  
ATOM     46  O   GLN L   6      37.831  24.521  36.326  1.00 23.80           O  
ATOM     47  N   SER L   7      37.707  24.860  38.561  1.00 24.00           N  
ATOM     48  CA  SER L   7      39.093  24.580  38.810  1.00 24.99           C  
ATOM     49  CB  SER L   7      39.973  25.840  38.899  1.00 27.25           C  
ATOM     50  OG  SER L   7      40.010  26.516  37.650  1.00 21.77           O  
ATOM     51  C   SER L   7      39.159  23.928  40.155  1.00 25.04           C  
ATOM     52  O   SER L   7      38.364  24.259  41.035  1.00 25.10           O  
ATOM     53  N   PRO L   8      40.058  23.008  40.377  1.00 24.18           N  
ATOM     54  CA  PRO L   8      40.982  22.520  39.386  1.00 24.12           C  
ATOM     55  CD  PRO L   8      40.540  22.780  41.728  1.00 24.65           C  
ATOM     56  CB  PRO L   8      42.181  21.969  40.162  1.00 24.58           C  
ATOM     57  CG  PRO L   8      41.636  21.718  41.577  1.00 25.03           C  
ATOM     58  C   PRO L   8      40.311  21.467  38.564  1.00 25.15           C  
ATOM     59  O   PRO L   8      39.211  21.046  38.915  1.00 24.57           O  
ATOM     60  N   SER L   9      40.951  21.044  37.456  1.00 24.33           N  
ATOM     61  CA  SER L   9      40.418  19.997  36.637  1.00 25.02           C  
ATOM     62  CB  SER L   9      41.275  19.726  35.391  1.00 26.23           C  
ATOM     63  OG  SER L   9      40.692  18.680  34.629  1.00 21.37           O  
ATOM     64  C   SER L   9      40.409  18.738  37.447  1.00 24.38           C  
ATOM     65  O   SER L   9      39.438  17.984  37.425  1.00 23.27           O  
ATOM     66  N   SER L  10      41.502  18.465  38.186  1.00 23.45           N  
ATOM     67  CA  SER L  10      41.529  17.270  38.980  1.00 23.83           C  
ATOM     68  CB  SER L  10      42.392  16.137  38.404  1.00 27.09           C  
ATOM     69  OG  SER L  10      41.788  15.586  37.246  1.00 25.74           O  
ATOM     70  C   SER L  10      42.140  17.588  40.303  1.00 24.34           C  
ATOM     71  O   SER L  10      42.982  18.479  40.416  1.00 23.67           O  
ATOM     72  N   LEU L  11      41.697  16.872  41.358  1.00 23.27           N  
ATOM     73  CA  LEU L  11      42.335  17.034  42.629  1.00 24.32           C  
ATOM     74  CB  LEU L  11      41.615  17.974  43.619  1.00 25.33           C  
ATOM     75  CG  LEU L  11      40.238  17.520  44.125  1.00 28.58           C  
ATOM     76  CD1 LEU L  11      39.641  18.575  45.070  1.00 28.98           C  
ATOM     77  CD2 LEU L  11      39.302  17.153  42.970  1.00 31.08           C  
ATOM     78  C   LEU L  11      42.506  15.671  43.229  1.00 23.89           C  
ATOM     79  O   LEU L  11      41.666  14.791  43.055  1.00 22.37           O  
ATOM     80  N   SER L  12      43.642  15.447  43.918  1.00 22.58           N  
ATOM     81  CA  SER L  12      43.883  14.180  44.550  1.00 22.91           C  
ATOM     82  CB  SER L  12      45.220  13.528  44.146  1.00 23.86           C  
ATOM     83  OG  SER L  12      45.392  12.284  44.811  1.00 31.44           O  
ATOM     84  C   SER L  12      43.944  14.456  46.018  1.00 23.82           C  
ATOM     85  O   SER L  12      44.646  15.371  46.446  1.00 23.87           O  
ATOM     86  N   VAL L  13      43.204  13.668  46.829  1.00 22.13           N  
ATOM     87  CA  VAL L  13      43.141  13.942  48.238  1.00 22.79           C  
ATOM     88  CB  VAL L  13      41.874  14.667  48.601  1.00 24.41           C  
ATOM     89  CG1 VAL L  13      41.821  14.863  50.116  1.00 23.99           C  
ATOM     90  CG2 VAL L  13      41.805  15.988  47.828  1.00 24.96           C  
ATOM     91  C   VAL L  13      43.110  12.648  48.998  1.00 23.06           C  
ATOM     92  O   VAL L  13      42.501  11.671  48.565  1.00 22.08           O  
ATOM     93  N   THR L  14      43.772  12.611  50.174  1.00 22.81           N  
ATOM     94  CA  THR L  14      43.740  11.429  50.987  1.00 22.94           C  
ATOM     95  CB  THR L  14      44.931  11.255  51.890  1.00 26.29           C  
ATOM     96  OG1 THR L  14      45.039  12.352  52.781  1.00 30.17           O  
ATOM     97  CG2 THR L  14      46.205  11.140  51.039  1.00 27.20           C  
ATOM     98  C   THR L  14      42.522  11.521  51.847  1.00 23.27           C  
ATOM     99  O   THR L  14      41.960  12.598  52.032  1.00 22.47           O  
ATOM    100  N   ILE L  15      42.079  10.375  52.400  1.00 22.10           N  
ATOM    101  CA  ILE L  15      40.893  10.373  53.203  1.00 22.61           C  
ATOM    102  CB  ILE L  15      40.456   9.008  53.656  1.00 23.37           C  
ATOM    103  CG1 ILE L  15      40.069   8.130  52.456  1.00 22.10           C  
ATOM    104  CG2 ILE L  15      39.317   9.190  54.673  1.00 20.80           C  
ATOM    105  CD1 ILE L  15      41.258   7.722  51.593  1.00 31.79           C  
ATOM    106  C   ILE L  15      41.148  11.177  54.434  1.00 23.35           C  
ATOM    107  O   ILE L  15      42.209  11.083  55.048  1.00 23.12           O  
ATOM    108  N   GLY L  16      40.164  12.023  54.799  1.00 22.74           N  
ATOM    109  CA  GLY L  16      40.260  12.808  55.993  1.00 22.38           C  
ATOM    110  C   GLY L  16      40.740  14.189  55.670  1.00 23.31           C  
ATOM    111  O   GLY L  16      40.698  15.067  56.531  1.00 23.09           O  
ATOM    112  N   GLN L  17      41.207  14.433  54.431  1.00 22.02           N  
ATOM    113  CA  GLN L  17      41.687  15.746  54.095  1.00 22.85           C  
ATOM    114  CB  GLN L  17      42.685  15.793  52.926  1.00 23.76           C  
ATOM    115  CG  GLN L  17      44.072  15.223  53.199  1.00 26.54           C  
ATOM    116  CD  GLN L  17      44.847  15.398  51.902  1.00 29.28           C  
ATOM    117  OE1 GLN L  17      44.341  15.971  50.937  1.00 29.75           O  
ATOM    118  NE2 GLN L  17      46.112  14.901  51.874  1.00 27.08           N  
ATOM    119  C   GLN L  17      40.536  16.578  53.637  1.00 24.34           C  
ATOM    120  O   GLN L  17      39.493  16.064  53.234  1.00 23.43           O  
ATOM    121  N   PRO L  18      40.707  17.874  53.741  1.00 24.79           N  
ATOM    122  CA  PRO L  18      39.726  18.803  53.233  1.00 25.13           C  
ATOM    123  CD  PRO L  18      41.442  18.428  54.866  1.00 28.76           C  
ATOM    124  CB  PRO L  18      39.877  20.082  54.059  1.00 26.34           C  
ATOM    125  CG  PRO L  18      41.251  19.944  54.739  1.00 28.84           C  
ATOM    126  C   PRO L  18      39.924  19.024  51.764  1.00 25.24           C  
ATOM    127  O   PRO L  18      41.035  18.813  51.280  1.00 24.97           O  
ATOM    128  N   ALA L  19      38.873  19.447  51.030  1.00 23.85           N  
ATOM    129  CA  ALA L  19      39.026  19.710  49.626  1.00 23.26           C  
ATOM    130  CB  ALA L  19      38.541  18.559  48.727  1.00 24.19           C  
ATOM    131  C   ALA L  19      38.192  20.908  49.283  1.00 23.52           C  
ATOM    132  O   ALA L  19      37.160  21.156  49.905  1.00 22.22           O  
ATOM    133  N   SER L  20      38.639  21.697  48.281  1.00 22.96           N  
ATOM    134  CA  SER L  20      37.903  22.855  47.852  1.00 23.63           C  
ATOM    135  CB  SER L  20      38.557  24.193  48.238  1.00 24.98           C  
ATOM    136  OG  SER L  20      38.568  24.360  49.647  1.00 30.26           O  
ATOM    137  C   SER L  20      37.873  22.860  46.357  1.00 23.75           C  
ATOM    138  O   SER L  20      38.883  22.591  45.709  1.00 23.62           O  
ATOM    139  N   ILE L  21      36.703  23.188  45.774  1.00 22.13           N  
ATOM    140  CA  ILE L  21      36.552  23.244  44.344  1.00 22.24           C  
ATOM    141  CB  ILE L  21      35.556  22.249  43.816  1.00 22.90           C  
ATOM    142  CG1 ILE L  21      35.956  20.813  44.176  1.00 24.99           C  
ATOM    143  CG2 ILE L  21      35.425  22.470  42.302  1.00 25.92           C  
ATOM    144  CD1 ILE L  21      34.841  19.803  43.910  1.00 26.60           C  
ATOM    145  C   ILE L  21      35.981  24.595  44.029  1.00 22.92           C  
ATOM    146  O   ILE L  21      35.156  25.110  44.782  1.00 22.16           O  
ATOM    147  N   SER L  22      36.403  25.199  42.898  1.00 21.90           N  
ATOM    148  CA  SER L  22      35.964  26.526  42.558  1.00 22.89           C  
ATOM    149  CB  SER L  22      37.148  27.490  42.343  1.00 24.36           C  
ATOM    150  OG  SER L  22      36.689  28.790  42.008  1.00 32.20           O  
ATOM    151  C   SER L  22      35.172  26.505  41.277  1.00 22.65           C  
ATOM    152  O   SER L  22      35.443  25.719  40.372  1.00 21.91           O  
ATOM    153  N   CYS L  23      34.138  27.372  41.192  1.00 21.94           N  
ATOM    154  CA  CYS L  23      33.334  27.498  40.001  1.00 22.73           C  
ATOM    155  CB  CYS L  23      31.947  26.818  40.124  1.00 22.82           C  
ATOM    156  SG  CYS L  23      30.910  26.979  38.634  1.00 25.24           S  
ATOM    157  C   CYS L  23      33.138  28.966  39.748  1.00 23.39           C  
ATOM    158  O   CYS L  23      32.726  29.705  40.640  1.00 22.77           O  
ATOM    159  N   LYS L  24      33.446  29.434  38.516  1.00 23.22           N  
ATOM    160  CA  LYS L  24      33.301  30.831  38.200  1.00 24.19           C  
ATOM    161  CB  LYS L  24      34.618  31.509  37.790  1.00 26.25           C  
ATOM    162  CG  LYS L  24      35.653  31.557  38.913  1.00 31.70           C  
ATOM    163  CD  LYS L  24      37.059  31.900  38.419  1.00 35.16           C  
ATOM    164  CE  LYS L  24      38.107  31.930  39.531  1.00 46.07           C  
ATOM    165  NZ  LYS L  24      39.439  32.216  38.955  1.00 52.00           N1+
ATOM    166  C   LYS L  24      32.379  30.952  37.027  1.00 24.68           C  
ATOM    167  O   LYS L  24      32.386  30.115  36.127  1.00 24.96           O  
ATOM    168  N   SER L  25      31.564  32.028  37.006  1.00 23.02           N  
ATOM    169  CA  SER L  25      30.609  32.238  35.954  1.00 22.65           C  
ATOM    170  CB  SER L  25      29.176  32.439  36.479  1.00 23.05           C  
ATOM    171  OG  SER L  25      29.130  33.564  37.345  1.00 24.79           O  
ATOM    172  C   SER L  25      30.989  33.476  35.196  1.00 23.43           C  
ATOM    173  O   SER L  25      31.629  34.378  35.732  1.00 22.52           O  
ATOM    174  N   SER L  26      30.659  33.536  33.887  1.00 18.87           N  
ATOM    175  CA  SER L  26      31.048  34.644  33.049  1.00 19.03           C  
ATOM    176  CB  SER L  26      30.758  34.412  31.555  1.00 19.93           C  
ATOM    177  OG  SER L  26      29.359  34.389  31.316  1.00 19.70           O  
ATOM    178  C   SER L  26      30.318  35.886  33.454  1.00 22.94           C  
ATOM    179  O   SER L  26      30.815  36.995  33.247  1.00 23.14           O  
ATOM    180  N   GLN L  27      29.101  35.730  34.013  1.00 22.72           N  
ATOM    181  CA  GLN L  27      28.327  36.859  34.441  1.00 25.17           C  
ATOM    182  CB  GLN L  27      27.216  37.274  33.457  1.00 28.00           C  
ATOM    183  CG  GLN L  27      26.145  36.203  33.230  1.00 36.57           C  
ATOM    184  CD  GLN L  27      25.040  36.816  32.382  1.00 39.17           C  
ATOM    185  OE1 GLN L  27      24.531  37.893  32.689  1.00 39.29           O  
ATOM    186  NE2 GLN L  27      24.653  36.118  31.282  1.00 35.81           N  
ATOM    187  C   GLN L  27      27.696  36.505  35.754  1.00 25.84           C  
ATOM    188  O   GLN L  27      27.684  35.340  36.152  1.00 25.89           O  
ATOM    189  N   SER L  28      27.153  37.521  36.459  1.00 21.90           N  
ATOM    190  CA  SER L  28      26.586  37.355  37.772  1.00 21.80           C  
ATOM    191  CB  SER L  28      26.095  38.681  38.387  1.00 23.28           C  
ATOM    192  OG  SER L  28      25.520  38.457  39.665  1.00 23.08           O  
ATOM    193  C   SER L  28      25.416  36.421  37.728  1.00 21.14           C  
ATOM    194  O   SER L  28      24.572  36.472  36.836  1.00 24.18           O  
ATOM    195  N   LEU L  29      25.396  35.492  38.699  1.00 19.54           N  
ATOM    196  CA  LEU L  29      24.376  34.504  38.900  1.00 20.98           C  
ATOM    197  CB  LEU L  29      24.868  33.247  39.634  1.00 20.52           C  
ATOM    198  CG  LEU L  29      25.880  32.470  38.773  1.00 21.46           C  
ATOM    199  CD1 LEU L  29      26.226  31.098  39.373  1.00 20.04           C  
ATOM    200  CD2 LEU L  29      25.395  32.384  37.318  1.00 23.19           C  
ATOM    201  C   LEU L  29      23.161  35.052  39.581  1.00 24.82           C  
ATOM    202  O   LEU L  29      22.116  34.407  39.561  1.00 24.80           O  
ATOM    203  N   LEU L  30      23.275  36.200  40.282  1.00 24.57           N  
ATOM    204  CA  LEU L  30      22.150  36.697  41.029  1.00 25.82           C  
ATOM    205  CB  LEU L  30      22.500  37.896  41.918  1.00 29.12           C  
ATOM    206  CG  LEU L  30      21.310  38.419  42.733  1.00 32.38           C  
ATOM    207  CD1 LEU L  30      20.768  37.339  43.686  1.00 27.69           C  
ATOM    208  CD2 LEU L  30      21.685  39.723  43.450  1.00 29.86           C  
ATOM    209  C   LEU L  30      21.041  37.081  40.093  1.00 28.57           C  
ATOM    210  O   LEU L  30      21.239  37.843  39.148  1.00 27.83           O  
ATOM    211  N   ASP L  31      19.830  36.540  40.351  1.00 26.74           N  
ATOM    212  CA  ASP L  31      18.697  36.785  39.507  1.00 29.27           C  
ATOM    213  CB  ASP L  31      17.715  35.599  39.463  1.00 30.31           C  
ATOM    214  CG  ASP L  31      16.836  35.697  38.225  1.00 35.04           C  
ATOM    215  OD1 ASP L  31      17.089  36.596  37.380  1.00 42.01           O  
ATOM    216  OD2 ASP L  31      15.908  34.855  38.100  1.00 37.88           O1-
ATOM    217  C   ASP L  31      17.959  37.984  40.020  1.00 34.74           C  
ATOM    218  O   ASP L  31      18.246  38.507  41.096  1.00 36.60           O  
ATOM    219  N   SER L  32      16.956  38.438  39.242  1.00 37.02           N  
ATOM    220  CA  SER L  32      16.168  39.597  39.565  1.00 36.71           C  
ATOM    221  CB  SER L  32      15.160  39.965  38.462  1.00 40.04           C  
ATOM    222  OG  SER L  32      15.844  40.397  37.296  1.00 45.70           O  
ATOM    223  C   SER L  32      15.378  39.342  40.813  1.00 37.67           C  
ATOM    224  O   SER L  32      15.113  40.264  41.583  1.00 41.82           O  
ATOM    225  N   ASP L  33      14.984  38.075  41.045  1.00 33.63           N  
ATOM    226  CA  ASP L  33      14.198  37.742  42.200  1.00 28.92           C  
ATOM    227  CB  ASP L  33      13.621  36.306  42.215  1.00 30.85           C  
ATOM    228  CG  ASP L  33      14.716  35.254  42.293  1.00 34.25           C  
ATOM    229  OD1 ASP L  33      15.823  35.492  41.742  1.00 32.16           O  
ATOM    230  OD2 ASP L  33      14.450  34.187  42.906  1.00 33.07           O1-
ATOM    231  C   ASP L  33      15.045  37.970  43.411  1.00 31.95           C  
ATOM    232  O   ASP L  33      14.531  38.170  44.509  1.00 31.54           O  
ATOM    233  N   GLY L  34      16.382  37.950  43.242  1.00 27.94           N  
ATOM    234  CA  GLY L  34      17.246  38.195  44.360  1.00 31.16           C  
ATOM    235  C   GLY L  34      17.901  36.912  44.761  1.00 34.31           C  
ATOM    236  O   GLY L  34      18.690  36.885  45.703  1.00 30.46           O  
ATOM    237  N   GLY L  35      17.603  35.809  44.048  1.00 30.42           N  
ATOM    238  CA  GLY L  35      18.211  34.564  44.419  1.00 28.48           C  
ATOM    239  C   GLY L  35      19.253  34.213  43.404  1.00 29.74           C  
ATOM    240  O   GLY L  35      19.252  34.720  42.282  1.00 26.30           O  
ATOM    241  N   THR L  36      20.193  33.327  43.795  1.00 25.59           N  
ATOM    242  CA  THR L  36      21.223  32.882  42.901  1.00 22.82           C  
ATOM    243  CB  THR L  36      22.607  33.150  43.419  1.00 24.84           C  
ATOM    244  OG1 THR L  36      22.769  34.544  43.634  1.00 28.24           O  
ATOM    245  CG2 THR L  36      23.638  32.663  42.388  1.00 19.70           C  
ATOM    246  C   THR L  36      21.044  31.404  42.753  1.00 23.99           C  
ATOM    247  O   THR L  36      21.097  30.667  43.737  1.00 19.89           O  
ATOM    248  N   TYR L  37      20.846  30.929  41.502  1.00 20.28           N  
ATOM    249  CA  TYR L  37      20.584  29.529  41.310  1.00 19.13           C  
ATOM    250  CB  TYR L  37      19.554  29.243  40.195  1.00 16.66           C  
ATOM    251  CG  TYR L  37      18.279  29.958  40.489  1.00 20.84           C  
ATOM    252  CD1 TYR L  37      17.434  29.537  41.486  1.00 22.81           C  
ATOM    253  CD2 TYR L  37      17.916  31.055  39.743  1.00 20.48           C  
ATOM    254  CE1 TYR L  37      16.254  30.195  41.743  1.00 21.36           C  
ATOM    255  CE2 TYR L  37      16.740  31.724  39.987  1.00 19.38           C  
ATOM    256  CZ  TYR L  37      15.909  31.293  40.995  1.00 24.17           C  
ATOM    257  OH  TYR L  37      14.701  31.972  41.255  1.00 31.09           O  
ATOM    258  C   TYR L  37      21.848  28.860  40.857  1.00 21.09           C  
ATOM    259  O   TYR L  37      22.040  28.629  39.664  1.00 20.09           O  
ATOM    260  N   LEU L  38      22.720  28.483  41.815  1.00 16.18           N  
ATOM    261  CA  LEU L  38      23.974  27.846  41.508  1.00 16.20           C  
ATOM    262  CB  LEU L  38      25.178  28.670  42.002  1.00 15.72           C  
ATOM    263  CG  LEU L  38      26.563  28.057  41.715  1.00 17.25           C  
ATOM    264  CD1 LEU L  38      26.847  26.853  42.621  1.00 16.45           C  
ATOM    265  CD2 LEU L  38      26.732  27.734  40.220  1.00 16.27           C  
ATOM    266  C   LEU L  38      23.941  26.528  42.224  1.00 16.26           C  
ATOM    267  O   LEU L  38      23.730  26.479  43.435  1.00 16.63           O  
ATOM    268  N   ASN L  39      24.153  25.416  41.485  1.00 14.97           N  
ATOM    269  CA  ASN L  39      24.003  24.109  42.068  1.00 14.71           C  
ATOM    270  CB  ASN L  39      22.857  23.336  41.408  1.00 13.97           C  
ATOM    271  CG  ASN L  39      21.625  24.213  41.539  1.00 20.52           C  
ATOM    272  OD1 ASN L  39      21.059  24.366  42.621  1.00 22.31           O  
ATOM    273  ND2 ASN L  39      21.191  24.797  40.389  1.00 20.00           N  
ATOM    274  C   ASN L  39      25.257  23.306  41.876  1.00 15.15           C  
ATOM    275  O   ASN L  39      26.061  23.586  40.988  1.00 15.61           O  
ATOM    276  N   TRP L  40      25.454  22.282  42.743  1.00 15.06           N  
ATOM    277  CA  TRP L  40      26.591  21.401  42.652  1.00 15.98           C  
ATOM    278  CB  TRP L  40      27.513  21.456  43.882  1.00 15.15           C  
ATOM    279  CG  TRP L  40      28.212  22.779  44.071  1.00 15.93           C  
ATOM    280  CD2 TRP L  40      29.447  23.139  43.436  1.00 15.97           C  
ATOM    281  CD1 TRP L  40      27.842  23.850  44.833  1.00 16.95           C  
ATOM    282  NE1 TRP L  40      28.770  24.855  44.709  1.00 17.74           N  
ATOM    283  CE2 TRP L  40      29.765  24.431  43.851  1.00 17.52           C  
ATOM    284  CE3 TRP L  40      30.254  22.446  42.575  1.00 16.75           C  
ATOM    285  CZ2 TRP L  40      30.898  25.055  43.412  1.00 17.71           C  
ATOM    286  CZ3 TRP L  40      31.394  23.078  42.132  1.00 17.83           C  
ATOM    287  CH2 TRP L  40      31.708  24.357  42.543  1.00 17.90           C  
ATOM    288  C   TRP L  40      26.090  19.987  42.563  1.00 16.56           C  
ATOM    289  O   TRP L  40      25.167  19.598  43.278  1.00 16.38           O  
ATOM    290  N   LEU L  41      26.709  19.175  41.679  1.00 15.68           N  
ATOM    291  CA  LEU L  41      26.306  17.807  41.469  1.00 15.55           C  
ATOM    292  CB  LEU L  41      25.882  17.514  40.021  1.00 15.91           C  
ATOM    293  CG  LEU L  41      24.810  18.432  39.423  1.00 17.34           C  
ATOM    294  CD1 LEU L  41      25.334  19.866  39.251  1.00 18.24           C  
ATOM    295  CD2 LEU L  41      24.250  17.846  38.116  1.00 16.92           C  
ATOM    296  C   LEU L  41      27.511  16.927  41.624  1.00 16.22           C  
ATOM    297  O   LEU L  41      28.639  17.359  41.389  1.00 15.54           O  
ATOM    298  N   LEU L  42      27.286  15.654  42.016  1.00 15.69           N  
ATOM    299  CA  LEU L  42      28.344  14.686  42.123  1.00 16.64           C  
ATOM    300  CB  LEU L  42      28.546  14.144  43.552  1.00 16.60           C  
ATOM    301  CG  LEU L  42      29.589  13.012  43.648  1.00 17.40           C  
ATOM    302  CD1 LEU L  42      30.969  13.474  43.157  1.00 19.09           C  
ATOM    303  CD2 LEU L  42      29.638  12.416  45.065  1.00 20.77           C  
ATOM    304  C   LEU L  42      27.977  13.521  41.263  1.00 17.63           C  
ATOM    305  O   LEU L  42      26.855  13.020  41.326  1.00 17.31           O  
ATOM    306  N   GLN L  43      28.914  13.072  40.404  1.00 17.15           N  
ATOM    307  CA  GLN L  43      28.636  11.917  39.600  1.00 18.07           C  
ATOM    308  CB  GLN L  43      28.587  12.209  38.088  1.00 18.40           C  
ATOM    309  CG  GLN L  43      28.207  10.991  37.239  1.00 19.19           C  
ATOM    310  CD  GLN L  43      28.034  11.441  35.793  1.00 22.73           C  
ATOM    311  OE1 GLN L  43      28.581  12.458  35.371  1.00 23.52           O  
ATOM    312  NE2 GLN L  43      27.246  10.662  35.005  1.00 21.93           N  
ATOM    313  C   GLN L  43      29.730  10.924  39.851  1.00 19.48           C  
ATOM    314  O   GLN L  43      30.896  11.163  39.539  1.00 18.05           O  
ATOM    315  N   ARG L  44      29.357   9.769  40.432  1.00 20.16           N  
ATOM    316  CA  ARG L  44      30.296   8.729  40.736  1.00 22.20           C  
ATOM    317  CB  ARG L  44      29.809   7.790  41.853  1.00 22.71           C  
ATOM    318  CG  ARG L  44      29.580   8.520  43.181  1.00 24.61           C  
ATOM    319  CD  ARG L  44      28.966   7.648  44.278  1.00 27.37           C  
ATOM    320  NE  ARG L  44      28.779   8.511  45.479  1.00 29.26           N  
ATOM    321  CZ  ARG L  44      27.668   9.302  45.586  1.00 35.22           C  
ATOM    322  NH1 ARG L  44      26.743   9.312  44.583  1.00 29.94           N1+
ATOM    323  NH2 ARG L  44      27.489  10.091  46.685  1.00 28.06           N  
ATOM    324  C   ARG L  44      30.473   7.928  39.489  1.00 24.30           C  
ATOM    325  O   ARG L  44      29.666   8.019  38.564  1.00 23.72           O  
ATOM    326  N   PRO L  45      31.518   7.145  39.419  1.00 25.05           N  
ATOM    327  CA  PRO L  45      31.733   6.394  38.219  1.00 25.20           C  
ATOM    328  CD  PRO L  45      32.763   7.438  40.110  1.00 25.77           C  
ATOM    329  CB  PRO L  45      33.135   5.803  38.340  1.00 26.61           C  
ATOM    330  CG  PRO L  45      33.871   6.819  39.237  1.00 27.13           C  
ATOM    331  C   PRO L  45      30.640   5.401  38.000  1.00 25.82           C  
ATOM    332  O   PRO L  45      30.260   4.699  38.936  1.00 25.39           O  
ATOM    333  N   GLY L  46      30.117   5.331  36.762  1.00 25.68           N  
ATOM    334  CA  GLY L  46      29.106   4.368  36.439  1.00 26.55           C  
ATOM    335  C   GLY L  46      27.787   4.778  37.019  1.00 26.98           C  
ATOM    336  O   GLY L  46      26.880   3.954  37.131  1.00 26.95           O  
ATOM    337  N   GLN L  47      27.630   6.058  37.405  1.00 24.97           N  
ATOM    338  CA  GLN L  47      26.373   6.445  37.982  1.00 24.28           C  
ATOM    339  CB  GLN L  47      26.445   6.688  39.498  1.00 25.98           C  
ATOM    340  CG  GLN L  47      26.789   5.429  40.295  1.00 30.75           C  
ATOM    341  CD  GLN L  47      26.823   5.816  41.764  1.00 37.26           C  
ATOM    342  OE1 GLN L  47      27.098   4.988  42.631  1.00 38.03           O  
ATOM    343  NE2 GLN L  47      26.530   7.111  42.056  1.00 37.24           N  
ATOM    344  C   GLN L  47      25.928   7.729  37.358  1.00 23.71           C  
ATOM    345  O   GLN L  47      26.688   8.398  36.661  1.00 22.53           O  
ATOM    346  N   SER L  48      24.641   8.080  37.565  1.00 21.08           N  
ATOM    347  CA  SER L  48      24.105   9.315  37.064  1.00 21.10           C  
ATOM    348  CB  SER L  48      22.585   9.266  36.844  1.00 22.52           C  
ATOM    349  OG  SER L  48      21.926   8.994  38.072  1.00 27.58           O  
ATOM    350  C   SER L  48      24.405  10.375  38.080  1.00 20.80           C  
ATOM    351  O   SER L  48      24.725  10.071  39.229  1.00 20.63           O  
ATOM    352  N   PRO L  49      24.313  11.620  37.692  1.00 18.88           N  
ATOM    353  CA  PRO L  49      24.616  12.700  38.592  1.00 18.94           C  
ATOM    354  CD  PRO L  49      24.441  12.008  36.299  1.00 19.21           C  
ATOM    355  CB  PRO L  49      24.774  13.945  37.711  1.00 19.12           C  
ATOM    356  CG  PRO L  49      24.243  13.530  36.325  1.00 20.55           C  
ATOM    357  C   PRO L  49      23.590  12.829  39.676  1.00 19.46           C  
ATOM    358  O   PRO L  49      22.431  12.492  39.442  1.00 18.82           O  
ATOM    359  N   LYS L  50      24.003  13.283  40.881  1.00 18.95           N  
ATOM    360  CA  LYS L  50      23.078  13.483  41.964  1.00 19.06           C  
ATOM    361  CB  LYS L  50      23.270  12.538  43.162  1.00 21.62           C  
ATOM    362  CG  LYS L  50      22.836  11.098  42.894  1.00 30.03           C  
ATOM    363  CD  LYS L  50      23.177  10.140  44.037  1.00 35.65           C  
ATOM    364  CE  LYS L  50      22.758   8.694  43.766  1.00 40.23           C  
ATOM    365  NZ  LYS L  50      23.141   7.831  44.907  1.00 44.24           N1+
ATOM    366  C   LYS L  50      23.267  14.875  42.480  1.00 18.60           C  
ATOM    367  O   LYS L  50      24.383  15.392  42.491  1.00 17.51           O  
ATOM    368  N   ARG L  51      22.168  15.521  42.926  1.00 16.67           N  
ATOM    369  CA  ARG L  51      22.247  16.880  43.404  1.00 15.89           C  
ATOM    370  CB  ARG L  51      20.888  17.610  43.447  1.00 15.72           C  
ATOM    371  CG  ARG L  51      20.938  18.911  44.259  1.00 17.09           C  
ATOM    372  CD  ARG L  51      19.690  19.800  44.162  1.00 23.21           C  
ATOM    373  NE  ARG L  51      18.597  19.252  45.013  1.00 21.01           N  
ATOM    374  CZ  ARG L  51      17.335  19.767  44.893  1.00 31.39           C  
ATOM    375  NH1 ARG L  51      17.068  20.722  43.952  1.00 22.68           N1+
ATOM    376  NH2 ARG L  51      16.338  19.341  45.721  1.00 26.14           N  
ATOM    377  C   ARG L  51      22.763  16.921  44.813  1.00 16.94           C  
ATOM    378  O   ARG L  51      22.201  16.274  45.695  1.00 16.68           O  
ATOM    379  N   LEU L  52      23.927  17.586  45.024  1.00 15.67           N  
ATOM    380  CA  LEU L  52      24.499  17.839  46.321  1.00 16.87           C  
ATOM    381  CB  LEU L  52      26.026  17.986  46.247  1.00 17.54           C  
ATOM    382  CG  LEU L  52      26.751  16.694  45.829  1.00 20.22           C  
ATOM    383  CD1 LEU L  52      28.267  16.912  45.771  1.00 20.53           C  
ATOM    384  CD2 LEU L  52      26.373  15.519  46.745  1.00 21.29           C  
ATOM    385  C   LEU L  52      23.978  19.084  46.990  1.00 17.47           C  
ATOM    386  O   LEU L  52      23.518  19.044  48.132  1.00 17.78           O  
ATOM    387  N   ILE L  53      24.051  20.233  46.273  1.00 17.08           N  
ATOM    388  CA  ILE L  53      23.723  21.511  46.845  1.00 17.90           C  
ATOM    389  CB  ILE L  53      24.941  22.266  47.300  1.00 19.22           C  
ATOM    390  CG1 ILE L  53      25.611  21.493  48.446  1.00 20.62           C  
ATOM    391  CG2 ILE L  53      24.539  23.702  47.679  1.00 19.46           C  
ATOM    392  CD1 ILE L  53      26.988  22.021  48.837  1.00 22.93           C  
ATOM    393  C   ILE L  53      23.004  22.334  45.819  1.00 18.28           C  
ATOM    394  O   ILE L  53      23.284  22.241  44.624  1.00 17.73           O  
ATOM    395  N   TYR L  54      22.033  23.155  46.276  1.00 17.62           N  
ATOM    396  CA  TYR L  54      21.277  24.028  45.427  1.00 17.55           C  
ATOM    397  CB  TYR L  54      19.872  23.481  45.091  1.00 17.60           C  
ATOM    398  CG  TYR L  54      19.158  23.084  46.341  1.00 20.00           C  
ATOM    399  CD1 TYR L  54      19.488  21.906  46.965  1.00 20.41           C  
ATOM    400  CD2 TYR L  54      18.180  23.870  46.902  1.00 20.53           C  
ATOM    401  CE1 TYR L  54      18.855  21.502  48.115  1.00 21.17           C  
ATOM    402  CE2 TYR L  54      17.535  23.476  48.054  1.00 21.86           C  
ATOM    403  CZ  TYR L  54      17.873  22.288  48.660  1.00 22.76           C  
ATOM    404  OH  TYR L  54      17.220  21.873  49.840  1.00 23.54           O  
ATOM    405  C   TYR L  54      21.190  25.365  46.104  1.00 18.99           C  
ATOM    406  O   TYR L  54      21.359  25.459  47.317  1.00 18.52           O  
ATOM    407  N   LEU L  55      20.937  26.449  45.339  1.00 17.31           N  
ATOM    408  CA  LEU L  55      20.851  27.753  45.948  1.00 18.54           C  
ATOM    409  CB  LEU L  55      19.777  27.863  47.049  1.00 18.69           C  
ATOM    410  CG  LEU L  55      18.321  27.942  46.557  1.00 19.71           C  
ATOM    411  CD1 LEU L  55      17.352  28.041  47.745  1.00 21.13           C  
ATOM    412  CD2 LEU L  55      18.134  29.098  45.557  1.00 20.87           C  
ATOM    413  C   LEU L  55      22.153  28.122  46.595  1.00 21.49           C  
ATOM    414  O   LEU L  55      22.173  28.788  47.629  1.00 23.49           O  
ATOM    415  N   VAL L  56      23.271  27.657  46.014  1.00 19.69           N  
ATOM    416  CA  VAL L  56      24.609  28.000  46.409  1.00 18.59           C  
ATOM    417  CB  VAL L  56      24.786  29.485  46.539  1.00 20.01           C  
ATOM    418  CG1 VAL L  56      26.212  29.773  47.036  1.00 20.17           C  
ATOM    419  CG2 VAL L  56      24.442  30.140  45.191  1.00 19.80           C  
ATOM    420  C   VAL L  56      25.001  27.387  47.726  1.00 19.64           C  
ATOM    421  O   VAL L  56      26.164  27.028  47.902  1.00 19.18           O  
ATOM    422  N   SER L  57      24.059  27.153  48.661  1.00 19.93           N  
ATOM    423  CA  SER L  57      24.555  26.701  49.930  1.00 19.80           C  
ATOM    424  CB  SER L  57      24.805  27.897  50.869  1.00 21.80           C  
ATOM    425  OG  SER L  57      25.294  27.463  52.127  1.00 28.43           O  
ATOM    426  C   SER L  57      23.563  25.791  50.591  1.00 19.34           C  
ATOM    427  O   SER L  57      23.734  25.442  51.758  1.00 19.88           O  
ATOM    428  N   LYS L  58      22.540  25.312  49.859  1.00 19.62           N  
ATOM    429  CA  LYS L  58      21.517  24.539  50.507  1.00 20.35           C  
ATOM    430  CB  LYS L  58      20.131  24.842  49.920  1.00 20.40           C  
ATOM    431  CG  LYS L  58      18.976  24.695  50.907  1.00 26.32           C  
ATOM    432  CD  LYS L  58      18.902  25.859  51.895  1.00 41.33           C  
ATOM    433  CE  LYS L  58      17.573  25.946  52.644  1.00 50.60           C  
ATOM    434  NZ  LYS L  58      17.534  27.181  53.460  1.00 57.62           N1+
ATOM    435  C   LYS L  58      21.807  23.086  50.241  1.00 21.76           C  
ATOM    436  O   LYS L  58      21.987  22.694  49.089  1.00 20.78           O  
ATOM    437  N   LEU L  59      21.870  22.246  51.301  1.00 21.36           N  
ATOM    438  CA  LEU L  59      22.131  20.839  51.115  1.00 22.43           C  
ATOM    439  CB  LEU L  59      22.678  20.085  52.343  1.00 23.48           C  
ATOM    440  CG  LEU L  59      24.186  20.251  52.591  1.00 26.42           C  
ATOM    441  CD1 LEU L  59      24.559  21.709  52.874  1.00 32.91           C  
ATOM    442  CD2 LEU L  59      24.678  19.293  53.687  1.00 32.17           C  
ATOM    443  C   LEU L  59      20.882  20.118  50.724  1.00 23.38           C  
ATOM    444  O   LEU L  59      19.794  20.381  51.235  1.00 22.21           O  
ATOM    445  N   ASP L  60      21.031  19.151  49.796  1.00 22.21           N  
ATOM    446  CA  ASP L  60      19.924  18.346  49.379  1.00 23.17           C  
ATOM    447  CB  ASP L  60      20.196  17.588  48.067  1.00 23.69           C  
ATOM    448  CG  ASP L  60      18.872  17.193  47.426  1.00 26.28           C  
ATOM    449  OD1 ASP L  60      17.801  17.598  47.953  1.00 38.24           O  
ATOM    450  OD2 ASP L  60      18.916  16.495  46.378  1.00 34.90           O1-
ATOM    451  C   ASP L  60      19.717  17.342  50.474  1.00 24.46           C  
ATOM    452  O   ASP L  60      20.588  17.155  51.323  1.00 22.91           O  
ATOM    453  N   SER L  61      18.552  16.668  50.499  1.00 24.27           N  
ATOM    454  CA  SER L  61      18.305  15.742  51.570  1.00 25.91           C  
ATOM    455  CB  SER L  61      16.852  15.232  51.610  1.00 27.99           C  
ATOM    456  OG  SER L  61      16.674  14.325  52.688  1.00 32.37           O  
ATOM    457  C   SER L  61      19.209  14.552  51.411  1.00 26.54           C  
ATOM    458  O   SER L  61      19.435  14.061  50.305  1.00 26.58           O  
ATOM    459  N   GLY L  62      19.761  14.059  52.538  1.00 25.55           N  
ATOM    460  CA  GLY L  62      20.585  12.884  52.515  1.00 25.50           C  
ATOM    461  C   GLY L  62      22.021  13.250  52.291  1.00 25.89           C  
ATOM    462  O   GLY L  62      22.889  12.380  52.348  1.00 26.67           O  
ATOM    463  N   VAL L  63      22.320  14.541  52.038  1.00 23.65           N  
ATOM    464  CA  VAL L  63      23.689  14.922  51.806  1.00 22.68           C  
ATOM    465  CB  VAL L  63      23.837  16.122  50.908  1.00 22.89           C  
ATOM    466  CG1 VAL L  63      25.330  16.484  50.798  1.00 22.24           C  
ATOM    467  CG2 VAL L  63      23.173  15.813  49.556  1.00 22.73           C  
ATOM    468  C   VAL L  63      24.305  15.277  53.125  1.00 23.40           C  
ATOM    469  O   VAL L  63      23.756  16.048  53.911  1.00 22.42           O  
ATOM    470  N   PRO L  64      25.459  14.719  53.366  1.00 23.66           N  
ATOM    471  CA  PRO L  64      26.210  14.890  54.584  1.00 24.47           C  
ATOM    472  CD  PRO L  64      26.206  14.016  52.338  1.00 24.43           C  
ATOM    473  CB  PRO L  64      27.417  13.970  54.438  1.00 25.02           C  
ATOM    474  CG  PRO L  64      27.622  13.884  52.914  1.00 25.99           C  
ATOM    475  C   PRO L  64      26.630  16.318  54.769  1.00 25.35           C  
ATOM    476  O   PRO L  64      26.837  17.026  53.785  1.00 24.10           O  
ATOM    477  N   ASP L  65      26.794  16.736  56.038  1.00 25.35           N  
ATOM    478  CA  ASP L  65      27.155  18.065  56.451  1.00 26.03           C  
ATOM    479  CB  ASP L  65      27.074  18.269  57.978  1.00 28.36           C  
ATOM    480  CG  ASP L  65      28.076  17.348  58.667  1.00 33.78           C  
ATOM    481  OD1 ASP L  65      28.110  16.136  58.326  1.00 36.83           O  
ATOM    482  OD2 ASP L  65      28.825  17.853  59.547  1.00 38.75           O1-
ATOM    483  C   ASP L  65      28.557  18.370  56.020  1.00 25.69           C  
ATOM    484  O   ASP L  65      28.981  19.523  56.034  1.00 25.66           O  
ATOM    485  N   ARG L  66      29.323  17.331  55.652  1.00 24.08           N  
ATOM    486  CA  ARG L  66      30.703  17.472  55.283  1.00 22.94           C  
ATOM    487  CB  ARG L  66      31.329  16.158  54.783  1.00 24.10           C  
ATOM    488  CG  ARG L  66      31.157  14.965  55.729  1.00 25.42           C  
ATOM    489  CD  ARG L  66      32.056  13.782  55.371  1.00 26.52           C  
ATOM    490  NE  ARG L  66      31.978  13.601  53.894  1.00 25.28           N  
ATOM    491  CZ  ARG L  66      31.183  12.651  53.321  1.00 24.88           C  
ATOM    492  NH1 ARG L  66      30.451  11.794  54.085  1.00 21.28           N1+
ATOM    493  NH2 ARG L  66      31.128  12.559  51.962  1.00 22.42           N  
ATOM    494  C   ARG L  66      30.778  18.427  54.127  1.00 21.90           C  
ATOM    495  O   ARG L  66      31.776  19.131  53.966  1.00 20.38           O  
ATOM    496  N   PHE L  67      29.734  18.436  53.269  1.00 20.19           N  
ATOM    497  CA  PHE L  67      29.708  19.301  52.120  1.00 19.22           C  
ATOM    498  CB  PHE L  67      28.839  18.789  50.957  1.00 18.61           C  
ATOM    499  CG  PHE L  67      29.554  17.697  50.248  1.00 19.61           C  
ATOM    500  CD1 PHE L  67      30.430  18.016  49.243  1.00 20.29           C  
ATOM    501  CD2 PHE L  67      29.371  16.373  50.566  1.00 20.10           C  
ATOM    502  CE1 PHE L  67      31.106  17.032  48.564  1.00 20.78           C  
ATOM    503  CE2 PHE L  67      30.045  15.384  49.890  1.00 20.49           C  
ATOM    504  CZ  PHE L  67      30.916  15.711  48.884  1.00 20.78           C  
ATOM    505  C   PHE L  67      29.126  20.632  52.475  1.00 20.40           C  
ATOM    506  O   PHE L  67      28.123  20.722  53.181  1.00 20.96           O  
ATOM    507  N   THR L  68      29.771  21.713  51.982  1.00 20.31           N  
ATOM    508  CA  THR L  68      29.277  23.041  52.194  1.00 20.87           C  
ATOM    509  CB  THR L  68      29.997  23.786  53.282  1.00 23.83           C  
ATOM    510  OG1 THR L  68      29.924  23.065  54.502  1.00 25.59           O  
ATOM    511  CG2 THR L  68      29.332  25.160  53.457  1.00 25.63           C  
ATOM    512  C   THR L  68      29.498  23.809  50.926  1.00 21.18           C  
ATOM    513  O   THR L  68      30.493  23.610  50.229  1.00 20.87           O  
ATOM    514  N   GLY L  69      28.564  24.727  50.600  1.00 19.88           N  
ATOM    515  CA  GLY L  69      28.707  25.522  49.414  1.00 19.25           C  
ATOM    516  C   GLY L  69      28.655  26.958  49.831  1.00 20.50           C  
ATOM    517  O   GLY L  69      27.968  27.309  50.788  1.00 20.41           O  
ATOM    518  N   SER L  70      29.399  27.830  49.116  1.00 20.36           N  
ATOM    519  CA  SER L  70      29.407  29.230  49.441  1.00 20.97           C  
ATOM    520  CB  SER L  70      30.460  29.610  50.497  1.00 22.14           C  
ATOM    521  OG  SER L  70      31.765  29.351  50.003  1.00 24.05           O  
ATOM    522  C   SER L  70      29.724  30.010  48.200  1.00 21.92           C  
ATOM    523  O   SER L  70      30.021  29.442  47.150  1.00 21.59           O  
ATOM    524  N   GLY L  71      29.633  31.354  48.290  1.00 20.65           N  
ATOM    525  CA  GLY L  71      29.976  32.182  47.168  1.00 21.33           C  
ATOM    526  C   GLY L  71      28.831  33.082  46.839  1.00 22.88           C  
ATOM    527  O   GLY L  71      27.751  32.984  47.420  1.00 22.36           O  
ATOM    528  N   SER L  72      29.067  34.009  45.888  1.00 22.97           N  
ATOM    529  CA  SER L  72      28.043  34.908  45.449  1.00 23.64           C  
ATOM    530  CB  SER L  72      27.783  36.070  46.423  1.00 24.78           C  
ATOM    531  OG  SER L  72      28.930  36.904  46.507  1.00 27.31           O  
ATOM    532  C   SER L  72      28.494  35.502  44.155  1.00 24.64           C  
ATOM    533  O   SER L  72      29.677  35.468  43.822  1.00 24.71           O  
ATOM    534  N   GLY L  73      27.546  36.058  43.380  1.00 24.44           N  
ATOM    535  CA  GLY L  73      27.898  36.704  42.151  1.00 24.32           C  
ATOM    536  C   GLY L  73      28.489  35.705  41.204  1.00 24.62           C  
ATOM    537  O   GLY L  73      27.815  34.783  40.748  1.00 23.83           O  
ATOM    538  N   THR L  74      29.738  35.985  40.785  1.00 23.35           N  
ATOM    539  CA  THR L  74      30.537  35.207  39.876  1.00 23.71           C  
ATOM    540  CB  THR L  74      31.554  36.038  39.154  1.00 26.37           C  
ATOM    541  OG1 THR L  74      32.481  36.593  40.076  1.00 27.02           O  
ATOM    542  CG2 THR L  74      30.824  37.159  38.395  1.00 26.00           C  
ATOM    543  C   THR L  74      31.282  34.046  40.489  1.00 24.27           C  
ATOM    544  O   THR L  74      31.588  33.093  39.773  1.00 24.71           O  
ATOM    545  N   ASP L  75      31.667  34.105  41.787  1.00 23.71           N  
ATOM    546  CA  ASP L  75      32.554  33.084  42.312  1.00 24.27           C  
ATOM    547  CB  ASP L  75      33.797  33.656  43.024  1.00 26.59           C  
ATOM    548  CG  ASP L  75      34.748  34.245  41.991  1.00 33.66           C  
ATOM    549  OD1 ASP L  75      34.793  33.711  40.851  1.00 37.20           O  
ATOM    550  OD2 ASP L  75      35.443  35.239  42.331  1.00 37.04           O1-
ATOM    551  C   ASP L  75      31.887  32.197  43.323  1.00 23.54           C  
ATOM    552  O   ASP L  75      31.241  32.673  44.254  1.00 22.46           O  
ATOM    553  N   PHE L  76      32.064  30.861  43.179  1.00 20.51           N  
ATOM    554  CA  PHE L  76      31.461  29.952  44.118  1.00 19.74           C  
ATOM    555  CB  PHE L  76      30.252  29.192  43.545  1.00 19.68           C  
ATOM    556  CG  PHE L  76      29.262  30.212  43.108  1.00 19.50           C  
ATOM    557  CD1 PHE L  76      29.319  30.718  41.833  1.00 20.38           C  
ATOM    558  CD2 PHE L  76      28.291  30.672  43.965  1.00 19.47           C  
ATOM    559  CE1 PHE L  76      28.414  31.663  41.414  1.00 20.96           C  
ATOM    560  CE2 PHE L  76      27.385  31.618  43.551  1.00 20.54           C  
ATOM    561  CZ  PHE L  76      27.444  32.116  42.273  1.00 19.97           C  
ATOM    562  C   PHE L  76      32.463  28.902  44.504  1.00 20.35           C  
ATOM    563  O   PHE L  76      33.406  28.632  43.760  1.00 20.29           O  
ATOM    564  N   THR L  77      32.284  28.290  45.700  1.00 19.20           N  
ATOM    565  CA  THR L  77      33.187  27.265  46.145  1.00 19.67           C  
ATOM    566  CB  THR L  77      34.166  27.754  47.175  1.00 21.07           C  
ATOM    567  OG1 THR L  77      34.925  28.833  46.650  1.00 22.89           O  
ATOM    568  CG2 THR L  77      35.099  26.601  47.579  1.00 20.96           C  
ATOM    569  C   THR L  77      32.416  26.155  46.796  1.00 19.98           C  
ATOM    570  O   THR L  77      31.441  26.386  47.511  1.00 19.77           O  
ATOM    571  N   LEU L  78      32.854  24.903  46.546  1.00 19.17           N  
ATOM    572  CA  LEU L  78      32.300  23.730  47.163  1.00 18.45           C  
ATOM    573  CB  LEU L  78      31.962  22.622  46.149  1.00 18.18           C  
ATOM    574  CG  LEU L  78      31.423  21.322  46.774  1.00 19.34           C  
ATOM    575  CD1 LEU L  78      30.086  21.560  47.495  1.00 20.09           C  
ATOM    576  CD2 LEU L  78      31.348  20.192  45.732  1.00 19.02           C  
ATOM    577  C   LEU L  78      33.388  23.213  48.044  1.00 19.93           C  
ATOM    578  O   LEU L  78      34.524  23.074  47.594  1.00 19.68           O  
ATOM    579  N   LYS L  79      33.085  22.927  49.327  1.00 19.44           N  
ATOM    580  CA  LYS L  79      34.151  22.486  50.177  1.00 20.63           C  
ATOM    581  CB  LYS L  79      34.517  23.536  51.242  1.00 22.47           C  
ATOM    582  CG  LYS L  79      35.958  23.433  51.747  1.00 29.88           C  
ATOM    583  CD  LYS L  79      36.417  24.679  52.512  1.00 34.07           C  
ATOM    584  CE  LYS L  79      37.932  24.768  52.724  1.00 37.80           C  
ATOM    585  NZ  LYS L  79      38.407  23.608  53.506  1.00 40.49           N1+
ATOM    586  C   LYS L  79      33.729  21.224  50.868  1.00 21.54           C  
ATOM    587  O   LYS L  79      32.559  21.039  51.201  1.00 21.57           O  
ATOM    588  N   ILE L  80      34.689  20.298  51.067  1.00 20.50           N  
ATOM    589  CA  ILE L  80      34.431  19.064  51.754  1.00 20.71           C  
ATOM    590  CB  ILE L  80      34.807  17.855  50.943  1.00 21.29           C  
ATOM    591  CG1 ILE L  80      34.045  17.856  49.608  1.00 20.60           C  
ATOM    592  CG2 ILE L  80      34.529  16.598  51.783  1.00 20.79           C  
ATOM    593  CD1 ILE L  80      34.544  16.808  48.613  1.00 21.56           C  
ATOM    594  C   ILE L  80      35.308  19.093  52.973  1.00 22.78           C  
ATOM    595  O   ILE L  80      36.528  19.195  52.865  1.00 22.10           O  
ATOM    596  N   SER L  81      34.699  19.012  54.174  1.00 22.29           N  
ATOM    597  CA  SER L  81      35.431  19.121  55.408  1.00 23.27           C  
ATOM    598  CB  SER L  81      34.517  19.072  56.646  1.00 23.31           C  
ATOM    599  OG  SER L  81      33.846  17.822  56.714  1.00 24.85           O  
ATOM    600  C   SER L  81      36.429  18.011  55.525  1.00 24.50           C  
ATOM    601  O   SER L  81      37.606  18.266  55.779  1.00 24.99           O  
ATOM    602  N   ARG L  82      35.981  16.749  55.368  1.00 23.40           N  
ATOM    603  CA  ARG L  82      36.889  15.638  55.390  1.00 23.94           C  
ATOM    604  CB  ARG L  82      36.946  14.904  56.741  1.00 25.54           C  
ATOM    605  CG  ARG L  82      35.615  14.310  57.195  1.00 34.26           C  
ATOM    606  CD  ARG L  82      35.663  13.806  58.637  1.00 40.12           C  
ATOM    607  NE  ARG L  82      34.323  13.251  58.970  1.00 44.26           N  
ATOM    608  CZ  ARG L  82      33.333  14.068  59.434  1.00 49.07           C  
ATOM    609  NH1 ARG L  82      33.534  15.417  59.495  1.00 44.19           N1+
ATOM    610  NH2 ARG L  82      32.144  13.536  59.840  1.00 47.35           N  
ATOM    611  C   ARG L  82      36.415  14.679  54.344  1.00 24.28           C  
ATOM    612  O   ARG L  82      35.272  14.224  54.366  1.00 23.74           O  
ATOM    613  N   VAL L  83      37.306  14.332  53.400  1.00 23.02           N  
ATOM    614  CA  VAL L  83      36.955  13.511  52.279  1.00 21.92           C  
ATOM    615  CB  VAL L  83      37.953  13.604  51.161  1.00 22.29           C  
ATOM    616  CG1 VAL L  83      37.577  12.589  50.070  1.00 22.11           C  
ATOM    617  CG2 VAL L  83      38.003  15.063  50.675  1.00 22.28           C  
ATOM    618  C   VAL L  83      36.847  12.079  52.690  1.00 22.49           C  
ATOM    619  O   VAL L  83      37.601  11.594  53.533  1.00 22.18           O  
ATOM    620  N   GLU L  84      35.867  11.374  52.088  1.00 21.55           N  
ATOM    621  CA  GLU L  84      35.659   9.979  52.341  1.00 21.98           C  
ATOM    622  CB  GLU L  84      34.292   9.659  52.967  1.00 23.09           C  
ATOM    623  CG  GLU L  84      34.147  10.208  54.389  1.00 27.13           C  
ATOM    624  CD  GLU L  84      32.844   9.681  54.970  1.00 35.02           C  
ATOM    625  OE1 GLU L  84      32.198   8.827  54.308  1.00 35.85           O  
ATOM    626  OE2 GLU L  84      32.481  10.120  56.095  1.00 36.43           O1-
ATOM    627  C   GLU L  84      35.746   9.279  51.018  1.00 23.13           C  
ATOM    628  O   GLU L  84      35.679   9.903  49.960  1.00 22.39           O  
ATOM    629  N   ALA L  85      35.882   7.941  51.053  1.00 22.65           N  
ATOM    630  CA  ALA L  85      36.094   7.143  49.877  1.00 22.38           C  
ATOM    631  CB  ALA L  85      36.219   5.643  50.197  1.00 23.03           C  
ATOM    632  C   ALA L  85      34.954   7.299  48.914  1.00 23.07           C  
ATOM    633  O   ALA L  85      35.166   7.367  47.705  1.00 21.63           O  
ATOM    634  N   GLU L  86      33.714   7.378  49.425  1.00 22.23           N  
ATOM    635  CA  GLU L  86      32.539   7.436  48.598  1.00 22.71           C  
ATOM    636  CB  GLU L  86      31.215   7.415  49.378  1.00 24.69           C  
ATOM    637  CG  GLU L  86      31.014   8.618  50.294  1.00 30.15           C  
ATOM    638  CD  GLU L  86      29.545   8.644  50.672  1.00 37.65           C  
ATOM    639  OE1 GLU L  86      28.706   8.668  49.733  1.00 35.18           O  
ATOM    640  OE2 GLU L  86      29.241   8.637  51.895  1.00 36.62           O1-
ATOM    641  C   GLU L  86      32.537   8.688  47.776  1.00 22.17           C  
ATOM    642  O   GLU L  86      31.845   8.765  46.764  1.00 22.40           O  
ATOM    643  N   ASP L  87      33.274   9.718  48.219  1.00 20.18           N  
ATOM    644  CA  ASP L  87      33.320  11.018  47.611  1.00 19.63           C  
ATOM    645  CB  ASP L  87      34.069  12.046  48.470  1.00 19.44           C  
ATOM    646  CG  ASP L  87      33.153  12.330  49.647  1.00 22.12           C  
ATOM    647  OD1 ASP L  87      31.921  12.140  49.463  1.00 22.04           O  
ATOM    648  OD2 ASP L  87      33.654  12.731  50.731  1.00 22.73           O1-
ATOM    649  C   ASP L  87      33.930  11.010  46.231  1.00 19.86           C  
ATOM    650  O   ASP L  87      33.784  11.997  45.514  1.00 19.16           O  
ATOM    651  N   LEU L  88      34.660   9.954  45.826  1.00 19.33           N  
ATOM    652  CA  LEU L  88      35.312  10.013  44.543  1.00 19.28           C  
ATOM    653  CB  LEU L  88      36.190   8.790  44.205  1.00 20.09           C  
ATOM    654  CG  LEU L  88      35.425   7.560  43.678  1.00 22.83           C  
ATOM    655  CD1 LEU L  88      36.388   6.401  43.381  1.00 23.36           C  
ATOM    656  CD2 LEU L  88      34.277   7.150  44.611  1.00 22.74           C  
ATOM    657  C   LEU L  88      34.304  10.161  43.439  1.00 18.95           C  
ATOM    658  O   LEU L  88      33.204   9.615  43.502  1.00 18.42           O  
ATOM    659  N   GLY L  89      34.663  10.942  42.390  1.00 18.04           N  
ATOM    660  CA  GLY L  89      33.783  11.130  41.272  1.00 17.80           C  
ATOM    661  C   GLY L  89      34.058  12.470  40.646  1.00 18.54           C  
ATOM    662  O   GLY L  89      35.053  13.123  40.957  1.00 18.38           O  
ATOM    663  N   ILE L  90      33.166  12.918  39.738  1.00 16.61           N  
ATOM    664  CA  ILE L  90      33.336  14.198  39.103  1.00 15.56           C  
ATOM    665  CB  ILE L  90      32.966  14.273  37.637  1.00 16.58           C  
ATOM    666  CG1 ILE L  90      33.777  13.365  36.697  1.00 17.32           C  
ATOM    667  CG2 ILE L  90      33.067  15.754  37.241  1.00 16.06           C  
ATOM    668  CD1 ILE L  90      33.262  13.442  35.242  1.00 21.21           C  
ATOM    669  C   ILE L  90      32.323  15.115  39.720  1.00 16.57           C  
ATOM    670  O   ILE L  90      31.164  14.737  39.886  1.00 16.81           O  
ATOM    671  N   TYR L  91      32.731  16.355  40.065  1.00 15.34           N  
ATOM    672  CA  TYR L  91      31.812  17.305  40.631  1.00 15.63           C  
ATOM    673  CB  TYR L  91      32.361  18.065  41.848  1.00 15.21           C  
ATOM    674  CG  TYR L  91      32.544  17.101  42.967  1.00 16.24           C  
ATOM    675  CD1 TYR L  91      33.721  16.406  43.110  1.00 15.83           C  
ATOM    676  CD2 TYR L  91      31.533  16.895  43.873  1.00 16.00           C  
ATOM    677  CE1 TYR L  91      33.887  15.518  44.146  1.00 15.73           C  
ATOM    678  CE2 TYR L  91      31.694  16.007  44.908  1.00 15.26           C  
ATOM    679  CZ  TYR L  91      32.873  15.316  45.048  1.00 16.93           C  
ATOM    680  OH  TYR L  91      33.039  14.404  46.112  1.00 17.01           O  
ATOM    681  C   TYR L  91      31.555  18.353  39.588  1.00 16.22           C  
ATOM    682  O   TYR L  91      32.490  18.821  38.939  1.00 16.26           O  
ATOM    683  N   TYR L  92      30.270  18.732  39.385  1.00 14.98           N  
ATOM    684  CA  TYR L  92      29.962  19.735  38.400  1.00 14.97           C  
ATOM    685  CB  TYR L  92      29.025  19.311  37.250  1.00 14.75           C  
ATOM    686  CG  TYR L  92      29.552  18.181  36.444  1.00 16.14           C  
ATOM    687  CD1 TYR L  92      30.610  18.349  35.586  1.00 15.30           C  
ATOM    688  CD2 TYR L  92      28.975  16.941  36.555  1.00 15.91           C  
ATOM    689  CE1 TYR L  92      31.082  17.295  34.844  1.00 17.05           C  
ATOM    690  CE2 TYR L  92      29.447  15.887  35.811  1.00 17.75           C  
ATOM    691  CZ  TYR L  92      30.502  16.062  34.952  1.00 18.05           C  
ATOM    692  OH  TYR L  92      30.990  14.982  34.188  1.00 18.44           O  
ATOM    693  C   TYR L  92      29.150  20.820  39.039  1.00 15.93           C  
ATOM    694  O   TYR L  92      28.328  20.566  39.917  1.00 15.76           O  
ATOM    695  N   CYS L  93      29.373  22.073  38.594  1.00 16.46           N  
ATOM    696  CA  CYS L  93      28.552  23.171  39.015  1.00 17.17           C  
ATOM    697  CB  CYS L  93      29.330  24.465  39.375  1.00 18.23           C  
ATOM    698  SG  CYS L  93      30.435  25.077  38.066  1.00 22.30           S  
ATOM    699  C   CYS L  93      27.623  23.434  37.862  1.00 16.98           C  
ATOM    700  O   CYS L  93      27.942  23.117  36.717  1.00 15.97           O  
ATOM    701  N   TRP L  94      26.419  23.968  38.150  1.00 15.64           N  
ATOM    702  CA  TRP L  94      25.421  24.201  37.136  1.00 15.35           C  
ATOM    703  CB  TRP L  94      24.391  23.041  37.110  1.00 15.57           C  
ATOM    704  CG  TRP L  94      23.262  23.126  36.106  1.00 15.25           C  
ATOM    705  CD2 TRP L  94      22.106  22.267  36.113  1.00 19.17           C  
ATOM    706  CD1 TRP L  94      23.089  23.989  35.067  1.00 19.31           C  
ATOM    707  NE1 TRP L  94      21.899  23.728  34.427  1.00 20.92           N  
ATOM    708  CE2 TRP L  94      21.281  22.672  35.061  1.00 21.55           C  
ATOM    709  CE3 TRP L  94      21.754  21.227  36.929  1.00 20.99           C  
ATOM    710  CZ2 TRP L  94      20.091  22.049  34.809  1.00 22.94           C  
ATOM    711  CZ3 TRP L  94      20.554  20.598  36.673  1.00 23.90           C  
ATOM    712  CH2 TRP L  94      19.737  21.002  35.633  1.00 24.48           C  
ATOM    713  C   TRP L  94      24.692  25.453  37.524  1.00 16.39           C  
ATOM    714  O   TRP L  94      24.467  25.694  38.708  1.00 15.37           O  
ATOM    715  N   GLN L  95      24.301  26.277  36.527  1.00 16.17           N  
ATOM    716  CA  GLN L  95      23.639  27.532  36.772  1.00 16.58           C  
ATOM    717  CB  GLN L  95      24.488  28.681  36.194  1.00 15.95           C  
ATOM    718  CG  GLN L  95      23.824  30.044  36.083  1.00 16.43           C  
ATOM    719  CD  GLN L  95      23.179  30.107  34.713  1.00 18.51           C  
ATOM    720  OE1 GLN L  95      22.011  29.767  34.549  1.00 18.16           O  
ATOM    721  NE2 GLN L  95      23.964  30.534  33.691  1.00 15.94           N  
ATOM    722  C   GLN L  95      22.264  27.508  36.137  1.00 17.69           C  
ATOM    723  O   GLN L  95      22.123  27.211  34.953  1.00 16.98           O  
ATOM    724  N   GLY L  96      21.259  27.679  37.029  1.00 18.49           N  
ATOM    725  CA  GLY L  96      19.833  27.836  36.877  1.00 19.19           C  
ATOM    726  C   GLY L  96      19.396  29.245  36.574  1.00 21.53           C  
ATOM    727  O   GLY L  96      18.273  29.465  36.128  1.00 23.30           O  
ATOM    728  N   ALA L  97      20.210  30.252  36.937  1.00 20.70           N  
ATOM    729  CA  ALA L  97      19.791  31.628  36.875  1.00 22.35           C  
ATOM    730  CB  ALA L  97      20.854  32.593  37.428  1.00 22.24           C  
ATOM    731  C   ALA L  97      19.456  32.084  35.487  1.00 25.72           C  
ATOM    732  O   ALA L  97      18.466  32.791  35.297  1.00 28.28           O  
ATOM    733  N   HIS L  98      20.257  31.706  34.474  1.00 23.60           N  
ATOM    734  CA  HIS L  98      20.008  32.233  33.164  1.00 23.55           C  
ATOM    735  ND1 HIS L  98      21.037  35.530  33.361  1.00 30.34           N  
ATOM    736  CG  HIS L  98      21.488  34.242  33.560  1.00 25.49           C  
ATOM    737  CB  HIS L  98      21.188  33.081  32.654  1.00 22.74           C  
ATOM    738  NE2 HIS L  98      22.208  35.552  35.253  1.00 29.69           N  
ATOM    739  CD2 HIS L  98      22.202  34.276  34.720  1.00 26.87           C  
ATOM    740  CE1 HIS L  98      21.497  36.271  34.402  1.00 29.91           C  
ATOM    741  C   HIS L  98      19.793  31.111  32.190  1.00 24.77           C  
ATOM    742  O   HIS L  98      20.335  30.018  32.337  1.00 25.15           O  
ATOM    743  N   PHE L  99      18.962  31.373  31.162  1.00 22.95           N  
ATOM    744  CA  PHE L  99      18.695  30.424  30.122  1.00 22.40           C  
ATOM    745  CB  PHE L  99      17.249  30.532  29.590  1.00 23.53           C  
ATOM    746  CG  PHE L  99      17.126  29.762  28.319  1.00 20.99           C  
ATOM    747  CD1 PHE L  99      16.899  28.405  28.319  1.00 22.72           C  
ATOM    748  CD2 PHE L  99      17.229  30.424  27.118  1.00 24.02           C  
ATOM    749  CE1 PHE L  99      16.788  27.719  27.130  1.00 24.07           C  
ATOM    750  CE2 PHE L  99      17.119  29.745  25.928  1.00 26.66           C  
ATOM    751  CZ  PHE L  99      16.901  28.388  25.932  1.00 24.58           C  
ATOM    752  C   PHE L  99      19.635  30.760  29.013  1.00 23.07           C  
ATOM    753  O   PHE L  99      19.828  31.937  28.711  1.00 24.41           O  
ATOM    754  N   PRO L 100      20.249  29.791  28.383  1.00 19.96           N  
ATOM    755  CA  PRO L 100      20.061  28.402  28.729  1.00 19.51           C  
ATOM    756  CD  PRO L 100      20.513  29.961  26.964  1.00 21.82           C  
ATOM    757  CB  PRO L 100      20.495  27.602  27.502  1.00 20.16           C  
ATOM    758  CG  PRO L 100      20.302  28.580  26.333  1.00 24.93           C  
ATOM    759  C   PRO L 100      20.822  28.009  29.961  1.00 21.45           C  
ATOM    760  O   PRO L 100      21.747  28.720  30.344  1.00 21.12           O  
ATOM    761  N   TYR L 101      20.453  26.872  30.589  1.00 19.74           N  
ATOM    762  CA  TYR L 101      21.117  26.408  31.776  1.00 18.79           C  
ATOM    763  CB  TYR L 101      20.298  25.358  32.537  1.00 18.46           C  
ATOM    764  CG  TYR L 101      18.969  25.993  32.760  1.00 19.54           C  
ATOM    765  CD1 TYR L 101      18.729  26.773  33.867  1.00 20.20           C  
ATOM    766  CD2 TYR L 101      17.965  25.822  31.833  1.00 19.87           C  
ATOM    767  CE1 TYR L 101      17.497  27.357  34.049  1.00 21.00           C  
ATOM    768  CE2 TYR L 101      16.731  26.404  32.011  1.00 24.33           C  
ATOM    769  CZ  TYR L 101      16.498  27.176  33.123  1.00 29.33           C  
ATOM    770  OH  TYR L 101      15.237  27.779  33.315  1.00 31.65           O  
ATOM    771  C   TYR L 101      22.396  25.779  31.318  1.00 18.72           C  
ATOM    772  O   TYR L 101      22.419  25.039  30.337  1.00 19.26           O  
ATOM    773  N   THR L 102      23.504  26.073  32.023  1.00 17.37           N  
ATOM    774  CA  THR L 102      24.811  25.643  31.596  1.00 16.87           C  
ATOM    775  CB  THR L 102      25.662  26.793  31.141  1.00 17.89           C  
ATOM    776  OG1 THR L 102      25.808  27.734  32.194  1.00 18.11           O  
ATOM    777  CG2 THR L 102      24.991  27.459  29.926  1.00 18.02           C  
ATOM    778  C   THR L 102      25.539  24.970  32.728  1.00 16.94           C  
ATOM    779  O   THR L 102      25.261  25.213  33.902  1.00 15.95           O  
ATOM    780  N   PHE L 103      26.509  24.089  32.379  1.00 15.71           N  
ATOM    781  CA  PHE L 103      27.262  23.335  33.351  1.00 15.51           C  
ATOM    782  CB  PHE L 103      27.232  21.808  33.138  1.00 16.10           C  
ATOM    783  CG  PHE L 103      25.875  21.242  33.365  1.00 15.01           C  
ATOM    784  CD1 PHE L 103      24.932  21.257  32.364  1.00 16.71           C  
ATOM    785  CD2 PHE L 103      25.559  20.672  34.575  1.00 15.84           C  
ATOM    786  CE1 PHE L 103      23.682  20.723  32.576  1.00 16.86           C  
ATOM    787  CE2 PHE L 103      24.311  20.137  34.788  1.00 17.01           C  
ATOM    788  CZ  PHE L 103      23.369  20.162  33.790  1.00 16.73           C  
ATOM    789  C   PHE L 103      28.722  23.641  33.226  1.00 16.94           C  
ATOM    790  O   PHE L 103      29.216  24.012  32.162  1.00 16.23           O  
ATOM    791  N   GLY L 104      29.456  23.471  34.346  1.00 16.19           N  
ATOM    792  CA  GLY L 104      30.884  23.622  34.342  1.00 16.81           C  
ATOM    793  C   GLY L 104      31.455  22.353  33.769  1.00 18.02           C  
ATOM    794  O   GLY L 104      30.737  21.377  33.556  1.00 16.54           O  
ATOM    795  N   GLY L 105      32.774  22.353  33.488  1.00 17.41           N  
ATOM    796  CA  GLY L 105      33.509  21.255  32.915  1.00 18.61           C  
ATOM    797  C   GLY L 105      33.595  20.092  33.860  1.00 19.06           C  
ATOM    798  O   GLY L 105      33.682  18.944  33.427  1.00 19.21           O  
ATOM    799  N   GLY L 106      33.651  20.352  35.179  1.00 17.99           N  
ATOM    800  CA  GLY L 106      33.734  19.280  36.132  1.00 17.84           C  
ATOM    801  C   GLY L 106      35.114  19.212  36.710  1.00 18.73           C  
ATOM    802  O   GLY L 106      36.101  19.593  36.079  1.00 18.91           O  
ATOM    803  N   THR L 107      35.192  18.726  37.967  1.00 17.27           N  
ATOM    804  CA  THR L 107      36.435  18.542  38.656  1.00 17.60           C  
ATOM    805  CB  THR L 107      36.547  19.391  39.888  1.00 18.96           C  
ATOM    806  OG1 THR L 107      36.432  20.764  39.546  1.00 19.42           O  
ATOM    807  CG2 THR L 107      37.904  19.129  40.558  1.00 17.91           C  
ATOM    808  C   THR L 107      36.450  17.113  39.094  1.00 18.86           C  
ATOM    809  O   THR L 107      35.508  16.640  39.729  1.00 18.00           O  
ATOM    810  N   LYS L 108      37.526  16.373  38.772  1.00 17.95           N  
ATOM    811  CA  LYS L 108      37.534  14.989  39.139  1.00 19.48           C  
ATOM    812  CB  LYS L 108      38.218  14.082  38.107  1.00 20.59           C  
ATOM    813  CG  LYS L 108      38.222  12.608  38.506  1.00 26.19           C  
ATOM    814  CD  LYS L 108      38.493  11.677  37.330  1.00 32.30           C  
ATOM    815  CE  LYS L 108      37.296  11.565  36.394  1.00 37.54           C  
ATOM    816  NZ  LYS L 108      37.694  10.873  35.151  1.00 41.02           N1+
ATOM    817  C   LYS L 108      38.260  14.841  40.435  1.00 20.67           C  
ATOM    818  O   LYS L 108      39.416  15.241  40.573  1.00 21.53           O  
ATOM    819  N   LEU L 109      37.578  14.238  41.427  1.00 20.06           N  
ATOM    820  CA  LEU L 109      38.166  14.043  42.718  1.00 19.95           C  
ATOM    821  CB  LEU L 109      37.144  14.136  43.862  1.00 20.01           C  
ATOM    822  CG  LEU L 109      37.751  13.954  45.267  1.00 22.40           C  
ATOM    823  CD1 LEU L 109      38.548  15.190  45.711  1.00 23.79           C  
ATOM    824  CD2 LEU L 109      36.692  13.535  46.289  1.00 23.46           C  
ATOM    825  C   LEU L 109      38.699  12.645  42.752  1.00 20.35           C  
ATOM    826  O   LEU L 109      37.962  11.684  42.530  1.00 19.53           O  
ATOM    827  N   GLU L 110      40.008  12.499  43.035  1.00 19.87           N  
ATOM    828  CA  GLU L 110      40.627  11.205  43.107  1.00 20.61           C  
ATOM    829  CB  GLU L 110      41.881  11.091  42.221  1.00 22.00           C  
ATOM    830  CG  GLU L 110      42.500   9.692  42.190  1.00 25.75           C  
ATOM    831  CD  GLU L 110      43.775   9.747  41.351  1.00 30.07           C  
ATOM    832  OE1 GLU L 110      44.147  10.861  40.892  1.00 31.93           O  
ATOM    833  OE2 GLU L 110      44.395   8.668  41.161  1.00 31.19           O1-
ATOM    834  C   GLU L 110      41.058  11.003  44.528  1.00 21.03           C  
ATOM    835  O   GLU L 110      41.465  11.948  45.202  1.00 19.76           O  
ATOM    836  N   ILE L 111      40.974   9.756  45.035  1.00 20.35           N  
ATOM    837  CA  ILE L 111      41.364   9.550  46.399  1.00 20.03           C  
ATOM    838  CB  ILE L 111      40.399   8.709  47.184  1.00 20.80           C  
ATOM    839  CG1 ILE L 111      39.058   9.459  47.254  1.00 21.76           C  
ATOM    840  CG2 ILE L 111      41.004   8.407  48.568  1.00 21.15           C  
ATOM    841  CD1 ILE L 111      37.922   8.650  47.867  1.00 23.66           C  
ATOM    842  C   ILE L 111      42.717   8.928  46.408  1.00 21.19           C  
ATOM    843  O   ILE L 111      42.975   7.937  45.725  1.00 20.55           O  
ATOM    844  N   LYS L 112      43.637   9.538  47.179  1.00 20.93           N  
ATOM    845  CA  LYS L 112      44.986   9.061  47.219  1.00 22.06           C  
ATOM    846  CB  LYS L 112      46.027  10.187  47.327  1.00 23.16           C  
ATOM    847  CG  LYS L 112      47.464   9.667  47.261  1.00 26.84           C  
ATOM    848  CD  LYS L 112      48.503  10.758  47.011  1.00 27.46           C  
ATOM    849  CE  LYS L 112      49.016  11.425  48.289  1.00 30.81           C  
ATOM    850  NZ  LYS L 112      50.010  12.461  47.943  1.00 33.65           N1+
ATOM    851  C   LYS L 112      45.181   8.147  48.423  1.00 23.17           C  
ATOM    852  O   LYS L 112      44.261   8.064  49.277  1.00 24.05           O  
ATOM    853  OXT LYS L 112      46.271   7.520  48.506  1.00  0.00           O1-
TER     854      LYS L 112 
ATOM    855  N   GLU H 113       9.923   7.236  47.011  1.00 38.32           N1+
ATOM    856  CA  GLU H 113      11.006   6.628  46.203  1.00 38.05           C  
ATOM    857  CB  GLU H 113      10.915   5.096  46.270  1.00 39.94           C  
ATOM    858  CG  GLU H 113      12.036   4.368  45.532  1.00 46.05           C  
ATOM    859  CD  GLU H 113      11.945   2.906  45.940  1.00 51.59           C  
ATOM    860  OE1 GLU H 113      12.095   2.633  47.161  1.00 48.08           O  
ATOM    861  OE2 GLU H 113      11.718   2.045  45.051  1.00 52.40           O1-
ATOM    862  C   GLU H 113      10.908   7.057  44.773  1.00 36.76           C  
ATOM    863  O   GLU H 113      10.316   6.371  43.941  1.00 37.01           O  
ATOM    864  N   VAL H 114      11.510   8.220  44.453  1.00 33.32           N  
ATOM    865  CA  VAL H 114      11.445   8.748  43.123  1.00 31.20           C  
ATOM    866  CB  VAL H 114      11.993  10.143  43.027  1.00 31.46           C  
ATOM    867  CG1 VAL H 114      12.070  10.549  41.546  1.00 30.24           C  
ATOM    868  CG2 VAL H 114      11.111  11.070  43.883  1.00 30.06           C  
ATOM    869  C   VAL H 114      12.257   7.878  42.223  1.00 31.00           C  
ATOM    870  O   VAL H 114      13.380   7.503  42.554  1.00 30.48           O  
ATOM    871  N   LYS H 115      11.685   7.525  41.051  1.00 28.64           N  
ATOM    872  CA  LYS H 115      12.401   6.707  40.113  1.00 27.57           C  
ATOM    873  CB  LYS H 115      11.988   5.226  40.154  1.00 29.80           C  
ATOM    874  CG  LYS H 115      12.800   4.368  39.184  1.00 37.56           C  
ATOM    875  CD  LYS H 115      12.658   2.858  39.381  1.00 48.90           C  
ATOM    876  CE  LYS H 115      13.504   2.050  38.395  1.00 36.00           C  
ATOM    877  NZ  LYS H 115      13.424   0.609  38.717  1.00 40.49           N1+
ATOM    878  C   LYS H 115      12.143   7.208  38.721  1.00 26.71           C  
ATOM    879  O   LYS H 115      11.021   7.567  38.365  1.00 25.63           O  
ATOM    880  N   LEU H 116      13.208   7.256  37.895  1.00 23.81           N  
ATOM    881  CA  LEU H 116      13.116   7.692  36.524  1.00 22.81           C  
ATOM    882  CB  LEU H 116      13.791   9.058  36.305  1.00 22.49           C  
ATOM    883  CG  LEU H 116      13.088  10.230  37.019  1.00 22.77           C  
ATOM    884  CD1 LEU H 116      13.819  11.557  36.770  1.00 21.78           C  
ATOM    885  CD2 LEU H 116      11.604  10.317  36.623  1.00 21.78           C  
ATOM    886  C   LEU H 116      13.865   6.690  35.692  1.00 23.19           C  
ATOM    887  O   LEU H 116      15.052   6.455  35.925  1.00 23.14           O  
ATOM    888  N   LEU H 117      13.209   6.064  34.692  1.00 22.40           N  
ATOM    889  CA  LEU H 117      13.909   5.068  33.917  1.00 23.17           C  
ATOM    890  CB  LEU H 117      13.342   3.650  34.107  1.00 25.41           C  
ATOM    891  CG  LEU H 117      14.083   2.568  33.293  1.00 33.76           C  
ATOM    892  CD1 LEU H 117      15.540   2.437  33.746  1.00  0.00           C  
ATOM    893  CD2 LEU H 117      13.325   1.227  33.323  1.00  0.00           C  
ATOM    894  C   LEU H 117      13.785   5.401  32.463  1.00 22.11           C  
ATOM    895  O   LEU H 117      12.682   5.423  31.917  1.00 20.66           O  
ATOM    896  N   GLU H 118      14.925   5.665  31.794  1.00 21.05           N  
ATOM    897  CA  GLU H 118      14.897   5.973  30.391  1.00 20.32           C  
ATOM    898  CB  GLU H 118      15.862   7.102  29.977  1.00 20.56           C  
ATOM    899  CG  GLU H 118      17.245   7.025  30.621  1.00 20.43           C  
ATOM    900  CD  GLU H 118      17.234   7.867  31.895  1.00 22.79           C  
ATOM    901  OE1 GLU H 118      16.319   7.675  32.736  1.00 21.21           O  
ATOM    902  OE2 GLU H 118      18.143   8.723  32.046  1.00 20.43           O1-
ATOM    903  C   GLU H 118      15.145   4.741  29.573  1.00 21.48           C  
ATOM    904  O   GLU H 118      15.698   3.755  30.060  1.00 20.43           O  
ATOM    905  N   SER H 119      14.691   4.765  28.298  1.00 20.32           N  
ATOM    906  CA  SER H 119      14.861   3.651  27.405  1.00 21.00           C  
ATOM    907  CB  SER H 119      13.722   2.619  27.485  1.00 21.72           C  
ATOM    908  OG  SER H 119      13.644   2.057  28.785  1.00 23.80           O  
ATOM    909  C   SER H 119      14.820   4.184  26.003  1.00 21.10           C  
ATOM    910  O   SER H 119      14.496   5.351  25.782  1.00 20.19           O  
ATOM    911  N   GLY H 120      15.147   3.323  25.014  1.00 20.63           N  
ATOM    912  CA  GLY H 120      15.031   3.704  23.631  1.00 20.31           C  
ATOM    913  C   GLY H 120      16.353   4.043  23.000  1.00 21.78           C  
ATOM    914  O   GLY H 120      16.405   4.305  21.800  1.00 20.86           O  
ATOM    915  N   GLY H 121      17.464   4.034  23.758  1.00 20.91           N  
ATOM    916  CA  GLY H 121      18.721   4.397  23.156  1.00 20.71           C  
ATOM    917  C   GLY H 121      19.181   3.280  22.274  1.00 22.48           C  
ATOM    918  O   GLY H 121      18.646   2.174  22.320  1.00 22.58           O  
ATOM    919  N   GLY H 122      20.206   3.548  21.437  1.00 21.20           N  
ATOM    920  CA  GLY H 122      20.701   2.534  20.549  1.00 21.18           C  
ATOM    921  C   GLY H 122      21.587   3.195  19.539  1.00 21.70           C  
ATOM    922  O   GLY H 122      22.000   4.341  19.710  1.00 20.07           O  
ATOM    923  N   LEU H 123      21.906   2.471  18.446  1.00 20.54           N  
ATOM    924  CA  LEU H 123      22.762   3.005  17.425  1.00 20.64           C  
ATOM    925  CB  LEU H 123      23.779   1.985  16.880  1.00 21.33           C  
ATOM    926  CG  LEU H 123      24.710   2.564  15.795  1.00 22.90           C  
ATOM    927  CD1 LEU H 123      25.625   3.653  16.374  1.00 23.50           C  
ATOM    928  CD2 LEU H 123      25.490   1.465  15.057  1.00 24.35           C  
ATOM    929  C   LEU H 123      21.903   3.434  16.275  1.00 21.28           C  
ATOM    930  O   LEU H 123      21.000   2.711  15.855  1.00 20.68           O  
ATOM    931  N   VAL H 124      22.162   4.646  15.743  1.00 20.82           N  
ATOM    932  CA  VAL H 124      21.414   5.148  14.626  1.00 22.27           C  
ATOM    933  CB  VAL H 124      20.404   6.195  15.008  1.00 24.09           C  
ATOM    934  CG1 VAL H 124      19.740   6.737  13.736  1.00 25.22           C  
ATOM    935  CG2 VAL H 124      19.401   5.576  15.988  1.00 26.13           C  
ATOM    936  C   VAL H 124      22.391   5.789  13.692  1.00 22.60           C  
ATOM    937  O   VAL H 124      23.417   6.320  14.114  1.00 21.18           O  
ATOM    938  N   GLN H 125      22.098   5.749  12.381  1.00 22.70           N  
ATOM    939  CA  GLN H 125      22.992   6.336  11.431  1.00 23.35           C  
ATOM    940  CB  GLN H 125      22.919   5.670  10.051  1.00 25.14           C  
ATOM    941  CG  GLN H 125      23.468   4.244  10.139  1.00 31.79           C  
ATOM    942  CD  GLN H 125      23.276   3.542   8.812  1.00 37.74           C  
ATOM    943  OE1 GLN H 125      23.487   4.122   7.749  1.00 37.64           O  
ATOM    944  NE2 GLN H 125      22.867   2.247   8.877  1.00 35.05           N  
ATOM    945  C   GLN H 125      22.696   7.797  11.350  1.00 23.53           C  
ATOM    946  O   GLN H 125      21.646   8.266  11.784  1.00 23.11           O  
ATOM    947  N   PRO H 126      23.621   8.542  10.818  1.00 22.96           N  
ATOM    948  CA  PRO H 126      23.440   9.960  10.753  1.00 23.11           C  
ATOM    949  CD  PRO H 126      25.025   8.165  10.836  1.00 23.31           C  
ATOM    950  CB  PRO H 126      24.772  10.521  10.258  1.00 23.03           C  
ATOM    951  CG  PRO H 126      25.802   9.494  10.770  1.00 24.81           C  
ATOM    952  C   PRO H 126      22.263  10.281   9.901  1.00 23.86           C  
ATOM    953  O   PRO H 126      22.087   9.642   8.865  1.00 23.79           O  
ATOM    954  N   GLY H 127      21.444  11.262  10.332  1.00 22.02           N  
ATOM    955  CA  GLY H 127      20.289  11.669   9.586  1.00 22.33           C  
ATOM    956  C   GLY H 127      19.124  10.819   9.986  1.00 22.89           C  
ATOM    957  O   GLY H 127      18.019  11.001   9.479  1.00 23.35           O  
ATOM    958  N   GLY H 128      19.329   9.877  10.928  1.00 22.01           N  
ATOM    959  CA  GLY H 128      18.270   8.984  11.313  1.00 21.51           C  
ATOM    960  C   GLY H 128      17.447   9.607  12.399  1.00 22.25           C  
ATOM    961  O   GLY H 128      17.668  10.753  12.790  1.00 21.11           O  
ATOM    962  N   SER H 129      16.464   8.832  12.914  1.00 21.37           N  
ATOM    963  CA  SER H 129      15.563   9.297  13.933  1.00 21.95           C  
ATOM    964  CB  SER H 129      14.123   9.474  13.420  1.00 23.35           C  
ATOM    965  OG  SER H 129      14.087  10.452  12.391  1.00 28.31           O  
ATOM    966  C   SER H 129      15.501   8.277  15.031  1.00 22.25           C  
ATOM    967  O   SER H 129      15.739   7.089  14.810  1.00 21.70           O  
ATOM    968  N   MET H 130      15.190   8.735  16.265  1.00 21.14           N  
ATOM    969  CA  MET H 130      15.095   7.849  17.395  1.00 20.83           C  
ATOM    970  CB  MET H 130      16.458   7.611  18.067  1.00 22.02           C  
ATOM    971  CG  MET H 130      16.415   6.669  19.270  1.00 24.59           C  
ATOM    972  SD  MET H 130      18.011   6.481  20.117  1.00 21.10           S  
ATOM    973  CE  MET H 130      18.745   5.404  18.851  1.00 20.90           C  
ATOM    974  C   MET H 130      14.221   8.511  18.420  1.00 20.74           C  
ATOM    975  O   MET H 130      14.236   9.732  18.562  1.00 20.53           O  
ATOM    976  N   LYS H 131      13.432   7.716  19.175  1.00 18.90           N  
ATOM    977  CA  LYS H 131      12.582   8.286  20.184  1.00 19.35           C  
ATOM    978  CB  LYS H 131      11.092   7.974  19.966  1.00 20.21           C  
ATOM    979  CG  LYS H 131      10.168   8.672  20.965  1.00 23.44           C  
ATOM    980  CD  LYS H 131       8.699   8.663  20.541  1.00 26.95           C  
ATOM    981  CE  LYS H 131       7.776   9.398  21.514  1.00 28.52           C  
ATOM    982  NZ  LYS H 131       6.389   9.376  20.999  1.00 29.20           N1+
ATOM    983  C   LYS H 131      12.971   7.699  21.508  1.00 19.40           C  
ATOM    984  O   LYS H 131      13.062   6.481  21.653  1.00 19.51           O  
ATOM    985  N   LEU H 132      13.200   8.562  22.517  1.00 17.82           N  
ATOM    986  CA  LEU H 132      13.587   8.112  23.826  1.00 17.51           C  
ATOM    987  CB  LEU H 132      14.682   8.980  24.474  1.00 16.55           C  
ATOM    988  CG  LEU H 132      16.011   9.040  23.694  1.00 16.97           C  
ATOM    989  CD1 LEU H 132      17.037   9.926  24.418  1.00 16.14           C  
ATOM    990  CD2 LEU H 132      16.558   7.635  23.403  1.00 17.39           C  
ATOM    991  C   LEU H 132      12.386   8.230  24.713  1.00 18.47           C  
ATOM    992  O   LEU H 132      11.539   9.098  24.507  1.00 17.98           O  
ATOM    993  N   SER H 133      12.281   7.341  25.726  1.00 17.98           N  
ATOM    994  CA  SER H 133      11.170   7.374  26.635  1.00 18.93           C  
ATOM    995  CB  SER H 133      10.268   6.130  26.539  1.00 20.22           C  
ATOM    996  OG  SER H 133       9.706   6.031  25.240  1.00 24.38           O  
ATOM    997  C   SER H 133      11.710   7.394  28.034  1.00 20.20           C  
ATOM    998  O   SER H 133      12.807   6.907  28.301  1.00 20.00           O  
ATOM    999  N   CYS H 134      10.946   7.996  28.972  1.00 19.87           N  
ATOM   1000  CA  CYS H 134      11.336   8.025  30.357  1.00 20.59           C  
ATOM   1001  CB  CYS H 134      11.973   9.372  30.773  1.00 21.22           C  
ATOM   1002  SG  CYS H 134      12.290   9.535  32.559  1.00 23.71           S  
ATOM   1003  C   CYS H 134      10.098   7.797  31.178  1.00 21.44           C  
ATOM   1004  O   CYS H 134       9.118   8.532  31.060  1.00 21.90           O  
ATOM   1005  N   VAL H 135      10.111   6.760  32.043  1.00 20.46           N  
ATOM   1006  CA  VAL H 135       8.967   6.462  32.860  1.00 21.41           C  
ATOM   1007  CB  VAL H 135       8.675   4.993  32.947  1.00 22.60           C  
ATOM   1008  CG1 VAL H 135       7.490   4.781  33.901  1.00 20.16           C  
ATOM   1009  CG2 VAL H 135       8.436   4.457  31.527  1.00 21.12           C  
ATOM   1010  C   VAL H 135       9.285   6.931  34.247  1.00 22.22           C  
ATOM   1011  O   VAL H 135      10.379   6.693  34.755  1.00 21.54           O  
ATOM   1012  N   ALA H 136       8.327   7.614  34.906  1.00 21.55           N  
ATOM   1013  CA  ALA H 136       8.603   8.130  36.217  1.00 22.17           C  
ATOM   1014  CB  ALA H 136       8.457   9.656  36.320  1.00 21.19           C  
ATOM   1015  C   ALA H 136       7.645   7.533  37.191  1.00 24.07           C  
ATOM   1016  O   ALA H 136       6.516   7.192  36.843  1.00 23.53           O  
ATOM   1017  N   SER H 137       8.102   7.380  38.453  1.00 23.95           N  
ATOM   1018  CA  SER H 137       7.280   6.822  39.487  1.00 24.94           C  
ATOM   1019  CB  SER H 137       7.491   5.309  39.688  1.00 25.83           C  
ATOM   1020  OG  SER H 137       7.246   4.589  38.491  1.00 27.36           O  
ATOM   1021  C   SER H 137       7.725   7.427  40.783  1.00 25.78           C  
ATOM   1022  O   SER H 137       8.817   7.985  40.880  1.00 25.25           O  
ATOM   1023  N   GLY H 138       6.882   7.326  41.830  1.00 25.34           N  
ATOM   1024  CA  GLY H 138       7.295   7.738  43.142  1.00 21.32           C  
ATOM   1025  C   GLY H 138       6.927   9.162  43.426  1.00 40.79           C  
ATOM   1026  O   GLY H 138       7.105   9.618  44.555  1.00 26.85           O  
ATOM   1027  N   PHE H 139       6.427   9.917  42.432  1.00 31.50           N  
ATOM   1028  CA  PHE H 139       6.042  11.273  42.717  1.00 27.22           C  
ATOM   1029  CB  PHE H 139       7.184  12.311  42.581  1.00 26.76           C  
ATOM   1030  CG  PHE H 139       7.655  12.414  41.166  1.00 24.62           C  
ATOM   1031  CD1 PHE H 139       8.485  11.456  40.631  1.00 25.03           C  
ATOM   1032  CD2 PHE H 139       7.297  13.487  40.382  1.00 21.39           C  
ATOM   1033  CE1 PHE H 139       8.925  11.556  39.331  1.00 20.01           C  
ATOM   1034  CE2 PHE H 139       7.736  13.593  39.082  1.00 20.16           C  
ATOM   1035  CZ  PHE H 139       8.553  12.625  38.551  1.00 16.13           C  
ATOM   1036  C   PHE H 139       4.947  11.649  41.769  1.00 30.09           C  
ATOM   1037  O   PHE H 139       4.611  10.890  40.861  1.00 41.81           O  
ATOM   1038  N   THR H 140       4.340  12.838  41.965  1.00 40.24           N  
ATOM   1039  CA  THR H 140       3.293  13.229  41.066  1.00 22.60           C  
ATOM   1040  CB  THR H 140       2.315  14.198  41.666  1.00 34.08           C  
ATOM   1041  OG1 THR H 140       1.688  13.614  42.799  1.00 25.93           O  
ATOM   1042  CG2 THR H 140       1.258  14.561  40.609  1.00 21.73           C  
ATOM   1043  C   THR H 140       3.961  13.869  39.892  1.00 24.66           C  
ATOM   1044  O   THR H 140       4.431  15.005  39.944  1.00 20.54           O  
ATOM   1045  N   PHE H 141       3.980  13.123  38.778  1.00 21.90           N  
ATOM   1046  CA  PHE H 141       4.654  13.476  37.563  1.00 14.56           C  
ATOM   1047  CB  PHE H 141       4.497  12.366  36.507  1.00 21.72           C  
ATOM   1048  CG  PHE H 141       5.095  12.799  35.215  1.00 20.50           C  
ATOM   1049  CD1 PHE H 141       6.459  12.862  35.053  1.00 29.62           C  
ATOM   1050  CD2 PHE H 141       4.281  13.108  34.151  1.00 27.79           C  
ATOM   1051  CE1 PHE H 141       6.998  13.254  33.849  1.00 21.85           C  
ATOM   1052  CE2 PHE H 141       4.815  13.499  32.949  1.00 23.38           C  
ATOM   1053  CZ  PHE H 141       6.176  13.575  32.796  1.00 20.46           C  
ATOM   1054  C   PHE H 141       4.094  14.749  37.014  1.00 14.82           C  
ATOM   1055  O   PHE H 141       4.834  15.619  36.558  1.00 19.12           O  
ATOM   1056  N   SER H 142       2.764  14.896  37.082  1.00 26.23           N  
ATOM   1057  CA  SER H 142       2.046  15.994  36.498  1.00 23.02           C  
ATOM   1058  CB  SER H 142       0.545  15.896  36.792  1.00 24.86           C  
ATOM   1059  OG  SER H 142       0.042  14.641  36.361  1.00 28.69           O  
ATOM   1060  C   SER H 142       2.492  17.306  37.075  1.00 16.32           C  
ATOM   1061  O   SER H 142       2.461  18.329  36.394  1.00 16.48           O  
ATOM   1062  N   ILE H 143       2.883  17.304  38.358  1.00 31.09           N  
ATOM   1063  CA  ILE H 143       3.270  18.466  39.106  1.00 14.42           C  
ATOM   1064  CB  ILE H 143       3.436  18.183  40.573  1.00 21.07           C  
ATOM   1065  CG1 ILE H 143       2.088  17.760  41.187  1.00  0.00           C  
ATOM   1066  CG2 ILE H 143       4.047  19.430  41.234  1.00  0.00           C  
ATOM   1067  CD1 ILE H 143       2.186  17.194  42.604  1.00  0.00           C  
ATOM   1068  C   ILE H 143       4.546  19.081  38.612  1.00 19.01           C  
ATOM   1069  O   ILE H 143       4.703  20.296  38.709  1.00 15.63           O  
ATOM   1070  N   PHE H 144       5.508  18.275  38.114  1.00 13.68           N  
ATOM   1071  CA  PHE H 144       6.821  18.802  37.842  1.00 11.56           C  
ATOM   1072  CB  PHE H 144       7.932  17.876  38.365  1.00 11.94           C  
ATOM   1073  CG  PHE H 144       7.773  17.683  39.834  1.00 15.40           C  
ATOM   1074  CD1 PHE H 144       6.784  16.865  40.337  1.00 19.50           C  
ATOM   1075  CD2 PHE H 144       8.633  18.299  40.711  1.00 14.47           C  
ATOM   1076  CE1 PHE H 144       6.645  16.681  41.693  1.00 13.22           C  
ATOM   1077  CE2 PHE H 144       8.496  18.115  42.065  1.00 21.57           C  
ATOM   1078  CZ  PHE H 144       7.503  17.308  42.562  1.00 22.42           C  
ATOM   1079  C   PHE H 144       7.100  18.949  36.376  1.00 13.46           C  
ATOM   1080  O   PHE H 144       6.533  18.263  35.529  1.00 18.95           O  
ATOM   1081  N   TRP H 145       8.003  19.902  36.062  1.00 17.41           N  
ATOM   1082  CA  TRP H 145       8.545  20.116  34.751  1.00 17.36           C  
ATOM   1083  CB  TRP H 145       9.357  21.422  34.607  1.00 17.24           C  
ATOM   1084  CG  TRP H 145       8.599  22.714  34.814  1.00 16.74           C  
ATOM   1085  CD2 TRP H 145       9.185  24.019  34.683  1.00 14.81           C  
ATOM   1086  CD1 TRP H 145       7.298  22.910  35.170  1.00 15.17           C  
ATOM   1087  NE1 TRP H 145       7.038  24.256  35.277  1.00 14.91           N  
ATOM   1088  CE2 TRP H 145       8.192  24.951  34.979  1.00 15.24           C  
ATOM   1089  CE3 TRP H 145      10.450  24.412  34.352  1.00 14.91           C  
ATOM   1090  CZ2 TRP H 145       8.446  26.293  34.949  1.00 14.76           C  
ATOM   1091  CZ3 TRP H 145      10.703  25.765  34.313  1.00 15.37           C  
ATOM   1092  CH2 TRP H 145       9.721  26.689  34.607  1.00 15.59           C  
ATOM   1093  C   TRP H 145       9.549  19.016  34.565  1.00 18.05           C  
ATOM   1094  O   TRP H 145      10.134  18.546  35.541  1.00 17.06           O  
ATOM   1095  N   MET H 146       9.769  18.558  33.314  1.00 16.20           N  
ATOM   1096  CA  MET H 146      10.744  17.523  33.121  1.00 15.92           C  
ATOM   1097  CB  MET H 146      10.159  16.202  32.590  1.00 16.18           C  
ATOM   1098  CG  MET H 146       9.213  15.526  33.588  1.00 17.90           C  
ATOM   1099  SD  MET H 146       9.973  15.070  35.176  1.00 18.66           S  
ATOM   1100  CE  MET H 146      10.925  13.657  34.543  1.00 17.16           C  
ATOM   1101  C   MET H 146      11.764  18.016  32.135  1.00 17.00           C  
ATOM   1102  O   MET H 146      11.482  18.900  31.328  1.00 16.36           O  
ATOM   1103  N   ASN H 147      12.997  17.466  32.201  1.00 16.32           N  
ATOM   1104  CA  ASN H 147      14.054  17.919  31.333  1.00 15.61           C  
ATOM   1105  CB  ASN H 147      15.123  18.762  32.058  1.00 16.26           C  
ATOM   1106  CG  ASN H 147      14.533  20.086  32.526  1.00 18.76           C  
ATOM   1107  OD1 ASN H 147      14.657  21.109  31.855  1.00 15.29           O  
ATOM   1108  ND2 ASN H 147      13.890  20.071  33.724  1.00 16.90           N  
ATOM   1109  C   ASN H 147      14.817  16.739  30.809  1.00 16.08           C  
ATOM   1110  O   ASN H 147      14.745  15.637  31.349  1.00 16.00           O  
ATOM   1111  N   TRP H 148      15.558  16.960  29.701  1.00 14.99           N  
ATOM   1112  CA  TRP H 148      16.462  15.981  29.165  1.00 14.94           C  
ATOM   1113  CB  TRP H 148      16.144  15.524  27.730  1.00 14.04           C  
ATOM   1114  CG  TRP H 148      14.986  14.555  27.636  1.00 14.96           C  
ATOM   1115  CD2 TRP H 148      15.128  13.140  27.831  1.00 14.80           C  
ATOM   1116  CD1 TRP H 148      13.665  14.779  27.381  1.00 15.42           C  
ATOM   1117  NE1 TRP H 148      12.974  13.589  27.409  1.00 15.76           N  
ATOM   1118  CE2 TRP H 148      13.862  12.574  27.687  1.00 16.61           C  
ATOM   1119  CE3 TRP H 148      16.223  12.376  28.117  1.00 15.98           C  
ATOM   1120  CZ2 TRP H 148      13.675  11.227  27.829  1.00 15.73           C  
ATOM   1121  CZ3 TRP H 148      16.033  11.019  28.250  1.00 14.84           C  
ATOM   1122  CH2 TRP H 148      14.780  10.457  28.109  1.00 15.40           C  
ATOM   1123  C   TRP H 148      17.809  16.633  29.154  1.00 14.86           C  
ATOM   1124  O   TRP H 148      17.945  17.794  28.772  1.00 14.54           O  
ATOM   1125  N   VAL H 149      18.845  15.904  29.618  1.00 14.72           N  
ATOM   1126  CA  VAL H 149      20.190  16.409  29.637  1.00 14.27           C  
ATOM   1127  CB  VAL H 149      20.698  16.713  31.021  1.00 14.93           C  
ATOM   1128  CG1 VAL H 149      22.148  17.224  30.924  1.00 14.55           C  
ATOM   1129  CG2 VAL H 149      19.725  17.692  31.710  1.00 16.24           C  
ATOM   1130  C   VAL H 149      21.045  15.328  29.056  1.00 15.33           C  
ATOM   1131  O   VAL H 149      20.729  14.147  29.188  1.00 16.23           O  
ATOM   1132  N   ARG H 150      22.152  15.694  28.378  1.00 14.97           N  
ATOM   1133  CA  ARG H 150      22.966  14.666  27.787  1.00 15.55           C  
ATOM   1134  CB  ARG H 150      22.951  14.661  26.248  1.00 15.85           C  
ATOM   1135  CG  ARG H 150      23.408  15.959  25.577  1.00 16.66           C  
ATOM   1136  CD  ARG H 150      23.357  15.844  24.052  1.00 18.68           C  
ATOM   1137  NE  ARG H 150      23.596  17.180  23.439  1.00 18.99           N  
ATOM   1138  CZ  ARG H 150      23.480  17.300  22.082  1.00 19.77           C  
ATOM   1139  NH1 ARG H 150      23.172  16.205  21.331  1.00 17.22           N1+
ATOM   1140  NH2 ARG H 150      23.664  18.504  21.471  1.00 18.56           N  
ATOM   1141  C   ARG H 150      24.383  14.847  28.224  1.00 17.39           C  
ATOM   1142  O   ARG H 150      24.774  15.918  28.687  1.00 16.93           O  
ATOM   1143  N   GLN H 151      25.187  13.768  28.111  1.00 17.71           N  
ATOM   1144  CA  GLN H 151      26.559  13.839  28.521  1.00 18.37           C  
ATOM   1145  CB  GLN H 151      26.816  13.111  29.853  1.00 19.03           C  
ATOM   1146  CG  GLN H 151      28.269  13.154  30.331  1.00 20.84           C  
ATOM   1147  CD  GLN H 151      28.359  12.383  31.644  1.00 23.56           C  
ATOM   1148  OE1 GLN H 151      27.591  11.451  31.882  1.00 23.10           O  
ATOM   1149  NE2 GLN H 151      29.322  12.774  32.521  1.00 23.48           N  
ATOM   1150  C   GLN H 151      27.411  13.144  27.508  1.00 20.35           C  
ATOM   1151  O   GLN H 151      27.119  12.020  27.099  1.00 18.56           O  
ATOM   1152  N   SER H 152      28.497  13.814  27.069  1.00 21.14           N  
ATOM   1153  CA  SER H 152      29.441  13.168  26.203  1.00 23.52           C  
ATOM   1154  CB  SER H 152      29.290  13.457  24.697  1.00 23.89           C  
ATOM   1155  OG  SER H 152      29.839  14.720  24.364  1.00 26.05           O  
ATOM   1156  C   SER H 152      30.796  13.647  26.635  1.00 26.43           C  
ATOM   1157  O   SER H 152      30.923  14.679  27.295  1.00 25.33           O  
ATOM   1158  N   PRO H 153      31.820  12.913  26.306  1.00 28.27           N  
ATOM   1159  CA  PRO H 153      33.131  13.324  26.717  1.00 29.31           C  
ATOM   1160  CD  PRO H 153      31.708  11.466  26.197  1.00 28.90           C  
ATOM   1161  CB  PRO H 153      34.042  12.130  26.430  1.00 30.38           C  
ATOM   1162  CG  PRO H 153      33.098  10.920  26.572  1.00 30.94           C  
ATOM   1163  C   PRO H 153      33.541  14.612  26.075  1.00 30.73           C  
ATOM   1164  O   PRO H 153      34.356  15.332  26.649  1.00 31.33           O  
ATOM   1165  N   GLU H 154      33.007  14.903  24.876  1.00 31.05           N  
ATOM   1166  CA  GLU H 154      33.356  16.090  24.151  1.00 31.97           C  
ATOM   1167  CB  GLU H 154      32.784  16.103  22.724  1.00 33.03           C  
ATOM   1168  CG  GLU H 154      33.247  14.918  21.883  1.00 36.01           C  
ATOM   1169  CD  GLU H 154      34.760  14.849  21.994  1.00 38.54           C  
ATOM   1170  OE1 GLU H 154      35.392  15.919  22.203  1.00 39.15           O  
ATOM   1171  OE2 GLU H 154      35.302  13.719  21.877  1.00 39.70           O1-
ATOM   1172  C   GLU H 154      32.815  17.315  24.816  1.00 32.14           C  
ATOM   1173  O   GLU H 154      33.532  18.307  24.942  1.00 32.05           O  
ATOM   1174  N   LYS H 155      31.540  17.295  25.263  1.00 29.87           N  
ATOM   1175  CA  LYS H 155      31.025  18.545  25.748  1.00 28.95           C  
ATOM   1176  CB  LYS H 155      29.762  19.044  25.030  1.00 30.43           C  
ATOM   1177  CG  LYS H 155      28.478  18.387  25.546  1.00 35.12           C  
ATOM   1178  CD  LYS H 155      28.340  16.912  25.170  1.00 40.35           C  
ATOM   1179  CE  LYS H 155      27.298  16.132  25.975  1.00 44.75           C  
ATOM   1180  NZ  LYS H 155      26.203  17.026  26.400  1.00 47.93           N1+
ATOM   1181  C   LYS H 155      30.587  18.451  27.178  1.00 27.50           C  
ATOM   1182  O   LYS H 155      29.994  19.405  27.677  1.00 27.39           O  
ATOM   1183  N   GLY H 156      30.854  17.336  27.885  1.00 25.12           N  
ATOM   1184  CA  GLY H 156      30.451  17.282  29.267  1.00 23.03           C  
ATOM   1185  C   GLY H 156      28.951  17.199  29.348  1.00 22.54           C  
ATOM   1186  O   GLY H 156      28.307  16.638  28.467  1.00 22.00           O  
ATOM   1187  N   LEU H 157      28.355  17.736  30.439  1.00 20.28           N  
ATOM   1188  CA  LEU H 157      26.927  17.715  30.615  1.00 19.00           C  
ATOM   1189  CB  LEU H 157      26.496  17.840  32.084  1.00 19.24           C  
ATOM   1190  CG  LEU H 157      26.860  16.613  32.936  1.00 20.43           C  
ATOM   1191  CD1 LEU H 157      26.450  16.815  34.402  1.00 19.91           C  
ATOM   1192  CD2 LEU H 157      26.271  15.329  32.331  1.00 20.38           C  
ATOM   1193  C   LEU H 157      26.330  18.875  29.878  1.00 19.35           C  
ATOM   1194  O   LEU H 157      26.865  19.983  29.914  1.00 18.02           O  
ATOM   1195  N   GLU H 158      25.187  18.645  29.194  1.00 17.99           N  
ATOM   1196  CA  GLU H 158      24.577  19.699  28.433  1.00 18.88           C  
ATOM   1197  CB  GLU H 158      24.984  19.615  26.956  1.00 21.42           C  
ATOM   1198  CG  GLU H 158      24.611  20.817  26.099  1.00 25.61           C  
ATOM   1199  CD  GLU H 158      25.147  20.515  24.708  1.00 31.40           C  
ATOM   1200  OE1 GLU H 158      25.188  19.310  24.342  1.00 29.53           O  
ATOM   1201  OE2 GLU H 158      25.526  21.479  23.996  1.00 31.66           O1-
ATOM   1202  C   GLU H 158      23.080  19.552  28.519  1.00 18.05           C  
ATOM   1203  O   GLU H 158      22.539  18.460  28.354  1.00 16.96           O  
ATOM   1204  N   TRP H 159      22.363  20.665  28.791  1.00 16.15           N  
ATOM   1205  CA  TRP H 159      20.927  20.641  28.883  1.00 15.30           C  
ATOM   1206  CB  TRP H 159      20.386  21.843  29.675  1.00 15.27           C  
ATOM   1207  CG  TRP H 159      18.898  22.036  29.572  1.00 16.17           C  
ATOM   1208  CD2 TRP H 159      18.308  22.955  28.643  1.00 16.59           C  
ATOM   1209  CD1 TRP H 159      17.869  21.462  30.259  1.00 16.50           C  
ATOM   1210  NE1 TRP H 159      16.670  21.972  29.814  1.00 16.59           N  
ATOM   1211  CE2 TRP H 159      16.928  22.892  28.818  1.00 16.52           C  
ATOM   1212  CE3 TRP H 159      18.875  23.787  27.720  1.00 16.45           C  
ATOM   1213  CZ2 TRP H 159      16.088  23.665  28.071  1.00 16.07           C  
ATOM   1214  CZ3 TRP H 159      18.026  24.561  26.962  1.00 16.01           C  
ATOM   1215  CH2 TRP H 159      16.661  24.500  27.136  1.00 16.36           C  
ATOM   1216  C   TRP H 159      20.339  20.661  27.496  1.00 15.82           C  
ATOM   1217  O   TRP H 159      20.709  21.505  26.684  1.00 15.54           O  
ATOM   1218  N   VAL H 160      19.511  19.641  27.158  1.00 14.75           N  
ATOM   1219  CA  VAL H 160      18.843  19.496  25.883  1.00 15.27           C  
ATOM   1220  CB  VAL H 160      18.611  18.056  25.523  1.00 15.97           C  
ATOM   1221  CG1 VAL H 160      17.873  18.005  24.173  1.00 16.46           C  
ATOM   1222  CG2 VAL H 160      19.962  17.321  25.519  1.00 16.70           C  
ATOM   1223  C   VAL H 160      17.508  20.196  25.730  1.00 16.04           C  
ATOM   1224  O   VAL H 160      17.301  20.938  24.770  1.00 15.87           O  
ATOM   1225  N   ALA H 161      16.546  19.960  26.662  1.00 15.31           N  
ATOM   1226  CA  ALA H 161      15.217  20.508  26.484  1.00 15.34           C  
ATOM   1227  CB  ALA H 161      14.406  19.799  25.387  1.00 15.65           C  
ATOM   1228  C   ALA H 161      14.412  20.375  27.747  1.00 16.24           C  
ATOM   1229  O   ALA H 161      14.722  19.556  28.611  1.00 15.07           O  
ATOM   1230  N   GLU H 162      13.343  21.197  27.890  1.00 15.87           N  
ATOM   1231  CA  GLU H 162      12.500  21.074  29.050  1.00 16.31           C  
ATOM   1232  CB  GLU H 162      12.743  22.101  30.166  1.00 16.72           C  
ATOM   1233  CG  GLU H 162      12.257  23.516  29.871  1.00 17.66           C  
ATOM   1234  CD  GLU H 162      12.294  24.256  31.198  1.00 23.71           C  
ATOM   1235  OE1 GLU H 162      13.067  23.827  32.096  1.00 22.62           O  
ATOM   1236  OE2 GLU H 162      11.546  25.258  31.335  1.00 20.31           O1-
ATOM   1237  C   GLU H 162      11.066  21.231  28.634  1.00 17.21           C  
ATOM   1238  O   GLU H 162      10.760  21.848  27.614  1.00 16.61           O  
ATOM   1239  N   VAL H 163      10.142  20.640  29.424  1.00 16.03           N  
ATOM   1240  CA  VAL H 163       8.738  20.752  29.149  1.00 16.82           C  
ATOM   1241  CB  VAL H 163       8.122  19.483  28.640  1.00 16.88           C  
ATOM   1242  CG1 VAL H 163       8.177  18.425  29.755  1.00 17.04           C  
ATOM   1243  CG2 VAL H 163       6.700  19.800  28.151  1.00 16.80           C  
ATOM   1244  C   VAL H 163       8.056  21.110  30.433  1.00 18.53           C  
ATOM   1245  O   VAL H 163       8.413  20.622  31.504  1.00 18.05           O  
ATOM   1246  N   ARG H 164       7.015  21.956  30.346  1.00 18.00           N  
ATOM   1247  CA  ARG H 164       6.394  22.439  31.542  1.00 19.14           C  
ATOM   1248  CB  ARG H 164       6.259  23.971  31.553  1.00 19.98           C  
ATOM   1249  CG  ARG H 164       7.653  24.597  31.457  1.00 21.48           C  
ATOM   1250  CD  ARG H 164       7.729  26.122  31.466  1.00 25.03           C  
ATOM   1251  NE  ARG H 164       9.170  26.452  31.277  1.00 28.03           N  
ATOM   1252  CZ  ARG H 164       9.609  27.741  31.217  1.00 32.81           C  
ATOM   1253  NH1 ARG H 164       8.731  28.768  31.401  1.00 28.48           N1+
ATOM   1254  NH2 ARG H 164      10.923  28.010  30.964  1.00 33.29           N  
ATOM   1255  C   ARG H 164       5.075  21.768  31.765  1.00 19.68           C  
ATOM   1256  O   ARG H 164       4.798  20.705  31.214  1.00 18.86           O  
ATOM   1257  N   LEU H 165       4.256  22.352  32.655  1.00 24.41           N  
ATOM   1258  CA  LEU H 165       3.022  21.749  33.073  1.00 25.05           C  
ATOM   1259  CB  LEU H 165       2.526  22.251  34.435  1.00 24.63           C  
ATOM   1260  CG  LEU H 165       3.493  21.940  35.588  1.00 23.48           C  
ATOM   1261  CD1 LEU H 165       2.866  22.333  36.931  1.00 25.33           C  
ATOM   1262  CD2 LEU H 165       3.980  20.483  35.548  1.00 23.33           C  
ATOM   1263  C   LEU H 165       1.929  21.992  32.085  1.00 24.46           C  
ATOM   1264  O   LEU H 165       2.052  22.774  31.146  1.00 24.74           O  
ATOM   1265  N   LYS H 166       0.813  21.267  32.293  1.00 25.45           N  
ATOM   1266  CA  LYS H 166      -0.358  21.354  31.474  1.00 27.37           C  
ATOM   1267  CB  LYS H 166      -1.492  20.443  31.986  1.00 28.23           C  
ATOM   1268  CG  LYS H 166      -2.712  20.381  31.064  1.00 30.57           C  
ATOM   1269  CD  LYS H 166      -3.711  19.289  31.456  1.00 31.63           C  
ATOM   1270  CE  LYS H 166      -4.812  19.064  30.420  1.00 34.50           C  
ATOM   1271  NZ  LYS H 166      -5.428  20.355  30.039  1.00 36.72           N1+
ATOM   1272  C   LYS H 166      -0.863  22.759  31.553  1.00 27.93           C  
ATOM   1273  O   LYS H 166      -1.226  23.360  30.543  1.00 27.72           O  
ATOM   1274  N   SER H 167      -0.852  23.338  32.765  1.00 27.78           N  
ATOM   1275  CA  SER H 167      -1.390  24.650  32.982  1.00 27.69           C  
ATOM   1276  CB  SER H 167      -1.175  25.134  34.427  1.00 28.73           C  
ATOM   1277  OG  SER H 167      -1.688  24.179  35.344  1.00 30.21           O  
ATOM   1278  C   SER H 167      -0.643  25.598  32.099  1.00 28.67           C  
ATOM   1279  O   SER H 167      -1.204  26.566  31.587  1.00 28.07           O  
ATOM   1280  N   ASN H 168       0.658  25.319  31.915  1.00 28.65           N  
ATOM   1281  CA  ASN H 168       1.577  26.094  31.135  1.00 28.87           C  
ATOM   1282  CB  ASN H 168       3.043  25.853  31.505  1.00 28.76           C  
ATOM   1283  CG  ASN H 168       3.194  26.583  32.829  1.00 28.22           C  
ATOM   1284  OD1 ASN H 168       4.040  26.241  33.652  1.00 29.96           O  
ATOM   1285  ND2 ASN H 168       2.331  27.612  33.052  1.00 16.74           N  
ATOM   1286  C   ASN H 168       1.348  25.912  29.665  1.00 28.54           C  
ATOM   1287  O   ASN H 168       2.000  26.568  28.853  1.00 28.49           O  
ATOM   1288  N   ASN H 169       0.446  24.987  29.281  1.00 28.43           N  
ATOM   1289  CA  ASN H 169       0.225  24.688  27.892  1.00 28.24           C  
ATOM   1290  CB  ASN H 169       0.100  25.929  26.981  1.00 27.42           C  
ATOM   1291  CG  ASN H 169      -1.321  26.472  27.059  1.00 29.03           C  
ATOM   1292  OD1 ASN H 169      -2.249  25.856  26.539  1.00 29.52           O  
ATOM   1293  ND2 ASN H 169      -1.509  27.646  27.719  1.00 28.14           N  
ATOM   1294  C   ASN H 169       1.390  23.900  27.405  1.00 28.44           C  
ATOM   1295  O   ASN H 169       1.710  23.907  26.216  1.00 28.46           O  
ATOM   1296  N   TYR H 170       2.029  23.167  28.336  1.00 27.06           N  
ATOM   1297  CA  TYR H 170       3.113  22.291  28.011  1.00 26.15           C  
ATOM   1298  CB  TYR H 170       2.662  21.107  27.139  1.00 24.38           C  
ATOM   1299  CG  TYR H 170       1.748  20.285  27.980  1.00 26.50           C  
ATOM   1300  CD1 TYR H 170       2.273  19.372  28.862  1.00 25.09           C  
ATOM   1301  CD2 TYR H 170       0.381  20.423  27.892  1.00 27.31           C  
ATOM   1302  CE1 TYR H 170       1.447  18.609  29.651  1.00 28.33           C  
ATOM   1303  CE2 TYR H 170      -0.451  19.662  28.680  1.00 28.83           C  
ATOM   1304  CZ  TYR H 170       0.083  18.751  29.562  1.00 29.75           C  
ATOM   1305  OH  TYR H 170      -0.765  17.967  30.374  1.00 31.79           O  
ATOM   1306  C   TYR H 170       4.153  23.053  27.269  1.00 25.75           C  
ATOM   1307  O   TYR H 170       4.626  22.597  26.228  1.00 26.57           O  
ATOM   1308  N   ALA H 171       4.552  24.227  27.800  1.00 19.69           N  
ATOM   1309  CA  ALA H 171       5.516  25.006  27.075  1.00 19.11           C  
ATOM   1310  CB  ALA H 171       5.779  26.390  27.699  1.00 20.19           C  
ATOM   1311  C   ALA H 171       6.814  24.255  27.047  1.00 19.55           C  
ATOM   1312  O   ALA H 171       7.170  23.565  27.999  1.00 18.06           O  
ATOM   1313  N   THR H 172       7.554  24.366  25.924  1.00 18.47           N  
ATOM   1314  CA  THR H 172       8.795  23.657  25.799  1.00 18.47           C  
ATOM   1315  CB  THR H 172       8.770  22.596  24.736  1.00 19.80           C  
ATOM   1316  OG1 THR H 172       8.478  23.177  23.473  1.00 19.79           O  
ATOM   1317  CG2 THR H 172       7.704  21.548  25.097  1.00 18.52           C  
ATOM   1318  C   THR H 172       9.883  24.625  25.441  1.00 19.32           C  
ATOM   1319  O   THR H 172       9.636  25.683  24.864  1.00 19.33           O  
ATOM   1320  N   HIS H 173      11.134  24.275  25.805  1.00 18.45           N  
ATOM   1321  CA  HIS H 173      12.262  25.109  25.510  1.00 18.62           C  
ATOM   1322  ND1 HIS H 173      10.551  26.479  27.934  1.00 21.28           N  
ATOM   1323  CG  HIS H 173      11.630  26.868  27.174  1.00 21.29           C  
ATOM   1324  CB  HIS H 173      12.713  25.933  26.724  1.00 19.37           C  
ATOM   1325  NE2 HIS H 173      10.284  28.645  27.520  1.00 21.36           N  
ATOM   1326  CD2 HIS H 173      11.453  28.195  26.930  1.00 22.55           C  
ATOM   1327  CE1 HIS H 173       9.778  27.581  28.111  1.00 26.50           C  
ATOM   1328  C   HIS H 173      13.379  24.200  25.099  1.00 19.42           C  
ATOM   1329  O   HIS H 173      13.485  23.083  25.604  1.00 19.06           O  
ATOM   1330  N   TYR H 174      14.238  24.635  24.150  1.00 18.60           N  
ATOM   1331  CA  TYR H 174      15.283  23.741  23.729  1.00 18.67           C  
ATOM   1332  CB  TYR H 174      15.092  23.124  22.330  1.00 18.59           C  
ATOM   1333  CG  TYR H 174      13.792  22.402  22.229  1.00 18.32           C  
ATOM   1334  CD1 TYR H 174      13.563  21.241  22.923  1.00 18.68           C  
ATOM   1335  CD2 TYR H 174      12.781  22.909  21.451  1.00 18.71           C  
ATOM   1336  CE1 TYR H 174      12.360  20.584  22.824  1.00 18.97           C  
ATOM   1337  CE2 TYR H 174      11.575  22.259  21.342  1.00 18.68           C  
ATOM   1338  CZ  TYR H 174      11.361  21.090  22.029  1.00 18.90           C  
ATOM   1339  OH  TYR H 174      10.128  20.412  21.926  1.00 17.27           O  
ATOM   1340  C   TYR H 174      16.581  24.480  23.624  1.00 19.99           C  
ATOM   1341  O   TYR H 174      16.613  25.702  23.487  1.00 20.13           O  
ATOM   1342  N   ALA H 175      17.699  23.726  23.688  1.00 19.08           N  
ATOM   1343  CA  ALA H 175      19.005  24.286  23.500  1.00 19.35           C  
ATOM   1344  CB  ALA H 175      20.148  23.314  23.843  1.00 18.99           C  
ATOM   1345  C   ALA H 175      19.091  24.605  22.037  1.00 20.28           C  
ATOM   1346  O   ALA H 175      18.402  23.996  21.221  1.00 18.69           O  
ATOM   1347  N   GLU H 176      19.946  25.573  21.659  1.00 21.25           N  
ATOM   1348  CA  GLU H 176      20.020  25.999  20.290  1.00 23.51           C  
ATOM   1349  CB  GLU H 176      20.989  27.173  20.057  1.00 25.39           C  
ATOM   1350  CG  GLU H 176      20.440  28.521  20.516  1.00 33.34           C  
ATOM   1351  CD  GLU H 176      19.330  28.918  19.552  1.00 28.59           C  
ATOM   1352  OE1 GLU H 176      18.808  28.017  18.842  1.00 30.13           O  
ATOM   1353  OE2 GLU H 176      18.989  30.130  19.514  1.00 30.43           O1-
ATOM   1354  C   GLU H 176      20.459  24.872  19.405  1.00 24.43           C  
ATOM   1355  O   GLU H 176      19.984  24.750  18.276  1.00 24.44           O  
ATOM   1356  N   SER H 177      21.373  24.011  19.884  1.00 23.83           N  
ATOM   1357  CA  SER H 177      21.926  22.977  19.053  1.00 24.69           C  
ATOM   1358  CB  SER H 177      22.970  22.123  19.791  1.00 24.66           C  
ATOM   1359  OG  SER H 177      22.352  21.404  20.847  1.00 26.50           O  
ATOM   1360  C   SER H 177      20.862  22.034  18.552  1.00 25.19           C  
ATOM   1361  O   SER H 177      20.931  21.566  17.416  1.00 25.92           O  
ATOM   1362  N   VAL H 178      19.905  21.659  19.422  1.00 22.84           N  
ATOM   1363  CA  VAL H 178      18.832  20.743  19.128  1.00 21.80           C  
ATOM   1364  CB  VAL H 178      18.342  20.011  20.347  1.00 21.57           C  
ATOM   1365  CG1 VAL H 178      19.523  19.203  20.913  1.00 20.87           C  
ATOM   1366  CG2 VAL H 178      17.729  21.011  21.337  1.00 20.83           C  
ATOM   1367  C   VAL H 178      17.649  21.360  18.440  1.00 22.74           C  
ATOM   1368  O   VAL H 178      16.851  20.644  17.835  1.00 20.99           O  
ATOM   1369  N   LYS H 179      17.459  22.686  18.563  1.00 24.28           N  
ATOM   1370  CA  LYS H 179      16.264  23.330  18.087  1.00 25.85           C  
ATOM   1371  CB  LYS H 179      16.353  24.860  18.155  1.00 28.38           C  
ATOM   1372  CG  LYS H 179      15.067  25.564  17.738  1.00 33.68           C  
ATOM   1373  CD  LYS H 179      15.041  27.046  18.106  1.00 36.69           C  
ATOM   1374  CE  LYS H 179      13.747  27.742  17.691  1.00 39.12           C  
ATOM   1375  NZ  LYS H 179      13.796  29.166  18.079  1.00 33.09           N1+
ATOM   1376  C   LYS H 179      15.944  22.952  16.670  1.00 26.81           C  
ATOM   1377  O   LYS H 179      16.789  23.008  15.778  1.00 28.13           O  
ATOM   1378  N   GLY H 180      14.677  22.529  16.460  1.00 26.28           N  
ATOM   1379  CA  GLY H 180      14.114  22.205  15.179  1.00 26.29           C  
ATOM   1380  C   GLY H 180      14.150  20.723  14.965  1.00 26.01           C  
ATOM   1381  O   GLY H 180      13.251  20.167  14.333  1.00 26.23           O  
ATOM   1382  N   ARG H 181      15.246  20.069  15.400  1.00 22.94           N  
ATOM   1383  CA  ARG H 181      15.452  18.652  15.258  1.00 21.98           C  
ATOM   1384  CB  ARG H 181      16.944  18.300  15.252  1.00 21.08           C  
ATOM   1385  CG  ARG H 181      17.684  19.002  14.116  1.00 22.37           C  
ATOM   1386  CD  ARG H 181      19.172  18.665  14.054  1.00 22.25           C  
ATOM   1387  NE  ARG H 181      19.796  19.090  15.338  1.00 22.60           N  
ATOM   1388  CZ  ARG H 181      20.682  18.256  15.953  1.00 23.58           C  
ATOM   1389  NH1 ARG H 181      20.943  17.031  15.416  1.00 21.81           N1+
ATOM   1390  NH2 ARG H 181      21.302  18.637  17.104  1.00 21.09           N  
ATOM   1391  C   ARG H 181      14.772  17.806  16.302  1.00 21.69           C  
ATOM   1392  O   ARG H 181      14.270  16.724  15.997  1.00 21.37           O  
ATOM   1393  N   PHE H 182      14.750  18.280  17.566  1.00 20.09           N  
ATOM   1394  CA  PHE H 182      14.309  17.491  18.691  1.00 19.07           C  
ATOM   1395  CB  PHE H 182      15.269  17.627  19.888  1.00 18.76           C  
ATOM   1396  CG  PHE H 182      16.548  16.920  19.592  1.00 19.45           C  
ATOM   1397  CD1 PHE H 182      17.239  17.156  18.426  1.00 19.37           C  
ATOM   1398  CD2 PHE H 182      17.090  16.059  20.518  1.00 19.05           C  
ATOM   1399  CE1 PHE H 182      18.424  16.508  18.167  1.00 20.97           C  
ATOM   1400  CE2 PHE H 182      18.278  15.411  20.268  1.00 20.43           C  
ATOM   1401  CZ  PHE H 182      18.944  15.630  19.087  1.00 20.02           C  
ATOM   1402  C   PHE H 182      12.988  17.990  19.181  1.00 19.53           C  
ATOM   1403  O   PHE H 182      12.703  19.186  19.124  1.00 19.70           O  
ATOM   1404  N   THR H 183      12.141  17.058  19.672  1.00 18.06           N  
ATOM   1405  CA  THR H 183      10.869  17.429  20.220  1.00 18.64           C  
ATOM   1406  CB  THR H 183       9.710  16.997  19.370  1.00 20.69           C  
ATOM   1407  OG1 THR H 183       9.811  17.570  18.075  1.00 21.72           O  
ATOM   1408  CG2 THR H 183       8.404  17.447  20.042  1.00 21.72           C  
ATOM   1409  C   THR H 183      10.722  16.737  21.543  1.00 18.84           C  
ATOM   1410  O   THR H 183      10.934  15.531  21.655  1.00 18.73           O  
ATOM   1411  N   ILE H 184      10.346  17.496  22.592  1.00 17.76           N  
ATOM   1412  CA  ILE H 184      10.131  16.913  23.884  1.00 17.08           C  
ATOM   1413  CB  ILE H 184      10.774  17.673  25.010  1.00 17.71           C  
ATOM   1414  CG1 ILE H 184      10.646  16.883  26.324  1.00 16.22           C  
ATOM   1415  CG2 ILE H 184      10.170  19.087  25.057  1.00 16.33           C  
ATOM   1416  CD1 ILE H 184      11.502  17.441  27.460  1.00 15.18           C  
ATOM   1417  C   ILE H 184       8.650  16.922  24.101  1.00 18.97           C  
ATOM   1418  O   ILE H 184       7.971  17.872  23.717  1.00 18.96           O  
ATOM   1419  N   SER H 185       8.099  15.826  24.664  1.00 18.36           N  
ATOM   1420  CA  SER H 185       6.682  15.752  24.882  1.00 18.91           C  
ATOM   1421  CB  SER H 185       5.922  15.068  23.733  1.00 19.68           C  
ATOM   1422  OG  SER H 185       6.344  13.718  23.609  1.00 20.45           O  
ATOM   1423  C   SER H 185       6.453  14.936  26.114  1.00 19.80           C  
ATOM   1424  O   SER H 185       7.370  14.285  26.612  1.00 18.91           O  
ATOM   1425  N   ARG H 186       5.217  14.975  26.660  1.00 18.87           N  
ATOM   1426  CA  ARG H 186       4.950  14.228  27.855  1.00 19.73           C  
ATOM   1427  CB  ARG H 186       5.071  15.076  29.131  1.00 19.77           C  
ATOM   1428  CG  ARG H 186       4.091  16.248  29.175  1.00 21.08           C  
ATOM   1429  CD  ARG H 186       4.459  17.317  30.207  1.00 21.50           C  
ATOM   1430  NE  ARG H 186       4.434  16.687  31.557  1.00 20.47           N  
ATOM   1431  CZ  ARG H 186       5.330  17.090  32.504  1.00 20.82           C  
ATOM   1432  NH1 ARG H 186       6.289  18.009  32.193  1.00 18.22           N1+
ATOM   1433  NH2 ARG H 186       5.279  16.571  33.765  1.00 19.07           N  
ATOM   1434  C   ARG H 186       3.550  13.696  27.806  1.00 21.79           C  
ATOM   1435  O   ARG H 186       2.682  14.232  27.116  1.00 21.41           O  
ATOM   1436  N   ASP H 187       3.323  12.582  28.531  1.00 21.45           N  
ATOM   1437  CA  ASP H 187       2.035  11.962  28.651  1.00 22.54           C  
ATOM   1438  CB  ASP H 187       1.987  10.574  27.987  1.00 23.24           C  
ATOM   1439  CG  ASP H 187       0.550  10.074  27.984  1.00 26.73           C  
ATOM   1440  OD1 ASP H 187      -0.264  10.597  28.790  1.00 27.35           O  
ATOM   1441  OD2 ASP H 187       0.243   9.160  27.173  1.00 26.82           O1-
ATOM   1442  C   ASP H 187       1.819  11.790  30.124  1.00 22.94           C  
ATOM   1443  O   ASP H 187       2.337  10.857  30.736  1.00 22.29           O  
ATOM   1444  N   ASP H 188       1.028  12.698  30.724  1.00 22.97           N  
ATOM   1445  CA  ASP H 188       0.803  12.701  32.141  1.00 24.08           C  
ATOM   1446  CB  ASP H 188      -0.022  13.908  32.611  1.00 24.01           C  
ATOM   1447  CG  ASP H 188       0.873  15.140  32.521  1.00 26.23           C  
ATOM   1448  OD1 ASP H 188       2.110  14.985  32.709  1.00 25.60           O  
ATOM   1449  OD2 ASP H 188       0.337  16.249  32.261  1.00 25.07           O1-
ATOM   1450  C   ASP H 188       0.102  11.451  32.576  1.00 26.84           C  
ATOM   1451  O   ASP H 188       0.399  10.917  33.642  1.00 26.81           O  
ATOM   1452  N   SER H 189      -0.848  10.935  31.775  1.00 27.09           N  
ATOM   1453  CA  SER H 189      -1.559   9.764  32.207  1.00 28.00           C  
ATOM   1454  CB  SER H 189      -2.638   9.307  31.209  1.00 29.03           C  
ATOM   1455  OG  SER H 189      -2.044   8.897  29.986  1.00 29.65           O  
ATOM   1456  C   SER H 189      -0.576   8.642  32.371  1.00 29.17           C  
ATOM   1457  O   SER H 189      -0.691   7.841  33.298  1.00 29.52           O  
ATOM   1458  N   LYS H 190       0.381   8.555  31.428  1.00 28.17           N  
ATOM   1459  CA  LYS H 190       1.450   7.595  31.347  1.00 27.89           C  
ATOM   1460  CB  LYS H 190       2.121   7.581  29.962  1.00 29.11           C  
ATOM   1461  CG  LYS H 190       1.188   7.172  28.820  1.00 35.46           C  
ATOM   1462  CD  LYS H 190       0.609   5.764  28.953  1.00 43.45           C  
ATOM   1463  CE  LYS H 190      -0.228   5.334  27.749  1.00 29.89           C  
ATOM   1464  NZ  LYS H 190      -0.781   3.981  27.978  1.00 30.61           N1+
ATOM   1465  C   LYS H 190       2.523   7.891  32.356  1.00 27.26           C  
ATOM   1466  O   LYS H 190       3.296   7.004  32.716  1.00 26.27           O  
ATOM   1467  N   SER H 191       2.635   9.149  32.824  1.00 25.43           N  
ATOM   1468  CA  SER H 191       3.712   9.493  33.709  1.00 24.83           C  
ATOM   1469  CB  SER H 191       3.736   8.619  34.974  1.00 25.77           C  
ATOM   1470  OG  SER H 191       4.811   8.998  35.818  1.00 24.33           O  
ATOM   1471  C   SER H 191       5.001   9.297  32.966  1.00 24.29           C  
ATOM   1472  O   SER H 191       5.990   8.827  33.527  1.00 23.78           O  
ATOM   1473  N   GLY H 192       5.024   9.680  31.671  1.00 22.09           N  
ATOM   1474  CA  GLY H 192       6.233   9.504  30.921  1.00 21.32           C  
ATOM   1475  C   GLY H 192       6.575  10.758  30.171  1.00 20.86           C  
ATOM   1476  O   GLY H 192       5.709  11.570  29.844  1.00 19.41           O  
ATOM   1477  N   VAL H 193       7.886  10.937  29.889  1.00 19.62           N  
ATOM   1478  CA  VAL H 193       8.383  12.039  29.105  1.00 18.82           C  
ATOM   1479  CB  VAL H 193       9.413  12.894  29.783  1.00 19.17           C  
ATOM   1480  CG1 VAL H 193       8.774  13.594  30.985  1.00 19.35           C  
ATOM   1481  CG2 VAL H 193      10.619  12.017  30.145  1.00 15.35           C  
ATOM   1482  C   VAL H 193       9.074  11.425  27.925  1.00 19.27           C  
ATOM   1483  O   VAL H 193       9.615  10.323  28.023  1.00 19.33           O  
ATOM   1484  N   TYR H 194       9.074  12.126  26.770  1.00 18.33           N  
ATOM   1485  CA  TYR H 194       9.650  11.553  25.581  1.00 18.41           C  
ATOM   1486  CB  TYR H 194       8.596  11.210  24.514  1.00 18.70           C  
ATOM   1487  CG  TYR H 194       7.593  10.266  25.089  1.00 20.75           C  
ATOM   1488  CD1 TYR H 194       7.872   8.925  25.207  1.00 21.00           C  
ATOM   1489  CD2 TYR H 194       6.361  10.727  25.497  1.00 21.36           C  
ATOM   1490  CE1 TYR H 194       6.942   8.060  25.732  1.00 21.55           C  
ATOM   1491  CE2 TYR H 194       5.425   9.867  26.022  1.00 22.00           C  
ATOM   1492  CZ  TYR H 194       5.716   8.530  26.140  1.00 23.97           C  
ATOM   1493  OH  TYR H 194       4.763   7.639  26.677  1.00 24.44           O  
ATOM   1494  C   TYR H 194      10.550  12.553  24.925  1.00 18.40           C  
ATOM   1495  O   TYR H 194      10.452  13.755  25.168  1.00 18.75           O  
ATOM   1496  N   LEU H 195      11.493  12.063  24.092  1.00 17.21           N  
ATOM   1497  CA  LEU H 195      12.323  12.954  23.337  1.00 16.93           C  
ATOM   1498  CB  LEU H 195      13.739  13.098  23.920  1.00 16.73           C  
ATOM   1499  CG  LEU H 195      14.584  14.183  23.232  1.00 18.08           C  
ATOM   1500  CD1 LEU H 195      13.996  15.585  23.463  1.00 15.62           C  
ATOM   1501  CD2 LEU H 195      16.059  14.088  23.647  1.00 19.21           C  
ATOM   1502  C   LEU H 195      12.431  12.379  21.953  1.00 18.10           C  
ATOM   1503  O   LEU H 195      13.034  11.327  21.751  1.00 17.00           O  
ATOM   1504  N   GLN H 196      11.839  13.063  20.953  1.00 17.41           N  
ATOM   1505  CA  GLN H 196      11.896  12.588  19.598  1.00 18.40           C  
ATOM   1506  CB  GLN H 196      10.634  12.916  18.779  1.00 19.10           C  
ATOM   1507  CG  GLN H 196      10.764  12.584  17.290  1.00 21.22           C  
ATOM   1508  CD  GLN H 196      10.856  11.075  17.125  1.00 24.08           C  
ATOM   1509  OE1 GLN H 196      10.572  10.317  18.050  1.00 26.03           O  
ATOM   1510  NE2 GLN H 196      11.263  10.624  15.909  1.00 23.45           N  
ATOM   1511  C   GLN H 196      13.048  13.275  18.948  1.00 19.20           C  
ATOM   1512  O   GLN H 196      13.120  14.502  18.923  1.00 19.36           O  
ATOM   1513  N   MET H 197      13.996  12.489  18.407  1.00 17.99           N  
ATOM   1514  CA  MET H 197      15.148  13.099  17.814  1.00 18.89           C  
ATOM   1515  CB  MET H 197      16.465  12.581  18.419  1.00 18.84           C  
ATOM   1516  CG  MET H 197      16.608  12.919  19.906  1.00 21.00           C  
ATOM   1517  SD  MET H 197      18.058  12.187  20.722  1.00 24.25           S  
ATOM   1518  CE  MET H 197      17.377  10.503  20.778  1.00 23.85           C  
ATOM   1519  C   MET H 197      15.162  12.784  16.351  1.00 21.03           C  
ATOM   1520  O   MET H 197      15.099  11.621  15.952  1.00 20.65           O  
ATOM   1521  N   ASN H 198      15.253  13.828  15.504  1.00 20.55           N  
ATOM   1522  CA  ASN H 198      15.293  13.601  14.088  1.00 21.06           C  
ATOM   1523  CB  ASN H 198      14.084  14.177  13.328  1.00 21.37           C  
ATOM   1524  CG  ASN H 198      12.851  13.361  13.697  1.00 25.70           C  
ATOM   1525  OD1 ASN H 198      12.949  12.186  14.045  1.00 26.48           O  
ATOM   1526  ND2 ASN H 198      11.652  13.997  13.619  1.00 27.55           N  
ATOM   1527  C   ASN H 198      16.516  14.277  13.557  1.00 21.52           C  
ATOM   1528  O   ASN H 198      17.117  15.113  14.228  1.00 20.59           O  
ATOM   1529  N   ASN H 199      16.928  13.904  12.329  1.00 21.15           N  
ATOM   1530  CA  ASN H 199      18.061  14.524  11.707  1.00 21.35           C  
ATOM   1531  CB  ASN H 199      17.789  16.012  11.409  1.00 23.00           C  
ATOM   1532  CG  ASN H 199      18.715  16.464  10.298  1.00 33.16           C  
ATOM   1533  OD1 ASN H 199      19.599  17.295  10.503  1.00 31.40           O  
ATOM   1534  ND2 ASN H 199      18.506  15.892   9.084  1.00 30.90           N  
ATOM   1535  C   ASN H 199      19.242  14.423  12.634  1.00 21.22           C  
ATOM   1536  O   ASN H 199      19.959  15.398  12.844  1.00 20.66           O  
ATOM   1537  N   LEU H 200      19.492  13.218  13.186  1.00 20.34           N  
ATOM   1538  CA  LEU H 200      20.543  12.990  14.144  1.00 20.30           C  
ATOM   1539  CB  LEU H 200      20.510  11.568  14.735  1.00 19.63           C  
ATOM   1540  CG  LEU H 200      19.311  11.338  15.668  1.00 20.70           C  
ATOM   1541  CD1 LEU H 200      19.265   9.896  16.196  1.00 20.32           C  
ATOM   1542  CD2 LEU H 200      19.323  12.365  16.809  1.00 19.70           C  
ATOM   1543  C   LEU H 200      21.893  13.189  13.527  1.00 22.36           C  
ATOM   1544  O   LEU H 200      22.121  12.894  12.355  1.00 22.64           O  
ATOM   1545  N   ARG H 201      22.834  13.714  14.342  1.00 21.80           N  
ATOM   1546  CA  ARG H 201      24.171  13.976  13.894  1.00 23.00           C  
ATOM   1547  CB  ARG H 201      24.498  15.475  13.853  1.00 24.97           C  
ATOM   1548  CG  ARG H 201      23.506  16.250  12.983  1.00 30.20           C  
ATOM   1549  CD  ARG H 201      23.701  17.765  13.004  1.00 34.78           C  
ATOM   1550  NE  ARG H 201      22.646  18.370  12.140  1.00 34.38           N  
ATOM   1551  CZ  ARG H 201      22.297  19.677  12.312  1.00 36.12           C  
ATOM   1552  NH1 ARG H 201      22.913  20.420  13.277  1.00 36.70           N1+
ATOM   1553  NH2 ARG H 201      21.336  20.237  11.521  1.00 35.56           N  
ATOM   1554  C   ARG H 201      25.113  13.330  14.866  1.00 23.49           C  
ATOM   1555  O   ARG H 201      24.732  12.959  15.973  1.00 22.02           O  
ATOM   1556  N   ALA H 202      26.391  13.209  14.468  1.00 21.82           N  
ATOM   1557  CA  ALA H 202      27.401  12.545  15.243  1.00 23.33           C  
ATOM   1558  CB  ALA H 202      28.782  12.574  14.566  1.00 25.13           C  
ATOM   1559  C   ALA H 202      27.548  13.222  16.573  1.00 23.17           C  
ATOM   1560  O   ALA H 202      27.764  12.559  17.586  1.00 23.05           O  
ATOM   1561  N   GLU H 203      27.420  14.560  16.603  1.00 22.49           N  
ATOM   1562  CA  GLU H 203      27.615  15.353  17.787  1.00 22.30           C  
ATOM   1563  CB  GLU H 203      27.422  16.860  17.550  1.00 24.22           C  
ATOM   1564  CG  GLU H 203      28.350  17.448  16.489  1.00 28.91           C  
ATOM   1565  CD  GLU H 203      27.636  17.305  15.154  1.00 35.83           C  
ATOM   1566  OE1 GLU H 203      26.378  17.261  15.171  1.00 36.27           O  
ATOM   1567  OE2 GLU H 203      28.325  17.248  14.103  1.00 30.17           O1-
ATOM   1568  C   GLU H 203      26.605  14.965  18.825  1.00 21.66           C  
ATOM   1569  O   GLU H 203      26.821  15.179  20.016  1.00 21.44           O  
ATOM   1570  N   ASP H 204      25.449  14.442  18.386  1.00 19.28           N  
ATOM   1571  CA  ASP H 204      24.347  14.050  19.221  1.00 18.46           C  
ATOM   1572  CB  ASP H 204      23.086  13.710  18.414  1.00 18.01           C  
ATOM   1573  CG  ASP H 204      22.581  15.014  17.807  1.00 19.98           C  
ATOM   1574  OD1 ASP H 204      22.798  16.087  18.429  1.00 19.36           O  
ATOM   1575  OD2 ASP H 204      21.984  14.954  16.703  1.00 19.70           O1-
ATOM   1576  C   ASP H 204      24.685  12.855  20.069  1.00 18.36           C  
ATOM   1577  O   ASP H 204      23.938  12.525  20.990  1.00 17.65           O  
ATOM   1578  N   THR H 205      25.764  12.118  19.751  1.00 16.77           N  
ATOM   1579  CA  THR H 205      26.077  10.942  20.523  1.00 16.26           C  
ATOM   1580  CB  THR H 205      27.309  10.222  20.053  1.00 17.88           C  
ATOM   1581  OG1 THR H 205      27.151   9.814  18.703  1.00 16.92           O  
ATOM   1582  CG2 THR H 205      27.541   8.994  20.952  1.00 16.48           C  
ATOM   1583  C   THR H 205      26.292  11.313  21.958  1.00 16.23           C  
ATOM   1584  O   THR H 205      26.895  12.339  22.268  1.00 16.18           O  
ATOM   1585  N   GLY H 206      25.777  10.471  22.885  1.00 14.86           N  
ATOM   1586  CA  GLY H 206      25.965  10.735  24.284  1.00 14.44           C  
ATOM   1587  C   GLY H 206      24.961   9.959  25.074  1.00 14.74           C  
ATOM   1588  O   GLY H 206      24.116   9.251  24.528  1.00 14.80           O  
ATOM   1589  N   ILE H 207      25.043  10.077  26.414  1.00 14.06           N  
ATOM   1590  CA  ILE H 207      24.088   9.406  27.235  1.00 14.64           C  
ATOM   1591  CB  ILE H 207      24.654   8.848  28.511  1.00 16.02           C  
ATOM   1592  CG1 ILE H 207      23.672   7.836  29.117  1.00 15.08           C  
ATOM   1593  CG2 ILE H 207      25.011  10.011  29.449  1.00 12.58           C  
ATOM   1594  CD1 ILE H 207      24.274   7.011  30.251  1.00 17.18           C  
ATOM   1595  C   ILE H 207      23.042  10.423  27.558  1.00 14.80           C  
ATOM   1596  O   ILE H 207      23.350  11.557  27.920  1.00 15.44           O  
ATOM   1597  N   TYR H 208      21.762  10.046  27.397  1.00 14.19           N  
ATOM   1598  CA  TYR H 208      20.697  10.974  27.628  1.00 13.80           C  
ATOM   1599  CB  TYR H 208      19.620  10.958  26.531  1.00 13.77           C  
ATOM   1600  CG  TYR H 208      20.142  11.737  25.376  1.00 14.07           C  
ATOM   1601  CD1 TYR H 208      21.120  11.239  24.544  1.00 14.50           C  
ATOM   1602  CD2 TYR H 208      19.620  12.985  25.130  1.00 13.93           C  
ATOM   1603  CE1 TYR H 208      21.577  11.989  23.485  1.00 14.15           C  
ATOM   1604  CE2 TYR H 208      20.073  13.737  24.075  1.00 14.97           C  
ATOM   1605  CZ  TYR H 208      21.053  13.239  23.253  1.00 14.97           C  
ATOM   1606  OH  TYR H 208      21.514  14.016  22.171  1.00 15.11           O  
ATOM   1607  C   TYR H 208      20.029  10.647  28.921  1.00 14.53           C  
ATOM   1608  O   TYR H 208      19.666   9.500  29.179  1.00 15.32           O  
ATOM   1609  N   TYR H 209      19.843  11.681  29.766  1.00 14.22           N  
ATOM   1610  CA  TYR H 209      19.247  11.467  31.051  1.00 13.93           C  
ATOM   1611  CB  TYR H 209      20.041  12.030  32.243  1.00 14.39           C  
ATOM   1612  CG  TYR H 209      21.424  11.483  32.332  1.00 15.82           C  
ATOM   1613  CD1 TYR H 209      21.667  10.233  32.844  1.00 16.43           C  
ATOM   1614  CD2 TYR H 209      22.488  12.237  31.900  1.00 17.13           C  
ATOM   1615  CE1 TYR H 209      22.951   9.747  32.930  1.00 17.20           C  
ATOM   1616  CE2 TYR H 209      23.776  11.760  31.982  1.00 17.69           C  
ATOM   1617  CZ  TYR H 209      24.009  10.510  32.501  1.00 19.14           C  
ATOM   1618  OH  TYR H 209      25.324  10.007  32.592  1.00 20.81           O  
ATOM   1619  C   TYR H 209      17.973  12.253  31.121  1.00 14.67           C  
ATOM   1620  O   TYR H 209      17.890  13.374  30.619  1.00 14.91           O  
ATOM   1621  N   CYS H 210      16.931  11.664  31.745  1.00 15.29           N  
ATOM   1622  CA  CYS H 210      15.725  12.405  31.981  1.00 17.71           C  
ATOM   1623  CB  CYS H 210      14.408  11.613  31.765  1.00 20.22           C  
ATOM   1624  SG  CYS H 210      14.249  10.086  32.737  1.00 26.55           S  
ATOM   1625  C   CYS H 210      15.817  12.891  33.397  1.00 17.57           C  
ATOM   1626  O   CYS H 210      16.332  12.188  34.269  1.00 17.16           O  
ATOM   1627  N   THR H 211      15.366  14.136  33.660  1.00 16.23           N  
ATOM   1628  CA  THR H 211      15.508  14.673  34.989  1.00 16.97           C  
ATOM   1629  CB  THR H 211      16.648  15.638  35.113  1.00 17.01           C  
ATOM   1630  OG1 THR H 211      16.412  16.782  34.307  1.00 14.27           O  
ATOM   1631  CG2 THR H 211      17.935  14.930  34.662  1.00 16.08           C  
ATOM   1632  C   THR H 211      14.266  15.421  35.371  1.00 17.47           C  
ATOM   1633  O   THR H 211      13.485  15.834  34.513  1.00 16.83           O  
ATOM   1634  N   ARG H 212      14.074  15.624  36.696  1.00 16.67           N  
ATOM   1635  CA  ARG H 212      12.909  16.290  37.203  1.00 15.98           C  
ATOM   1636  CB  ARG H 212      12.265  15.556  38.395  1.00 17.03           C  
ATOM   1637  CG  ARG H 212      11.016  16.254  38.942  1.00 19.74           C  
ATOM   1638  CD  ARG H 212      10.371  15.523  40.120  1.00 23.21           C  
ATOM   1639  NE  ARG H 212      11.335  15.561  41.251  1.00 24.85           N  
ATOM   1640  CZ  ARG H 212      10.948  15.144  42.491  1.00 28.95           C  
ATOM   1641  NH1 ARG H 212       9.659  14.761  42.717  1.00 23.00           N1+
ATOM   1642  NH2 ARG H 212      11.859  15.090  43.500  1.00 23.05           N  
ATOM   1643  C   ARG H 212      13.322  17.660  37.673  1.00 17.13           C  
ATOM   1644  O   ARG H 212      14.297  17.819  38.405  1.00 16.43           O  
ATOM   1645  N   GLY H 213      12.606  18.715  37.228  1.00 17.18           N  
ATOM   1646  CA  GLY H 213      12.916  20.021  37.730  1.00 17.09           C  
ATOM   1647  C   GLY H 213      12.335  20.043  39.106  1.00 19.33           C  
ATOM   1648  O   GLY H 213      11.261  19.484  39.317  1.00 18.66           O  
ATOM   1649  N   TYR H 214      12.828  20.875  40.070  1.00 11.18           N  
ATOM   1650  CA  TYR H 214      12.255  20.837  41.412  1.00 12.35           C  
ATOM   1651  CB  TYR H 214      13.273  21.006  42.566  1.00 13.87           C  
ATOM   1652  CG  TYR H 214      12.936  20.081  43.709  1.00 16.22           C  
ATOM   1653  CD1 TYR H 214      11.811  20.196  44.502  1.00 19.83           C  
ATOM   1654  CD2 TYR H 214      13.777  19.023  43.969  1.00 17.69           C  
ATOM   1655  CE1 TYR H 214      11.566  19.296  45.524  1.00 19.79           C  
ATOM   1656  CE2 TYR H 214      13.546  18.122  44.981  1.00 16.30           C  
ATOM   1657  CZ  TYR H 214      12.433  18.256  45.772  1.00 20.93           C  
ATOM   1658  OH  TYR H 214      12.183  17.338  46.817  1.00 21.58           O  
ATOM   1659  C   TYR H 214      11.383  22.069  41.524  1.00 14.21           C  
ATOM   1660  O   TYR H 214      10.659  22.432  40.592  1.00 17.47           O  
ATOM   1661  N   TYR H 215      11.402  22.698  42.722  1.00 14.93           N  
ATOM   1662  CA  TYR H 215      10.635  23.873  43.037  1.00 16.83           C  
ATOM   1663  CB  TYR H 215       9.757  23.764  44.299  1.00 15.87           C  
ATOM   1664  CG  TYR H 215       8.699  22.713  44.248  1.00 16.82           C  
ATOM   1665  CD1 TYR H 215       8.955  21.425  44.660  1.00 15.49           C  
ATOM   1666  CD2 TYR H 215       7.432  23.025  43.824  1.00 16.69           C  
ATOM   1667  CE1 TYR H 215       7.972  20.460  44.636  1.00 18.90           C  
ATOM   1668  CE2 TYR H 215       6.444  22.069  43.795  1.00 16.18           C  
ATOM   1669  CZ  TYR H 215       6.709  20.784  44.203  1.00 21.48           C  
ATOM   1670  OH  TYR H 215       5.688  19.809  44.172  1.00 24.51           O  
ATOM   1671  C   TYR H 215      11.603  24.942  43.454  1.00 18.47           C  
ATOM   1672  O   TYR H 215      12.771  24.671  43.719  1.00 15.70           O  
ATOM   1673  N   GLY H 216      11.120  26.205  43.499  1.00 18.05           N  
ATOM   1674  CA  GLY H 216      11.919  27.302  43.964  1.00 21.06           C  
ATOM   1675  C   GLY H 216      13.079  27.424  43.047  1.00 21.34           C  
ATOM   1676  O   GLY H 216      12.915  27.501  41.831  1.00 19.16           O  
ATOM   1677  N   SER H 217      14.294  27.464  43.622  1.00 20.82           N  
ATOM   1678  CA  SER H 217      15.459  27.465  42.798  1.00 22.24           C  
ATOM   1679  CB  SER H 217      16.757  27.363  43.616  1.00 26.49           C  
ATOM   1680  OG  SER H 217      17.863  27.110  42.765  1.00 28.12           O  
ATOM   1681  C   SER H 217      15.334  26.197  42.045  1.00 23.51           C  
ATOM   1682  O   SER H 217      15.014  25.178  42.649  1.00 22.71           O  
ATOM   1683  N   ASN H 218      15.582  26.198  40.721  1.00 21.65           N  
ATOM   1684  CA  ASN H 218      15.328  24.952  40.070  1.00 20.97           C  
ATOM   1685  CB  ASN H 218      14.426  25.052  38.829  1.00 21.29           C  
ATOM   1686  CG  ASN H 218      12.989  25.291  39.278  1.00  0.00           C  
ATOM   1687  OD1 ASN H 218      12.208  25.942  38.585  1.00  0.00           O  
ATOM   1688  ND2 ASN H 218      12.622  24.742  40.468  1.00  0.00           N  
ATOM   1689  C   ASN H 218      16.582  24.282  39.646  1.00 22.29           C  
ATOM   1690  O   ASN H 218      17.286  24.697  38.727  1.00 21.34           O  
ATOM   1691  N   TYR H 219      16.854  23.158  40.308  1.00 21.37           N  
ATOM   1692  CA  TYR H 219      17.974  22.356  39.981  1.00 20.26           C  
ATOM   1693  CB  TYR H 219      19.004  22.300  41.128  1.00 22.50           C  
ATOM   1694  CG  TYR H 219      19.921  21.204  40.767  1.00 23.61           C  
ATOM   1695  CD1 TYR H 219      21.052  21.358  39.993  1.00 26.45           C  
ATOM   1696  CD2 TYR H 219      19.596  19.974  41.242  1.00 25.02           C  
ATOM   1697  CE1 TYR H 219      21.831  20.259  39.695  1.00 33.69           C  
ATOM   1698  CE2 TYR H 219      20.363  18.914  40.934  1.00 28.14           C  
ATOM   1699  CZ  TYR H 219      21.466  19.027  40.172  1.00 37.79           C  
ATOM   1700  OH  TYR H 219      22.164  17.835  39.933  1.00 39.21           O  
ATOM   1701  C   TYR H 219      17.374  21.008  39.678  1.00 20.93           C  
ATOM   1702  O   TYR H 219      16.275  20.690  40.124  1.00 20.09           O  
ATOM   1703  N   GLY H 220      18.059  20.161  38.888  1.00 17.87           N  
ATOM   1704  CA  GLY H 220      17.421  18.908  38.579  1.00 17.77           C  
ATOM   1705  C   GLY H 220      17.695  17.917  39.668  1.00 16.25           C  
ATOM   1706  O   GLY H 220      18.699  17.209  39.658  1.00 14.59           O  
ATOM   1707  N   GLU H 221      16.729  17.791  40.594  1.00 15.23           N  
ATOM   1708  CA  GLU H 221      16.865  16.999  41.778  1.00 16.72           C  
ATOM   1709  CB  GLU H 221      15.670  17.136  42.741  1.00 15.79           C  
ATOM   1710  CG  GLU H 221      14.312  16.740  42.155  1.00 18.26           C  
ATOM   1711  CD  GLU H 221      13.813  17.874  41.273  1.00  0.00           C  
ATOM   1712  OE1 GLU H 221      14.490  18.935  41.267  1.00  0.00           O  
ATOM   1713  OE2 GLU H 221      12.751  17.721  40.616  1.00  0.00           O1-
ATOM   1714  C   GLU H 221      17.026  15.556  41.451  1.00 17.99           C  
ATOM   1715  O   GLU H 221      17.886  14.886  42.026  1.00 18.69           O  
ATOM   1716  N   TYR H 222      16.223  15.016  40.515  1.00 18.86           N  
ATOM   1717  CA  TYR H 222      16.436  13.601  40.354  1.00 19.01           C  
ATOM   1718  CB  TYR H 222      15.238  12.710  40.726  1.00 20.95           C  
ATOM   1719  CG  TYR H 222      15.112  12.685  42.211  1.00 23.52           C  
ATOM   1720  CD1 TYR H 222      16.018  11.983  42.973  1.00 25.35           C  
ATOM   1721  CD2 TYR H 222      14.077  13.333  42.842  1.00 24.43           C  
ATOM   1722  CE1 TYR H 222      15.907  11.950  44.343  1.00 27.08           C  
ATOM   1723  CE2 TYR H 222      13.966  13.299  44.212  1.00 26.59           C  
ATOM   1724  CZ  TYR H 222      14.879  12.612  44.968  1.00 29.33           C  
ATOM   1725  OH  TYR H 222      14.756  12.585  46.374  1.00 31.04           O  
ATOM   1726  C   TYR H 222      16.771  13.305  38.934  1.00 18.59           C  
ATOM   1727  O   TYR H 222      16.223  13.914  38.016  1.00 17.25           O  
ATOM   1728  N   TRP H 223      17.688  12.335  38.734  1.00 16.76           N  
ATOM   1729  CA  TRP H 223      18.139  11.961  37.421  1.00 16.99           C  
ATOM   1730  CB  TRP H 223      19.643  12.193  37.228  1.00 15.33           C  
ATOM   1731  CG  TRP H 223      20.049  13.643  37.243  1.00 16.22           C  
ATOM   1732  CD2 TRP H 223      20.652  14.320  36.134  1.00 15.33           C  
ATOM   1733  CD1 TRP H 223      19.981  14.547  38.260  1.00 16.49           C  
ATOM   1734  NE1 TRP H 223      20.499  15.753  37.851  1.00 15.39           N  
ATOM   1735  CE2 TRP H 223      20.920  15.625  36.546  1.00 16.78           C  
ATOM   1736  CE3 TRP H 223      20.965  13.889  34.878  1.00 16.49           C  
ATOM   1737  CZ2 TRP H 223      21.508  16.523  35.702  1.00 16.22           C  
ATOM   1738  CZ3 TRP H 223      21.555  14.799  34.028  1.00 16.43           C  
ATOM   1739  CH2 TRP H 223      21.820  16.090  34.432  1.00 17.22           C  
ATOM   1740  C   TRP H 223      17.939  10.489  37.247  1.00 18.59           C  
ATOM   1741  O   TRP H 223      18.009   9.732  38.212  1.00 18.89           O  
ATOM   1742  N   GLY H 224      17.681  10.054  35.993  1.00 17.45           N  
ATOM   1743  CA  GLY H 224      17.509   8.660  35.682  1.00 17.51           C  
ATOM   1744  C   GLY H 224      18.873   8.082  35.435  1.00 19.00           C  
ATOM   1745  O   GLY H 224      19.876   8.788  35.511  1.00 17.83           O  
ATOM   1746  N   GLN H 225      18.935   6.767  35.137  1.00 18.53           N  
ATOM   1747  CA  GLN H 225      20.163   6.062  34.873  1.00 20.34           C  
ATOM   1748  CB  GLN H 225      19.993   4.534  34.775  1.00 22.64           C  
ATOM   1749  CG  GLN H 225      19.725   3.833  36.112  1.00 32.62           C  
ATOM   1750  CD  GLN H 225      18.223   3.774  36.352  1.00 38.27           C  
ATOM   1751  OE1 GLN H 225      17.440   3.638  35.413  1.00 38.11           O  
ATOM   1752  NE2 GLN H 225      17.805   3.865  37.644  1.00 37.21           N  
ATOM   1753  C   GLN H 225      20.766   6.528  33.582  1.00 20.07           C  
ATOM   1754  O   GLN H 225      21.988   6.551  33.436  1.00 20.48           O  
ATOM   1755  N   GLY H 226      19.925   6.872  32.588  1.00 18.11           N  
ATOM   1756  CA  GLY H 226      20.428   7.344  31.326  1.00 17.73           C  
ATOM   1757  C   GLY H 226      20.336   6.246  30.310  1.00 18.71           C  
ATOM   1758  O   GLY H 226      20.351   5.061  30.641  1.00 17.55           O  
ATOM   1759  N   THR H 227      20.216   6.642  29.025  1.00 17.18           N  
ATOM   1760  CA  THR H 227      20.170   5.719  27.925  1.00 16.64           C  
ATOM   1761  CB  THR H 227      18.860   5.727  27.195  1.00 18.50           C  
ATOM   1762  OG1 THR H 227      17.796   5.383  28.065  1.00 19.94           O  
ATOM   1763  CG2 THR H 227      18.937   4.697  26.072  1.00 16.83           C  
ATOM   1764  C   THR H 227      21.211   6.193  26.956  1.00 17.84           C  
ATOM   1765  O   THR H 227      21.351   7.396  26.744  1.00 16.32           O  
ATOM   1766  N   THR H 228      21.950   5.265  26.312  1.00 16.74           N  
ATOM   1767  CA  THR H 228      23.035   5.682  25.460  1.00 17.15           C  
ATOM   1768  CB  THR H 228      24.232   4.774  25.521  1.00 17.20           C  
ATOM   1769  OG1 THR H 228      25.326   5.357  24.828  1.00  0.00           O  
ATOM   1770  CG2 THR H 228      23.856   3.419  24.892  1.00  0.00           C  
ATOM   1771  C   THR H 228      22.596   5.739  24.031  1.00 17.45           C  
ATOM   1772  O   THR H 228      21.931   4.836  23.526  1.00 17.67           O  
ATOM   1773  N   LEU H 229      22.961   6.845  23.347  1.00 16.57           N  
ATOM   1774  CA  LEU H 229      22.615   7.008  21.966  1.00 16.74           C  
ATOM   1775  CB  LEU H 229      21.716   8.243  21.715  1.00 17.21           C  
ATOM   1776  CG  LEU H 229      21.084   8.367  20.305  1.00  0.00           C  
ATOM   1777  CD1 LEU H 229      20.214   9.633  20.208  1.00  0.00           C  
ATOM   1778  CD2 LEU H 229      22.122   8.308  19.172  1.00  0.00           C  
ATOM   1779  C   LEU H 229      23.901   7.187  21.220  1.00 17.15           C  
ATOM   1780  O   LEU H 229      24.747   8.000  21.591  1.00 17.34           O  
ATOM   1781  N   THR H 230      24.083   6.408  20.135  1.00 16.51           N  
ATOM   1782  CA  THR H 230      25.283   6.544  19.359  1.00 16.56           C  
ATOM   1783  CB  THR H 230      26.124   5.302  19.349  1.00 18.97           C  
ATOM   1784  OG1 THR H 230      26.471   4.936  20.676  1.00 19.68           O  
ATOM   1785  CG2 THR H 230      27.402   5.567  18.532  1.00 18.16           C  
ATOM   1786  C   THR H 230      24.873   6.811  17.948  1.00 17.81           C  
ATOM   1787  O   THR H 230      24.091   6.062  17.366  1.00 17.85           O  
ATOM   1788  N   VAL H 231      25.385   7.904  17.351  1.00 17.47           N  
ATOM   1789  CA  VAL H 231      25.053   8.171  15.982  1.00 17.89           C  
ATOM   1790  CB  VAL H 231      24.585   9.578  15.744  1.00 19.05           C  
ATOM   1791  CG1 VAL H 231      24.359   9.775  14.233  1.00 18.94           C  
ATOM   1792  CG2 VAL H 231      23.327   9.824  16.595  1.00 18.64           C  
ATOM   1793  C   VAL H 231      26.300   7.960  15.191  1.00 19.22           C  
ATOM   1794  O   VAL H 231      27.277   8.689  15.346  1.00 19.00           O  
ATOM   1795  N   SER H 232      26.306   6.932  14.322  1.00 19.90           N  
ATOM   1796  CA  SER H 232      27.479   6.697  13.532  1.00 20.55           C  
ATOM   1797  CB  SER H 232      28.587   5.913  14.258  1.00 21.46           C  
ATOM   1798  OG  SER H 232      29.153   6.705  15.292  1.00 22.81           O  
ATOM   1799  C   SER H 232      27.082   5.886  12.350  1.00 21.71           C  
ATOM   1800  O   SER H 232      26.025   5.257  12.330  1.00 20.65           O  
ATOM   1801  N   SER H 233      27.932   5.897  11.308  1.00 21.84           N  
ATOM   1802  CA  SER H 233      27.645   5.099  10.160  1.00 23.25           C  
ATOM   1803  CB  SER H 233      28.293   5.629   8.866  1.00 23.38           C  
ATOM   1804  OG  SER H 233      29.708   5.621   8.984  1.00 20.80           O  
ATOM   1805  C   SER H 233      28.223   3.727  10.468  1.00 24.32           C  
ATOM   1806  O   SER H 233      28.808   3.101   9.546  1.00 25.11           O  
ATOM   1807  OXT SER H 233      28.081   3.288  11.640  1.00  0.00           O1-
TER    1808      SER H 233 
CONECT  156  698
CONECT  698  156
CONECT 1002 1624
CONECT 1624 1002
END
