# Supplementary material for: Fully automated antibody structure prediction using BIOVIA tools: Validation study
Source: PLoS One. 2017 May 18;12(5):e0177923. doi: 10.1371/journal.pone.0177923 (PMC5436848; doi:10.1371/journal.pone.0177923)
Supplement: S2 Dataset — Predicted structures using the Top5 framework method, Chothia CDR definition with canonical filtering and generating 50 models. These were used in the comparison against predictions using no filtering. (ZIP) [file pone.0177923.s004.zip › 4PB9_LH_FV_FinalModel.pdb]

REMARK   Accelrys Discovery Studio PDB file
REMARK   Created:  2015-04-10T08:24:09Z
SSBOND   1 CYS L   23    CYS L   93                                     
SSBOND   2 CYS H  134    CYS H  208                                     
ATOM      1  N   ASP L   1      25.619  32.762  26.033  1.00 61.86           N1+
ATOM      2  CA  ASP L   1      25.596  31.740  27.099  1.00 62.13           C  
ATOM      3  CB  ASP L   1      26.091  30.383  26.568  1.00 62.67           C  
ATOM      4  CG  ASP L   1      25.091  29.845  25.556  1.00 65.47           C  
ATOM      5  OD1 ASP L   1      24.051  30.519  25.325  1.00 65.42           O  
ATOM      6  OD2 ASP L   1      25.359  28.750  24.992  1.00 65.65           O1-
ATOM      7  C   ASP L   1      26.504  32.135  28.218  1.00 59.14           C  
ATOM      8  O   ASP L   1      27.456  32.891  28.028  1.00 57.64           O  
ATOM      9  N   ILE L   2      26.220  31.626  29.428  1.00 58.01           N  
ATOM     10  CA  ILE L   2      27.050  31.914  30.558  1.00 55.49           C  
ATOM     11  CB  ILE L   2      26.293  32.020  31.850  1.00 39.84           C  
ATOM     12  CG1 ILE L   2      25.356  33.239  31.809  1.00 39.36           C  
ATOM     13  CG2 ILE L   2      27.304  32.046  33.009  1.00 40.40           C  
ATOM     14  CD1 ILE L   2      24.349  33.287  32.954  1.00 46.21           C  
ATOM     15  C   ILE L   2      28.004  30.773  30.665  1.00 55.56           C  
ATOM     16  O   ILE L   2      27.605  29.611  30.697  1.00 42.22           O  
ATOM     17  N   VAL L   3      29.312  31.085  30.702  1.00 45.56           N  
ATOM     18  CA  VAL L   3      30.274  30.027  30.732  1.00 45.60           C  
ATOM     19  CB  VAL L   3      31.555  30.357  30.018  1.00 48.55           C  
ATOM     20  CG1 VAL L   3      32.532  29.179  30.174  1.00 50.64           C  
ATOM     21  CG2 VAL L   3      31.230  30.696  28.554  1.00 50.66           C  
ATOM     22  C   VAL L   3      30.616  29.752  32.157  1.00 45.10           C  
ATOM     23  O   VAL L   3      30.855  30.667  32.943  1.00 47.81           O  
ATOM     24  N   MET L   4      30.629  28.458  32.527  1.00 37.75           N  
ATOM     25  CA  MET L   4      30.971  28.095  33.869  1.00 38.22           C  
ATOM     26  CB  MET L   4      30.005  27.076  34.492  1.00 40.26           C  
ATOM     27  CG  MET L   4      28.567  27.591  34.574  1.00 40.43           C  
ATOM     28  SD  MET L   4      28.367  29.110  35.554  1.00 44.34           S  
ATOM     29  CE  MET L   4      28.632  28.307  37.160  1.00 40.57           C  
ATOM     30  C   MET L   4      32.311  27.452  33.785  1.00 39.22           C  
ATOM     31  O   MET L   4      32.520  26.546  32.980  1.00 40.17           O  
ATOM     32  N   THR L   5      33.270  27.908  34.612  1.00 42.06           N  
ATOM     33  CA  THR L   5      34.576  27.346  34.466  1.00 43.43           C  
ATOM     34  CB  THR L   5      35.596  28.347  33.997  1.00 47.15           C  
ATOM     35  OG1 THR L   5      36.752  27.677  33.520  1.00 49.38           O  
ATOM     36  CG2 THR L   5      35.969  29.283  35.158  1.00 48.38           C  
ATOM     37  C   THR L   5      35.034  26.770  35.769  1.00 43.65           C  
ATOM     38  O   THR L   5      34.913  27.385  36.829  1.00 47.99           O  
ATOM     39  N   GLN L   6      35.544  25.524  35.706  1.00 49.36           N  
ATOM     40  CA  GLN L   6      36.130  24.881  36.844  1.00 51.67           C  
ATOM     41  CB  GLN L   6      35.509  23.504  37.125  1.00 39.47           C  
ATOM     42  CG  GLN L   6      34.029  23.631  37.504  1.00 38.24           C  
ATOM     43  CD  GLN L   6      33.442  22.250  37.741  1.00 37.37           C  
ATOM     44  OE1 GLN L   6      32.642  21.762  36.944  1.00 37.64           O  
ATOM     45  NE2 GLN L   6      33.837  21.602  38.869  1.00 34.55           N  
ATOM     46  C   GLN L   6      37.572  24.714  36.460  1.00 54.11           C  
ATOM     47  O   GLN L   6      37.923  23.862  35.647  1.00 44.57           O  
ATOM     48  N   ALA L   7      38.457  25.521  37.073  1.00 53.11           N  
ATOM     49  CA  ALA L   7      39.833  25.629  36.668  1.00 52.60           C  
ATOM     50  CB  ALA L   7      40.606  26.660  37.505  1.00 55.21           C  
ATOM     51  C   ALA L   7      40.579  24.336  36.781  1.00 53.50           C  
ATOM     52  O   ALA L   7      41.300  23.968  35.853  1.00 56.82           O  
ATOM     53  N   ALA L   8      40.427  23.597  37.897  1.00 55.98           N  
ATOM     54  CA  ALA L   8      41.232  22.417  38.051  1.00 56.54           C  
ATOM     55  CB  ALA L   8      41.688  22.170  39.499  1.00 56.26           C  
ATOM     56  C   ALA L   8      40.449  21.228  37.624  1.00 56.26           C  
ATOM     57  O   ALA L   8      39.359  20.945  38.125  1.00 55.08           O  
ATOM     58  N   PRO L   9      41.011  20.537  36.675  1.00 48.11           N  
ATOM     59  CA  PRO L   9      40.390  19.350  36.171  1.00 47.43           C  
ATOM     60  CD  PRO L   9      41.830  21.190  35.665  1.00 61.51           C  
ATOM     61  CB  PRO L   9      41.145  18.994  34.891  1.00 51.23           C  
ATOM     62  CG  PRO L   9      41.659  20.352  34.387  1.00 54.38           C  
ATOM     63  C   PRO L   9      40.347  18.246  37.178  1.00 45.46           C  
ATOM     64  O   PRO L   9      39.396  17.466  37.146  1.00 45.24           O  
ATOM     65  N   SER L  10      41.353  18.143  38.072  1.00 45.18           N  
ATOM     66  CA  SER L  10      41.310  17.059  39.014  1.00 46.86           C  
ATOM     67  CB  SER L  10      41.970  15.780  38.476  1.00 48.28           C  
ATOM     68  OG  SER L  10      41.906  14.749  39.447  1.00 49.85           O  
ATOM     69  C   SER L  10      42.054  17.468  40.249  1.00 46.23           C  
ATOM     70  O   SER L  10      42.971  18.286  40.184  1.00 47.49           O  
ATOM     71  N   VAL L  11      41.649  16.927  41.421  1.00 45.31           N  
ATOM     72  CA  VAL L  11      42.348  17.230  42.641  1.00 46.27           C  
ATOM     73  CB  VAL L  11      41.625  18.192  43.542  1.00 48.83           C  
ATOM     74  CG1 VAL L  11      41.589  19.573  42.875  1.00 63.60           C  
ATOM     75  CG2 VAL L  11      40.227  17.627  43.841  1.00 61.37           C  
ATOM     76  C   VAL L  11      42.540  15.972  43.432  1.00 47.51           C  
ATOM     77  O   VAL L  11      41.592  15.253  43.751  1.00 50.89           O  
ATOM     78  N   PRO L  12      43.771  15.672  43.738  1.00 58.43           N  
ATOM     79  CA  PRO L  12      44.039  14.528  44.568  1.00 57.44           C  
ATOM     80  CD  PRO L  12      44.847  15.923  42.795  1.00 42.15           C  
ATOM     81  CB  PRO L  12      45.427  14.023  44.165  1.00 48.96           C  
ATOM     82  CG  PRO L  12      46.057  15.197  43.395  1.00 48.97           C  
ATOM     83  C   PRO L  12      43.938  14.901  46.015  1.00 56.07           C  
ATOM     84  O   PRO L  12      44.344  16.007  46.366  1.00 47.00           O  
ATOM     85  N   VAL L  13      43.424  14.000  46.878  1.00 45.46           N  
ATOM     86  CA  VAL L  13      43.375  14.304  48.283  1.00 45.42           C  
ATOM     87  CB  VAL L  13      42.132  15.024  48.717  1.00 48.11           C  
ATOM     88  CG1 VAL L  13      42.168  16.457  48.168  1.00 48.17           C  
ATOM     89  CG2 VAL L  13      40.917  14.225  48.226  1.00 48.92           C  
ATOM     90  C   VAL L  13      43.437  13.027  49.061  1.00 45.58           C  
ATOM     91  O   VAL L  13      42.952  11.988  48.617  1.00 46.88           O  
ATOM     92  N   THR L  14      44.052  13.075  50.260  1.00 42.61           N  
ATOM     93  CA  THR L  14      44.118  11.904  51.087  1.00 42.90           C  
ATOM     94  CB  THR L  14      45.258  11.900  52.067  1.00 56.64           C  
ATOM     95  OG1 THR L  14      45.122  12.970  52.988  1.00 76.90           O  
ATOM     96  CG2 THR L  14      46.578  12.034  51.291  1.00 76.18           C  
ATOM     97  C   THR L  14      42.845  11.855  51.867  1.00 41.92           C  
ATOM     98  O   THR L  14      42.247  12.887  52.166  1.00 55.37           O  
ATOM     99  N   PRO L  15      42.414  10.675  52.208  1.00 39.57           N  
ATOM    100  CA  PRO L  15      41.182  10.570  52.927  1.00 40.25           C  
ATOM    101  CD  PRO L  15      42.655   9.509  51.374  1.00 53.55           C  
ATOM    102  CB  PRO L  15      40.814   9.089  52.910  1.00 41.76           C  
ATOM    103  CG  PRO L  15      41.442   8.585  51.597  1.00 43.39           C  
ATOM    104  C   PRO L  15      41.295  11.173  54.284  1.00 42.02           C  
ATOM    105  O   PRO L  15      42.323  11.000  54.936  1.00 45.09           O  
ATOM    106  N   GLY L  16      40.238  11.877  54.726  1.00 44.48           N  
ATOM    107  CA  GLY L  16      40.240  12.483  56.024  1.00 44.08           C  
ATOM    108  C   GLY L  16      40.563  13.938  55.882  1.00 44.67           C  
ATOM    109  O   GLY L  16      40.247  14.730  56.768  1.00 53.95           O  
ATOM    110  N   GLU L  17      41.192  14.338  54.759  1.00 55.04           N  
ATOM    111  CA  GLU L  17      41.535  15.723  54.584  1.00 56.08           C  
ATOM    112  CB  GLU L  17      42.711  15.997  53.626  1.00 56.75           C  
ATOM    113  CG  GLU L  17      44.081  15.724  54.254  1.00 60.86           C  
ATOM    114  CD  GLU L  17      45.163  16.080  53.244  1.00 85.19           C  
ATOM    115  OE1 GLU L  17      44.890  15.980  52.019  1.00 84.94           O  
ATOM    116  OE2 GLU L  17      46.283  16.455  53.688  1.00 84.56           O1-
ATOM    117  C   GLU L  17      40.345  16.462  54.067  1.00 55.72           C  
ATOM    118  O   GLU L  17      39.324  15.868  53.724  1.00 53.50           O  
ATOM    119  N   SER L  18      40.443  17.806  54.045  1.00 48.45           N  
ATOM    120  CA  SER L  18      39.358  18.619  53.581  1.00 48.17           C  
ATOM    121  CB  SER L  18      39.069  19.827  54.491  1.00 55.04           C  
ATOM    122  OG  SER L  18      40.199  20.687  54.539  1.00 74.54           O  
ATOM    123  C   SER L  18      39.714  19.139  52.223  1.00 47.13           C  
ATOM    124  O   SER L  18      40.884  19.361  51.919  1.00 53.34           O  
ATOM    125  N   VAL L  19      38.696  19.338  51.359  1.00 46.00           N  
ATOM    126  CA  VAL L  19      38.987  19.787  50.029  1.00 45.88           C  
ATOM    127  CB  VAL L  19      38.797  18.718  48.994  1.00 43.83           C  
ATOM    128  CG1 VAL L  19      37.288  18.502  48.791  1.00 54.45           C  
ATOM    129  CG2 VAL L  19      39.557  19.117  47.721  1.00 56.18           C  
ATOM    130  C   VAL L  19      38.070  20.915  49.673  1.00 45.32           C  
ATOM    131  O   VAL L  19      36.982  21.063  50.229  1.00 43.63           O  
ATOM    132  N   SER L  20      38.524  21.762  48.730  0.90 42.75           N  
ATOM    133  CA  SER L  20      37.759  22.878  48.263  0.90 42.23           C  
ATOM    134  CB  SER L  20      38.377  24.212  48.714  0.90 40.80           C  
ATOM    135  OG  SER L  20      37.623  25.306  48.223  0.90 43.32           O  
ATOM    136  C   SER L  20      37.798  22.838  46.764  0.90 41.38           C  
ATOM    137  O   SER L  20      38.862  22.663  46.173  0.90 37.85           O  
ATOM    138  N   ILE L  21      36.627  22.998  46.112  1.00 51.53           N  
ATOM    139  CA  ILE L  21      36.551  22.976  44.675  1.00 51.91           C  
ATOM    140  CB  ILE L  21      35.659  21.895  44.141  1.00 42.13           C  
ATOM    141  CG1 ILE L  21      36.143  20.514  44.612  1.00 42.56           C  
ATOM    142  CG2 ILE L  21      35.617  22.037  42.612  1.00 44.43           C  
ATOM    143  CD1 ILE L  21      35.124  19.402  44.381  1.00 44.63           C  
ATOM    144  C   ILE L  21      35.937  24.279  44.267  1.00 52.45           C  
ATOM    145  O   ILE L  21      35.027  24.769  44.935  1.00 44.76           O  
ATOM    146  N   SER L  22      36.411  24.885  43.157  1.00 40.05           N  
ATOM    147  CA  SER L  22      35.879  26.176  42.812  1.00 40.64           C  
ATOM    148  CB  SER L  22      36.937  27.289  42.762  1.00 49.61           C  
ATOM    149  OG  SER L  22      37.799  27.085  41.653  1.00 54.18           O  
ATOM    150  C   SER L  22      35.235  26.147  41.460  1.00 40.21           C  
ATOM    151  O   SER L  22      35.585  25.348  40.593  1.00 48.78           O  
ATOM    152  N   CYS L  23      34.242  27.039  41.270  1.00 43.04           N  
ATOM    153  CA  CYS L  23      33.538  27.192  40.026  1.00 42.29           C  
ATOM    154  CB  CYS L  23      32.139  26.523  40.048  1.00 39.49           C  
ATOM    155  SG  CYS L  23      31.196  26.690  38.500  1.00 47.37           S  
ATOM    156  C   CYS L  23      33.376  28.667  39.795  1.00 44.15           C  
ATOM    157  O   CYS L  23      33.051  29.407  40.723  1.00 41.09           O  
ATOM    158  N   ARG L  24      33.616  29.150  38.554  1.00 45.35           N  
ATOM    159  CA  ARG L  24      33.462  30.562  38.310  1.00 46.27           C  
ATOM    160  CB  ARG L  24      34.752  31.310  37.921  1.00 62.50           C  
ATOM    161  CG  ARG L  24      35.840  31.253  38.992  1.00 67.60           C  
ATOM    162  CD  ARG L  24      36.640  32.549  39.150  1.00 73.12           C  
ATOM    163  NE  ARG L  24      37.094  32.989  37.801  1.00 76.62           N  
ATOM    164  CZ  ARG L  24      36.313  33.838  37.069  1.00 79.36           C  
ATOM    165  NH1 ARG L  24      35.112  34.255  37.564  1.00 77.30           N1+
ATOM    166  NH2 ARG L  24      36.737  34.282  35.850  1.00 80.26           N  
ATOM    167  C   ARG L  24      32.495  30.758  37.184  1.00 44.48           C  
ATOM    168  O   ARG L  24      32.400  29.938  36.274  1.00 57.72           O  
ATOM    169  N   SER L  25      31.750  31.882  37.224  1.00 42.78           N  
ATOM    170  CA  SER L  25      30.753  32.167  36.232  1.00 43.28           C  
ATOM    171  CB  SER L  25      29.368  32.421  36.845  1.00 43.68           C  
ATOM    172  OG  SER L  25      29.438  33.511  37.752  1.00 44.58           O  
ATOM    173  C   SER L  25      31.144  33.410  35.491  1.00 44.28           C  
ATOM    174  O   SER L  25      31.761  34.318  36.044  1.00 45.77           O  
ATOM    175  N   SER L  26      30.779  33.488  34.191  1.00 25.38           N  
ATOM    176  CA  SER L  26      31.082  34.621  33.356  1.00 25.33           C  
ATOM    177  CB  SER L  26      30.787  34.364  31.866  1.00 22.19           C  
ATOM    178  OG  SER L  26      29.395  34.171  31.665  1.00 22.43           O  
ATOM    179  C   SER L  26      30.274  35.808  33.784  1.00 30.74           C  
ATOM    180  O   SER L  26      30.712  36.948  33.622  1.00 31.33           O  
ATOM    181  N   LYS L  27      29.053  35.570  34.313  1.00 27.23           N  
ATOM    182  CA  LYS L  27      28.207  36.649  34.747  1.00 28.10           C  
ATOM    183  CB  LYS L  27      26.986  36.880  33.835  1.00 33.56           C  
ATOM    184  CG  LYS L  27      26.168  38.126  34.193  1.00 39.78           C  
ATOM    185  CD  LYS L  27      25.173  38.551  33.108  1.00 42.09           C  
ATOM    186  CE  LYS L  27      24.333  39.774  33.487  1.00 43.70           C  
ATOM    187  NZ  LYS L  27      25.184  40.987  33.514  1.00 51.84           N1+
ATOM    188  C   LYS L  27      27.702  36.307  36.117  1.00 28.78           C  
ATOM    189  O   LYS L  27      27.685  35.140  36.511  1.00 27.35           O  
ATOM    190  N   SER L  28      27.280  37.332  36.886  1.00 27.50           N  
ATOM    191  CA  SER L  28      26.817  37.123  38.231  1.00 25.87           C  
ATOM    192  CB  SER L  28      26.513  38.430  38.983  1.00 25.84           C  
ATOM    193  OG  SER L  28      26.051  38.142  40.294  1.00 28.55           O  
ATOM    194  C   SER L  28      25.559  36.307  38.216  1.00 26.28           C  
ATOM    195  O   SER L  28      24.665  36.506  37.395  1.00 25.36           O  
ATOM    196  N   LEU L  29      25.526  35.300  39.113  1.00 24.12           N  
ATOM    197  CA  LEU L  29      24.445  34.383  39.340  1.00 23.66           C  
ATOM    198  CB  LEU L  29      24.908  33.045  39.933  1.00 22.06           C  
ATOM    199  CG  LEU L  29      25.805  32.276  38.942  1.00 23.02           C  
ATOM    200  CD1 LEU L  29      26.122  30.859  39.447  1.00 20.96           C  
ATOM    201  CD2 LEU L  29      25.206  32.287  37.528  1.00 18.71           C  
ATOM    202  C   LEU L  29      23.359  34.961  40.194  1.00 28.47           C  
ATOM    203  O   LEU L  29      22.252  34.419  40.222  1.00 27.19           O  
ATOM    204  N   LEU L  30      23.677  36.005  40.987  1.00 27.90           N  
ATOM    205  CA  LEU L  30      22.719  36.568  41.898  1.00 28.16           C  
ATOM    206  CB  LEU L  30      23.342  37.630  42.822  1.00 26.02           C  
ATOM    207  CG  LEU L  30      22.357  38.266  43.819  1.00 31.02           C  
ATOM    208  CD1 LEU L  30      21.777  37.221  44.786  1.00 29.45           C  
ATOM    209  CD2 LEU L  30      23.006  39.446  44.557  1.00 31.38           C  
ATOM    210  C   LEU L  30      21.600  37.198  41.132  1.00 33.93           C  
ATOM    211  O   LEU L  30      21.806  37.877  40.126  1.00 35.37           O  
ATOM    212  N   HIS L  31      20.357  36.985  41.609  1.00 33.47           N  
ATOM    213  CA  HIS L  31      19.212  37.514  40.921  1.00 37.48           C  
ATOM    214  ND1 HIS L  31      15.950  36.238  39.339  1.00 50.78           N  
ATOM    215  CG  HIS L  31      17.123  36.905  39.614  1.00 43.79           C  
ATOM    216  CB  HIS L  31      18.121  36.466  40.649  1.00 37.80           C  
ATOM    217  NE2 HIS L  31      16.040  37.961  37.936  1.00 50.03           N  
ATOM    218  CD2 HIS L  31      17.162  37.955  38.747  1.00 45.72           C  
ATOM    219  CE1 HIS L  31      15.342  36.912  38.329  1.00 50.95           C  
ATOM    220  C   HIS L  31      18.614  38.590  41.782  1.00 40.51           C  
ATOM    221  O   HIS L  31      18.952  38.726  42.957  1.00 37.87           O  
ATOM    222  N   SER L  32      17.701  39.396  41.203  1.00 45.86           N  
ATOM    223  CA  SER L  32      17.096  40.497  41.902  1.00 46.43           C  
ATOM    224  CB  SER L  32      16.141  41.313  41.020  1.00 46.88           C  
ATOM    225  OG  SER L  32      16.867  41.931  39.971  1.00 47.81           O  
ATOM    226  C   SER L  32      16.298  39.970  43.050  1.00 44.08           C  
ATOM    227  O   SER L  32      16.109  40.656  44.053  1.00 46.64           O  
ATOM    228  N   ASN L  33      15.803  38.726  42.927  1.00 40.77           N  
ATOM    229  CA  ASN L  33      15.023  38.124  43.968  1.00 39.12           C  
ATOM    230  CB  ASN L  33      14.338  36.803  43.564  1.00 37.66           C  
ATOM    231  CG  ASN L  33      15.364  35.756  43.169  1.00 39.90           C  
ATOM    232  OD1 ASN L  33      16.515  36.069  42.873  1.00 36.96           O  
ATOM    233  ND2 ASN L  33      14.928  34.470  43.147  1.00 35.27           N  
ATOM    234  C   ASN L  33      15.902  37.939  45.168  1.00 41.19           C  
ATOM    235  O   ASN L  33      15.414  37.850  46.293  1.00 36.77           O  
ATOM    236  N   GLY L  34      17.234  37.860  44.975  1.00 41.18           N  
ATOM    237  CA  GLY L  34      18.089  37.771  46.126  1.00 42.46           C  
ATOM    238  C   GLY L  34      18.664  36.393  46.260  1.00 44.44           C  
ATOM    239  O   GLY L  34      19.418  36.128  47.197  1.00 44.21           O  
ATOM    240  N   ASN L  35      18.328  35.473  45.338  1.00 34.92           N  
ATOM    241  CA  ASN L  35      18.857  34.141  45.431  1.00 28.81           C  
ATOM    242  CB  ASN L  35      17.801  33.044  45.222  1.00 30.82           C  
ATOM    243  CG  ASN L  35      16.860  33.053  46.420  1.00 37.33           C  
ATOM    244  OD1 ASN L  35      17.286  33.210  47.563  1.00 40.09           O  
ATOM    245  ND2 ASN L  35      15.539  32.885  46.154  1.00 39.85           N  
ATOM    246  C   ASN L  35      19.890  33.975  44.357  1.00 27.58           C  
ATOM    247  O   ASN L  35      19.820  34.617  43.309  1.00 27.75           O  
ATOM    248  N   THR L  36      20.894  33.109  44.607  1.00 30.27           N  
ATOM    249  CA  THR L  36      21.919  32.851  43.641  1.00 25.38           C  
ATOM    250  CB  THR L  36      23.293  32.824  44.244  1.00 29.07           C  
ATOM    251  OG1 THR L  36      23.568  34.066  44.876  1.00 31.56           O  
ATOM    252  CG2 THR L  36      24.321  32.557  43.131  1.00 29.74           C  
ATOM    253  C   THR L  36      21.625  31.503  43.068  1.00 21.69           C  
ATOM    254  O   THR L  36      21.495  30.516  43.792  1.00 22.74           O  
ATOM    255  N   TYR L  37      21.535  31.424  41.727  1.00 19.14           N  
ATOM    256  CA  TYR L  37      21.119  30.183  41.147  1.00 19.64           C  
ATOM    257  CB  TYR L  37      20.327  30.371  39.845  1.00 22.42           C  
ATOM    258  CG  TYR L  37      19.027  30.998  40.194  1.00 23.41           C  
ATOM    259  CD1 TYR L  37      18.953  32.327  40.547  1.00 27.01           C  
ATOM    260  CD2 TYR L  37      17.875  30.248  40.150  1.00 24.14           C  
ATOM    261  CE1 TYR L  37      17.741  32.895  40.865  1.00 28.61           C  
ATOM    262  CE2 TYR L  37      16.662  30.810  40.463  1.00 29.87           C  
ATOM    263  CZ  TYR L  37      16.596  32.135  40.820  1.00 32.23           C  
ATOM    264  OH  TYR L  37      15.349  32.709  41.141  1.00 37.90           O  
ATOM    265  C   TYR L  37      22.319  29.367  40.787  1.00 24.56           C  
ATOM    266  O   TYR L  37      22.682  29.284  39.614  1.00 22.74           O  
ATOM    267  N   LEU L  38      22.946  28.705  41.789  1.00 35.66           N  
ATOM    268  CA  LEU L  38      24.062  27.855  41.468  1.00 34.80           C  
ATOM    269  CB  LEU L  38      25.396  28.344  42.066  1.00 37.32           C  
ATOM    270  CG  LEU L  38      26.589  27.412  41.767  1.00 38.68           C  
ATOM    271  CD1 LEU L  38      26.961  27.410  40.277  1.00 38.38           C  
ATOM    272  CD2 LEU L  38      27.784  27.712  42.681  1.00 39.02           C  
ATOM    273  C   LEU L  38      23.801  26.511  42.081  1.00 34.86           C  
ATOM    274  O   LEU L  38      23.407  26.423  43.244  1.00 37.09           O  
ATOM    275  N   TYR L  39      24.030  25.421  41.315  1.00 32.06           N  
ATOM    276  CA  TYR L  39      23.794  24.100  41.838  1.00 31.31           C  
ATOM    277  CB  TYR L  39      22.640  23.369  41.114  1.00 34.66           C  
ATOM    278  CG  TYR L  39      21.411  24.181  41.367  1.00 35.60           C  
ATOM    279  CD1 TYR L  39      20.844  24.164  42.613  1.00 40.32           C  
ATOM    280  CD2 TYR L  39      20.837  24.983  40.406  1.00 45.22           C  
ATOM    281  CE1 TYR L  39      19.727  24.903  42.904  1.00 47.62           C  
ATOM    282  CE2 TYR L  39      19.710  25.729  40.691  1.00 38.76           C  
ATOM    283  CZ  TYR L  39      19.154  25.691  41.947  1.00 46.49           C  
ATOM    284  OH  TYR L  39      18.010  26.440  42.288  1.00 45.89           O  
ATOM    285  C   TYR L  39      25.049  23.262  41.712  1.00 31.49           C  
ATOM    286  O   TYR L  39      25.880  23.485  40.831  1.00 35.38           O  
ATOM    287  N   TRP L  40      25.234  22.286  42.636  1.00 31.26           N  
ATOM    288  CA  TRP L  40      26.380  21.399  42.593  1.00 31.96           C  
ATOM    289  CB  TRP L  40      27.299  21.483  43.823  1.00 29.49           C  
ATOM    290  CG  TRP L  40      28.152  22.726  43.890  1.00 29.69           C  
ATOM    291  CD2 TRP L  40      29.433  22.845  43.253  1.00 31.21           C  
ATOM    292  CD1 TRP L  40      27.922  23.912  44.521  1.00 31.34           C  
ATOM    293  NE1 TRP L  40      28.983  24.763  44.321  1.00 32.09           N  
ATOM    294  CE2 TRP L  40      29.921  24.119  43.541  1.00 32.18           C  
ATOM    295  CE3 TRP L  40      30.146  21.966  42.491  1.00 32.07           C  
ATOM    296  CZ2 TRP L  40      31.134  24.533  43.069  1.00 35.03           C  
ATOM    297  CZ3 TRP L  40      31.368  22.385  42.016  1.00 33.97           C  
ATOM    298  CH2 TRP L  40      31.853  23.645  42.300  1.00 36.20           C  
ATOM    299  C   TRP L  40      25.912  19.972  42.522  1.00 31.94           C  
ATOM    300  O   TRP L  40      25.039  19.555  43.283  1.00 28.79           O  
ATOM    301  N   PHE L  41      26.519  19.171  41.614  1.00 36.74           N  
ATOM    302  CA  PHE L  41      26.128  17.794  41.435  1.00 36.79           C  
ATOM    303  CB  PHE L  41      25.594  17.490  40.022  1.00 25.07           C  
ATOM    304  CG  PHE L  41      24.368  18.294  39.749  1.00 25.15           C  
ATOM    305  CD1 PHE L  41      23.125  17.866  40.158  1.00 27.15           C  
ATOM    306  CD2 PHE L  41      24.460  19.484  39.065  1.00 24.88           C  
ATOM    307  CE1 PHE L  41      22.000  18.611  39.892  1.00 24.79           C  
ATOM    308  CE2 PHE L  41      23.338  20.233  38.797  1.00 26.67           C  
ATOM    309  CZ  PHE L  41      22.102  19.799  39.211  1.00 26.83           C  
ATOM    310  C   PHE L  41      27.350  16.921  41.585  1.00 38.00           C  
ATOM    311  O   PHE L  41      28.480  17.370  41.402  1.00 28.59           O  
ATOM    312  N   LEU L  42      27.138  15.635  41.948  1.00 28.29           N  
ATOM    313  CA  LEU L  42      28.206  14.679  42.099  1.00 28.80           C  
ATOM    314  CB  LEU L  42      28.349  14.176  43.548  1.00 35.47           C  
ATOM    315  CG  LEU L  42      29.349  13.014  43.728  1.00 37.29           C  
ATOM    316  CD1 LEU L  42      30.788  13.427  43.372  1.00 37.69           C  
ATOM    317  CD2 LEU L  42      29.234  12.405  45.137  1.00 37.54           C  
ATOM    318  C   LEU L  42      27.895  13.476  41.269  1.00 28.68           C  
ATOM    319  O   LEU L  42      26.838  12.865  41.415  1.00 35.07           O  
ATOM    320  N   GLN L  43      28.825  13.092  40.375  1.00 37.89           N  
ATOM    321  CA  GLN L  43      28.591  11.933  39.564  1.00 39.04           C  
ATOM    322  CB  GLN L  43      28.675  12.243  38.058  1.00 38.27           C  
ATOM    323  CG  GLN L  43      28.390  11.052  37.144  1.00 39.12           C  
ATOM    324  CD  GLN L  43      28.416  11.552  35.703  1.00 39.86           C  
ATOM    325  OE1 GLN L  43      29.161  12.469  35.360  1.00 41.92           O  
ATOM    326  NE2 GLN L  43      27.569  10.942  34.834  1.00 37.18           N  
ATOM    327  C   GLN L  43      29.643  10.918  39.897  1.00 41.20           C  
ATOM    328  O   GLN L  43      30.831  11.139  39.669  1.00 42.15           O  
ATOM    329  N   ARG L  44      29.218   9.772  40.460  1.00 41.88           N  
ATOM    330  CA  ARG L  44      30.110   8.691  40.769  1.00 43.65           C  
ATOM    331  CB  ARG L  44      29.502   7.664  41.732  1.00 50.46           C  
ATOM    332  CG  ARG L  44      29.330   8.239  43.137  1.00 52.47           C  
ATOM    333  CD  ARG L  44      28.546   7.344  44.094  1.00 55.39           C  
ATOM    334  NE  ARG L  44      28.483   8.063  45.394  1.00 68.57           N  
ATOM    335  CZ  ARG L  44      27.567   9.061  45.555  1.00 70.33           C  
ATOM    336  NH1 ARG L  44      26.754   9.401  44.515  1.00 72.76           N1+
ATOM    337  NH2 ARG L  44      27.477   9.725  46.743  1.00 70.39           N  
ATOM    338  C   ARG L  44      30.391   8.028  39.459  1.00 46.12           C  
ATOM    339  O   ARG L  44      29.640   8.211  38.501  1.00 52.17           O  
ATOM    340  N   PRO L  45      31.433   7.259  39.359  1.00 58.55           N  
ATOM    341  CA  PRO L  45      31.842   6.786  38.069  1.00 58.53           C  
ATOM    342  CD  PRO L  45      32.538   7.308  40.302  1.00 54.63           C  
ATOM    343  CB  PRO L  45      33.141   6.022  38.313  1.00 54.97           C  
ATOM    344  CG  PRO L  45      33.750   6.752  39.530  1.00 55.72           C  
ATOM    345  C   PRO L  45      30.843   6.110  37.175  1.00 59.49           C  
ATOM    346  O   PRO L  45      30.682   6.558  36.043  1.00 55.11           O  
ATOM    347  N   GLY L  46      30.190   5.027  37.611  1.00 62.19           N  
ATOM    348  CA  GLY L  46      29.226   4.351  36.784  1.00 61.82           C  
ATOM    349  C   GLY L  46      27.928   5.076  36.720  1.00 62.27           C  
ATOM    350  O   GLY L  46      27.217   4.982  35.722  1.00 59.65           O  
ATOM    351  N   GLN L  47      27.579   5.779  37.814  1.00 56.78           N  
ATOM    352  CA  GLN L  47      26.258   6.295  38.040  1.00 53.97           C  
ATOM    353  CB  GLN L  47      25.936   6.418  39.532  1.00 49.14           C  
ATOM    354  CG  GLN L  47      25.935   5.072  40.251  1.00 52.52           C  
ATOM    355  CD  GLN L  47      25.603   5.344  41.708  1.00 55.68           C  
ATOM    356  OE1 GLN L  47      26.238   6.170  42.361  1.00 56.07           O  
ATOM    357  NE2 GLN L  47      24.565   4.643  42.232  1.00 55.67           N  
ATOM    358  C   GLN L  47      25.971   7.631  37.422  1.00 51.62           C  
ATOM    359  O   GLN L  47      26.791   8.249  36.746  1.00 44.44           O  
ATOM    360  N   SER L  48      24.702   8.054  37.620  1.00 39.29           N  
ATOM    361  CA  SER L  48      24.165   9.306  37.171  1.00 37.18           C  
ATOM    362  CB  SER L  48      22.641   9.243  36.983  1.00 39.03           C  
ATOM    363  OG  SER L  48      22.143  10.493  36.538  1.00 45.30           O  
ATOM    364  C   SER L  48      24.458  10.342  38.224  1.00 35.70           C  
ATOM    365  O   SER L  48      24.795  10.004  39.357  1.00 37.99           O  
ATOM    366  N   PRO L  49      24.327  11.603  37.891  1.00 34.65           N  
ATOM    367  CA  PRO L  49      24.626  12.640  38.845  1.00 34.26           C  
ATOM    368  CD  PRO L  49      24.556  12.038  36.522  1.00 34.07           C  
ATOM    369  CB  PRO L  49      24.684  13.935  38.036  1.00 34.47           C  
ATOM    370  CG  PRO L  49      25.102  13.471  36.630  1.00 34.07           C  
ATOM    371  C   PRO L  49      23.620  12.693  39.960  1.00 35.45           C  
ATOM    372  O   PRO L  49      22.506  12.205  39.782  1.00 35.00           O  
ATOM    373  N   GLN L  50      24.021  13.248  41.127  1.00 32.84           N  
ATOM    374  CA  GLN L  50      23.163  13.436  42.271  1.00 33.50           C  
ATOM    375  CB  GLN L  50      23.642  12.716  43.543  1.00 42.48           C  
ATOM    376  CG  GLN L  50      23.651  11.193  43.485  1.00 49.24           C  
ATOM    377  CD  GLN L  50      24.189  10.710  44.828  1.00 53.96           C  
ATOM    378  OE1 GLN L  50      24.744  11.486  45.603  1.00 50.42           O  
ATOM    379  NE2 GLN L  50      24.028   9.390  45.113  1.00 52.20           N  
ATOM    380  C   GLN L  50      23.276  14.887  42.636  1.00 32.11           C  
ATOM    381  O   GLN L  50      24.358  15.462  42.536  1.00 37.71           O  
ATOM    382  N   LEU L  51      22.173  15.516  43.104  1.00 31.13           N  
ATOM    383  CA  LEU L  51      22.233  16.910  43.457  1.00 29.47           C  
ATOM    384  CB  LEU L  51      20.890  17.642  43.311  1.00 25.31           C  
ATOM    385  CG  LEU L  51      20.970  19.132  43.691  1.00 25.91           C  
ATOM    386  CD1 LEU L  51      21.985  19.884  42.819  1.00 26.08           C  
ATOM    387  CD2 LEU L  51      19.585  19.785  43.633  1.00 26.51           C  
ATOM    388  C   LEU L  51      22.686  17.041  44.885  1.00 30.31           C  
ATOM    389  O   LEU L  51      22.106  16.445  45.793  1.00 27.71           O  
ATOM    390  N   LEU L  52      23.854  17.688  45.082  1.00 29.16           N  
ATOM    391  CA  LEU L  52      24.396  17.966  46.393  1.00 30.40           C  
ATOM    392  CB  LEU L  52      25.929  18.077  46.362  1.00 31.99           C  
ATOM    393  CG  LEU L  52      26.646  16.749  46.046  1.00 34.20           C  
ATOM    394  CD1 LEU L  52      28.168  16.941  46.004  1.00 33.74           C  
ATOM    395  CD2 LEU L  52      26.245  15.635  47.028  1.00 36.12           C  
ATOM    396  C   LEU L  52      23.867  19.223  47.035  1.00 30.57           C  
ATOM    397  O   LEU L  52      23.323  19.192  48.140  1.00 33.32           O  
ATOM    398  N   ILE L  53      24.000  20.372  46.329  1.00 30.16           N  
ATOM    399  CA  ILE L  53      23.690  21.653  46.910  1.00 30.80           C  
ATOM    400  CB  ILE L  53      24.902  22.494  47.220  1.00 36.09           C  
ATOM    401  CG1 ILE L  53      25.769  21.857  48.319  1.00 37.42           C  
ATOM    402  CG2 ILE L  53      24.417  23.908  47.573  1.00 35.66           C  
ATOM    403  CD1 ILE L  53      26.528  20.609  47.877  1.00 39.57           C  
ATOM    404  C   ILE L  53      22.888  22.432  45.916  1.00 31.31           C  
ATOM    405  O   ILE L  53      23.202  22.420  44.728  1.00 35.35           O  
ATOM    406  N   TYR L  54      21.836  23.139  46.392  1.00 29.43           N  
ATOM    407  CA  TYR L  54      20.998  23.935  45.543  1.00 29.72           C  
ATOM    408  CB  TYR L  54      19.557  23.385  45.426  1.00 32.25           C  
ATOM    409  CG  TYR L  54      18.982  23.140  46.785  1.00 34.16           C  
ATOM    410  CD1 TYR L  54      19.201  21.933  47.409  1.00 34.18           C  
ATOM    411  CD2 TYR L  54      18.232  24.089  47.442  1.00 33.72           C  
ATOM    412  CE1 TYR L  54      18.688  21.669  48.657  1.00 35.49           C  
ATOM    413  CE2 TYR L  54      17.713  23.832  48.692  1.00 34.88           C  
ATOM    414  CZ  TYR L  54      17.942  22.622  49.303  1.00 36.04           C  
ATOM    415  OH  TYR L  54      17.413  22.357  50.585  1.00 33.43           O  
ATOM    416  C   TYR L  54      20.972  25.354  46.039  1.00 30.03           C  
ATOM    417  O   TYR L  54      21.097  25.612  47.234  1.00 33.73           O  
ATOM    418  N   ARG L  55      20.846  26.358  45.130  1.00 23.08           N  
ATOM    419  CA  ARG L  55      20.759  27.760  45.489  1.00 23.28           C  
ATOM    420  CB  ARG L  55      19.581  28.082  46.420  1.00 24.98           C  
ATOM    421  CG  ARG L  55      19.300  29.582  46.504  1.00 28.64           C  
ATOM    422  CD  ARG L  55      18.833  30.051  47.882  1.00 32.26           C  
ATOM    423  NE  ARG L  55      20.045  30.580  48.568  1.00 39.29           N  
ATOM    424  CZ  ARG L  55      19.939  31.359  49.684  1.00 49.15           C  
ATOM    425  NH1 ARG L  55      18.719  31.608  50.241  1.00 58.54           N1+
ATOM    426  NH2 ARG L  55      21.067  31.883  50.242  1.00 39.75           N  
ATOM    427  C   ARG L  55      21.997  28.216  46.201  1.00 26.27           C  
ATOM    428  O   ARG L  55      21.930  29.013  47.136  1.00 26.37           O  
ATOM    429  N   MET L  56      23.149  27.679  45.779  1.00 30.99           N  
ATOM    430  CA  MET L  56      24.488  28.013  46.178  1.00 30.43           C  
ATOM    431  CB  MET L  56      24.816  29.509  46.028  1.00 36.37           C  
ATOM    432  CG  MET L  56      26.260  29.832  46.431  1.00 39.27           C  
ATOM    433  SD  MET L  56      26.737  31.583  46.284  1.00 40.48           S  
ATOM    434  CE  MET L  56      25.810  32.143  47.745  1.00 42.21           C  
ATOM    435  C   MET L  56      24.839  27.641  47.597  1.00 29.37           C  
ATOM    436  O   MET L  56      26.022  27.513  47.895  1.00 29.97           O  
ATOM    437  N   SER L  57      23.891  27.347  48.509  1.00 27.48           N  
ATOM    438  CA  SER L  57      24.396  27.076  49.834  1.00 27.00           C  
ATOM    439  CB  SER L  57      24.471  28.339  50.712  1.00 30.67           C  
ATOM    440  OG  SER L  57      25.387  29.270  50.156  1.00 34.41           O  
ATOM    441  C   SER L  57      23.500  26.125  50.558  1.00 25.44           C  
ATOM    442  O   SER L  57      23.785  25.734  51.691  1.00 27.75           O  
ATOM    443  N   ASN L  58      22.392  25.711  49.930  1.00 38.76           N  
ATOM    444  CA  ASN L  58      21.518  24.825  50.636  1.00 39.51           C  
ATOM    445  CB  ASN L  58      20.032  25.047  50.310  1.00 38.25           C  
ATOM    446  CG  ASN L  58      19.651  26.406  50.884  1.00 40.26           C  
ATOM    447  OD1 ASN L  58      20.022  26.743  52.007  1.00 44.92           O  
ATOM    448  ND2 ASN L  58      18.903  27.215  50.092  1.00 41.53           N  
ATOM    449  C   ASN L  58      21.865  23.411  50.297  1.00 39.80           C  
ATOM    450  O   ASN L  58      22.165  23.078  49.152  1.00 37.72           O  
ATOM    451  N   LEU L  59      21.808  22.536  51.321  1.00 39.32           N  
ATOM    452  CA  LEU L  59      22.202  21.167  51.182  1.00 39.08           C  
ATOM    453  CB  LEU L  59      22.876  20.643  52.466  1.00 39.14           C  
ATOM    454  CG  LEU L  59      23.571  19.279  52.338  1.00 42.71           C  
ATOM    455  CD1 LEU L  59      24.767  19.360  51.376  1.00 48.79           C  
ATOM    456  CD2 LEU L  59      23.965  18.730  53.718  1.00 47.94           C  
ATOM    457  C   LEU L  59      20.968  20.360  50.914  1.00 38.83           C  
ATOM    458  O   LEU L  59      19.977  20.470  51.635  1.00 38.17           O  
ATOM    459  N   ALA L  60      21.006  19.529  49.852  1.00 34.36           N  
ATOM    460  CA  ALA L  60      19.890  18.709  49.469  1.00 35.06           C  
ATOM    461  CB  ALA L  60      20.077  18.032  48.101  1.00 37.17           C  
ATOM    462  C   ALA L  60      19.724  17.634  50.497  1.00 36.47           C  
ATOM    463  O   ALA L  60      20.638  17.349  51.267  1.00 40.36           O  
ATOM    464  N   SER L  61      18.528  17.018  50.549  1.00 39.96           N  
ATOM    465  CA  SER L  61      18.269  16.025  51.551  1.00 41.57           C  
ATOM    466  CB  SER L  61      16.798  15.576  51.606  1.00 41.47           C  
ATOM    467  OG  SER L  61      16.447  14.914  50.401  1.00 43.13           O  
ATOM    468  C   SER L  61      19.104  14.811  51.299  1.00 42.01           C  
ATOM    469  O   SER L  61      19.363  14.433  50.158  1.00 41.73           O  
ATOM    470  N   GLY L  62      19.565  14.180  52.397  1.00 48.30           N  
ATOM    471  CA  GLY L  62      20.320  12.964  52.329  1.00 47.71           C  
ATOM    472  C   GLY L  62      21.778  13.290  52.233  1.00 47.98           C  
ATOM    473  O   GLY L  62      22.623  12.425  52.458  1.00 47.61           O  
ATOM    474  N   VAL L  63      22.118  14.551  51.902  1.00 43.40           N  
ATOM    475  CA  VAL L  63      23.502  14.908  51.764  1.00 42.29           C  
ATOM    476  CB  VAL L  63      23.707  16.109  50.885  1.00 39.93           C  
ATOM    477  CG1 VAL L  63      25.210  16.427  50.818  1.00 40.45           C  
ATOM    478  CG2 VAL L  63      23.070  15.819  49.515  1.00 37.98           C  
ATOM    479  C   VAL L  63      24.050  15.212  53.128  1.00 41.83           C  
ATOM    480  O   VAL L  63      23.416  15.901  53.925  1.00 37.70           O  
ATOM    481  N   PRO L  64      25.233  14.716  53.394  1.00 45.72           N  
ATOM    482  CA  PRO L  64      25.854  14.895  54.684  1.00 47.86           C  
ATOM    483  CD  PRO L  64      25.649  13.471  52.766  1.00 45.93           C  
ATOM    484  CB  PRO L  64      26.998  13.887  54.740  1.00 48.04           C  
ATOM    485  CG  PRO L  64      26.547  12.764  53.794  1.00 48.53           C  
ATOM    486  C   PRO L  64      26.316  16.302  54.925  1.00 48.51           C  
ATOM    487  O   PRO L  64      26.554  17.036  53.970  1.00 46.70           O  
ATOM    488  N   ASP L  65      26.474  16.673  56.210  1.00 52.02           N  
ATOM    489  CA  ASP L  65      26.861  17.985  56.655  1.00 52.86           C  
ATOM    490  CB  ASP L  65      26.796  18.164  58.179  1.00 60.11           C  
ATOM    491  CG  ASP L  65      25.334  18.360  58.540  1.00 65.56           C  
ATOM    492  OD1 ASP L  65      24.526  18.643  57.615  1.00 70.20           O  
ATOM    493  OD2 ASP L  65      25.005  18.230  59.746  1.00 67.42           O1-
ATOM    494  C   ASP L  65      28.254  18.297  56.216  1.00 51.06           C  
ATOM    495  O   ASP L  65      28.646  19.462  56.169  1.00 53.61           O  
ATOM    496  N   ARG L  66      29.048  17.265  55.892  1.00 44.23           N  
ATOM    497  CA  ARG L  66      30.420  17.472  55.531  1.00 43.83           C  
ATOM    498  CB  ARG L  66      31.110  16.190  55.035  1.00 44.31           C  
ATOM    499  CG  ARG L  66      31.074  15.021  56.019  1.00 44.98           C  
ATOM    500  CD  ARG L  66      32.009  13.875  55.617  1.00 46.86           C  
ATOM    501  NE  ARG L  66      31.603  13.405  54.262  1.00 43.07           N  
ATOM    502  CZ  ARG L  66      30.901  12.244  54.111  1.00 42.59           C  
ATOM    503  NH1 ARG L  66      30.598  11.482  55.200  1.00 43.21           N1+
ATOM    504  NH2 ARG L  66      30.512  11.839  52.867  1.00 43.74           N  
ATOM    505  C   ARG L  66      30.467  18.424  54.375  1.00 42.12           C  
ATOM    506  O   ARG L  66      31.396  19.224  54.267  1.00 40.99           O  
ATOM    507  N   PHE L  67      29.482  18.337  53.456  1.00 40.86           N  
ATOM    508  CA  PHE L  67      29.473  19.182  52.292  1.00 39.55           C  
ATOM    509  CB  PHE L  67      28.600  18.631  51.152  1.00 34.15           C  
ATOM    510  CG  PHE L  67      29.177  17.339  50.685  1.00 33.87           C  
ATOM    511  CD1 PHE L  67      28.844  16.153  51.295  1.00 33.92           C  
ATOM    512  CD2 PHE L  67      30.054  17.311  49.631  1.00 33.88           C  
ATOM    513  CE1 PHE L  67      29.376  14.963  50.858  1.00 34.50           C  
ATOM    514  CE2 PHE L  67      30.589  16.124  49.191  1.00 34.67           C  
ATOM    515  CZ  PHE L  67      30.253  14.943  49.803  1.00 34.82           C  
ATOM    516  C   PHE L  67      28.919  20.536  52.638  1.00 40.39           C  
ATOM    517  O   PHE L  67      27.999  20.661  53.445  1.00 38.01           O  
ATOM    518  N   SER L  68      29.487  21.600  52.028  0.90 36.73           N  
ATOM    519  CA  SER L  68      28.991  22.932  52.243  0.90 37.08           C  
ATOM    520  CB  SER L  68      29.618  23.632  53.461  0.90 44.49           C  
ATOM    521  OG  SER L  68      31.015  23.793  53.264  0.90 44.26           O  
ATOM    522  C   SER L  68      29.326  23.746  51.031  0.90 38.11           C  
ATOM    523  O   SER L  68      30.367  23.546  50.407  0.90 46.86           O  
ATOM    524  N   GLY L  69      28.451  24.709  50.671  1.00 42.17           N  
ATOM    525  CA  GLY L  69      28.713  25.509  49.510  1.00 41.31           C  
ATOM    526  C   GLY L  69      28.614  26.946  49.905  1.00 43.75           C  
ATOM    527  O   GLY L  69      27.864  27.307  50.813  1.00 45.25           O  
ATOM    528  N   SER L  70      29.382  27.809  49.212  1.00 36.88           N  
ATOM    529  CA  SER L  70      29.373  29.210  49.516  1.00 37.64           C  
ATOM    530  CB  SER L  70      30.287  29.576  50.698  1.00 44.64           C  
ATOM    531  OG  SER L  70      31.639  29.282  50.377  1.00 46.96           O  
ATOM    532  C   SER L  70      29.896  29.935  48.320  1.00 39.34           C  
ATOM    533  O   SER L  70      30.301  29.323  47.333  1.00 46.50           O  
ATOM    534  N   GLY L  71      29.873  31.281  48.367  1.00 47.88           N  
ATOM    535  CA  GLY L  71      30.415  32.023  47.265  1.00 48.66           C  
ATOM    536  C   GLY L  71      29.629  33.279  47.117  1.00 50.24           C  
ATOM    537  O   GLY L  71      28.680  33.527  47.857  1.00 51.89           O  
ATOM    538  N   SER L  72      30.031  34.131  46.155  1.00 49.32           N  
ATOM    539  CA  SER L  72      29.283  35.326  45.926  1.00 49.06           C  
ATOM    540  CB  SER L  72      29.689  36.493  46.835  1.00 60.40           C  
ATOM    541  OG  SER L  72      28.900  37.636  46.542  1.00 63.17           O  
ATOM    542  C   SER L  72      29.524  35.758  44.522  1.00 48.24           C  
ATOM    543  O   SER L  72      30.622  35.607  43.991  1.00 58.11           O  
ATOM    544  N   GLY L  73      28.480  36.314  43.885  1.00 53.27           N  
ATOM    545  CA  GLY L  73      28.604  36.838  42.562  1.00 51.67           C  
ATOM    546  C   GLY L  73      29.066  35.780  41.613  1.00 50.82           C  
ATOM    547  O   GLY L  73      28.293  34.920  41.194  1.00 47.14           O  
ATOM    548  N   THR L  74      30.313  35.958  41.133  1.00 48.59           N  
ATOM    549  CA  THR L  74      31.017  35.128  40.193  1.00 48.64           C  
ATOM    550  CB  THR L  74      32.032  35.901  39.406  1.00 49.36           C  
ATOM    551  OG1 THR L  74      33.036  36.419  40.266  1.00 50.78           O  
ATOM    552  CG2 THR L  74      31.311  37.050  38.683  1.00 48.18           C  
ATOM    553  C   THR L  74      31.728  33.930  40.765  1.00 47.63           C  
ATOM    554  O   THR L  74      31.949  32.967  40.031  1.00 49.25           O  
ATOM    555  N   ALA L  75      32.177  33.958  42.041  1.00 43.63           N  
ATOM    556  CA  ALA L  75      33.009  32.865  42.489  1.00 44.99           C  
ATOM    557  CB  ALA L  75      34.327  33.330  43.130  1.00 48.25           C  
ATOM    558  C   ALA L  75      32.304  32.023  43.510  1.00 43.61           C  
ATOM    559  O   ALA L  75      31.762  32.535  44.487  1.00 44.55           O  
ATOM    560  N   PHE L  76      32.344  30.683  43.325  1.00 38.54           N  
ATOM    561  CA  PHE L  76      31.639  29.809  44.220  1.00 37.37           C  
ATOM    562  CB  PHE L  76      30.439  29.116  43.557  1.00 42.40           C  
ATOM    563  CG  PHE L  76      29.668  30.158  42.821  1.00 41.50           C  
ATOM    564  CD1 PHE L  76      28.755  30.971  43.446  1.00 41.76           C  
ATOM    565  CD2 PHE L  76      29.886  30.328  41.477  1.00 42.43           C  
ATOM    566  CE1 PHE L  76      28.065  31.927  42.737  1.00 42.24           C  
ATOM    567  CE2 PHE L  76      29.198  31.280  40.765  1.00 43.04           C  
ATOM    568  CZ  PHE L  76      28.283  32.084  41.392  1.00 41.88           C  
ATOM    569  C   PHE L  76      32.568  28.707  44.625  1.00 38.82           C  
ATOM    570  O   PHE L  76      33.504  28.377  43.896  1.00 45.32           O  
ATOM    571  N   THR L  77      32.330  28.107  45.814  1.00 39.69           N  
ATOM    572  CA  THR L  77      33.203  27.061  46.255  1.00 40.84           C  
ATOM    573  CB  THR L  77      34.235  27.560  47.215  1.00 50.19           C  
ATOM    574  OG1 THR L  77      35.003  28.595  46.618  1.00 53.28           O  
ATOM    575  CG2 THR L  77      35.139  26.386  47.601  1.00 50.09           C  
ATOM    576  C   THR L  77      32.421  26.005  46.979  1.00 40.56           C  
ATOM    577  O   THR L  77      31.513  26.298  47.755  1.00 49.48           O  
ATOM    578  N   LEU L  78      32.781  24.728  46.741  1.00 38.65           N  
ATOM    579  CA  LEU L  78      32.185  23.611  47.417  1.00 38.09           C  
ATOM    580  CB  LEU L  78      31.799  22.473  46.454  1.00 33.69           C  
ATOM    581  CG  LEU L  78      31.178  21.240  47.134  1.00 35.01           C  
ATOM    582  CD1 LEU L  78      29.860  21.589  47.843  1.00 35.79           C  
ATOM    583  CD2 LEU L  78      31.022  20.084  46.130  1.00 34.87           C  
ATOM    584  C   LEU L  78      33.237  23.087  48.345  1.00 39.49           C  
ATOM    585  O   LEU L  78      34.391  22.931  47.951  1.00 34.89           O  
ATOM    586  N   ARG L  79      32.879  22.809  49.615  1.00 37.02           N  
ATOM    587  CA  ARG L  79      33.887  22.359  50.535  1.00 39.36           C  
ATOM    588  CB  ARG L  79      34.114  23.343  51.698  1.00 60.36           C  
ATOM    589  CG  ARG L  79      34.479  24.754  51.228  1.00 65.26           C  
ATOM    590  CD  ARG L  79      34.581  25.772  52.366  1.00 69.27           C  
ATOM    591  NE  ARG L  79      34.522  27.135  51.762  1.00 90.75           N  
ATOM    592  CZ  ARG L  79      35.661  27.822  51.459  1.00 93.92           C  
ATOM    593  NH1 ARG L  79      36.885  27.274  51.710  1.00 94.31           N1+
ATOM    594  NH2 ARG L  79      35.573  29.061  50.892  1.00 95.39           N  
ATOM    595  C   ARG L  79      33.451  21.057  51.133  1.00 39.08           C  
ATOM    596  O   ARG L  79      32.280  20.866  51.455  1.00 56.31           O  
ATOM    597  N   ILE L  80      34.407  20.116  51.279  1.00 42.99           N  
ATOM    598  CA  ILE L  80      34.133  18.839  51.873  1.00 43.73           C  
ATOM    599  CB  ILE L  80      34.489  17.695  50.966  1.00 47.63           C  
ATOM    600  CG1 ILE L  80      33.682  17.778  49.660  1.00 44.58           C  
ATOM    601  CG2 ILE L  80      34.266  16.382  51.730  1.00 48.29           C  
ATOM    602  CD1 ILE L  80      34.185  16.831  48.569  1.00 45.15           C  
ATOM    603  C   ILE L  80      35.009  18.747  53.089  1.00 45.49           C  
ATOM    604  O   ILE L  80      36.230  18.859  52.991  1.00 50.15           O  
ATOM    605  N   SER L  81      34.395  18.553  54.275  1.00 42.74           N  
ATOM    606  CA  SER L  81      35.122  18.531  55.517  1.00 45.36           C  
ATOM    607  CB  SER L  81      34.203  18.444  56.747  1.00 49.91           C  
ATOM    608  OG  SER L  81      33.379  19.596  56.829  1.00 50.76           O  
ATOM    609  C   SER L  81      36.049  17.357  55.593  1.00 46.57           C  
ATOM    610  O   SER L  81      37.239  17.517  55.862  1.00 50.98           O  
ATOM    611  N   LYS L  82      35.527  16.136  55.370  1.00 50.49           N  
ATOM    612  CA  LYS L  82      36.353  14.972  55.515  1.00 50.67           C  
ATOM    613  CB  LYS L  82      35.988  14.199  56.791  1.00 66.66           C  
ATOM    614  CG  LYS L  82      36.887  13.015  57.131  1.00 77.92           C  
ATOM    615  CD  LYS L  82      36.601  12.477  58.533  1.00 81.92           C  
ATOM    616  CE  LYS L  82      35.109  12.251  58.789  1.00  0.00           C  
ATOM    617  NZ  LYS L  82      34.886  11.868  60.201  1.00  0.00           N1+
ATOM    618  C   LYS L  82      36.062  14.089  54.343  1.00 49.65           C  
ATOM    619  O   LYS L  82      34.995  13.487  54.262  1.00 64.60           O  
ATOM    620  N   VAL L  83      37.030  13.959  53.417  1.00 48.38           N  
ATOM    621  CA  VAL L  83      36.808  13.209  52.212  1.00 46.14           C  
ATOM    622  CB  VAL L  83      37.895  13.415  51.189  1.00 42.43           C  
ATOM    623  CG1 VAL L  83      37.580  12.569  49.944  1.00 43.54           C  
ATOM    624  CG2 VAL L  83      38.019  14.920  50.902  1.00 43.79           C  
ATOM    625  C   VAL L  83      36.750  11.749  52.529  1.00 46.88           C  
ATOM    626  O   VAL L  83      37.623  11.209  53.208  1.00 46.33           O  
ATOM    627  N   GLU L  84      35.702  11.076  52.010  1.00 40.72           N  
ATOM    628  CA  GLU L  84      35.544   9.665  52.199  1.00 42.06           C  
ATOM    629  CB  GLU L  84      34.231   9.256  52.890  1.00 49.12           C  
ATOM    630  CG  GLU L  84      34.206   9.641  54.370  1.00 54.02           C  
ATOM    631  CD  GLU L  84      32.931   9.098  54.995  1.00 59.67           C  
ATOM    632  OE1 GLU L  84      31.887   9.063  54.291  1.00 59.79           O  
ATOM    633  OE2 GLU L  84      32.989   8.706  56.190  1.00 63.72           O1-
ATOM    634  C   GLU L  84      35.572   9.042  50.841  1.00 42.92           C  
ATOM    635  O   GLU L  84      35.625   9.735  49.828  1.00 47.67           O  
ATOM    636  N   ALA L  85      35.568   7.699  50.796  1.00 47.95           N  
ATOM    637  CA  ALA L  85      35.648   6.957  49.569  1.00 46.46           C  
ATOM    638  CB  ALA L  85      35.695   5.438  49.797  1.00 52.15           C  
ATOM    639  C   ALA L  85      34.454   7.239  48.707  1.00 46.86           C  
ATOM    640  O   ALA L  85      34.565   7.307  47.484  1.00 51.15           O  
ATOM    641  N   GLU L  86      33.272   7.400  49.324  1.00 45.44           N  
ATOM    642  CA  GLU L  86      32.038   7.603  48.617  1.00 45.29           C  
ATOM    643  CB  GLU L  86      30.833   7.720  49.557  1.00 52.62           C  
ATOM    644  CG  GLU L  86      30.522   6.436  50.320  1.00 54.74           C  
ATOM    645  CD  GLU L  86      29.324   6.726  51.208  1.00 59.79           C  
ATOM    646  OE1 GLU L  86      28.779   7.859  51.115  1.00 60.22           O  
ATOM    647  OE2 GLU L  86      28.937   5.821  51.994  1.00 56.50           O1-
ATOM    648  C   GLU L  86      32.086   8.890  47.856  1.00 45.08           C  
ATOM    649  O   GLU L  86      31.433   9.034  46.826  1.00 52.19           O  
ATOM    650  N   ASP L  87      32.838   9.869  48.377  1.00 43.07           N  
ATOM    651  CA  ASP L  87      32.942  11.209  47.868  1.00 41.33           C  
ATOM    652  CB  ASP L  87      33.707  12.123  48.841  1.00 42.68           C  
ATOM    653  CG  ASP L  87      32.904  12.199  50.135  1.00 45.66           C  
ATOM    654  OD1 ASP L  87      31.693  11.852  50.107  1.00 45.69           O  
ATOM    655  OD2 ASP L  87      33.496  12.596  51.173  1.00 46.93           O1-
ATOM    656  C   ASP L  87      33.631  11.256  46.531  1.00 39.44           C  
ATOM    657  O   ASP L  87      33.568  12.276  45.845  1.00 39.48           O  
ATOM    658  N   VAL L  88      34.368  10.198  46.141  1.00 37.61           N  
ATOM    659  CA  VAL L  88      35.120  10.231  44.912  1.00 37.64           C  
ATOM    660  CB  VAL L  88      36.017   9.037  44.744  1.00 38.82           C  
ATOM    661  CG1 VAL L  88      36.771   9.162  43.409  1.00 48.88           C  
ATOM    662  CG2 VAL L  88      36.938   8.942  45.972  1.00 49.40           C  
ATOM    663  C   VAL L  88      34.205  10.295  43.727  1.00 35.96           C  
ATOM    664  O   VAL L  88      33.170   9.631  43.682  1.00 38.94           O  
ATOM    665  N   GLY L  89      34.583  11.118  42.721  1.00 35.62           N  
ATOM    666  CA  GLY L  89      33.794  11.235  41.529  1.00 35.28           C  
ATOM    667  C   GLY L  89      34.059  12.568  40.899  1.00 34.79           C  
ATOM    668  O   GLY L  89      35.040  13.242  41.211  1.00 35.28           O  
ATOM    669  N   VAL L  90      33.175  12.976  39.966  1.00 29.94           N  
ATOM    670  CA  VAL L  90      33.327  14.237  39.304  1.00 30.56           C  
ATOM    671  CB  VAL L  90      33.125  14.166  37.817  1.00 34.76           C  
ATOM    672  CG1 VAL L  90      33.221  15.588  37.238  1.00 35.91           C  
ATOM    673  CG2 VAL L  90      34.155  13.186  37.229  1.00 34.04           C  
ATOM    674  C   VAL L  90      32.291  15.161  39.862  1.00 30.22           C  
ATOM    675  O   VAL L  90      31.134  14.779  40.038  1.00 35.19           O  
ATOM    676  N   TYR L  91      32.687  16.415  40.156  1.00 30.72           N  
ATOM    677  CA  TYR L  91      31.766  17.355  40.726  1.00 30.32           C  
ATOM    678  CB  TYR L  91      32.314  18.089  41.966  1.00 35.25           C  
ATOM    679  CG  TYR L  91      32.393  17.150  43.123  1.00 36.12           C  
ATOM    680  CD1 TYR L  91      33.440  16.266  43.262  1.00 37.02           C  
ATOM    681  CD2 TYR L  91      31.413  17.173  44.090  1.00 35.16           C  
ATOM    682  CE1 TYR L  91      33.499  15.415  44.343  1.00 36.80           C  
ATOM    683  CE2 TYR L  91      31.465  16.325  45.170  1.00 36.01           C  
ATOM    684  CZ  TYR L  91      32.511  15.446  45.299  1.00 35.78           C  
ATOM    685  OH  TYR L  91      32.561  14.581  46.410  1.00 37.12           O  
ATOM    686  C   TYR L  91      31.484  18.403  39.696  1.00 30.71           C  
ATOM    687  O   TYR L  91      32.407  19.001  39.145  1.00 35.82           O  
ATOM    688  N   TYR L  92      30.185  18.654  39.413  1.00 34.73           N  
ATOM    689  CA  TYR L  92      29.832  19.620  38.408  1.00 34.22           C  
ATOM    690  CB  TYR L  92      28.890  19.116  37.294  1.00 27.44           C  
ATOM    691  CG  TYR L  92      29.448  17.951  36.548  1.00 28.19           C  
ATOM    692  CD1 TYR L  92      30.464  18.100  35.636  1.00 28.89           C  
ATOM    693  CD2 TYR L  92      28.948  16.692  36.770  1.00 29.61           C  
ATOM    694  CE1 TYR L  92      30.965  17.017  34.953  1.00 30.12           C  
ATOM    695  CE2 TYR L  92      29.444  15.604  36.090  1.00 30.69           C  
ATOM    696  CZ  TYR L  92      30.455  15.766  35.176  1.00 31.71           C  
ATOM    697  OH  TYR L  92      30.973  14.658  34.471  1.00 26.03           O  
ATOM    698  C   TYR L  92      29.040  20.724  39.045  1.00 33.67           C  
ATOM    699  O   TYR L  92      28.213  20.492  39.928  1.00 26.86           O  
ATOM    700  N   CYS L  93      29.297  21.974  38.603  1.00 29.60           N  
ATOM    701  CA  CYS L  93      28.535  23.110  39.041  1.00 31.11           C  
ATOM    702  CB  CYS L  93      29.407  24.344  39.380  1.00 34.04           C  
ATOM    703  SG  CYS L  93      30.557  24.805  38.045  1.00 39.93           S  
ATOM    704  C   CYS L  93      27.616  23.452  37.901  1.00 29.92           C  
ATOM    705  O   CYS L  93      27.941  23.197  36.743  1.00 29.99           O  
ATOM    706  N   MET L  94      26.423  24.012  38.206  1.00 28.10           N  
ATOM    707  CA  MET L  94      25.436  24.310  37.199  1.00 28.50           C  
ATOM    708  CB  MET L  94      24.275  23.307  37.236  1.00 32.89           C  
ATOM    709  CG  MET L  94      23.106  23.629  36.308  1.00 35.49           C  
ATOM    710  SD  MET L  94      21.555  22.845  36.839  1.00 39.68           S  
ATOM    711  CE  MET L  94      20.799  22.819  35.192  1.00 36.93           C  
ATOM    712  C   MET L  94      24.816  25.633  37.523  1.00 28.70           C  
ATOM    713  O   MET L  94      24.703  26.005  38.688  1.00 33.74           O  
ATOM    714  N   GLN L  95      24.381  26.367  36.478  1.00 32.42           N  
ATOM    715  CA  GLN L  95      23.770  27.658  36.627  1.00 32.15           C  
ATOM    716  CB  GLN L  95      24.626  28.728  35.919  1.00 34.64           C  
ATOM    717  CG  GLN L  95      23.927  30.040  35.597  1.00 35.73           C  
ATOM    718  CD  GLN L  95      23.314  29.856  34.217  1.00 35.58           C  
ATOM    719  OE1 GLN L  95      22.111  30.020  34.029  1.00 35.27           O  
ATOM    720  NE2 GLN L  95      24.156  29.493  33.215  1.00 33.85           N  
ATOM    721  C   GLN L  95      22.393  27.627  36.022  1.00 32.23           C  
ATOM    722  O   GLN L  95      22.218  27.177  34.895  1.00 34.69           O  
ATOM    723  N   HIS L  96      21.419  27.887  36.912  1.00 39.16           N  
ATOM    724  CA  HIS L  96      20.004  27.901  36.706  1.00 41.76           C  
ATOM    725  ND1 HIS L  96      16.749  27.940  37.840  1.00 37.64           N  
ATOM    726  CG  HIS L  96      17.843  27.111  37.727  1.00 40.25           C  
ATOM    727  CB  HIS L  96      19.254  27.523  37.995  1.00 39.02           C  
ATOM    728  NE2 HIS L  96      15.985  25.971  37.148  1.00 41.58           N  
ATOM    729  CD2 HIS L  96      17.357  25.911  37.305  1.00 41.51           C  
ATOM    730  CE1 HIS L  96      15.665  27.209  37.482  1.00 43.95           C  
ATOM    731  C   HIS L  96      19.480  29.213  36.188  1.00 43.35           C  
ATOM    732  O   HIS L  96      18.366  29.270  35.672  1.00 43.01           O  
ATOM    733  N   LEU L  97      20.243  30.313  36.357  1.00 44.83           N  
ATOM    734  CA  LEU L  97      19.730  31.641  36.125  1.00 46.97           C  
ATOM    735  CB  LEU L  97      20.757  32.739  36.451  1.00 41.69           C  
ATOM    736  CG  LEU L  97      20.210  34.162  36.221  1.00 39.79           C  
ATOM    737  CD1 LEU L  97      19.049  34.473  37.181  1.00 37.35           C  
ATOM    738  CD2 LEU L  97      21.328  35.216  36.274  1.00 41.63           C  
ATOM    739  C   LEU L  97      19.240  31.908  34.726  1.00 46.81           C  
ATOM    740  O   LEU L  97      18.109  32.366  34.570  1.00 42.50           O  
ATOM    741  N   GLU L  98      20.033  31.629  33.672  1.00 39.98           N  
ATOM    742  CA  GLU L  98      19.561  31.977  32.354  1.00 41.89           C  
ATOM    743  CB  GLU L  98      20.436  33.001  31.604  1.00 54.76           C  
ATOM    744  CG  GLU L  98      20.399  34.418  32.181  1.00 59.14           C  
ATOM    745  CD  GLU L  98      21.192  35.322  31.243  1.00 58.92           C  
ATOM    746  OE1 GLU L  98      20.749  35.497  30.075  1.00 59.25           O  
ATOM    747  OE2 GLU L  98      22.250  35.849  31.677  1.00 61.61           O1-
ATOM    748  C   GLU L  98      19.537  30.758  31.485  1.00 38.69           C  
ATOM    749  O   GLU L  98      20.144  29.735  31.801  1.00 49.36           O  
ATOM    750  N   TYR L  99      18.798  30.846  30.360  1.00 46.37           N  
ATOM    751  CA  TYR L  99      18.709  29.779  29.404  1.00 45.43           C  
ATOM    752  CB  TYR L  99      17.335  29.690  28.714  1.00 46.61           C  
ATOM    753  CG  TYR L  99      16.315  29.372  29.752  1.00 48.33           C  
ATOM    754  CD1 TYR L  99      15.931  30.332  30.657  1.00 48.32           C  
ATOM    755  CD2 TYR L  99      15.727  28.128  29.817  1.00 45.49           C  
ATOM    756  CE1 TYR L  99      14.989  30.058  31.619  1.00 51.75           C  
ATOM    757  CE2 TYR L  99      14.782  27.849  30.778  1.00 50.72           C  
ATOM    758  CZ  TYR L  99      14.413  28.814  31.684  1.00 53.65           C  
ATOM    759  OH  TYR L  99      13.446  28.533  32.671  1.00 51.13           O  
ATOM    760  C   TYR L  99      19.710  30.086  28.336  1.00 46.55           C  
ATOM    761  O   TYR L  99      19.869  31.247  27.958  1.00 49.35           O  
ATOM    762  N   PRO L 100      20.416  29.104  27.837  1.00 43.28           N  
ATOM    763  CA  PRO L 100      20.272  27.752  28.296  1.00 41.89           C  
ATOM    764  CD  PRO L 100      20.876  29.159  26.461  1.00 35.67           C  
ATOM    765  CB  PRO L 100      20.738  26.853  27.148  1.00 38.92           C  
ATOM    766  CG  PRO L 100      21.525  27.789  26.217  1.00 36.33           C  
ATOM    767  C   PRO L 100      21.044  27.549  29.555  1.00 41.91           C  
ATOM    768  O   PRO L 100      21.956  28.326  29.837  1.00 40.59           O  
ATOM    769  N   TYR L 101      20.694  26.498  30.320  1.00 35.60           N  
ATOM    770  CA  TYR L 101      21.377  26.217  31.546  1.00 35.59           C  
ATOM    771  CB  TYR L 101      20.675  25.177  32.436  1.00 38.86           C  
ATOM    772  CG  TYR L 101      19.300  25.656  32.764  1.00 43.71           C  
ATOM    773  CD1 TYR L 101      19.097  26.762  33.556  1.00 46.94           C  
ATOM    774  CD2 TYR L 101      18.205  24.967  32.298  1.00 46.32           C  
ATOM    775  CE1 TYR L 101      17.823  27.184  33.856  1.00 48.92           C  
ATOM    776  CE2 TYR L 101      16.929  25.382  32.594  1.00 47.91           C  
ATOM    777  CZ  TYR L 101      16.737  26.494  33.372  1.00 48.58           C  
ATOM    778  OH  TYR L 101      15.428  26.922  33.676  1.00  0.00           O  
ATOM    779  C   TYR L 101      22.704  25.636  31.176  1.00 34.29           C  
ATOM    780  O   TYR L 101      22.797  24.845  30.238  1.00 34.43           O  
ATOM    781  N   THR L 102      23.780  26.035  31.889  1.00 39.14           N  
ATOM    782  CA  THR L 102      25.078  25.529  31.539  1.00 39.29           C  
ATOM    783  CB  THR L 102      25.995  26.597  31.022  1.00 37.02           C  
ATOM    784  OG1 THR L 102      26.104  27.651  31.966  1.00 37.94           O  
ATOM    785  CG2 THR L 102      25.442  27.126  29.691  1.00 38.21           C  
ATOM    786  C   THR L 102      25.757  24.875  32.705  1.00 39.21           C  
ATOM    787  O   THR L 102      25.569  25.255  33.859  1.00 36.12           O  
ATOM    788  N   PHE L 103      26.597  23.860  32.397  1.00 33.09           N  
ATOM    789  CA  PHE L 103      27.315  23.112  33.392  1.00 33.32           C  
ATOM    790  CB  PHE L 103      27.235  21.582  33.209  1.00 31.28           C  
ATOM    791  CG  PHE L 103      25.848  21.082  33.438  1.00 32.19           C  
ATOM    792  CD1 PHE L 103      24.912  21.102  32.430  1.00 30.75           C  
ATOM    793  CD2 PHE L 103      25.486  20.567  34.661  1.00 32.00           C  
ATOM    794  CE1 PHE L 103      23.637  20.631  32.646  1.00 30.77           C  
ATOM    795  CE2 PHE L 103      24.213  20.096  34.882  1.00 31.69           C  
ATOM    796  CZ  PHE L 103      23.281  20.127  33.874  1.00 30.71           C  
ATOM    797  C   PHE L 103      28.773  23.435  33.255  1.00 35.18           C  
ATOM    798  O   PHE L 103      29.247  23.811  32.185  1.00 34.25           O  
ATOM    799  N   GLY L 104      29.526  23.314  34.366  1.00 30.28           N  
ATOM    800  CA  GLY L 104      30.945  23.522  34.326  1.00 32.54           C  
ATOM    801  C   GLY L 104      31.549  22.255  33.801  1.00 33.85           C  
ATOM    802  O   GLY L 104      30.882  21.226  33.731  1.00 38.15           O  
ATOM    803  N   GLY L 105      32.851  22.298  33.457  1.00 38.29           N  
ATOM    804  CA  GLY L 105      33.575  21.203  32.868  1.00 36.84           C  
ATOM    805  C   GLY L 105      33.622  20.020  33.788  1.00 37.62           C  
ATOM    806  O   GLY L 105      33.600  18.880  33.329  1.00 46.64           O  
ATOM    807  N   GLY L 106      33.735  20.245  35.108  1.00 43.12           N  
ATOM    808  CA  GLY L 106      33.769  19.153  36.041  1.00 44.89           C  
ATOM    809  C   GLY L 106      35.147  19.028  36.610  1.00 45.33           C  
ATOM    810  O   GLY L 106      36.147  19.207  35.916  1.00 48.60           O  
ATOM    811  N   THR L 107      35.219  18.718  37.921  1.00 38.24           N  
ATOM    812  CA  THR L 107      36.478  18.526  38.581  1.00 39.25           C  
ATOM    813  CB  THR L 107      36.704  19.468  39.732  1.00 39.67           C  
ATOM    814  OG1 THR L 107      36.652  20.815  39.285  1.00 40.78           O  
ATOM    815  CG2 THR L 107      38.081  19.177  40.350  1.00 39.82           C  
ATOM    816  C   THR L 107      36.467  17.138  39.140  1.00 40.47           C  
ATOM    817  O   THR L 107      35.556  16.762  39.876  1.00 39.55           O  
ATOM    818  N   LYS L 108      37.490  16.328  38.803  1.00 41.45           N  
ATOM    819  CA  LYS L 108      37.516  14.978  39.286  1.00 42.34           C  
ATOM    820  CB  LYS L 108      38.211  13.995  38.327  1.00 41.62           C  
ATOM    821  CG  LYS L 108      37.988  12.530  38.700  1.00 43.61           C  
ATOM    822  CD  LYS L 108      38.360  11.545  37.590  1.00 45.37           C  
ATOM    823  CE  LYS L 108      39.847  11.193  37.557  1.00 44.84           C  
ATOM    824  NZ  LYS L 108      40.106  10.221  36.472  1.00 44.32           N1+
ATOM    825  C   LYS L 108      38.242  14.952  40.596  1.00 43.98           C  
ATOM    826  O   LYS L 108      39.230  15.658  40.797  1.00 42.46           O  
ATOM    827  N   LEU L 109      37.746  14.123  41.532  1.00 40.90           N  
ATOM    828  CA  LEU L 109      38.327  14.025  42.841  1.00 41.26           C  
ATOM    829  CB  LEU L 109      37.251  14.156  43.933  1.00 38.41           C  
ATOM    830  CG  LEU L 109      37.764  14.072  45.380  1.00 34.29           C  
ATOM    831  CD1 LEU L 109      38.485  15.362  45.791  1.00 34.35           C  
ATOM    832  CD2 LEU L 109      36.643  13.667  46.351  1.00 34.22           C  
ATOM    833  C   LEU L 109      38.889  12.639  42.958  1.00 42.64           C  
ATOM    834  O   LEU L 109      38.153  11.660  42.842  1.00 39.89           O  
ATOM    835  N   ASP L 110      40.214  12.517  43.182  1.00 44.83           N  
ATOM    836  CA  ASP L 110      40.800  11.211  43.315  1.00 46.74           C  
ATOM    837  CB  ASP L 110      41.734  10.823  42.155  1.00 61.66           C  
ATOM    838  CG  ASP L 110      42.871  11.828  42.091  1.00 64.74           C  
ATOM    839  OD1 ASP L 110      42.589  13.050  42.191  1.00  0.00           O  
ATOM    840  OD2 ASP L 110      44.043  11.383  41.956  1.00  0.00           O1-
ATOM    841  C   ASP L 110      41.571  11.141  44.598  1.00 45.26           C  
ATOM    842  O   ASP L 110      42.014  12.156  45.133  1.00 58.11           O  
ATOM    843  N   VAL L 111      41.735   9.917  45.141  1.00 43.71           N  
ATOM    844  CA  VAL L 111      42.408   9.757  46.399  1.00 44.31           C  
ATOM    845  CB  VAL L 111      41.983   8.531  47.153  1.00 42.74           C  
ATOM    846  CG1 VAL L 111      40.494   8.668  47.514  1.00 41.58           C  
ATOM    847  CG2 VAL L 111      42.309   7.296  46.298  1.00 46.20           C  
ATOM    848  C   VAL L 111      43.886   9.680  46.192  1.00 44.67           C  
ATOM    849  O   VAL L 111      44.369   9.153  45.191  1.00 42.80           O  
ATOM    850  N   LYS L 112      44.647  10.235  47.155  1.00 49.72           N  
ATOM    851  CA  LYS L 112      46.074  10.175  47.073  1.00 49.68           C  
ATOM    852  CB  LYS L 112      46.793  11.326  47.800  1.00 50.82           C  
ATOM    853  CG  LYS L 112      46.574  12.703  47.168  1.00 52.21           C  
ATOM    854  CD  LYS L 112      47.039  13.852  48.064  1.00 53.32           C  
ATOM    855  CE  LYS L 112      46.804  15.239  47.463  1.00 54.97           C  
ATOM    856  NZ  LYS L 112      47.249  16.283  48.415  1.00 53.07           N1+
ATOM    857  C   LYS L 112      46.483   8.888  47.773  1.00 50.15           C  
ATOM    858  O   LYS L 112      45.670   8.378  48.591  1.00 51.57           O  
ATOM    859  OXT LYS L 112      47.616   8.403  47.510  1.00 19.46           O1-
TER     860      LYS L 112 
ATOM    861  N   GLU H 113       8.956   5.421  46.832  1.00 59.51           N1+
ATOM    862  CA  GLU H 113      10.229   5.989  46.337  1.00 57.32           C  
ATOM    863  CB  GLU H 113      11.356   4.946  46.458  1.00 64.11           C  
ATOM    864  CG  GLU H 113      11.081   3.643  45.702  1.00 77.10           C  
ATOM    865  CD  GLU H 113      12.208   2.667  46.023  1.00 86.88           C  
ATOM    866  OE1 GLU H 113      12.678   2.678  47.191  1.00 89.55           O  
ATOM    867  OE2 GLU H 113      12.611   1.899  45.108  1.00 59.19           O1-
ATOM    868  C   GLU H 113      10.097   6.438  44.918  1.00 55.07           C  
ATOM    869  O   GLU H 113       9.550   5.727  44.075  1.00 61.67           O  
ATOM    870  N   VAL H 114      10.584   7.662  44.630  1.00 45.97           N  
ATOM    871  CA  VAL H 114      10.478   8.204  43.307  1.00 44.15           C  
ATOM    872  CB  VAL H 114      10.655   9.699  43.259  1.00 48.39           C  
ATOM    873  CG1 VAL H 114      10.677  10.151  41.787  1.00 47.21           C  
ATOM    874  CG2 VAL H 114       9.532  10.357  44.082  1.00 47.26           C  
ATOM    875  C   VAL H 114      11.541   7.591  42.449  1.00 42.92           C  
ATOM    876  O   VAL H 114      12.694   7.483  42.863  1.00 48.71           O  
ATOM    877  N   GLN H 115      11.174   7.151  41.225  1.00 41.99           N  
ATOM    878  CA  GLN H 115      12.174   6.590  40.359  1.00 41.55           C  
ATOM    879  CB  GLN H 115      12.248   5.053  40.360  1.00 45.74           C  
ATOM    880  CG  GLN H 115      12.764   4.442  41.660  1.00 49.42           C  
ATOM    881  CD  GLN H 115      12.951   2.950  41.421  1.00 53.02           C  
ATOM    882  OE1 GLN H 115      12.330   2.114  42.078  1.00 53.15           O  
ATOM    883  NE2 GLN H 115      13.835   2.603  40.449  1.00 55.26           N  
ATOM    884  C   GLN H 115      11.893   6.969  38.938  1.00 40.43           C  
ATOM    885  O   GLN H 115      10.744   7.090  38.517  1.00 42.48           O  
ATOM    886  N   LEU H 116      12.976   7.174  38.163  1.00 33.09           N  
ATOM    887  CA  LEU H 116      12.865   7.472  36.765  1.00 33.40           C  
ATOM    888  CB  LEU H 116      13.550   8.788  36.366  1.00 33.19           C  
ATOM    889  CG  LEU H 116      12.897  10.035  36.989  1.00 31.96           C  
ATOM    890  CD1 LEU H 116      13.626  11.313  36.551  1.00 30.86           C  
ATOM    891  CD2 LEU H 116      11.392  10.083  36.688  1.00 33.00           C  
ATOM    892  C   LEU H 116      13.576   6.368  36.046  1.00 34.72           C  
ATOM    893  O   LEU H 116      14.792   6.224  36.169  1.00 36.83           O  
ATOM    894  N   LEU H 117      12.829   5.560  35.263  1.00 36.40           N  
ATOM    895  CA  LEU H 117      13.430   4.448  34.582  1.00 37.29           C  
ATOM    896  CB  LEU H 117      12.660   3.132  34.787  1.00 52.06           C  
ATOM    897  CG  LEU H 117      12.624   2.659  36.252  1.00 55.75           C  
ATOM    898  CD1 LEU H 117      11.854   3.647  37.145  1.00  0.00           C  
ATOM    899  CD2 LEU H 117      12.087   1.222  36.354  1.00  0.00           C  
ATOM    900  C   LEU H 117      13.442   4.729  33.111  1.00 35.77           C  
ATOM    901  O   LEU H 117      12.397   4.906  32.488  1.00 47.10           O  
ATOM    902  N   GLU H 118      14.655   4.767  32.521  1.00 33.18           N  
ATOM    903  CA  GLU H 118      14.824   5.042  31.122  1.00 32.63           C  
ATOM    904  CB  GLU H 118      16.091   5.868  30.834  1.00 31.78           C  
ATOM    905  CG  GLU H 118      16.020   7.267  31.455  1.00 30.50           C  
ATOM    906  CD  GLU H 118      17.356   7.975  31.272  1.00 30.68           C  
ATOM    907  OE1 GLU H 118      17.827   8.075  30.107  1.00 31.12           O  
ATOM    908  OE2 GLU H 118      17.923   8.429  32.300  1.00  0.00           O1-
ATOM    909  C   GLU H 118      14.895   3.751  30.355  1.00 32.65           C  
ATOM    910  O   GLU H 118      15.042   2.670  30.922  1.00 30.84           O  
ATOM    911  N   SER H 119      14.767   3.838  29.016  1.00 39.85           N  
ATOM    912  CA  SER H 119      14.812   2.668  28.181  1.00 38.94           C  
ATOM    913  CB  SER H 119      14.226   2.889  26.773  1.00 47.14           C  
ATOM    914  OG  SER H 119      14.948   3.898  26.084  1.00 48.21           O  
ATOM    915  C   SER H 119      16.240   2.217  28.047  1.00 39.46           C  
ATOM    916  O   SER H 119      17.171   2.914  28.444  1.00 47.63           O  
ATOM    917  N   GLY H 120      16.446   1.017  27.469  1.00 35.56           N  
ATOM    918  CA  GLY H 120      17.756   0.428  27.379  1.00 35.16           C  
ATOM    919  C   GLY H 120      18.550   1.044  26.265  1.00 35.99           C  
ATOM    920  O   GLY H 120      18.101   1.932  25.542  1.00 39.08           O  
ATOM    921  N   PRO H 121      19.755   0.537  26.146  1.00 33.55           N  
ATOM    922  CA  PRO H 121      20.729   0.990  25.183  1.00 34.49           C  
ATOM    923  CD  PRO H 121      20.076  -0.782  26.667  1.00 40.11           C  
ATOM    924  CB  PRO H 121      21.936   0.077  25.374  1.00 43.72           C  
ATOM    925  CG  PRO H 121      21.305  -1.240  25.863  1.00 43.16           C  
ATOM    926  C   PRO H 121      20.192   0.870  23.791  1.00 35.33           C  
ATOM    927  O   PRO H 121      19.420  -0.051  23.528  1.00 45.00           O  
ATOM    928  N   GLU H 122      20.588   1.787  22.880  1.00 38.72           N  
ATOM    929  CA  GLU H 122      20.070   1.722  21.541  1.00 40.57           C  
ATOM    930  CB  GLU H 122      19.111   2.883  21.218  1.00 42.33           C  
ATOM    931  CG  GLU H 122      17.829   2.887  22.055  1.00 47.78           C  
ATOM    932  CD  GLU H 122      16.756   2.093  21.321  1.00 52.72           C  
ATOM    933  OE1 GLU H 122      16.888   1.930  20.079  1.00 55.42           O  
ATOM    934  OE2 GLU H 122      15.784   1.649  21.990  1.00 53.14           O1-
ATOM    935  C   GLU H 122      21.196   1.816  20.554  1.00 39.95           C  
ATOM    936  O   GLU H 122      22.116   2.618  20.710  1.00 39.03           O  
ATOM    937  N   LEU H 123      21.155   0.969  19.504  1.00 47.75           N  
ATOM    938  CA  LEU H 123      22.124   1.059  18.446  1.00 48.52           C  
ATOM    939  CB  LEU H 123      22.864  -0.249  18.122  1.00 52.70           C  
ATOM    940  CG  LEU H 123      23.848  -0.701  19.213  1.00 55.88           C  
ATOM    941  CD1 LEU H 123      24.684  -1.897  18.737  1.00 55.54           C  
ATOM    942  CD2 LEU H 123      24.722   0.462  19.708  1.00 55.68           C  
ATOM    943  C   LEU H 123      21.373   1.437  17.214  1.00 47.75           C  
ATOM    944  O   LEU H 123      20.441   0.748  16.803  1.00 52.63           O  
ATOM    945  N   VAL H 124      21.770   2.556  16.581  1.00 37.86           N  
ATOM    946  CA  VAL H 124      21.061   2.991  15.413  1.00 39.19           C  
ATOM    947  CB  VAL H 124      20.146   4.153  15.676  1.00 45.24           C  
ATOM    948  CG1 VAL H 124      18.954   3.660  16.512  1.00 42.81           C  
ATOM    949  CG2 VAL H 124      20.950   5.249  16.396  1.00 39.40           C  
ATOM    950  C   VAL H 124      22.032   3.397  14.351  1.00 40.31           C  
ATOM    951  O   VAL H 124      23.201   3.670  14.618  1.00 46.01           O  
ATOM    952  N   ARG H 125      21.553   3.400  13.089  1.00 42.19           N  
ATOM    953  CA  ARG H 125      22.343   3.786  11.952  1.00 43.27           C  
ATOM    954  CB  ARG H 125      21.919   3.114  10.637  1.00 50.13           C  
ATOM    955  CG  ARG H 125      22.409   1.674  10.477  1.00 54.27           C  
ATOM    956  CD  ARG H 125      21.825   0.688  11.485  1.00 56.42           C  
ATOM    957  NE  ARG H 125      22.403  -0.648  11.170  1.00  0.00           N  
ATOM    958  CZ  ARG H 125      22.981  -1.392  12.158  1.00  0.00           C  
ATOM    959  NH1 ARG H 125      23.078  -0.885  13.421  1.00  0.00           N1+
ATOM    960  NH2 ARG H 125      23.464  -2.639  11.882  1.00  0.00           N  
ATOM    961  C   ARG H 125      22.200   5.262  11.752  1.00 41.87           C  
ATOM    962  O   ARG H 125      21.234   5.878  12.197  1.00 45.53           O  
ATOM    963  N   LEU H 126      23.180   5.861  11.047  1.00 38.84           N  
ATOM    964  CA  LEU H 126      23.204   7.272  10.782  1.00 37.79           C  
ATOM    965  CB  LEU H 126      24.431   7.698   9.952  1.00 48.76           C  
ATOM    966  CG  LEU H 126      25.797   7.455  10.621  1.00 50.06           C  
ATOM    967  CD1 LEU H 126      26.949   7.890   9.699  1.00  0.00           C  
ATOM    968  CD2 LEU H 126      25.884   8.152  11.986  1.00  0.00           C  
ATOM    969  C   LEU H 126      22.020   7.615   9.932  1.00 39.06           C  
ATOM    970  O   LEU H 126      21.644   6.860   9.039  1.00 51.47           O  
ATOM    971  N   GLY H 127      21.389   8.773  10.214  1.00 39.75           N  
ATOM    972  CA  GLY H 127      20.308   9.259   9.402  1.00 39.69           C  
ATOM    973  C   GLY H 127      18.994   8.807   9.962  1.00 41.06           C  
ATOM    974  O   GLY H 127      17.944   9.316   9.575  1.00 45.30           O  
ATOM    975  N   ALA H 128      19.020   7.839  10.894  1.00 37.96           N  
ATOM    976  CA  ALA H 128      17.818   7.317  11.479  1.00 38.65           C  
ATOM    977  CB  ALA H 128      17.965   5.887  12.025  1.00 46.23           C  
ATOM    978  C   ALA H 128      17.426   8.190  12.627  1.00 38.46           C  
ATOM    979  O   ALA H 128      18.045   9.221  12.886  1.00 44.39           O  
ATOM    980  N   SER H 129      16.320   7.815  13.305  1.00 41.50           N  
ATOM    981  CA  SER H 129      15.864   8.531  14.459  1.00 40.77           C  
ATOM    982  CB  SER H 129      14.515   9.241  14.255  1.00 39.05           C  
ATOM    983  OG  SER H 129      14.645  10.275  13.292  1.00 42.53           O  
ATOM    984  C   SER H 129      15.649   7.530  15.550  1.00 38.39           C  
ATOM    985  O   SER H 129      15.529   6.333  15.293  1.00 34.91           O  
ATOM    986  N   VAL H 130      15.623   8.001  16.814  1.00 33.82           N  
ATOM    987  CA  VAL H 130      15.392   7.110  17.915  1.00 33.40           C  
ATOM    988  CB  VAL H 130      16.669   6.658  18.573  1.00 32.96           C  
ATOM    989  CG1 VAL H 130      17.395   7.887  19.140  1.00 33.74           C  
ATOM    990  CG2 VAL H 130      16.343   5.588  19.625  1.00 32.21           C  
ATOM    991  C   VAL H 130      14.553   7.829  18.928  1.00 32.37           C  
ATOM    992  O   VAL H 130      14.575   9.057  19.010  1.00 29.88           O  
ATOM    993  N   LYS H 131      13.759   7.067  19.713  1.00 38.60           N  
ATOM    994  CA  LYS H 131      12.936   7.670  20.723  1.00 39.05           C  
ATOM    995  CB  LYS H 131      11.429   7.448  20.495  1.00 40.33           C  
ATOM    996  CG  LYS H 131      10.555   8.097  21.568  1.00 41.44           C  
ATOM    997  CD  LYS H 131       9.092   8.285  21.158  1.00 43.14           C  
ATOM    998  CE  LYS H 131       8.263   7.002  21.132  1.00 43.23           C  
ATOM    999  NZ  LYS H 131       6.873   7.317  20.736  1.00 45.69           N1+
ATOM   1000  C   LYS H 131      13.305   7.063  22.045  1.00 38.27           C  
ATOM   1001  O   LYS H 131      13.206   5.851  22.233  1.00 38.20           O  
ATOM   1002  N   VAL H 132      13.737   7.911  23.005  1.00 30.61           N  
ATOM   1003  CA  VAL H 132      14.139   7.443  24.303  1.00 30.24           C  
ATOM   1004  CB  VAL H 132      15.362   8.141  24.829  1.00 31.50           C  
ATOM   1005  CG1 VAL H 132      15.635   7.668  26.267  1.00 31.75           C  
ATOM   1006  CG2 VAL H 132      16.523   7.887  23.852  1.00 33.07           C  
ATOM   1007  C   VAL H 132      13.020   7.718  25.258  1.00 29.33           C  
ATOM   1008  O   VAL H 132      12.366   8.756  25.172  1.00 30.28           O  
ATOM   1009  N   SER H 133      12.773   6.790  26.206  0.90 26.87           N  
ATOM   1010  CA  SER H 133      11.673   6.952  27.116  0.90 27.37           C  
ATOM   1011  CB  SER H 133      10.726   5.739  27.149  0.90 36.18           C  
ATOM   1012  OG  SER H 133      11.403   4.608  27.676  0.90 36.64           O  
ATOM   1013  C   SER H 133      12.193   7.133  28.513  0.90 29.27           C  
ATOM   1014  O   SER H 133      13.306   6.730  28.837  0.90 37.79           O  
ATOM   1015  N   CYS H 134      11.384   7.800  29.369  1.00 38.95           N  
ATOM   1016  CA  CYS H 134      11.724   7.995  30.752  1.00 37.94           C  
ATOM   1017  CB  CYS H 134      12.304   9.406  31.017  1.00 29.47           C  
ATOM   1018  SG  CYS H 134      12.761   9.738  32.747  1.00 34.38           S  
ATOM   1019  C   CYS H 134      10.446   7.840  31.528  1.00 37.43           C  
ATOM   1020  O   CYS H 134       9.617   8.747  31.566  1.00 28.17           O  
ATOM   1021  N   LYS H 135      10.262   6.674  32.183  1.00 33.46           N  
ATOM   1022  CA  LYS H 135       9.048   6.400  32.901  1.00 34.09           C  
ATOM   1023  CB  LYS H 135       8.722   4.897  32.944  1.00 38.78           C  
ATOM   1024  CG  LYS H 135       7.318   4.554  33.445  1.00 41.41           C  
ATOM   1025  CD  LYS H 135       6.936   3.104  33.142  1.00 45.23           C  
ATOM   1026  CE  LYS H 135       5.481   2.751  33.457  1.00 47.19           C  
ATOM   1027  NZ  LYS H 135       5.280   2.678  34.919  1.00 50.76           N1+
ATOM   1028  C   LYS H 135       9.218   6.863  34.312  1.00 34.39           C  
ATOM   1029  O   LYS H 135      10.217   6.564  34.961  1.00 38.22           O  
ATOM   1030  N   ALA H 136       8.219   7.600  34.833  1.00 33.46           N  
ATOM   1031  CA  ALA H 136       8.333   8.115  36.164  1.00 33.49           C  
ATOM   1032  CB  ALA H 136       8.019   9.616  36.266  1.00 31.64           C  
ATOM   1033  C   ALA H 136       7.358   7.397  37.041  1.00 33.94           C  
ATOM   1034  O   ALA H 136       6.268   7.028  36.607  1.00 33.45           O  
ATOM   1035  N   SER H 137       7.755   7.163  38.310  1.00 33.21           N  
ATOM   1036  CA  SER H 137       6.884   6.505  39.240  1.00 35.15           C  
ATOM   1037  CB  SER H 137       7.115   4.985  39.323  1.00 36.30           C  
ATOM   1038  OG  SER H 137       8.423   4.710  39.809  1.00 35.38           O  
ATOM   1039  C   SER H 137       7.155   7.063  40.604  1.00 35.05           C  
ATOM   1040  O   SER H 137       8.218   7.627  40.856  1.00 35.22           O  
ATOM   1041  N   GLY H 138       6.179   7.006  41.527  1.00 28.70           N  
ATOM   1042  CA  GLY H 138       6.485   7.408  42.875  1.00 28.42           C  
ATOM   1043  C   GLY H 138       6.083   8.823  43.195  1.00 28.81           C  
ATOM   1044  O   GLY H 138       6.025   9.175  44.372  1.00 29.72           O  
ATOM   1045  N   TYR H 139       5.800   9.680  42.194  1.00 26.84           N  
ATOM   1046  CA  TYR H 139       5.457  11.039  42.525  1.00 26.49           C  
ATOM   1047  CB  TYR H 139       6.648  12.013  42.466  1.00 24.95           C  
ATOM   1048  CG  TYR H 139       7.183  12.048  41.074  1.00 24.67           C  
ATOM   1049  CD1 TYR H 139       8.140  11.151  40.660  1.00 23.26           C  
ATOM   1050  CD2 TYR H 139       6.728  12.987  40.180  1.00 24.33           C  
ATOM   1051  CE1 TYR H 139       8.633  11.189  39.376  1.00 25.11           C  
ATOM   1052  CE2 TYR H 139       7.214  13.032  38.895  1.00 26.18           C  
ATOM   1053  CZ  TYR H 139       8.170  12.132  38.490  1.00 25.81           C  
ATOM   1054  OH  TYR H 139       8.671  12.177  37.171  1.00 25.48           O  
ATOM   1055  C   TYR H 139       4.420  11.529  41.560  1.00 26.80           C  
ATOM   1056  O   TYR H 139       3.976  10.790  40.684  1.00 26.35           O  
ATOM   1057  N   SER H 140       3.991  12.802  41.727  1.00 27.52           N  
ATOM   1058  CA  SER H 140       3.000  13.378  40.860  1.00 27.60           C  
ATOM   1059  CB  SER H 140       2.328  14.627  41.454  1.00 28.42           C  
ATOM   1060  OG  SER H 140       1.648  14.288  42.652  1.00 48.66           O  
ATOM   1061  C   SER H 140       3.707  13.804  39.609  1.00 26.15           C  
ATOM   1062  O   SER H 140       4.589  14.663  39.636  1.00 26.01           O  
ATOM   1063  N   PHE H 141       3.311  13.196  38.475  1.00 26.06           N  
ATOM   1064  CA  PHE H 141       3.925  13.401  37.191  1.00 26.16           C  
ATOM   1065  CB  PHE H 141       3.376  12.409  36.148  1.00 24.66           C  
ATOM   1066  CG  PHE H 141       4.135  12.549  34.876  1.00 24.54           C  
ATOM   1067  CD1 PHE H 141       5.375  11.969  34.736  1.00 24.55           C  
ATOM   1068  CD2 PHE H 141       3.603  13.241  33.814  1.00 24.40           C  
ATOM   1069  CE1 PHE H 141       6.083  12.086  33.563  1.00 23.41           C  
ATOM   1070  CE2 PHE H 141       4.304  13.362  32.638  1.00 22.22           C  
ATOM   1071  CZ  PHE H 141       5.547  12.788  32.511  1.00 20.96           C  
ATOM   1072  C   PHE H 141       3.691  14.794  36.685  1.00 26.99           C  
ATOM   1073  O   PHE H 141       4.607  15.433  36.168  1.00 27.79           O  
ATOM   1074  N   THR H 142       2.448  15.298  36.812  1.00 27.17           N  
ATOM   1075  CA  THR H 142       2.080  16.589  36.298  1.00 26.25           C  
ATOM   1076  CB  THR H 142       0.602  16.842  36.363  1.00 25.93           C  
ATOM   1077  OG1 THR H 142       0.313  18.085  35.746  1.00 29.15           O  
ATOM   1078  CG2 THR H 142       0.135  16.859  37.828  1.00 27.72           C  
ATOM   1079  C   THR H 142       2.761  17.695  37.043  1.00 24.77           C  
ATOM   1080  O   THR H 142       3.058  18.746  36.477  1.00 23.82           O  
ATOM   1081  N   ASP H 143       3.014  17.491  38.344  1.00 24.97           N  
ATOM   1082  CA  ASP H 143       3.564  18.506  39.195  1.00 25.79           C  
ATOM   1083  CB  ASP H 143       3.648  18.076  40.668  1.00 29.41           C  
ATOM   1084  CG  ASP H 143       2.229  17.999  41.215  1.00 33.60           C  
ATOM   1085  OD1 ASP H 143       1.272  18.215  40.426  1.00 35.36           O  
ATOM   1086  OD2 ASP H 143       2.088  17.731  42.439  1.00 43.35           O1-
ATOM   1087  C   ASP H 143       4.944  18.930  38.779  1.00 22.98           C  
ATOM   1088  O   ASP H 143       5.333  20.059  39.069  1.00 21.76           O  
ATOM   1089  N   TYR H 144       5.741  18.071  38.111  1.00 23.27           N  
ATOM   1090  CA  TYR H 144       7.111  18.486  37.925  1.00 22.99           C  
ATOM   1091  CB  TYR H 144       8.111  17.534  38.598  1.00 25.62           C  
ATOM   1092  CG  TYR H 144       7.834  17.505  40.061  1.00 27.09           C  
ATOM   1093  CD1 TYR H 144       6.802  16.744  40.560  1.00 26.72           C  
ATOM   1094  CD2 TYR H 144       8.612  18.229  40.932  1.00 28.14           C  
ATOM   1095  CE1 TYR H 144       6.549  16.711  41.910  1.00 26.80           C  
ATOM   1096  CE2 TYR H 144       8.366  18.201  42.284  1.00 26.75           C  
ATOM   1097  CZ  TYR H 144       7.331  17.440  42.773  1.00 25.81           C  
ATOM   1098  OH  TYR H 144       7.071  17.406  44.160  1.00 28.11           O  
ATOM   1099  C   TYR H 144       7.509  18.525  36.476  1.00 21.35           C  
ATOM   1100  O   TYR H 144       6.946  17.842  35.625  1.00 22.84           O  
ATOM   1101  N   ASN H 145       8.507  19.381  36.165  1.00 33.21           N  
ATOM   1102  CA  ASN H 145       9.075  19.483  34.848  1.00 34.19           C  
ATOM   1103  CB  ASN H 145       9.788  20.816  34.563  1.00 37.95           C  
ATOM   1104  CG  ASN H 145       8.732  21.891  34.351  1.00 43.04           C  
ATOM   1105  OD1 ASN H 145       7.556  21.592  34.152  1.00 22.56           O  
ATOM   1106  ND2 ASN H 145       9.163  23.180  34.374  1.00 23.56           N  
ATOM   1107  C   ASN H 145      10.080  18.390  34.666  1.00 34.05           C  
ATOM   1108  O   ASN H 145      10.664  17.897  35.629  1.00 37.44           O  
ATOM   1109  N   MET H 146      10.282  17.958  33.402  1.00 27.53           N  
ATOM   1110  CA  MET H 146      11.269  16.954  33.143  1.00 27.14           C  
ATOM   1111  CB  MET H 146      10.703  15.700  32.459  1.00 27.39           C  
ATOM   1112  CG  MET H 146      11.708  14.553  32.362  1.00 27.57           C  
ATOM   1113  SD  MET H 146      12.099  13.758  33.949  1.00 36.46           S  
ATOM   1114  CE  MET H 146      10.476  12.964  34.134  1.00 23.99           C  
ATOM   1115  C   MET H 146      12.288  17.554  32.220  1.00 27.76           C  
ATOM   1116  O   MET H 146      11.964  18.114  31.175  1.00 29.17           O  
ATOM   1117  N   TYR H 147      13.570  17.406  32.592  1.00 27.87           N  
ATOM   1118  CA  TYR H 147      14.694  17.967  31.893  1.00 27.92           C  
ATOM   1119  CB  TYR H 147      15.524  18.819  32.878  1.00 29.09           C  
ATOM   1120  CG  TYR H 147      16.987  18.871  32.614  1.00 32.53           C  
ATOM   1121  CD1 TYR H 147      17.526  19.178  31.391  1.00 19.27           C  
ATOM   1122  CD2 TYR H 147      17.832  18.653  33.678  1.00 19.58           C  
ATOM   1123  CE1 TYR H 147      18.893  19.227  31.243  1.00 16.47           C  
ATOM   1124  CE2 TYR H 147      19.195  18.707  33.536  1.00  0.00           C  
ATOM   1125  CZ  TYR H 147      19.726  18.997  32.307  1.00  0.00           C  
ATOM   1126  OH  TYR H 147      21.127  19.054  32.141  1.00  0.00           O  
ATOM   1127  C   TYR H 147      15.484  16.849  31.278  1.00 27.77           C  
ATOM   1128  O   TYR H 147      15.471  15.728  31.782  1.00 28.11           O  
ATOM   1129  N   TRP H 148      16.117  17.105  30.105  1.00 25.70           N  
ATOM   1130  CA  TRP H 148      16.917  16.106  29.451  1.00 26.13           C  
ATOM   1131  CB  TRP H 148      16.383  15.722  28.062  1.00 24.00           C  
ATOM   1132  CG  TRP H 148      15.064  14.987  28.121  1.00 23.68           C  
ATOM   1133  CD2 TRP H 148      14.936  13.557  28.138  1.00 23.49           C  
ATOM   1134  CD1 TRP H 148      13.796  15.489  28.176  1.00 23.38           C  
ATOM   1135  NE1 TRP H 148      12.885  14.461  28.222  1.00 23.89           N  
ATOM   1136  CE2 TRP H 148      13.573  13.266  28.200  1.00 23.24           C  
ATOM   1137  CE3 TRP H 148      15.875  12.566  28.105  1.00 23.42           C  
ATOM   1138  CZ2 TRP H 148      13.129  11.975  28.230  1.00 23.05           C  
ATOM   1139  CZ3 TRP H 148      15.423  11.266  28.134  1.00 24.67           C  
ATOM   1140  CH2 TRP H 148      14.075  10.976  28.195  1.00 23.65           C  
ATOM   1141  C   TRP H 148      18.317  16.629  29.300  1.00 26.58           C  
ATOM   1142  O   TRP H 148      18.524  17.788  28.944  1.00 25.57           O  
ATOM   1143  N   VAL H 149      19.316  15.753  29.556  1.00 26.78           N  
ATOM   1144  CA  VAL H 149      20.711  16.125  29.558  1.00 28.04           C  
ATOM   1145  CB  VAL H 149      21.402  15.802  30.852  1.00 27.44           C  
ATOM   1146  CG1 VAL H 149      22.836  16.340  30.787  1.00 30.02           C  
ATOM   1147  CG2 VAL H 149      20.560  16.216  32.058  1.00 30.74           C  
ATOM   1148  C   VAL H 149      21.448  15.204  28.628  1.00 29.28           C  
ATOM   1149  O   VAL H 149      21.080  14.041  28.468  1.00 28.73           O  
ATOM   1150  N   LYS H 150      22.549  15.706  28.028  1.00 30.36           N  
ATOM   1151  CA  LYS H 150      23.376  14.925  27.142  1.00 31.32           C  
ATOM   1152  CB  LYS H 150      23.551  15.601  25.771  1.00 32.66           C  
ATOM   1153  CG  LYS H 150      24.524  14.895  24.824  1.00 32.94           C  
ATOM   1154  CD  LYS H 150      24.589  15.541  23.437  1.00 34.26           C  
ATOM   1155  CE  LYS H 150      25.716  14.997  22.558  1.00 36.07           C  
ATOM   1156  NZ  LYS H 150      25.784  15.759  21.293  1.00 36.43           N1+
ATOM   1157  C   LYS H 150      24.753  14.839  27.734  1.00 31.34           C  
ATOM   1158  O   LYS H 150      25.286  15.830  28.228  1.00 32.10           O  
ATOM   1159  N   GLN H 151      25.372  13.639  27.717  1.00 29.85           N  
ATOM   1160  CA  GLN H 151      26.719  13.550  28.214  1.00 31.79           C  
ATOM   1161  CB  GLN H 151      26.845  12.810  29.560  1.00 32.38           C  
ATOM   1162  CG  GLN H 151      28.284  12.729  30.074  1.00 33.33           C  
ATOM   1163  CD  GLN H 151      28.266  12.129  31.475  1.00 34.09           C  
ATOM   1164  OE1 GLN H 151      27.496  11.215  31.766  1.00 33.99           O  
ATOM   1165  NE2 GLN H 151      29.131  12.669  32.374  1.00 34.75           N  
ATOM   1166  C   GLN H 151      27.547  12.811  27.210  1.00 34.92           C  
ATOM   1167  O   GLN H 151      27.384  11.608  27.019  1.00 35.54           O  
ATOM   1168  N   SER H 152      28.479  13.520  26.545  1.00 41.53           N  
ATOM   1169  CA  SER H 152      29.331  12.869  25.595  1.00 45.76           C  
ATOM   1170  CB  SER H 152      30.062  13.845  24.658  1.00 57.78           C  
ATOM   1171  OG  SER H 152      29.114  14.582  23.900  1.00 35.72           O  
ATOM   1172  C   SER H 152      30.336  12.103  26.387  1.00 48.98           C  
ATOM   1173  O   SER H 152      30.660  12.465  27.517  1.00 61.15           O  
ATOM   1174  N   HIS H 153      30.872  11.020  25.796  1.00 59.64           N  
ATOM   1175  CA  HIS H 153      31.727  10.142  26.528  1.00 61.73           C  
ATOM   1176  ND1 HIS H 153      30.501   8.469  23.942  1.00 50.78           N  
ATOM   1177  CG  HIS H 153      31.186   8.156  25.093  1.00 70.14           C  
ATOM   1178  CB  HIS H 153      32.283   8.998  25.667  1.00 68.10           C  
ATOM   1179  NE2 HIS H 153      29.638   6.565  24.699  1.00 52.23           N  
ATOM   1180  CD2 HIS H 153      30.647   6.991  25.543  1.00 50.47           C  
ATOM   1181  CE1 HIS H 153      29.587   7.485  23.752  1.00 51.99           C  
ATOM   1182  C   HIS H 153      32.877  10.898  27.086  1.00 61.77           C  
ATOM   1183  O   HIS H 153      33.658  11.516  26.364  1.00 67.33           O  
ATOM   1184  N   GLY H 154      32.982  10.865  28.424  1.00 56.79           N  
ATOM   1185  CA  GLY H 154      34.099  11.430  29.118  1.00 58.66           C  
ATOM   1186  C   GLY H 154      34.041  12.911  29.036  1.00 59.10           C  
ATOM   1187  O   GLY H 154      35.003  13.602  29.367  1.00 58.59           O  
ATOM   1188  N   LYS H 155      32.898  13.452  28.606  1.00 65.62           N  
ATOM   1189  CA  LYS H 155      32.853  14.868  28.498  1.00 65.69           C  
ATOM   1190  CB  LYS H 155      32.378  15.367  27.124  1.00 60.94           C  
ATOM   1191  CG  LYS H 155      33.378  15.048  26.012  1.00 68.22           C  
ATOM   1192  CD  LYS H 155      32.820  15.234  24.602  1.00 66.13           C  
ATOM   1193  CE  LYS H 155      33.827  14.904  23.500  1.00 51.19           C  
ATOM   1194  NZ  LYS H 155      33.180  15.024  22.174  1.00 49.36           N1+
ATOM   1195  C   LYS H 155      31.924  15.377  29.544  1.00 64.98           C  
ATOM   1196  O   LYS H 155      31.585  14.703  30.518  1.00 60.48           O  
ATOM   1197  N   SER H 156      31.519  16.639  29.373  1.00 55.28           N  
ATOM   1198  CA  SER H 156      30.707  17.254  30.367  1.00 51.05           C  
ATOM   1199  CB  SER H 156      30.947  18.774  30.468  1.00 35.97           C  
ATOM   1200  OG  SER H 156      30.281  19.323  31.596  1.00 37.40           O  
ATOM   1201  C   SER H 156      29.271  17.010  30.045  1.00 48.00           C  
ATOM   1202  O   SER H 156      28.934  16.248  29.141  1.00 47.49           O  
ATOM   1203  N   LEU H 157      28.378  17.639  30.832  1.00 36.01           N  
ATOM   1204  CA  LEU H 157      26.975  17.490  30.620  1.00 33.12           C  
ATOM   1205  CB  LEU H 157      26.137  17.362  31.906  1.00 35.71           C  
ATOM   1206  CG  LEU H 157      26.504  16.138  32.765  1.00 35.35           C  
ATOM   1207  CD1 LEU H 157      27.807  16.364  33.534  1.00 34.87           C  
ATOM   1208  CD2 LEU H 157      25.347  15.704  33.667  1.00 33.71           C  
ATOM   1209  C   LEU H 157      26.468  18.693  29.883  1.00 31.80           C  
ATOM   1210  O   LEU H 157      27.027  19.782  30.002  1.00 33.21           O  
ATOM   1211  N   GLU H 158      25.406  18.504  29.067  1.00 33.01           N  
ATOM   1212  CA  GLU H 158      24.799  19.590  28.342  1.00 32.79           C  
ATOM   1213  CB  GLU H 158      25.041  19.563  26.822  1.00 32.76           C  
ATOM   1214  CG  GLU H 158      26.465  19.926  26.397  1.00 37.17           C  
ATOM   1215  CD  GLU H 158      26.542  19.858  24.878  1.00 42.19           C  
ATOM   1216  OE1 GLU H 158      25.950  18.909  24.301  1.00 44.02           O  
ATOM   1217  OE2 GLU H 158      27.192  20.752  24.274  1.00 44.77           O1-
ATOM   1218  C   GLU H 158      23.306  19.528  28.538  1.00 31.80           C  
ATOM   1219  O   GLU H 158      22.725  18.446  28.609  1.00 29.32           O  
ATOM   1220  N   TRP H 159      22.650  20.710  28.606  1.00 27.46           N  
ATOM   1221  CA  TRP H 159      21.229  20.846  28.836  1.00 27.63           C  
ATOM   1222  CB  TRP H 159      20.900  22.182  29.558  1.00 33.10           C  
ATOM   1223  CG  TRP H 159      19.439  22.517  29.822  1.00 33.35           C  
ATOM   1224  CD2 TRP H 159      18.632  23.409  29.030  1.00 33.35           C  
ATOM   1225  CD1 TRP H 159      18.637  22.098  30.840  1.00 32.62           C  
ATOM   1226  NE1 TRP H 159      17.379  22.629  30.714  1.00 32.61           N  
ATOM   1227  CE2 TRP H 159      17.364  23.447  29.610  1.00 34.43           C  
ATOM   1228  CE3 TRP H 159      18.922  24.139  27.913  1.00 33.97           C  
ATOM   1229  CZ2 TRP H 159      16.365  24.217  29.085  1.00 34.98           C  
ATOM   1230  CZ3 TRP H 159      17.909  24.910  27.384  1.00 35.11           C  
ATOM   1231  CH2 TRP H 159      16.653  24.949  27.955  1.00 35.02           C  
ATOM   1232  C   TRP H 159      20.530  20.888  27.511  1.00 27.08           C  
ATOM   1233  O   TRP H 159      20.802  21.766  26.697  1.00 32.21           O  
ATOM   1234  N   ILE H 160      19.683  19.875  27.227  1.00 31.41           N  
ATOM   1235  CA  ILE H 160      18.903  19.825  26.019  1.00 32.53           C  
ATOM   1236  CB  ILE H 160      18.481  18.430  25.676  1.00 30.58           C  
ATOM   1237  CG1 ILE H 160      19.727  17.563  25.427  1.00 26.72           C  
ATOM   1238  CG2 ILE H 160      17.532  18.504  24.468  1.00 25.53           C  
ATOM   1239  CD1 ILE H 160      19.428  16.068  25.348  1.00 30.64           C  
ATOM   1240  C   ILE H 160      17.672  20.689  26.069  1.00 34.08           C  
ATOM   1241  O   ILE H 160      17.440  21.495  25.169  1.00 33.28           O  
ATOM   1242  N   GLY H 161      16.849  20.557  27.134  1.00 32.35           N  
ATOM   1243  CA  GLY H 161      15.615  21.299  27.197  1.00 31.75           C  
ATOM   1244  C   GLY H 161      14.732  20.682  28.239  1.00 32.03           C  
ATOM   1245  O   GLY H 161      15.072  19.652  28.819  1.00 34.36           O  
ATOM   1246  N   TYR H 162      13.566  21.307  28.518  1.00 30.70           N  
ATOM   1247  CA  TYR H 162      12.681  20.740  29.497  1.00 30.75           C  
ATOM   1248  CB  TYR H 162      12.773  21.379  30.898  1.00 34.54           C  
ATOM   1249  CG  TYR H 162      12.308  22.793  30.871  1.00 35.30           C  
ATOM   1250  CD1 TYR H 162      10.963  23.080  30.927  1.00 30.30           C  
ATOM   1251  CD2 TYR H 162      13.215  23.828  30.812  1.00 30.61           C  
ATOM   1252  CE1 TYR H 162      10.529  24.384  30.917  1.00 24.37           C  
ATOM   1253  CE2 TYR H 162      12.786  25.133  30.802  1.00 30.98           C  
ATOM   1254  CZ  TYR H 162      11.441  25.411  30.854  1.00 35.82           C  
ATOM   1255  OH  TYR H 162      10.998  26.751  30.844  1.00 25.44           O  
ATOM   1256  C   TYR H 162      11.271  20.827  29.004  1.00 30.73           C  
ATOM   1257  O   TYR H 162      10.968  21.583  28.080  1.00 34.30           O  
ATOM   1258  N   ILE H 163      10.377  20.000  29.589  1.00 29.60           N  
ATOM   1259  CA  ILE H 163       8.999  19.987  29.188  1.00 29.93           C  
ATOM   1260  CB  ILE H 163       8.654  18.789  28.351  1.00 31.83           C  
ATOM   1261  CG1 ILE H 163       7.222  18.895  27.802  1.00 31.44           C  
ATOM   1262  CG2 ILE H 163       8.927  17.523  29.182  1.00 30.97           C  
ATOM   1263  CD1 ILE H 163       6.919  17.870  26.710  1.00 32.39           C  
ATOM   1264  C   ILE H 163       8.122  19.967  30.405  1.00 31.11           C  
ATOM   1265  O   ILE H 163       8.427  19.309  31.396  1.00 30.96           O  
ATOM   1266  N   ASP H 164       6.999  20.715  30.356  1.00 27.25           N  
ATOM   1267  CA  ASP H 164       6.045  20.712  31.431  1.00 27.12           C  
ATOM   1268  CB  ASP H 164       5.365  22.077  31.639  1.00 35.93           C  
ATOM   1269  CG  ASP H 164       4.525  22.039  32.908  1.00 41.15           C  
ATOM   1270  OD1 ASP H 164       4.169  20.919  33.361  1.00 50.67           O  
ATOM   1271  OD2 ASP H 164       4.230  23.138  33.445  1.00 40.84           O1-
ATOM   1272  C   ASP H 164       4.995  19.721  31.032  1.00 26.70           C  
ATOM   1273  O   ASP H 164       4.280  19.916  30.052  1.00 36.18           O  
ATOM   1274  N   PRO H 165       4.863  18.632  31.743  1.00 31.67           N  
ATOM   1275  CA  PRO H 165       3.913  17.616  31.357  1.00 32.35           C  
ATOM   1276  CD  PRO H 165       5.993  18.066  32.464  1.00 32.51           C  
ATOM   1277  CB  PRO H 165       4.237  16.399  32.219  1.00 33.01           C  
ATOM   1278  CG  PRO H 165       5.741  16.548  32.501  1.00 34.48           C  
ATOM   1279  C   PRO H 165       2.480  18.015  31.420  1.00 32.21           C  
ATOM   1280  O   PRO H 165       1.671  17.395  30.729  1.00 32.42           O  
ATOM   1281  N   TYR H 166       2.105  18.982  32.274  1.00 31.17           N  
ATOM   1282  CA  TYR H 166       0.706  19.277  32.300  1.00 30.57           C  
ATOM   1283  CB  TYR H 166       0.290  20.199  33.461  1.00 30.16           C  
ATOM   1284  CG  TYR H 166      -1.198  20.111  33.543  1.00 31.63           C  
ATOM   1285  CD1 TYR H 166      -1.779  19.036  34.175  1.00 28.42           C  
ATOM   1286  CD2 TYR H 166      -2.014  21.079  33.003  1.00 30.55           C  
ATOM   1287  CE1 TYR H 166      -3.144  18.913  34.270  1.00 34.21           C  
ATOM   1288  CE2 TYR H 166      -3.383  20.964  33.094  1.00 30.78           C  
ATOM   1289  CZ  TYR H 166      -3.950  19.882  33.727  1.00 33.71           C  
ATOM   1290  OH  TYR H 166      -5.354  19.763  33.819  1.00 35.23           O  
ATOM   1291  C   TYR H 166       0.317  19.953  31.015  1.00 30.84           C  
ATOM   1292  O   TYR H 166      -0.668  19.577  30.380  1.00 28.77           O  
ATOM   1293  N   ASN H 167       1.081  20.999  30.632  1.00 31.71           N  
ATOM   1294  CA  ASN H 167       0.827  21.816  29.471  1.00 31.50           C  
ATOM   1295  CB  ASN H 167       1.640  23.115  29.450  1.00 32.51           C  
ATOM   1296  CG  ASN H 167       1.559  23.809  30.787  1.00 30.95           C  
ATOM   1297  OD1 ASN H 167       2.542  23.825  31.526  1.00 29.66           O  
ATOM   1298  ND2 ASN H 167       0.382  24.401  31.111  1.00 35.76           N  
ATOM   1299  C   ASN H 167       1.282  21.157  28.207  1.00 32.13           C  
ATOM   1300  O   ASN H 167       0.600  21.210  27.185  1.00 32.65           O  
ATOM   1301  N   GLY H 168       2.484  20.546  28.242  1.00 31.60           N  
ATOM   1302  CA  GLY H 168       3.080  20.013  27.051  1.00 32.63           C  
ATOM   1303  C   GLY H 168       3.987  21.061  26.449  1.00 33.06           C  
ATOM   1304  O   GLY H 168       4.570  20.851  25.388  1.00 33.03           O  
ATOM   1305  N   ASP H 169       4.126  22.226  27.115  1.00 34.96           N  
ATOM   1306  CA  ASP H 169       4.961  23.311  26.675  1.00 33.45           C  
ATOM   1307  CB  ASP H 169       4.677  24.634  27.419  1.00 54.20           C  
ATOM   1308  CG  ASP H 169       4.852  24.432  28.925  1.00 64.53           C  
ATOM   1309  OD1 ASP H 169       4.371  23.394  29.449  1.00 67.64           O  
ATOM   1310  OD2 ASP H 169       5.466  25.318  29.573  1.00 44.07           O1-
ATOM   1311  C   ASP H 169       6.402  22.940  26.862  1.00 33.73           C  
ATOM   1312  O   ASP H 169       6.746  22.190  27.774  1.00 47.01           O  
ATOM   1313  N   ALA H 170       7.292  23.457  25.984  1.00 36.48           N  
ATOM   1314  CA  ALA H 170       8.674  23.083  26.099  1.00 36.54           C  
ATOM   1315  CB  ALA H 170       9.081  21.953  25.143  1.00 39.16           C  
ATOM   1316  C   ALA H 170       9.559  24.250  25.791  1.00 37.25           C  
ATOM   1317  O   ALA H 170       9.158  25.217  25.143  1.00 39.66           O  
ATOM   1318  N   SER H 171      10.805  24.178  26.306  1.00 34.68           N  
ATOM   1319  CA  SER H 171      11.815  25.158  26.043  1.00 35.68           C  
ATOM   1320  CB  SER H 171      12.170  26.026  27.263  1.00 38.95           C  
ATOM   1321  OG  SER H 171      11.051  26.808  27.652  1.00 32.75           O  
ATOM   1322  C   SER H 171      13.040  24.379  25.688  1.00 35.16           C  
ATOM   1323  O   SER H 171      13.397  23.423  26.374  1.00 38.05           O  
ATOM   1324  N   TYR H 172      13.743  24.786  24.614  1.00 37.06           N  
ATOM   1325  CA  TYR H 172      14.865  24.006  24.171  1.00 35.92           C  
ATOM   1326  CB  TYR H 172      14.738  23.481  22.725  1.00 36.88           C  
ATOM   1327  CG  TYR H 172      13.667  22.448  22.590  1.00 39.01           C  
ATOM   1328  CD1 TYR H 172      12.350  22.806  22.412  1.00 37.88           C  
ATOM   1329  CD2 TYR H 172      13.991  21.111  22.618  1.00 38.54           C  
ATOM   1330  CE1 TYR H 172      11.375  21.844  22.277  1.00 38.27           C  
ATOM   1331  CE2 TYR H 172      13.022  20.145  22.483  1.00 38.87           C  
ATOM   1332  CZ  TYR H 172      11.710  20.514  22.313  1.00 39.09           C  
ATOM   1333  OH  TYR H 172      10.706  19.534  22.174  1.00 40.74           O  
ATOM   1334  C   TYR H 172      16.104  24.848  24.150  1.00 36.88           C  
ATOM   1335  O   TYR H 172      16.055  26.078  24.152  1.00 37.87           O  
ATOM   1336  N   ASN H 173      17.267  24.163  24.188  1.00 40.63           N  
ATOM   1337  CA  ASN H 173      18.540  24.796  24.012  1.00 40.07           C  
ATOM   1338  CB  ASN H 173      19.712  23.862  24.388  1.00 37.37           C  
ATOM   1339  CG  ASN H 173      21.059  24.570  24.247  1.00 39.91           C  
ATOM   1340  OD1 ASN H 173      21.229  25.471  23.427  1.00 40.74           O  
ATOM   1341  ND2 ASN H 173      22.058  24.130  25.060  1.00 38.57           N  
ATOM   1342  C   ASN H 173      18.591  25.040  22.537  1.00 41.17           C  
ATOM   1343  O   ASN H 173      18.205  24.175  21.755  1.00 36.39           O  
ATOM   1344  N   GLN H 174      19.089  26.214  22.113  1.00 39.67           N  
ATOM   1345  CA  GLN H 174      19.068  26.573  20.721  1.00 42.50           C  
ATOM   1346  CB  GLN H 174      19.693  27.953  20.464  1.00 59.31           C  
ATOM   1347  CG  GLN H 174      18.854  29.109  21.011  1.00 63.61           C  
ATOM   1348  CD  GLN H 174      17.710  29.353  20.037  1.00 77.93           C  
ATOM   1349  OE1 GLN H 174      17.928  29.795  18.909  1.00 78.60           O  
ATOM   1350  NE2 GLN H 174      16.457  29.059  20.477  1.00 48.35           N  
ATOM   1351  C   GLN H 174      19.852  25.576  19.933  1.00 41.01           C  
ATOM   1352  O   GLN H 174      19.472  25.210  18.822  1.00 53.51           O  
ATOM   1353  N   LYS H 175      20.966  25.096  20.502  1.00 40.24           N  
ATOM   1354  CA  LYS H 175      21.845  24.199  19.814  1.00 40.72           C  
ATOM   1355  CB  LYS H 175      23.011  23.795  20.733  1.00 52.77           C  
ATOM   1356  CG  LYS H 175      24.050  22.860  20.122  1.00 55.55           C  
ATOM   1357  CD  LYS H 175      25.344  22.816  20.939  1.00 59.11           C  
ATOM   1358  CE  LYS H 175      26.338  21.745  20.485  1.00 62.76           C  
ATOM   1359  NZ  LYS H 175      25.931  20.421  21.006  1.00 61.33           N1+
ATOM   1360  C   LYS H 175      21.089  22.964  19.417  1.00 41.93           C  
ATOM   1361  O   LYS H 175      21.241  22.463  18.304  1.00 52.92           O  
ATOM   1362  N   PHE H 176      20.271  22.431  20.341  1.00 36.70           N  
ATOM   1363  CA  PHE H 176      19.489  21.236  20.179  1.00 36.18           C  
ATOM   1364  CB  PHE H 176      19.139  20.561  21.514  1.00 40.95           C  
ATOM   1365  CG  PHE H 176      20.438  20.024  22.012  1.00 39.99           C  
ATOM   1366  CD1 PHE H 176      20.877  18.787  21.603  1.00 40.33           C  
ATOM   1367  CD2 PHE H 176      21.233  20.758  22.861  1.00 39.97           C  
ATOM   1368  CE1 PHE H 176      22.076  18.283  22.048  1.00 40.71           C  
ATOM   1369  CE2 PHE H 176      22.434  20.260  23.311  1.00 40.85           C  
ATOM   1370  CZ  PHE H 176      22.857  19.018  22.904  1.00 40.78           C  
ATOM   1371  C   PHE H 176      18.249  21.416  19.365  1.00 37.53           C  
ATOM   1372  O   PHE H 176      17.705  20.430  18.869  1.00 43.01           O  
ATOM   1373  N   LYS H 177      17.710  22.645  19.266  1.00 45.06           N  
ATOM   1374  CA  LYS H 177      16.464  22.797  18.571  1.00 46.04           C  
ATOM   1375  CB  LYS H 177      15.956  24.248  18.528  1.00 56.96           C  
ATOM   1376  CG  LYS H 177      14.492  24.352  18.105  1.00 61.60           C  
ATOM   1377  CD  LYS H 177      13.849  25.700  18.428  1.00 63.70           C  
ATOM   1378  CE  LYS H 177      13.522  25.891  19.910  1.00 65.09           C  
ATOM   1379  NZ  LYS H 177      12.906  27.220  20.127  1.00 67.20           N1+
ATOM   1380  C   LYS H 177      16.600  22.273  17.175  1.00 45.22           C  
ATOM   1381  O   LYS H 177      17.540  22.600  16.451  1.00 54.04           O  
ATOM   1382  N   GLY H 178      15.638  21.411  16.783  1.00 37.08           N  
ATOM   1383  CA  GLY H 178      15.587  20.792  15.490  1.00 37.87           C  
ATOM   1384  C   GLY H 178      15.988  19.356  15.650  1.00 37.52           C  
ATOM   1385  O   GLY H 178      15.406  18.470  15.029  1.00 44.92           O  
ATOM   1386  N   LYS H 179      17.028  19.101  16.467  1.00 40.93           N  
ATOM   1387  CA  LYS H 179      17.506  17.777  16.751  1.00 39.80           C  
ATOM   1388  CB  LYS H 179      18.833  17.774  17.528  1.00 38.14           C  
ATOM   1389  CG  LYS H 179      20.088  17.851  16.667  1.00 38.74           C  
ATOM   1390  CD  LYS H 179      20.312  16.596  15.826  1.00 40.09           C  
ATOM   1391  CE  LYS H 179      21.652  16.595  15.092  1.00 42.48           C  
ATOM   1392  NZ  LYS H 179      21.805  15.347  14.320  1.00 40.49           N1+
ATOM   1393  C   LYS H 179      16.566  17.019  17.632  1.00 40.83           C  
ATOM   1394  O   LYS H 179      16.256  15.860  17.363  1.00 38.32           O  
ATOM   1395  N   ALA H 180      16.080  17.662  18.714  1.00 32.22           N  
ATOM   1396  CA  ALA H 180      15.344  16.917  19.698  1.00 31.03           C  
ATOM   1397  CB  ALA H 180      15.962  17.008  21.104  1.00 33.13           C  
ATOM   1398  C   ALA H 180      13.938  17.404  19.814  1.00 30.95           C  
ATOM   1399  O   ALA H 180      13.655  18.594  19.688  1.00 34.60           O  
ATOM   1400  N   THR H 181      13.009  16.452  20.046  1.00 33.43           N  
ATOM   1401  CA  THR H 181      11.628  16.772  20.247  1.00 33.17           C  
ATOM   1402  CB  THR H 181      10.735  16.254  19.155  1.00 37.78           C  
ATOM   1403  OG1 THR H 181      11.137  16.782  17.899  1.00 40.17           O  
ATOM   1404  CG2 THR H 181       9.288  16.674  19.457  1.00 38.02           C  
ATOM   1405  C   THR H 181      11.212  16.108  21.525  1.00 31.81           C  
ATOM   1406  O   THR H 181      11.388  14.903  21.700  1.00 35.45           O  
ATOM   1407  N   LEU H 182      10.636  16.888  22.458  1.00 30.96           N  
ATOM   1408  CA  LEU H 182      10.235  16.362  23.732  1.00 29.93           C  
ATOM   1409  CB  LEU H 182      10.590  17.292  24.905  1.00 34.12           C  
ATOM   1410  CG  LEU H 182      12.099  17.587  25.029  1.00 33.56           C  
ATOM   1411  CD1 LEU H 182      12.396  18.516  26.217  1.00 34.74           C  
ATOM   1412  CD2 LEU H 182      12.924  16.293  25.074  1.00 32.65           C  
ATOM   1413  C   LEU H 182       8.746  16.229  23.724  1.00 28.61           C  
ATOM   1414  O   LEU H 182       8.032  17.127  23.280  1.00 33.07           O  
ATOM   1415  N   THR H 183       8.242  15.076  24.207  1.00 30.59           N  
ATOM   1416  CA  THR H 183       6.827  14.849  24.278  1.00 31.42           C  
ATOM   1417  CB  THR H 183       6.305  14.004  23.155  1.00 37.82           C  
ATOM   1418  OG1 THR H 183       6.933  12.731  23.160  1.00 38.60           O  
ATOM   1419  CG2 THR H 183       6.581  14.729  21.828  1.00 37.78           C  
ATOM   1420  C   THR H 183       6.563  14.118  25.556  1.00 31.94           C  
ATOM   1421  O   THR H 183       7.484  13.608  26.192  1.00 38.94           O  
ATOM   1422  N   VAL H 184       5.282  14.070  25.975  0.90 27.98           N  
ATOM   1423  CA  VAL H 184       4.933  13.398  27.195  0.90 29.90           C  
ATOM   1424  CB  VAL H 184       4.669  14.354  28.324  0.90 34.26           C  
ATOM   1425  CG1 VAL H 184       4.140  13.578  29.537  0.88 31.11           C  
ATOM   1426  CG2 VAL H 184       5.962  15.124  28.620  0.90 32.52           C  
ATOM   1427  C   VAL H 184       3.670  12.622  26.962  0.90 30.87           C  
ATOM   1428  O   VAL H 184       2.864  12.962  26.095  0.90 35.14           O  
ATOM   1429  N   ASP H 185       3.494  11.517  27.718  1.00 32.60           N  
ATOM   1430  CA  ASP H 185       2.300  10.720  27.662  1.00 35.24           C  
ATOM   1431  CB  ASP H 185       2.563   9.273  27.205  1.00 44.89           C  
ATOM   1432  CG  ASP H 185       1.223   8.565  27.038  1.00 49.39           C  
ATOM   1433  OD1 ASP H 185       0.180   9.186  27.374  1.00 50.20           O  
ATOM   1434  OD2 ASP H 185       1.222   7.394  26.573  1.00 49.95           O1-
ATOM   1435  C   ASP H 185       1.787  10.669  29.067  1.00 35.90           C  
ATOM   1436  O   ASP H 185       2.284   9.913  29.899  1.00 44.42           O  
ATOM   1437  N   LYS H 186       0.753  11.472  29.363  1.00 42.03           N  
ATOM   1438  CA  LYS H 186       0.256  11.609  30.701  1.00 42.60           C  
ATOM   1439  CB  LYS H 186      -0.868  12.651  30.794  1.00 48.78           C  
ATOM   1440  CG  LYS H 186      -0.373  14.073  30.530  1.00 38.40           C  
ATOM   1441  CD  LYS H 186      -1.493  15.068  30.222  1.00 40.98           C  
ATOM   1442  CE  LYS H 186      -2.578  15.124  31.298  1.00 41.21           C  
ATOM   1443  NZ  LYS H 186      -1.988  15.568  32.579  1.00 43.45           N1+
ATOM   1444  C   LYS H 186      -0.271  10.310  31.229  1.00 42.47           C  
ATOM   1445  O   LYS H 186      -0.022   9.963  32.382  1.00 49.16           O  
ATOM   1446  N   SER H 187      -0.998   9.535  30.406  1.00 42.00           N  
ATOM   1447  CA  SER H 187      -1.613   8.353  30.939  1.00 42.58           C  
ATOM   1448  CB  SER H 187      -2.485   7.604  29.914  1.00 47.95           C  
ATOM   1449  OG  SER H 187      -1.689   7.065  28.869  1.00 50.46           O  
ATOM   1450  C   SER H 187      -0.573   7.400  31.451  1.00 43.33           C  
ATOM   1451  O   SER H 187      -0.764   6.779  32.496  1.00 48.53           O  
ATOM   1452  N   SER H 188       0.533   7.236  30.699  1.00 51.51           N  
ATOM   1453  CA  SER H 188       1.616   6.335  31.001  1.00 51.87           C  
ATOM   1454  CB  SER H 188       2.453   5.983  29.761  1.00 53.33           C  
ATOM   1455  OG  SER H 188       1.636   5.396  28.765  1.00 52.58           O  
ATOM   1456  C   SER H 188       2.599   6.908  31.987  1.00 50.46           C  
ATOM   1457  O   SER H 188       3.482   6.188  32.451  1.00 49.93           O  
ATOM   1458  N   SER H 189       2.513   8.212  32.309  1.00 37.79           N  
ATOM   1459  CA  SER H 189       3.486   8.854  33.158  1.00 37.59           C  
ATOM   1460  CB  SER H 189       3.470   8.417  34.638  1.00 49.02           C  
ATOM   1461  OG  SER H 189       4.007   7.115  34.797  1.00 49.62           O  
ATOM   1462  C   SER H 189       4.851   8.630  32.579  1.00 36.25           C  
ATOM   1463  O   SER H 189       5.811   8.357  33.300  1.00 47.65           O  
ATOM   1464  N   THR H 190       4.974   8.759  31.240  1.00 34.84           N  
ATOM   1465  CA  THR H 190       6.247   8.565  30.607  1.00 33.72           C  
ATOM   1466  CB  THR H 190       6.265   7.403  29.658  1.00 40.72           C  
ATOM   1467  OG1 THR H 190       5.874   6.218  30.333  1.00 42.89           O  
ATOM   1468  CG2 THR H 190       7.693   7.236  29.112  1.00 38.96           C  
ATOM   1469  C   THR H 190       6.577   9.795  29.811  1.00 32.37           C  
ATOM   1470  O   THR H 190       5.691  10.485  29.312  1.00 39.59           O  
ATOM   1471  N   ALA H 191       7.888  10.101  29.690  1.00 28.22           N  
ATOM   1472  CA  ALA H 191       8.346  11.234  28.932  1.00 27.48           C  
ATOM   1473  CB  ALA H 191       9.207  12.210  29.751  1.00 35.15           C  
ATOM   1474  C   ALA H 191       9.207  10.700  27.828  1.00 27.66           C  
ATOM   1475  O   ALA H 191       9.898   9.698  28.009  1.00 34.46           O  
ATOM   1476  N   PHE H 192       9.184  11.350  26.643  1.00 31.41           N  
ATOM   1477  CA  PHE H 192       9.948  10.831  25.542  1.00 30.45           C  
ATOM   1478  CB  PHE H 192       9.086  10.311  24.377  1.00 29.44           C  
ATOM   1479  CG  PHE H 192       8.185   9.222  24.858  1.00 31.18           C  
ATOM   1480  CD1 PHE H 192       8.622   7.919  24.933  1.00 32.78           C  
ATOM   1481  CD2 PHE H 192       6.896   9.508  25.242  1.00 31.09           C  
ATOM   1482  CE1 PHE H 192       7.784   6.922  25.376  1.00 33.09           C  
ATOM   1483  CE2 PHE H 192       6.053   8.516  25.684  1.00 31.89           C  
ATOM   1484  CZ  PHE H 192       6.496   7.216  25.753  1.00 32.20           C  
ATOM   1485  C   PHE H 192      10.788  11.922  24.949  1.00 30.95           C  
ATOM   1486  O   PHE H 192      10.456  13.105  25.025  1.00 29.94           O  
ATOM   1487  N   MET H 193      11.931  11.521  24.352  1.00 25.88           N  
ATOM   1488  CA  MET H 193      12.798  12.429  23.655  1.00 28.16           C  
ATOM   1489  CB  MET H 193      14.138  12.674  24.368  1.00 33.73           C  
ATOM   1490  CG  MET H 193      15.058  13.642  23.621  1.00 35.10           C  
ATOM   1491  SD  MET H 193      16.632  13.986  24.464  1.00 39.15           S  
ATOM   1492  CE  MET H 193      17.227  12.272  24.404  1.00 35.78           C  
ATOM   1493  C   MET H 193      13.120  11.799  22.335  1.00 28.89           C  
ATOM   1494  O   MET H 193      13.556  10.651  22.273  1.00 35.02           O  
ATOM   1495  N   HIS H 194      12.923  12.552  21.238  1.00 33.62           N  
ATOM   1496  CA  HIS H 194      13.177  12.027  19.927  1.00 34.65           C  
ATOM   1497  ND1 HIS H 194      10.228  10.652  18.576  1.00 24.67           N  
ATOM   1498  CG  HIS H 194      10.723  11.775  19.200  1.00 47.27           C  
ATOM   1499  CB  HIS H 194      12.071  12.360  18.911  1.00 44.13           C  
ATOM   1500  NE2 HIS H 194       8.632  11.376  19.946  1.00 54.03           N  
ATOM   1501  CD2 HIS H 194       9.737  12.203  20.036  1.00 21.38           C  
ATOM   1502  CE1 HIS H 194       8.974  10.460  19.057  1.00 23.87           C  
ATOM   1503  C   HIS H 194      14.382  12.724  19.386  1.00 34.99           C  
ATOM   1504  O   HIS H 194      14.486  13.948  19.455  1.00 41.55           O  
ATOM   1505  N   LEU H 195      15.336  11.952  18.836  1.00 35.08           N  
ATOM   1506  CA  LEU H 195      16.485  12.537  18.205  1.00 34.85           C  
ATOM   1507  CB  LEU H 195      17.815  11.985  18.741  1.00 39.46           C  
ATOM   1508  CG  LEU H 195      18.092  12.370  20.206  1.00 39.69           C  
ATOM   1509  CD1 LEU H 195      19.385  11.724  20.715  1.00 40.48           C  
ATOM   1510  CD2 LEU H 195      18.112  13.895  20.393  1.00 39.57           C  
ATOM   1511  C   LEU H 195      16.384  12.179  16.749  1.00 36.34           C  
ATOM   1512  O   LEU H 195      16.242  11.007  16.402  1.00 41.70           O  
ATOM   1513  N   ASN H 196      16.460  13.191  15.858  0.90 37.15           N  
ATOM   1514  CA  ASN H 196      16.294  12.967  14.445  0.90 37.14           C  
ATOM   1515  CB  ASN H 196      15.303  13.938  13.776  0.90 45.20           C  
ATOM   1516  CG  ASN H 196      13.896  13.662  14.278  0.75 27.51           C  
ATOM   1517  OD1 ASN H 196      13.430  12.525  14.267  0.75 28.01           O  
ATOM   1518  ND2 ASN H 196      13.200  14.736  14.737  0.75 30.40           N  
ATOM   1519  C   ASN H 196      17.597  13.214  13.751  0.90 37.47           C  
ATOM   1520  O   ASN H 196      18.493  13.857  14.294  0.90 43.48           O  
ATOM   1521  N   SER H 197      17.718  12.685  12.513  1.00 37.70           N  
ATOM   1522  CA  SER H 197      18.871  12.870  11.673  1.00 36.88           C  
ATOM   1523  CB  SER H 197      18.950  14.277  11.043  1.00 44.23           C  
ATOM   1524  OG  SER H 197      19.106  15.268  12.048  1.00 47.48           O  
ATOM   1525  C   SER H 197      20.117  12.602  12.455  1.00 35.10           C  
ATOM   1526  O   SER H 197      20.989  13.460  12.567  1.00 41.43           O  
ATOM   1527  N   LEU H 198      20.240  11.371  12.986  1.00 31.75           N  
ATOM   1528  CA  LEU H 198      21.340  11.012  13.838  1.00 32.60           C  
ATOM   1529  CB  LEU H 198      21.175   9.629  14.490  1.00 29.43           C  
ATOM   1530  CG  LEU H 198      20.009   9.571  15.493  1.00 29.51           C  
ATOM   1531  CD1 LEU H 198      19.876   8.179  16.128  1.00 29.61           C  
ATOM   1532  CD2 LEU H 198      20.131  10.684  16.543  1.00 29.48           C  
ATOM   1533  C   LEU H 198      22.641  11.029  13.101  1.00 34.03           C  
ATOM   1534  O   LEU H 198      22.743  10.652  11.933  1.00 32.33           O  
ATOM   1535  N   THR H 199      23.681  11.493  13.822  1.00 43.07           N  
ATOM   1536  CA  THR H 199      25.027  11.601  13.344  1.00 42.77           C  
ATOM   1537  CB  THR H 199      25.405  13.028  13.061  1.00 38.36           C  
ATOM   1538  OG1 THR H 199      26.769  13.122  12.691  1.00 39.72           O  
ATOM   1539  CG2 THR H 199      25.089  13.903  14.282  1.00 37.26           C  
ATOM   1540  C   THR H 199      25.917  11.035  14.412  1.00 42.69           C  
ATOM   1541  O   THR H 199      25.454  10.666  15.489  1.00 37.39           O  
ATOM   1542  N   SER H 200      27.227  10.927  14.129  1.00 44.84           N  
ATOM   1543  CA  SER H 200      28.164  10.350  15.054  1.00 47.04           C  
ATOM   1544  CB  SER H 200      29.576  10.217  14.458  1.00 52.40           C  
ATOM   1545  OG  SER H 200      30.095  11.500  14.136  1.00 59.54           O  
ATOM   1546  C   SER H 200      28.269  11.212  16.277  1.00 48.23           C  
ATOM   1547  O   SER H 200      28.610  10.734  17.357  1.00 52.73           O  
ATOM   1548  N   GLU H 201      27.971  12.514  16.129  1.00 40.46           N  
ATOM   1549  CA  GLU H 201      28.061  13.476  17.192  1.00 41.26           C  
ATOM   1550  CB  GLU H 201      27.682  14.888  16.719  1.00 49.69           C  
ATOM   1551  CG  GLU H 201      28.603  15.437  15.633  1.00 54.93           C  
ATOM   1552  CD  GLU H 201      29.937  15.749  16.283  1.00 58.25           C  
ATOM   1553  OE1 GLU H 201      30.052  15.532  17.518  1.00 61.83           O  
ATOM   1554  OE2 GLU H 201      30.857  16.211  15.558  1.00 61.24           O1-
ATOM   1555  C   GLU H 201      27.078  13.116  18.262  1.00 40.13           C  
ATOM   1556  O   GLU H 201      27.302  13.387  19.440  1.00 47.81           O  
ATOM   1557  N   ASP H 202      25.940  12.530  17.851  1.00 38.10           N  
ATOM   1558  CA  ASP H 202      24.824  12.177  18.683  1.00 36.71           C  
ATOM   1559  CB  ASP H 202      23.582  11.793  17.860  1.00 37.19           C  
ATOM   1560  CG  ASP H 202      23.043  13.067  17.215  1.00 40.26           C  
ATOM   1561  OD1 ASP H 202      23.178  14.152  17.840  1.00 41.48           O  
ATOM   1562  OD2 ASP H 202      22.490  12.971  16.086  1.00 40.09           O1-
ATOM   1563  C   ASP H 202      25.134  11.054  19.634  1.00 36.05           C  
ATOM   1564  O   ASP H 202      24.403  10.859  20.603  1.00 36.77           O  
ATOM   1565  N   SER H 203      26.163  10.231  19.367  1.00 39.52           N  
ATOM   1566  CA  SER H 203      26.421   9.133  20.258  1.00 39.88           C  
ATOM   1567  CB  SER H 203      27.612   8.270  19.806  1.00 37.75           C  
ATOM   1568  OG  SER H 203      27.365   7.755  18.506  1.00 38.94           O  
ATOM   1569  C   SER H 203      26.740   9.687  21.614  1.00 39.63           C  
ATOM   1570  O   SER H 203      27.613  10.544  21.749  1.00 38.49           O  
ATOM   1571  N   ALA H 204      26.032   9.206  22.661  1.00 34.04           N  
ATOM   1572  CA  ALA H 204      26.289   9.699  23.987  1.00 33.03           C  
ATOM   1573  CB  ALA H 204      26.123  11.223  24.109  1.00 34.08           C  
ATOM   1574  C   ALA H 204      25.311   9.066  24.930  1.00 32.88           C  
ATOM   1575  O   ALA H 204      24.516   8.213  24.540  1.00 33.22           O  
ATOM   1576  N   VAL H 205      25.385   9.449  26.223  1.00 30.72           N  
ATOM   1577  CA  VAL H 205      24.464   8.956  27.205  1.00 30.02           C  
ATOM   1578  CB  VAL H 205      25.121   8.566  28.498  1.00 37.40           C  
ATOM   1579  CG1 VAL H 205      24.030   8.161  29.504  1.00 36.25           C  
ATOM   1580  CG2 VAL H 205      26.142   7.453  28.206  1.00 38.46           C  
ATOM   1581  C   VAL H 205      23.518  10.082  27.482  1.00 29.54           C  
ATOM   1582  O   VAL H 205      23.942  11.228  27.629  1.00 37.01           O  
ATOM   1583  N   TYR H 206      22.202   9.786  27.547  1.00 29.59           N  
ATOM   1584  CA  TYR H 206      21.240  10.831  27.752  1.00 29.41           C  
ATOM   1585  CB  TYR H 206      20.183  10.924  26.635  1.00 24.78           C  
ATOM   1586  CG  TYR H 206      20.861  11.332  25.369  1.00 25.61           C  
ATOM   1587  CD1 TYR H 206      21.445  10.400  24.544  1.00 25.18           C  
ATOM   1588  CD2 TYR H 206      20.909  12.654  24.998  1.00 26.36           C  
ATOM   1589  CE1 TYR H 206      22.069  10.780  23.377  1.00 26.36           C  
ATOM   1590  CE2 TYR H 206      21.530  13.042  23.835  1.00 27.21           C  
ATOM   1591  CZ  TYR H 206      22.111  12.104  23.018  1.00 26.74           C  
ATOM   1592  OH  TYR H 206      22.748  12.503  21.824  1.00 28.28           O  
ATOM   1593  C   TYR H 206      20.505  10.564  29.030  1.00 28.76           C  
ATOM   1594  O   TYR H 206      20.123   9.429  29.313  1.00 24.80           O  
ATOM   1595  N   TYR H 207      20.282  11.630  29.832  1.00 28.07           N  
ATOM   1596  CA  TYR H 207      19.632  11.479  31.103  1.00 28.71           C  
ATOM   1597  CB  TYR H 207      20.447  11.987  32.309  1.00 31.01           C  
ATOM   1598  CG  TYR H 207      21.732  11.247  32.459  1.00 30.97           C  
ATOM   1599  CD1 TYR H 207      21.784  10.055  33.143  1.00 30.70           C  
ATOM   1600  CD2 TYR H 207      22.892  11.750  31.918  1.00 31.37           C  
ATOM   1601  CE1 TYR H 207      22.974   9.379  33.286  1.00 31.07           C  
ATOM   1602  CE2 TYR H 207      24.085  11.079  32.060  1.00 31.86           C  
ATOM   1603  CZ  TYR H 207      24.127   9.890  32.745  1.00 32.26           C  
ATOM   1604  OH  TYR H 207      25.345   9.196  32.894  1.00 32.63           O  
ATOM   1605  C   TYR H 207      18.398  12.327  31.132  1.00 28.88           C  
ATOM   1606  O   TYR H 207      18.343  13.404  30.539  1.00 31.58           O  
ATOM   1607  N   CYS H 208      17.357  11.821  31.824  1.00 27.94           N  
ATOM   1608  CA  CYS H 208      16.166  12.572  32.085  1.00 28.69           C  
ATOM   1609  CB  CYS H 208      14.858  11.789  31.804  1.00 39.98           C  
ATOM   1610  SG  CYS H 208      14.746  10.213  32.713  1.00 44.79           S  
ATOM   1611  C   CYS H 208      16.233  12.870  33.553  1.00 29.43           C  
ATOM   1612  O   CYS H 208      16.720  12.047  34.327  1.00 40.70           O  
ATOM   1613  N   ALA H 209      15.792  14.075  33.969  1.00 24.32           N  
ATOM   1614  CA  ALA H 209      15.837  14.440  35.360  1.00 23.88           C  
ATOM   1615  CB  ALA H 209      17.065  15.286  35.734  1.00 26.92           C  
ATOM   1616  C   ALA H 209      14.624  15.260  35.661  1.00 24.83           C  
ATOM   1617  O   ALA H 209      14.058  15.905  34.781  1.00 27.71           O  
ATOM   1618  N   ARG H 210      14.201  15.252  36.939  1.00 26.86           N  
ATOM   1619  CA  ARG H 210      13.014  15.936  37.352  1.00 25.98           C  
ATOM   1620  CB  ARG H 210      12.196  15.085  38.341  1.00 32.48           C  
ATOM   1621  CG  ARG H 210      10.868  15.699  38.783  1.00 33.45           C  
ATOM   1622  CD  ARG H 210      10.085  14.821  39.767  1.00 36.77           C  
ATOM   1623  NE  ARG H 210      10.709  14.965  41.115  1.00 38.05           N  
ATOM   1624  CZ  ARG H 210       9.987  14.683  42.240  1.00 38.52           C  
ATOM   1625  NH1 ARG H 210       8.694  14.259  42.137  1.00 36.51           N1+
ATOM   1626  NH2 ARG H 210      10.555  14.815  43.473  1.00 37.54           N  
ATOM   1627  C   ARG H 210      13.430  17.190  38.049  1.00 27.19           C  
ATOM   1628  O   ARG H 210      14.485  17.232  38.680  1.00 33.23           O  
ATOM   1629  N   THR H 211      12.608  18.254  37.928  1.00 33.46           N  
ATOM   1630  CA  THR H 211      12.889  19.519  38.550  1.00 33.64           C  
ATOM   1631  CB  THR H 211      12.798  20.690  37.616  1.00 33.01           C  
ATOM   1632  OG1 THR H 211      11.482  20.809  37.096  1.00  0.00           O  
ATOM   1633  CG2 THR H 211      13.809  20.485  36.475  1.00  0.00           C  
ATOM   1634  C   THR H 211      11.859  19.712  39.604  1.00 33.68           C  
ATOM   1635  O   THR H 211      10.699  19.365  39.389  1.00 31.92           O  
ATOM   1636  N   GLY H 212      12.236  20.207  40.773  1.00 53.06           N  
ATOM   1637  CA  GLY H 212      11.127  20.610  41.561  1.00 54.69           C  
ATOM   1638  C   GLY H 212      10.948  22.045  41.187  1.00 57.15           C  
ATOM   1639  O   GLY H 212      11.857  22.650  40.623  1.00 55.86           O  
ATOM   1640  N   TYR H 213       9.765  22.625  41.443  1.00 57.67           N  
ATOM   1641  CA  TYR H 213       9.636  24.035  41.231  1.00 58.85           C  
ATOM   1642  CB  TYR H 213       8.868  24.406  39.956  1.00 60.02           C  
ATOM   1643  CG  TYR H 213       8.676  25.881  39.977  1.00 59.16           C  
ATOM   1644  CD1 TYR H 213       9.733  26.745  39.810  1.00 65.60           C  
ATOM   1645  CD2 TYR H 213       7.418  26.401  40.144  1.00 61.83           C  
ATOM   1646  CE1 TYR H 213       9.545  28.108  39.830  1.00 62.90           C  
ATOM   1647  CE2 TYR H 213       7.223  27.760  40.163  1.00 64.85           C  
ATOM   1648  CZ  TYR H 213       8.283  28.619  40.005  1.00 64.76           C  
ATOM   1649  OH  TYR H 213       8.077  30.015  40.027  1.00 64.56           O  
ATOM   1650  C   TYR H 213       8.910  24.583  42.410  1.00 61.45           C  
ATOM   1651  O   TYR H 213       7.782  24.184  42.700  1.00 61.05           O  
ATOM   1652  N   TYR H 214       9.554  25.520  43.128  1.00 61.20           N  
ATOM   1653  CA  TYR H 214       8.942  26.090  44.290  1.00 62.02           C  
ATOM   1654  CB  TYR H 214       9.674  25.769  45.609  1.00 64.37           C  
ATOM   1655  CG  TYR H 214       9.709  24.290  45.814  1.00 66.33           C  
ATOM   1656  CD1 TYR H 214       8.601  23.612  46.265  1.00 57.14           C  
ATOM   1657  CD2 TYR H 214      10.865  23.585  45.573  1.00 56.15           C  
ATOM   1658  CE1 TYR H 214       8.641  22.251  46.454  1.00 57.24           C  
ATOM   1659  CE2 TYR H 214      10.913  22.222  45.761  1.00 57.59           C  
ATOM   1660  CZ  TYR H 214       9.800  21.554  46.200  1.00 73.68           C  
ATOM   1661  OH  TYR H 214       9.842  20.155  46.395  1.00 62.35           O  
ATOM   1662  C   TYR H 214       8.996  27.577  44.136  1.00 61.42           C  
ATOM   1663  O   TYR H 214       9.906  28.129  43.520  1.00 61.05           O  
ATOM   1664  N   TYR H 215       7.989  28.269  44.692  1.00 59.71           N  
ATOM   1665  CA  TYR H 215       7.950  29.698  44.614  1.00 59.61           C  
ATOM   1666  CB  TYR H 215       6.673  30.246  45.285  1.00 61.50           C  
ATOM   1667  CG  TYR H 215       6.845  31.684  45.649  1.00 69.73           C  
ATOM   1668  CD1 TYR H 215       6.735  32.693  44.722  1.00 70.28           C  
ATOM   1669  CD2 TYR H 215       7.097  32.015  46.962  1.00 71.57           C  
ATOM   1670  CE1 TYR H 215       6.892  34.007  45.104  1.00 70.51           C  
ATOM   1671  CE2 TYR H 215       7.256  33.323  47.350  1.00 73.26           C  
ATOM   1672  CZ  TYR H 215       7.154  34.324  46.417  1.00 75.68           C  
ATOM   1673  OH  TYR H 215       7.314  35.669  46.808  1.00 74.62           O  
ATOM   1674  C   TYR H 215       9.140  30.287  45.311  1.00 60.40           C  
ATOM   1675  O   TYR H 215       9.829  31.136  44.747  1.00 61.11           O  
ATOM   1676  N   GLY H 216       9.420  29.853  46.557  1.00 56.97           N  
ATOM   1677  CA  GLY H 216      10.503  30.452  47.290  1.00 55.84           C  
ATOM   1678  C   GLY H 216      11.830  30.131  46.676  1.00 57.57           C  
ATOM   1679  O   GLY H 216      12.616  31.029  46.376  1.00 57.37           O  
ATOM   1680  N   ARG H 217      12.106  28.835  46.441  1.00 55.96           N  
ATOM   1681  CA  ARG H 217      13.385  28.472  45.909  1.00 55.56           C  
ATOM   1682  CB  ARG H 217      14.084  27.346  46.689  1.00 55.14           C  
ATOM   1683  CG  ARG H 217      14.499  27.756  48.104  1.00 64.35           C  
ATOM   1684  CD  ARG H 217      13.327  27.925  49.070  1.00 72.19           C  
ATOM   1685  NE  ARG H 217      13.066  26.595  49.691  1.00  0.00           N  
ATOM   1686  CZ  ARG H 217      12.203  25.717  49.098  1.00  0.00           C  
ATOM   1687  NH1 ARG H 217      11.549  26.072  47.953  1.00  0.00           N1+
ATOM   1688  NH2 ARG H 217      12.001  24.485  49.650  1.00  0.00           N  
ATOM   1689  C   ARG H 217      13.110  27.968  44.546  1.00 57.38           C  
ATOM   1690  O   ARG H 217      12.135  27.260  44.339  1.00 56.81           O  
ATOM   1691  N   SER H 218      13.980  28.290  43.586  1.00 55.97           N  
ATOM   1692  CA  SER H 218      13.726  27.969  42.218  1.00 53.11           C  
ATOM   1693  CB  SER H 218      14.714  28.633  41.241  1.00 58.53           C  
ATOM   1694  OG  SER H 218      16.023  28.120  41.446  1.00  0.00           O  
ATOM   1695  C   SER H 218      13.782  26.491  42.008  1.00 51.03           C  
ATOM   1696  O   SER H 218      13.499  25.692  42.898  1.00 47.34           O  
ATOM   1697  N   TYR H 219      14.086  26.112  40.758  1.00 50.32           N  
ATOM   1698  CA  TYR H 219      14.104  24.755  40.307  1.00 50.12           C  
ATOM   1699  CB  TYR H 219      14.102  24.614  38.781  1.00 50.02           C  
ATOM   1700  CG  TYR H 219      12.809  25.052  38.197  1.00 51.45           C  
ATOM   1701  CD1 TYR H 219      12.614  26.364  37.831  1.00 51.17           C  
ATOM   1702  CD2 TYR H 219      11.787  24.149  38.011  1.00 52.27           C  
ATOM   1703  CE1 TYR H 219      11.422  26.766  37.277  1.00 50.17           C  
ATOM   1704  CE2 TYR H 219      10.595  24.547  37.457  1.00 50.96           C  
ATOM   1705  CZ  TYR H 219      10.411  25.857  37.087  1.00 52.06           C  
ATOM   1706  OH  TYR H 219       9.187  26.268  36.516  1.00 52.20           O  
ATOM   1707  C   TYR H 219      15.344  24.051  40.727  1.00 51.56           C  
ATOM   1708  O   TYR H 219      16.412  24.648  40.829  1.00 52.79           O  
ATOM   1709  N   ALA H 220      15.205  22.747  41.029  1.00 47.88           N  
ATOM   1710  CA  ALA H 220      16.353  21.927  41.291  1.00 44.74           C  
ATOM   1711  CB  ALA H 220      16.639  21.731  42.789  1.00 42.36           C  
ATOM   1712  C   ALA H 220      16.057  20.578  40.717  1.00 45.31           C  
ATOM   1713  O   ALA H 220      14.939  20.087  40.853  1.00 43.99           O  
ATOM   1714  N   MET H 221      17.066  19.944  40.076  1.00 43.30           N  
ATOM   1715  CA  MET H 221      16.935  18.644  39.455  1.00 41.15           C  
ATOM   1716  CB  MET H 221      17.966  18.465  38.333  1.00 38.90           C  
ATOM   1717  CG  MET H 221      17.617  19.262  37.079  1.00 40.19           C  
ATOM   1718  SD  MET H 221      19.043  20.069  36.289  1.00 48.35           S  
ATOM   1719  CE  MET H 221      20.126  18.612  36.318  1.00 45.58           C  
ATOM   1720  C   MET H 221      17.230  17.620  40.511  1.00 44.08           C  
ATOM   1721  O   MET H 221      18.374  17.207  40.687  1.00 44.73           O  
ATOM   1722  N   ASP H 222      16.189  17.194  41.254  1.00 44.13           N  
ATOM   1723  CA  ASP H 222      16.363  16.301  42.370  1.00 46.64           C  
ATOM   1724  CB  ASP H 222      15.207  16.377  43.382  1.00 52.11           C  
ATOM   1725  CG  ASP H 222      13.869  16.045  42.741  1.00 64.84           C  
ATOM   1726  OD1 ASP H 222      13.809  15.760  41.516  1.00 69.00           O  
ATOM   1727  OD2 ASP H 222      12.867  16.108  43.498  1.00 71.42           O1-
ATOM   1728  C   ASP H 222      16.647  14.860  42.053  1.00 46.87           C  
ATOM   1729  O   ASP H 222      17.548  14.268  42.646  1.00 44.65           O  
ATOM   1730  N   TYR H 223      15.904  14.251  41.111  1.00 31.14           N  
ATOM   1731  CA  TYR H 223      16.051  12.847  40.828  1.00 31.26           C  
ATOM   1732  CB  TYR H 223      14.750  12.040  40.994  1.00 39.69           C  
ATOM   1733  CG  TYR H 223      14.412  11.920  42.443  1.00 43.42           C  
ATOM   1734  CD1 TYR H 223      13.817  12.953  43.133  1.00 45.27           C  
ATOM   1735  CD2 TYR H 223      14.679  10.746  43.107  1.00 43.91           C  
ATOM   1736  CE1 TYR H 223      13.511  12.815  44.468  1.00 48.59           C  
ATOM   1737  CE2 TYR H 223      14.375  10.602  44.438  1.00 46.98           C  
ATOM   1738  CZ  TYR H 223      13.790  11.639  45.123  1.00 49.00           C  
ATOM   1739  OH  TYR H 223      13.478  11.491  46.492  1.00 50.88           O  
ATOM   1740  C   TYR H 223      16.459  12.687  39.397  1.00 31.97           C  
ATOM   1741  O   TYR H 223      16.057  13.466  38.536  1.00 40.50           O  
ATOM   1742  N   TRP H 224      17.277  11.652  39.105  1.00 27.51           N  
ATOM   1743  CA  TRP H 224      17.756  11.455  37.764  1.00 27.82           C  
ATOM   1744  CB  TRP H 224      19.279  11.656  37.644  1.00 26.23           C  
ATOM   1745  CG  TRP H 224      19.765  13.063  37.916  1.00 28.10           C  
ATOM   1746  CD2 TRP H 224      20.468  13.879  36.966  1.00 27.78           C  
ATOM   1747  CD1 TRP H 224      19.693  13.790  39.069  1.00 27.54           C  
ATOM   1748  NE1 TRP H 224      20.303  15.009  38.896  1.00 27.49           N  
ATOM   1749  CE2 TRP H 224      20.787  15.077  37.607  1.00 27.54           C  
ATOM   1750  CE3 TRP H 224      20.827  13.648  35.668  1.00 27.20           C  
ATOM   1751  CZ2 TRP H 224      21.468  16.066  36.955  1.00 27.91           C  
ATOM   1752  CZ3 TRP H 224      21.509  14.649  35.013  1.00 27.35           C  
ATOM   1753  CH2 TRP H 224      21.824  15.835  35.644  1.00 27.86           C  
ATOM   1754  C   TRP H 224      17.484  10.038  37.348  1.00 29.55           C  
ATOM   1755  O   TRP H 224      17.301   9.152  38.182  1.00 29.76           O  
ATOM   1756  N   GLY H 225      17.426   9.800  36.020  1.00 30.54           N  
ATOM   1757  CA  GLY H 225      17.241   8.475  35.492  1.00 30.56           C  
ATOM   1758  C   GLY H 225      18.600   7.836  35.411  1.00 31.94           C  
ATOM   1759  O   GLY H 225      19.611   8.490  35.660  1.00 34.13           O  
ATOM   1760  N   GLN H 226      18.652   6.531  35.066  1.00 36.53           N  
ATOM   1761  CA  GLN H 226      19.887   5.789  34.981  1.00 37.23           C  
ATOM   1762  CB  GLN H 226      19.741   4.260  34.872  1.00 39.54           C  
ATOM   1763  CG  GLN H 226      19.222   3.750  33.529  1.00 43.39           C  
ATOM   1764  CD  GLN H 226      17.706   3.764  33.530  1.00 43.59           C  
ATOM   1765  OE1 GLN H 226      17.069   4.376  34.386  1.00 44.46           O  
ATOM   1766  NE2 GLN H 226      17.112   3.057  32.535  1.00 43.38           N  
ATOM   1767  C   GLN H 226      20.692   6.227  33.791  1.00 37.04           C  
ATOM   1768  O   GLN H 226      21.911   6.072  33.776  1.00 41.42           O  
ATOM   1769  N   GLY H 227      20.030   6.713  32.723  1.00 37.77           N  
ATOM   1770  CA  GLY H 227      20.754   7.143  31.556  1.00 36.53           C  
ATOM   1771  C   GLY H 227      20.560   6.129  30.472  1.00 37.35           C  
ATOM   1772  O   GLY H 227      20.393   4.938  30.736  1.00 27.59           O  
ATOM   1773  N   THR H 228      20.559   6.596  29.206  1.00 31.69           N  
ATOM   1774  CA  THR H 228      20.408   5.716  28.081  1.00 32.20           C  
ATOM   1775  CB  THR H 228      19.146   5.951  27.303  1.00 31.93           C  
ATOM   1776  OG1 THR H 228      18.011   5.771  28.139  1.00 32.40           O  
ATOM   1777  CG2 THR H 228      19.105   4.959  26.128  1.00 31.12           C  
ATOM   1778  C   THR H 228      21.547   5.974  27.143  1.00 32.82           C  
ATOM   1779  O   THR H 228      21.832   7.118  26.791  1.00 31.71           O  
ATOM   1780  N   SER H 229      22.225   4.902  26.687  1.00 36.10           N  
ATOM   1781  CA  SER H 229      23.348   5.119  25.822  1.00 36.34           C  
ATOM   1782  CB  SER H 229      24.553   4.214  26.136  1.00 42.44           C  
ATOM   1783  OG  SER H 229      24.202   2.853  25.951  1.00 60.26           O  
ATOM   1784  C   SER H 229      22.930   4.874  24.407  1.00 35.79           C  
ATOM   1785  O   SER H 229      22.381   3.825  24.074  1.00 40.94           O  
ATOM   1786  N   VAL H 230      23.183   5.870  23.536  1.00 31.56           N  
ATOM   1787  CA  VAL H 230      22.836   5.761  22.149  1.00 32.74           C  
ATOM   1788  CB  VAL H 230      22.036   6.935  21.651  1.00 31.36           C  
ATOM   1789  CG1 VAL H 230      21.905   6.845  20.124  1.00 37.71           C  
ATOM   1790  CG2 VAL H 230      20.680   6.943  22.374  1.00 38.82           C  
ATOM   1791  C   VAL H 230      24.109   5.719  21.366  1.00 33.81           C  
ATOM   1792  O   VAL H 230      24.968   6.585  21.512  1.00 32.82           O  
ATOM   1793  N   THR H 231      24.266   4.685  20.517  1.00 35.95           N  
ATOM   1794  CA  THR H 231      25.449   4.596  19.710  1.00 36.35           C  
ATOM   1795  CB  THR H 231      26.224   3.331  19.934  1.00 34.48           C  
ATOM   1796  OG1 THR H 231      26.616   3.237  21.297  1.00 34.65           O  
ATOM   1797  CG2 THR H 231      27.465   3.341  19.024  1.00 34.18           C  
ATOM   1798  C   THR H 231      25.016   4.623  18.282  1.00 37.77           C  
ATOM   1799  O   THR H 231      24.188   3.818  17.857  1.00 36.71           O  
ATOM   1800  N   VAL H 232      25.560   5.565  17.488  1.00 35.23           N  
ATOM   1801  CA  VAL H 232      25.144   5.624  16.118  1.00 35.70           C  
ATOM   1802  CB  VAL H 232      24.777   7.007  15.670  1.00 41.56           C  
ATOM   1803  CG1 VAL H 232      24.351   6.944  14.195  1.00 41.88           C  
ATOM   1804  CG2 VAL H 232      23.688   7.561  16.607  1.00 41.81           C  
ATOM   1805  C   VAL H 232      26.278   5.150  15.274  1.00 37.49           C  
ATOM   1806  O   VAL H 232      27.348   5.756  15.256  1.00 44.90           O  
ATOM   1807  N   SER H 233      26.064   4.044  14.538  0.90 44.05           N  
ATOM   1808  CA  SER H 233      27.129   3.524  13.736  0.90 46.08           C  
ATOM   1809  CB  SER H 233      28.090   2.612  14.518  0.90 54.84           C  
ATOM   1810  OG  SER H 233      29.117   2.131  13.664  0.90 54.86           O  
ATOM   1811  C   SER H 233      26.540   2.700  12.641  0.90 47.66           C  
ATOM   1812  O   SER H 233      25.395   2.255  12.718  0.90 55.54           O  
ATOM   1813  N   SER H 234      27.334   2.485  11.575  1.00 54.73           N  
ATOM   1814  CA  SER H 234      26.896   1.713  10.454  1.00 56.01           C  
ATOM   1815  CB  SER H 234      27.447   2.235   9.118  1.00 55.98           C  
ATOM   1816  OG  SER H 234      26.952   3.541   8.861  1.00 53.95           O  
ATOM   1817  C   SER H 234      27.423   0.292  10.629  1.00 55.84           C  
ATOM   1818  O   SER H 234      27.882  -0.046  11.755  1.00 56.84           O  
ATOM   1819  OXT SER H 234      27.381  -0.473   9.629  1.00  0.00           O1-
TER    1820      SER H 234 
CONECT  155  703
CONECT  703  155
CONECT 1018 1610
CONECT 1610 1018
END
