# Supplementary material for: Fully automated antibody structure prediction using BIOVIA tools: Validation study
Source: PLoS One. 2017 May 18;12(5):e0177923. doi: 10.1371/journal.pone.0177923 (PMC5436848; doi:10.1371/journal.pone.0177923)
Supplement: S2 Dataset — Predicted structures using the Top5 framework method, Chothia CDR definition with canonical filtering and generating 50 models. These were used in the comparison against predictions using no filtering. (ZIP) [file pone.0177923.s004.zip › 4PS4_LH_FV_FinalModel.pdb]

REMARK   Accelrys Discovery Studio PDB file
REMARK   Created:  2015-04-10T08:17:26Z
SSBOND   1 CYS L   23    CYS L   88                                     
SSBOND   2 CYS H  128    CYS H  203                                     
ATOM      1  N   GLU L   1      28.113  34.735  26.037  1.00 56.07           N1+
ATOM      2  CA  GLU L   1      27.387  33.645  26.731  1.00 54.61           C  
ATOM      3  CB  GLU L   1      27.279  32.412  25.820  1.00 55.56           C  
ATOM      4  CG  GLU L   1      26.518  31.250  26.457  1.00 65.13           C  
ATOM      5  CD  GLU L   1      25.041  31.606  26.450  1.00109.54           C  
ATOM      6  OE1 GLU L   1      24.684  32.619  25.792  1.00 78.62           O  
ATOM      7  OE2 GLU L   1      24.250  30.871  27.098  1.00 98.62           O1-
ATOM      8  C   GLU L   1      28.093  33.240  27.987  1.00 51.93           C  
ATOM      9  O   GLU L   1      29.309  33.065  28.001  1.00 54.11           O  
ATOM     10  N   ILE L   2      27.327  33.060  29.079  1.00 46.01           N  
ATOM     11  CA  ILE L   2      27.882  32.717  30.359  1.00 43.47           C  
ATOM     12  CB  ILE L   2      26.846  32.562  31.436  1.00 44.76           C  
ATOM     13  CG1 ILE L   2      26.034  33.852  31.638  1.00 41.47           C  
ATOM     14  CG2 ILE L   2      27.580  32.109  32.709  1.00 41.56           C  
ATOM     15  CD1 ILE L   2      26.844  34.994  32.238  1.00 46.88           C  
ATOM     16  C   ILE L   2      28.552  31.386  30.246  1.00 45.49           C  
ATOM     17  O   ILE L   2      28.035  30.460  29.625  1.00 48.19           O  
ATOM     18  N   VAL L   3      29.756  31.263  30.831  1.00 39.95           N  
ATOM     19  CA  VAL L   3      30.429  30.000  30.794  1.00 38.52           C  
ATOM     20  CB  VAL L   3      31.695  30.038  29.992  1.00 42.52           C  
ATOM     21  CG1 VAL L   3      32.707  30.936  30.722  1.00 41.41           C  
ATOM     22  CG2 VAL L   3      32.183  28.599  29.771  1.00 38.18           C  
ATOM     23  C   VAL L   3      30.804  29.664  32.202  1.00 41.03           C  
ATOM     24  O   VAL L   3      31.156  30.549  32.981  1.00 38.57           O  
ATOM     25  N   LEU L   4      30.715  28.370  32.574  1.00 38.49           N  
ATOM     26  CA  LEU L   4      31.092  27.982  33.904  1.00 36.73           C  
ATOM     27  CB  LEU L   4      30.099  27.029  34.596  1.00 36.54           C  
ATOM     28  CG  LEU L   4      28.761  27.682  34.997  1.00 37.09           C  
ATOM     29  CD1 LEU L   4      28.964  28.767  36.066  1.00 40.59           C  
ATOM     30  CD2 LEU L   4      27.991  28.194  33.775  1.00 48.74           C  
ATOM     31  C   LEU L   4      32.401  27.272  33.821  1.00 38.71           C  
ATOM     32  O   LEU L   4      32.533  26.269  33.122  1.00 40.59           O  
ATOM     33  N   THR L   5      33.414  27.782  34.547  1.00 36.27           N  
ATOM     34  CA  THR L   5      34.708  27.171  34.500  1.00 36.65           C  
ATOM     35  CB  THR L   5      35.799  28.136  34.134  1.00 40.08           C  
ATOM     36  OG1 THR L   5      35.531  28.716  32.865  1.00 45.33           O  
ATOM     37  CG2 THR L   5      37.139  27.384  34.098  1.00 46.10           C  
ATOM     38  C   THR L   5      35.019  26.641  35.863  1.00 36.25           C  
ATOM     39  O   THR L   5      34.995  27.376  36.849  1.00 39.88           O  
ATOM     40  N   GLN L   6      35.325  25.332  35.950  1.00 35.21           N  
ATOM     41  CA  GLN L   6      35.637  24.763  37.230  1.00 33.45           C  
ATOM     42  CB  GLN L   6      34.912  23.440  37.530  1.00 33.99           C  
ATOM     43  CG  GLN L   6      33.397  23.579  37.679  1.00 29.31           C  
ATOM     44  CD  GLN L   6      32.837  22.196  37.978  1.00 39.82           C  
ATOM     45  OE1 GLN L   6      32.036  21.654  37.216  1.00 34.42           O  
ATOM     46  NE2 GLN L   6      33.267  21.606  39.125  1.00 31.03           N  
ATOM     47  C   GLN L   6      37.102  24.472  37.277  1.00 36.35           C  
ATOM     48  O   GLN L   6      37.707  24.099  36.272  1.00 37.67           O  
ATOM     49  N   SER L   7      37.715  24.676  38.462  1.00 37.53           N  
ATOM     50  CA  SER L   7      39.108  24.382  38.655  0.79 39.38           C  
ATOM     51  CB  SER L   7      40.030  25.615  38.624  0.79 40.53           C  
ATOM     52  OG  SER L   7      40.129  26.131  37.306  0.79 55.83           O  
ATOM     53  C   SER L   7      39.246  23.791  40.019  1.00 37.80           C  
ATOM     54  O   SER L   7      38.473  24.118  40.921  1.00 40.01           O  
ATOM     55  N   PRO L   8      40.196  22.914  40.210  1.00 38.05           N  
ATOM     56  CA  PRO L   8      41.082  22.445  39.175  1.00 38.88           C  
ATOM     57  CD  PRO L   8      40.733  22.673  41.538  1.00 39.34           C  
ATOM     58  CB  PRO L   8      42.325  21.914  39.891  1.00 38.15           C  
ATOM     59  CG  PRO L   8      41.847  21.637  41.326  1.00 39.17           C  
ATOM     60  C   PRO L   8      40.371  21.379  38.407  1.00 39.12           C  
ATOM     61  O   PRO L   8      39.296  20.965  38.832  1.00 40.21           O  
ATOM     62  N   ALA L   9      40.928  20.939  37.264  1.00 34.88           N  
ATOM     63  CA  ALA L   9      40.306  19.895  36.502  1.00 34.56           C  
ATOM     64  CB  ALA L   9      41.047  19.586  35.191  1.00 37.80           C  
ATOM     65  C   ALA L   9      40.302  18.643  37.322  1.00 35.08           C  
ATOM     66  O   ALA L   9      39.307  17.921  37.362  1.00 35.11           O  
ATOM     67  N   THR L  10      41.429  18.343  37.997  1.00 32.88           N  
ATOM     68  CA  THR L  10      41.490  17.156  38.802  0.95 31.84           C  
ATOM     69  CB  THR L  10      42.308  16.059  38.182  0.83 35.24           C  
ATOM     70  OG1 THR L  10      41.796  15.726  36.900  1.00 57.93           O  
ATOM     71  CG2 THR L  10      42.248  14.823  39.093  1.00 48.19           C  
ATOM     72  C   THR L  10      42.144  17.532  40.092  1.00 34.85           C  
ATOM     73  O   THR L  10      42.991  18.424  40.131  1.00 36.22           O  
ATOM     74  N   LEU L  11      41.755  16.861  41.193  1.00 29.86           N  
ATOM     75  CA  LEU L  11      42.308  17.190  42.475  1.00 32.69           C  
ATOM     76  CB  LEU L  11      41.287  17.975  43.318  1.00 34.62           C  
ATOM     77  CG  LEU L  11      41.759  18.429  44.705  1.00 39.71           C  
ATOM     78  CD1 LEU L  11      42.910  19.442  44.605  1.00 49.77           C  
ATOM     79  CD2 LEU L  11      40.575  18.967  45.524  1.00 40.26           C  
ATOM     80  C   LEU L  11      42.621  15.899  43.172  1.00 33.59           C  
ATOM     81  O   LEU L  11      41.803  14.981  43.185  1.00 34.11           O  
ATOM     82  N   SER L  12      43.829  15.781  43.762  1.00 30.98           N  
ATOM     83  CA  SER L  12      44.146  14.553  44.440  1.00 29.99           C  
ATOM     84  CB  SER L  12      45.411  13.855  43.905  1.00 31.42           C  
ATOM     85  OG  SER L  12      45.198  13.413  42.572  1.00 46.17           O  
ATOM     86  C   SER L  12      44.378  14.857  45.887  1.00 31.46           C  
ATOM     87  O   SER L  12      45.280  15.612  46.245  1.00 36.57           O  
ATOM     88  N   LEU L  13      43.552  14.254  46.764  1.00 30.61           N  
ATOM     89  CA  LEU L  13      43.674  14.487  48.173  1.00 29.78           C  
ATOM     90  CB  LEU L  13      42.583  15.416  48.731  1.00 31.19           C  
ATOM     91  CG  LEU L  13      42.609  16.841  48.139  1.00 44.18           C  
ATOM     92  CD1 LEU L  13      41.493  17.708  48.740  1.00 34.50           C  
ATOM     93  CD2 LEU L  13      43.995  17.489  48.271  1.00 36.19           C  
ATOM     94  C   LEU L  13      43.520  13.170  48.863  1.00 33.03           C  
ATOM     95  O   LEU L  13      42.985  12.217  48.301  1.00 30.50           O  
ATOM     96  N   SER L  14      44.032  13.077  50.105  1.00 34.94           N  
ATOM     97  CA  SER L  14      43.885  11.873  50.866  1.00 34.85           C  
ATOM     98  CB  SER L  14      45.052  11.624  51.837  1.00 38.23           C  
ATOM     99  OG  SER L  14      46.260  11.457  51.108  1.00 47.36           O  
ATOM    100  C   SER L  14      42.630  12.002  51.665  1.00 34.39           C  
ATOM    101  O   SER L  14      42.069  13.087  51.806  1.00 37.68           O  
ATOM    102  N   PRO L  15      42.166  10.908  52.197  1.00 35.67           N  
ATOM    103  CA  PRO L  15      40.969  10.980  52.978  1.00 35.51           C  
ATOM    104  CD  PRO L  15      42.288   9.633  51.511  1.00 50.80           C  
ATOM    105  CB  PRO L  15      40.509   9.538  53.167  1.00 34.26           C  
ATOM    106  CG  PRO L  15      41.034   8.833  51.903  1.00 38.98           C  
ATOM    107  C   PRO L  15      41.224  11.736  54.239  1.00 39.28           C  
ATOM    108  O   PRO L  15      42.336  11.673  54.762  1.00 39.29           O  
ATOM    109  N   GLY L  16      40.211  12.477  54.724  1.00 37.85           N  
ATOM    110  CA  GLY L  16      40.343  13.217  55.943  1.00 34.91           C  
ATOM    111  C   GLY L  16      40.712  14.631  55.621  1.00 37.81           C  
ATOM    112  O   GLY L  16      40.562  15.518  56.460  1.00 40.78           O  
ATOM    113  N   GLU L  17      41.192  14.891  54.391  1.00 35.68           N  
ATOM    114  CA  GLU L  17      41.602  16.226  54.061  1.00 35.58           C  
ATOM    115  CB  GLU L  17      42.684  16.294  52.974  1.00 36.69           C  
ATOM    116  CG  GLU L  17      44.020  15.725  53.450  1.00 37.14           C  
ATOM    117  CD  GLU L  17      45.056  15.983  52.372  1.00 61.76           C  
ATOM    118  OE1 GLU L  17      44.755  15.706  51.181  1.00 54.29           O  
ATOM    119  OE2 GLU L  17      46.163  16.467  52.726  1.00 53.91           O1-
ATOM    120  C   GLU L  17      40.421  17.022  53.609  1.00 37.15           C  
ATOM    121  O   GLU L  17      39.371  16.478  53.267  1.00 34.28           O  
ATOM    122  N   ARG L  18      40.560  18.363  53.650  1.00 35.68           N  
ATOM    123  CA  ARG L  18      39.506  19.238  53.227  0.92 35.61           C  
ATOM    124  CB  ARG L  18      39.554  20.611  53.925  0.92 39.15           C  
ATOM    125  CG  ARG L  18      38.332  21.495  53.666  0.92 43.40           C  
ATOM    126  CD  ARG L  18      38.413  22.866  54.346  0.92 51.82           C  
ATOM    127  NE  ARG L  18      37.093  23.539  54.178  0.90 67.82           N  
ATOM    128  CZ  ARG L  18      36.934  24.836  54.569  0.90 58.49           C  
ATOM    129  NH1 ARG L  18      37.997  25.528  55.067  0.90 71.51           N1+
ATOM    130  NH2 ARG L  18      35.716  25.447  54.465  0.90 66.73           N  
ATOM    131  C   ARG L  18      39.666  19.455  51.755  1.00 37.20           C  
ATOM    132  O   ARG L  18      40.786  19.541  51.254  1.00 37.10           O  
ATOM    133  N   ALA L  19      38.543  19.540  51.013  1.00 35.13           N  
ATOM    134  CA  ALA L  19      38.649  19.741  49.597  1.00 33.89           C  
ATOM    135  CB  ALA L  19      38.070  18.583  48.765  1.00 36.26           C  
ATOM    136  C   ALA L  19      37.872  20.967  49.242  1.00 34.60           C  
ATOM    137  O   ALA L  19      36.809  21.227  49.805  1.00 34.24           O  
ATOM    138  N   THR L  20      38.411  21.767  48.300  1.00 34.12           N  
ATOM    139  CA  THR L  20      37.744  22.956  47.864  0.90 34.30           C  
ATOM    140  CB  THR L  20      38.487  24.206  48.236  0.90 37.90           C  
ATOM    141  OG1 THR L  20      38.680  24.267  49.641  0.90 42.81           O  
ATOM    142  CG2 THR L  20      37.669  25.419  47.774  0.90 37.31           C  
ATOM    143  C   THR L  20      37.699  22.903  46.368  1.00 35.94           C  
ATOM    144  O   THR L  20      38.731  22.760  45.714  1.00 37.38           O  
ATOM    145  N   LEU L  21      36.489  23.015  45.787  1.00 33.33           N  
ATOM    146  CA  LEU L  21      36.319  22.974  44.361  1.00 33.86           C  
ATOM    147  CB  LEU L  21      35.298  21.899  43.958  1.00 34.46           C  
ATOM    148  CG  LEU L  21      35.725  20.480  44.383  1.00 36.43           C  
ATOM    149  CD1 LEU L  21      34.597  19.465  44.180  1.00 39.17           C  
ATOM    150  CD2 LEU L  21      37.008  20.044  43.662  1.00 41.36           C  
ATOM    151  C   LEU L  21      35.746  24.301  43.973  1.00 34.30           C  
ATOM    152  O   LEU L  21      34.850  24.810  44.644  1.00 34.48           O  
ATOM    153  N   SER L  22      36.238  24.906  42.874  1.00 34.48           N  
ATOM    154  CA  SER L  22      35.747  26.210  42.539  0.70 35.32           C  
ATOM    155  CB  SER L  22      36.858  27.267  42.430  0.70 39.51           C  
ATOM    156  OG  SER L  22      37.757  26.922  41.387  0.75 48.99           O  
ATOM    157  C   SER L  22      35.025  26.164  41.229  1.00 34.39           C  
ATOM    158  O   SER L  22      35.336  25.364  40.350  1.00 37.03           O  
ATOM    159  N   CYS L  23      33.993  27.024  41.098  1.00 33.52           N  
ATOM    160  CA  CYS L  23      33.231  27.160  39.888  1.00 35.96           C  
ATOM    161  CB  CYS L  23      31.820  26.520  39.988  1.00 35.42           C  
ATOM    162  SG  CYS L  23      30.811  26.664  38.475  1.00 39.89           S  
ATOM    163  C   CYS L  23      33.099  28.637  39.658  1.00 36.67           C  
ATOM    164  O   CYS L  23      32.679  29.374  40.550  1.00 38.85           O  
ATOM    165  N   ARG L  24      33.477  29.116  38.455  1.00 35.17           N  
ATOM    166  CA  ARG L  24      33.412  30.528  38.202  0.91 35.48           C  
ATOM    167  CB  ARG L  24      34.783  31.167  37.920  0.91 38.45           C  
ATOM    168  CG  ARG L  24      35.727  31.130  39.123  0.91 47.02           C  
ATOM    169  CD  ARG L  24      37.030  31.903  38.910  0.91 59.62           C  
ATOM    170  NE  ARG L  24      36.702  33.355  38.964  0.89 91.05           N  
ATOM    171  CZ  ARG L  24      37.702  34.275  39.085  0.89 78.74           C  
ATOM    172  NH1 ARG L  24      39.000  33.862  39.172  0.89 88.06           N1+
ATOM    173  NH2 ARG L  24      37.409  35.608  39.115  0.89 94.94           N  
ATOM    174  C   ARG L  24      32.562  30.752  36.997  1.00 37.43           C  
ATOM    175  O   ARG L  24      32.645  30.019  36.014  1.00 41.14           O  
ATOM    176  N   ALA L  25      31.718  31.799  37.052  1.00 36.34           N  
ATOM    177  CA  ALA L  25      30.838  32.122  35.970  1.00 36.11           C  
ATOM    178  CB  ALA L  25      29.420  32.503  36.427  1.00 35.18           C  
ATOM    179  C   ALA L  25      31.413  33.315  35.273  1.00 39.09           C  
ATOM    180  O   ALA L  25      32.077  34.152  35.884  1.00 41.05           O  
ATOM    181  N   SER L  26      31.156  33.457  33.949  1.00 45.38           N  
ATOM    182  CA  SER L  26      31.644  34.583  33.178  1.00 46.83           C  
ATOM    183  CB  SER L  26      31.328  34.532  31.673  1.00 45.14           C  
ATOM    184  OG  SER L  26      32.196  33.639  31.006  1.00 45.04           O  
ATOM    185  C   SER L  26      31.000  35.854  33.633  1.00 50.80           C  
ATOM    186  O   SER L  26      31.622  36.916  33.563  1.00 52.23           O  
ATOM    187  N   LYS L  27      29.720  35.779  34.052  1.00 49.04           N  
ATOM    188  CA  LYS L  27      28.992  36.930  34.505  1.00 50.63           C  
ATOM    189  CB  LYS L  27      27.951  37.451  33.505  1.00 50.48           C  
ATOM    190  CG  LYS L  27      28.568  38.105  32.275  1.00 69.09           C  
ATOM    191  CD  LYS L  27      27.533  38.409  31.197  0.67 89.30           C  
ATOM    192  CE  LYS L  27      28.127  39.076  29.960  0.67101.64           C  
ATOM    193  NZ  LYS L  27      27.099  39.150  28.901  1.00 61.48           N1+
ATOM    194  C   LYS L  27      28.240  36.537  35.741  1.00 50.16           C  
ATOM    195  O   LYS L  27      28.227  35.368  36.121  1.00 49.49           O  
ATOM    196  N   SER L  28      27.593  37.522  36.404  1.00 45.88           N  
ATOM    197  CA  SER L  28      26.915  37.289  37.653  1.00 44.30           C  
ATOM    198  CB  SER L  28      26.467  38.590  38.343  1.00 45.55           C  
ATOM    199  OG  SER L  28      25.815  38.299  39.571  1.00 60.47           O  
ATOM    200  C   SER L  28      25.680  36.454  37.464  1.00 43.29           C  
ATOM    201  O   SER L  28      24.741  36.826  36.762  1.00 44.60           O  
ATOM    202  N   ILE L  29      25.726  35.237  38.033  1.00 41.58           N  
ATOM    203  CA  ILE L  29      24.674  34.272  38.182  1.00 39.94           C  
ATOM    204  CB  ILE L  29      25.111  32.844  38.040  1.00 37.93           C  
ATOM    205  CG1 ILE L  29      26.173  32.441  39.063  1.00 42.66           C  
ATOM    206  CG2 ILE L  29      25.539  32.666  36.576  1.00 40.17           C  
ATOM    207  CD1 ILE L  29      26.484  30.947  39.007  1.00 43.96           C  
ATOM    208  C   ILE L  29      23.836  34.508  39.403  1.00 39.29           C  
ATOM    209  O   ILE L  29      22.809  33.858  39.589  1.00 39.24           O  
ATOM    210  N   SER L  30      24.355  35.293  40.367  1.00 38.99           N  
ATOM    211  CA  SER L  30      23.628  35.537  41.578  1.00 39.03           C  
ATOM    212  CB  SER L  30      22.114  35.786  41.398  1.00 38.31           C  
ATOM    213  OG  SER L  30      21.508  36.137  42.634  1.00 44.24           O  
ATOM    214  C   SER L  30      23.862  34.313  42.407  1.00 38.71           C  
ATOM    215  O   SER L  30      24.838  33.598  42.202  1.00 40.79           O  
ATOM    216  N   LYS L  31      22.988  34.063  43.395  1.00 37.31           N  
ATOM    217  CA  LYS L  31      23.102  32.951  44.294  1.00 38.46           C  
ATOM    218  CB  LYS L  31      22.322  33.138  45.616  1.00 36.71           C  
ATOM    219  CG  LYS L  31      20.832  33.457  45.491  1.00 38.07           C  
ATOM    220  CD  LYS L  31      20.130  33.488  46.853  1.00 58.53           C  
ATOM    221  CE  LYS L  31      18.644  33.844  46.785  1.00 75.02           C  
ATOM    222  NZ  LYS L  31      17.815  32.627  46.937  1.00 68.40           N1+
ATOM    223  C   LYS L  31      22.761  31.633  43.647  1.00 37.13           C  
ATOM    224  O   LYS L  31      22.958  30.590  44.267  1.00 39.82           O  
ATOM    225  N   TYR L  32      22.224  31.624  42.408  1.00 36.31           N  
ATOM    226  CA  TYR L  32      21.663  30.404  41.883  1.00 34.64           C  
ATOM    227  CB  TYR L  32      20.499  30.690  40.918  1.00 35.87           C  
ATOM    228  CG  TYR L  32      19.510  31.529  41.652  1.00 37.71           C  
ATOM    229  CD1 TYR L  32      19.614  32.902  41.642  1.00 44.79           C  
ATOM    230  CD2 TYR L  32      18.488  30.946  42.361  1.00 41.20           C  
ATOM    231  CE1 TYR L  32      18.709  33.685  42.319  1.00 31.51           C  
ATOM    232  CE2 TYR L  32      17.578  31.722  43.039  1.00 49.62           C  
ATOM    233  CZ  TYR L  32      17.686  33.092  43.018  1.00 56.46           C  
ATOM    234  OH  TYR L  32      16.752  33.887  43.716  1.00 43.84           O  
ATOM    235  C   TYR L  32      22.632  29.541  41.119  1.00 31.09           C  
ATOM    236  O   TYR L  32      22.799  29.662  39.907  1.00 33.50           O  
ATOM    237  N   LEU L  33      23.254  28.581  41.827  1.00 35.83           N  
ATOM    238  CA  LEU L  33      24.134  27.611  41.247  1.00 31.27           C  
ATOM    239  CB  LEU L  33      25.618  27.933  41.500  1.00 32.78           C  
ATOM    240  CG  LEU L  33      26.607  26.980  40.804  1.00 35.18           C  
ATOM    241  CD1 LEU L  33      26.585  27.174  39.278  1.00 54.68           C  
ATOM    242  CD2 LEU L  33      28.017  27.101  41.404  1.00 61.12           C  
ATOM    243  C   LEU L  33      23.832  26.306  41.929  1.00 33.35           C  
ATOM    244  O   LEU L  33      23.501  26.290  43.114  1.00 33.28           O  
ATOM    245  N   ALA L  34      23.922  25.174  41.195  1.00 31.46           N  
ATOM    246  CA  ALA L  34      23.666  23.888  41.792  1.00 29.71           C  
ATOM    247  CB  ALA L  34      22.488  23.134  41.149  1.00 25.92           C  
ATOM    248  C   ALA L  34      24.892  23.032  41.615  1.00 32.72           C  
ATOM    249  O   ALA L  34      25.678  23.246  40.693  1.00 33.96           O  
ATOM    250  N   TRP L  35      25.102  22.051  42.526  1.00 31.15           N  
ATOM    251  CA  TRP L  35      26.242  21.172  42.435  1.00 30.59           C  
ATOM    252  CB  TRP L  35      27.183  21.267  43.648  1.00 30.46           C  
ATOM    253  CG  TRP L  35      27.922  22.576  43.766  1.00 30.84           C  
ATOM    254  CD2 TRP L  35      29.232  22.812  43.228  1.00 35.86           C  
ATOM    255  CD1 TRP L  35      27.541  23.734  44.379  1.00 28.22           C  
ATOM    256  NE1 TRP L  35      28.532  24.678  44.256  1.00 29.05           N  
ATOM    257  CE2 TRP L  35      29.579  24.124  43.549  1.00 36.22           C  
ATOM    258  CE3 TRP L  35      30.077  22.002  42.524  1.00 31.37           C  
ATOM    259  CZ2 TRP L  35      30.782  24.646  43.171  1.00 37.32           C  
ATOM    260  CZ3 TRP L  35      31.289  22.534  42.143  1.00 33.70           C  
ATOM    261  CH2 TRP L  35      31.634  23.831  42.460  1.00 31.18           C  
ATOM    262  C   TRP L  35      25.767  19.745  42.385  1.00 32.85           C  
ATOM    263  O   TRP L  35      24.827  19.364  43.081  1.00 31.55           O  
ATOM    264  N   TYR L  36      26.433  18.911  41.555  1.00 31.15           N  
ATOM    265  CA  TYR L  36      26.069  17.525  41.410  1.00 29.43           C  
ATOM    266  CB  TYR L  36      25.555  17.167  40.002  1.00 25.98           C  
ATOM    267  CG  TYR L  36      24.302  17.921  39.703  1.00 32.78           C  
ATOM    268  CD1 TYR L  36      23.080  17.450  40.121  1.00 32.84           C  
ATOM    269  CD2 TYR L  36      24.347  19.095  38.988  1.00 30.66           C  
ATOM    270  CE1 TYR L  36      21.926  18.142  39.838  1.00 35.98           C  
ATOM    271  CE2 TYR L  36      23.196  19.792  38.702  1.00 28.99           C  
ATOM    272  CZ  TYR L  36      21.982  19.315  39.128  1.00 30.79           C  
ATOM    273  OH  TYR L  36      20.797  20.025  38.837  1.00 32.57           O  
ATOM    274  C   TYR L  36      27.305  16.688  41.588  1.00 29.34           C  
ATOM    275  O   TYR L  36      28.419  17.148  41.341  1.00 29.73           O  
ATOM    276  N   GLN L  37      27.128  15.430  42.046  1.00 29.14           N  
ATOM    277  CA  GLN L  37      28.231  14.513  42.192  1.00 28.56           C  
ATOM    278  CB  GLN L  37      28.393  13.953  43.618  1.00 26.76           C  
ATOM    279  CG  GLN L  37      29.569  12.982  43.764  1.00 27.82           C  
ATOM    280  CD  GLN L  37      29.493  12.338  45.142  1.00 33.17           C  
ATOM    281  OE1 GLN L  37      28.520  11.663  45.472  1.00 32.65           O  
ATOM    282  NE2 GLN L  37      30.547  12.544  45.976  1.00 30.13           N  
ATOM    283  C   GLN L  37      27.951  13.335  41.310  1.00 31.97           C  
ATOM    284  O   GLN L  37      26.821  12.853  41.254  1.00 32.55           O  
ATOM    285  N   GLN L  38      28.975  12.838  40.584  1.00 29.18           N  
ATOM    286  CA  GLN L  38      28.728  11.720  39.716  1.00 27.80           C  
ATOM    287  CB  GLN L  38      28.705  12.099  38.222  1.00 25.10           C  
ATOM    288  CG  GLN L  38      28.441  10.913  37.288  1.00 29.18           C  
ATOM    289  CD  GLN L  38      28.437  11.416  35.849  1.00 29.26           C  
ATOM    290  OE1 GLN L  38      29.040  12.438  35.528  1.00 36.27           O  
ATOM    291  NE2 GLN L  38      27.738  10.671  34.950  1.00 33.14           N  
ATOM    292  C   GLN L  38      29.814  10.702  39.888  1.00 30.22           C  
ATOM    293  O   GLN L  38      31.001  11.012  39.805  1.00 32.35           O  
ATOM    294  N   LYS L  39      29.419   9.435  40.131  1.00 33.01           N  
ATOM    295  CA  LYS L  39      30.371   8.366  40.240  1.00 35.98           C  
ATOM    296  CB  LYS L  39      30.081   7.386  41.391  1.00 36.11           C  
ATOM    297  CG  LYS L  39      30.286   8.035  42.764  1.00 37.19           C  
ATOM    298  CD  LYS L  39      29.731   7.230  43.940  1.00 46.35           C  
ATOM    299  CE  LYS L  39      29.890   7.940  45.287  1.00 51.56           C  
ATOM    300  NZ  LYS L  39      29.339   7.101  46.374  1.00 58.18           N1+
ATOM    301  C   LYS L  39      30.322   7.634  38.936  1.00 39.44           C  
ATOM    302  O   LYS L  39      29.368   7.783  38.175  1.00 37.08           O  
ATOM    303  N   PRO L  40      31.323   6.855  38.631  1.00 46.14           N  
ATOM    304  CA  PRO L  40      31.332   6.222  37.345  1.00 44.52           C  
ATOM    305  CD  PRO L  40      32.670   7.129  39.105  1.00 45.84           C  
ATOM    306  CB  PRO L  40      32.734   5.649  37.170  1.00 52.28           C  
ATOM    307  CG  PRO L  40      33.609   6.605  38.003  1.00 47.96           C  
ATOM    308  C   PRO L  40      30.228   5.243  37.154  1.00 42.30           C  
ATOM    309  O   PRO L  40      29.956   4.451  38.054  1.00 46.73           O  
ATOM    310  N   GLY L  41      29.590   5.298  35.969  1.00 44.55           N  
ATOM    311  CA  GLY L  41      28.548   4.385  35.613  1.00 44.74           C  
ATOM    312  C   GLY L  41      27.280   4.772  36.304  1.00 46.42           C  
ATOM    313  O   GLY L  41      26.317   4.006  36.299  1.00 47.37           O  
ATOM    314  N   GLN L  42      27.229   5.969  36.917  1.00 39.20           N  
ATOM    315  CA  GLN L  42      26.023   6.329  37.605  1.00 36.15           C  
ATOM    316  CB  GLN L  42      26.183   6.376  39.133  1.00 37.21           C  
ATOM    317  CG  GLN L  42      26.512   5.016  39.749  1.00 44.13           C  
ATOM    318  CD  GLN L  42      26.646   5.202  41.251  1.00 54.48           C  
ATOM    319  OE1 GLN L  42      26.459   6.301  41.771  1.00 63.13           O  
ATOM    320  NE2 GLN L  42      26.982   4.101  41.974  1.00 45.70           N  
ATOM    321  C   GLN L  42      25.618   7.697  37.160  1.00 34.88           C  
ATOM    322  O   GLN L  42      26.413   8.443  36.592  1.00 36.43           O  
ATOM    323  N   ALA L  43      24.334   8.039  37.388  1.00 33.03           N  
ATOM    324  CA  ALA L  43      23.819   9.332  37.049  1.00 33.99           C  
ATOM    325  CB  ALA L  43      22.283   9.385  36.999  1.00 34.64           C  
ATOM    326  C   ALA L  43      24.275  10.295  38.103  1.00 35.76           C  
ATOM    327  O   ALA L  43      24.708   9.896  39.183  1.00 36.02           O  
ATOM    328  N   PRO L  44      24.206  11.564  37.803  1.00 33.79           N  
ATOM    329  CA  PRO L  44      24.611  12.566  38.752  1.00 33.21           C  
ATOM    330  CD  PRO L  44      24.334  12.022  36.428  1.00 32.69           C  
ATOM    331  CB  PRO L  44      24.677  13.874  37.964  1.00 31.38           C  
ATOM    332  CG  PRO L  44      24.961  13.422  36.521  1.00 31.71           C  
ATOM    333  C   PRO L  44      23.636  12.621  39.886  1.00 33.50           C  
ATOM    334  O   PRO L  44      22.484  12.232  39.691  1.00 36.22           O  
ATOM    335  N   ARG L  45      24.082  13.057  41.086  1.00 32.29           N  
ATOM    336  CA  ARG L  45      23.146  13.223  42.161  1.00 32.56           C  
ATOM    337  CB  ARG L  45      23.278  12.235  43.337  1.00 34.11           C  
ATOM    338  CG  ARG L  45      24.566  12.300  44.152  1.00 49.11           C  
ATOM    339  CD  ARG L  45      24.569  11.270  45.286  1.00 80.37           C  
ATOM    340  NE  ARG L  45      25.743  11.533  46.165  1.00100.30           N  
ATOM    341  CZ  ARG L  45      25.667  11.232  47.494  1.00104.95           C  
ATOM    342  NH1 ARG L  45      24.520  10.699  48.007  1.00 69.22           N1+
ATOM    343  NH2 ARG L  45      26.732  11.466  48.316  1.00 79.84           N  
ATOM    344  C   ARG L  45      23.298  14.625  42.675  1.00 31.69           C  
ATOM    345  O   ARG L  45      24.407  15.148  42.778  1.00 32.23           O  
ATOM    346  N   LEU L  46      22.159  15.276  42.991  1.00 30.57           N  
ATOM    347  CA  LEU L  46      22.126  16.655  43.414  1.00 31.65           C  
ATOM    348  CB  LEU L  46      20.692  17.225  43.368  1.00 31.74           C  
ATOM    349  CG  LEU L  46      20.540  18.689  43.826  1.00 35.29           C  
ATOM    350  CD1 LEU L  46      21.261  19.661  42.879  1.00 33.14           C  
ATOM    351  CD2 LEU L  46      19.059  19.048  44.037  1.00 36.72           C  
ATOM    352  C   LEU L  46      22.616  16.800  44.826  1.00 32.86           C  
ATOM    353  O   LEU L  46      22.055  16.207  45.746  1.00 33.49           O  
ATOM    354  N   LEU L  47      23.762  17.499  45.007  1.00 32.45           N  
ATOM    355  CA  LEU L  47      24.294  17.837  46.307  0.93 32.22           C  
ATOM    356  CB  LEU L  47      25.819  18.022  46.267  0.93 33.45           C  
ATOM    357  CG  LEU L  47      26.591  16.733  45.925  0.93 34.61           C  
ATOM    358  CD1 LEU L  47      28.106  16.984  45.903  0.93 44.94           C  
ATOM    359  CD2 LEU L  47      26.211  15.585  46.876  0.93 36.08           C  
ATOM    360  C   LEU L  47      23.721  19.099  46.897  1.00 35.87           C  
ATOM    361  O   LEU L  47      23.258  19.110  48.039  1.00 39.19           O  
ATOM    362  N   ILE L  48      23.748  20.212  46.125  1.00 33.34           N  
ATOM    363  CA  ILE L  48      23.369  21.492  46.665  0.97 31.60           C  
ATOM    364  CB  ILE L  48      24.550  22.282  47.153  0.97 30.89           C  
ATOM    365  CG1 ILE L  48      25.196  21.557  48.346  0.97 33.32           C  
ATOM    366  CG2 ILE L  48      24.096  23.717  47.467  0.97 33.52           C  
ATOM    367  CD1 ILE L  48      26.551  22.116  48.767  0.97 47.97           C  
ATOM    368  C   ILE L  48      22.674  22.296  45.610  1.00 34.90           C  
ATOM    369  O   ILE L  48      22.943  22.139  44.420  1.00 33.70           O  
ATOM    370  N   TYR L  49      21.728  23.168  46.026  1.00 35.41           N  
ATOM    371  CA  TYR L  49      21.091  24.047  45.086  1.00 33.94           C  
ATOM    372  CB  TYR L  49      19.665  23.643  44.648  1.00 35.42           C  
ATOM    373  CG  TYR L  49      18.738  23.553  45.812  1.00 35.45           C  
ATOM    374  CD1 TYR L  49      18.320  24.674  46.481  1.00 41.68           C  
ATOM    375  CD2 TYR L  49      18.244  22.340  46.219  1.00 47.10           C  
ATOM    376  CE1 TYR L  49      17.455  24.591  47.547  1.00 40.97           C  
ATOM    377  CE2 TYR L  49      17.378  22.243  47.282  1.00 37.26           C  
ATOM    378  CZ  TYR L  49      16.982  23.371  47.953  1.00 45.95           C  
ATOM    379  OH  TYR L  49      16.092  23.280  49.045  1.00 47.75           O  
ATOM    380  C   TYR L  49      21.048  25.426  45.671  1.00 35.82           C  
ATOM    381  O   TYR L  49      21.215  25.609  46.877  1.00 33.89           O  
ATOM    382  N   SER L  50      20.893  26.441  44.795  1.00 30.80           N  
ATOM    383  CA  SER L  50      20.795  27.823  45.172  1.00 33.62           C  
ATOM    384  CB  SER L  50      19.515  28.137  45.966  1.00 33.52           C  
ATOM    385  OG  SER L  50      19.403  29.534  46.180  1.00 38.88           O  
ATOM    386  C   SER L  50      21.992  28.262  45.964  1.00 32.46           C  
ATOM    387  O   SER L  50      21.868  29.009  46.933  1.00 34.53           O  
ATOM    388  N   GLY L  51      23.188  27.771  45.596  1.00 31.50           N  
ATOM    389  CA  GLY L  51      24.408  28.273  46.162  1.00 31.59           C  
ATOM    390  C   GLY L  51      24.813  27.493  47.375  1.00 32.46           C  
ATOM    391  O   GLY L  51      25.956  27.044  47.458  1.00 35.19           O  
ATOM    392  N   SER L  52      23.897  27.281  48.346  1.00 32.19           N  
ATOM    393  CA  SER L  52      24.376  26.633  49.537  1.00 34.18           C  
ATOM    394  CB  SER L  52      24.899  27.642  50.574  1.00 33.19           C  
ATOM    395  OG  SER L  52      23.868  28.554  50.924  1.00 39.43           O  
ATOM    396  C   SER L  52      23.306  25.837  50.232  1.00 32.13           C  
ATOM    397  O   SER L  52      23.478  25.471  51.393  1.00 32.68           O  
ATOM    398  N   THR L  53      22.204  25.478  49.551  1.00 37.39           N  
ATOM    399  CA  THR L  53      21.208  24.733  50.273  1.00 35.74           C  
ATOM    400  CB  THR L  53      19.807  24.981  49.797  1.00 40.10           C  
ATOM    401  OG1 THR L  53      19.488  26.361  49.894  1.00 34.19           O  
ATOM    402  CG2 THR L  53      18.844  24.158  50.670  1.00 28.42           C  
ATOM    403  C   THR L  53      21.495  23.283  50.046  1.00 39.41           C  
ATOM    404  O   THR L  53      21.513  22.812  48.910  1.00 40.66           O  
ATOM    405  N   LEU L  54      21.737  22.535  51.141  1.00 38.33           N  
ATOM    406  CA  LEU L  54      22.077  21.144  51.035  0.90 38.62           C  
ATOM    407  CB  LEU L  54      22.757  20.612  52.312  0.80 40.17           C  
ATOM    408  CG  LEU L  54      23.274  19.164  52.215  0.80 44.67           C  
ATOM    409  CD1 LEU L  54      24.428  19.053  51.204  1.00 52.99           C  
ATOM    410  CD2 LEU L  54      23.649  18.613  53.602  1.00 43.51           C  
ATOM    411  C   LEU L  54      20.826  20.351  50.791  1.00 39.32           C  
ATOM    412  O   LEU L  54      19.803  20.565  51.440  1.00 39.65           O  
ATOM    413  N   GLN L  55      20.889  19.395  49.840  1.00 36.48           N  
ATOM    414  CA  GLN L  55      19.774  18.550  49.511  1.00 36.02           C  
ATOM    415  CB  GLN L  55      19.949  17.815  48.169  1.00 34.36           C  
ATOM    416  CG  GLN L  55      18.784  16.897  47.781  1.00 30.99           C  
ATOM    417  CD  GLN L  55      17.617  17.736  47.271  1.00 29.28           C  
ATOM    418  OE1 GLN L  55      17.604  18.959  47.397  1.00 52.12           O  
ATOM    419  NE2 GLN L  55      16.601  17.055  46.676  1.00 68.70           N  
ATOM    420  C   GLN L  55      19.645  17.523  50.595  1.00 38.79           C  
ATOM    421  O   GLN L  55      20.618  17.176  51.261  1.00 36.95           O  
ATOM    422  N   SER L  56      18.418  17.015  50.810  1.00 40.66           N  
ATOM    423  CA  SER L  56      18.231  16.059  51.861  0.88 42.92           C  
ATOM    424  CB  SER L  56      16.757  15.694  52.113  0.88 49.27           C  
ATOM    425  OG  SER L  56      16.037  16.837  52.551  0.85 48.13           O  
ATOM    426  C   SER L  56      18.951  14.803  51.491  1.00 41.46           C  
ATOM    427  O   SER L  56      19.016  14.428  50.321  1.00 43.94           O  
ATOM    428  N   GLY L  57      19.525  14.128  52.506  1.00 41.56           N  
ATOM    429  CA  GLY L  57      20.197  12.879  52.297  1.00 42.53           C  
ATOM    430  C   GLY L  57      21.649  13.113  52.015  1.00 45.57           C  
ATOM    431  O   GLY L  57      22.406  12.157  51.852  1.00 48.94           O  
ATOM    432  N   ILE L  58      22.089  14.386  51.963  1.00 40.63           N  
ATOM    433  CA  ILE L  58      23.472  14.653  51.675  1.00 38.54           C  
ATOM    434  CB  ILE L  58      23.672  15.805  50.733  1.00 39.37           C  
ATOM    435  CG1 ILE L  58      22.935  15.541  49.408  1.00 36.26           C  
ATOM    436  CG2 ILE L  58      25.185  16.015  50.553  1.00 38.91           C  
ATOM    437  CD1 ILE L  58      23.385  14.264  48.699  1.00 44.33           C  
ATOM    438  C   ILE L  58      24.142  14.985  52.974  1.00 39.11           C  
ATOM    439  O   ILE L  58      23.607  15.734  53.790  1.00 40.95           O  
ATOM    440  N   PRO L  59      25.313  14.439  53.184  1.00 38.23           N  
ATOM    441  CA  PRO L  59      26.011  14.620  54.429  1.00 37.06           C  
ATOM    442  CD  PRO L  59      25.706  13.211  52.512  1.00 39.67           C  
ATOM    443  CB  PRO L  59      27.184  13.645  54.395  1.00 37.12           C  
ATOM    444  CG  PRO L  59      26.699  12.520  53.465  1.00 40.43           C  
ATOM    445  C   PRO L  59      26.432  16.039  54.652  1.00 38.80           C  
ATOM    446  O   PRO L  59      26.638  16.775  53.691  1.00 40.71           O  
ATOM    447  N   ALA L  60      26.593  16.405  55.936  1.00 39.48           N  
ATOM    448  CA  ALA L  60      26.913  17.709  56.446  1.00 41.44           C  
ATOM    449  CB  ALA L  60      26.951  17.745  57.983  1.00 46.62           C  
ATOM    450  C   ALA L  60      28.252  18.168  55.952  1.00 39.09           C  
ATOM    451  O   ALA L  60      28.503  19.369  55.872  1.00 40.33           O  
ATOM    452  N   ARG L  61      29.158  17.230  55.636  1.00 38.08           N  
ATOM    453  CA  ARG L  61      30.505  17.559  55.255  1.00 36.81           C  
ATOM    454  CB  ARG L  61      31.296  16.357  54.718  1.00 35.19           C  
ATOM    455  CG  ARG L  61      31.316  15.125  55.616  1.00 38.31           C  
ATOM    456  CD  ARG L  61      32.154  13.995  55.016  1.00 36.03           C  
ATOM    457  NE  ARG L  61      31.565  13.652  53.691  1.00 38.90           N  
ATOM    458  CZ  ARG L  61      30.812  12.522  53.542  1.00 36.97           C  
ATOM    459  NH1 ARG L  61      30.683  11.645  54.578  1.00 33.31           N1+
ATOM    460  NH2 ARG L  61      30.195  12.265  52.354  1.00 31.76           N  
ATOM    461  C   ARG L  61      30.467  18.494  54.084  1.00 35.33           C  
ATOM    462  O   ARG L  61      31.361  19.328  53.928  1.00 38.65           O  
ATOM    463  N   PHE L  62      29.464  18.329  53.196  1.00 31.47           N  
ATOM    464  CA  PHE L  62      29.362  19.132  52.010  1.00 33.40           C  
ATOM    465  CB  PHE L  62      28.487  18.487  50.918  1.00 33.65           C  
ATOM    466  CG  PHE L  62      29.174  17.261  50.421  1.00 38.56           C  
ATOM    467  CD1 PHE L  62      30.125  17.352  49.435  1.00 40.10           C  
ATOM    468  CD2 PHE L  62      28.866  16.021  50.929  1.00 36.48           C  
ATOM    469  CE1 PHE L  62      30.763  16.229  48.968  1.00 43.44           C  
ATOM    470  CE2 PHE L  62      29.500  14.893  50.464  1.00 43.18           C  
ATOM    471  CZ  PHE L  62      30.454  14.993  49.482  1.00 37.16           C  
ATOM    472  C   PHE L  62      28.735  20.460  52.317  1.00 35.20           C  
ATOM    473  O   PHE L  62      27.762  20.552  53.063  1.00 37.62           O  
ATOM    474  N   SER L  63      29.297  21.539  51.727  1.00 35.37           N  
ATOM    475  CA  SER L  63      28.750  22.857  51.884  1.00 36.12           C  
ATOM    476  CB  SER L  63      29.381  23.683  53.020  1.00 38.29           C  
ATOM    477  OG  SER L  63      29.022  23.158  54.286  1.00 45.30           O  
ATOM    478  C   SER L  63      29.050  23.615  50.634  1.00 39.16           C  
ATOM    479  O   SER L  63      30.062  23.377  49.977  1.00 43.82           O  
ATOM    480  N   GLY L  64      28.166  24.568  50.283  1.00 40.32           N  
ATOM    481  CA  GLY L  64      28.403  25.371  49.123  1.00 39.20           C  
ATOM    482  C   GLY L  64      28.311  26.793  49.562  1.00 40.78           C  
ATOM    483  O   GLY L  64      27.625  27.115  50.531  1.00 40.63           O  
ATOM    484  N   SER L  65      29.017  27.693  48.851  1.00 39.56           N  
ATOM    485  CA  SER L  65      28.970  29.077  49.217  1.00 43.04           C  
ATOM    486  CB  SER L  65      29.976  29.444  50.321  1.00 44.87           C  
ATOM    487  OG  SER L  65      31.300  29.209  49.867  1.00 47.10           O  
ATOM    488  C   SER L  65      29.315  29.891  48.011  1.00 42.39           C  
ATOM    489  O   SER L  65      29.684  29.356  46.967  1.00 42.35           O  
ATOM    490  N   GLY L  66      29.197  31.228  48.137  1.00 43.27           N  
ATOM    491  CA  GLY L  66      29.541  32.106  47.055  1.00 40.23           C  
ATOM    492  C   GLY L  66      28.307  32.690  46.450  1.00 41.95           C  
ATOM    493  O   GLY L  66      27.191  32.218  46.659  1.00 41.67           O  
ATOM    494  N   SER L  67      28.508  33.787  45.694  1.00 39.34           N  
ATOM    495  CA  SER L  67      27.457  34.462  44.998  1.00 43.21           C  
ATOM    496  CB  SER L  67      26.710  35.487  45.872  1.00 46.20           C  
ATOM    497  OG  SER L  67      25.684  36.124  45.126  1.00 54.38           O  
ATOM    498  C   SER L  67      28.148  35.212  43.907  1.00 42.93           C  
ATOM    499  O   SER L  67      29.374  35.304  43.887  1.00 47.01           O  
ATOM    500  N   GLY L  68      27.384  35.766  42.953  1.00 41.00           N  
ATOM    501  CA  GLY L  68      28.033  36.504  41.914  1.00 41.64           C  
ATOM    502  C   GLY L  68      28.735  35.542  41.002  1.00 42.67           C  
ATOM    503  O   GLY L  68      28.115  34.647  40.434  1.00 43.83           O  
ATOM    504  N   THR L  69      30.028  35.816  40.733  1.00 41.44           N  
ATOM    505  CA  THR L  69      30.888  35.041  39.876  1.00 42.52           C  
ATOM    506  CB  THR L  69      31.990  35.866  39.280  1.00 44.48           C  
ATOM    507  OG1 THR L  69      32.848  36.355  40.301  1.00 45.39           O  
ATOM    508  CG2 THR L  69      31.357  37.041  38.515  1.00 42.98           C  
ATOM    509  C   THR L  69      31.546  33.843  40.511  1.00 43.29           C  
ATOM    510  O   THR L  69      31.832  32.873  39.809  1.00 46.00           O  
ATOM    511  N   ASP L  70      31.866  33.881  41.825  1.00 39.95           N  
ATOM    512  CA  ASP L  70      32.680  32.818  42.366  1.00 40.10           C  
ATOM    513  CB  ASP L  70      33.927  33.319  43.118  1.00 45.94           C  
ATOM    514  CG  ASP L  70      34.937  33.833  42.101  1.00 63.33           C  
ATOM    515  OD1 ASP L  70      34.868  33.393  40.924  1.00 76.20           O  
ATOM    516  OD2 ASP L  70      35.794  34.669  42.491  1.00 72.25           O1-
ATOM    517  C   ASP L  70      31.918  31.959  43.323  1.00 38.75           C  
ATOM    518  O   ASP L  70      31.290  32.454  44.257  1.00 41.20           O  
ATOM    519  N   PHE L  71      31.993  30.624  43.123  1.00 36.00           N  
ATOM    520  CA  PHE L  71      31.277  29.719  43.977  1.00 34.05           C  
ATOM    521  CB  PHE L  71      30.103  29.019  43.270  1.00 34.51           C  
ATOM    522  CG  PHE L  71      29.204  30.067  42.708  1.00 35.78           C  
ATOM    523  CD1 PHE L  71      29.448  30.575  41.453  1.00 26.98           C  
ATOM    524  CD2 PHE L  71      28.124  30.546  43.414  1.00 37.71           C  
ATOM    525  CE1 PHE L  71      28.632  31.541  40.917  1.00 33.35           C  
ATOM    526  CE2 PHE L  71      27.305  31.514  42.880  1.00 35.94           C  
ATOM    527  CZ  PHE L  71      27.556  32.015  41.628  1.00 31.56           C  
ATOM    528  C   PHE L  71      32.221  28.632  44.389  1.00 36.82           C  
ATOM    529  O   PHE L  71      33.179  28.330  43.677  1.00 35.25           O  
ATOM    530  N   THR L  72      31.983  28.025  45.572  1.00 35.00           N  
ATOM    531  CA  THR L  72      32.857  26.974  45.997  1.00 35.84           C  
ATOM    532  CB  THR L  72      33.862  27.418  47.016  1.00 37.52           C  
ATOM    533  OG1 THR L  72      34.660  28.466  46.485  1.00 46.96           O  
ATOM    534  CG2 THR L  72      34.745  26.218  47.395  1.00 44.16           C  
ATOM    535  C   THR L  72      32.057  25.877  46.622  1.00 36.32           C  
ATOM    536  O   THR L  72      31.059  26.114  47.302  1.00 38.66           O  
ATOM    537  N   LEU L  73      32.487  24.625  46.368  1.00 33.30           N  
ATOM    538  CA  LEU L  73      31.913  23.484  47.011  1.00 33.87           C  
ATOM    539  CB  LEU L  73      31.558  22.347  46.041  1.00 31.17           C  
ATOM    540  CG  LEU L  73      30.950  21.115  46.735  1.00 28.46           C  
ATOM    541  CD1 LEU L  73      29.612  21.459  47.413  1.00 34.88           C  
ATOM    542  CD2 LEU L  73      30.837  19.932  45.761  1.00 35.50           C  
ATOM    543  C   LEU L  73      33.009  22.987  47.896  1.00 35.59           C  
ATOM    544  O   LEU L  73      34.118  22.733  47.431  1.00 38.00           O  
ATOM    545  N   THR L  74      32.733  22.846  49.206  1.00 32.58           N  
ATOM    546  CA  THR L  74      33.781  22.432  50.094  1.00 34.29           C  
ATOM    547  CB  THR L  74      34.039  23.419  51.196  1.00 37.59           C  
ATOM    548  OG1 THR L  74      34.351  24.696  50.665  1.00 29.86           O  
ATOM    549  CG2 THR L  74      35.217  22.912  52.036  1.00 32.67           C  
ATOM    550  C   THR L  74      33.363  21.165  50.770  1.00 34.80           C  
ATOM    551  O   THR L  74      32.185  20.959  51.056  1.00 34.90           O  
ATOM    552  N   ILE L  75      34.341  20.266  51.011  1.00 32.30           N  
ATOM    553  CA  ILE L  75      34.089  19.057  51.744  1.00 33.88           C  
ATOM    554  CB  ILE L  75      34.438  17.811  50.981  1.00 33.50           C  
ATOM    555  CG1 ILE L  75      33.634  17.736  49.672  1.00 31.86           C  
ATOM    556  CG2 ILE L  75      34.191  16.609  51.905  1.00 31.50           C  
ATOM    557  CD1 ILE L  75      34.151  16.675  48.701  1.00 38.37           C  
ATOM    558  C   ILE L  75      35.000  19.125  52.938  1.00 37.33           C  
ATOM    559  O   ILE L  75      36.221  19.167  52.796  1.00 37.61           O  
ATOM    560  N   SER L  76      34.419  19.123  54.155  1.00 39.26           N  
ATOM    561  CA  SER L  76      35.175  19.309  55.366  1.00 40.02           C  
ATOM    562  CB  SER L  76      34.286  19.347  56.624  1.00 40.98           C  
ATOM    563  OG  SER L  76      33.618  18.106  56.802  1.00 40.15           O  
ATOM    564  C   SER L  76      36.191  18.228  55.553  1.00 42.71           C  
ATOM    565  O   SER L  76      37.364  18.522  55.783  1.00 43.47           O  
ATOM    566  N   SER L  77      35.767  16.949  55.487  1.00 39.20           N  
ATOM    567  CA  SER L  77      36.695  15.861  55.637  1.00 39.34           C  
ATOM    568  CB  SER L  77      36.613  15.147  56.996  1.00 31.47           C  
ATOM    569  OG  SER L  77      37.033  16.012  58.037  1.00 33.14           O  
ATOM    570  C   SER L  77      36.308  14.844  54.618  1.00 38.17           C  
ATOM    571  O   SER L  77      35.215  14.284  54.671  1.00 38.29           O  
ATOM    572  N   LEU L  78      37.224  14.541  53.685  1.00 35.99           N  
ATOM    573  CA  LEU L  78      36.919  13.632  52.622  1.00 34.18           C  
ATOM    574  CB  LEU L  78      38.033  13.529  51.567  1.00 33.66           C  
ATOM    575  CG  LEU L  78      38.252  14.799  50.727  1.00 35.56           C  
ATOM    576  CD1 LEU L  78      39.385  14.595  49.715  1.00 35.56           C  
ATOM    577  CD2 LEU L  78      36.956  15.248  50.035  1.00 35.49           C  
ATOM    578  C   LEU L  78      36.758  12.253  53.173  1.00 35.65           C  
ATOM    579  O   LEU L  78      37.473  11.839  54.086  1.00 38.01           O  
ATOM    580  N   GLU L  79      35.786  11.511  52.608  1.00 33.78           N  
ATOM    581  CA  GLU L  79      35.559  10.140  52.959  1.00 34.69           C  
ATOM    582  CB  GLU L  79      34.131   9.855  53.456  1.00 38.97           C  
ATOM    583  CG  GLU L  79      33.812  10.534  54.793  1.00 41.65           C  
ATOM    584  CD  GLU L  79      34.613   9.844  55.890  1.00 41.33           C  
ATOM    585  OE1 GLU L  79      34.906   8.629  55.733  1.00 56.96           O  
ATOM    586  OE2 GLU L  79      34.943  10.521  56.900  1.00 76.12           O1-
ATOM    587  C   GLU L  79      35.788   9.369  51.694  1.00 38.78           C  
ATOM    588  O   GLU L  79      35.797   9.945  50.609  1.00 37.76           O  
ATOM    589  N   PRO L  80      35.982   8.083  51.781  1.00 40.54           N  
ATOM    590  CA  PRO L  80      36.293   7.315  50.606  1.00 40.70           C  
ATOM    591  CD  PRO L  80      36.457   7.447  52.999  1.00 55.14           C  
ATOM    592  CB  PRO L  80      36.603   5.908  51.113  1.00 41.08           C  
ATOM    593  CG  PRO L  80      37.142   6.148  52.537  1.00 58.95           C  
ATOM    594  C   PRO L  80      35.239   7.374  49.544  1.00 38.86           C  
ATOM    595  O   PRO L  80      35.590   7.332  48.365  1.00 40.66           O  
ATOM    596  N   GLU L  81      33.956   7.481  49.930  1.00 39.44           N  
ATOM    597  CA  GLU L  81      32.866   7.478  48.994  1.00 37.75           C  
ATOM    598  CB  GLU L  81      31.471   7.343  49.640  1.00 40.25           C  
ATOM    599  CG  GLU L  81      31.085   8.459  50.614  1.00 41.74           C  
ATOM    600  CD  GLU L  81      31.234   7.935  52.035  1.00 79.19           C  
ATOM    601  OE1 GLU L  81      32.023   6.974  52.239  1.00 60.30           O  
ATOM    602  OE2 GLU L  81      30.551   8.488  52.937  1.00 52.00           O1-
ATOM    603  C   GLU L  81      32.864   8.726  48.163  1.00 37.40           C  
ATOM    604  O   GLU L  81      32.310   8.740  47.067  1.00 39.60           O  
ATOM    605  N   ASP L  82      33.460   9.809  48.689  1.00 34.79           N  
ATOM    606  CA  ASP L  82      33.457  11.139  48.136  1.00 33.33           C  
ATOM    607  CB  ASP L  82      34.096  12.163  49.089  1.00 34.91           C  
ATOM    608  CG  ASP L  82      33.206  12.289  50.319  1.00 36.74           C  
ATOM    609  OD1 ASP L  82      32.032  11.836  50.256  1.00 38.54           O  
ATOM    610  OD2 ASP L  82      33.689  12.842  51.341  1.00 40.84           O1-
ATOM    611  C   ASP L  82      34.175  11.246  46.820  1.00 34.47           C  
ATOM    612  O   ASP L  82      33.949  12.197  46.074  1.00 32.23           O  
ATOM    613  N   PHE L  83      35.113  10.344  46.499  1.00 31.92           N  
ATOM    614  CA  PHE L  83      35.806  10.554  45.261  0.95 31.05           C  
ATOM    615  CB  PHE L  83      37.040   9.648  45.138  0.95 30.17           C  
ATOM    616  CG  PHE L  83      37.911  10.116  46.257  1.00 40.02           C  
ATOM    617  CD1 PHE L  83      37.741   9.612  47.527  1.00 38.14           C  
ATOM    618  CD2 PHE L  83      38.869  11.081  46.051  1.00 46.94           C  
ATOM    619  CE1 PHE L  83      38.528  10.047  48.569  1.00 43.25           C  
ATOM    620  CE2 PHE L  83      39.659  11.519  47.088  1.00 41.23           C  
ATOM    621  CZ  PHE L  83      39.492  11.001  48.350  1.00 40.81           C  
ATOM    622  C   PHE L  83      34.843  10.355  44.125  1.00 30.72           C  
ATOM    623  O   PHE L  83      34.122   9.362  44.068  1.00 32.62           O  
ATOM    624  N   ALA L  84      34.796  11.333  43.192  1.00 27.76           N  
ATOM    625  CA  ALA L  84      33.886  11.296  42.077  1.00 29.18           C  
ATOM    626  CB  ALA L  84      32.404  11.298  42.490  1.00 28.67           C  
ATOM    627  C   ALA L  84      34.118  12.543  41.282  1.00 29.55           C  
ATOM    628  O   ALA L  84      35.057  13.290  41.549  1.00 31.94           O  
ATOM    629  N   VAL L  85      33.284  12.775  40.246  1.00 26.76           N  
ATOM    630  CA  VAL L  85      33.383  13.969  39.452  1.00 26.84           C  
ATOM    631  CB  VAL L  85      33.137  13.728  37.992  1.00 25.89           C  
ATOM    632  CG1 VAL L  85      33.208  15.072  37.251  1.00 25.15           C  
ATOM    633  CG2 VAL L  85      34.142  12.678  37.495  1.00 21.60           C  
ATOM    634  C   VAL L  85      32.307  14.893  39.939  1.00 29.24           C  
ATOM    635  O   VAL L  85      31.190  14.457  40.203  1.00 28.60           O  
ATOM    636  N   TYR L  86      32.617  16.201  40.080  1.00 28.75           N  
ATOM    637  CA  TYR L  86      31.645  17.137  40.584  1.00 29.92           C  
ATOM    638  CB  TYR L  86      32.124  17.914  41.825  1.00 30.05           C  
ATOM    639  CG  TYR L  86      32.249  16.971  42.971  1.00 31.70           C  
ATOM    640  CD1 TYR L  86      33.396  16.239  43.174  1.00 30.43           C  
ATOM    641  CD2 TYR L  86      31.209  16.825  43.854  1.00 30.32           C  
ATOM    642  CE1 TYR L  86      33.496  15.376  44.242  1.00 28.44           C  
ATOM    643  CE2 TYR L  86      31.303  15.965  44.921  1.00 29.79           C  
ATOM    644  CZ  TYR L  86      32.448  15.238  45.118  1.00 28.47           C  
ATOM    645  OH  TYR L  86      32.543  14.356  46.214  1.00 29.81           O  
ATOM    646  C   TYR L  86      31.376  18.170  39.529  1.00 30.60           C  
ATOM    647  O   TYR L  86      32.303  18.676  38.896  1.00 32.75           O  
ATOM    648  N   TYR L  87      30.084  18.515  39.319  1.00 28.58           N  
ATOM    649  CA  TYR L  87      29.727  19.485  38.316  1.00 26.95           C  
ATOM    650  CB  TYR L  87      28.806  18.951  37.197  1.00 26.60           C  
ATOM    651  CG  TYR L  87      29.489  17.911  36.375  1.00 26.62           C  
ATOM    652  CD1 TYR L  87      30.233  18.265  35.274  1.00 28.71           C  
ATOM    653  CD2 TYR L  87      29.379  16.578  36.698  1.00 29.42           C  
ATOM    654  CE1 TYR L  87      30.860  17.308  34.511  1.00 30.30           C  
ATOM    655  CE2 TYR L  87      30.004  15.616  35.938  1.00 38.72           C  
ATOM    656  CZ  TYR L  87      30.745  15.980  34.842  1.00 27.69           C  
ATOM    657  OH  TYR L  87      31.388  14.997  34.060  1.00 29.97           O  
ATOM    658  C   TYR L  87      28.916  20.574  38.952  1.00 27.90           C  
ATOM    659  O   TYR L  87      28.125  20.320  39.860  1.00 31.15           O  
ATOM    660  N   CYS L  88      29.105  21.829  38.483  1.00 25.76           N  
ATOM    661  CA  CYS L  88      28.304  22.942  38.919  1.00 28.30           C  
ATOM    662  CB  CYS L  88      29.128  24.205  39.284  1.00 27.57           C  
ATOM    663  SG  CYS L  88      30.262  24.759  37.970  1.00 35.61           S  
ATOM    664  C   CYS L  88      27.379  23.269  37.779  1.00 28.12           C  
ATOM    665  O   CYS L  88      27.680  22.967  36.625  1.00 28.57           O  
ATOM    666  N   GLN L  89      26.195  23.850  38.082  1.00 28.47           N  
ATOM    667  CA  GLN L  89      25.238  24.191  37.060  1.00 29.71           C  
ATOM    668  CB  GLN L  89      24.055  23.217  36.970  1.00 30.65           C  
ATOM    669  CG  GLN L  89      23.052  23.632  35.893  1.00 35.34           C  
ATOM    670  CD  GLN L  89      21.700  23.035  36.249  1.00 39.14           C  
ATOM    671  OE1 GLN L  89      20.679  23.390  35.662  1.00 35.21           O  
ATOM    672  NE2 GLN L  89      21.683  22.123  37.256  1.00 33.34           N  
ATOM    673  C   GLN L  89      24.600  25.500  37.422  1.00 33.19           C  
ATOM    674  O   GLN L  89      24.285  25.746  38.584  1.00 33.36           O  
ATOM    675  N   GLN L  90      24.379  26.369  36.416  1.00 32.39           N  
ATOM    676  CA  GLN L  90      23.728  27.631  36.622  1.00 32.71           C  
ATOM    677  CB  GLN L  90      24.147  28.665  35.562  1.00 31.48           C  
ATOM    678  CG  GLN L  90      23.493  30.034  35.718  1.00 36.90           C  
ATOM    679  CD  GLN L  90      23.601  30.761  34.385  1.00 36.49           C  
ATOM    680  OE1 GLN L  90      23.201  31.917  34.266  1.00 46.66           O  
ATOM    681  NE2 GLN L  90      24.133  30.062  33.346  1.00 33.16           N  
ATOM    682  C   GLN L  90      22.264  27.390  36.432  1.00 33.24           C  
ATOM    683  O   GLN L  90      21.863  26.640  35.545  1.00 32.72           O  
ATOM    684  N   HIS L  91      21.449  27.931  37.366  1.00 28.91           N  
ATOM    685  CA  HIS L  91      20.025  27.723  37.413  1.00 28.34           C  
ATOM    686  ND1 HIS L  91      19.224  27.647  41.172  1.00 43.17           N  
ATOM    687  CG  HIS L  91      19.811  27.502  39.934  1.00 26.58           C  
ATOM    688  CB  HIS L  91      19.368  28.240  38.704  1.00 27.43           C  
ATOM    689  NE2 HIS L  91      20.890  26.198  41.428  1.00 48.77           N  
ATOM    690  CD2 HIS L  91      20.826  26.613  40.109  1.00 36.05           C  
ATOM    691  CE1 HIS L  91      19.908  26.845  42.026  1.00 19.64           C  
ATOM    692  C   HIS L  91      19.365  28.412  36.267  1.00 29.91           C  
ATOM    693  O   HIS L  91      18.387  27.913  35.714  1.00 31.60           O  
ATOM    694  N   ASP L  92      19.878  29.592  35.883  1.00 29.71           N  
ATOM    695  CA  ASP L  92      19.254  30.353  34.845  1.00 31.33           C  
ATOM    696  CB  ASP L  92      19.832  31.768  34.692  1.00 33.25           C  
ATOM    697  CG  ASP L  92      19.307  32.615  35.837  1.00 32.46           C  
ATOM    698  OD1 ASP L  92      18.058  32.703  35.966  1.00 32.00           O  
ATOM    699  OD2 ASP L  92      20.137  33.177  36.600  1.00 99.00           O1-
ATOM    700  C   ASP L  92      19.448  29.662  33.541  1.00 30.12           C  
ATOM    701  O   ASP L  92      20.235  28.728  33.404  1.00 30.60           O  
ATOM    702  N   TYR L  93      18.679  30.126  32.546  1.00 30.27           N  
ATOM    703  CA  TYR L  93      18.674  29.659  31.194  1.00 32.18           C  
ATOM    704  CB  TYR L  93      17.468  30.294  30.478  1.00 32.54           C  
ATOM    705  CG  TYR L  93      17.344  29.853  29.072  1.00 37.75           C  
ATOM    706  CD1 TYR L  93      16.720  28.665  28.794  1.00 35.30           C  
ATOM    707  CD2 TYR L  93      17.827  30.631  28.046  1.00 35.94           C  
ATOM    708  CE1 TYR L  93      16.584  28.248  27.495  1.00 41.88           C  
ATOM    709  CE2 TYR L  93      17.691  30.217  26.745  1.00 34.89           C  
ATOM    710  CZ  TYR L  93      17.069  29.023  26.470  1.00 48.15           C  
ATOM    711  OH  TYR L  93      16.921  28.594  25.135  1.00 42.13           O  
ATOM    712  C   TYR L  93      19.935  30.181  30.572  1.00 34.14           C  
ATOM    713  O   TYR L  93      20.284  31.334  30.820  1.00 35.87           O  
ATOM    714  N   PRO L  94      20.695  29.420  29.823  1.00 34.09           N  
ATOM    715  CA  PRO L  94      20.506  28.021  29.558  1.00 34.20           C  
ATOM    716  CD  PRO L  94      21.812  29.977  29.082  1.00 34.34           C  
ATOM    717  CB  PRO L  94      21.401  27.705  28.365  1.00 35.16           C  
ATOM    718  CG  PRO L  94      22.519  28.762  28.462  1.00 32.66           C  
ATOM    719  C   PRO L  94      21.038  27.404  30.796  1.00 33.46           C  
ATOM    720  O   PRO L  94      21.775  28.087  31.501  1.00 35.30           O  
ATOM    721  N   TYR L  95      20.743  26.127  31.081  1.00 31.23           N  
ATOM    722  CA  TYR L  95      21.210  25.651  32.343  1.00 28.82           C  
ATOM    723  CB  TYR L  95      20.243  24.612  32.915  1.00 28.29           C  
ATOM    724  CG  TYR L  95      18.901  25.233  32.736  1.00 27.00           C  
ATOM    725  CD1 TYR L  95      18.457  26.212  33.584  1.00 26.73           C  
ATOM    726  CD2 TYR L  95      18.095  24.860  31.686  1.00 28.18           C  
ATOM    727  CE1 TYR L  95      17.222  26.796  33.413  1.00 29.13           C  
ATOM    728  CE2 TYR L  95      16.860  25.436  31.505  1.00 31.71           C  
ATOM    729  CZ  TYR L  95      16.418  26.406  32.371  1.00 28.34           C  
ATOM    730  OH  TYR L  95      15.151  26.998  32.186  1.00 49.60           O  
ATOM    731  C   TYR L  95      22.526  24.999  32.082  1.00 31.04           C  
ATOM    732  O   TYR L  95      22.643  23.776  32.060  1.00 31.65           O  
ATOM    733  N   THR L  96      23.572  25.839  31.947  1.00 35.70           N  
ATOM    734  CA  THR L  96      24.869  25.414  31.542  1.00 34.72           C  
ATOM    735  CB  THR L  96      25.736  26.558  31.097  1.00 34.36           C  
ATOM    736  OG1 THR L  96      25.778  27.560  32.102  1.00 34.74           O  
ATOM    737  CG2 THR L  96      25.173  27.143  29.790  1.00 36.02           C  
ATOM    738  C   THR L  96      25.522  24.734  32.692  1.00 31.94           C  
ATOM    739  O   THR L  96      25.313  25.080  33.853  1.00 31.79           O  
ATOM    740  N   PHE L  97      26.323  23.705  32.368  1.00 31.57           N  
ATOM    741  CA  PHE L  97      27.037  22.951  33.356  1.00 31.69           C  
ATOM    742  CB  PHE L  97      26.929  21.425  33.173  1.00 28.09           C  
ATOM    743  CG  PHE L  97      25.549  20.946  33.474  1.00 32.96           C  
ATOM    744  CD1 PHE L  97      24.533  21.077  32.554  1.00 31.28           C  
ATOM    745  CD2 PHE L  97      25.278  20.337  34.678  1.00 35.62           C  
ATOM    746  CE1 PHE L  97      23.267  20.623  32.841  1.00 27.20           C  
ATOM    747  CE2 PHE L  97      24.013  19.882  34.968  1.00 25.22           C  
ATOM    748  CZ  PHE L  97      23.003  20.024  34.049  1.00 33.92           C  
ATOM    749  C   PHE L  97      28.490  23.261  33.169  1.00 33.56           C  
ATOM    750  O   PHE L  97      28.920  23.663  32.089  1.00 34.03           O  
ATOM    751  N   GLY L  98      29.280  23.101  34.248  1.00 32.37           N  
ATOM    752  CA  GLY L  98      30.700  23.296  34.171  1.00 32.27           C  
ATOM    753  C   GLY L  98      31.292  22.027  33.626  1.00 33.07           C  
ATOM    754  O   GLY L  98      30.590  21.037  33.426  1.00 34.71           O  
ATOM    755  N   GLN L  99      32.616  22.038  33.372  1.00 32.73           N  
ATOM    756  CA  GLN L  99      33.366  20.947  32.804  1.00 33.11           C  
ATOM    757  CB  GLN L  99      34.794  21.359  32.411  1.00 37.27           C  
ATOM    758  CG  GLN L  99      34.821  22.477  31.367  1.00 47.14           C  
ATOM    759  CD  GLN L  99      34.080  21.988  30.130  1.00 71.53           C  
ATOM    760  OE1 GLN L  99      34.047  20.792  29.841  1.00 64.73           O  
ATOM    761  NE2 GLN L  99      33.460  22.938  29.381  1.00 56.90           N  
ATOM    762  C   GLN L  99      33.465  19.793  33.762  1.00 32.38           C  
ATOM    763  O   GLN L  99      33.557  18.641  33.341  1.00 34.62           O  
ATOM    764  N   GLY L 100      33.508  20.069  35.079  1.00 33.27           N  
ATOM    765  CA  GLY L 100      33.596  19.012  36.049  1.00 32.58           C  
ATOM    766  C   GLY L 100      34.978  18.976  36.620  1.00 34.55           C  
ATOM    767  O   GLY L 100      35.955  19.314  35.953  1.00 36.36           O  
ATOM    768  N   THR L 101      35.078  18.577  37.905  1.00 29.19           N  
ATOM    769  CA  THR L 101      36.346  18.428  38.556  1.00 29.90           C  
ATOM    770  CB  THR L 101      36.534  19.377  39.715  1.00 27.56           C  
ATOM    771  OG1 THR L 101      37.867  19.318  40.188  1.00 36.18           O  
ATOM    772  CG2 THR L 101      35.577  19.022  40.861  1.00 25.68           C  
ATOM    773  C   THR L 101      36.391  17.021  39.069  1.00 28.45           C  
ATOM    774  O   THR L 101      35.444  16.552  39.699  1.00 30.44           O  
ATOM    775  N   LYS L 102      37.486  16.285  38.796  1.00 26.82           N  
ATOM    776  CA  LYS L 102      37.522  14.939  39.290  1.00 27.16           C  
ATOM    777  CB  LYS L 102      38.137  13.902  38.328  1.00 28.33           C  
ATOM    778  CG  LYS L 102      38.083  12.483  38.903  1.00 38.80           C  
ATOM    779  CD  LYS L 102      38.262  11.365  37.874  1.00 40.59           C  
ATOM    780  CE  LYS L 102      38.090   9.963  38.469  1.00 71.37           C  
ATOM    781  NZ  LYS L 102      37.888   8.968  37.391  1.00 88.76           N1+
ATOM    782  C   LYS L 102      38.323  14.926  40.547  1.00 30.17           C  
ATOM    783  O   LYS L 102      39.439  15.448  40.600  1.00 30.65           O  
ATOM    784  N   LEU L 103      37.747  14.327  41.604  1.00 28.18           N  
ATOM    785  CA  LEU L 103      38.400  14.249  42.876  1.00 27.98           C  
ATOM    786  CB  LEU L 103      37.433  14.575  44.031  1.00 28.03           C  
ATOM    787  CG  LEU L 103      38.037  14.520  45.442  1.00 34.00           C  
ATOM    788  CD1 LEU L 103      39.211  15.500  45.592  1.00 30.18           C  
ATOM    789  CD2 LEU L 103      36.943  14.752  46.500  1.00 32.27           C  
ATOM    790  C   LEU L 103      38.889  12.841  43.008  1.00 30.46           C  
ATOM    791  O   LEU L 103      38.099  11.896  42.975  1.00 30.95           O  
ATOM    792  N   GLU L 104      40.219  12.673  43.159  1.00 29.15           N  
ATOM    793  CA  GLU L 104      40.811  11.366  43.197  1.00 31.08           C  
ATOM    794  CB  GLU L 104      41.826  11.149  42.068  1.00 33.96           C  
ATOM    795  CG  GLU L 104      42.416   9.744  42.048  1.00 50.00           C  
ATOM    796  CD  GLU L 104      43.555   9.761  41.046  1.00 57.57           C  
ATOM    797  OE1 GLU L 104      44.476  10.603  41.219  1.00 72.80           O  
ATOM    798  OE2 GLU L 104      43.517   8.938  40.094  1.00 51.50           O1-
ATOM    799  C   GLU L 104      41.553  11.202  44.486  1.00 30.33           C  
ATOM    800  O   GLU L 104      41.920  12.178  45.139  1.00 31.63           O  
ATOM    801  N   ILE L 105      41.789   9.931  44.882  1.00 29.57           N  
ATOM    802  CA  ILE L 105      42.458   9.635  46.117  0.93 32.46           C  
ATOM    803  CB  ILE L 105      42.115   8.283  46.673  0.93 35.41           C  
ATOM    804  CG1 ILE L 105      40.615   8.190  46.990  0.93 37.37           C  
ATOM    805  CG2 ILE L 105      43.018   8.021  47.890  0.93 29.41           C  
ATOM    806  CD1 ILE L 105      40.146   6.767  47.284  0.93 40.18           C  
ATOM    807  C   ILE L 105      43.926   9.616  45.864  1.00 33.00           C  
ATOM    808  O   ILE L 105      44.409   8.942  44.956  1.00 31.89           O  
ATOM    809  N   LYS L 106      44.683  10.375  46.677  1.00 31.68           N  
ATOM    810  CA  LYS L 106      46.101  10.365  46.501  1.00 31.70           C  
ATOM    811  CB  LYS L 106      46.799  11.661  46.940  1.00 32.21           C  
ATOM    812  CG  LYS L 106      48.291  11.645  46.609  1.00 32.37           C  
ATOM    813  CD  LYS L 106      48.969  13.012  46.685  1.00 46.19           C  
ATOM    814  CE  LYS L 106      50.460  12.959  46.348  1.00 63.38           C  
ATOM    815  NZ  LYS L 106      51.026  14.325  46.345  1.00 77.40           N1+
ATOM    816  C   LYS L 106      46.649   9.235  47.362  1.00 33.72           C  
ATOM    817  O   LYS L 106      46.322   9.201  48.579  1.00 37.66           O  
ATOM    818  OXT LYS L 106      47.404   8.389  46.812  1.00  0.00           O1-
TER     819      LYS L 106 
HETATM  820  N   UNK H 107       7.951   6.256  45.735  1.00 52.20           N  
HETATM  821  CA  UNK H 107       9.244   6.928  45.474  1.00 49.25           C  
HETATM  822  C   UNK H 107       9.294   7.370  44.052  1.00 49.60           C  
HETATM  823  O   UNK H 107       8.663   6.775  43.179  1.00 47.25           O  
ATOM    824  N   VAL H 108      10.049   8.449  43.781  1.00 46.78           N  
ATOM    825  CA  VAL H 108      10.093   8.931  42.437  1.00 44.76           C  
ATOM    826  CB  VAL H 108      10.531  10.364  42.329  1.00 45.86           C  
ATOM    827  CG1 VAL H 108      10.683  10.725  40.842  1.00 46.15           C  
ATOM    828  CG2 VAL H 108       9.510  11.241  43.073  1.00 40.24           C  
ATOM    829  C   VAL H 108      11.075   8.097  41.680  1.00 43.99           C  
ATOM    830  O   VAL H 108      12.161   7.800  42.176  1.00 41.21           O  
ATOM    831  N   THR H 109      10.696   7.670  40.457  1.00 41.85           N  
ATOM    832  CA  THR H 109      11.600   6.907  39.642  1.00 41.47           C  
ATOM    833  CB  THR H 109      11.333   5.429  39.655  1.00 43.82           C  
ATOM    834  OG1 THR H 109      10.064   5.155  39.078  1.00 46.63           O  
ATOM    835  CG2 THR H 109      11.369   4.929  41.109  1.00 46.70           C  
ATOM    836  C   THR H 109      11.440   7.354  38.222  1.00 40.03           C  
ATOM    837  O   THR H 109      10.352   7.744  37.800  1.00 39.21           O  
ATOM    838  N   LEU H 110      12.548   7.331  37.452  1.00 36.82           N  
ATOM    839  CA  LEU H 110      12.493   7.672  36.057  0.95 36.01           C  
ATOM    840  CB  LEU H 110      13.102   9.043  35.718  0.95 35.52           C  
ATOM    841  CG  LEU H 110      12.372  10.231  36.372  0.95 36.18           C  
ATOM    842  CD1 LEU H 110      12.561  10.233  37.896  0.95 41.08           C  
ATOM    843  CD2 LEU H 110      12.781  11.562  35.723  0.95 31.06           C  
ATOM    844  C   LEU H 110      13.306   6.650  35.324  1.00 34.76           C  
ATOM    845  O   LEU H 110      14.345   6.216  35.818  1.00 36.87           O  
ATOM    846  N   LYS H 111      12.844   6.210  34.132  1.00 37.00           N  
ATOM    847  CA  LYS H 111      13.641   5.268  33.394  1.00 38.48           C  
ATOM    848  CB  LYS H 111      13.185   3.806  33.515  1.00 40.64           C  
ATOM    849  CG  LYS H 111      14.168   2.854  32.834  1.00 47.42           C  
ATOM    850  CD  LYS H 111      13.982   1.380  33.191  1.00 74.90           C  
ATOM    851  CE  LYS H 111      14.988   0.468  32.487  1.00 89.69           C  
ATOM    852  NZ  LYS H 111      14.758  -0.939  32.879  1.00 85.63           N1+
ATOM    853  C   LYS H 111      13.599   5.627  31.940  1.00 39.16           C  
ATOM    854  O   LYS H 111      12.531   5.859  31.375  1.00 40.84           O  
ATOM    855  N   GLU H 112      14.784   5.682  31.295  1.00 39.82           N  
ATOM    856  CA  GLU H 112      14.868   6.027  29.902  1.00 40.74           C  
ATOM    857  CB  GLU H 112      16.189   6.716  29.514  1.00 41.32           C  
ATOM    858  CG  GLU H 112      16.479   8.009  30.277  1.00 39.91           C  
ATOM    859  CD  GLU H 112      17.087   7.633  31.625  1.00 40.73           C  
ATOM    860  OE1 GLU H 112      17.240   6.411  31.890  1.00 35.67           O  
ATOM    861  OE2 GLU H 112      17.410   8.568  32.405  1.00 38.79           O1-
ATOM    862  C   GLU H 112      14.818   4.774  29.083  1.00 40.65           C  
ATOM    863  O   GLU H 112      15.197   3.699  29.545  1.00 41.39           O  
ATOM    864  N   SER H 113      14.332   4.893  27.829  1.00 39.20           N  
ATOM    865  CA  SER H 113      14.316   3.789  26.912  1.00 41.48           C  
ATOM    866  CB  SER H 113      12.953   3.083  26.810  1.00 47.20           C  
ATOM    867  OG  SER H 113      11.982   3.972  26.280  1.00 43.42           O  
ATOM    868  C   SER H 113      14.624   4.355  25.557  1.00 46.74           C  
ATOM    869  O   SER H 113      14.291   5.506  25.273  1.00 46.80           O  
ATOM    870  N   GLY H 114      15.276   3.565  24.676  1.00 49.42           N  
ATOM    871  CA  GLY H 114      15.591   4.080  23.372  1.00 46.15           C  
ATOM    872  C   GLY H 114      16.267   3.008  22.565  1.00 47.82           C  
ATOM    873  O   GLY H 114      16.612   1.939  23.064  1.00 52.13           O  
ATOM    874  N   PRO H 115      16.466   3.334  21.308  1.00 47.28           N  
ATOM    875  CA  PRO H 115      16.984   2.468  20.271  1.00 47.72           C  
ATOM    876  CD  PRO H 115      16.213   4.684  20.835  1.00 49.37           C  
ATOM    877  CB  PRO H 115      16.869   3.278  18.978  1.00 46.65           C  
ATOM    878  CG  PRO H 115      16.874   4.742  19.450  1.00 48.43           C  
ATOM    879  C   PRO H 115      18.350   1.885  20.440  1.00 52.20           C  
ATOM    880  O   PRO H 115      18.602   0.815  19.889  1.00 54.30           O  
ATOM    881  N   VAL H 116      19.236   2.612  21.128  1.00 49.98           N  
ATOM    882  CA  VAL H 116      20.598   2.318  21.446  0.93 48.45           C  
ATOM    883  CB  VAL H 116      20.841   1.059  22.204  0.92 55.85           C  
ATOM    884  CG1 VAL H 116      20.722  -0.179  21.302  1.00 70.02           C  
ATOM    885  CG2 VAL H 116      22.220   1.259  22.830  0.92 49.45           C  
ATOM    886  C   VAL H 116      21.515   2.363  20.260  1.00 49.67           C  
ATOM    887  O   VAL H 116      22.723   2.515  20.440  1.00 49.01           O  
ATOM    888  N   LEU H 117      20.992   2.308  19.020  1.00 45.04           N  
ATOM    889  CA  LEU H 117      21.872   2.404  17.888  1.00 45.55           C  
ATOM    890  CB  LEU H 117      22.274   1.025  17.315  1.00 48.78           C  
ATOM    891  CG  LEU H 117      23.351   1.035  16.207  1.00 68.18           C  
ATOM    892  CD1 LEU H 117      22.870   1.751  14.940  1.00 50.28           C  
ATOM    893  CD2 LEU H 117      24.695   1.573  16.721  1.00 67.26           C  
ATOM    894  C   LEU H 117      21.104   3.149  16.846  1.00 45.92           C  
ATOM    895  O   LEU H 117      20.002   2.743  16.481  1.00 48.80           O  
ATOM    896  N   VAL H 118      21.660   4.276  16.353  1.00 41.31           N  
ATOM    897  CA  VAL H 118      20.970   5.058  15.364  0.90 42.71           C  
ATOM    898  CB  VAL H 118      20.470   6.361  15.916  0.90 46.36           C  
ATOM    899  CG1 VAL H 118      19.753   7.139  14.802  0.88 53.04           C  
ATOM    900  CG2 VAL H 118      19.591   6.071  17.145  0.88 58.18           C  
ATOM    901  C   VAL H 118      21.944   5.390  14.276  1.00 45.84           C  
ATOM    902  O   VAL H 118      23.111   5.672  14.534  1.00 46.90           O  
ATOM    903  N   LYS H 119      21.475   5.357  13.014  1.00 45.83           N  
ATOM    904  CA  LYS H 119      22.317   5.671  11.895  1.00 45.40           C  
ATOM    905  CB  LYS H 119      21.846   5.027  10.581  1.00 46.65           C  
ATOM    906  CG  LYS H 119      21.906   3.499  10.630  1.00 49.39           C  
ATOM    907  CD  LYS H 119      21.144   2.809   9.499  1.00 63.95           C  
ATOM    908  CE  LYS H 119      21.214   1.282   9.561  1.00 94.11           C  
ATOM    909  NZ  LYS H 119      22.607   0.831   9.343  1.00 72.01           N1+
ATOM    910  C   LYS H 119      22.312   7.156  11.732  1.00 43.54           C  
ATOM    911  O   LYS H 119      21.378   7.842  12.144  1.00 44.58           O  
ATOM    912  N   PRO H 120      23.340   7.675  11.132  1.00 46.44           N  
ATOM    913  CA  PRO H 120      23.435   9.096  10.987  1.00 48.32           C  
ATOM    914  CD  PRO H 120      24.647   7.038  11.176  1.00 48.03           C  
ATOM    915  CB  PRO H 120      24.847   9.361  10.471  1.00 49.46           C  
ATOM    916  CG  PRO H 120      25.662   8.188  11.046  1.00 48.21           C  
ATOM    917  C   PRO H 120      22.344   9.622  10.115  1.00 49.15           C  
ATOM    918  O   PRO H 120      21.878   8.902   9.233  1.00 47.09           O  
ATOM    919  N   THR H 121      21.933  10.880  10.362  1.00 49.94           N  
ATOM    920  CA  THR H 121      20.897  11.555   9.634  1.00 48.83           C  
ATOM    921  CB  THR H 121      21.049  11.347   8.154  1.00 49.43           C  
ATOM    922  OG1 THR H 121      22.335  11.782   7.743  1.00 54.11           O  
ATOM    923  CG2 THR H 121      19.971  12.147   7.406  1.00 49.67           C  
ATOM    924  C   THR H 121      19.553  11.028  10.060  1.00 47.82           C  
ATOM    925  O   THR H 121      18.517  11.546   9.649  1.00 51.28           O  
ATOM    926  N   GLU H 122      19.515  10.033  10.965  1.00 43.51           N  
ATOM    927  CA  GLU H 122      18.245   9.509  11.385  1.00 43.19           C  
ATOM    928  CB  GLU H 122      18.263   8.032  11.810  1.00 45.39           C  
ATOM    929  CG  GLU H 122      18.433   7.045  10.656  1.00 49.99           C  
ATOM    930  CD  GLU H 122      18.247   5.652  11.238  1.00 77.58           C  
ATOM    931  OE1 GLU H 122      18.979   5.311  12.204  1.00 75.75           O  
ATOM    932  OE2 GLU H 122      17.365   4.910  10.732  1.00 53.05           O1-
ATOM    933  C   GLU H 122      17.768  10.280  12.575  1.00 45.63           C  
ATOM    934  O   GLU H 122      18.482  11.126  13.113  1.00 46.49           O  
ATOM    935  N   THR H 123      16.514  10.009  12.997  1.00 44.06           N  
ATOM    936  CA  THR H 123      15.956  10.682  14.134  1.00 45.24           C  
ATOM    937  CB  THR H 123      14.553  11.177  13.953  1.00 47.06           C  
ATOM    938  OG1 THR H 123      13.703  10.113  13.556  1.00 46.43           O  
ATOM    939  CG2 THR H 123      14.540  12.299  12.918  1.00 46.12           C  
ATOM    940  C   THR H 123      15.907   9.747  15.296  1.00 45.66           C  
ATOM    941  O   THR H 123      15.520   8.585  15.174  1.00 45.14           O  
ATOM    942  N   LEU H 124      16.299  10.272  16.473  1.00 44.95           N  
ATOM    943  CA  LEU H 124      16.324   9.526  17.694  1.00 42.23           C  
ATOM    944  CB  LEU H 124      17.534   9.898  18.575  1.00 40.87           C  
ATOM    945  CG  LEU H 124      17.600   9.205  19.949  1.00 39.49           C  
ATOM    946  CD1 LEU H 124      17.795   7.686  19.828  1.00 42.71           C  
ATOM    947  CD2 LEU H 124      18.662   9.869  20.839  1.00 33.67           C  
ATOM    948  C   LEU H 124      15.091   9.862  18.466  1.00 40.85           C  
ATOM    949  O   LEU H 124      14.707  11.027  18.579  1.00 42.74           O  
ATOM    950  N   THR H 125      14.415   8.823  18.994  1.00 38.57           N  
ATOM    951  CA  THR H 125      13.257   9.029  19.814  1.00 40.11           C  
ATOM    952  CB  THR H 125      12.014   8.406  19.247  0.90 43.00           C  
ATOM    953  OG1 THR H 125      11.748   8.935  17.955  1.00 48.72           O  
ATOM    954  CG2 THR H 125      10.836   8.699  20.190  1.00 44.20           C  
ATOM    955  C   THR H 125      13.541   8.351  21.123  1.00 41.51           C  
ATOM    956  O   THR H 125      13.795   7.148  21.163  1.00 42.17           O  
ATOM    957  N   LEU H 126      13.514   9.116  22.234  1.00 37.98           N  
ATOM    958  CA  LEU H 126      13.773   8.563  23.536  0.91 37.79           C  
ATOM    959  CB  LEU H 126      14.923   9.264  24.285  0.91 40.58           C  
ATOM    960  CG  LEU H 126      16.327   9.036  23.688  0.91 43.52           C  
ATOM    961  CD1 LEU H 126      17.389   9.815  24.479  0.91 42.72           C  
ATOM    962  CD2 LEU H 126      16.670   7.538  23.601  0.91 39.28           C  
ATOM    963  C   LEU H 126      12.546   8.743  24.372  1.00 36.10           C  
ATOM    964  O   LEU H 126      11.823   9.729  24.228  1.00 37.61           O  
ATOM    965  N   THR H 127      12.270   7.773  25.268  1.00 32.27           N  
ATOM    966  CA  THR H 127      11.111   7.889  26.104  1.00 34.88           C  
ATOM    967  CB  THR H 127      10.102   6.803  25.878  1.00 40.39           C  
ATOM    968  OG1 THR H 127       9.685   6.790  24.522  1.00 42.93           O  
ATOM    969  CG2 THR H 127       8.895   7.060  26.793  1.00 35.93           C  
ATOM    970  C   THR H 127      11.549   7.775  27.534  1.00 35.45           C  
ATOM    971  O   THR H 127      12.406   6.960  27.868  1.00 37.67           O  
ATOM    972  N   CYS H 128      10.970   8.613  28.417  1.00 37.27           N  
ATOM    973  CA  CYS H 128      11.280   8.536  29.816  1.00 39.68           C  
ATOM    974  CB  CYS H 128      11.786   9.873  30.407  1.00 41.04           C  
ATOM    975  SG  CYS H 128      12.180   9.797  32.183  1.00 43.42           S  
ATOM    976  C   CYS H 128      10.009   8.157  30.508  1.00 40.55           C  
ATOM    977  O   CYS H 128       9.003   8.859  30.402  1.00 38.11           O  
ATOM    978  N   THR H 129      10.023   7.019  31.233  1.00 40.26           N  
ATOM    979  CA  THR H 129       8.846   6.573  31.921  1.00 39.71           C  
ATOM    980  CB  THR H 129       8.609   5.098  31.796  1.00 44.00           C  
ATOM    981  OG1 THR H 129       8.486   4.742  30.426  1.00 49.18           O  
ATOM    982  CG2 THR H 129       7.315   4.740  32.548  1.00 47.50           C  
ATOM    983  C   THR H 129       9.057   6.905  33.362  1.00 41.01           C  
ATOM    984  O   THR H 129      10.100   6.599  33.936  1.00 44.83           O  
ATOM    985  N   VAL H 130       8.044   7.543  33.979  1.00 40.74           N  
ATOM    986  CA  VAL H 130       8.163   8.072  35.306  1.00 39.18           C  
ATOM    987  CB  VAL H 130       7.912   9.553  35.302  1.00 40.70           C  
ATOM    988  CG1 VAL H 130       7.778  10.052  36.741  1.00 60.40           C  
ATOM    989  CG2 VAL H 130       9.029  10.247  34.505  1.00 38.53           C  
ATOM    990  C   VAL H 130       7.135   7.458  36.207  1.00 40.43           C  
ATOM    991  O   VAL H 130       6.071   7.036  35.757  1.00 37.60           O  
ATOM    992  N   SER H 131       7.462   7.366  37.517  1.00 38.35           N  
ATOM    993  CA  SER H 131       6.535   6.894  38.506  0.87 39.82           C  
ATOM    994  CB  SER H 131       6.720   5.417  38.897  0.87 43.90           C  
ATOM    995  OG  SER H 131       6.320   4.567  37.834  0.87 52.16           O  
ATOM    996  C   SER H 131       6.764   7.685  39.757  1.00 41.68           C  
ATOM    997  O   SER H 131       7.848   8.219  39.980  1.00 41.99           O  
ATOM    998  N   GLY H 132       5.731   7.750  40.620  1.00 63.73           N  
ATOM    999  CA  GLY H 132       5.844   8.435  41.874  1.00 62.20           C  
ATOM   1000  C   GLY H 132       5.230   9.792  41.747  1.00 63.64           C  
ATOM   1001  O   GLY H 132       4.943  10.437  42.755  1.00 65.39           O  
ATOM   1002  N   PHE H 133       5.031  10.286  40.511  1.00 63.02           N  
ATOM   1003  CA  PHE H 133       4.379  11.558  40.377  1.00 64.24           C  
ATOM   1004  CB  PHE H 133       5.299  12.790  40.501  1.00 61.33           C  
ATOM   1005  CG  PHE H 133       6.382  12.783  39.477  1.00 60.38           C  
ATOM   1006  CD1 PHE H 133       7.542  12.082  39.708  1.00 52.05           C  
ATOM   1007  CD2 PHE H 133       6.253  13.493  38.303  1.00 62.85           C  
ATOM   1008  CE1 PHE H 133       8.554  12.081  38.775  1.00 63.49           C  
ATOM   1009  CE2 PHE H 133       7.263  13.492  37.369  1.00 57.65           C  
ATOM   1010  CZ  PHE H 133       8.420  12.789  37.604  1.00 53.47           C  
ATOM   1011  C   PHE H 133       3.630  11.606  39.084  1.00 66.51           C  
ATOM   1012  O   PHE H 133       3.836  10.768  38.204  1.00 63.57           O  
ATOM   1013  N   SER H 134       2.715  12.595  38.954  1.00 65.59           N  
ATOM   1014  CA  SER H 134       1.910  12.718  37.771  1.00 66.22           C  
ATOM   1015  CB  SER H 134       0.411  12.926  38.050  1.00 69.42           C  
ATOM   1016  OG  SER H 134      -0.298  13.036  36.826  1.00 71.84           O  
ATOM   1017  C   SER H 134       2.388  13.906  36.990  1.00 65.15           C  
ATOM   1018  O   SER H 134       2.828  14.911  37.547  1.00 63.00           O  
ATOM   1019  N   LEU H 135       2.315  13.785  35.651  1.00 63.25           N  
ATOM   1020  CA  LEU H 135       2.751  14.782  34.717  1.00 63.80           C  
ATOM   1021  CB  LEU H 135       2.831  14.282  33.263  1.00 62.22           C  
ATOM   1022  CG  LEU H 135       3.925  13.215  33.045  1.00 61.16           C  
ATOM   1023  CD1 LEU H 135       4.072  12.879  31.554  1.00 56.72           C  
ATOM   1024  CD2 LEU H 135       5.261  13.617  33.691  1.00 65.33           C  
ATOM   1025  C   LEU H 135       1.864  15.986  34.760  1.00 66.05           C  
ATOM   1026  O   LEU H 135       2.280  17.065  34.350  1.00 66.40           O  
ATOM   1027  N   SER H 136       0.582  15.810  35.127  1.00 65.69           N  
ATOM   1028  CA  SER H 136      -0.371  16.885  35.212  1.00 70.72           C  
ATOM   1029  CB  SER H 136      -1.813  16.418  34.957  1.00 73.49           C  
ATOM   1030  OG  SER H 136      -1.936  15.980  33.611  1.00 72.72           O  
ATOM   1031  C   SER H 136      -0.335  17.601  36.539  1.00 71.71           C  
ATOM   1032  O   SER H 136      -1.134  18.511  36.758  1.00 73.21           O  
ATOM   1033  N   THR H 137       0.540  17.209  37.486  1.00 68.63           N  
ATOM   1034  CA  THR H 137       0.511  17.860  38.770  1.00 68.08           C  
ATOM   1035  CB  THR H 137       1.147  17.049  39.856  1.00 66.66           C  
ATOM   1036  OG1 THR H 137       0.486  15.797  39.963  1.00 69.19           O  
ATOM   1037  CG2 THR H 137       1.030  17.817  41.183  1.00 67.62           C  
ATOM   1038  C   THR H 137       1.235  19.166  38.678  1.00 68.08           C  
ATOM   1039  O   THR H 137       2.149  19.335  37.877  1.00 65.11           O  
ATOM   1040  N   TYR H 138       0.841  20.131  39.531  1.00 66.80           N  
ATOM   1041  CA  TYR H 138       1.409  21.447  39.516  1.00 67.34           C  
ATOM   1042  CB  TYR H 138       0.679  22.431  40.454  1.00 67.87           C  
ATOM   1043  CG  TYR H 138       1.369  23.750  40.353  1.00 80.24           C  
ATOM   1044  CD1 TYR H 138       1.078  24.624  39.334  1.00 64.98           C  
ATOM   1045  CD2 TYR H 138       2.313  24.118  41.281  1.00 76.71           C  
ATOM   1046  CE1 TYR H 138       1.720  25.839  39.240  1.00 70.15           C  
ATOM   1047  CE2 TYR H 138       2.956  25.331  41.189  1.00 75.63           C  
ATOM   1048  CZ  TYR H 138       2.668  26.197  40.166  1.00 73.82           C  
ATOM   1049  OH  TYR H 138       3.332  27.440  40.074  1.00 76.85           O  
ATOM   1050  C   TYR H 138       2.836  21.372  39.960  1.00 65.82           C  
ATOM   1051  O   TYR H 138       3.164  20.704  40.938  1.00 65.30           O  
ATOM   1052  N   GLY H 139       3.734  22.041  39.206  1.00 63.08           N  
ATOM   1053  CA  GLY H 139       5.109  22.132  39.607  1.00 62.69           C  
ATOM   1054  C   GLY H 139       5.932  20.998  39.064  1.00 62.17           C  
ATOM   1055  O   GLY H 139       7.153  21.008  39.223  1.00 62.30           O  
ATOM   1056  N   VAL H 140       5.312  19.991  38.416  1.00 57.80           N  
ATOM   1057  CA  VAL H 140       6.095  18.889  37.922  1.00 55.46           C  
ATOM   1058  CB  VAL H 140       5.307  17.621  37.738  1.00 56.37           C  
ATOM   1059  CG1 VAL H 140       6.188  16.588  37.016  1.00 53.14           C  
ATOM   1060  CG2 VAL H 140       4.822  17.145  39.119  1.00 57.62           C  
ATOM   1061  C   VAL H 140       6.700  19.253  36.598  1.00 57.22           C  
ATOM   1062  O   VAL H 140       6.070  19.913  35.771  1.00 58.43           O  
ATOM   1063  N   GLY H 141       7.963  18.827  36.373  1.00 32.74           N  
ATOM   1064  CA  GLY H 141       8.636  19.097  35.129  1.00 31.90           C  
ATOM   1065  C   GLY H 141       9.714  18.063  34.963  1.00 31.77           C  
ATOM   1066  O   GLY H 141      10.240  17.549  35.948  1.00 32.31           O  
ATOM   1067  N   VAL H 142      10.071  17.730  33.698  1.00 30.58           N  
ATOM   1068  CA  VAL H 142      11.100  16.758  33.448  1.00 30.59           C  
ATOM   1069  CB  VAL H 142      10.562  15.431  32.993  1.00 31.74           C  
ATOM   1070  CG1 VAL H 142      11.746  14.507  32.660  1.00 32.49           C  
ATOM   1071  CG2 VAL H 142       9.633  14.880  34.086  1.00 34.54           C  
ATOM   1072  C   VAL H 142      11.980  17.280  32.351  1.00 31.03           C  
ATOM   1073  O   VAL H 142      11.507  17.924  31.415  1.00 28.68           O  
ATOM   1074  N   GLY H 143      13.299  16.995  32.431  1.00 33.42           N  
ATOM   1075  CA  GLY H 143      14.208  17.492  31.434  1.00 30.88           C  
ATOM   1076  C   GLY H 143      15.095  16.380  30.955  1.00 34.14           C  
ATOM   1077  O   GLY H 143      15.149  15.304  31.549  1.00 33.24           O  
ATOM   1078  N   TRP H 144      15.806  16.626  29.832  1.00 35.40           N  
ATOM   1079  CA  TRP H 144      16.737  15.674  29.292  1.00 34.41           C  
ATOM   1080  CB  TRP H 144      16.414  15.240  27.851  1.00 37.66           C  
ATOM   1081  CG  TRP H 144      15.178  14.380  27.737  1.00 39.97           C  
ATOM   1082  CD2 TRP H 144      15.196  12.946  27.778  1.00 39.50           C  
ATOM   1083  CD1 TRP H 144      13.871  14.745  27.592  1.00 43.34           C  
ATOM   1084  NE1 TRP H 144      13.073  13.626  27.546  1.00 42.50           N  
ATOM   1085  CE2 TRP H 144      13.878  12.511  27.658  1.00 41.85           C  
ATOM   1086  CE3 TRP H 144      16.231  12.063  27.908  1.00 37.63           C  
ATOM   1087  CZ2 TRP H 144      13.571  11.179  27.668  1.00 39.05           C  
ATOM   1088  CZ3 TRP H 144      15.919  10.722  27.914  1.00 44.08           C  
ATOM   1089  CH2 TRP H 144      14.615  10.290  27.796  1.00 38.82           C  
ATOM   1090  C   TRP H 144      18.096  16.311  29.288  1.00 36.51           C  
ATOM   1091  O   TRP H 144      18.247  17.478  28.923  1.00 35.61           O  
ATOM   1092  N   ILE H 145      19.116  15.544  29.735  1.00 35.41           N  
ATOM   1093  CA  ILE H 145      20.487  15.986  29.775  1.00 33.97           C  
ATOM   1094  CB  ILE H 145      21.019  16.204  31.166  1.00 34.08           C  
ATOM   1095  CG1 ILE H 145      20.183  17.246  31.929  1.00 32.14           C  
ATOM   1096  CG2 ILE H 145      22.502  16.592  31.047  1.00 35.50           C  
ATOM   1097  CD1 ILE H 145      18.812  16.734  32.365  1.00 37.12           C  
ATOM   1098  C   ILE H 145      21.309  14.871  29.193  1.00 33.11           C  
ATOM   1099  O   ILE H 145      21.024  13.699  29.434  1.00 35.07           O  
ATOM   1100  N   ARG H 146      22.362  15.200  28.413  1.00 32.16           N  
ATOM   1101  CA  ARG H 146      23.157  14.164  27.805  1.00 31.50           C  
ATOM   1102  CB  ARG H 146      23.175  14.210  26.268  1.00 29.60           C  
ATOM   1103  CG  ARG H 146      23.762  15.518  25.735  1.00 31.25           C  
ATOM   1104  CD  ARG H 146      24.402  15.403  24.349  1.00 34.68           C  
ATOM   1105  NE  ARG H 146      23.383  15.727  23.315  1.00 37.34           N  
ATOM   1106  CZ  ARG H 146      23.788  16.242  22.116  1.00 35.22           C  
ATOM   1107  NH1 ARG H 146      25.090  16.599  21.930  1.00 38.47           N1+
ATOM   1108  NH2 ARG H 146      22.892  16.387  21.097  1.00 34.09           N  
ATOM   1109  C   ARG H 146      24.586  14.337  28.216  1.00 32.55           C  
ATOM   1110  O   ARG H 146      25.002  15.412  28.643  1.00 32.81           O  
ATOM   1111  N   GLN H 147      25.375  13.245  28.121  1.00 31.06           N  
ATOM   1112  CA  GLN H 147      26.769  13.315  28.454  1.00 29.83           C  
ATOM   1113  CB  GLN H 147      27.044  12.837  29.891  1.00 32.23           C  
ATOM   1114  CG  GLN H 147      28.502  12.952  30.335  1.00 28.70           C  
ATOM   1115  CD  GLN H 147      28.590  12.437  31.766  1.00 41.37           C  
ATOM   1116  OE1 GLN H 147      27.781  11.616  32.195  1.00 36.02           O  
ATOM   1117  NE2 GLN H 147      29.598  12.938  32.530  1.00 30.85           N  
ATOM   1118  C   GLN H 147      27.509  12.414  27.511  1.00 32.47           C  
ATOM   1119  O   GLN H 147      27.330  11.198  27.538  1.00 33.07           O  
ATOM   1120  N   PRO H 148      28.352  12.985  26.689  1.00 34.87           N  
ATOM   1121  CA  PRO H 148      29.128  12.196  25.766  1.00 34.36           C  
ATOM   1122  CD  PRO H 148      28.084  14.316  26.166  1.00 34.43           C  
ATOM   1123  CB  PRO H 148      29.726  13.188  24.772  1.00 33.33           C  
ATOM   1124  CG  PRO H 148      28.710  14.343  24.761  1.00 31.33           C  
ATOM   1125  C   PRO H 148      30.135  11.430  26.556  1.00 39.02           C  
ATOM   1126  O   PRO H 148      30.441  11.852  27.671  1.00 37.96           O  
ATOM   1127  N   PRO H 149      30.662  10.351  26.052  1.00 41.33           N  
ATOM   1128  CA  PRO H 149      31.560   9.594  26.864  1.00 43.68           C  
ATOM   1129  CD  PRO H 149      29.967   9.517  25.085  1.00 49.37           C  
ATOM   1130  CB  PRO H 149      31.823   8.300  26.099  1.00 46.44           C  
ATOM   1131  CG  PRO H 149      30.515   8.095  25.307  1.00 50.40           C  
ATOM   1132  C   PRO H 149      32.769  10.377  27.240  1.00 42.12           C  
ATOM   1133  O   PRO H 149      33.429  10.932  26.364  1.00 45.30           O  
ATOM   1134  N   GLY H 150      33.067  10.423  28.554  1.00 41.96           N  
ATOM   1135  CA  GLY H 150      34.231  11.089  29.050  1.00 44.07           C  
ATOM   1136  C   GLY H 150      34.054  12.575  28.971  1.00 43.95           C  
ATOM   1137  O   GLY H 150      35.030  13.315  29.080  1.00 45.36           O  
ATOM   1138  N   LYS H 151      32.812  13.068  28.795  1.00 39.28           N  
ATOM   1139  CA  LYS H 151      32.664  14.493  28.675  1.00 38.22           C  
ATOM   1140  CB  LYS H 151      32.199  14.957  27.282  1.00 42.48           C  
ATOM   1141  CG  LYS H 151      33.281  14.822  26.209  1.00 46.34           C  
ATOM   1142  CD  LYS H 151      32.774  15.038  24.782  1.00 75.91           C  
ATOM   1143  CE  LYS H 151      33.896  15.136  23.747  1.00 98.73           C  
ATOM   1144  NZ  LYS H 151      34.615  16.420  23.908  1.00134.63           N1+
ATOM   1145  C   LYS H 151      31.671  14.994  29.679  1.00 34.77           C  
ATOM   1146  O   LYS H 151      31.146  14.241  30.497  1.00 36.81           O  
ATOM   1147  N   ALA H 152      31.428  16.321  29.640  1.00 33.65           N  
ATOM   1148  CA  ALA H 152      30.565  17.026  30.549  1.00 35.95           C  
ATOM   1149  CB  ALA H 152      30.861  18.535  30.625  1.00 36.93           C  
ATOM   1150  C   ALA H 152      29.121  16.870  30.165  1.00 36.36           C  
ATOM   1151  O   ALA H 152      28.785  16.394  29.081  1.00 36.88           O  
ATOM   1152  N   LEU H 153      28.227  17.255  31.102  1.00 32.79           N  
ATOM   1153  CA  LEU H 153      26.797  17.194  30.957  1.00 32.31           C  
ATOM   1154  CB  LEU H 153      26.075  17.322  32.309  1.00 31.17           C  
ATOM   1155  CG  LEU H 153      26.410  16.195  33.304  1.00 31.28           C  
ATOM   1156  CD1 LEU H 153      25.709  16.418  34.651  1.00 31.05           C  
ATOM   1157  CD2 LEU H 153      26.089  14.814  32.709  1.00 29.87           C  
ATOM   1158  C   LEU H 153      26.336  18.345  30.109  1.00 31.97           C  
ATOM   1159  O   LEU H 153      26.918  19.428  30.144  1.00 34.99           O  
ATOM   1160  N   GLU H 154      25.273  18.120  29.304  1.00 30.23           N  
ATOM   1161  CA  GLU H 154      24.705  19.173  28.505  1.00 32.47           C  
ATOM   1162  CB  GLU H 154      25.034  19.057  27.008  1.00 32.46           C  
ATOM   1163  CG  GLU H 154      24.469  20.203  26.167  1.00 33.67           C  
ATOM   1164  CD  GLU H 154      24.844  19.941  24.715  1.00 42.48           C  
ATOM   1165  OE1 GLU H 154      25.206  18.775  24.404  1.00 39.36           O  
ATOM   1166  OE2 GLU H 154      24.772  20.899  23.900  1.00 53.04           O1-
ATOM   1167  C   GLU H 154      23.211  19.066  28.622  1.00 34.02           C  
ATOM   1168  O   GLU H 154      22.649  17.987  28.445  1.00 35.47           O  
ATOM   1169  N   TRP H 155      22.524  20.192  28.914  1.00 34.54           N  
ATOM   1170  CA  TRP H 155      21.089  20.204  29.066  1.00 34.79           C  
ATOM   1171  CB  TRP H 155      20.615  21.339  29.987  1.00 35.27           C  
ATOM   1172  CG  TRP H 155      19.133  21.604  29.937  1.00 35.59           C  
ATOM   1173  CD2 TRP H 155      18.563  22.667  29.161  1.00 46.29           C  
ATOM   1174  CD1 TRP H 155      18.095  20.974  30.557  1.00 33.03           C  
ATOM   1175  NE1 TRP H 155      16.909  21.577  30.210  1.00 31.51           N  
ATOM   1176  CE2 TRP H 155      17.185  22.623  29.351  1.00 30.08           C  
ATOM   1177  CE3 TRP H 155      19.144  23.605  28.355  1.00 31.24           C  
ATOM   1178  CZ2 TRP H 155      16.360  23.520  28.733  1.00 36.90           C  
ATOM   1179  CZ3 TRP H 155      18.310  24.509  27.735  1.00 25.56           C  
ATOM   1180  CH2 TRP H 155      16.944  24.466  27.920  1.00 31.36           C  
ATOM   1181  C   TRP H 155      20.440  20.396  27.725  1.00 35.33           C  
ATOM   1182  O   TRP H 155      20.782  21.328  27.003  1.00 35.83           O  
ATOM   1183  N   LEU H 156      19.584  19.431  27.314  1.00 32.25           N  
ATOM   1184  CA  LEU H 156      18.850  19.460  26.074  1.00 33.61           C  
ATOM   1185  CB  LEU H 156      18.530  18.032  25.605  1.00 33.74           C  
ATOM   1186  CG  LEU H 156      19.802  17.190  25.398  1.00 33.24           C  
ATOM   1187  CD1 LEU H 156      19.470  15.769  24.927  1.00 28.81           C  
ATOM   1188  CD2 LEU H 156      20.797  17.902  24.471  1.00 28.41           C  
ATOM   1189  C   LEU H 156      17.554  20.237  26.068  1.00 35.90           C  
ATOM   1190  O   LEU H 156      17.363  21.123  25.236  1.00 36.32           O  
ATOM   1191  N   ALA H 157      16.622  19.926  27.002  1.00 34.39           N  
ATOM   1192  CA  ALA H 157      15.319  20.545  26.966  1.00 32.60           C  
ATOM   1193  CB  ALA H 157      14.514  20.201  25.700  1.00 34.45           C  
ATOM   1194  C   ALA H 157      14.518  20.054  28.134  1.00 35.73           C  
ATOM   1195  O   ALA H 157      14.887  19.076  28.782  1.00 35.29           O  
ATOM   1196  N   HIS H 158      13.409  20.755  28.464  1.00 34.97           N  
ATOM   1197  CA  HIS H 158      12.552  20.267  29.511  1.00 33.72           C  
ATOM   1198  ND1 HIS H 158      14.230  22.837  31.159  1.00 30.01           N  
ATOM   1199  CG  HIS H 158      13.057  22.120  31.218  1.00 31.76           C  
ATOM   1200  CB  HIS H 158      12.966  20.652  30.946  1.00 32.08           C  
ATOM   1201  NE2 HIS H 158      12.637  24.271  31.749  1.00 38.84           N  
ATOM   1202  CD2 HIS H 158      12.092  23.011  31.578  1.00 26.12           C  
ATOM   1203  CE1 HIS H 158      13.922  24.117  31.488  1.00 29.46           C  
ATOM   1204  C   HIS H 158      11.149  20.720  29.262  1.00 34.83           C  
ATOM   1205  O   HIS H 158      10.909  21.662  28.507  1.00 36.16           O  
ATOM   1206  N   ILE H 159      10.178  20.014  29.882  1.00 35.97           N  
ATOM   1207  CA  ILE H 159       8.784  20.319  29.708  1.00 35.56           C  
ATOM   1208  CB  ILE H 159       8.073  19.298  28.864  1.00 35.28           C  
ATOM   1209  CG1 ILE H 159       6.652  19.763  28.508  1.00 36.68           C  
ATOM   1210  CG2 ILE H 159       8.129  17.949  29.598  1.00 29.04           C  
ATOM   1211  CD1 ILE H 159       5.981  18.895  27.443  1.00 40.39           C  
ATOM   1212  C   ILE H 159       8.119  20.335  31.051  1.00 34.93           C  
ATOM   1213  O   ILE H 159       8.494  19.591  31.955  1.00 32.11           O  
ATOM   1214  N   TRP H 160       7.086  21.190  31.208  1.00 34.70           N  
ATOM   1215  CA  TRP H 160       6.409  21.308  32.470  1.00 37.67           C  
ATOM   1216  CB  TRP H 160       6.289  22.755  32.975  1.00 36.51           C  
ATOM   1217  CG  TRP H 160       7.614  23.363  33.363  1.00 38.05           C  
ATOM   1218  CD2 TRP H 160       8.293  23.073  34.594  1.00 31.65           C  
ATOM   1219  CD1 TRP H 160       8.411  24.229  32.675  1.00 37.71           C  
ATOM   1220  NE1 TRP H 160       9.545  24.501  33.402  1.00 30.66           N  
ATOM   1221  CE2 TRP H 160       9.486  23.794  34.585  1.00 33.49           C  
ATOM   1222  CE3 TRP H 160       7.952  22.265  35.640  1.00 28.07           C  
ATOM   1223  CZ2 TRP H 160      10.361  23.719  35.630  1.00 20.56           C  
ATOM   1224  CZ3 TRP H 160       8.833  22.197  36.696  1.00 27.93           C  
ATOM   1225  CH2 TRP H 160      10.013  22.910  36.690  1.00 32.22           C  
ATOM   1226  C   TRP H 160       5.022  20.745  32.344  1.00 39.39           C  
ATOM   1227  O   TRP H 160       4.554  20.414  31.258  1.00 38.14           O  
ATOM   1228  N   TRP H 161       4.331  20.557  33.489  1.00 34.13           N  
ATOM   1229  CA  TRP H 161       3.056  19.881  33.532  1.00 35.28           C  
ATOM   1230  CB  TRP H 161       2.442  19.791  34.943  1.00 35.59           C  
ATOM   1231  CG  TRP H 161       2.051  21.124  35.527  1.00 37.32           C  
ATOM   1232  CD2 TRP H 161       2.987  22.057  36.085  1.00 52.14           C  
ATOM   1233  CD1 TRP H 161       0.820  21.706  35.616  1.00 54.20           C  
ATOM   1234  NE1 TRP H 161       0.933  22.948  36.194  1.00 40.90           N  
ATOM   1235  CE2 TRP H 161       2.261  23.177  36.488  1.00 38.46           C  
ATOM   1236  CE3 TRP H 161       4.341  21.993  36.239  1.00 30.05           C  
ATOM   1237  CZ2 TRP H 161       2.889  24.251  37.050  1.00 31.33           C  
ATOM   1238  CZ3 TRP H 161       4.967  23.073  36.822  1.00 43.03           C  
ATOM   1239  CH2 TRP H 161       4.253  24.184  37.222  1.00 40.51           C  
ATOM   1240  C   TRP H 161       2.082  20.612  32.659  1.00 37.25           C  
ATOM   1241  O   TRP H 161       1.162  20.001  32.119  1.00 36.89           O  
ATOM   1242  N   ASP H 162       2.225  21.950  32.578  1.00 36.93           N  
ATOM   1243  CA  ASP H 162       1.432  22.857  31.790  1.00 40.13           C  
ATOM   1244  CB  ASP H 162       1.370  24.302  32.344  1.00 38.51           C  
ATOM   1245  CG  ASP H 162       2.751  24.928  32.456  1.00 41.07           C  
ATOM   1246  OD1 ASP H 162       3.733  24.286  32.001  1.00 36.79           O  
ATOM   1247  OD2 ASP H 162       2.840  26.057  33.013  1.00 42.74           O1-
ATOM   1248  C   ASP H 162       1.797  22.835  30.326  1.00 40.84           C  
ATOM   1249  O   ASP H 162       1.165  23.518  29.522  1.00 41.40           O  
ATOM   1250  N   ASP H 163       2.843  22.076  29.940  1.00 36.37           N  
ATOM   1251  CA  ASP H 163       3.290  21.964  28.574  1.00 34.91           C  
ATOM   1252  CB  ASP H 163       2.136  21.868  27.558  1.00 34.01           C  
ATOM   1253  CG  ASP H 163       1.552  20.465  27.608  1.00 53.22           C  
ATOM   1254  OD1 ASP H 163       2.356  19.494  27.647  1.00 42.58           O  
ATOM   1255  OD2 ASP H 163       0.297  20.347  27.615  1.00 56.06           O1-
ATOM   1256  C   ASP H 163       4.156  23.107  28.141  1.00 37.53           C  
ATOM   1257  O   ASP H 163       4.420  23.254  26.947  1.00 39.52           O  
ATOM   1258  N   VAL H 164       4.664  23.928  29.080  1.00 42.46           N  
ATOM   1259  CA  VAL H 164       5.612  24.930  28.675  1.00 41.09           C  
ATOM   1260  CB  VAL H 164       5.896  25.950  29.740  1.00 42.78           C  
ATOM   1261  CG1 VAL H 164       7.053  26.846  29.273  1.00 31.54           C  
ATOM   1262  CG2 VAL H 164       4.599  26.725  30.029  1.00 34.06           C  
ATOM   1263  C   VAL H 164       6.888  24.199  28.386  1.00 42.58           C  
ATOM   1264  O   VAL H 164       7.264  23.290  29.126  1.00 40.12           O  
ATOM   1265  N   LYS H 165       7.594  24.573  27.295  1.00 40.79           N  
ATOM   1266  CA  LYS H 165       8.765  23.832  26.915  1.00 41.13           C  
ATOM   1267  CB  LYS H 165       8.589  23.137  25.555  1.00 42.99           C  
ATOM   1268  CG  LYS H 165       7.303  22.310  25.474  1.00 47.33           C  
ATOM   1269  CD  LYS H 165       6.919  21.909  24.048  1.00 56.01           C  
ATOM   1270  CE  LYS H 165       5.452  21.500  23.902  1.00 63.59           C  
ATOM   1271  NZ  LYS H 165       5.119  20.434  24.871  1.00 52.67           N1+
ATOM   1272  C   LYS H 165       9.934  24.766  26.772  1.00 42.75           C  
ATOM   1273  O   LYS H 165       9.782  25.939  26.431  1.00 40.55           O  
ATOM   1274  N   ARG H 166      11.150  24.250  27.048  1.00 38.99           N  
ATOM   1275  CA  ARG H 166      12.359  25.013  26.901  1.00 36.58           C  
ATOM   1276  CB  ARG H 166      13.021  25.376  28.236  1.00 35.98           C  
ATOM   1277  CG  ARG H 166      12.264  26.455  28.998  1.00 38.86           C  
ATOM   1278  CD  ARG H 166      12.219  27.769  28.225  1.00 42.73           C  
ATOM   1279  NE  ARG H 166      11.777  28.815  29.180  1.00 45.44           N  
ATOM   1280  CZ  ARG H 166      12.517  29.952  29.311  1.00 55.88           C  
ATOM   1281  NH1 ARG H 166      13.635  30.139  28.549  1.00 53.66           N1+
ATOM   1282  NH2 ARG H 166      12.139  30.899  30.216  1.00 48.59           N  
ATOM   1283  C   ARG H 166      13.341  24.156  26.166  1.00 38.50           C  
ATOM   1284  O   ARG H 166      13.405  22.948  26.396  1.00 37.97           O  
ATOM   1285  N   TYR H 167      14.139  24.764  25.260  1.00 36.93           N  
ATOM   1286  CA  TYR H 167      15.075  23.984  24.494  1.00 38.55           C  
ATOM   1287  CB  TYR H 167      14.727  23.869  22.995  1.00 39.37           C  
ATOM   1288  CG  TYR H 167      13.414  23.190  22.793  1.00 39.81           C  
ATOM   1289  CD1 TYR H 167      13.338  21.819  22.710  1.00 41.94           C  
ATOM   1290  CD2 TYR H 167      12.258  23.928  22.679  1.00 36.60           C  
ATOM   1291  CE1 TYR H 167      12.128  21.195  22.515  1.00 46.91           C  
ATOM   1292  CE2 TYR H 167      11.046  23.310  22.483  1.00 52.85           C  
ATOM   1293  CZ  TYR H 167      10.980  21.940  22.400  1.00 43.68           C  
ATOM   1294  OH  TYR H 167       9.739  21.299  22.199  1.00 46.45           O  
ATOM   1295  C   TYR H 167      16.416  24.658  24.508  1.00 41.41           C  
ATOM   1296  O   TYR H 167      16.512  25.878  24.608  1.00 42.19           O  
ATOM   1297  N   ASN H 168      17.499  23.859  24.395  1.00 39.01           N  
ATOM   1298  CA  ASN H 168      18.825  24.405  24.313  1.00 39.51           C  
ATOM   1299  CB  ASN H 168      19.905  23.307  24.264  1.00 42.12           C  
ATOM   1300  CG  ASN H 168      21.290  23.939  24.301  1.00 47.30           C  
ATOM   1301  OD1 ASN H 168      21.576  24.883  23.569  1.00 48.58           O  
ATOM   1302  ND2 ASN H 168      22.177  23.394  25.176  1.00 50.39           N  
ATOM   1303  C   ASN H 168      18.864  25.167  23.026  1.00 41.97           C  
ATOM   1304  O   ASN H 168      18.421  24.672  21.993  1.00 42.35           O  
ATOM   1305  N   PRO H 169      19.372  26.367  23.051  1.00 41.94           N  
ATOM   1306  CA  PRO H 169      19.358  27.194  21.877  1.00 42.79           C  
ATOM   1307  CD  PRO H 169      19.464  27.145  24.275  1.00 42.50           C  
ATOM   1308  CB  PRO H 169      19.851  28.565  22.335  1.00 42.27           C  
ATOM   1309  CG  PRO H 169      19.461  28.617  23.822  1.00 46.14           C  
ATOM   1310  C   PRO H 169      20.130  26.647  20.722  1.00 45.54           C  
ATOM   1311  O   PRO H 169      19.702  26.835  19.586  1.00 48.05           O  
ATOM   1312  N   ALA H 170      21.275  25.989  20.971  1.00 44.67           N  
ATOM   1313  CA  ALA H 170      22.066  25.518  19.872  1.00 47.30           C  
ATOM   1314  CB  ALA H 170      23.404  24.910  20.325  1.00 47.03           C  
ATOM   1315  C   ALA H 170      21.327  24.446  19.119  1.00 50.64           C  
ATOM   1316  O   ALA H 170      21.338  24.408  17.891  1.00 52.05           O  
ATOM   1317  N   LEU H 171      20.727  23.515  19.879  1.00 47.08           N  
ATOM   1318  CA  LEU H 171      20.014  22.331  19.470  1.00 47.13           C  
ATOM   1319  CB  LEU H 171      20.033  21.277  20.582  1.00 47.33           C  
ATOM   1320  CG  LEU H 171      21.474  20.894  20.957  1.00 48.69           C  
ATOM   1321  CD1 LEU H 171      21.511  19.838  22.067  1.00 38.91           C  
ATOM   1322  CD2 LEU H 171      22.280  20.479  19.716  1.00 55.61           C  
ATOM   1323  C   LEU H 171      18.585  22.544  19.047  1.00 49.98           C  
ATOM   1324  O   LEU H 171      17.998  21.676  18.402  1.00 46.96           O  
ATOM   1325  N   LYS H 172      17.979  23.693  19.390  1.00 51.06           N  
ATOM   1326  CA  LYS H 172      16.551  23.879  19.363  1.00 52.05           C  
ATOM   1327  CB  LYS H 172      16.168  25.354  19.590  1.00 55.58           C  
ATOM   1328  CG  LYS H 172      14.733  25.568  20.074  1.00 58.87           C  
ATOM   1329  CD  LYS H 172      13.649  25.108  19.100  1.00 88.65           C  
ATOM   1330  CE  LYS H 172      13.049  26.251  18.282  1.00 70.30           C  
ATOM   1331  NZ  LYS H 172      11.900  25.757  17.494  1.00 88.42           N1+
ATOM   1332  C   LYS H 172      15.902  23.424  18.086  1.00 54.17           C  
ATOM   1333  O   LYS H 172      14.851  22.788  18.136  1.00 53.56           O  
ATOM   1334  N   SER H 173      16.480  23.698  16.908  1.00 51.48           N  
ATOM   1335  CA  SER H 173      15.785  23.331  15.703  0.93 54.41           C  
ATOM   1336  CB  SER H 173      16.550  23.736  14.430  0.93 55.20           C  
ATOM   1337  OG  SER H 173      17.772  23.019  14.340  0.93 57.68           O  
ATOM   1338  C   SER H 173      15.562  21.844  15.639  1.00 53.17           C  
ATOM   1339  O   SER H 173      14.540  21.389  15.124  1.00 55.03           O  
ATOM   1340  N   ARG H 174      16.541  21.051  16.108  1.00 46.64           N  
ATOM   1341  CA  ARG H 174      16.514  19.614  16.064  1.00 44.06           C  
ATOM   1342  CB  ARG H 174      17.913  18.997  16.229  1.00 45.57           C  
ATOM   1343  CG  ARG H 174      18.852  19.396  15.087  1.00 50.72           C  
ATOM   1344  CD  ARG H 174      20.081  18.499  14.925  1.00 46.92           C  
ATOM   1345  NE  ARG H 174      20.979  18.707  16.095  1.00 59.08           N  
ATOM   1346  CZ  ARG H 174      21.926  17.766  16.382  1.00 51.77           C  
ATOM   1347  NH1 ARG H 174      22.010  16.636  15.621  1.00 40.70           N1+
ATOM   1348  NH2 ARG H 174      22.788  17.947  17.424  1.00 48.00           N  
ATOM   1349  C   ARG H 174      15.598  18.976  17.077  1.00 42.59           C  
ATOM   1350  O   ARG H 174      15.084  17.884  16.835  1.00 41.61           O  
ATOM   1351  N   LEU H 175      15.391  19.615  18.246  1.00 40.60           N  
ATOM   1352  CA  LEU H 175      14.718  18.982  19.354  1.00 39.86           C  
ATOM   1353  CB  LEU H 175      15.246  19.472  20.712  1.00 39.75           C  
ATOM   1354  CG  LEU H 175      16.714  19.106  20.991  1.00 41.86           C  
ATOM   1355  CD1 LEU H 175      17.155  19.641  22.364  1.00 36.58           C  
ATOM   1356  CD2 LEU H 175      16.948  17.592  20.849  1.00 42.00           C  
ATOM   1357  C   LEU H 175      13.239  19.224  19.393  1.00 42.63           C  
ATOM   1358  O   LEU H 175      12.737  20.261  18.963  1.00 43.35           O  
ATOM   1359  N   THR H 176      12.503  18.210  19.910  1.00 40.71           N  
ATOM   1360  CA  THR H 176      11.091  18.298  20.161  1.00 39.71           C  
ATOM   1361  CB  THR H 176      10.254  17.662  19.090  1.00 43.56           C  
ATOM   1362  OG1 THR H 176      10.518  18.273  17.835  1.00 47.72           O  
ATOM   1363  CG2 THR H 176       8.770  17.834  19.455  1.00 43.79           C  
ATOM   1364  C   THR H 176      10.836  17.541  21.435  1.00 43.19           C  
ATOM   1365  O   THR H 176      11.316  16.420  21.600  1.00 44.40           O  
ATOM   1366  N   ILE H 177      10.073  18.131  22.381  1.00 40.96           N  
ATOM   1367  CA  ILE H 177       9.794  17.448  23.615  1.00 38.58           C  
ATOM   1368  CB  ILE H 177      10.404  18.114  24.817  1.00 38.40           C  
ATOM   1369  CG1 ILE H 177      10.321  17.194  26.048  1.00 35.56           C  
ATOM   1370  CG2 ILE H 177       9.732  19.484  25.004  1.00 38.30           C  
ATOM   1371  CD1 ILE H 177      11.185  17.662  27.218  1.00 33.73           C  
ATOM   1372  C   ILE H 177       8.307  17.431  23.799  1.00 39.66           C  
ATOM   1373  O   ILE H 177       7.626  18.391  23.443  1.00 39.24           O  
ATOM   1374  N   SER H 178       7.758  16.315  24.332  1.00 38.84           N  
ATOM   1375  CA  SER H 178       6.337  16.213  24.537  1.00 39.41           C  
ATOM   1376  CB  SER H 178       5.592  15.591  23.340  1.00 39.00           C  
ATOM   1377  OG  SER H 178       6.019  14.252  23.133  1.00 38.84           O  
ATOM   1378  C   SER H 178       6.089  15.336  25.729  1.00 40.79           C  
ATOM   1379  O   SER H 178       6.968  14.588  26.155  1.00 39.88           O  
ATOM   1380  N   LYS H 179       4.875  15.423  26.317  1.00 39.33           N  
ATOM   1381  CA  LYS H 179       4.565  14.602  27.456  1.00 40.66           C  
ATOM   1382  CB  LYS H 179       4.529  15.371  28.790  1.00 41.75           C  
ATOM   1383  CG  LYS H 179       3.419  16.423  28.874  1.00 42.92           C  
ATOM   1384  CD  LYS H 179       3.133  16.891  30.304  1.00 47.47           C  
ATOM   1385  CE  LYS H 179       2.029  17.948  30.405  1.00 41.21           C  
ATOM   1386  NZ  LYS H 179       0.698  17.319  30.255  1.00 45.51           N1+
ATOM   1387  C   LYS H 179       3.208  13.985  27.265  1.00 44.88           C  
ATOM   1388  O   LYS H 179       2.347  14.545  26.587  1.00 45.72           O  
ATOM   1389  N   ASP H 180       3.008  12.778  27.841  1.00 45.44           N  
ATOM   1390  CA  ASP H 180       1.742  12.098  27.805  0.90 43.57           C  
ATOM   1391  CB  ASP H 180       1.768  10.798  26.974  0.90 46.36           C  
ATOM   1392  CG  ASP H 180       0.341  10.293  26.797  0.90 53.79           C  
ATOM   1393  OD1 ASP H 180      -0.543  10.742  27.574  0.90 56.12           O  
ATOM   1394  OD2 ASP H 180       0.114   9.452  25.886  0.90 59.63           O1-
ATOM   1395  C   ASP H 180       1.442  11.728  29.226  1.00 45.27           C  
ATOM   1396  O   ASP H 180       2.036  10.803  29.776  1.00 45.86           O  
ATOM   1397  N   THR H 181       0.496  12.449  29.856  1.00 44.07           N  
ATOM   1398  CA  THR H 181       0.182  12.280  31.247  1.00 47.24           C  
ATOM   1399  CB  THR H 181      -0.852  13.263  31.710  1.00 52.47           C  
ATOM   1400  OG1 THR H 181      -0.402  14.591  31.488  1.00 41.41           O  
ATOM   1401  CG2 THR H 181      -1.101  13.038  33.208  1.00 43.26           C  
ATOM   1402  C   THR H 181      -0.362  10.910  31.499  1.00 49.84           C  
ATOM   1403  O   THR H 181      -0.057  10.290  32.518  1.00 50.59           O  
ATOM   1404  N   SER H 182      -1.203  10.411  30.579  1.00 50.16           N  
ATOM   1405  CA  SER H 182      -1.837   9.135  30.754  1.00 51.09           C  
ATOM   1406  CB  SER H 182      -2.754   8.785  29.574  1.00 52.71           C  
ATOM   1407  OG  SER H 182      -3.699   9.822  29.372  1.00 54.85           O  
ATOM   1408  C   SER H 182      -0.797   8.060  30.802  1.00 52.20           C  
ATOM   1409  O   SER H 182      -0.845   7.166  31.646  1.00 54.30           O  
ATOM   1410  N   LYS H 183       0.149   8.120  29.848  1.00 48.67           N  
ATOM   1411  CA  LYS H 183       1.228   7.190  29.673  1.00 48.50           C  
ATOM   1412  CB  LYS H 183       1.949   7.351  28.325  1.00 57.35           C  
ATOM   1413  CG  LYS H 183       1.100   6.916  27.132  1.00 60.11           C  
ATOM   1414  CD  LYS H 183       0.691   5.444  27.192  1.00 61.24           C  
ATOM   1415  CE  LYS H 183      -0.066   4.972  25.953  1.00 71.84           C  
ATOM   1416  NZ  LYS H 183       0.894   4.619  24.884  1.00 72.93           N1+
ATOM   1417  C   LYS H 183       2.253   7.343  30.758  1.00 48.71           C  
ATOM   1418  O   LYS H 183       3.017   6.414  31.018  1.00 48.42           O  
ATOM   1419  N   SER H 184       2.310   8.525  31.407  1.00 46.36           N  
ATOM   1420  CA  SER H 184       3.323   8.808  32.390  1.00 44.82           C  
ATOM   1421  CB  SER H 184       3.362   7.805  33.559  1.00 47.32           C  
ATOM   1422  OG  SER H 184       2.192   7.923  34.356  1.00 49.61           O  
ATOM   1423  C   SER H 184       4.658   8.789  31.724  1.00 44.20           C  
ATOM   1424  O   SER H 184       5.624   8.247  32.258  1.00 42.75           O  
ATOM   1425  N   GLN H 185       4.748   9.387  30.520  1.00 43.00           N  
ATOM   1426  CA  GLN H 185       6.028   9.402  29.884  1.00 44.78           C  
ATOM   1427  CB  GLN H 185       6.235   8.229  28.905  1.00 44.85           C  
ATOM   1428  CG  GLN H 185       5.240   8.167  27.752  1.00 45.90           C  
ATOM   1429  CD  GLN H 185       5.466   6.851  27.018  1.00 57.86           C  
ATOM   1430  OE1 GLN H 185       4.949   6.644  25.922  1.00 51.73           O  
ATOM   1431  NE2 GLN H 185       6.255   5.931  27.635  1.00 47.31           N  
ATOM   1432  C   GLN H 185       6.279  10.717  29.210  1.00 45.42           C  
ATOM   1433  O   GLN H 185       5.360  11.471  28.888  1.00 44.57           O  
ATOM   1434  N   VAL H 186       7.577  11.043  29.045  1.00 42.96           N  
ATOM   1435  CA  VAL H 186       8.009  12.231  28.368  1.00 41.88           C  
ATOM   1436  CB  VAL H 186       8.903  13.092  29.215  1.00 42.97           C  
ATOM   1437  CG1 VAL H 186       9.438  14.251  28.361  1.00 43.48           C  
ATOM   1438  CG2 VAL H 186       8.111  13.545  30.453  1.00 44.10           C  
ATOM   1439  C   VAL H 186       8.827  11.743  27.213  1.00 41.66           C  
ATOM   1440  O   VAL H 186       9.634  10.827  27.368  1.00 41.78           O  
ATOM   1441  N   VAL H 187       8.639  12.336  26.016  1.00 37.66           N  
ATOM   1442  CA  VAL H 187       9.354  11.850  24.868  1.00 36.47           C  
ATOM   1443  CB  VAL H 187       8.449  11.403  23.757  1.00 39.47           C  
ATOM   1444  CG1 VAL H 187       9.317  11.003  22.552  1.00 36.47           C  
ATOM   1445  CG2 VAL H 187       7.547  10.272  24.281  1.00 39.46           C  
ATOM   1446  C   VAL H 187      10.217  12.942  24.318  1.00 38.11           C  
ATOM   1447  O   VAL H 187       9.843  14.112  24.308  1.00 40.77           O  
ATOM   1448  N   LEU H 188      11.428  12.571  23.855  1.00 36.65           N  
ATOM   1449  CA  LEU H 188      12.325  13.524  23.273  1.00 36.35           C  
ATOM   1450  CB  LEU H 188      13.649  13.657  24.048  1.00 38.45           C  
ATOM   1451  CG  LEU H 188      14.629  14.678  23.445  1.00 37.32           C  
ATOM   1452  CD1 LEU H 188      14.064  16.104  23.497  1.00 36.96           C  
ATOM   1453  CD2 LEU H 188      16.016  14.563  24.095  1.00 41.68           C  
ATOM   1454  C   LEU H 188      12.666  13.047  21.894  1.00 37.68           C  
ATOM   1455  O   LEU H 188      12.970  11.872  21.697  1.00 36.71           O  
ATOM   1456  N   THR H 189      12.605  13.952  20.897  1.00 36.70           N  
ATOM   1457  CA  THR H 189      12.947  13.579  19.553  1.00 38.44           C  
ATOM   1458  CB  THR H 189      11.827  13.765  18.571  1.00 41.25           C  
ATOM   1459  OG1 THR H 189      10.697  13.000  18.962  1.00 55.36           O  
ATOM   1460  CG2 THR H 189      12.307  13.307  17.184  1.00 40.90           C  
ATOM   1461  C   THR H 189      14.063  14.474  19.113  1.00 38.61           C  
ATOM   1462  O   THR H 189      14.034  15.682  19.342  1.00 39.88           O  
ATOM   1463  N   MET H 190      15.096  13.887  18.477  1.00 39.08           N  
ATOM   1464  CA  MET H 190      16.198  14.670  18.001  0.94 40.70           C  
ATOM   1465  CB  MET H 190      17.481  14.417  18.809  0.94 41.65           C  
ATOM   1466  CG  MET H 190      18.581  15.453  18.583  0.92 45.24           C  
ATOM   1467  SD  MET H 190      19.995  15.276  19.709  0.89 40.97           S  
ATOM   1468  CE  MET H 190      20.711  16.895  19.307  0.89 42.10           C  
ATOM   1469  C   MET H 190      16.437  14.244  16.584  1.00 41.54           C  
ATOM   1470  O   MET H 190      16.633  13.061  16.309  1.00 41.88           O  
ATOM   1471  N   THR H 191      16.431  15.203  15.638  1.00 42.09           N  
ATOM   1472  CA  THR H 191      16.577  14.830  14.258  1.00 42.68           C  
ATOM   1473  CB  THR H 191      15.724  15.634  13.321  1.00 43.08           C  
ATOM   1474  OG1 THR H 191      16.097  17.002  13.375  1.00 52.88           O  
ATOM   1475  CG2 THR H 191      14.248  15.471  13.721  1.00 43.80           C  
ATOM   1476  C   THR H 191      17.998  14.997  13.815  1.00 43.34           C  
ATOM   1477  O   THR H 191      18.829  15.563  14.525  1.00 43.57           O  
ATOM   1478  N   ASN H 192      18.294  14.484  12.600  1.00 42.83           N  
ATOM   1479  CA  ASN H 192      19.576  14.592  11.957  1.00 43.88           C  
ATOM   1480  CB  ASN H 192      19.870  15.993  11.397  1.00 46.90           C  
ATOM   1481  CG  ASN H 192      18.998  16.185  10.170  1.00 59.88           C  
ATOM   1482  OD1 ASN H 192      18.946  15.328   9.290  1.00 60.29           O  
ATOM   1483  ND2 ASN H 192      18.287  17.343  10.110  1.00 62.46           N  
ATOM   1484  C   ASN H 192      20.675  14.240  12.899  1.00 41.88           C  
ATOM   1485  O   ASN H 192      21.565  15.049  13.154  1.00 41.57           O  
ATOM   1486  N   MET H 193      20.659  13.003  13.421  1.00 41.86           N  
ATOM   1487  CA  MET H 193      21.662  12.607  14.365  1.00 43.02           C  
ATOM   1488  CB  MET H 193      21.360  11.260  15.044  1.00 41.78           C  
ATOM   1489  CG  MET H 193      20.088  11.297  15.895  1.00 46.15           C  
ATOM   1490  SD  MET H 193      20.162  12.431  17.315  1.00 38.39           S  
ATOM   1491  CE  MET H 193      21.225  11.364  18.328  1.00 25.10           C  
ATOM   1492  C   MET H 193      22.999  12.507  13.698  1.00 46.80           C  
ATOM   1493  O   MET H 193      23.112  12.156  12.524  1.00 47.70           O  
ATOM   1494  N   ASP H 194      24.053  12.849  14.470  1.00 45.72           N  
ATOM   1495  CA  ASP H 194      25.422  12.837  14.035  1.00 46.55           C  
ATOM   1496  CB  ASP H 194      26.007  14.266  14.008  1.00 45.64           C  
ATOM   1497  CG  ASP H 194      27.397  14.288  13.390  1.00 52.62           C  
ATOM   1498  OD1 ASP H 194      28.364  13.848  14.068  1.00 53.39           O  
ATOM   1499  OD2 ASP H 194      27.510  14.759  12.228  1.00 60.70           O1-
ATOM   1500  C   ASP H 194      26.185  12.005  15.027  1.00 50.82           C  
ATOM   1501  O   ASP H 194      25.706  11.753  16.132  1.00 48.82           O  
ATOM   1502  N   PRO H 195      27.356  11.550  14.668  1.00 50.00           N  
ATOM   1503  CA  PRO H 195      28.138  10.747  15.572  1.00 47.14           C  
ATOM   1504  CD  PRO H 195      27.641  11.233  13.277  1.00 54.65           C  
ATOM   1505  CB  PRO H 195      29.303  10.216  14.741  1.00 49.88           C  
ATOM   1506  CG  PRO H 195      28.716  10.133  13.318  1.00 55.15           C  
ATOM   1507  C   PRO H 195      28.537  11.506  16.802  1.00 49.10           C  
ATOM   1508  O   PRO H 195      28.836  10.879  17.818  1.00 45.51           O  
ATOM   1509  N   VAL H 196      28.553  12.850  16.734  1.00 44.29           N  
ATOM   1510  CA  VAL H 196      28.922  13.671  17.853  1.00 46.44           C  
ATOM   1511  CB  VAL H 196      28.977  15.137  17.524  1.00 46.66           C  
ATOM   1512  CG1 VAL H 196      27.561  15.641  17.201  1.00 44.82           C  
ATOM   1513  CG2 VAL H 196      29.635  15.866  18.705  1.00 47.66           C  
ATOM   1514  C   VAL H 196      27.898  13.478  18.929  1.00 42.47           C  
ATOM   1515  O   VAL H 196      28.181  13.654  20.112  1.00 46.53           O  
ATOM   1516  N   ASP H 197      26.664  13.141  18.512  1.00 39.17           N  
ATOM   1517  CA  ASP H 197      25.506  12.954  19.341  1.00 37.78           C  
ATOM   1518  CB  ASP H 197      24.212  12.855  18.518  1.00 37.95           C  
ATOM   1519  CG  ASP H 197      23.965  14.230  17.910  1.00 46.03           C  
ATOM   1520  OD1 ASP H 197      24.355  15.243  18.551  1.00 53.97           O  
ATOM   1521  OD2 ASP H 197      23.391  14.287  16.790  1.00 45.78           O1-
ATOM   1522  C   ASP H 197      25.625  11.730  20.204  1.00 37.47           C  
ATOM   1523  O   ASP H 197      24.814  11.545  21.109  1.00 38.13           O  
ATOM   1524  N   THR H 198      26.570  10.814  19.915  1.00 35.07           N  
ATOM   1525  CA  THR H 198      26.675   9.636  20.733  1.00 34.90           C  
ATOM   1526  CB  THR H 198      27.814   8.742  20.333  1.00 36.37           C  
ATOM   1527  OG1 THR H 198      27.667   8.345  18.977  1.00 40.33           O  
ATOM   1528  CG2 THR H 198      27.819   7.503  21.243  1.00 31.63           C  
ATOM   1529  C   THR H 198      26.882  10.067  22.153  1.00 35.61           C  
ATOM   1530  O   THR H 198      27.755  10.883  22.449  1.00 35.48           O  
ATOM   1531  N   ALA H 199      26.053   9.538  23.080  1.00 34.24           N  
ATOM   1532  CA  ALA H 199      26.191   9.932  24.455  1.00 33.77           C  
ATOM   1533  CB  ALA H 199      25.928  11.429  24.687  1.00 32.01           C  
ATOM   1534  C   ALA H 199      25.180   9.189  25.267  1.00 35.51           C  
ATOM   1535  O   ALA H 199      24.342   8.459  24.738  1.00 36.40           O  
ATOM   1536  N   THR H 200      25.263   9.348  26.602  1.00 32.99           N  
ATOM   1537  CA  THR H 200      24.301   8.763  27.483  1.00 31.60           C  
ATOM   1538  CB  THR H 200      24.857   8.421  28.834  1.00 32.41           C  
ATOM   1539  OG1 THR H 200      25.935   7.505  28.702  1.00 34.59           O  
ATOM   1540  CG2 THR H 200      23.739   7.807  29.693  1.00 26.29           C  
ATOM   1541  C   THR H 200      23.259   9.819  27.674  1.00 34.13           C  
ATOM   1542  O   THR H 200      23.588  10.983  27.899  1.00 36.42           O  
ATOM   1543  N   TYR H 201      21.969   9.444  27.572  1.00 34.39           N  
ATOM   1544  CA  TYR H 201      20.920  10.418  27.698  1.00 32.92           C  
ATOM   1545  CB  TYR H 201      19.909  10.369  26.538  1.00 31.96           C  
ATOM   1546  CG  TYR H 201      20.583  10.894  25.313  1.00 29.67           C  
ATOM   1547  CD1 TYR H 201      21.504  10.139  24.621  1.00 31.15           C  
ATOM   1548  CD2 TYR H 201      20.277  12.154  24.849  1.00 31.44           C  
ATOM   1549  CE1 TYR H 201      22.114  10.639  23.493  1.00 31.94           C  
ATOM   1550  CE2 TYR H 201      20.883  12.658  23.721  1.00 25.63           C  
ATOM   1551  CZ  TYR H 201      21.804  11.900  23.042  1.00 31.62           C  
ATOM   1552  OH  TYR H 201      22.427  12.418  21.886  1.00 29.12           O  
ATOM   1553  C   TYR H 201      20.170  10.143  28.964  1.00 34.47           C  
ATOM   1554  O   TYR H 201      19.741   9.017  29.213  1.00 34.38           O  
ATOM   1555  N   TYR H 202      19.987  11.195  29.795  1.00 34.90           N  
ATOM   1556  CA  TYR H 202      19.337  11.039  31.067  1.00 34.96           C  
ATOM   1557  CB  TYR H 202      20.143  11.575  32.270  1.00 31.51           C  
ATOM   1558  CG  TYR H 202      21.461  10.895  32.445  1.00 32.44           C  
ATOM   1559  CD1 TYR H 202      22.590  11.392  31.836  1.00 33.94           C  
ATOM   1560  CD2 TYR H 202      21.575   9.774  33.236  1.00 29.29           C  
ATOM   1561  CE1 TYR H 202      23.811  10.777  32.005  1.00 34.42           C  
ATOM   1562  CE2 TYR H 202      22.792   9.156  33.408  1.00 33.71           C  
ATOM   1563  CZ  TYR H 202      23.912   9.656  32.792  1.00 36.78           C  
ATOM   1564  OH  TYR H 202      25.161   9.022  32.969  1.00 48.67           O  
ATOM   1565  C   TYR H 202      18.110  11.898  31.092  1.00 34.49           C  
ATOM   1566  O   TYR H 202      18.068  12.965  30.482  1.00 34.79           O  
ATOM   1567  N   CYS H 203      17.056  11.418  31.783  1.00 33.10           N  
ATOM   1568  CA  CYS H 203      15.910  12.240  32.040  1.00 34.69           C  
ATOM   1569  CB  CYS H 203      14.553  11.629  31.611  0.95 36.10           C  
ATOM   1570  SG  CYS H 203      14.209   9.980  32.294  0.95 44.59           S  
ATOM   1571  C   CYS H 203      15.915  12.478  33.522  1.00 34.38           C  
ATOM   1572  O   CYS H 203      16.353  11.621  34.290  1.00 31.51           O  
ATOM   1573  N   ALA H 204      15.477  13.677  33.965  1.00 33.32           N  
ATOM   1574  CA  ALA H 204      15.500  13.967  35.373  1.00 33.23           C  
ATOM   1575  CB  ALA H 204      16.798  14.652  35.835  1.00 34.90           C  
ATOM   1576  C   ALA H 204      14.363  14.892  35.690  1.00 34.23           C  
ATOM   1577  O   ALA H 204      13.886  15.630  34.830  1.00 33.35           O  
ATOM   1578  N   ARG H 205      13.883  14.857  36.951  1.00 31.68           N  
ATOM   1579  CA  ARG H 205      12.788  15.704  37.339  1.00 32.35           C  
ATOM   1580  CB  ARG H 205      11.861  15.077  38.395  1.00 34.01           C  
ATOM   1581  CG  ARG H 205      10.638  15.943  38.702  1.00 36.24           C  
ATOM   1582  CD  ARG H 205       9.712  15.360  39.771  1.00 33.31           C  
ATOM   1583  NE  ARG H 205      10.277  15.722  41.102  1.00 50.34           N  
ATOM   1584  CZ  ARG H 205       9.511  15.601  42.224  1.00 49.80           C  
ATOM   1585  NH1 ARG H 205       8.238  15.119  42.135  1.00 41.00           N1+
ATOM   1586  NH2 ARG H 205      10.017  15.969  43.438  1.00 50.71           N  
ATOM   1587  C   ARG H 205      13.334  16.972  37.923  1.00 34.26           C  
ATOM   1588  O   ARG H 205      14.361  16.969  38.599  1.00 35.24           O  
ATOM   1589  N   LEU H 206      12.653  18.108  37.666  1.00 34.05           N  
ATOM   1590  CA  LEU H 206      13.099  19.360  38.216  1.00 33.56           C  
ATOM   1591  CB  LEU H 206      12.475  20.617  37.575  1.00 34.87           C  
ATOM   1592  CG  LEU H 206      12.843  20.885  36.097  1.00 21.56           C  
ATOM   1593  CD1 LEU H 206      14.353  21.092  35.900  1.00 30.20           C  
ATOM   1594  CD2 LEU H 206      12.249  19.832  35.159  1.00 31.74           C  
ATOM   1595  C   LEU H 206      12.747  19.399  39.674  1.00 36.93           C  
ATOM   1596  O   LEU H 206      11.672  18.967  40.085  1.00 34.86           O  
ATOM   1597  N   GLY H 207      13.697  19.936  40.464  1.00 31.64           N  
ATOM   1598  CA  GLY H 207      13.656  20.110  41.886  1.00 31.94           C  
ATOM   1599  C   GLY H 207      12.648  21.136  42.304  1.00 37.43           C  
ATOM   1600  O   GLY H 207      12.146  21.082  43.426  1.00 40.13           O  
ATOM   1601  N   SER H 208      12.382  22.151  41.455  1.00 34.77           N  
ATOM   1602  CA  SER H 208      11.499  23.196  41.897  1.00 37.08           C  
ATOM   1603  CB  SER H 208      12.205  24.542  42.117  1.00 40.08           C  
ATOM   1604  OG  SER H 208      12.693  25.036  40.879  1.00 45.35           O  
ATOM   1605  C   SER H 208      10.412  23.432  40.895  1.00 37.45           C  
ATOM   1606  O   SER H 208      10.455  22.951  39.763  1.00 38.42           O  
ATOM   1607  N   ASP H 209       9.362  24.160  41.334  1.00 37.51           N  
ATOM   1608  CA  ASP H 209       8.253  24.450  40.473  1.00 36.72           C  
ATOM   1609  CB  ASP H 209       7.119  25.224  41.169  1.00 38.17           C  
ATOM   1610  CG  ASP H 209       6.484  24.313  42.198  1.00 39.55           C  
ATOM   1611  OD1 ASP H 209       7.237  23.773  43.052  1.00 42.71           O  
ATOM   1612  OD2 ASP H 209       5.238  24.158  42.154  1.00 39.73           O1-
ATOM   1613  C   ASP H 209       8.695  25.329  39.348  1.00 38.78           C  
ATOM   1614  O   ASP H 209       8.353  25.092  38.195  1.00 38.22           O  
ATOM   1615  N   TYR H 210       9.336  26.462  39.670  1.00 36.25           N  
ATOM   1616  CA  TYR H 210       9.781  27.374  38.653  1.00 35.59           C  
ATOM   1617  CB  TYR H 210       9.576  28.852  39.043  1.00 35.65           C  
ATOM   1618  CG  TYR H 210      10.572  29.273  40.063  1.00 32.11           C  
ATOM   1619  CD1 TYR H 210      10.377  29.015  41.400  1.00 55.80           C  
ATOM   1620  CD2 TYR H 210      11.714  29.931  39.669  1.00 54.26           C  
ATOM   1621  CE1 TYR H 210      11.310  29.415  42.328  1.00 33.42           C  
ATOM   1622  CE2 TYR H 210      12.649  30.332  40.594  1.00 34.78           C  
ATOM   1623  CZ  TYR H 210      12.447  30.076  41.928  1.00 63.31           C  
ATOM   1624  OH  TYR H 210      13.405  30.486  42.879  1.00 44.76           O  
ATOM   1625  C   TYR H 210      11.186  27.185  38.134  1.00 36.88           C  
ATOM   1626  O   TYR H 210      11.439  27.375  36.945  1.00 39.60           O  
ATOM   1627  N   ASP H 211      12.155  26.853  39.017  1.00 34.89           N  
ATOM   1628  CA  ASP H 211      13.545  26.890  38.631  1.00 35.97           C  
ATOM   1629  CB  ASP H 211      14.476  27.263  39.794  1.00 37.70           C  
ATOM   1630  CG  ASP H 211      15.737  27.852  39.180  1.00 36.71           C  
ATOM   1631  OD1 ASP H 211      15.636  28.947  38.556  1.00 38.10           O  
ATOM   1632  OD2 ASP H 211      16.812  27.213  39.302  1.00 33.06           O1-
ATOM   1633  C   ASP H 211      14.010  25.591  38.041  1.00 35.44           C  
ATOM   1634  O   ASP H 211      13.315  24.579  38.107  1.00 36.37           O  
ATOM   1635  N   VAL H 212      15.230  25.592  37.441  1.00 30.54           N  
ATOM   1636  CA  VAL H 212      15.673  24.386  36.802  1.00 30.19           C  
ATOM   1637  CB  VAL H 212      15.890  24.552  35.328  1.00 33.59           C  
ATOM   1638  CG1 VAL H 212      16.370  23.213  34.746  1.00 33.66           C  
ATOM   1639  CG2 VAL H 212      14.584  25.061  34.704  1.00 32.67           C  
ATOM   1640  C   VAL H 212      16.955  23.852  37.377  1.00 29.81           C  
ATOM   1641  O   VAL H 212      18.052  24.300  37.046  1.00 30.12           O  
ATOM   1642  N   TRP H 213      16.807  22.836  38.246  1.00 29.69           N  
ATOM   1643  CA  TRP H 213      17.839  22.004  38.792  1.00 27.71           C  
ATOM   1644  CB  TRP H 213      18.506  22.535  40.074  1.00 27.64           C  
ATOM   1645  CG  TRP H 213      17.655  23.384  40.979  1.00 36.31           C  
ATOM   1646  CD2 TRP H 213      16.822  22.929  42.054  1.00 42.64           C  
ATOM   1647  CD1 TRP H 213      17.552  24.741  40.964  1.00 35.97           C  
ATOM   1648  NE1 TRP H 213      16.721  25.164  41.971  1.00 41.60           N  
ATOM   1649  CE2 TRP H 213      16.262  24.061  42.649  1.00 33.10           C  
ATOM   1650  CE3 TRP H 213      16.557  21.677  42.520  1.00 29.79           C  
ATOM   1651  CZ2 TRP H 213      15.422  23.958  43.718  1.00 55.94           C  
ATOM   1652  CZ3 TRP H 213      15.700  21.577  43.591  1.00 31.27           C  
ATOM   1653  CH2 TRP H 213      15.143  22.693  44.178  1.00 68.01           C  
ATOM   1654  C   TRP H 213      17.196  20.664  38.963  1.00 29.92           C  
ATOM   1655  O   TRP H 213      15.977  20.586  39.122  1.00 33.69           O  
ATOM   1656  N   PHE H 214      17.987  19.570  38.909  1.00 30.32           N  
ATOM   1657  CA  PHE H 214      17.340  18.286  38.830  1.00 29.59           C  
ATOM   1658  CB  PHE H 214      17.843  17.466  37.631  1.00 30.25           C  
ATOM   1659  CG  PHE H 214      17.710  18.340  36.432  1.00 24.20           C  
ATOM   1660  CD1 PHE H 214      16.535  18.410  35.720  1.00 30.47           C  
ATOM   1661  CD2 PHE H 214      18.783  19.108  36.037  1.00 31.77           C  
ATOM   1662  CE1 PHE H 214      16.447  19.229  34.621  1.00 39.43           C  
ATOM   1663  CE2 PHE H 214      18.697  19.928  34.936  1.00 34.77           C  
ATOM   1664  CZ  PHE H 214      17.522  19.989  34.228  1.00 29.27           C  
ATOM   1665  C   PHE H 214      17.617  17.472  40.055  1.00 29.73           C  
ATOM   1666  O   PHE H 214      18.765  17.142  40.346  1.00 30.89           O  
ATOM   1667  N   ASP H 215      16.550  17.163  40.826  1.00 28.75           N  
ATOM   1668  CA  ASP H 215      16.643  16.368  42.020  1.00 28.11           C  
ATOM   1669  CB  ASP H 215      15.556  16.723  43.061  1.00 29.23           C  
ATOM   1670  CG  ASP H 215      14.159  16.591  42.472  1.00 35.20           C  
ATOM   1671  OD1 ASP H 215      14.024  16.117  41.313  1.00 49.39           O  
ATOM   1672  OD2 ASP H 215      13.199  16.993  43.182  1.00 29.24           O1-
ATOM   1673  C   ASP H 215      16.716  14.873  41.805  1.00 30.56           C  
ATOM   1674  O   ASP H 215      17.509  14.210  42.471  1.00 32.90           O  
ATOM   1675  N   TYR H 216      15.914  14.297  40.875  1.00 31.95           N  
ATOM   1676  CA  TYR H 216      15.873  12.865  40.679  1.00 32.65           C  
ATOM   1677  CB  TYR H 216      14.466  12.251  40.814  1.00 34.21           C  
ATOM   1678  CG  TYR H 216      13.973  12.429  42.211  1.00 37.91           C  
ATOM   1679  CD1 TYR H 216      13.291  13.569  42.570  1.00 44.57           C  
ATOM   1680  CD2 TYR H 216      14.186  11.455  43.160  1.00 55.74           C  
ATOM   1681  CE1 TYR H 216      12.832  13.736  43.855  1.00 43.20           C  
ATOM   1682  CE2 TYR H 216      13.730  11.617  44.447  1.00 44.39           C  
ATOM   1683  CZ  TYR H 216      13.049  12.760  44.796  1.00 58.37           C  
ATOM   1684  OH  TYR H 216      12.577  12.933  46.115  1.00 51.88           O  
ATOM   1685  C   TYR H 216      16.290  12.591  39.266  1.00 35.11           C  
ATOM   1686  O   TYR H 216      15.855  13.284  38.348  1.00 33.04           O  
ATOM   1687  N   TRP H 217      17.130  11.556  39.049  1.00 33.28           N  
ATOM   1688  CA  TRP H 217      17.616  11.284  37.722  1.00 32.72           C  
ATOM   1689  CB  TRP H 217      19.139  11.478  37.590  1.00 31.98           C  
ATOM   1690  CG  TRP H 217      19.626  12.900  37.739  1.00 32.94           C  
ATOM   1691  CD2 TRP H 217      20.340  13.624  36.723  1.00 31.95           C  
ATOM   1692  CD1 TRP H 217      19.551  13.726  38.822  1.00 28.62           C  
ATOM   1693  NE1 TRP H 217      20.160  14.925  38.541  1.00 33.34           N  
ATOM   1694  CE2 TRP H 217      20.655  14.876  37.254  1.00 34.43           C  
ATOM   1695  CE3 TRP H 217      20.708  13.275  35.456  1.00 30.02           C  
ATOM   1696  CZ2 TRP H 217      21.348  15.798  36.522  1.00 28.52           C  
ATOM   1697  CZ3 TRP H 217      21.401  14.209  34.718  1.00 29.02           C  
ATOM   1698  CH2 TRP H 217      21.714  15.447  35.241  1.00 28.56           C  
ATOM   1699  C   TRP H 217      17.367   9.847  37.377  1.00 34.66           C  
ATOM   1700  O   TRP H 217      17.281   8.983  38.249  1.00 34.22           O  
ATOM   1701  N   GLY H 218      17.231   9.566  36.062  1.00 34.94           N  
ATOM   1702  CA  GLY H 218      17.083   8.220  35.593  1.00 34.12           C  
ATOM   1703  C   GLY H 218      18.470   7.654  35.484  1.00 37.46           C  
ATOM   1704  O   GLY H 218      19.456   8.351  35.709  1.00 39.23           O  
ATOM   1705  N   GLN H 219      18.566   6.356  35.142  1.00 38.97           N  
ATOM   1706  CA  GLN H 219      19.802   5.629  35.018  0.91 40.69           C  
ATOM   1707  CB  GLN H 219      19.578   4.117  34.859  0.91 45.03           C  
ATOM   1708  CG  GLN H 219      18.887   3.490  36.068  0.91 57.71           C  
ATOM   1709  CD  GLN H 219      18.721   2.002  35.803  0.91 90.95           C  
ATOM   1710  OE1 GLN H 219      18.988   1.175  36.672  0.91 58.29           O  
ATOM   1711  NE2 GLN H 219      18.260   1.649  34.573  0.91 67.00           N  
ATOM   1712  C   GLN H 219      20.585   6.089  33.826  1.00 39.78           C  
ATOM   1713  O   GLN H 219      21.813   6.043  33.833  1.00 38.58           O  
ATOM   1714  N   GLY H 220      19.896   6.492  32.742  1.00 38.28           N  
ATOM   1715  CA  GLY H 220      20.580   6.920  31.554  1.00 37.54           C  
ATOM   1716  C   GLY H 220      20.533   5.803  30.558  1.00 38.33           C  
ATOM   1717  O   GLY H 220      20.430   4.629  30.915  1.00 38.37           O  
ATOM   1718  N   THR H 221      20.587   6.169  29.261  1.00 35.88           N  
ATOM   1719  CA  THR H 221      20.565   5.222  28.180  1.00 35.50           C  
ATOM   1720  CB  THR H 221      19.290   5.287  27.385  1.00 39.36           C  
ATOM   1721  OG1 THR H 221      18.179   4.965  28.199  1.00 38.09           O  
ATOM   1722  CG2 THR H 221      19.368   4.318  26.201  1.00 37.50           C  
ATOM   1723  C   THR H 221      21.655   5.610  27.235  1.00 36.81           C  
ATOM   1724  O   THR H 221      21.794   6.781  26.890  1.00 35.08           O  
ATOM   1725  N   LEU H 222      22.447   4.631  26.758  1.00 37.18           N  
ATOM   1726  CA  LEU H 222      23.519   4.964  25.863  1.00 37.21           C  
ATOM   1727  CB  LEU H 222      24.730   4.021  25.968  1.00 38.63           C  
ATOM   1728  CG  LEU H 222      25.879   4.382  25.007  1.00 43.32           C  
ATOM   1729  CD1 LEU H 222      26.492   5.747  25.351  1.00 41.69           C  
ATOM   1730  CD2 LEU H 222      26.923   3.256  24.933  1.00 40.20           C  
ATOM   1731  C   LEU H 222      23.012   4.871  24.464  1.00 37.92           C  
ATOM   1732  O   LEU H 222      22.401   3.876  24.077  1.00 41.09           O  
ATOM   1733  N   VAL H 223      23.239   5.935  23.670  1.00 34.57           N  
ATOM   1734  CA  VAL H 223      22.834   5.929  22.297  1.00 33.77           C  
ATOM   1735  CB  VAL H 223      21.869   7.028  21.969  1.00 36.02           C  
ATOM   1736  CG1 VAL H 223      21.581   7.002  20.459  1.00 33.39           C  
ATOM   1737  CG2 VAL H 223      20.622   6.844  22.851  1.00 33.60           C  
ATOM   1738  C   VAL H 223      24.065   6.140  21.475  1.00 36.20           C  
ATOM   1739  O   VAL H 223      24.779   7.128  21.639  1.00 36.53           O  
ATOM   1740  N   THR H 224      24.341   5.202  20.551  1.00 34.91           N  
ATOM   1741  CA  THR H 224      25.504   5.324  19.722  1.00 34.55           C  
ATOM   1742  CB  THR H 224      26.300   4.057  19.620  1.00 38.17           C  
ATOM   1743  OG1 THR H 224      25.475   3.005  19.149  1.00 37.51           O  
ATOM   1744  CG2 THR H 224      26.874   3.707  20.999  1.00 41.83           C  
ATOM   1745  C   THR H 224      25.035   5.650  18.346  1.00 35.49           C  
ATOM   1746  O   THR H 224      24.094   5.041  17.840  1.00 37.57           O  
ATOM   1747  N   VAL H 225      25.672   6.651  17.706  1.00 34.51           N  
ATOM   1748  CA  VAL H 225      25.274   6.980  16.372  1.00 37.35           C  
ATOM   1749  CB  VAL H 225      25.087   8.454  16.156  1.00 39.88           C  
ATOM   1750  CG1 VAL H 225      24.689   8.689  14.690  1.00 40.07           C  
ATOM   1751  CG2 VAL H 225      24.059   8.974  17.173  1.00 36.43           C  
ATOM   1752  C   VAL H 225      26.371   6.527  15.469  1.00 38.44           C  
ATOM   1753  O   VAL H 225      27.461   7.101  15.464  1.00 38.99           O  
ATOM   1754  N   SER H 226      26.106   5.477  14.670  1.00 42.80           N  
ATOM   1755  CA  SER H 226      27.130   4.990  13.795  1.00 45.84           C  
ATOM   1756  CB  SER H 226      28.050   3.942  14.444  1.00 47.25           C  
ATOM   1757  OG  SER H 226      28.779   4.522  15.515  1.00 48.19           O  
ATOM   1758  C   SER H 226      26.474   4.312  12.639  1.00 47.31           C  
ATOM   1759  O   SER H 226      25.328   3.872  12.721  1.00 47.38           O  
ATOM   1760  N   SER H 227      27.209   4.213  11.516  1.00 49.99           N  
ATOM   1761  CA  SER H 227      26.691   3.560  10.354  0.92 52.60           C  
ATOM   1762  CB  SER H 227      27.541   3.795   9.092  0.92 53.39           C  
ATOM   1763  OG  SER H 227      27.507   5.163   8.715  0.90 59.44           O  
ATOM   1764  C   SER H 227      26.711   2.065  10.641  1.00 53.30           C  
ATOM   1765  O   SER H 227      26.447   1.275   9.695  1.00 54.08           O  
ATOM   1766  OXT SER H 227      26.996   1.693  11.810  1.00  0.00           O  
TER    1767      SER H 227 
CONECT  162  663
CONECT  663  162
CONECT  820  821
CONECT  821  820  822
CONECT  822  821  823
CONECT  823  822
CONECT  975 1570
CONECT 1570  975
END
