# Supplementary material for: Fully automated antibody structure prediction using BIOVIA tools: Validation study
Source: PLoS One. 2017 May 18;12(5):e0177923. doi: 10.1371/journal.pone.0177923 (PMC5436848; doi:10.1371/journal.pone.0177923)
Supplement: S2 Dataset — Predicted structures using the Top5 framework method, Chothia CDR definition with canonical filtering and generating 50 models. These were used in the comparison against predictions using no filtering. (ZIP) [file pone.0177923.s004.zip › 4PY7_BA_FV_FinalModel.pdb]

REMARK   Accelrys Discovery Studio PDB file
REMARK   Created:  2015-04-10T08:23:21Z
SSBOND   1 CYS L   23    CYS L   88                                     
SSBOND   2 CYS H  129    CYS H  203                                     
ATOM      1  N   GLU L   1      25.333  32.935  26.267  1.00 64.22           N1+
ATOM      2  CA  GLU L   1      25.265  31.873  27.288  1.00 63.05           C  
ATOM      3  CB  GLU L   1      25.348  30.488  26.626  1.00 67.84           C  
ATOM      4  CG  GLU L   1      24.126  30.197  25.747  1.00 71.70           C  
ATOM      5  CD  GLU L   1      24.276  28.813  25.132  1.00  0.00           C  
ATOM      6  OE1 GLU L   1      25.180  28.062  25.585  1.00  0.00           O  
ATOM      7  OE2 GLU L   1      23.485  28.486  24.207  1.00  0.00           O1-
ATOM      8  C   GLU L   1      26.369  32.053  28.272  1.00 59.92           C  
ATOM      9  O   GLU L   1      27.484  32.436  27.916  1.00 62.06           O  
ATOM     10  N   LEU L   2      26.060  31.798  29.557  1.00 52.91           N  
ATOM     11  CA  LEU L   2      27.019  32.004  30.597  1.00 48.20           C  
ATOM     12  CB  LEU L   2      26.412  31.969  32.010  1.00 47.77           C  
ATOM     13  CG  LEU L   2      25.371  33.075  32.260  1.00  0.00           C  
ATOM     14  CD1 LEU L   2      24.143  32.908  31.349  1.00 42.26           C  
ATOM     15  CD2 LEU L   2      25.004  33.162  33.751  1.00  0.00           C  
ATOM     16  C   LEU L   2      28.049  30.929  30.534  1.00 48.40           C  
ATOM     17  O   LEU L   2      27.733  29.744  30.433  1.00 48.38           O  
ATOM     18  N   GLN L   3      29.332  31.329  30.611  1.00 45.78           N  
ATOM     19  CA  GLN L   3      30.367  30.343  30.579  1.00 45.28           C  
ATOM     20  CB  GLN L   3      31.654  30.804  29.883  1.00 50.10           C  
ATOM     21  CG  GLN L   3      31.479  31.056  28.387  1.00 60.76           C  
ATOM     22  CD  GLN L   3      32.849  31.408  27.832  1.00 71.54           C  
ATOM     23  OE1 GLN L   3      33.870  31.004  28.383  1.00 74.63           O  
ATOM     24  NE2 GLN L   3      32.878  32.177  26.711  1.00 74.94           N  
ATOM     25  C   GLN L   3      30.718  30.020  31.991  1.00 41.76           C  
ATOM     26  O   GLN L   3      30.865  30.908  32.829  1.00 43.63           O  
ATOM     27  N   MET L   4      30.852  28.717  32.292  1.00 38.75           N  
ATOM     28  CA  MET L   4      31.177  28.331  33.630  1.00 35.22           C  
ATOM     29  CB  MET L   4      30.205  27.293  34.217  1.00 38.29           C  
ATOM     30  CG  MET L   4      28.756  27.789  34.272  1.00 38.33           C  
ATOM     31  SD  MET L   4      28.494  29.279  35.280  1.00 37.99           S  
ATOM     32  CE  MET L   4      28.632  28.421  36.872  1.00 33.09           C  
ATOM     33  C   MET L   4      32.539  27.720  33.590  1.00 38.68           C  
ATOM     34  O   MET L   4      32.831  26.879  32.740  1.00 40.68           O  
ATOM     35  N   THR L   5      33.422  28.155  34.509  1.00 40.13           N  
ATOM     36  CA  THR L   5      34.750  27.629  34.540  1.00 37.96           C  
ATOM     37  CB  THR L   5      35.799  28.686  34.311  1.00 40.55           C  
ATOM     38  OG1 THR L   5      37.062  28.083  34.085  1.00 45.92           O  
ATOM     39  CG2 THR L   5      35.868  29.628  35.522  1.00 45.09           C  
ATOM     40  C   THR L   5      34.951  27.001  35.882  1.00 35.49           C  
ATOM     41  O   THR L   5      34.666  27.599  36.919  1.00 42.36           O  
ATOM     42  N   GLN L   6      35.444  25.748  35.889  1.00 32.28           N  
ATOM     43  CA  GLN L   6      35.601  25.053  37.128  1.00 31.00           C  
ATOM     44  CB  GLN L   6      34.751  23.771  37.158  1.00 28.28           C  
ATOM     45  CG  GLN L   6      34.573  23.146  38.538  1.00 27.51           C  
ATOM     46  CD  GLN L   6      33.557  22.019  38.407  1.00 30.18           C  
ATOM     47  OE1 GLN L   6      32.837  21.922  37.414  1.00 31.36           O  
ATOM     48  NE2 GLN L   6      33.491  21.141  39.443  1.00 29.53           N  
ATOM     49  C   GLN L   6      37.048  24.689  37.266  1.00 35.45           C  
ATOM     50  O   GLN L   6      37.714  24.374  36.281  1.00 40.07           O  
ATOM     51  N   SER L   7      37.584  24.768  38.502  1.00 37.21           N  
ATOM     52  CA  SER L   7      38.952  24.398  38.724  1.00 34.33           C  
ATOM     53  CB  SER L   7      39.933  25.573  38.579  1.00 34.48           C  
ATOM     54  OG  SER L   7      39.653  26.562  39.557  1.00 40.48           O  
ATOM     55  C   SER L   7      39.052  23.883  40.125  1.00 35.12           C  
ATOM     56  O   SER L   7      38.290  24.311  40.994  1.00 37.35           O  
ATOM     57  N   PRO L   8      39.953  22.972  40.400  1.00 33.20           N  
ATOM     58  CA  PRO L   8      40.842  22.423  39.407  1.00 33.60           C  
ATOM     59  CD  PRO L   8      40.563  22.969  41.720  1.00 32.80           C  
ATOM     60  CB  PRO L   8      42.000  21.787  40.172  1.00 31.03           C  
ATOM     61  CG  PRO L   8      42.024  22.542  41.506  1.00 31.00           C  
ATOM     62  C   PRO L   8      40.140  21.410  38.564  1.00 35.21           C  
ATOM     63  O   PRO L   8      39.014  21.034  38.887  1.00 34.31           O  
ATOM     64  N   SER L   9      40.783  20.990  37.457  1.00 37.18           N  
ATOM     65  CA  SER L   9      40.245  19.969  36.609  1.00 33.92           C  
ATOM     66  CB  SER L   9      41.088  19.730  35.347  1.00 35.22           C  
ATOM     67  OG  SER L   9      41.120  20.901  34.547  1.00 44.32           O  
ATOM     68  C   SER L   9      40.262  18.689  37.382  1.00 32.37           C  
ATOM     69  O   SER L   9      39.314  17.909  37.332  1.00 36.05           O  
ATOM     70  N   SER L  10      41.364  18.433  38.116  1.00 35.22           N  
ATOM     71  CA  SER L  10      41.462  17.217  38.870  1.00 35.06           C  
ATOM     72  CB  SER L  10      42.125  16.074  38.083  1.00 35.70           C  
ATOM     73  OG  SER L  10      43.457  16.427  37.734  1.00 51.60           O  
ATOM     74  C   SER L  10      42.299  17.486  40.080  1.00 34.73           C  
ATOM     75  O   SER L  10      43.098  18.422  40.098  1.00 36.63           O  
ATOM     76  N   VAL L  11      42.112  16.679  41.146  1.00 32.76           N  
ATOM     77  CA  VAL L  11      42.900  16.885  42.326  1.00 34.90           C  
ATOM     78  CB  VAL L  11      42.268  17.832  43.305  1.00 36.31           C  
ATOM     79  CG1 VAL L  11      43.148  17.898  44.565  1.00  0.00           C  
ATOM     80  CG2 VAL L  11      42.075  19.187  42.602  1.00  0.00           C  
ATOM     81  C   VAL L  11      43.074  15.568  43.015  1.00 37.22           C  
ATOM     82  O   VAL L  11      42.201  14.703  42.961  1.00 39.70           O  
ATOM     83  N   SER L  12      44.226  15.383  43.690  1.00 38.97           N  
ATOM     84  CA  SER L  12      44.464  14.155  44.389  1.00 38.26           C  
ATOM     85  CB  SER L  12      45.854  13.551  44.130  1.00 40.91           C  
ATOM     86  OG  SER L  12      45.996  13.222  42.757  1.00 49.90           O  
ATOM     87  C   SER L  12      44.406  14.478  45.841  1.00 36.34           C  
ATOM     88  O   SER L  12      44.980  15.470  46.287  1.00 41.90           O  
ATOM     89  N   ALA L  13      43.698  13.642  46.621  1.00 34.13           N  
ATOM     90  CA  ALA L  13      43.590  13.912  48.021  1.00 33.88           C  
ATOM     91  CB  ALA L  13      42.354  14.746  48.400  1.00 32.19           C  
ATOM     92  C   ALA L  13      43.469  12.604  48.720  1.00 36.24           C  
ATOM     93  O   ALA L  13      43.263  11.560  48.104  1.00 42.46           O  
ATOM     94  N   SER L  14      43.629  12.638  50.052  1.00 38.21           N  
ATOM     95  CA  SER L  14      43.521  11.449  50.833  1.00 39.53           C  
ATOM     96  CB  SER L  14      44.821  11.109  51.581  1.00 38.35           C  
ATOM     97  OG  SER L  14      45.302  12.251  52.273  1.00 41.20           O  
ATOM     98  C   SER L  14      42.409  11.663  51.808  1.00 37.49           C  
ATOM     99  O   SER L  14      42.051  12.797  52.120  1.00 35.22           O  
ATOM    100  N   VAL L  15      41.823  10.559  52.311  1.00 35.39           N  
ATOM    101  CA  VAL L  15      40.685  10.679  53.171  1.00 36.71           C  
ATOM    102  CB  VAL L  15      40.128   9.370  53.653  1.00 34.03           C  
ATOM    103  CG1 VAL L  15      39.511   8.632  52.458  1.00 34.39           C  
ATOM    104  CG2 VAL L  15      41.246   8.578  54.348  1.00 32.90           C  
ATOM    105  C   VAL L  15      41.038  11.491  54.367  1.00 38.71           C  
ATOM    106  O   VAL L  15      42.099  11.329  54.966  1.00 44.39           O  
ATOM    107  N   GLY L  16      40.114  12.404  54.733  1.00 37.81           N  
ATOM    108  CA  GLY L  16      40.278  13.238  55.886  1.00 37.51           C  
ATOM    109  C   GLY L  16      40.650  14.628  55.470  1.00 38.90           C  
ATOM    110  O   GLY L  16      40.502  15.567  56.251  1.00 41.26           O  
ATOM    111  N   ASP L  17      41.125  14.815  54.225  1.00 36.53           N  
ATOM    112  CA  ASP L  17      41.544  16.130  53.828  1.00 35.79           C  
ATOM    113  CB  ASP L  17      42.430  16.139  52.568  1.00 37.74           C  
ATOM    114  CG  ASP L  17      43.787  15.538  52.915  1.00 40.68           C  
ATOM    115  OD1 ASP L  17      44.076  15.381  54.132  1.00 44.47           O  
ATOM    116  OD2 ASP L  17      44.557  15.235  51.966  1.00 47.21           O1-
ATOM    117  C   ASP L  17      40.343  16.969  53.526  1.00 36.34           C  
ATOM    118  O   ASP L  17      39.248  16.462  53.286  1.00 42.53           O  
ATOM    119  N   ARG L  18      40.535  18.303  53.549  1.00 39.10           N  
ATOM    120  CA  ARG L  18      39.479  19.206  53.199  1.00 37.24           C  
ATOM    121  CB  ARG L  18      39.463  20.501  54.032  1.00 36.33           C  
ATOM    122  CG  ARG L  18      38.492  21.549  53.486  1.00 40.11           C  
ATOM    123  CD  ARG L  18      38.293  22.763  54.396  1.00 42.57           C  
ATOM    124  NE  ARG L  18      37.355  22.348  55.475  1.00 51.04           N  
ATOM    125  CZ  ARG L  18      36.535  23.267  56.060  1.00 57.52           C  
ATOM    126  NH1 ARG L  18      36.617  24.583  55.706  1.00 58.89           N1+
ATOM    127  NH2 ARG L  18      35.616  22.863  56.988  1.00 61.30           N  
ATOM    128  C   ARG L  18      39.721  19.581  51.774  1.00 38.33           C  
ATOM    129  O   ARG L  18      40.819  20.003  51.418  1.00 41.73           O  
ATOM    130  N   VAL L  19      38.696  19.419  50.912  1.00 38.31           N  
ATOM    131  CA  VAL L  19      38.885  19.725  49.523  1.00 36.35           C  
ATOM    132  CB  VAL L  19      38.517  18.597  48.600  1.00 38.18           C  
ATOM    133  CG1 VAL L  19      38.718  19.054  47.146  1.00 37.42           C  
ATOM    134  CG2 VAL L  19      39.359  17.367  48.976  1.00 34.76           C  
ATOM    135  C   VAL L  19      38.014  20.886  49.172  1.00 34.65           C  
ATOM    136  O   VAL L  19      36.923  21.047  49.718  1.00 37.05           O  
ATOM    137  N   THR L  20      38.506  21.748  48.258  1.00 36.39           N  
ATOM    138  CA  THR L  20      37.760  22.903  47.856  1.00 37.85           C  
ATOM    139  CB  THR L  20      38.389  24.174  48.349  1.00 38.40           C  
ATOM    140  OG1 THR L  20      38.486  24.151  49.766  1.00 43.46           O  
ATOM    141  CG2 THR L  20      37.537  25.367  47.890  1.00 43.69           C  
ATOM    142  C   THR L  20      37.751  22.959  46.357  1.00 38.95           C  
ATOM    143  O   THR L  20      38.799  22.929  45.716  1.00 43.46           O  
ATOM    144  N   ILE L  21      36.547  23.058  45.757  1.00 34.39           N  
ATOM    145  CA  ILE L  21      36.411  23.137  44.329  1.00 28.10           C  
ATOM    146  CB  ILE L  21      35.523  22.062  43.770  1.00 27.24           C  
ATOM    147  CG1 ILE L  21      36.096  20.674  44.095  1.00 24.41           C  
ATOM    148  CG2 ILE L  21      35.352  22.311  42.263  1.00 27.33           C  
ATOM    149  CD1 ILE L  21      35.118  19.534  43.816  1.00 24.32           C  
ATOM    150  C   ILE L  21      35.756  24.457  44.052  1.00 31.24           C  
ATOM    151  O   ILE L  21      34.852  24.863  44.779  1.00 36.99           O  
ATOM    152  N   THR L  22      36.207  25.173  42.998  1.00 32.86           N  
ATOM    153  CA  THR L  22      35.666  26.477  42.722  1.00 32.53           C  
ATOM    154  CB  THR L  22      36.711  27.553  42.683  1.00 33.45           C  
ATOM    155  OG1 THR L  22      37.620  27.299  41.624  1.00 39.79           O  
ATOM    156  CG2 THR L  22      37.470  27.576  44.017  1.00 32.49           C  
ATOM    157  C   THR L  22      35.023  26.486  41.367  1.00 33.63           C  
ATOM    158  O   THR L  22      35.435  25.772  40.456  1.00 35.23           O  
ATOM    159  N   CYS L  23      33.963  27.308  41.216  1.00 33.05           N  
ATOM    160  CA  CYS L  23      33.275  27.448  39.961  1.00 29.92           C  
ATOM    161  CB  CYS L  23      31.912  26.705  39.963  1.00 30.76           C  
ATOM    162  SG  CYS L  23      31.000  26.742  38.387  1.00 46.27           S  
ATOM    163  C   CYS L  23      33.067  28.926  39.742  1.00 31.36           C  
ATOM    164  O   CYS L  23      32.613  29.631  40.643  1.00 30.77           O  
ATOM    165  N   ARG L  24      33.422  29.440  38.539  1.00 31.86           N  
ATOM    166  CA  ARG L  24      33.279  30.850  38.255  1.00 32.82           C  
ATOM    167  CB  ARG L  24      34.593  31.569  37.907  1.00 35.98           C  
ATOM    168  CG  ARG L  24      35.536  31.754  39.090  1.00 46.54           C  
ATOM    169  CD  ARG L  24      36.693  32.713  38.806  1.00 56.18           C  
ATOM    170  NE  ARG L  24      37.483  32.815  40.063  1.00 45.60           N  
ATOM    171  CZ  ARG L  24      38.456  31.894  40.321  1.00 47.42           C  
ATOM    172  NH1 ARG L  24      38.752  30.941  39.392  1.00 47.71           N1+
ATOM    173  NH2 ARG L  24      39.126  31.920  41.509  1.00 48.55           N  
ATOM    174  C   ARG L  24      32.402  31.024  37.053  1.00 35.12           C  
ATOM    175  O   ARG L  24      32.442  30.223  36.122  1.00 39.09           O  
ATOM    176  N   ALA L  25      31.601  32.111  37.042  1.00 34.50           N  
ATOM    177  CA  ALA L  25      30.677  32.363  35.971  1.00 35.02           C  
ATOM    178  CB  ALA L  25      29.236  32.585  36.459  1.00 35.30           C  
ATOM    179  C   ALA L  25      31.099  33.613  35.251  1.00 37.12           C  
ATOM    180  O   ALA L  25      31.722  34.504  35.824  1.00 37.21           O  
ATOM    181  N   SER L  26      30.818  33.627  33.937  1.00 34.25           N  
ATOM    182  CA  SER L  26      31.175  34.697  33.063  1.00 35.69           C  
ATOM    183  CB  SER L  26      30.845  34.384  31.598  1.00 36.49           C  
ATOM    184  OG  SER L  26      31.223  35.484  30.788  1.00 35.79           O  
ATOM    185  C   SER L  26      30.409  35.922  33.447  1.00 38.48           C  
ATOM    186  O   SER L  26      30.921  37.037  33.352  1.00 40.41           O  
ATOM    187  N   GLN L  27      29.141  35.734  33.867  1.00 34.63           N  
ATOM    188  CA  GLN L  27      28.306  36.823  34.289  1.00 33.58           C  
ATOM    189  CB  GLN L  27      27.136  37.140  33.343  1.00 33.96           C  
ATOM    190  CG  GLN L  27      27.569  37.712  31.994  1.00 42.29           C  
ATOM    191  CD  GLN L  27      26.310  37.987  31.179  1.00 48.37           C  
ATOM    192  OE1 GLN L  27      25.313  38.484  31.701  1.00 51.51           O  
ATOM    193  NE2 GLN L  27      26.355  37.650  29.863  1.00 49.19           N  
ATOM    194  C   GLN L  27      27.691  36.444  35.598  1.00 37.87           C  
ATOM    195  O   GLN L  27      27.684  35.271  35.967  1.00 40.54           O  
ATOM    196  N   GLY L  28      27.169  37.454  36.331  1.00 33.10           N  
ATOM    197  CA  GLY L  28      26.572  37.267  37.628  1.00 36.96           C  
ATOM    198  C   GLY L  28      25.320  36.453  37.522  1.00 35.83           C  
ATOM    199  O   GLY L  28      24.342  36.831  36.881  1.00 37.78           O  
ATOM    200  N   ILE L  29      25.389  35.255  38.115  1.00 34.14           N  
ATOM    201  CA  ILE L  29      24.372  34.257  38.280  1.00 35.77           C  
ATOM    202  CB  ILE L  29      24.911  32.860  38.249  1.00 30.92           C  
ATOM    203  CG1 ILE L  29      25.861  32.575  39.414  1.00 27.58           C  
ATOM    204  CG2 ILE L  29      25.576  32.677  36.875  1.00 29.70           C  
ATOM    205  CD1 ILE L  29      26.219  31.093  39.498  1.00 30.02           C  
ATOM    206  C   ILE L  29      23.487  34.470  39.470  1.00 36.57           C  
ATOM    207  O   ILE L  29      22.492  33.762  39.622  1.00 36.70           O  
ATOM    208  N   SER L  30      23.929  35.285  40.451  1.00 37.76           N  
ATOM    209  CA  SER L  30      23.146  35.451  41.641  1.00 38.49           C  
ATOM    210  CB  SER L  30      21.627  35.622  41.417  1.00 38.73           C  
ATOM    211  OG  SER L  30      20.959  35.826  42.653  1.00 44.11           O  
ATOM    212  C   SER L  30      23.442  34.218  42.435  1.00 37.98           C  
ATOM    213  O   SER L  30      24.578  33.750  42.443  1.00 42.52           O  
ATOM    214  N   SER L  31      22.463  33.706  43.196  1.00 34.12           N  
ATOM    215  CA  SER L  31      22.671  32.512  43.965  1.00 35.59           C  
ATOM    216  CB  SER L  31      21.826  32.485  45.248  1.00 39.37           C  
ATOM    217  OG  SER L  31      22.201  33.562  46.095  1.00 48.65           O  
ATOM    218  C   SER L  31      22.350  31.265  43.184  1.00 33.89           C  
ATOM    219  O   SER L  31      22.460  30.172  43.735  1.00 32.95           O  
ATOM    220  N   TRP L  32      21.950  31.363  41.899  1.00 33.89           N  
ATOM    221  CA  TRP L  32      21.426  30.191  41.248  1.00 32.46           C  
ATOM    222  CB  TRP L  32      20.542  30.575  40.053  1.00 32.14           C  
ATOM    223  CG  TRP L  32      19.504  31.602  40.427  1.00 36.71           C  
ATOM    224  CD2 TRP L  32      18.541  31.436  41.477  1.00 39.92           C  
ATOM    225  CD1 TRP L  32      19.320  32.861  39.930  1.00 35.41           C  
ATOM    226  NE1 TRP L  32      18.293  33.483  40.596  1.00 37.60           N  
ATOM    227  CE2 TRP L  32      17.807  32.620  41.555  1.00 39.04           C  
ATOM    228  CE3 TRP L  32      18.297  30.387  42.316  1.00 40.56           C  
ATOM    229  CZ2 TRP L  32      16.808  32.770  42.472  1.00 44.14           C  
ATOM    230  CZ3 TRP L  32      17.286  30.541  43.236  1.00 43.43           C  
ATOM    231  CH2 TRP L  32      16.555  31.709  43.313  1.00 44.40           C  
ATOM    232  C   TRP L  32      22.519  29.303  40.724  1.00 30.89           C  
ATOM    233  O   TRP L  32      22.782  29.267  39.526  1.00 30.29           O  
ATOM    234  N   LEU L  33      23.146  28.505  41.608  1.00 31.28           N  
ATOM    235  CA  LEU L  33      24.185  27.591  41.217  1.00 29.45           C  
ATOM    236  CB  LEU L  33      25.589  28.051  41.634  1.00 28.22           C  
ATOM    237  CG  LEU L  33      26.710  27.146  41.096  1.00 27.26           C  
ATOM    238  CD1 LEU L  33      26.938  27.380  39.595  1.00 28.63           C  
ATOM    239  CD2 LEU L  33      27.990  27.265  41.931  1.00 26.55           C  
ATOM    240  C   LEU L  33      23.943  26.307  41.963  1.00 28.68           C  
ATOM    241  O   LEU L  33      23.607  26.332  43.146  1.00 28.25           O  
ATOM    242  N   ALA L  34      24.123  25.144  41.296  1.00 28.60           N  
ATOM    243  CA  ALA L  34      23.889  23.875  41.942  1.00 28.45           C  
ATOM    244  CB  ALA L  34      22.680  23.115  41.368  1.00 34.54           C  
ATOM    245  C   ALA L  34      25.095  23.001  41.748  1.00 27.88           C  
ATOM    246  O   ALA L  34      25.875  23.191  40.817  1.00 29.44           O  
ATOM    247  N   TRP L  35      25.293  22.014  42.646  1.00 25.85           N  
ATOM    248  CA  TRP L  35      26.451  21.162  42.543  1.00 27.19           C  
ATOM    249  CB  TRP L  35      27.397  21.275  43.750  1.00 28.61           C  
ATOM    250  CG  TRP L  35      28.075  22.617  43.873  1.00 27.79           C  
ATOM    251  CD2 TRP L  35      29.334  22.946  43.263  1.00 30.54           C  
ATOM    252  CD1 TRP L  35      27.666  23.733  44.543  1.00 27.23           C  
ATOM    253  NE1 TRP L  35      28.591  24.738  44.389  1.00 27.87           N  
ATOM    254  CE2 TRP L  35      29.622  24.266  43.603  1.00 28.32           C  
ATOM    255  CE3 TRP L  35      30.177  22.209  42.481  1.00 29.10           C  
ATOM    256  CZ2 TRP L  35      30.766  24.873  43.165  1.00 27.94           C  
ATOM    257  CZ3 TRP L  35      31.331  22.823  42.045  1.00 27.10           C  
ATOM    258  CH2 TRP L  35      31.619  24.129  42.380  1.00 27.74           C  
ATOM    259  C   TRP L  35      26.003  19.733  42.471  1.00 28.66           C  
ATOM    260  O   TRP L  35      25.117  19.312  43.211  1.00 33.81           O  
ATOM    261  N   TYR L  36      26.633  18.936  41.579  1.00 27.56           N  
ATOM    262  CA  TYR L  36      26.241  17.560  41.416  1.00 25.98           C  
ATOM    263  CB  TYR L  36      25.658  17.255  40.025  1.00 27.49           C  
ATOM    264  CG  TYR L  36      24.393  18.022  39.828  1.00 29.32           C  
ATOM    265  CD1 TYR L  36      23.193  17.543  40.306  1.00 26.52           C  
ATOM    266  CD2 TYR L  36      24.405  19.219  39.152  1.00 29.10           C  
ATOM    267  CE1 TYR L  36      22.028  18.249  40.116  1.00 27.50           C  
ATOM    268  CE2 TYR L  36      23.243  19.930  38.959  1.00 28.40           C  
ATOM    269  CZ  TYR L  36      22.052  19.445  39.440  1.00 26.82           C  
ATOM    270  OH  TYR L  36      20.855  20.167  39.245  1.00 30.38           O  
ATOM    271  C   TYR L  36      27.446  16.676  41.562  1.00 27.68           C  
ATOM    272  O   TYR L  36      28.574  17.082  41.287  1.00 28.52           O  
ATOM    273  N   GLN L  37      27.223  15.426  42.023  1.00 29.03           N  
ATOM    274  CA  GLN L  37      28.274  14.456  42.198  1.00 31.06           C  
ATOM    275  CB  GLN L  37      28.298  13.869  43.621  1.00 30.16           C  
ATOM    276  CG  GLN L  37      29.390  12.824  43.856  1.00 31.83           C  
ATOM    277  CD  GLN L  37      29.120  12.145  45.194  1.00 34.98           C  
ATOM    278  OE1 GLN L  37      28.062  11.550  45.401  1.00 40.71           O  
ATOM    279  NE2 GLN L  37      30.105  12.229  46.129  1.00 34.79           N  
ATOM    280  C   GLN L  37      27.975  13.305  41.284  1.00 34.62           C  
ATOM    281  O   GLN L  37      26.830  12.874  41.180  1.00 38.16           O  
ATOM    282  N   GLN L  38      28.998  12.775  40.580  1.00 34.13           N  
ATOM    283  CA  GLN L  38      28.735  11.654  39.721  1.00 31.02           C  
ATOM    284  CB  GLN L  38      28.652  12.029  38.228  1.00 28.99           C  
ATOM    285  CG  GLN L  38      28.347  10.843  37.306  1.00 29.11           C  
ATOM    286  CD  GLN L  38      28.294  11.352  35.871  1.00 33.34           C  
ATOM    287  OE1 GLN L  38      28.664  12.491  35.592  1.00 36.91           O  
ATOM    288  NE2 GLN L  38      27.819  10.492  34.930  1.00 32.93           N  
ATOM    289  C   GLN L  38      29.842  10.658  39.873  1.00 32.28           C  
ATOM    290  O   GLN L  38      31.019  11.011  39.883  1.00 36.57           O  
ATOM    291  N   LYS L  39      29.479   9.366  39.999  1.00 33.52           N  
ATOM    292  CA  LYS L  39      30.463   8.329  40.093  1.00 33.99           C  
ATOM    293  CB  LYS L  39      30.219   7.324  41.232  1.00 35.09           C  
ATOM    294  CG  LYS L  39      30.462   7.935  42.614  1.00 38.82           C  
ATOM    295  CD  LYS L  39      30.036   7.043  43.781  1.00 46.11           C  
ATOM    296  CE  LYS L  39      30.340   7.658  45.149  1.00 52.24           C  
ATOM    297  NZ  LYS L  39      29.963   6.716  46.226  1.00 57.70           N1+
ATOM    298  C   LYS L  39      30.428   7.602  38.788  1.00 39.68           C  
ATOM    299  O   LYS L  39      29.496   7.764  38.001  1.00 39.01           O  
ATOM    300  N   PRO L  40      31.421   6.808  38.519  1.00 43.93           N  
ATOM    301  CA  PRO L  40      31.469   6.160  37.244  1.00 43.46           C  
ATOM    302  CD  PRO L  40      32.746   7.028  39.073  1.00 43.93           C  
ATOM    303  CB  PRO L  40      32.852   5.519  37.163  1.00 44.34           C  
ATOM    304  CG  PRO L  40      33.722   6.446  38.035  1.00 43.69           C  
ATOM    305  C   PRO L  40      30.325   5.226  37.016  1.00 43.71           C  
ATOM    306  O   PRO L  40      30.007   4.428  37.897  1.00 45.30           O  
ATOM    307  N   GLY L  41      29.692   5.330  35.831  1.00 44.60           N  
ATOM    308  CA  GLY L  41      28.639   4.443  35.433  1.00 48.04           C  
ATOM    309  C   GLY L  41      27.343   4.795  36.103  1.00 47.98           C  
ATOM    310  O   GLY L  41      26.362   4.069  35.953  1.00 50.56           O  
ATOM    311  N   LYS L  42      27.278   5.915  36.851  1.00 45.36           N  
ATOM    312  CA  LYS L  42      26.038   6.211  37.518  1.00 41.13           C  
ATOM    313  CB  LYS L  42      26.123   6.212  39.056  1.00 45.65           C  
ATOM    314  CG  LYS L  42      26.273   4.833  39.704  1.00 51.64           C  
ATOM    315  CD  LYS L  42      26.497   4.921  41.216  1.00 60.15           C  
ATOM    316  CE  LYS L  42      26.439   3.579  41.949  1.00 66.38           C  
ATOM    317  NZ  LYS L  42      26.558   3.800  43.411  1.00 69.11           N1+
ATOM    318  C   LYS L  42      25.573   7.576  37.121  1.00 39.62           C  
ATOM    319  O   LYS L  42      26.302   8.339  36.491  1.00 37.55           O  
ATOM    320  N   ALA L  43      24.304   7.891  37.466  1.00 38.87           N  
ATOM    321  CA  ALA L  43      23.708   9.165  37.175  1.00 35.15           C  
ATOM    322  CB  ALA L  43      22.170   9.134  37.153  1.00 35.35           C  
ATOM    323  C   ALA L  43      24.138  10.157  38.220  1.00 33.98           C  
ATOM    324  O   ALA L  43      24.504   9.785  39.333  1.00 36.42           O  
ATOM    325  N   PRO L  44      24.092  11.423  37.883  1.00 32.08           N  
ATOM    326  CA  PRO L  44      24.508  12.462  38.794  1.00 30.16           C  
ATOM    327  CD  PRO L  44      24.221  11.829  36.492  1.00 31.27           C  
ATOM    328  CB  PRO L  44      24.617  13.730  37.952  1.00 30.23           C  
ATOM    329  CG  PRO L  44      24.887  13.212  36.528  1.00 32.42           C  
ATOM    330  C   PRO L  44      23.540  12.609  39.926  1.00 30.01           C  
ATOM    331  O   PRO L  44      22.369  12.271  39.768  1.00 35.32           O  
ATOM    332  N   LYS L  45      24.024  13.109  41.080  1.00 32.25           N  
ATOM    333  CA  LYS L  45      23.195  13.294  42.237  1.00 33.22           C  
ATOM    334  CB  LYS L  45      23.668  12.414  43.405  1.00 36.55           C  
ATOM    335  CG  LYS L  45      22.853  12.532  44.691  1.00 55.67           C  
ATOM    336  CD  LYS L  45      23.205  11.440  45.704  1.00 65.04           C  
ATOM    337  CE  LYS L  45      22.690  11.718  47.117  1.00 68.48           C  
ATOM    338  NZ  LYS L  45      21.217  11.596  47.158  1.00 68.42           N1+
ATOM    339  C   LYS L  45      23.343  14.734  42.643  1.00 34.38           C  
ATOM    340  O   LYS L  45      24.433  15.291  42.561  1.00 35.91           O  
ATOM    341  N   LEU L  46      22.239  15.367  43.098  1.00 35.18           N  
ATOM    342  CA  LEU L  46      22.216  16.766  43.462  1.00 33.44           C  
ATOM    343  CB  LEU L  46      20.793  17.347  43.431  1.00 31.45           C  
ATOM    344  CG  LEU L  46      20.698  18.801  43.927  1.00 28.74           C  
ATOM    345  CD1 LEU L  46      21.288  19.797  42.924  1.00 34.46           C  
ATOM    346  CD2 LEU L  46      19.269  19.148  44.354  1.00 33.31           C  
ATOM    347  C   LEU L  46      22.675  16.926  44.881  1.00 34.20           C  
ATOM    348  O   LEU L  46      22.045  16.400  45.794  1.00 36.51           O  
ATOM    349  N   LEU L  47      23.858  17.550  45.088  1.00 32.34           N  
ATOM    350  CA  LEU L  47      24.365  17.857  46.400  1.00 32.26           C  
ATOM    351  CB  LEU L  47      25.894  18.001  46.391  1.00 32.76           C  
ATOM    352  CG  LEU L  47      26.632  16.708  45.993  1.00 32.31           C  
ATOM    353  CD1 LEU L  47      28.154  16.912  46.002  1.00 30.83           C  
ATOM    354  CD2 LEU L  47      26.208  15.521  46.873  1.00 29.78           C  
ATOM    355  C   LEU L  47      23.809  19.127  46.994  1.00 32.20           C  
ATOM    356  O   LEU L  47      23.276  19.121  48.103  1.00 32.07           O  
ATOM    357  N   ILE L  48      23.917  20.259  46.258  1.00 30.16           N  
ATOM    358  CA  ILE L  48      23.540  21.540  46.802  1.00 29.74           C  
ATOM    359  CB  ILE L  48      24.717  22.327  47.299  1.00 32.32           C  
ATOM    360  CG1 ILE L  48      25.412  21.574  48.443  1.00 30.09           C  
ATOM    361  CG2 ILE L  48      24.240  23.737  47.685  1.00 28.70           C  
ATOM    362  CD1 ILE L  48      26.784  22.148  48.792  1.00 38.04           C  
ATOM    363  C   ILE L  48      22.896  22.358  45.726  1.00 32.17           C  
ATOM    364  O   ILE L  48      23.224  22.216  44.550  1.00 33.91           O  
ATOM    365  N   TYR L  49      21.944  23.235  46.110  1.00 34.65           N  
ATOM    366  CA  TYR L  49      21.292  24.104  45.175  1.00 33.71           C  
ATOM    367  CB  TYR L  49      19.864  23.663  44.794  1.00 32.36           C  
ATOM    368  CG  TYR L  49      19.017  23.642  46.021  1.00 33.58           C  
ATOM    369  CD1 TYR L  49      19.061  22.569  46.881  1.00 34.42           C  
ATOM    370  CD2 TYR L  49      18.167  24.687  46.305  1.00 34.45           C  
ATOM    371  CE1 TYR L  49      18.279  22.545  48.012  1.00 35.89           C  
ATOM    372  CE2 TYR L  49      17.382  24.669  47.434  1.00 35.48           C  
ATOM    373  CZ  TYR L  49      17.438  23.596  48.291  1.00 37.14           C  
ATOM    374  OH  TYR L  49      16.636  23.572  49.451  1.00 40.63           O  
ATOM    375  C   TYR L  49      21.200  25.458  45.803  1.00 34.32           C  
ATOM    376  O   TYR L  49      21.391  25.603  47.007  1.00 35.92           O  
ATOM    377  N   ALA L  50      20.948  26.495  44.971  1.00 17.89           N  
ATOM    378  CA  ALA L  50      20.852  27.847  45.446  1.00 17.38           C  
ATOM    379  CB  ALA L  50      19.700  28.054  46.445  1.00 20.43           C  
ATOM    380  C   ALA L  50      22.131  28.213  46.125  1.00 16.00           C  
ATOM    381  O   ALA L  50      22.142  28.959  47.103  1.00 20.35           O  
ATOM    382  N   ALA L  51      23.241  27.648  45.630  1.00 17.60           N  
ATOM    383  CA  ALA L  51      24.570  27.957  46.069  1.00 18.03           C  
ATOM    384  CB  ALA L  51      24.850  29.472  46.055  1.00 14.60           C  
ATOM    385  C   ALA L  51      24.853  27.454  47.459  1.00 18.93           C  
ATOM    386  O   ALA L  51      26.005  27.128  47.747  1.00 15.86           O  
ATOM    387  N   SER L  52      23.840  27.280  48.339  1.00 16.40           N  
ATOM    388  CA  SER L  52      24.228  26.921  49.683  1.00 16.94           C  
ATOM    389  CB  SER L  52      24.375  28.144  50.605  1.00 19.31           C  
ATOM    390  OG  SER L  52      23.116  28.775  50.791  1.00 22.99           O  
ATOM    391  C   SER L  52      23.246  25.993  50.373  1.00 16.91           C  
ATOM    392  O   SER L  52      23.565  25.482  51.445  1.00 20.71           O  
ATOM    393  N   SER L  53      22.032  25.753  49.827  1.00 34.30           N  
ATOM    394  CA  SER L  53      21.112  24.837  50.444  1.00 33.04           C  
ATOM    395  CB  SER L  53      19.649  25.079  50.039  1.00 32.11           C  
ATOM    396  OG  SER L  53      19.241  26.371  50.466  1.00 26.70           O  
ATOM    397  C   SER L  53      21.469  23.424  50.103  1.00 35.38           C  
ATOM    398  O   SER L  53      21.693  23.078  48.942  1.00 36.88           O  
ATOM    399  N   LEU L  54      21.508  22.568  51.147  1.00 36.71           N  
ATOM    400  CA  LEU L  54      21.834  21.177  51.008  1.00 37.63           C  
ATOM    401  CB  LEU L  54      22.318  20.507  52.308  1.00 39.59           C  
ATOM    402  CG  LEU L  54      23.623  21.074  52.895  1.00 25.38           C  
ATOM    403  CD1 LEU L  54      24.025  20.310  54.167  1.00 25.17           C  
ATOM    404  CD2 LEU L  54      24.746  21.118  51.849  1.00 25.90           C  
ATOM    405  C   LEU L  54      20.599  20.431  50.630  1.00 41.69           C  
ATOM    406  O   LEU L  54      19.490  20.776  51.037  1.00 48.46           O  
ATOM    407  N   GLN L  55      20.783  19.367  49.829  1.00 45.93           N  
ATOM    408  CA  GLN L  55      19.701  18.514  49.440  1.00 46.07           C  
ATOM    409  CB  GLN L  55      20.023  17.684  48.180  1.00 45.67           C  
ATOM    410  CG  GLN L  55      18.948  16.672  47.773  1.00 48.18           C  
ATOM    411  CD  GLN L  55      17.716  17.411  47.276  1.00 47.92           C  
ATOM    412  OE1 GLN L  55      17.658  18.638  47.299  1.00 48.87           O  
ATOM    413  NE2 GLN L  55      16.693  16.642  46.815  1.00 40.54           N  
ATOM    414  C   GLN L  55      19.472  17.588  50.589  1.00 48.66           C  
ATOM    415  O   GLN L  55      20.386  17.310  51.363  1.00 51.87           O  
ATOM    416  N   SER L  56      18.230  17.101  50.753  1.00 50.34           N  
ATOM    417  CA  SER L  56      17.975  16.247  51.872  1.00 51.21           C  
ATOM    418  CB  SER L  56      16.488  15.887  52.042  1.00 53.72           C  
ATOM    419  OG  SER L  56      16.309  15.043  53.170  1.00 42.53           O  
ATOM    420  C   SER L  56      18.746  14.981  51.681  1.00 48.72           C  
ATOM    421  O   SER L  56      18.850  14.460  50.573  1.00 49.41           O  
ATOM    422  N   GLY L  57      19.330  14.464  52.781  1.00 46.45           N  
ATOM    423  CA  GLY L  57      20.032  13.214  52.738  1.00 46.67           C  
ATOM    424  C   GLY L  57      21.489  13.426  52.458  1.00 47.73           C  
ATOM    425  O   GLY L  57      22.259  12.467  52.459  1.00 49.37           O  
ATOM    426  N   VAL L  58      21.920  14.675  52.206  1.00 43.36           N  
ATOM    427  CA  VAL L  58      23.315  14.894  51.928  1.00 39.66           C  
ATOM    428  CB  VAL L  58      23.565  16.089  51.055  1.00 38.74           C  
ATOM    429  CG1 VAL L  58      25.083  16.304  50.927  1.00 36.56           C  
ATOM    430  CG2 VAL L  58      22.862  15.860  49.707  1.00 38.53           C  
ATOM    431  C   VAL L  58      24.028  15.111  53.228  1.00 40.09           C  
ATOM    432  O   VAL L  58      23.523  15.791  54.119  1.00 40.06           O  
ATOM    433  N   PRO L  59      25.207  14.553  53.345  1.00 38.47           N  
ATOM    434  CA  PRO L  59      25.971  14.673  54.560  1.00 38.69           C  
ATOM    435  CD  PRO L  59      25.534  13.339  52.615  1.00 40.27           C  
ATOM    436  CB  PRO L  59      27.134  13.696  54.415  1.00 39.92           C  
ATOM    437  CG  PRO L  59      26.578  12.609  53.476  1.00 42.21           C  
ATOM    438  C   PRO L  59      26.397  16.088  54.792  1.00 40.84           C  
ATOM    439  O   PRO L  59      26.664  16.802  53.829  1.00 44.57           O  
ATOM    440  N   SER L  60      26.501  16.492  56.071  1.00 42.17           N  
ATOM    441  CA  SER L  60      26.800  17.841  56.464  1.00 41.91           C  
ATOM    442  CB  SER L  60      26.717  18.049  57.985  1.00 44.74           C  
ATOM    443  OG  SER L  60      25.390  17.837  58.439  1.00 55.21           O  
ATOM    444  C   SER L  60      28.189  18.214  56.053  1.00 41.90           C  
ATOM    445  O   SER L  60      28.546  19.390  56.079  1.00 39.64           O  
ATOM    446  N   ARG L  61      29.012  17.229  55.659  1.00 38.67           N  
ATOM    447  CA  ARG L  61      30.384  17.484  55.315  1.00 33.97           C  
ATOM    448  CB  ARG L  61      31.178  16.211  54.945  1.00 32.21           C  
ATOM    449  CG  ARG L  61      30.647  15.463  53.716  1.00 32.71           C  
ATOM    450  CD  ARG L  61      31.441  14.204  53.347  1.00 30.72           C  
ATOM    451  NE  ARG L  61      30.877  13.068  54.126  1.00 33.05           N  
ATOM    452  CZ  ARG L  61      30.282  12.018  53.487  1.00 36.47           C  
ATOM    453  NH1 ARG L  61      30.255  11.961  52.124  1.00 38.54           N1+
ATOM    454  NH2 ARG L  61      29.690  11.032  54.221  1.00 37.67           N  
ATOM    455  C   ARG L  61      30.432  18.396  54.127  1.00 36.85           C  
ATOM    456  O   ARG L  61      31.404  19.129  53.946  1.00 40.13           O  
ATOM    457  N   PHE L  62      29.401  18.324  53.257  1.00 33.61           N  
ATOM    458  CA  PHE L  62      29.361  19.125  52.065  1.00 32.10           C  
ATOM    459  CB  PHE L  62      28.545  18.490  50.924  1.00 31.74           C  
ATOM    460  CG  PHE L  62      29.243  17.259  50.455  1.00 31.90           C  
ATOM    461  CD1 PHE L  62      29.000  16.037  51.039  1.00 31.65           C  
ATOM    462  CD2 PHE L  62      30.145  17.328  49.421  1.00 33.43           C  
ATOM    463  CE1 PHE L  62      29.646  14.905  50.599  1.00 33.71           C  
ATOM    464  CE2 PHE L  62      30.793  16.199  48.977  1.00 33.57           C  
ATOM    465  CZ  PHE L  62      30.546  14.984  49.567  1.00 31.56           C  
ATOM    466  C   PHE L  62      28.725  20.447  52.356  1.00 32.72           C  
ATOM    467  O   PHE L  62      27.708  20.535  53.044  1.00 37.48           O  
ATOM    468  N   SER L  63      29.324  21.528  51.818  1.00 28.10           N  
ATOM    469  CA  SER L  63      28.786  22.841  52.016  1.00 30.33           C  
ATOM    470  CB  SER L  63      29.392  23.579  53.223  1.00 33.85           C  
ATOM    471  OG  SER L  63      30.789  23.761  53.047  1.00 38.71           O  
ATOM    472  C   SER L  63      29.080  23.644  50.793  1.00 30.21           C  
ATOM    473  O   SER L  63      29.919  23.271  49.974  1.00 33.72           O  
ATOM    474  N   GLY L  64      28.374  24.779  50.631  1.00 28.79           N  
ATOM    475  CA  GLY L  64      28.594  25.598  49.478  1.00 28.62           C  
ATOM    476  C   GLY L  64      28.441  27.022  49.895  1.00 33.67           C  
ATOM    477  O   GLY L  64      27.757  27.334  50.870  1.00 36.63           O  
ATOM    478  N   SER L  65      29.092  27.930  49.149  1.00 31.87           N  
ATOM    479  CA  SER L  65      29.014  29.326  49.457  1.00 32.51           C  
ATOM    480  CB  SER L  65      30.055  29.779  50.492  1.00 34.18           C  
ATOM    481  OG  SER L  65      31.364  29.581  49.978  1.00 44.37           O  
ATOM    482  C   SER L  65      29.307  30.070  48.198  1.00 32.89           C  
ATOM    483  O   SER L  65      29.697  29.480  47.193  1.00 35.57           O  
ATOM    484  N   GLY L  66      29.127  31.406  48.229  1.00 35.25           N  
ATOM    485  CA  GLY L  66      29.437  32.191  47.069  1.00 37.51           C  
ATOM    486  C   GLY L  66      28.196  32.810  46.512  1.00 39.85           C  
ATOM    487  O   GLY L  66      27.080  32.354  46.749  1.00 41.92           O  
ATOM    488  N   SER L  67      28.390  33.917  45.764  1.00 41.35           N  
ATOM    489  CA  SER L  67      27.304  34.599  45.128  1.00 43.70           C  
ATOM    490  CB  SER L  67      26.578  35.591  46.053  1.00 46.49           C  
ATOM    491  OG  SER L  67      27.468  36.615  46.469  1.00 54.64           O  
ATOM    492  C   SER L  67      27.878  35.374  43.985  1.00 43.35           C  
ATOM    493  O   SER L  67      29.064  35.695  43.964  1.00 48.04           O  
ATOM    494  N   GLY L  68      27.031  35.710  42.996  1.00 42.73           N  
ATOM    495  CA  GLY L  68      27.518  36.462  41.879  1.00 44.70           C  
ATOM    496  C   GLY L  68      28.288  35.572  40.947  1.00 46.23           C  
ATOM    497  O   GLY L  68      27.715  34.716  40.277  1.00 50.21           O  
ATOM    498  N   THR L  69      29.578  35.907  40.748  1.00 42.91           N  
ATOM    499  CA  THR L  69      30.523  35.215  39.905  1.00 37.93           C  
ATOM    500  CB  THR L  69      31.572  36.140  39.368  1.00 39.16           C  
ATOM    501  OG1 THR L  69      32.295  36.731  40.438  1.00 29.54           O  
ATOM    502  CG2 THR L  69      30.884  37.227  38.525  1.00 27.85           C  
ATOM    503  C   THR L  69      31.257  34.050  40.525  1.00 38.90           C  
ATOM    504  O   THR L  69      31.633  33.126  39.805  1.00 43.93           O  
ATOM    505  N   ASP L  70      31.556  34.076  41.844  1.00 38.23           N  
ATOM    506  CA  ASP L  70      32.419  33.050  42.383  1.00 37.68           C  
ATOM    507  CB  ASP L  70      33.646  33.606  43.131  1.00 41.15           C  
ATOM    508  CG  ASP L  70      34.615  34.199  42.117  1.00 50.45           C  
ATOM    509  OD1 ASP L  70      34.451  33.919  40.899  1.00 61.04           O  
ATOM    510  OD2 ASP L  70      35.542  34.935  42.549  1.00 61.58           O1-
ATOM    511  C   ASP L  70      31.691  32.184  43.362  1.00 35.38           C  
ATOM    512  O   ASP L  70      31.004  32.678  44.255  1.00 39.09           O  
ATOM    513  N   PHE L  71      31.852  30.848  43.221  1.00 32.54           N  
ATOM    514  CA  PHE L  71      31.196  29.920  44.102  1.00 31.18           C  
ATOM    515  CB  PHE L  71      29.998  29.204  43.445  1.00 29.41           C  
ATOM    516  CG  PHE L  71      28.963  30.226  43.099  1.00 29.66           C  
ATOM    517  CD1 PHE L  71      29.059  30.951  41.934  1.00 30.90           C  
ATOM    518  CD2 PHE L  71      27.892  30.458  43.931  1.00 30.64           C  
ATOM    519  CE1 PHE L  71      28.109  31.892  41.606  1.00 33.97           C  
ATOM    520  CE2 PHE L  71      26.940  31.397  43.609  1.00 34.20           C  
ATOM    521  CZ  PHE L  71      27.046  32.119  42.446  1.00 35.47           C  
ATOM    522  C   PHE L  71      32.195  28.866  44.482  1.00 32.01           C  
ATOM    523  O   PHE L  71      33.153  28.622  43.748  1.00 34.94           O  
ATOM    524  N   THR L  72      32.011  28.224  45.661  1.00 30.58           N  
ATOM    525  CA  THR L  72      32.939  27.215  46.082  1.00 31.14           C  
ATOM    526  CB  THR L  72      33.900  27.710  47.119  1.00 33.16           C  
ATOM    527  OG1 THR L  72      34.610  28.839  46.636  1.00 37.83           O  
ATOM    528  CG2 THR L  72      34.883  26.578  47.442  1.00 33.74           C  
ATOM    529  C   THR L  72      32.182  26.079  46.707  1.00 33.61           C  
ATOM    530  O   THR L  72      31.148  26.277  47.344  1.00 35.90           O  
ATOM    531  N   LEU L  73      32.695  24.843  46.525  1.00 32.35           N  
ATOM    532  CA  LEU L  73      32.111  23.669  47.107  1.00 32.96           C  
ATOM    533  CB  LEU L  73      31.835  22.562  46.076  1.00 32.49           C  
ATOM    534  CG  LEU L  73      31.210  21.287  46.670  1.00 30.20           C  
ATOM    535  CD1 LEU L  73      29.774  21.539  47.154  1.00 31.95           C  
ATOM    536  CD2 LEU L  73      31.310  20.105  45.695  1.00 34.18           C  
ATOM    537  C   LEU L  73      33.151  23.142  48.043  1.00 34.20           C  
ATOM    538  O   LEU L  73      34.314  23.019  47.663  1.00 40.37           O  
ATOM    539  N   THR L  74      32.774  22.824  49.296  1.00 32.97           N  
ATOM    540  CA  THR L  74      33.794  22.383  50.201  1.00 32.59           C  
ATOM    541  CB  THR L  74      34.043  23.363  51.308  1.00 33.28           C  
ATOM    542  OG1 THR L  74      34.418  24.624  50.770  1.00 34.28           O  
ATOM    543  CG2 THR L  74      35.163  22.819  52.208  1.00 29.00           C  
ATOM    544  C   THR L  74      33.387  21.092  50.833  1.00 34.30           C  
ATOM    545  O   THR L  74      32.220  20.873  51.155  1.00 37.27           O  
ATOM    546  N   ILE L  75      34.373  20.191  51.005  1.00 34.46           N  
ATOM    547  CA  ILE L  75      34.170  18.943  51.675  1.00 34.29           C  
ATOM    548  CB  ILE L  75      34.644  17.769  50.868  1.00 33.66           C  
ATOM    549  CG1 ILE L  75      33.839  17.655  49.562  1.00 30.82           C  
ATOM    550  CG2 ILE L  75      34.564  16.517  51.752  1.00 36.21           C  
ATOM    551  CD1 ILE L  75      34.453  16.687  48.551  1.00 32.71           C  
ATOM    552  C   ILE L  75      35.034  19.025  52.897  1.00 39.28           C  
ATOM    553  O   ILE L  75      36.256  19.113  52.796  1.00 42.40           O  
ATOM    554  N   SER L  76      34.411  18.999  54.089  1.00 41.28           N  
ATOM    555  CA  SER L  76      35.143  19.153  55.314  1.00 40.35           C  
ATOM    556  CB  SER L  76      34.233  19.110  56.557  1.00 41.22           C  
ATOM    557  OG  SER L  76      33.622  17.833  56.683  1.00 50.50           O  
ATOM    558  C   SER L  76      36.141  18.050  55.442  1.00 43.65           C  
ATOM    559  O   SER L  76      37.327  18.299  55.653  1.00 50.58           O  
ATOM    560  N   SER L  77      35.693  16.786  55.327  1.00 40.37           N  
ATOM    561  CA  SER L  77      36.652  15.729  55.432  1.00 41.25           C  
ATOM    562  CB  SER L  77      36.655  15.048  56.811  1.00 41.97           C  
ATOM    563  OG  SER L  77      35.386  14.471  57.078  1.00 51.32           O  
ATOM    564  C   SER L  77      36.315  14.701  54.401  1.00 39.54           C  
ATOM    565  O   SER L  77      35.228  14.126  54.416  1.00 37.76           O  
ATOM    566  N   LEU L  78      37.265  14.415  53.489  1.00 37.29           N  
ATOM    567  CA  LEU L  78      36.993  13.464  52.449  1.00 35.04           C  
ATOM    568  CB  LEU L  78      38.125  13.214  51.435  1.00 33.80           C  
ATOM    569  CG  LEU L  78      38.344  14.263  50.338  1.00 33.69           C  
ATOM    570  CD1 LEU L  78      39.485  13.813  49.420  1.00 37.94           C  
ATOM    571  CD2 LEU L  78      37.067  14.541  49.535  1.00 34.65           C  
ATOM    572  C   LEU L  78      36.780  12.117  53.039  1.00 37.34           C  
ATOM    573  O   LEU L  78      37.501  11.691  53.940  1.00 39.28           O  
ATOM    574  N   GLN L  79      35.771  11.408  52.501  1.00 39.17           N  
ATOM    575  CA  GLN L  79      35.479  10.065  52.900  1.00 38.36           C  
ATOM    576  CB  GLN L  79      34.022   9.860  53.350  1.00 39.25           C  
ATOM    577  CG  GLN L  79      33.655  10.674  54.594  1.00 41.69           C  
ATOM    578  CD  GLN L  79      34.412  10.098  55.783  1.00 49.13           C  
ATOM    579  OE1 GLN L  79      34.207   8.947  56.161  1.00 47.84           O  
ATOM    580  NE2 GLN L  79      35.315  10.913  56.391  1.00 51.41           N  
ATOM    581  C   GLN L  79      35.709   9.237  51.674  1.00 37.61           C  
ATOM    582  O   GLN L  79      35.797   9.768  50.569  1.00 39.89           O  
ATOM    583  N   PRO L  80      35.818   7.948  51.825  1.00 38.88           N  
ATOM    584  CA  PRO L  80      36.097   7.101  50.697  1.00 41.14           C  
ATOM    585  CD  PRO L  80      36.256   7.355  53.079  1.00 36.87           C  
ATOM    586  CB  PRO L  80      36.342   5.713  51.282  1.00 42.47           C  
ATOM    587  CG  PRO L  80      36.892   6.009  52.692  1.00 36.99           C  
ATOM    588  C   PRO L  80      35.021   7.159  49.655  1.00 42.56           C  
ATOM    589  O   PRO L  80      35.303   6.883  48.491  1.00 46.69           O  
ATOM    590  N   GLU L  81      33.782   7.482  50.059  1.00 41.77           N  
ATOM    591  CA  GLU L  81      32.646   7.554  49.181  1.00 39.74           C  
ATOM    592  CB  GLU L  81      31.318   7.732  49.938  1.00 41.44           C  
ATOM    593  CG  GLU L  81      31.017   6.630  50.951  1.00 49.54           C  
ATOM    594  CD  GLU L  81      31.649   7.041  52.274  1.00 62.72           C  
ATOM    595  OE1 GLU L  81      31.280   8.127  52.791  1.00 65.82           O  
ATOM    596  OE2 GLU L  81      32.507   6.274  52.788  1.00 62.12           O1-
ATOM    597  C   GLU L  81      32.750   8.752  48.284  1.00 40.24           C  
ATOM    598  O   GLU L  81      32.213   8.753  47.179  1.00 46.45           O  
ATOM    599  N   ASP L  82      33.418   9.812  48.770  1.00 39.44           N  
ATOM    600  CA  ASP L  82      33.500  11.117  48.170  1.00 38.30           C  
ATOM    601  CB  ASP L  82      34.189  12.134  49.092  1.00 39.19           C  
ATOM    602  CG  ASP L  82      33.277  12.327  50.292  1.00 39.25           C  
ATOM    603  OD1 ASP L  82      32.114  11.846  50.223  1.00 43.43           O  
ATOM    604  OD2 ASP L  82      33.724  12.951  51.288  1.00 43.52           O1-
ATOM    605  C   ASP L  82      34.235  11.136  46.865  1.00 37.75           C  
ATOM    606  O   ASP L  82      34.095  12.092  46.105  1.00 35.17           O  
ATOM    607  N   PHE L  83      35.101  10.146  46.583  1.00 36.28           N  
ATOM    608  CA  PHE L  83      35.836  10.227  45.354  1.00 35.59           C  
ATOM    609  CB  PHE L  83      36.894   9.120  45.231  1.00 34.18           C  
ATOM    610  CG  PHE L  83      37.792   9.294  46.409  1.00 20.50           C  
ATOM    611  CD1 PHE L  83      37.470   8.725  47.618  1.00 21.62           C  
ATOM    612  CD2 PHE L  83      38.945  10.033  46.322  1.00 19.00           C  
ATOM    613  CE1 PHE L  83      38.282   8.878  48.717  1.00 22.47           C  
ATOM    614  CE2 PHE L  83      39.762  10.190  47.417  1.00 20.42           C  
ATOM    615  CZ  PHE L  83      39.435   9.612  48.618  1.00 20.24           C  
ATOM    616  C   PHE L  83      34.862  10.107  44.222  1.00 36.56           C  
ATOM    617  O   PHE L  83      34.132   9.124  44.123  1.00 37.08           O  
ATOM    618  N   ALA L  84      34.836  11.125  43.332  1.00 32.13           N  
ATOM    619  CA  ALA L  84      33.929  11.150  42.217  1.00 30.65           C  
ATOM    620  CB  ALA L  84      32.448  11.149  42.632  1.00 30.63           C  
ATOM    621  C   ALA L  84      34.194  12.426  41.477  1.00 32.26           C  
ATOM    622  O   ALA L  84      35.147  13.142  41.780  1.00 35.67           O  
ATOM    623  N   THR L  85      33.367  12.729  40.453  1.00 30.50           N  
ATOM    624  CA  THR L  85      33.546  13.948  39.715  1.00 30.43           C  
ATOM    625  CB  THR L  85      33.462  13.768  38.226  1.00 30.18           C  
ATOM    626  OG1 THR L  85      34.428  12.824  37.790  1.00 37.54           O  
ATOM    627  CG2 THR L  85      33.724  15.125  37.549  1.00 28.12           C  
ATOM    628  C   THR L  85      32.438  14.867  40.131  1.00 31.02           C  
ATOM    629  O   THR L  85      31.322  14.421  40.393  1.00 32.35           O  
ATOM    630  N   TYR L  86      32.726  16.181  40.223  1.00 28.54           N  
ATOM    631  CA  TYR L  86      31.727  17.114  40.668  1.00 27.72           C  
ATOM    632  CB  TYR L  86      32.128  17.873  41.943  1.00 29.01           C  
ATOM    633  CG  TYR L  86      32.218  16.888  43.057  1.00 30.13           C  
ATOM    634  CD1 TYR L  86      33.359  16.143  43.243  1.00 30.88           C  
ATOM    635  CD2 TYR L  86      31.159  16.713  43.916  1.00 28.81           C  
ATOM    636  CE1 TYR L  86      33.444  15.238  44.276  1.00 28.50           C  
ATOM    637  CE2 TYR L  86      31.237  15.811  44.951  1.00 28.43           C  
ATOM    638  CZ  TYR L  86      32.381  15.071  45.131  1.00 30.98           C  
ATOM    639  OH  TYR L  86      32.462  14.145  46.191  1.00 33.38           O  
ATOM    640  C   TYR L  86      31.521  18.144  39.600  1.00 29.62           C  
ATOM    641  O   TYR L  86      32.477  18.583  38.962  1.00 32.66           O  
ATOM    642  N   TYR L  87      30.248  18.554  39.377  1.00 30.23           N  
ATOM    643  CA  TYR L  87      29.959  19.535  38.366  1.00 28.06           C  
ATOM    644  CB  TYR L  87      29.027  19.055  37.234  1.00 25.48           C  
ATOM    645  CG  TYR L  87      29.508  17.778  36.639  1.00 25.40           C  
ATOM    646  CD1 TYR L  87      30.505  17.739  35.692  1.00 26.26           C  
ATOM    647  CD2 TYR L  87      28.939  16.597  37.044  1.00 26.60           C  
ATOM    648  CE1 TYR L  87      30.927  16.543  35.162  1.00 27.94           C  
ATOM    649  CE2 TYR L  87      29.355  15.397  36.519  1.00 30.46           C  
ATOM    650  CZ  TYR L  87      30.349  15.369  35.573  1.00 29.51           C  
ATOM    651  OH  TYR L  87      30.781  14.142  35.028  1.00 34.57           O  
ATOM    652  C   TYR L  87      29.161  20.639  39.002  1.00 29.41           C  
ATOM    653  O   TYR L  87      28.405  20.406  39.942  1.00 32.68           O  
ATOM    654  N   CYS L  88      29.321  21.881  38.495  1.00 28.78           N  
ATOM    655  CA  CYS L  88      28.546  23.005  38.953  1.00 30.28           C  
ATOM    656  CB  CYS L  88      29.399  24.257  39.301  1.00 29.40           C  
ATOM    657  SG  CYS L  88      30.526  24.796  37.970  1.00 38.53           S  
ATOM    658  C   CYS L  88      27.616  23.357  37.825  1.00 33.76           C  
ATOM    659  O   CYS L  88      27.956  23.145  36.662  1.00 36.27           O  
ATOM    660  N   GLN L  89      26.398  23.866  38.136  1.00 31.96           N  
ATOM    661  CA  GLN L  89      25.457  24.193  37.099  1.00 26.72           C  
ATOM    662  CB  GLN L  89      24.298  23.186  37.015  1.00 29.10           C  
ATOM    663  CG  GLN L  89      23.273  23.501  35.924  1.00 30.00           C  
ATOM    664  CD  GLN L  89      22.072  22.590  36.139  1.00 38.83           C  
ATOM    665  OE1 GLN L  89      21.570  22.463  37.255  1.00 36.24           O  
ATOM    666  NE2 GLN L  89      21.594  21.935  35.048  1.00 38.80           N  
ATOM    667  C   GLN L  89      24.817  25.510  37.429  1.00 27.75           C  
ATOM    668  O   GLN L  89      24.537  25.801  38.590  1.00 33.74           O  
ATOM    669  N   GLN L  90      24.547  26.329  36.390  1.00 27.26           N  
ATOM    670  CA  GLN L  90      23.944  27.624  36.550  1.00 26.81           C  
ATOM    671  CB  GLN L  90      24.762  28.699  35.808  1.00 25.09           C  
ATOM    672  CG  GLN L  90      24.079  30.048  35.632  1.00 28.42           C  
ATOM    673  CD  GLN L  90      23.269  29.955  34.349  1.00 28.60           C  
ATOM    674  OE1 GLN L  90      22.062  30.177  34.347  1.00 33.19           O  
ATOM    675  NE2 GLN L  90      23.951  29.615  33.222  1.00 33.59           N  
ATOM    676  C   GLN L  90      22.537  27.564  35.999  1.00 31.06           C  
ATOM    677  O   GLN L  90      22.315  27.250  34.834  1.00 31.89           O  
ATOM    678  N   ALA L  91      21.533  27.834  36.865  1.00 24.63           N  
ATOM    679  CA  ALA L  91      20.102  27.973  36.669  1.00 25.50           C  
ATOM    680  CB  ALA L  91      19.309  27.664  37.947  1.00 26.78           C  
ATOM    681  C   ALA L  91      19.615  29.304  36.153  1.00 28.32           C  
ATOM    682  O   ALA L  91      18.491  29.391  35.663  1.00 27.72           O  
ATOM    683  N   ASN L  92      20.381  30.398  36.346  1.00 29.87           N  
ATOM    684  CA  ASN L  92      19.854  31.724  36.135  1.00 30.46           C  
ATOM    685  CB  ASN L  92      20.890  32.831  36.387  1.00 31.55           C  
ATOM    686  CG  ASN L  92      20.112  34.136  36.504  1.00 40.81           C  
ATOM    687  OD1 ASN L  92      18.898  34.134  36.704  1.00 39.27           O  
ATOM    688  ND2 ASN L  92      20.827  35.285  36.375  1.00 42.39           N  
ATOM    689  C   ASN L  92      19.284  31.953  34.761  1.00 32.28           C  
ATOM    690  O   ASN L  92      18.145  32.406  34.645  1.00 32.09           O  
ATOM    691  N   SER L  93      20.027  31.653  33.679  1.00 30.49           N  
ATOM    692  CA  SER L  93      19.479  31.941  32.384  1.00 30.58           C  
ATOM    693  CB  SER L  93      19.983  33.267  31.782  1.00 32.56           C  
ATOM    694  OG  SER L  93      21.394  33.248  31.643  1.00 39.65           O  
ATOM    695  C   SER L  93      19.804  30.838  31.423  1.00 30.96           C  
ATOM    696  O   SER L  93      20.680  30.006  31.661  1.00 31.76           O  
ATOM    697  N   PHE L  94      19.055  30.812  30.301  1.00 29.20           N  
ATOM    698  CA  PHE L  94      19.200  29.807  29.286  1.00 28.73           C  
ATOM    699  CB  PHE L  94      17.931  29.626  28.432  1.00 27.30           C  
ATOM    700  CG  PHE L  94      16.870  29.063  29.312  1.00 29.60           C  
ATOM    701  CD1 PHE L  94      16.413  29.802  30.373  1.00 29.10           C  
ATOM    702  CD2 PHE L  94      16.309  27.830  29.071  1.00 28.89           C  
ATOM    703  CE1 PHE L  94      15.432  29.316  31.203  1.00 29.66           C  
ATOM    704  CE2 PHE L  94      15.326  27.339  29.895  1.00 29.22           C  
ATOM    705  CZ  PHE L  94      14.883  28.081  30.965  1.00 31.40           C  
ATOM    706  C   PHE L  94      20.278  30.232  28.345  1.00 29.79           C  
ATOM    707  O   PHE L  94      20.510  31.421  28.129  1.00 32.26           O  
ATOM    708  N   PRO L  95      20.958  29.269  27.777  1.00 27.78           N  
ATOM    709  CA  PRO L  95      20.705  27.896  28.130  1.00 26.90           C  
ATOM    710  CD  PRO L  95      21.281  29.400  26.368  1.00 27.97           C  
ATOM    711  CB  PRO L  95      21.224  27.050  26.971  1.00 26.47           C  
ATOM    712  CG  PRO L  95      21.124  27.993  25.765  1.00 28.63           C  
ATOM    713  C   PRO L  95      21.381  27.568  29.420  1.00 27.80           C  
ATOM    714  O   PRO L  95      22.280  28.304  29.826  1.00 28.00           O  
ATOM    715  N   LEU L  96      20.967  26.472  30.085  1.00 25.04           N  
ATOM    716  CA  LEU L  96      21.591  26.107  31.325  1.00 24.05           C  
ATOM    717  CB  LEU L  96      20.780  25.075  32.137  1.00 21.26           C  
ATOM    718  CG  LEU L  96      19.400  25.603  32.599  1.00 24.05           C  
ATOM    719  CD1 LEU L  96      18.627  24.542  33.400  1.00 21.37           C  
ATOM    720  CD2 LEU L  96      19.518  26.942  33.351  1.00 22.27           C  
ATOM    721  C   LEU L  96      22.943  25.556  30.974  1.00 25.33           C  
ATOM    722  O   LEU L  96      23.105  24.926  29.927  1.00 25.87           O  
ATOM    723  N   THR L  97      23.961  25.796  31.830  1.00 34.03           N  
ATOM    724  CA  THR L  97      25.294  25.418  31.478  1.00 33.10           C  
ATOM    725  CB  THR L  97      26.150  26.593  31.104  1.00 33.34           C  
ATOM    726  OG1 THR L  97      26.213  27.515  32.184  1.00 49.69           O  
ATOM    727  CG2 THR L  97      25.549  27.274  29.861  1.00 47.06           C  
ATOM    728  C   THR L  97      25.925  24.764  32.666  1.00 33.18           C  
ATOM    729  O   THR L  97      25.629  25.102  33.810  1.00 35.24           O  
ATOM    730  N   PHE L  98      26.828  23.799  32.398  1.00 34.36           N  
ATOM    731  CA  PHE L  98      27.503  23.063  33.429  1.00 33.66           C  
ATOM    732  CB  PHE L  98      27.466  21.534  33.239  1.00 31.98           C  
ATOM    733  CG  PHE L  98      26.107  20.973  33.495  1.00 33.30           C  
ATOM    734  CD1 PHE L  98      25.127  20.996  32.529  1.00 32.64           C  
ATOM    735  CD2 PHE L  98      25.821  20.392  34.709  1.00 35.02           C  
ATOM    736  CE1 PHE L  98      23.883  20.463  32.779  1.00 34.18           C  
ATOM    737  CE2 PHE L  98      24.579  19.859  34.964  1.00 34.67           C  
ATOM    738  CZ  PHE L  98      23.604  19.890  33.997  1.00 32.64           C  
ATOM    739  C   PHE L  98      28.958  23.405  33.375  1.00 35.56           C  
ATOM    740  O   PHE L  98      29.463  23.915  32.377  1.00 37.44           O  
ATOM    741  N   GLY L  99      29.669  23.146  34.490  1.00 36.28           N  
ATOM    742  CA  GLY L  99      31.084  23.361  34.527  1.00 34.62           C  
ATOM    743  C   GLY L  99      31.716  22.152  33.912  1.00 36.92           C  
ATOM    744  O   GLY L  99      31.059  21.137  33.685  1.00 39.06           O  
ATOM    745  N   GLY L 100      33.032  22.238  33.645  1.00 36.79           N  
ATOM    746  CA  GLY L 100      33.786  21.186  33.023  1.00 37.28           C  
ATOM    747  C   GLY L 100      33.812  19.983  33.909  1.00 33.64           C  
ATOM    748  O   GLY L 100      33.843  18.852  33.425  1.00 36.57           O  
ATOM    749  N   GLY L 101      33.848  20.194  35.239  1.00 32.10           N  
ATOM    750  CA  GLY L 101      33.867  19.084  36.145  1.00 31.80           C  
ATOM    751  C   GLY L 101      35.212  18.987  36.790  1.00 36.00           C  
ATOM    752  O   GLY L 101      36.227  19.391  36.224  1.00 38.79           O  
ATOM    753  N   THR L 102      35.228  18.457  38.032  1.00 33.38           N  
ATOM    754  CA  THR L 102      36.454  18.277  38.751  1.00 28.93           C  
ATOM    755  CB  THR L 102      36.573  19.179  39.947  1.00 29.57           C  
ATOM    756  OG1 THR L 102      36.475  20.537  39.545  1.00 33.48           O  
ATOM    757  CG2 THR L 102      37.931  18.938  40.625  1.00 27.53           C  
ATOM    758  C   THR L 102      36.470  16.866  39.248  1.00 28.25           C  
ATOM    759  O   THR L 102      35.556  16.433  39.953  1.00 29.64           O  
ATOM    760  N   LYS L 103      37.522  16.105  38.899  1.00 29.37           N  
ATOM    761  CA  LYS L 103      37.590  14.745  39.341  1.00 30.74           C  
ATOM    762  CB  LYS L 103      38.190  13.791  38.295  1.00 32.27           C  
ATOM    763  CG  LYS L 103      38.253  12.341  38.774  1.00 44.82           C  
ATOM    764  CD  LYS L 103      38.583  11.335  37.670  1.00 54.28           C  
ATOM    765  CE  LYS L 103      40.060  11.330  37.280  1.00 59.08           C  
ATOM    766  NZ  LYS L 103      40.320  10.265  36.286  1.00 61.16           N1+
ATOM    767  C   LYS L 103      38.471  14.703  40.547  1.00 34.37           C  
ATOM    768  O   LYS L 103      39.580  15.243  40.539  1.00 40.38           O  
ATOM    769  N   VAL L 104      37.984  14.065  41.628  1.00 32.66           N  
ATOM    770  CA  VAL L 104      38.749  13.959  42.837  1.00 31.41           C  
ATOM    771  CB  VAL L 104      37.936  14.280  44.059  1.00 32.66           C  
ATOM    772  CG1 VAL L 104      38.786  14.028  45.314  1.00 31.95           C  
ATOM    773  CG2 VAL L 104      37.422  15.726  43.936  1.00 33.65           C  
ATOM    774  C   VAL L 104      39.196  12.533  42.940  1.00 34.74           C  
ATOM    775  O   VAL L 104      38.378  11.619  43.037  1.00 33.20           O  
ATOM    776  N   GLU L 105      40.526  12.317  42.947  1.00 39.91           N  
ATOM    777  CA  GLU L 105      41.073  10.990  42.933  1.00 41.24           C  
ATOM    778  CB  GLU L 105      42.035  10.777  41.754  1.00 47.75           C  
ATOM    779  CG  GLU L 105      43.179  11.790  41.744  1.00 58.69           C  
ATOM    780  CD  GLU L 105      43.913  11.675  40.417  1.00 85.95           C  
ATOM    781  OE1 GLU L 105      43.417  10.941  39.521  1.00 93.72           O  
ATOM    782  OE2 GLU L 105      44.983  12.327  40.281  1.00 88.34           O1-
ATOM    783  C   GLU L 105      41.823  10.738  44.203  1.00 39.71           C  
ATOM    784  O   GLU L 105      42.181  11.661  44.933  1.00 42.37           O  
ATOM    785  N   ILE L 106      42.069   9.445  44.494  1.00 38.32           N  
ATOM    786  CA  ILE L 106      42.707   9.042  45.712  1.00 39.19           C  
ATOM    787  CB  ILE L 106      42.424   7.610  46.067  1.00 38.34           C  
ATOM    788  CG1 ILE L 106      40.914   7.401  46.249  1.00 38.34           C  
ATOM    789  CG2 ILE L 106      43.246   7.243  47.314  1.00 39.17           C  
ATOM    790  CD1 ILE L 106      40.513   5.930  46.306  1.00 41.07           C  
ATOM    791  C   ILE L 106      44.184   9.186  45.570  1.00 39.82           C  
ATOM    792  O   ILE L 106      44.786   8.722  44.603  1.00 43.28           O  
ATOM    793  N   LYS L 107      44.798   9.867  46.555  1.00 44.86           N  
ATOM    794  CA  LYS L 107      46.219  10.015  46.593  1.00 44.07           C  
ATOM    795  CB  LYS L 107      46.703  10.615  47.923  1.00 47.10           C  
ATOM    796  CG  LYS L 107      48.224  10.640  48.077  1.00 51.36           C  
ATOM    797  CD  LYS L 107      48.926  11.637  47.159  1.00 57.43           C  
ATOM    798  CE  LYS L 107      50.446  11.634  47.319  1.00 62.78           C  
ATOM    799  NZ  LYS L 107      51.053  12.622  46.400  1.00 65.55           N1+
ATOM    800  C   LYS L 107      46.763   8.600  46.518  1.00 44.27           C  
ATOM    801  O   LYS L 107      46.453   7.820  47.458  1.00 42.76           O  
ATOM    802  OXT LYS L 107      47.485   8.277  45.538  1.00 44.85           O1-
TER     803      LYS L 107 
ATOM    804  N   GLN H 108       9.055   5.715  45.823  1.00 57.62           N1+
ATOM    805  CA  GLN H 108      10.122   6.717  45.610  1.00 56.70           C  
ATOM    806  CB  GLN H 108      11.515   6.094  45.816  1.00 63.17           C  
ATOM    807  CG  GLN H 108      11.710   5.433  47.179  1.00 74.10           C  
ATOM    808  CD  GLN H 108      11.071   4.054  47.101  1.00 79.40           C  
ATOM    809  OE1 GLN H 108      10.035   3.796  47.713  1.00 91.21           O  
ATOM    810  NE2 GLN H 108      11.700   3.140  46.315  1.00116.47           N  
ATOM    811  C   GLN H 108      10.053   7.166  44.191  1.00 54.83           C  
ATOM    812  O   GLN H 108       9.611   6.417  43.323  1.00 54.71           O  
ATOM    813  N   VAL H 109      10.496   8.402  43.904  1.00 52.17           N  
ATOM    814  CA  VAL H 109      10.390   8.839  42.546  1.00 46.86           C  
ATOM    815  CB  VAL H 109      10.664  10.300  42.325  1.00 40.31           C  
ATOM    816  CG1 VAL H 109       9.520  11.108  42.948  1.00 35.94           C  
ATOM    817  CG2 VAL H 109      12.036  10.654  42.913  1.00 39.24           C  
ATOM    818  C   VAL H 109      11.336   8.055  41.704  1.00 49.14           C  
ATOM    819  O   VAL H 109      12.487   7.829  42.074  1.00 50.71           O  
ATOM    820  N   GLN H 110      10.845   7.582  40.541  1.00 46.63           N  
ATOM    821  CA  GLN H 110      11.719   6.871  39.664  1.00 42.54           C  
ATOM    822  CB  GLN H 110      11.608   5.337  39.759  1.00 46.95           C  
ATOM    823  CG  GLN H 110      10.259   4.743  39.371  1.00 56.90           C  
ATOM    824  CD  GLN H 110      10.361   3.235  39.568  1.00 63.86           C  
ATOM    825  OE1 GLN H 110      11.396   2.722  39.992  1.00 68.26           O  
ATOM    826  NE2 GLN H 110       9.259   2.501  39.261  1.00 65.76           N  
ATOM    827  C   GLN H 110      11.473   7.330  38.263  1.00 40.13           C  
ATOM    828  O   GLN H 110      10.340   7.599  37.861  1.00 43.59           O  
ATOM    829  N   LEU H 111      12.573   7.473  37.496  1.00 40.05           N  
ATOM    830  CA  LEU H 111      12.522   7.906  36.128  1.00 35.58           C  
ATOM    831  CB  LEU H 111      13.317   9.205  35.895  1.00 34.12           C  
ATOM    832  CG  LEU H 111      12.871  10.396  36.769  1.00 33.25           C  
ATOM    833  CD1 LEU H 111      13.707  11.653  36.473  1.00 28.11           C  
ATOM    834  CD2 LEU H 111      11.359  10.647  36.656  1.00 33.52           C  
ATOM    835  C   LEU H 111      13.219   6.843  35.337  1.00 33.87           C  
ATOM    836  O   LEU H 111      14.321   6.425  35.692  1.00 35.89           O  
ATOM    837  N   VAL H 112      12.590   6.360  34.246  1.00 35.49           N  
ATOM    838  CA  VAL H 112      13.236   5.338  33.473  1.00 32.90           C  
ATOM    839  CB  VAL H 112      12.533   4.016  33.546  1.00 31.90           C  
ATOM    840  CG1 VAL H 112      13.256   3.035  32.613  1.00 30.22           C  
ATOM    841  CG2 VAL H 112      12.485   3.562  35.014  1.00 30.39           C  
ATOM    842  C   VAL H 112      13.227   5.743  32.032  1.00 35.05           C  
ATOM    843  O   VAL H 112      12.172   5.956  31.441  1.00 41.42           O  
ATOM    844  N   GLN H 113      14.422   5.840  31.417  1.00 33.67           N  
ATOM    845  CA  GLN H 113      14.468   6.190  30.029  1.00 34.97           C  
ATOM    846  CB  GLN H 113      15.514   7.265  29.672  1.00 34.25           C  
ATOM    847  CG  GLN H 113      16.926   6.981  30.171  1.00 33.13           C  
ATOM    848  CD  GLN H 113      17.016   7.555  31.578  1.00 36.54           C  
ATOM    849  OE1 GLN H 113      16.758   6.868  32.564  1.00 37.50           O  
ATOM    850  NE2 GLN H 113      17.397   8.856  31.677  1.00  0.00           N  
ATOM    851  C   GLN H 113      14.642   4.961  29.199  1.00 36.74           C  
ATOM    852  O   GLN H 113      15.111   3.928  29.676  1.00 42.05           O  
ATOM    853  N   SER H 114      14.194   5.037  27.928  1.00 38.80           N  
ATOM    854  CA  SER H 114      14.304   3.922  27.034  1.00 36.97           C  
ATOM    855  CB  SER H 114      13.143   2.924  27.167  1.00 38.74           C  
ATOM    856  OG  SER H 114      11.915   3.560  26.846  1.00 48.64           O  
ATOM    857  C   SER H 114      14.282   4.450  25.631  1.00 37.59           C  
ATOM    858  O   SER H 114      14.006   5.627  25.403  1.00 36.13           O  
ATOM    859  N   GLY H 115      14.572   3.572  24.647  1.00 36.68           N  
ATOM    860  CA  GLY H 115      14.533   3.970  23.268  1.00 40.15           C  
ATOM    861  C   GLY H 115      15.913   4.172  22.716  1.00 43.26           C  
ATOM    862  O   GLY H 115      16.060   4.468  21.531  1.00 49.87           O  
ATOM    863  N   GLY H 116      16.969   4.014  23.537  1.00 43.29           N  
ATOM    864  CA  GLY H 116      18.295   4.206  23.017  1.00 41.30           C  
ATOM    865  C   GLY H 116      18.642   3.025  22.163  1.00 43.49           C  
ATOM    866  O   GLY H 116      17.982   1.989  22.217  1.00 47.54           O  
ATOM    867  N   GLY H 117      19.705   3.158  21.340  1.00 43.78           N  
ATOM    868  CA  GLY H 117      20.101   2.076  20.485  1.00 45.93           C  
ATOM    869  C   GLY H 117      21.051   2.613  19.460  1.00 47.59           C  
ATOM    870  O   GLY H 117      21.411   3.791  19.483  1.00 46.51           O  
ATOM    871  N   VAL H 118      21.489   1.738  18.532  1.00 46.34           N  
ATOM    872  CA  VAL H 118      22.405   2.124  17.496  1.00 42.55           C  
ATOM    873  CB  VAL H 118      23.216   0.972  16.974  1.00 43.03           C  
ATOM    874  CG1 VAL H 118      24.116   1.475  15.834  1.00 56.03           C  
ATOM    875  CG2 VAL H 118      23.992   0.346  18.146  1.00 63.19           C  
ATOM    876  C   VAL H 118      21.608   2.670  16.353  1.00 41.85           C  
ATOM    877  O   VAL H 118      20.563   2.127  15.998  1.00 45.42           O  
ATOM    878  N   VAL H 119      22.079   3.783  15.752  1.00 39.97           N  
ATOM    879  CA  VAL H 119      21.375   4.358  14.644  1.00 40.88           C  
ATOM    880  CB  VAL H 119      20.422   5.435  15.074  1.00 39.36           C  
ATOM    881  CG1 VAL H 119      21.238   6.609  15.636  1.00 39.01           C  
ATOM    882  CG2 VAL H 119      19.506   5.800  13.897  1.00 40.24           C  
ATOM    883  C   VAL H 119      22.397   4.960  13.726  1.00 44.51           C  
ATOM    884  O   VAL H 119      23.469   5.378  14.163  1.00 47.25           O  
ATOM    885  N   GLN H 120      22.101   5.002  12.410  1.00 45.15           N  
ATOM    886  CA  GLN H 120      23.033   5.555  11.468  1.00 46.22           C  
ATOM    887  CB  GLN H 120      22.922   4.983  10.046  1.00 48.35           C  
ATOM    888  CG  GLN H 120      23.360   3.523   9.942  1.00 53.94           C  
ATOM    889  CD  GLN H 120      23.242   3.107   8.484  1.00 55.76           C  
ATOM    890  OE1 GLN H 120      23.692   3.815   7.586  1.00 56.31           O  
ATOM    891  NE2 GLN H 120      22.618   1.925   8.238  1.00 59.67           N  
ATOM    892  C   GLN H 120      22.814   7.027  11.394  1.00 44.05           C  
ATOM    893  O   GLN H 120      21.764   7.539  11.779  1.00 44.77           O  
ATOM    894  N   PRO H 121      23.797   7.722  10.895  1.00 46.67           N  
ATOM    895  CA  PRO H 121      23.701   9.149  10.821  1.00 45.26           C  
ATOM    896  CD  PRO H 121      25.176   7.269  10.986  1.00 47.53           C  
ATOM    897  CB  PRO H 121      25.091   9.635  10.421  1.00 43.63           C  
ATOM    898  CG  PRO H 121      26.027   8.551  10.988  1.00 45.13           C  
ATOM    899  C   PRO H 121      22.614   9.571   9.888  1.00 44.88           C  
ATOM    900  O   PRO H 121      22.393   8.904   8.881  1.00 49.93           O  
ATOM    901  N   GLY H 122      21.910  10.668  10.228  1.00 46.39           N  
ATOM    902  CA  GLY H 122      20.890  11.210   9.380  1.00 44.53           C  
ATOM    903  C   GLY H 122      19.560  10.656   9.783  1.00 43.28           C  
ATOM    904  O   GLY H 122      18.521  11.246   9.487  1.00 43.00           O  
ATOM    905  N   ARG H 123      19.555   9.518  10.494  1.00 43.31           N  
ATOM    906  CA  ARG H 123      18.320   8.896  10.875  1.00 43.77           C  
ATOM    907  CB  ARG H 123      18.450   7.387  11.124  1.00 54.29           C  
ATOM    908  CG  ARG H 123      18.732   6.635   9.824  1.00 57.79           C  
ATOM    909  CD  ARG H 123      18.713   5.116   9.959  1.00 60.24           C  
ATOM    910  NE  ARG H 123      18.846   4.564   8.583  1.00 79.76           N  
ATOM    911  CZ  ARG H 123      18.329   3.337   8.283  1.00 81.91           C  
ATOM    912  NH1 ARG H 123      17.692   2.604   9.241  1.00 81.72           N1+
ATOM    913  NH2 ARG H 123      18.438   2.855   7.011  1.00 81.79           N  
ATOM    914  C   ARG H 123      17.795   9.561  12.105  1.00 44.59           C  
ATOM    915  O   ARG H 123      18.383  10.518  12.605  1.00 46.20           O  
ATOM    916  N   SER H 124      16.621   9.103  12.590  1.00 44.86           N  
ATOM    917  CA  SER H 124      16.027   9.715  13.743  1.00 43.58           C  
ATOM    918  CB  SER H 124      14.745  10.492  13.407  1.00 45.17           C  
ATOM    919  OG  SER H 124      13.805   9.627  12.789  1.00 51.31           O  
ATOM    920  C   SER H 124      15.685   8.670  14.768  1.00 44.75           C  
ATOM    921  O   SER H 124      15.567   7.485  14.458  1.00 47.15           O  
ATOM    922  N   LEU H 125      15.572   9.102  16.044  1.00 42.53           N  
ATOM    923  CA  LEU H 125      15.221   8.251  17.149  1.00 40.34           C  
ATOM    924  CB  LEU H 125      16.407   7.749  17.992  1.00 40.43           C  
ATOM    925  CG  LEU H 125      17.141   6.518  17.444  1.00 41.96           C  
ATOM    926  CD1 LEU H 125      18.306   6.117  18.362  1.00 43.03           C  
ATOM    927  CD2 LEU H 125      16.165   5.353  17.242  1.00 40.49           C  
ATOM    928  C   LEU H 125      14.392   9.038  18.110  1.00 41.11           C  
ATOM    929  O   LEU H 125      14.512  10.260  18.195  1.00 42.15           O  
ATOM    930  N   ARG H 126      13.510   8.353  18.862  1.00 38.63           N  
ATOM    931  CA  ARG H 126      12.771   9.067  19.859  1.00 41.04           C  
ATOM    932  CB  ARG H 126      11.258   9.143  19.619  1.00 42.76           C  
ATOM    933  CG  ARG H 126      10.561  10.046  20.640  1.00 46.05           C  
ATOM    934  CD  ARG H 126       9.073  10.260  20.371  1.00 49.10           C  
ATOM    935  NE  ARG H 126       8.408   8.940  20.530  1.00 54.46           N  
ATOM    936  CZ  ARG H 126       7.057   8.870  20.710  1.00 57.82           C  
ATOM    937  NH1 ARG H 126       6.317  10.012  20.814  1.00 57.86           N1+
ATOM    938  NH2 ARG H 126       6.449   7.652  20.791  1.00 55.27           N  
ATOM    939  C   ARG H 126      12.991   8.374  21.167  1.00 43.02           C  
ATOM    940  O   ARG H 126      12.911   7.149  21.252  1.00 41.57           O  
ATOM    941  N   LEU H 127      13.287   9.156  22.229  1.00 41.67           N  
ATOM    942  CA  LEU H 127      13.521   8.578  23.523  1.00 40.29           C  
ATOM    943  CB  LEU H 127      14.631   9.231  24.376  1.00 40.69           C  
ATOM    944  CG  LEU H 127      16.064   9.200  23.816  1.00 36.90           C  
ATOM    945  CD1 LEU H 127      16.519   7.774  23.486  1.00 38.25           C  
ATOM    946  CD2 LEU H 127      16.249  10.201  22.674  1.00 35.78           C  
ATOM    947  C   LEU H 127      12.298   8.771  24.361  1.00 40.87           C  
ATOM    948  O   LEU H 127      11.518   9.698  24.147  1.00 41.65           O  
ATOM    949  N   SER H 128      12.112   7.881  25.359  1.00 41.27           N  
ATOM    950  CA  SER H 128      10.996   7.993  26.253  1.00 40.72           C  
ATOM    951  CB  SER H 128       9.977   6.847  26.126  1.00 37.61           C  
ATOM    952  OG  SER H 128       9.382   6.849  24.839  1.00 44.82           O  
ATOM    953  C   SER H 128      11.522   7.932  27.654  1.00 41.85           C  
ATOM    954  O   SER H 128      12.555   7.317  27.921  1.00 44.46           O  
ATOM    955  N   CYS H 129      10.828   8.611  28.587  1.00 36.54           N  
ATOM    956  CA  CYS H 129      11.198   8.572  29.973  1.00 35.20           C  
ATOM    957  CB  CYS H 129      11.897   9.871  30.447  1.00 37.55           C  
ATOM    958  SG  CYS H 129      12.317   9.882  32.220  1.00 40.55           S  
ATOM    959  C   CYS H 129       9.921   8.391  30.742  1.00 35.91           C  
ATOM    960  O   CYS H 129       9.027   9.233  30.685  1.00 37.59           O  
ATOM    961  N   ALA H 130       9.801   7.276  31.490  1.00 34.67           N  
ATOM    962  CA  ALA H 130       8.592   7.031  32.227  1.00 35.08           C  
ATOM    963  CB  ALA H 130       8.195   5.547  32.288  1.00 34.61           C  
ATOM    964  C   ALA H 130       8.821   7.483  33.631  1.00 38.04           C  
ATOM    965  O   ALA H 130       9.822   7.139  34.255  1.00 38.73           O  
ATOM    966  N   ALA H 131       7.872   8.267  34.173  1.00 42.80           N  
ATOM    967  CA  ALA H 131       8.047   8.798  35.493  1.00 41.24           C  
ATOM    968  CB  ALA H 131       7.930  10.331  35.553  1.00 37.31           C  
ATOM    969  C   ALA H 131       6.993   8.240  36.392  1.00 42.60           C  
ATOM    970  O   ALA H 131       5.886   7.928  35.957  1.00 48.39           O  
ATOM    971  N   SER H 132       7.346   8.074  37.686  1.00 41.18           N  
ATOM    972  CA  SER H 132       6.407   7.570  38.643  1.00 41.73           C  
ATOM    973  CB  SER H 132       6.352   6.034  38.696  1.00 40.57           C  
ATOM    974  OG  SER H 132       7.603   5.524  39.128  1.00 44.55           O  
ATOM    975  C   SER H 132       6.807   8.058  40.004  1.00 45.21           C  
ATOM    976  O   SER H 132       7.916   8.550  40.209  1.00 47.47           O  
ATOM    977  N   GLU H 133       5.875   7.848  40.957  1.00 58.28           N  
ATOM    978  CA  GLU H 133       5.937   8.159  42.355  1.00 58.65           C  
ATOM    979  CB  GLU H 133       7.144   7.538  43.059  1.00  0.00           C  
ATOM    980  CG  GLU H 133       6.975   7.428  44.573  1.00  0.00           C  
ATOM    981  CD  GLU H 133       6.030   6.260  44.816  1.00  0.00           C  
ATOM    982  OE1 GLU H 133       4.791   6.489  44.800  1.00  0.00           O  
ATOM    983  OE2 GLU H 133       6.533   5.121  45.010  1.00  0.00           O1-
ATOM    984  C   GLU H 133       5.940   9.629  42.619  1.00 58.13           C  
ATOM    985  O   GLU H 133       6.431  10.074  43.657  1.00 58.11           O  
ATOM    986  N   PHE H 134       5.382  10.429  41.695  1.00 55.43           N  
ATOM    987  CA  PHE H 134       5.217  11.824  41.980  1.00 53.66           C  
ATOM    988  CB  PHE H 134       6.523  12.647  41.943  1.00 50.94           C  
ATOM    989  CG  PHE H 134       7.039  12.807  40.554  1.00 50.37           C  
ATOM    990  CD1 PHE H 134       7.773  11.827  39.937  1.00 51.55           C  
ATOM    991  CD2 PHE H 134       6.794  13.962  39.857  1.00 47.30           C  
ATOM    992  CE1 PHE H 134       8.246  11.997  38.656  1.00 48.48           C  
ATOM    993  CE2 PHE H 134       7.266  14.136  38.577  1.00 46.83           C  
ATOM    994  CZ  PHE H 134       7.996  13.153  37.965  1.00 46.94           C  
ATOM    995  C   PHE H 134       4.241  12.359  40.979  1.00 55.26           C  
ATOM    996  O   PHE H 134       3.956  11.708  39.975  1.00 57.24           O  
ATOM    997  N   THR H 135       3.685  13.563  41.227  1.00 52.72           N  
ATOM    998  CA  THR H 135       2.730  14.086  40.293  1.00 51.99           C  
ATOM    999  CB  THR H 135       1.863  15.174  40.857  1.00 50.19           C  
ATOM   1000  OG1 THR H 135       1.144  14.703  41.986  1.00 53.21           O  
ATOM   1001  CG2 THR H 135       0.880  15.629  39.765  1.00 49.82           C  
ATOM   1002  C   THR H 135       3.513  14.687  39.171  1.00 50.80           C  
ATOM   1003  O   THR H 135       4.040  15.791  39.276  1.00 51.90           O  
ATOM   1004  N   PHE H 136       3.550  13.967  38.037  1.00 50.60           N  
ATOM   1005  CA  PHE H 136       4.327  14.307  36.879  1.00 49.09           C  
ATOM   1006  CB  PHE H 136       4.193  13.250  35.769  1.00 46.85           C  
ATOM   1007  CG  PHE H 136       5.019  13.688  34.612  1.00 46.97           C  
ATOM   1008  CD1 PHE H 136       6.381  13.516  34.624  1.00 47.40           C  
ATOM   1009  CD2 PHE H 136       4.429  14.251  33.503  1.00 49.56           C  
ATOM   1010  CE1 PHE H 136       7.150  13.917  33.558  1.00 46.34           C  
ATOM   1011  CE2 PHE H 136       5.195  14.653  32.435  1.00 49.44           C  
ATOM   1012  CZ  PHE H 136       6.558  14.485  32.457  1.00 48.41           C  
ATOM   1013  C   PHE H 136       3.898  15.627  36.304  1.00 50.54           C  
ATOM   1014  O   PHE H 136       4.738  16.445  35.933  1.00 49.48           O  
ATOM   1015  N   ARG H 137       2.581  15.897  36.245  1.00 52.78           N  
ATOM   1016  CA  ARG H 137       2.109  17.071  35.564  1.00 52.35           C  
ATOM   1017  CB  ARG H 137       0.577  17.153  35.400  1.00 54.29           C  
ATOM   1018  CG  ARG H 137      -0.252  17.305  36.673  1.00103.18           C  
ATOM   1019  CD  ARG H 137      -1.756  17.202  36.403  1.00121.65           C  
ATOM   1020  NE  ARG H 137      -2.077  18.131  35.282  1.00146.79           N  
ATOM   1021  CZ  ARG H 137      -2.550  19.387  35.528  1.00165.58           C  
ATOM   1022  NH1 ARG H 137      -2.751  19.811  36.810  1.00168.44           N1+
ATOM   1023  NH2 ARG H 137      -2.835  20.216  34.480  1.00171.57           N  
ATOM   1024  C   ARG H 137       2.602  18.318  36.233  1.00 53.80           C  
ATOM   1025  O   ARG H 137       2.696  19.370  35.606  1.00 56.53           O  
ATOM   1026  N   MET H 138       2.871  18.252  37.544  1.00 51.57           N  
ATOM   1027  CA  MET H 138       3.298  19.381  38.322  1.00 48.44           C  
ATOM   1028  CB  MET H 138       3.220  19.113  39.832  1.00 50.40           C  
ATOM   1029  CG  MET H 138       3.370  20.373  40.689  1.00 92.91           C  
ATOM   1030  SD  MET H 138       2.799  20.175  42.403  1.00  0.00           S  
ATOM   1031  CE  MET H 138       4.091  18.988  42.864  1.00  0.00           C  
ATOM   1032  C   MET H 138       4.691  19.870  37.991  1.00 48.97           C  
ATOM   1033  O   MET H 138       4.956  21.058  38.158  1.00 50.14           O  
ATOM   1034  N   TYR H 139       5.627  19.009  37.524  1.00 47.29           N  
ATOM   1035  CA  TYR H 139       7.008  19.445  37.437  1.00 44.76           C  
ATOM   1036  CB  TYR H 139       8.011  18.444  38.037  1.00 44.01           C  
ATOM   1037  CG  TYR H 139       7.774  18.251  39.491  1.00 43.82           C  
ATOM   1038  CD1 TYR H 139       6.711  17.492  39.917  1.00 43.85           C  
ATOM   1039  CD2 TYR H 139       8.633  18.789  40.424  1.00 43.26           C  
ATOM   1040  CE1 TYR H 139       6.487  17.296  41.258  1.00 46.46           C  
ATOM   1041  CE2 TYR H 139       8.413  18.595  41.767  1.00 46.03           C  
ATOM   1042  CZ  TYR H 139       7.339  17.848  42.183  1.00 46.98           C  
ATOM   1043  OH  TYR H 139       7.107  17.642  43.558  1.00 50.98           O  
ATOM   1044  C   TYR H 139       7.497  19.582  36.021  1.00 45.85           C  
ATOM   1045  O   TYR H 139       6.991  18.944  35.100  1.00 46.20           O  
ATOM   1046  N   ALA H 140       8.514  20.462  35.828  1.00 33.59           N  
ATOM   1047  CA  ALA H 140       9.148  20.629  34.551  1.00 33.31           C  
ATOM   1048  CB  ALA H 140       9.947  21.938  34.412  1.00 35.15           C  
ATOM   1049  C   ALA H 140      10.111  19.488  34.394  1.00 34.58           C  
ATOM   1050  O   ALA H 140      10.574  18.919  35.382  1.00 38.00           O  
ATOM   1051  N   THR H 141      10.439  19.115  33.140  1.00 33.14           N  
ATOM   1052  CA  THR H 141      11.337  18.014  32.931  1.00 28.36           C  
ATOM   1053  CB  THR H 141      10.685  16.844  32.260  1.00 29.18           C  
ATOM   1054  OG1 THR H 141      10.228  17.214  30.966  1.00  0.00           O  
ATOM   1055  CG2 THR H 141       9.502  16.377  33.125  1.00  0.00           C  
ATOM   1056  C   THR H 141      12.455  18.464  32.041  1.00 32.04           C  
ATOM   1057  O   THR H 141      12.308  19.415  31.274  1.00 30.51           O  
ATOM   1058  N   HIS H 142      13.613  17.771  32.119  1.00 30.59           N  
ATOM   1059  CA  HIS H 142      14.773  18.187  31.379  1.00 29.47           C  
ATOM   1060  ND1 HIS H 142      15.717  21.387  32.456  1.00 30.26           N  
ATOM   1061  CG  HIS H 142      15.394  20.131  32.924  1.00 29.12           C  
ATOM   1062  CB  HIS H 142      15.837  18.854  32.272  1.00 27.78           C  
ATOM   1063  NE2 HIS H 142      14.488  21.689  34.284  1.00 29.97           N  
ATOM   1064  CD2 HIS H 142      14.643  20.336  34.040  1.00 30.35           C  
ATOM   1065  CE1 HIS H 142      15.151  22.280  33.307  1.00 30.70           C  
ATOM   1066  C   HIS H 142      15.443  16.983  30.792  1.00 31.66           C  
ATOM   1067  O   HIS H 142      15.235  15.857  31.244  1.00 31.44           O  
ATOM   1068  N   TRP H 143      16.252  17.203  29.732  1.00 30.49           N  
ATOM   1069  CA  TRP H 143      17.040  16.152  29.153  1.00 30.37           C  
ATOM   1070  CB  TRP H 143      16.676  15.798  27.700  1.00 30.71           C  
ATOM   1071  CG  TRP H 143      15.361  15.070  27.539  1.00 32.43           C  
ATOM   1072  CD2 TRP H 143      15.199  13.651  27.712  1.00 31.44           C  
ATOM   1073  CD1 TRP H 143      14.131  15.559  27.208  1.00 31.85           C  
ATOM   1074  NE1 TRP H 143      13.214  14.535  27.160  1.00 31.74           N  
ATOM   1075  CE2 TRP H 143      13.861  13.355  27.470  1.00 29.66           C  
ATOM   1076  CE3 TRP H 143      16.097  12.674  28.044  1.00 29.38           C  
ATOM   1077  CZ2 TRP H 143      13.395  12.072  27.552  1.00 30.13           C  
ATOM   1078  CZ3 TRP H 143      15.623  11.382  28.131  1.00 29.60           C  
ATOM   1079  CH2 TRP H 143      14.299  11.088  27.889  1.00 30.55           C  
ATOM   1080  C   TRP H 143      18.462  16.628  29.165  1.00 31.35           C  
ATOM   1081  O   TRP H 143      18.758  17.751  28.756  1.00 29.50           O  
ATOM   1082  N   VAL H 144      19.379  15.779  29.668  1.00 31.10           N  
ATOM   1083  CA  VAL H 144      20.775  16.110  29.702  1.00 32.00           C  
ATOM   1084  CB  VAL H 144      21.299  16.310  31.093  1.00 32.17           C  
ATOM   1085  CG1 VAL H 144      22.800  16.640  31.025  1.00 29.28           C  
ATOM   1086  CG2 VAL H 144      20.452  17.401  31.770  1.00 27.55           C  
ATOM   1087  C   VAL H 144      21.494  14.943  29.107  1.00 32.16           C  
ATOM   1088  O   VAL H 144      21.068  13.801  29.266  1.00 33.57           O  
ATOM   1089  N   ARG H 145      22.609  15.205  28.397  1.00 33.73           N  
ATOM   1090  CA  ARG H 145      23.331  14.155  27.732  1.00 34.10           C  
ATOM   1091  CB  ARG H 145      23.292  14.324  26.204  1.00 32.69           C  
ATOM   1092  CG  ARG H 145      23.860  15.680  25.781  1.00 34.67           C  
ATOM   1093  CD  ARG H 145      23.403  16.173  24.408  1.00 38.10           C  
ATOM   1094  NE  ARG H 145      24.187  15.462  23.365  1.00 40.63           N  
ATOM   1095  CZ  ARG H 145      24.401  16.073  22.164  1.00 45.31           C  
ATOM   1096  NH1 ARG H 145      23.978  17.354  21.960  1.00 44.15           N1+
ATOM   1097  NH2 ARG H 145      25.036  15.398  21.163  1.00 44.20           N  
ATOM   1098  C   ARG H 145      24.768  14.209  28.152  1.00 35.66           C  
ATOM   1099  O   ARG H 145      25.259  15.240  28.615  1.00 36.97           O  
ATOM   1100  N   GLN H 146      25.476  13.067  28.032  1.00 35.73           N  
ATOM   1101  CA  GLN H 146      26.864  13.013  28.394  1.00 35.32           C  
ATOM   1102  CB  GLN H 146      27.075  12.371  29.776  1.00 32.38           C  
ATOM   1103  CG  GLN H 146      28.534  12.285  30.227  1.00 34.06           C  
ATOM   1104  CD  GLN H 146      28.544  11.628  31.602  1.00 37.48           C  
ATOM   1105  OE1 GLN H 146      27.807  10.680  31.858  1.00 42.30           O  
ATOM   1106  NE2 GLN H 146      29.406  12.151  32.515  1.00 39.12           N  
ATOM   1107  C   GLN H 146      27.579  12.154  27.393  1.00 35.65           C  
ATOM   1108  O   GLN H 146      27.329  10.952  27.302  1.00 35.73           O  
ATOM   1109  N   ALA H 147      28.519  12.750  26.633  1.00 38.62           N  
ATOM   1110  CA  ALA H 147      29.262  12.019  25.641  1.00 41.51           C  
ATOM   1111  CB  ALA H 147      30.031  12.920  24.662  1.00 41.15           C  
ATOM   1112  C   ALA H 147      30.256  11.159  26.352  1.00 45.70           C  
ATOM   1113  O   ALA H 147      30.589  11.403  27.511  1.00 46.19           O  
ATOM   1114  N   PRO H 148      30.750  10.144  25.695  1.00 48.25           N  
ATOM   1115  CA  PRO H 148      31.669   9.270  26.358  1.00 50.09           C  
ATOM   1116  CD  PRO H 148      30.015   9.466  24.641  1.00 46.91           C  
ATOM   1117  CB  PRO H 148      31.877   8.088  25.414  1.00 46.66           C  
ATOM   1118  CG  PRO H 148      30.540   8.017  24.649  1.00 48.14           C  
ATOM   1119  C   PRO H 148      32.912   9.978  26.780  1.00 54.36           C  
ATOM   1120  O   PRO H 148      33.590  10.563  25.939  1.00 56.36           O  
ATOM   1121  N   GLY H 149      33.230   9.916  28.088  1.00 53.41           N  
ATOM   1122  CA  GLY H 149      34.433  10.500  28.600  1.00 52.31           C  
ATOM   1123  C   GLY H 149      34.317  11.992  28.618  1.00 51.28           C  
ATOM   1124  O   GLY H 149      35.326  12.694  28.692  1.00 53.07           O  
ATOM   1125  N   LYS H 150      33.087  12.532  28.563  1.00 49.55           N  
ATOM   1126  CA  LYS H 150      32.984  13.963  28.551  1.00 46.64           C  
ATOM   1127  CB  LYS H 150      32.450  14.527  27.227  1.00 49.77           C  
ATOM   1128  CG  LYS H 150      33.443  14.369  26.075  1.00 53.54           C  
ATOM   1129  CD  LYS H 150      32.804  14.585  24.707  1.00 62.88           C  
ATOM   1130  CE  LYS H 150      32.175  15.968  24.552  1.00 68.38           C  
ATOM   1131  NZ  LYS H 150      31.363  16.012  23.319  1.00 72.88           N1+
ATOM   1132  C   LYS H 150      32.072  14.396  29.653  1.00 40.95           C  
ATOM   1133  O   LYS H 150      31.626  13.588  30.465  1.00 41.56           O  
ATOM   1134  N   GLY H 151      31.807  15.718  29.720  1.00 37.44           N  
ATOM   1135  CA  GLY H 151      31.000  16.282  30.764  1.00 36.97           C  
ATOM   1136  C   GLY H 151      29.551  16.269  30.386  1.00 38.77           C  
ATOM   1137  O   GLY H 151      29.159  15.777  29.330  1.00 41.28           O  
ATOM   1138  N   LEU H 152      28.717  16.829  31.289  1.00 37.23           N  
ATOM   1139  CA  LEU H 152      27.293  16.892  31.126  1.00 35.55           C  
ATOM   1140  CB  LEU H 152      26.561  17.113  32.462  1.00 32.11           C  
ATOM   1141  CG  LEU H 152      26.782  15.977  33.479  1.00 31.24           C  
ATOM   1142  CD1 LEU H 152      26.029  16.248  34.788  1.00 29.50           C  
ATOM   1143  CD2 LEU H 152      26.423  14.607  32.881  1.00 31.02           C  
ATOM   1144  C   LEU H 152      26.965  18.050  30.238  1.00 39.30           C  
ATOM   1145  O   LEU H 152      27.588  19.106  30.316  1.00 41.64           O  
ATOM   1146  N   GLU H 153      25.961  17.869  29.357  1.00 37.36           N  
ATOM   1147  CA  GLU H 153      25.547  18.926  28.481  1.00 35.95           C  
ATOM   1148  CB  GLU H 153      25.942  18.682  27.016  1.00 37.36           C  
ATOM   1149  CG  GLU H 153      25.693  19.880  26.100  1.00 45.91           C  
ATOM   1150  CD  GLU H 153      26.132  19.473  24.703  1.00 52.41           C  
ATOM   1151  OE1 GLU H 153      26.150  18.245  24.428  1.00 54.82           O  
ATOM   1152  OE2 GLU H 153      26.458  20.382  23.893  1.00 56.17           O1-
ATOM   1153  C   GLU H 153      24.053  18.979  28.552  1.00 37.19           C  
ATOM   1154  O   GLU H 153      23.384  17.953  28.428  1.00 40.75           O  
ATOM   1155  N   TRP H 154      23.487  20.186  28.756  1.00 36.53           N  
ATOM   1156  CA  TRP H 154      22.064  20.332  28.895  1.00 34.76           C  
ATOM   1157  CB  TRP H 154      21.693  21.617  29.655  1.00 31.87           C  
ATOM   1158  CG  TRP H 154      20.215  21.873  29.766  1.00 33.48           C  
ATOM   1159  CD2 TRP H 154      19.515  22.807  28.934  1.00 31.64           C  
ATOM   1160  CD1 TRP H 154      19.293  21.342  30.618  1.00 31.19           C  
ATOM   1161  NE1 TRP H 154      18.055  21.880  30.359  1.00 33.99           N  
ATOM   1162  CE2 TRP H 154      18.177  22.785  29.326  1.00 33.09           C  
ATOM   1163  CE3 TRP H 154      19.953  23.615  27.925  1.00 32.16           C  
ATOM   1164  CZ2 TRP H 154      17.249  23.577  28.712  1.00 34.80           C  
ATOM   1165  CZ3 TRP H 154      19.015  24.411  27.308  1.00 35.43           C  
ATOM   1166  CH2 TRP H 154      17.690  24.393  27.694  1.00 35.63           C  
ATOM   1167  C   TRP H 154      21.435  20.376  27.536  1.00 36.40           C  
ATOM   1168  O   TRP H 154      21.829  21.173  26.689  1.00 38.10           O  
ATOM   1169  N   VAL H 155      20.520  19.419  27.260  1.00 34.82           N  
ATOM   1170  CA  VAL H 155      19.802  19.345  26.015  1.00 32.92           C  
ATOM   1171  CB  VAL H 155      19.357  17.946  25.709  1.00 31.13           C  
ATOM   1172  CG1 VAL H 155      18.598  17.952  24.374  1.00 35.56           C  
ATOM   1173  CG2 VAL H 155      20.593  17.033  25.714  1.00 32.31           C  
ATOM   1174  C   VAL H 155      18.575  20.218  25.923  1.00 34.18           C  
ATOM   1175  O   VAL H 155      18.462  21.039  25.013  1.00 33.44           O  
ATOM   1176  N   ALA H 156      17.614  20.075  26.872  1.00 33.59           N  
ATOM   1177  CA  ALA H 156      16.372  20.794  26.706  1.00 32.05           C  
ATOM   1178  CB  ALA H 156      15.544  20.301  25.505  1.00 29.58           C  
ATOM   1179  C   ALA H 156      15.510  20.657  27.929  1.00 33.97           C  
ATOM   1180  O   ALA H 156      15.768  19.830  28.802  1.00 37.67           O  
ATOM   1181  N   LEU H 157      14.459  21.506  28.030  1.00 34.87           N  
ATOM   1182  CA  LEU H 157      13.575  21.436  29.162  1.00 34.39           C  
ATOM   1183  CB  LEU H 157      13.995  22.359  30.329  1.00 41.07           C  
ATOM   1184  CG  LEU H 157      13.589  23.846  30.221  1.00 48.62           C  
ATOM   1185  CD1 LEU H 157      12.113  24.068  30.599  1.00 48.23           C  
ATOM   1186  CD2 LEU H 157      14.544  24.745  31.022  1.00 46.40           C  
ATOM   1187  C   LEU H 157      12.196  21.814  28.718  1.00 36.94           C  
ATOM   1188  O   LEU H 157      12.028  22.587  27.778  1.00 38.27           O  
ATOM   1189  N   ILE H 158      11.162  21.252  29.379  1.00 37.18           N  
ATOM   1190  CA  ILE H 158       9.795  21.574  29.072  1.00 36.13           C  
ATOM   1191  CB  ILE H 158       9.080  20.461  28.359  1.00 35.89           C  
ATOM   1192  CG1 ILE H 158       7.684  20.919  27.906  1.00 34.94           C  
ATOM   1193  CG2 ILE H 158       9.086  19.222  29.267  1.00 34.18           C  
ATOM   1194  CD1 ILE H 158       7.008  19.962  26.924  1.00 35.49           C  
ATOM   1195  C   ILE H 158       9.073  21.853  30.361  1.00 34.93           C  
ATOM   1196  O   ILE H 158       9.291  21.175  31.364  1.00 36.90           O  
ATOM   1197  N   SER H 159       8.181  22.869  30.363  1.00 32.69           N  
ATOM   1198  CA  SER H 159       7.465  23.251  31.554  1.00 33.70           C  
ATOM   1199  CB  SER H 159       6.797  24.631  31.445  1.00 32.22           C  
ATOM   1200  OG  SER H 159       5.811  24.602  30.424  1.00 31.72           O  
ATOM   1201  C   SER H 159       6.386  22.241  31.812  1.00 34.49           C  
ATOM   1202  O   SER H 159       6.089  21.398  30.967  1.00 37.43           O  
ATOM   1203  N   TYR H 160       5.748  22.323  33.003  1.00 77.55           N  
ATOM   1204  CA  TYR H 160       4.786  21.372  33.508  1.00 79.88           C  
ATOM   1205  CB  TYR H 160       4.260  21.731  34.924  1.00 82.85           C  
ATOM   1206  CG  TYR H 160       3.539  23.051  35.000  1.00 85.86           C  
ATOM   1207  CD1 TYR H 160       4.222  24.218  35.277  1.00 87.37           C  
ATOM   1208  CD2 TYR H 160       2.174  23.132  34.818  1.00 86.90           C  
ATOM   1209  CE1 TYR H 160       3.566  25.428  35.361  1.00 89.18           C  
ATOM   1210  CE2 TYR H 160       1.509  24.337  34.901  1.00 88.67           C  
ATOM   1211  CZ  TYR H 160       2.206  25.489  35.175  1.00 89.83           C  
ATOM   1212  OH  TYR H 160       1.533  26.726  35.263  1.00 91.19           O  
ATOM   1213  C   TYR H 160       3.625  21.226  32.585  1.00 79.61           C  
ATOM   1214  O   TYR H 160       3.130  20.123  32.351  1.00 78.99           O  
ATOM   1215  N   ASP H 161       3.146  22.368  32.088  1.00 79.45           N  
ATOM   1216  CA  ASP H 161       2.032  22.496  31.204  1.00 79.05           C  
ATOM   1217  CB  ASP H 161       1.527  23.946  31.145  1.00 79.65           C  
ATOM   1218  CG  ASP H 161       0.117  23.958  30.580  1.00 80.20           C  
ATOM   1219  OD1 ASP H 161      -0.372  22.879  30.153  1.00 81.83           O  
ATOM   1220  OD2 ASP H 161      -0.493  25.059  30.580  1.00 79.35           O1-
ATOM   1221  C   ASP H 161       2.403  22.063  29.823  1.00 78.31           C  
ATOM   1222  O   ASP H 161       1.546  21.631  29.053  1.00 78.46           O  
ATOM   1223  N   GLY H 162       3.692  22.203  29.463  1.00 76.83           N  
ATOM   1224  CA  GLY H 162       4.151  21.874  28.143  1.00 75.99           C  
ATOM   1225  C   GLY H 162       4.213  23.139  27.336  1.00 75.88           C  
ATOM   1226  O   GLY H 162       4.518  23.106  26.146  1.00 76.25           O  
ATOM   1227  N   SER H 163       3.899  24.286  27.971  1.00 75.35           N  
ATOM   1228  CA  SER H 163       3.863  25.557  27.303  1.00 74.81           C  
ATOM   1229  CB  SER H 163       3.193  26.654  28.144  1.00 74.80           C  
ATOM   1230  OG  SER H 163       1.817  26.349  28.308  1.00 75.41           O  
ATOM   1231  C   SER H 163       5.214  26.062  26.882  1.00 74.46           C  
ATOM   1232  O   SER H 163       5.393  26.395  25.710  1.00 74.39           O  
ATOM   1233  N   ASN H 164       6.204  26.172  27.800  1.00 48.06           N  
ATOM   1234  CA  ASN H 164       7.461  26.628  27.293  1.00 46.89           C  
ATOM   1235  CB  ASN H 164       8.088  27.789  28.090  1.00 53.63           C  
ATOM   1236  CG  ASN H 164       8.189  27.399  29.552  1.00 71.03           C  
ATOM   1237  OD1 ASN H 164       9.207  26.884  30.011  1.00 76.99           O  
ATOM   1238  ND2 ASN H 164       7.095  27.666  30.313  1.00 73.14           N  
ATOM   1239  C   ASN H 164       8.434  25.509  27.167  1.00 44.49           C  
ATOM   1240  O   ASN H 164       8.454  24.568  27.959  1.00 42.43           O  
ATOM   1241  N   LYS H 165       9.250  25.588  26.100  1.00 40.95           N  
ATOM   1242  CA  LYS H 165      10.259  24.609  25.847  1.00 36.59           C  
ATOM   1243  CB  LYS H 165       9.917  23.705  24.655  1.00 35.25           C  
ATOM   1244  CG  LYS H 165       8.585  22.970  24.804  1.00 44.76           C  
ATOM   1245  CD  LYS H 165       8.072  22.379  23.490  1.00 46.79           C  
ATOM   1246  CE  LYS H 165       6.734  21.654  23.633  1.00 56.13           C  
ATOM   1247  NZ  LYS H 165       6.314  21.113  22.322  1.00 52.60           N1+
ATOM   1248  C   LYS H 165      11.489  25.367  25.456  1.00 38.45           C  
ATOM   1249  O   LYS H 165      11.402  26.407  24.805  1.00 41.79           O  
ATOM   1250  N   TYR H 166      12.674  24.871  25.862  1.00 38.49           N  
ATOM   1251  CA  TYR H 166      13.897  25.533  25.507  1.00 38.20           C  
ATOM   1252  CB  TYR H 166      14.552  26.284  26.677  1.00 48.16           C  
ATOM   1253  CG  TYR H 166      13.589  27.339  27.112  1.00 54.37           C  
ATOM   1254  CD1 TYR H 166      13.508  28.533  26.435  1.00 56.87           C  
ATOM   1255  CD2 TYR H 166      12.745  27.130  28.177  1.00 57.20           C  
ATOM   1256  CE1 TYR H 166      12.620  29.508  26.826  1.00 59.99           C  
ATOM   1257  CE2 TYR H 166      11.856  28.102  28.574  1.00 56.86           C  
ATOM   1258  CZ  TYR H 166      11.791  29.295  27.899  1.00 61.30           C  
ATOM   1259  OH  TYR H 166      10.877  30.291  28.309  1.00 63.50           O  
ATOM   1260  C   TYR H 166      14.854  24.483  25.028  1.00 38.52           C  
ATOM   1261  O   TYR H 166      14.759  23.324  25.429  1.00 37.87           O  
ATOM   1262  N   TYR H 167      15.796  24.859  24.134  1.00 37.27           N  
ATOM   1263  CA  TYR H 167      16.712  23.881  23.612  1.00 37.46           C  
ATOM   1264  CB  TYR H 167      16.477  23.554  22.125  1.00 36.76           C  
ATOM   1265  CG  TYR H 167      15.063  23.142  21.887  1.00 35.65           C  
ATOM   1266  CD1 TYR H 167      14.095  24.101  21.697  1.00 35.38           C  
ATOM   1267  CD2 TYR H 167      14.697  21.817  21.831  1.00 34.82           C  
ATOM   1268  CE1 TYR H 167      12.786  23.752  21.465  1.00 36.82           C  
ATOM   1269  CE2 TYR H 167      13.387  21.460  21.600  1.00 36.58           C  
ATOM   1270  CZ  TYR H 167      12.429  22.428  21.416  1.00 38.01           C  
ATOM   1271  OH  TYR H 167      11.084  22.070  21.177  1.00 43.26           O  
ATOM   1272  C   TYR H 167      18.098  24.456  23.635  1.00 39.74           C  
ATOM   1273  O   TYR H 167      18.287  25.671  23.606  1.00 40.36           O  
ATOM   1274  N   ALA H 168      19.117  23.574  23.699  1.00 39.97           N  
ATOM   1275  CA  ALA H 168      20.479  24.015  23.608  1.00 40.10           C  
ATOM   1276  CB  ALA H 168      21.506  22.948  24.020  1.00 38.34           C  
ATOM   1277  C   ALA H 168      20.691  24.331  22.160  1.00 44.34           C  
ATOM   1278  O   ALA H 168      20.035  23.759  21.292  1.00 47.24           O  
ATOM   1279  N   ASP H 169      21.629  25.243  21.854  1.00 50.71           N  
ATOM   1280  CA  ASP H 169      21.818  25.688  20.503  1.00 54.75           C  
ATOM   1281  CB  ASP H 169      22.811  26.864  20.389  1.00 60.87           C  
ATOM   1282  CG  ASP H 169      24.167  26.461  20.947  1.00 66.59           C  
ATOM   1283  OD1 ASP H 169      24.786  25.509  20.403  1.00 69.62           O  
ATOM   1284  OD2 ASP H 169      24.599  27.106  21.939  1.00 68.91           O1-
ATOM   1285  C   ASP H 169      22.245  24.562  19.609  1.00 52.37           C  
ATOM   1286  O   ASP H 169      21.879  24.532  18.435  1.00 52.05           O  
ATOM   1287  N   SER H 170      23.024  23.597  20.129  1.00 51.41           N  
ATOM   1288  CA  SER H 170      23.526  22.549  19.288  1.00 50.41           C  
ATOM   1289  CB  SER H 170      24.478  21.603  20.042  1.00 51.47           C  
ATOM   1290  OG  SER H 170      23.791  20.962  21.106  1.00 51.24           O  
ATOM   1291  C   SER H 170      22.401  21.728  18.720  1.00 50.37           C  
ATOM   1292  O   SER H 170      22.420  21.374  17.543  1.00 51.38           O  
ATOM   1293  N   VAL H 171      21.426  21.357  19.569  1.00 49.01           N  
ATOM   1294  CA  VAL H 171      20.284  20.552  19.215  1.00 46.85           C  
ATOM   1295  CB  VAL H 171      19.692  19.818  20.384  1.00 40.77           C  
ATOM   1296  CG1 VAL H 171      20.755  18.842  20.913  1.00 39.16           C  
ATOM   1297  CG2 VAL H 171      19.192  20.826  21.427  1.00 41.37           C  
ATOM   1298  C   VAL H 171      19.191  21.322  18.533  1.00 49.48           C  
ATOM   1299  O   VAL H 171      18.301  20.728  17.930  1.00 52.24           O  
ATOM   1300  N   LYS H 172      19.186  22.658  18.674  1.00 51.52           N  
ATOM   1301  CA  LYS H 172      18.118  23.489  18.189  1.00 54.50           C  
ATOM   1302  CB  LYS H 172      18.508  24.978  18.243  1.00 58.73           C  
ATOM   1303  CG  LYS H 172      17.357  25.964  18.071  1.00 63.95           C  
ATOM   1304  CD  LYS H 172      17.754  27.391  18.457  1.00 70.19           C  
ATOM   1305  CE  LYS H 172      18.311  27.503  19.878  1.00 71.66           C  
ATOM   1306  NZ  LYS H 172      18.720  28.900  20.158  1.00 70.76           N1+
ATOM   1307  C   LYS H 172      17.769  23.149  16.767  1.00 55.01           C  
ATOM   1308  O   LYS H 172      18.623  23.139  15.880  1.00 58.78           O  
ATOM   1309  N   GLY H 173      16.472  22.839  16.539  1.00 54.06           N  
ATOM   1310  CA  GLY H 173      15.918  22.583  15.237  1.00 50.49           C  
ATOM   1311  C   GLY H 173      15.807  21.104  15.004  1.00 50.73           C  
ATOM   1312  O   GLY H 173      14.841  20.636  14.402  1.00 53.96           O  
ATOM   1313  N   ARG H 174      16.836  20.344  15.416  1.00 46.55           N  
ATOM   1314  CA  ARG H 174      16.881  18.915  15.253  1.00 42.83           C  
ATOM   1315  CB  ARG H 174      18.310  18.368  15.337  1.00 44.54           C  
ATOM   1316  CG  ARG H 174      19.183  18.865  14.186  1.00 44.63           C  
ATOM   1317  CD  ARG H 174      20.587  18.269  14.189  1.00 45.04           C  
ATOM   1318  NE  ARG H 174      21.310  18.810  15.372  1.00 44.45           N  
ATOM   1319  CZ  ARG H 174      22.002  17.961  16.183  1.00 44.11           C  
ATOM   1320  NH1 ARG H 174      21.963  16.615  15.957  1.00 44.03           N1+
ATOM   1321  NH2 ARG H 174      22.733  18.455  17.223  1.00 47.18           N  
ATOM   1322  C   ARG H 174      16.046  18.167  16.253  1.00 43.09           C  
ATOM   1323  O   ARG H 174      15.429  17.155  15.921  1.00 45.84           O  
ATOM   1324  N   PHE H 175      16.020  18.643  17.513  1.00 41.60           N  
ATOM   1325  CA  PHE H 175      15.388  17.927  18.590  1.00 39.44           C  
ATOM   1326  CB  PHE H 175      16.241  17.948  19.874  1.00 38.37           C  
ATOM   1327  CG  PHE H 175      17.409  17.026  19.737  1.00 44.51           C  
ATOM   1328  CD1 PHE H 175      18.305  17.149  18.701  1.00 45.30           C  
ATOM   1329  CD2 PHE H 175      17.636  16.061  20.692  1.00 46.33           C  
ATOM   1330  CE1 PHE H 175      19.382  16.299  18.598  1.00 41.69           C  
ATOM   1331  CE2 PHE H 175      18.714  15.211  20.596  1.00 44.75           C  
ATOM   1332  CZ  PHE H 175      19.590  15.326  19.544  1.00 43.04           C  
ATOM   1333  C   PHE H 175      14.084  18.573  18.942  1.00 42.05           C  
ATOM   1334  O   PHE H 175      13.904  19.778  18.785  1.00 45.13           O  
ATOM   1335  N   THR H 176      13.118  17.754  19.410  1.00 41.64           N  
ATOM   1336  CA  THR H 176      11.852  18.270  19.839  1.00 39.35           C  
ATOM   1337  CB  THR H 176      10.731  17.948  18.893  1.00 40.50           C  
ATOM   1338  OG1 THR H 176      11.013  18.468  17.602  1.00 26.07           O  
ATOM   1339  CG2 THR H 176       9.432  18.570  19.427  1.00 21.10           C  
ATOM   1340  C   THR H 176      11.531  17.609  21.146  1.00 39.56           C  
ATOM   1341  O   THR H 176      11.661  16.394  21.287  1.00 39.59           O  
ATOM   1342  N   ILE H 177      11.082  18.403  22.139  1.00 39.77           N  
ATOM   1343  CA  ILE H 177      10.766  17.873  23.434  1.00 38.21           C  
ATOM   1344  CB  ILE H 177      11.426  18.623  24.558  1.00 36.32           C  
ATOM   1345  CG1 ILE H 177      11.220  17.889  25.893  1.00 36.20           C  
ATOM   1346  CG2 ILE H 177      10.908  20.071  24.546  1.00 34.22           C  
ATOM   1347  CD1 ILE H 177      12.097  18.424  27.026  1.00 34.19           C  
ATOM   1348  C   ILE H 177       9.283  17.977  23.618  1.00 39.95           C  
ATOM   1349  O   ILE H 177       8.664  18.954  23.198  1.00 40.67           O  
ATOM   1350  N   SER H 178       8.670  16.932  24.215  1.00 36.13           N  
ATOM   1351  CA  SER H 178       7.248  16.925  24.419  1.00 36.63           C  
ATOM   1352  CB  SER H 178       6.477  16.355  23.214  1.00 37.16           C  
ATOM   1353  OG  SER H 178       6.877  15.013  22.974  1.00 41.16           O  
ATOM   1354  C   SER H 178       6.949  16.050  25.599  1.00 40.44           C  
ATOM   1355  O   SER H 178       7.806  15.296  26.058  1.00 41.97           O  
ATOM   1356  N   ARG H 179       5.713  16.147  26.134  1.00 42.99           N  
ATOM   1357  CA  ARG H 179       5.341  15.363  27.279  1.00 40.20           C  
ATOM   1358  CB  ARG H 179       5.473  16.141  28.599  1.00 37.45           C  
ATOM   1359  CG  ARG H 179       4.569  17.375  28.638  1.00 34.42           C  
ATOM   1360  CD  ARG H 179       5.015  18.450  29.631  1.00 35.66           C  
ATOM   1361  NE  ARG H 179       4.707  17.996  31.013  1.00 35.40           N  
ATOM   1362  CZ  ARG H 179       5.674  18.055  31.974  1.00 35.67           C  
ATOM   1363  NH1 ARG H 179       6.962  18.345  31.632  1.00 37.48           N1+
ATOM   1364  NH2 ARG H 179       5.362  17.832  33.282  1.00 33.62           N  
ATOM   1365  C   ARG H 179       3.898  14.980  27.151  1.00 42.64           C  
ATOM   1366  O   ARG H 179       3.119  15.650  26.473  1.00 42.78           O  
ATOM   1367  N   ASP H 180       3.523  13.852  27.793  1.00 44.73           N  
ATOM   1368  CA  ASP H 180       2.165  13.383  27.827  1.00 43.33           C  
ATOM   1369  CB  ASP H 180       1.991  12.024  27.126  1.00 48.72           C  
ATOM   1370  CG  ASP H 180       0.506  11.707  27.006  1.00 51.54           C  
ATOM   1371  OD1 ASP H 180      -0.236  11.909  28.002  1.00 53.21           O  
ATOM   1372  OD2 ASP H 180       0.095  11.261  25.902  1.00 65.63           O1-
ATOM   1373  C   ASP H 180       1.838  13.187  29.276  1.00 43.67           C  
ATOM   1374  O   ASP H 180       2.154  12.152  29.857  1.00 44.86           O  
ATOM   1375  N   ASN H 181       1.167  14.175  29.894  1.00 43.76           N  
ATOM   1376  CA  ASN H 181       0.893  14.131  31.300  1.00 44.35           C  
ATOM   1377  CB  ASN H 181       0.258  15.422  31.841  1.00 40.85           C  
ATOM   1378  CG  ASN H 181       1.348  16.485  31.822  1.00 43.92           C  
ATOM   1379  OD1 ASN H 181       2.538  16.173  31.796  1.00 45.22           O  
ATOM   1380  ND2 ASN H 181       0.937  17.781  31.845  1.00 52.36           N  
ATOM   1381  C   ASN H 181      -0.003  12.981  31.624  1.00 48.13           C  
ATOM   1382  O   ASN H 181       0.081  12.415  32.710  1.00 52.17           O  
ATOM   1383  N   SER H 182      -0.909  12.614  30.706  1.00 47.89           N  
ATOM   1384  CA  SER H 182      -1.822  11.542  30.978  1.00 50.64           C  
ATOM   1385  CB  SER H 182      -2.750  11.277  29.788  1.00 50.44           C  
ATOM   1386  OG  SER H 182      -3.627  10.207  30.094  1.00 67.59           O  
ATOM   1387  C   SER H 182      -1.057  10.276  31.226  1.00 52.36           C  
ATOM   1388  O   SER H 182      -1.292   9.571  32.206  1.00 53.84           O  
ATOM   1389  N   MET H 183      -0.145   9.959  30.290  1.00 53.06           N  
ATOM   1390  CA  MET H 183       0.709   8.806  30.257  1.00 55.51           C  
ATOM   1391  CB  MET H 183       1.278   8.565  28.850  1.00 59.69           C  
ATOM   1392  CG  MET H 183       0.154   8.223  27.864  1.00 66.51           C  
ATOM   1393  SD  MET H 183       0.642   8.072  26.120  1.00  0.00           S  
ATOM   1394  CE  MET H 183      -1.049   7.768  25.526  1.00 74.10           C  
ATOM   1395  C   MET H 183       1.811   8.916  31.274  1.00 52.79           C  
ATOM   1396  O   MET H 183       2.395   7.908  31.671  1.00 53.75           O  
ATOM   1397  N   ASN H 184       2.151  10.147  31.702  1.00 49.52           N  
ATOM   1398  CA  ASN H 184       3.230  10.370  32.629  1.00 45.87           C  
ATOM   1399  CB  ASN H 184       3.103   9.597  33.954  1.00 45.71           C  
ATOM   1400  CG  ASN H 184       2.067  10.286  34.829  1.00 51.82           C  
ATOM   1401  OD1 ASN H 184       1.449   9.657  35.688  1.00 54.60           O  
ATOM   1402  ND2 ASN H 184       1.871  11.614  34.616  1.00 50.89           N  
ATOM   1403  C   ASN H 184       4.532   9.980  32.003  1.00 43.69           C  
ATOM   1404  O   ASN H 184       5.377   9.348  32.637  1.00 45.04           O  
ATOM   1405  N   THR H 185       4.725  10.350  30.723  1.00 38.07           N  
ATOM   1406  CA  THR H 185       5.969  10.072  30.065  1.00 36.44           C  
ATOM   1407  CB  THR H 185       5.856   9.030  28.996  1.00 39.28           C  
ATOM   1408  OG1 THR H 185       4.856   9.406  28.062  1.00 56.33           O  
ATOM   1409  CG2 THR H 185       5.512   7.676  29.634  1.00 52.12           C  
ATOM   1410  C   THR H 185       6.473  11.323  29.406  1.00 37.66           C  
ATOM   1411  O   THR H 185       5.700  12.197  29.013  1.00 37.41           O  
ATOM   1412  N   VAL H 186       7.812  11.426  29.276  1.00 36.98           N  
ATOM   1413  CA  VAL H 186       8.458  12.546  28.651  1.00 35.95           C  
ATOM   1414  CB  VAL H 186       9.556  13.128  29.491  1.00 34.13           C  
ATOM   1415  CG1 VAL H 186      10.262  14.237  28.693  1.00  0.00           C  
ATOM   1416  CG2 VAL H 186       8.948  13.608  30.816  1.00  0.00           C  
ATOM   1417  C   VAL H 186       9.090  12.013  27.405  1.00 36.19           C  
ATOM   1418  O   VAL H 186       9.540  10.868  27.385  1.00 39.58           O  
ATOM   1419  N   TYR H 187       9.131  12.821  26.321  1.00 33.60           N  
ATOM   1420  CA  TYR H 187       9.685  12.307  25.099  1.00 32.10           C  
ATOM   1421  CB  TYR H 187       8.675  12.132  23.953  1.00 32.06           C  
ATOM   1422  CG  TYR H 187       7.569  11.208  24.332  1.00 34.69           C  
ATOM   1423  CD1 TYR H 187       7.776   9.855  24.445  1.00 36.29           C  
ATOM   1424  CD2 TYR H 187       6.315  11.702  24.595  1.00 35.13           C  
ATOM   1425  CE1 TYR H 187       6.746   9.010  24.791  1.00 38.69           C  
ATOM   1426  CE2 TYR H 187       5.281  10.862  24.939  1.00 37.92           C  
ATOM   1427  CZ  TYR H 187       5.492   9.510  25.035  1.00 38.21           C  
ATOM   1428  OH  TYR H 187       4.434   8.643  25.386  1.00 41.38           O  
ATOM   1429  C   TYR H 187      10.687  13.275  24.549  1.00 32.44           C  
ATOM   1430  O   TYR H 187      10.666  14.467  24.847  1.00 31.42           O  
ATOM   1431  N   LEU H 188      11.620  12.740  23.732  1.00 33.19           N  
ATOM   1432  CA  LEU H 188      12.594  13.546  23.056  1.00 33.67           C  
ATOM   1433  CB  LEU H 188      13.975  13.486  23.731  1.00 32.75           C  
ATOM   1434  CG  LEU H 188      15.064  14.330  23.048  1.00 31.48           C  
ATOM   1435  CD1 LEU H 188      14.731  15.831  23.100  1.00 29.24           C  
ATOM   1436  CD2 LEU H 188      16.448  14.009  23.636  1.00 31.40           C  
ATOM   1437  C   LEU H 188      12.729  12.975  21.675  1.00 36.43           C  
ATOM   1438  O   LEU H 188      13.122  11.823  21.508  1.00 37.31           O  
ATOM   1439  N   GLN H 189      12.401  13.775  20.640  1.00 37.51           N  
ATOM   1440  CA  GLN H 189      12.510  13.287  19.294  1.00 38.94           C  
ATOM   1441  CB  GLN H 189      11.365  13.748  18.375  1.00 41.27           C  
ATOM   1442  CG  GLN H 189      11.439  13.159  16.964  1.00 42.25           C  
ATOM   1443  CD  GLN H 189      10.925  11.728  17.023  1.00 49.07           C  
ATOM   1444  OE1 GLN H 189      11.682  10.765  16.893  1.00 50.23           O  
ATOM   1445  NE2 GLN H 189       9.590  11.583  17.226  1.00 24.37           N  
ATOM   1446  C   GLN H 189      13.777  13.850  18.741  1.00 41.03           C  
ATOM   1447  O   GLN H 189      14.007  15.058  18.798  1.00 42.16           O  
ATOM   1448  N   MET H 190      14.643  12.977  18.193  1.00 40.04           N  
ATOM   1449  CA  MET H 190      15.906  13.435  17.690  1.00 37.38           C  
ATOM   1450  CB  MET H 190      17.090  12.668  18.293  1.00 37.95           C  
ATOM   1451  CG  MET H 190      17.179  12.793  19.813  1.00 35.99           C  
ATOM   1452  SD  MET H 190      18.556  11.867  20.554  1.00 39.69           S  
ATOM   1453  CE  MET H 190      17.846  10.235  20.197  1.00 53.74           C  
ATOM   1454  C   MET H 190      15.945  13.185  16.218  1.00 40.59           C  
ATOM   1455  O   MET H 190      15.692  12.071  15.761  1.00 43.63           O  
ATOM   1456  N   ASN H 191      16.290  14.225  15.433  1.00 43.66           N  
ATOM   1457  CA  ASN H 191      16.318  14.066  14.008  1.00 45.01           C  
ATOM   1458  CB  ASN H 191      15.275  14.931  13.283  1.00 46.08           C  
ATOM   1459  CG  ASN H 191      13.893  14.424  13.670  1.00 48.05           C  
ATOM   1460  OD1 ASN H 191      13.578  13.248  13.495  1.00 47.13           O  
ATOM   1461  ND2 ASN H 191      13.043  15.331  14.221  1.00 51.02           N  
ATOM   1462  C   ASN H 191      17.663  14.492  13.506  1.00 46.08           C  
ATOM   1463  O   ASN H 191      18.375  15.250  14.163  1.00 47.38           O  
ATOM   1464  N   THR H 192      18.031  13.994  12.305  1.00 45.89           N  
ATOM   1465  CA  THR H 192      19.274  14.304  11.652  1.00 44.78           C  
ATOM   1466  CB  THR H 192      19.337  15.716  11.131  1.00 47.78           C  
ATOM   1467  OG1 THR H 192      18.246  15.956  10.255  1.00  0.00           O  
ATOM   1468  CG2 THR H 192      20.654  15.909  10.357  1.00  0.00           C  
ATOM   1469  C   THR H 192      20.397  14.073  12.615  1.00 44.86           C  
ATOM   1470  O   THR H 192      21.219  14.953  12.861  1.00 47.52           O  
ATOM   1471  N   LEU H 193      20.468  12.852  13.177  1.00 41.51           N  
ATOM   1472  CA  LEU H 193      21.475  12.551  14.153  1.00 40.42           C  
ATOM   1473  CB  LEU H 193      21.288  11.182  14.831  1.00 37.12           C  
ATOM   1474  CG  LEU H 193      20.048  11.107  15.738  1.00 35.02           C  
ATOM   1475  CD1 LEU H 193      19.911   9.722  16.387  1.00 36.16           C  
ATOM   1476  CD2 LEU H 193      20.064  12.238  16.776  1.00 33.84           C  
ATOM   1477  C   LEU H 193      22.836  12.567  13.527  1.00 44.67           C  
ATOM   1478  O   LEU H 193      23.054  12.063  12.428  1.00 46.88           O  
ATOM   1479  N   ARG H 194      23.801  13.157  14.265  1.00 48.27           N  
ATOM   1480  CA  ARG H 194      25.168  13.273  13.844  1.00 48.28           C  
ATOM   1481  CB  ARG H 194      25.747  14.682  14.027  1.00 47.63           C  
ATOM   1482  CG  ARG H 194      24.947  15.802  13.369  1.00 53.76           C  
ATOM   1483  CD  ARG H 194      25.515  17.175  13.728  1.00 60.03           C  
ATOM   1484  NE  ARG H 194      24.602  18.211  13.179  1.00 68.23           N  
ATOM   1485  CZ  ARG H 194      24.448  19.392  13.845  1.00 69.88           C  
ATOM   1486  NH1 ARG H 194      25.113  19.616  15.015  1.00 70.07           N1+
ATOM   1487  NH2 ARG H 194      23.632  20.358  13.334  1.00 68.49           N  
ATOM   1488  C   ARG H 194      25.954  12.418  14.788  1.00 49.99           C  
ATOM   1489  O   ARG H 194      25.425  11.936  15.788  1.00 52.80           O  
ATOM   1490  N   PRO H 195      27.199  12.189  14.481  1.00 50.44           N  
ATOM   1491  CA  PRO H 195      28.036  11.394  15.340  1.00 47.93           C  
ATOM   1492  CD  PRO H 195      27.637  12.124  13.100  1.00  0.00           C  
ATOM   1493  CB  PRO H 195      29.282  11.044  14.516  1.00 44.80           C  
ATOM   1494  CG  PRO H 195      29.147  11.871  13.221  1.00  0.00           C  
ATOM   1495  C   PRO H 195      28.310  12.073  16.646  1.00 49.43           C  
ATOM   1496  O   PRO H 195      28.672  11.399  17.608  1.00 50.54           O  
ATOM   1497  N   GLU H 196      28.149  13.404  16.692  1.00 47.48           N  
ATOM   1498  CA  GLU H 196      28.397  14.214  17.849  1.00 46.25           C  
ATOM   1499  CB  GLU H 196      28.255  15.698  17.499  1.00 50.05           C  
ATOM   1500  CG  GLU H 196      29.301  16.118  16.468  1.00 65.26           C  
ATOM   1501  CD  GLU H 196      28.761  17.309  15.699  1.00 72.85           C  
ATOM   1502  OE1 GLU H 196      27.958  18.083  16.283  1.00 71.84           O  
ATOM   1503  OE2 GLU H 196      29.142  17.453  14.507  1.00 76.98           O1-
ATOM   1504  C   GLU H 196      27.395  13.868  18.907  1.00 44.69           C  
ATOM   1505  O   GLU H 196      27.649  14.024  20.098  1.00 47.59           O  
ATOM   1506  N   ASP H 197      26.205  13.424  18.468  1.00 44.26           N  
ATOM   1507  CA  ASP H 197      25.074  13.095  19.293  1.00 39.18           C  
ATOM   1508  CB  ASP H 197      23.798  12.888  18.465  1.00 38.68           C  
ATOM   1509  CG  ASP H 197      23.436  14.240  17.868  1.00 42.96           C  
ATOM   1510  OD1 ASP H 197      23.634  15.270  18.567  1.00 44.67           O  
ATOM   1511  OD2 ASP H 197      22.973  14.264  16.697  1.00 43.61           O1-
ATOM   1512  C   ASP H 197      25.303  11.858  20.116  1.00 39.15           C  
ATOM   1513  O   ASP H 197      24.546  11.599  21.049  1.00 41.88           O  
ATOM   1514  N   THR H 198      26.289  11.011  19.769  1.00 36.42           N  
ATOM   1515  CA  THR H 198      26.458   9.799  20.527  1.00 36.97           C  
ATOM   1516  CB  THR H 198      27.624   8.973  20.070  1.00 37.42           C  
ATOM   1517  OG1 THR H 198      27.478   8.643  18.696  1.00 46.12           O  
ATOM   1518  CG2 THR H 198      27.684   7.689  20.916  1.00 44.72           C  
ATOM   1519  C   THR H 198      26.687  10.152  21.966  1.00 40.04           C  
ATOM   1520  O   THR H 198      27.612  10.894  22.294  1.00 43.38           O  
ATOM   1521  N   ALA H 199      25.827   9.627  22.870  1.00 38.13           N  
ATOM   1522  CA  ALA H 199      25.984   9.924  24.267  1.00 34.26           C  
ATOM   1523  CB  ALA H 199      25.857  11.423  24.589  1.00 31.92           C  
ATOM   1524  C   ALA H 199      24.906   9.226  25.043  1.00 35.34           C  
ATOM   1525  O   ALA H 199      24.019   8.589  24.478  1.00 38.66           O  
ATOM   1526  N   VAL H 200      24.988   9.313  26.387  1.00 34.70           N  
ATOM   1527  CA  VAL H 200      23.975   8.754  27.237  1.00 33.62           C  
ATOM   1528  CB  VAL H 200      24.503   8.255  28.549  1.00 29.38           C  
ATOM   1529  CG1 VAL H 200      23.310   7.818  29.416  1.00 33.72           C  
ATOM   1530  CG2 VAL H 200      25.523   7.135  28.279  1.00 32.82           C  
ATOM   1531  C   VAL H 200      23.018   9.870  27.524  1.00 36.24           C  
ATOM   1532  O   VAL H 200      23.434  10.987  27.826  1.00 40.11           O  
ATOM   1533  N   TYR H 201      21.700   9.600  27.438  1.00 37.80           N  
ATOM   1534  CA  TYR H 201      20.733  10.643  27.652  1.00 33.31           C  
ATOM   1535  CB  TYR H 201      19.680  10.755  26.532  1.00 32.32           C  
ATOM   1536  CG  TYR H 201      20.336  11.342  25.325  1.00 33.20           C  
ATOM   1537  CD1 TYR H 201      21.153  10.583  24.519  1.00 33.50           C  
ATOM   1538  CD2 TYR H 201      20.119  12.660  24.992  1.00 33.65           C  
ATOM   1539  CE1 TYR H 201      21.753  11.135  23.410  1.00 35.40           C  
ATOM   1540  CE2 TYR H 201      20.714  13.218  23.885  1.00 34.94           C  
ATOM   1541  CZ  TYR H 201      21.534  12.453  23.091  1.00 34.81           C  
ATOM   1542  OH  TYR H 201      22.150  13.018  21.953  1.00 41.44           O  
ATOM   1543  C   TYR H 201      20.008  10.391  28.936  1.00 34.00           C  
ATOM   1544  O   TYR H 201      19.542   9.284  29.202  1.00 34.44           O  
ATOM   1545  N   TYR H 202      19.900  11.447  29.771  1.00 33.30           N  
ATOM   1546  CA  TYR H 202      19.268  11.321  31.054  1.00 30.69           C  
ATOM   1547  CB  TYR H 202      20.126  11.800  32.237  1.00 28.66           C  
ATOM   1548  CG  TYR H 202      21.398  11.031  32.344  1.00 31.58           C  
ATOM   1549  CD1 TYR H 202      21.430   9.789  32.935  1.00 31.04           C  
ATOM   1550  CD2 TYR H 202      22.570  11.574  31.868  1.00 31.31           C  
ATOM   1551  CE1 TYR H 202      22.614   9.098  33.040  1.00 33.67           C  
ATOM   1552  CE2 TYR H 202      23.757  10.888  31.970  1.00 32.71           C  
ATOM   1553  CZ  TYR H 202      23.777   9.647  32.556  1.00 36.47           C  
ATOM   1554  OH  TYR H 202      24.990   8.936  32.667  1.00 41.25           O  
ATOM   1555  C   TYR H 202      18.089  12.241  31.087  1.00 31.93           C  
ATOM   1556  O   TYR H 202      18.116  13.337  30.527  1.00 33.62           O  
ATOM   1557  N   CYS H 203      17.001  11.799  31.745  1.00 32.40           N  
ATOM   1558  CA  CYS H 203      15.864  12.648  31.938  1.00 34.39           C  
ATOM   1559  CB  CYS H 203      14.508  11.964  31.617  1.00 31.50           C  
ATOM   1560  SG  CYS H 203      14.313  10.306  32.342  1.00 48.64           S  
ATOM   1561  C   CYS H 203      15.909  13.058  33.376  1.00 34.18           C  
ATOM   1562  O   CYS H 203      16.230  12.253  34.250  1.00 33.24           O  
ATOM   1563  N   ALA H 204      15.637  14.345  33.667  1.00 32.05           N  
ATOM   1564  CA  ALA H 204      15.714  14.761  35.039  1.00 32.78           C  
ATOM   1565  CB  ALA H 204      16.963  15.587  35.372  1.00 33.19           C  
ATOM   1566  C   ALA H 204      14.531  15.614  35.364  1.00 33.34           C  
ATOM   1567  O   ALA H 204      14.030  16.368  34.531  1.00 33.90           O  
ATOM   1568  N   ARG H 205      14.069  15.515  36.627  1.00 30.69           N  
ATOM   1569  CA  ARG H 205      12.934  16.258  37.101  1.00 30.52           C  
ATOM   1570  CB  ARG H 205      12.102  15.441  38.101  1.00 30.20           C  
ATOM   1571  CG  ARG H 205      10.879  16.168  38.654  1.00 31.72           C  
ATOM   1572  CD  ARG H 205      10.186  15.400  39.782  1.00 33.53           C  
ATOM   1573  NE  ARG H 205      10.960  15.644  41.032  1.00 55.94           N  
ATOM   1574  CZ  ARG H 205      10.365  15.476  42.250  1.00 58.01           C  
ATOM   1575  NH1 ARG H 205       9.065  15.072  42.325  1.00 58.35           N1+
ATOM   1576  NH2 ARG H 205      11.068  15.726  43.392  1.00 53.73           N  
ATOM   1577  C   ARG H 205      13.440  17.471  37.821  1.00 31.13           C  
ATOM   1578  O   ARG H 205      14.411  17.384  38.567  1.00 37.79           O  
ATOM   1579  N   ASP H 206      12.818  18.651  37.597  1.00 32.30           N  
ATOM   1580  CA  ASP H 206      13.316  19.780  38.341  1.00 32.66           C  
ATOM   1581  CB  ASP H 206      13.173  21.178  37.698  1.00 45.48           C  
ATOM   1582  CG  ASP H 206      11.724  21.604  37.590  1.00 84.85           C  
ATOM   1583  OD1 ASP H 206      10.986  20.994  36.775  1.00 91.82           O  
ATOM   1584  OD2 ASP H 206      11.340  22.558  38.316  1.00 81.24           O1-
ATOM   1585  C   ASP H 206      12.680  19.775  39.694  1.00 33.43           C  
ATOM   1586  O   ASP H 206      11.589  19.238  39.867  1.00 34.05           O  
ATOM   1587  N   LEU H 207      13.383  20.334  40.698  1.00 41.59           N  
ATOM   1588  CA  LEU H 207      12.823  20.357  42.011  1.00 42.73           C  
ATOM   1589  CB  LEU H 207      13.441  19.307  42.970  1.00 42.35           C  
ATOM   1590  CG  LEU H 207      12.844  19.199  44.400  1.00 42.93           C  
ATOM   1591  CD1 LEU H 207      13.458  18.008  45.152  1.00 43.02           C  
ATOM   1592  CD2 LEU H 207      12.997  20.487  45.229  1.00 44.64           C  
ATOM   1593  C   LEU H 207      13.079  21.708  42.563  1.00 45.81           C  
ATOM   1594  O   LEU H 207      14.150  22.288  42.388  1.00 48.18           O  
ATOM   1595  N   GLY H 208      12.062  22.251  43.243  1.00 46.75           N  
ATOM   1596  CA  GLY H 208      12.277  23.474  43.943  1.00 48.21           C  
ATOM   1597  C   GLY H 208      11.749  24.616  43.162  1.00 50.08           C  
ATOM   1598  O   GLY H 208      11.611  24.553  41.940  1.00 56.18           O  
ATOM   1599  N   GLY H 209      11.428  25.696  43.902  1.00 50.41           N  
ATOM   1600  CA  GLY H 209      10.964  26.912  43.312  1.00 51.34           C  
ATOM   1601  C   GLY H 209       9.609  26.661  42.752  1.00 52.52           C  
ATOM   1602  O   GLY H 209       8.946  25.677  43.075  1.00 61.30           O  
ATOM   1603  N   TYR H 210       9.176  27.580  41.877  1.00 51.69           N  
ATOM   1604  CA  TYR H 210       7.917  27.481  41.217  1.00 53.38           C  
ATOM   1605  CB  TYR H 210       6.911  28.558  41.659  1.00 58.65           C  
ATOM   1606  CG  TYR H 210       5.671  28.280  40.891  1.00 63.39           C  
ATOM   1607  CD1 TYR H 210       4.862  27.242  41.281  1.00 67.33           C  
ATOM   1608  CD2 TYR H 210       5.313  29.042  39.803  1.00 66.87           C  
ATOM   1609  CE1 TYR H 210       3.712  26.953  40.592  1.00 70.00           C  
ATOM   1610  CE2 TYR H 210       4.161  28.758  39.108  1.00 69.03           C  
ATOM   1611  CZ  TYR H 210       3.362  27.711  39.504  1.00 70.52           C  
ATOM   1612  OH  TYR H 210       2.180  27.411  38.795  1.00 74.83           O  
ATOM   1613  C   TYR H 210       8.248  27.716  39.782  1.00 53.82           C  
ATOM   1614  O   TYR H 210       8.333  26.787  38.983  1.00 54.20           O  
ATOM   1615  N   PHE H 211       8.431  28.998  39.430  1.00 54.19           N  
ATOM   1616  CA  PHE H 211       8.780  29.416  38.107  1.00 54.37           C  
ATOM   1617  CB  PHE H 211       8.844  30.948  37.997  1.00 56.15           C  
ATOM   1618  CG  PHE H 211       7.494  31.477  38.333  1.00 64.30           C  
ATOM   1619  CD1 PHE H 211       7.127  31.650  39.647  1.00 66.90           C  
ATOM   1620  CD2 PHE H 211       6.599  31.803  37.343  1.00 66.32           C  
ATOM   1621  CE1 PHE H 211       5.883  32.137  39.970  1.00 67.82           C  
ATOM   1622  CE2 PHE H 211       5.353  32.290  37.658  1.00 67.24           C  
ATOM   1623  CZ  PHE H 211       4.993  32.459  38.974  1.00 67.99           C  
ATOM   1624  C   PHE H 211      10.151  28.912  37.802  1.00 52.92           C  
ATOM   1625  O   PHE H 211      10.421  28.487  36.680  1.00 55.87           O  
ATOM   1626  N   ILE H 212      11.061  28.972  38.793  1.00 49.54           N  
ATOM   1627  CA  ILE H 212      12.419  28.592  38.552  1.00 47.48           C  
ATOM   1628  CB  ILE H 212      13.372  29.701  38.885  1.00 45.71           C  
ATOM   1629  CG1 ILE H 212      14.784  29.362  38.398  1.00 44.92           C  
ATOM   1630  CG2 ILE H 212      13.262  30.027  40.384  1.00 48.66           C  
ATOM   1631  CD1 ILE H 212      15.707  30.578  38.379  1.00 48.17           C  
ATOM   1632  C   ILE H 212      12.751  27.410  39.408  1.00 44.95           C  
ATOM   1633  O   ILE H 212      12.504  27.402  40.613  1.00 40.56           O  
ATOM   1634  N   ARG H 213      13.317  26.360  38.780  1.00 44.50           N  
ATOM   1635  CA  ARG H 213      13.681  25.168  39.477  1.00 43.25           C  
ATOM   1636  CB  ARG H 213      13.767  23.952  38.534  1.00 42.71           C  
ATOM   1637  CG  ARG H 213      14.740  24.148  37.369  1.00 43.44           C  
ATOM   1638  CD  ARG H 213      14.335  25.253  36.392  1.00 43.33           C  
ATOM   1639  NE  ARG H 213      13.027  24.875  35.790  1.00 46.07           N  
ATOM   1640  CZ  ARG H 213      12.335  25.787  35.047  1.00 46.60           C  
ATOM   1641  NH1 ARG H 213      12.840  27.046  34.873  1.00 47.31           N1+
ATOM   1642  NH2 ARG H 213      11.135  25.446  34.495  1.00 46.06           N  
ATOM   1643  C   ARG H 213      14.996  25.402  40.140  1.00 43.32           C  
ATOM   1644  O   ARG H 213      15.924  25.955  39.551  1.00 47.86           O  
ATOM   1645  N   GLY H 214      15.090  25.010  41.424  1.00 43.54           N  
ATOM   1646  CA  GLY H 214      16.313  25.183  42.141  1.00 43.82           C  
ATOM   1647  C   GLY H 214      17.340  24.295  41.522  1.00 42.04           C  
ATOM   1648  O   GLY H 214      18.500  24.686  41.392  1.00 37.31           O  
ATOM   1649  N   ILE H 215      16.925  23.059  41.159  1.00 43.78           N  
ATOM   1650  CA  ILE H 215      17.825  22.059  40.664  1.00 43.56           C  
ATOM   1651  CB  ILE H 215      18.620  21.473  41.785  1.00 43.97           C  
ATOM   1652  CG1 ILE H 215      17.665  21.145  42.952  1.00  0.00           C  
ATOM   1653  CG2 ILE H 215      19.797  22.397  42.130  1.00  0.00           C  
ATOM   1654  CD1 ILE H 215      16.782  19.911  42.775  1.00  0.00           C  
ATOM   1655  C   ILE H 215      17.085  20.930  40.036  1.00 42.33           C  
ATOM   1656  O   ILE H 215      15.856  20.913  39.971  1.00 41.66           O  
ATOM   1657  N   MET H 216      17.869  19.950  39.542  1.00 41.21           N  
ATOM   1658  CA  MET H 216      17.314  18.724  39.057  1.00 42.63           C  
ATOM   1659  CB  MET H 216      17.983  18.225  37.770  1.00 42.20           C  
ATOM   1660  CG  MET H 216      17.826  19.207  36.611  1.00 42.10           C  
ATOM   1661  SD  MET H 216      18.578  18.649  35.055  1.00 48.45           S  
ATOM   1662  CE  MET H 216      18.595  20.286  34.272  1.00 33.74           C  
ATOM   1663  C   MET H 216      17.603  17.726  40.136  1.00 43.57           C  
ATOM   1664  O   MET H 216      18.726  17.242  40.268  1.00 43.68           O  
ATOM   1665  N   ASP H 217      16.586  17.432  40.966  1.00 44.75           N  
ATOM   1666  CA  ASP H 217      16.736  16.555  42.092  1.00 46.30           C  
ATOM   1667  CB  ASP H 217      15.549  16.598  43.074  1.00 46.66           C  
ATOM   1668  CG  ASP H 217      14.313  16.037  42.387  1.00 47.60           C  
ATOM   1669  OD1 ASP H 217      14.032  16.450  41.230  1.00 53.55           O  
ATOM   1670  OD2 ASP H 217      13.641  15.173  43.011  1.00 48.56           O1-
ATOM   1671  C   ASP H 217      16.883  15.143  41.662  1.00 46.69           C  
ATOM   1672  O   ASP H 217      17.668  14.390  42.240  1.00 50.43           O  
ATOM   1673  N   VAL H 218      16.134  14.736  40.624  1.00 33.09           N  
ATOM   1674  CA  VAL H 218      16.175  13.323  40.389  1.00 31.68           C  
ATOM   1675  CB  VAL H 218      14.866  12.634  40.643  1.00 35.90           C  
ATOM   1676  CG1 VAL H 218      13.834  13.137  39.619  1.00 13.64           C  
ATOM   1677  CG2 VAL H 218      15.102  11.116  40.593  1.00 13.50           C  
ATOM   1678  C   VAL H 218      16.534  13.078  38.963  1.00 32.44           C  
ATOM   1679  O   VAL H 218      16.070  13.777  38.063  1.00 35.44           O  
ATOM   1680  N   TRP H 219      17.379  12.052  38.736  1.00 33.43           N  
ATOM   1681  CA  TRP H 219      17.828  11.743  37.411  1.00 33.21           C  
ATOM   1682  CB  TRP H 219      19.346  11.940  37.256  1.00 31.58           C  
ATOM   1683  CG  TRP H 219      19.797  13.377  37.385  1.00 32.08           C  
ATOM   1684  CD2 TRP H 219      20.571  14.082  36.401  1.00 31.06           C  
ATOM   1685  CD1 TRP H 219      19.620  14.241  38.427  1.00 30.93           C  
ATOM   1686  NE1 TRP H 219      20.223  15.443  38.147  1.00 28.72           N  
ATOM   1687  CE2 TRP H 219      20.817  15.357  36.907  1.00 31.91           C  
ATOM   1688  CE3 TRP H 219      21.043  13.695  35.178  1.00 28.54           C  
ATOM   1689  CZ2 TRP H 219      21.538  16.272  36.193  1.00 32.55           C  
ATOM   1690  CZ3 TRP H 219      21.770  14.621  34.461  1.00 31.31           C  
ATOM   1691  CH2 TRP H 219      22.012  15.884  34.959  1.00 30.89           C  
ATOM   1692  C   TRP H 219      17.549  10.294  37.147  1.00 35.32           C  
ATOM   1693  O   TRP H 219      17.421   9.494  38.074  1.00 38.87           O  
ATOM   1694  N   GLY H 220      17.412   9.931  35.855  1.00 35.99           N  
ATOM   1695  CA  GLY H 220      17.183   8.567  35.471  1.00 37.92           C  
ATOM   1696  C   GLY H 220      18.516   7.919  35.244  1.00 41.74           C  
ATOM   1697  O   GLY H 220      19.555   8.566  35.341  1.00 41.90           O  
ATOM   1698  N   GLN H 221      18.502   6.604  34.945  1.00 44.66           N  
ATOM   1699  CA  GLN H 221      19.693   5.829  34.724  1.00 44.28           C  
ATOM   1700  CB  GLN H 221      19.434   4.314  34.761  1.00 49.14           C  
ATOM   1701  CG  GLN H 221      20.709   3.516  35.039  1.00 58.23           C  
ATOM   1702  CD  GLN H 221      21.098   3.767  36.492  1.00 64.70           C  
ATOM   1703  OE1 GLN H 221      20.550   3.160  37.410  1.00 67.11           O  
ATOM   1704  NE2 GLN H 221      22.071   4.693  36.711  1.00 61.81           N  
ATOM   1705  C   GLN H 221      20.329   6.197  33.412  1.00 40.11           C  
ATOM   1706  O   GLN H 221      21.552   6.157  33.280  1.00 43.22           O  
ATOM   1707  N   GLY H 222      19.514   6.526  32.388  1.00 41.68           N  
ATOM   1708  CA  GLY H 222      20.040   6.954  31.118  1.00 38.71           C  
ATOM   1709  C   GLY H 222      19.910   5.875  30.089  1.00 39.81           C  
ATOM   1710  O   GLY H 222      19.802   4.690  30.400  1.00 41.53           O  
ATOM   1711  N   THR H 223      19.909   6.301  28.809  1.00 38.10           N  
ATOM   1712  CA  THR H 223      19.819   5.422  27.681  1.00 38.45           C  
ATOM   1713  CB  THR H 223      18.514   5.586  26.951  1.00 39.48           C  
ATOM   1714  OG1 THR H 223      18.332   4.548  26.006  1.00 23.13           O  
ATOM   1715  CG2 THR H 223      18.490   6.955  26.256  1.00 23.06           C  
ATOM   1716  C   THR H 223      20.948   5.808  26.771  1.00 40.82           C  
ATOM   1717  O   THR H 223      21.228   6.988  26.582  1.00 43.96           O  
ATOM   1718  N   LEU H 224      21.627   4.809  26.180  1.00 40.80           N  
ATOM   1719  CA  LEU H 224      22.783   5.040  25.361  1.00 40.35           C  
ATOM   1720  CB  LEU H 224      23.806   3.903  25.577  1.00 42.07           C  
ATOM   1721  CG  LEU H 224      25.031   3.861  24.651  1.00 44.68           C  
ATOM   1722  CD1 LEU H 224      24.639   3.347  23.260  1.00 64.64           C  
ATOM   1723  CD2 LEU H 224      25.771   5.207  24.622  1.00 57.64           C  
ATOM   1724  C   LEU H 224      22.368   5.119  23.920  1.00 40.22           C  
ATOM   1725  O   LEU H 224      21.719   4.217  23.394  1.00 44.65           O  
ATOM   1726  N   VAL H 225      22.717   6.240  23.251  1.00 38.07           N  
ATOM   1727  CA  VAL H 225      22.406   6.425  21.861  1.00 37.18           C  
ATOM   1728  CB  VAL H 225      21.744   7.747  21.589  1.00 34.90           C  
ATOM   1729  CG1 VAL H 225      21.581   7.935  20.074  1.00 34.59           C  
ATOM   1730  CG2 VAL H 225      20.412   7.784  22.353  1.00 35.34           C  
ATOM   1731  C   VAL H 225      23.717   6.418  21.139  1.00 40.27           C  
ATOM   1732  O   VAL H 225      24.571   7.270  21.380  1.00 42.06           O  
ATOM   1733  N   THR H 226      23.914   5.442  20.230  1.00 43.33           N  
ATOM   1734  CA  THR H 226      25.152   5.365  19.509  1.00 42.64           C  
ATOM   1735  CB  THR H 226      25.803   4.013  19.590  1.00 41.51           C  
ATOM   1736  OG1 THR H 226      26.129   3.705  20.937  1.00 44.56           O  
ATOM   1737  CG2 THR H 226      27.067   4.000  18.716  1.00 40.18           C  
ATOM   1738  C   THR H 226      24.859   5.617  18.069  1.00 43.15           C  
ATOM   1739  O   THR H 226      24.125   4.864  17.432  1.00 46.06           O  
ATOM   1740  N   VAL H 227      25.447   6.691  17.507  1.00 40.56           N  
ATOM   1741  CA  VAL H 227      25.202   7.005  16.132  1.00 40.07           C  
ATOM   1742  CB  VAL H 227      25.012   8.478  15.910  1.00 38.04           C  
ATOM   1743  CG1 VAL H 227      24.802   8.734  14.412  1.00 37.41           C  
ATOM   1744  CG2 VAL H 227      23.845   8.958  16.787  1.00 35.63           C  
ATOM   1745  C   VAL H 227      26.405   6.586  15.345  1.00 47.26           C  
ATOM   1746  O   VAL H 227      27.491   7.142  15.505  1.00 48.30           O  
ATOM   1747  N   SER H 228      26.238   5.575  14.466  1.00 48.87           N  
ATOM   1748  CA  SER H 228      27.342   5.142  13.658  1.00 46.59           C  
ATOM   1749  CB  SER H 228      28.315   4.199  14.387  1.00 44.14           C  
ATOM   1750  OG  SER H 228      27.666   2.981  14.718  1.00 46.90           O  
ATOM   1751  C   SER H 228      26.797   4.406  12.472  1.00 48.34           C  
ATOM   1752  O   SER H 228      25.642   3.980  12.462  1.00 51.01           O  
ATOM   1753  N   SER H 229      27.624   4.247  11.420  1.00 51.37           N  
ATOM   1754  CA  SER H 229      27.165   3.551  10.255  1.00 56.70           C  
ATOM   1755  CB  SER H 229      27.663   4.172   8.937  1.00 55.30           C  
ATOM   1756  OG  SER H 229      29.080   4.122   8.866  1.00 57.34           O  
ATOM   1757  C   SER H 229      27.669   2.120  10.329  1.00 56.65           C  
ATOM   1758  O   SER H 229      28.912   1.932  10.257  1.00 60.98           O  
ATOM   1759  OXT SER H 229      26.819   1.199  10.454  1.00 36.55           O1-
TER    1760      SER H 229 
CONECT  162  657
CONECT  657  162
CONECT  958 1560
CONECT 1560  958
END
