# Supplementary material for: Fully automated antibody structure prediction using BIOVIA tools: Validation study
Source: PLoS One. 2017 May 18;12(5):e0177923. doi: 10.1371/journal.pone.0177923 (PMC5436848; doi:10.1371/journal.pone.0177923)
Supplement: S2 Dataset — Predicted structures using the Top5 framework method, Chothia CDR definition with canonical filtering and generating 50 models. These were used in the comparison against predictions using no filtering. (ZIP) [file pone.0177923.s004.zip › 4Q0X_LH_FV_FinalModel.pdb]

REMARK   Accelrys Discovery Studio PDB file
REMARK   Created:  2015-04-10T08:26:17Z
SSBOND   1 CYS L   23    CYS L   93                                     
SSBOND   2 CYS H  134    CYS H  208                                     
ATOM      1  N   ASP L   1      26.293  32.467  26.168  1.00 56.73           N1+
ATOM      2  CA  ASP L   1      25.899  31.684  27.354  1.00 56.46           C  
ATOM      3  CB  ASP L   1      25.963  30.176  27.055  1.00 57.28           C  
ATOM      4  CG  ASP L   1      24.876  29.856  26.038  1.00 59.77           C  
ATOM      5  OD1 ASP L   1      24.129  30.801  25.665  1.00 57.00           O  
ATOM      6  OD2 ASP L   1      24.770  28.670  25.624  1.00 59.17           O1-
ATOM      7  C   ASP L   1      26.825  31.990  28.478  1.00 56.84           C  
ATOM      8  O   ASP L   1      27.845  32.654  28.299  1.00 58.54           O  
ATOM      9  N   VAL L   2      26.473  31.520  29.683  1.00 54.85           N  
ATOM     10  CA  VAL L   2      27.304  31.769  30.814  1.00 52.71           C  
ATOM     11  CB  VAL L   2      26.543  31.822  32.106  1.00 53.02           C  
ATOM     12  CG1 VAL L   2      27.544  32.007  33.259  1.00 55.44           C  
ATOM     13  CG2 VAL L   2      25.485  32.935  32.002  1.00 53.78           C  
ATOM     14  C   VAL L   2      28.232  30.609  30.890  1.00 51.54           C  
ATOM     15  O   VAL L   2      27.799  29.459  30.924  1.00 53.15           O  
ATOM     16  N   LEU L   3      29.547  30.881  30.905  1.00 50.80           N  
ATOM     17  CA  LEU L   3      30.461  29.786  30.968  1.00 49.40           C  
ATOM     18  CB  LEU L   3      31.746  29.984  30.150  1.00 53.03           C  
ATOM     19  CG  LEU L   3      31.500  29.962  28.631  1.00 48.97           C  
ATOM     20  CD1 LEU L   3      30.623  31.140  28.183  1.00 50.74           C  
ATOM     21  CD2 LEU L   3      32.822  29.868  27.855  1.00 53.85           C  
ATOM     22  C   LEU L   3      30.842  29.583  32.390  1.00 48.35           C  
ATOM     23  O   LEU L   3      31.084  30.534  33.131  1.00 48.71           O  
ATOM     24  N   MET L   4      30.879  28.308  32.811  1.00 45.99           N  
ATOM     25  CA  MET L   4      31.229  28.020  34.166  1.00 43.91           C  
ATOM     26  CB  MET L   4      30.255  27.041  34.838  1.00 42.66           C  
ATOM     27  CG  MET L   4      28.808  27.540  34.833  1.00 40.74           C  
ATOM     28  SD  MET L   4      28.517  29.068  35.772  1.00 44.87           S  
ATOM     29  CE  MET L   4      28.542  28.244  37.388  1.00 40.17           C  
ATOM     30  C   MET L   4      32.574  27.367  34.125  1.00 44.83           C  
ATOM     31  O   MET L   4      32.751  26.339  33.473  1.00 45.07           O  
ATOM     32  N   THR L   5      33.565  27.952  34.827  1.00 44.83           N  
ATOM     33  CA  THR L   5      34.890  27.406  34.809  1.00 44.70           C  
ATOM     34  CB  THR L   5      35.938  28.434  34.495  1.00 46.16           C  
ATOM     35  OG1 THR L   5      35.660  29.047  33.244  1.00 48.82           O  
ATOM     36  CG2 THR L   5      37.309  27.742  34.436  1.00 43.88           C  
ATOM     37  C   THR L   5      35.177  26.854  36.173  1.00 44.60           C  
ATOM     38  O   THR L   5      35.114  27.567  37.173  1.00 45.96           O  
ATOM     39  N   GLN L   6      35.507  25.549  36.242  1.00 44.72           N  
ATOM     40  CA  GLN L   6      35.759  24.928  37.511  1.00 46.43           C  
ATOM     41  CB  GLN L   6      35.086  23.553  37.670  1.00 44.75           C  
ATOM     42  CG  GLN L   6      33.562  23.597  37.731  1.00 43.09           C  
ATOM     43  CD  GLN L   6      33.051  22.161  37.754  1.00 41.95           C  
ATOM     44  OE1 GLN L   6      32.144  21.803  37.003  1.00 40.92           O  
ATOM     45  NE2 GLN L   6      33.639  21.313  38.639  1.00 43.83           N  
ATOM     46  C   GLN L   6      37.224  24.677  37.625  1.00 48.18           C  
ATOM     47  O   GLN L   6      37.892  24.349  36.647  1.00 47.80           O  
ATOM     48  N   THR L   7      37.767  24.855  38.843  1.00 49.25           N  
ATOM     49  CA  THR L   7      39.159  24.595  39.044  1.00 49.11           C  
ATOM     50  CB  THR L   7      39.958  25.865  39.091  1.00 49.32           C  
ATOM     51  OG1 THR L   7      41.348  25.590  39.044  1.00 52.91           O  
ATOM     52  CG2 THR L   7      39.605  26.628  40.375  1.00 51.74           C  
ATOM     53  C   THR L   7      39.280  23.893  40.361  1.00 50.36           C  
ATOM     54  O   THR L   7      38.583  24.256  41.311  1.00 49.13           O  
ATOM     55  N   PRO L   8      40.102  22.882  40.488  1.00 49.72           N  
ATOM     56  CA  PRO L   8      40.879  22.323  39.411  1.00 48.46           C  
ATOM     57  CD  PRO L   8      40.692  22.593  41.784  1.00 49.06           C  
ATOM     58  CB  PRO L   8      42.120  21.709  40.056  1.00 47.67           C  
ATOM     59  CG  PRO L   8      41.710  21.474  41.517  1.00 47.16           C  
ATOM     60  C   PRO L   8      40.067  21.296  38.683  1.00 48.68           C  
ATOM     61  O   PRO L   8      38.962  20.977  39.119  1.00 50.77           O  
ATOM     62  N   LEU L   9      40.579  20.818  37.532  1.00 49.08           N  
ATOM     63  CA  LEU L   9      39.969  19.766  36.774  1.00 47.05           C  
ATOM     64  CB  LEU L   9      40.575  19.614  35.372  1.00 50.28           C  
ATOM     65  CG  LEU L   9      40.360  20.865  34.501  1.00 55.65           C  
ATOM     66  CD1 LEU L   9      40.833  20.627  33.059  1.00 58.11           C  
ATOM     67  CD2 LEU L   9      38.909  21.372  34.586  0.80 55.85           C  
ATOM     68  C   LEU L   9      40.143  18.471  37.502  1.00 44.84           C  
ATOM     69  O   LEU L   9      39.277  17.599  37.456  1.00 44.49           O  
ATOM     70  N   SER L  10      41.302  18.288  38.161  1.00 45.49           N  
ATOM     71  CA  SER L  10      41.534  17.070  38.883  1.00 45.20           C  
ATOM     72  CB  SER L  10      42.609  16.186  38.221  1.00 46.10           C  
ATOM     73  OG  SER L  10      42.793  14.989  38.959  1.00 50.87           O  
ATOM     74  C   SER L  10      42.027  17.463  40.242  1.00 44.03           C  
ATOM     75  O   SER L  10      42.826  18.388  40.369  1.00 43.56           O  
ATOM     76  N   LEU L  11      41.546  16.778  41.305  1.00 42.75           N  
ATOM     77  CA  LEU L  11      41.975  17.152  42.622  1.00 44.42           C  
ATOM     78  CB  LEU L  11      40.871  17.896  43.394  1.00 42.14           C  
ATOM     79  CG  LEU L  11      41.259  18.328  44.820  1.00 43.46           C  
ATOM     80  CD1 LEU L  11      42.507  19.227  44.825  1.00 41.57           C  
ATOM     81  CD2 LEU L  11      40.060  18.983  45.526  1.00 42.48           C  
ATOM     82  C   LEU L  11      42.345  15.921  43.392  1.00 45.06           C  
ATOM     83  O   LEU L  11      41.480  15.167  43.836  1.00 44.10           O  
ATOM     84  N   PRO L  12      43.628  15.705  43.551  1.00 46.53           N  
ATOM     85  CA  PRO L  12      44.069  14.581  44.328  1.00 46.28           C  
ATOM     86  CD  PRO L  12      44.564  16.025  42.485  1.00 47.15           C  
ATOM     87  CB  PRO L  12      45.530  14.350  43.955  1.00 47.33           C  
ATOM     88  CG  PRO L  12      45.637  14.925  42.532  1.00 49.26           C  
ATOM     89  C   PRO L  12      43.882  14.904  45.768  1.00 46.69           C  
ATOM     90  O   PRO L  12      44.212  16.018  46.171  1.00 48.49           O  
ATOM     91  N   VAL L  13      43.394  13.950  46.573  1.00 45.21           N  
ATOM     92  CA  VAL L  13      43.214  14.289  47.947  1.00 44.63           C  
ATOM     93  CB  VAL L  13      41.822  14.778  48.217  1.00 43.51           C  
ATOM     94  CG1 VAL L  13      40.857  13.589  48.108  1.00 43.40           C  
ATOM     95  CG2 VAL L  13      41.791  15.517  49.558  1.00 42.87           C  
ATOM     96  C   VAL L  13      43.461  13.048  48.740  1.00 46.11           C  
ATOM     97  O   VAL L  13      43.257  11.935  48.256  1.00 44.11           O  
ATOM     98  N   SER L  14      43.968  13.211  49.974  1.00 47.72           N  
ATOM     99  CA  SER L  14      44.160  12.080  50.826  1.00 48.36           C  
ATOM    100  CB  SER L  14      45.297  12.272  51.843  1.00 48.92           C  
ATOM    101  OG  SER L  14      46.538  12.415  51.167  1.00 51.64           O  
ATOM    102  C   SER L  14      42.879  11.923  51.576  1.00 45.83           C  
ATOM    103  O   SER L  14      42.148  12.891  51.781  1.00 44.05           O  
ATOM    104  N   LEU L  15      42.571  10.691  52.018  1.00 45.91           N  
ATOM    105  CA  LEU L  15      41.329  10.486  52.702  1.00 45.58           C  
ATOM    106  CB  LEU L  15      41.049   9.003  53.017  1.00 42.88           C  
ATOM    107  CG  LEU L  15      40.880   8.131  51.757  1.00 45.81           C  
ATOM    108  CD1 LEU L  15      40.604   6.665  52.122  1.00 46.16           C  
ATOM    109  CD2 LEU L  15      39.815   8.714  50.814  1.00 45.82           C  
ATOM    110  C   LEU L  15      41.389  11.224  54.002  1.00 47.50           C  
ATOM    111  O   LEU L  15      42.413  11.223  54.682  1.00 49.49           O  
ATOM    112  N   GLY L  16      40.280  11.896  54.366  1.00 45.31           N  
ATOM    113  CA  GLY L  16      40.206  12.583  55.622  1.00 44.28           C  
ATOM    114  C   GLY L  16      40.613  14.016  55.455  1.00 45.66           C  
ATOM    115  O   GLY L  16      40.419  14.817  56.368  1.00 47.22           O  
ATOM    116  N   ASP L  17      41.187  14.386  54.294  1.00 46.32           N  
ATOM    117  CA  ASP L  17      41.608  15.747  54.102  1.00 48.60           C  
ATOM    118  CB  ASP L  17      42.696  15.913  53.025  1.00 52.39           C  
ATOM    119  CG  ASP L  17      43.998  15.317  53.541  1.00 57.91           C  
ATOM    120  OD1 ASP L  17      44.025  14.868  54.717  1.00 59.11           O  
ATOM    121  OD2 ASP L  17      44.990  15.310  52.762  1.00 61.22           O1-
ATOM    122  C   ASP L  17      40.434  16.557  53.659  1.00 48.99           C  
ATOM    123  O   ASP L  17      39.390  16.020  53.291  1.00 49.01           O  
ATOM    124  N   GLN L  18      40.572  17.897  53.714  1.00 50.69           N  
ATOM    125  CA  GLN L  18      39.505  18.732  53.254  1.00 52.23           C  
ATOM    126  CB  GLN L  18      39.403  20.091  53.972  1.00 56.30           C  
ATOM    127  CG  GLN L  18      38.142  20.867  53.586  1.00 63.15           C  
ATOM    128  CD  GLN L  18      38.127  22.189  54.338  1.00 68.06           C  
ATOM    129  OE1 GLN L  18      37.154  22.519  55.017  1.00 71.94           O  
ATOM    130  NE2 GLN L  18      39.226  22.978  54.206  1.00 70.03           N  
ATOM    131  C   GLN L  18      39.756  18.987  51.803  1.00 52.48           C  
ATOM    132  O   GLN L  18      40.900  18.960  51.352  1.00 53.79           O  
ATOM    133  N   ALA L  19      38.683  19.210  51.017  1.00 50.82           N  
ATOM    134  CA  ALA L  19      38.874  19.473  49.623  1.00 48.22           C  
ATOM    135  CB  ALA L  19      38.431  18.314  48.715  1.00 46.64           C  
ATOM    136  C   ALA L  19      38.035  20.656  49.266  1.00 48.17           C  
ATOM    137  O   ALA L  19      36.943  20.838  49.803  1.00 49.74           O  
ATOM    138  N   SER L  20      38.542  21.511  48.356  1.00 48.38           N  
ATOM    139  CA  SER L  20      37.773  22.644  47.938  1.00 48.27           C  
ATOM    140  CB  SER L  20      38.345  24.000  48.384  1.00 46.70           C  
ATOM    141  OG  SER L  20      38.190  24.164  49.784  1.00 53.78           O  
ATOM    142  C   SER L  20      37.767  22.659  46.448  1.00 48.52           C  
ATOM    143  O   SER L  20      38.798  22.459  45.806  1.00 50.57           O  
ATOM    144  N   ILE L  21      36.581  22.903  45.863  1.00 47.46           N  
ATOM    145  CA  ILE L  21      36.459  22.974  44.438  1.00 46.17           C  
ATOM    146  CB  ILE L  21      35.510  21.959  43.872  1.00 42.52           C  
ATOM    147  CG1 ILE L  21      35.985  20.534  44.199  1.00 42.26           C  
ATOM    148  CG2 ILE L  21      35.368  22.222  42.364  1.00 43.14           C  
ATOM    149  CD1 ILE L  21      34.935  19.466  43.895  1.00 42.16           C  
ATOM    150  C   ILE L  21      35.891  24.323  44.149  1.00 46.23           C  
ATOM    151  O   ILE L  21      34.982  24.784  44.839  1.00 48.42           O  
ATOM    152  N   SER L  22      36.417  25.000  43.113  1.00 46.53           N  
ATOM    153  CA  SER L  22      35.944  26.323  42.845  1.00 46.40           C  
ATOM    154  CB  SER L  22      37.079  27.357  42.803  1.00 47.24           C  
ATOM    155  OG  SER L  22      36.552  28.660  42.612  1.00 54.52           O  
ATOM    156  C   SER L  22      35.245  26.330  41.522  1.00 46.41           C  
ATOM    157  O   SER L  22      35.551  25.540  40.630  1.00 44.43           O  
ATOM    158  N   CYS L  23      34.239  27.216  41.392  1.00 45.87           N  
ATOM    159  CA  CYS L  23      33.492  27.366  40.177  1.00 46.23           C  
ATOM    160  CB  CYS L  23      32.099  26.698  40.243  1.00 46.22           C  
ATOM    161  SG  CYS L  23      31.132  26.875  38.714  1.00 47.12           S  
ATOM    162  C   CYS L  23      33.292  28.834  39.961  1.00 46.67           C  
ATOM    163  O   CYS L  23      32.801  29.537  40.844  1.00 47.26           O  
ATOM    164  N   ARG L  24      33.676  29.339  38.770  1.00 48.57           N  
ATOM    165  CA  ARG L  24      33.521  30.742  38.490  1.00 52.22           C  
ATOM    166  CB  ARG L  24      34.848  31.465  38.197  1.00 56.86           C  
ATOM    167  CG  ARG L  24      35.777  31.567  39.407  1.00 63.72           C  
ATOM    168  CD  ARG L  24      37.180  32.075  39.069  1.00 70.60           C  
ATOM    169  NE  ARG L  24      37.092  33.542  38.825  1.00 73.57           N  
ATOM    170  CZ  ARG L  24      37.272  34.427  39.849  1.00 77.44           C  
ATOM    171  NH1 ARG L  24      37.555  33.977  41.106  1.00 77.33           N1+
ATOM    172  NH2 ARG L  24      37.169  35.766  39.611  1.00 76.28           N  
ATOM    173  C   ARG L  24      32.663  30.880  37.271  1.00 51.55           C  
ATOM    174  O   ARG L  24      32.743  30.078  36.342  1.00 49.88           O  
ATOM    175  N   SER L  25      31.812  31.925  37.247  1.00 50.68           N  
ATOM    176  CA  SER L  25      30.913  32.127  36.148  1.00 50.06           C  
ATOM    177  CB  SER L  25      29.471  32.382  36.612  1.00 47.95           C  
ATOM    178  OG  SER L  25      29.427  33.523  37.458  1.00 50.71           O  
ATOM    179  C   SER L  25      31.372  33.322  35.375  1.00 50.80           C  
ATOM    180  O   SER L  25      31.946  34.257  35.929  1.00 49.48           O  
ATOM    181  N   SER L  26      31.197  33.296  34.031  1.00 36.48           N  
ATOM    182  CA  SER L  26      31.675  34.333  33.144  1.00 37.90           C  
ATOM    183  CB  SER L  26      31.531  33.980  31.656  1.00 38.42           C  
ATOM    184  OG  SER L  26      32.017  35.055  30.864  1.00 38.98           O  
ATOM    185  C   SER L  26      30.893  35.573  33.371  1.00 39.73           C  
ATOM    186  O   SER L  26      31.380  36.681  33.131  1.00 39.07           O  
ATOM    187  N   GLN L  27      29.649  35.405  33.824  1.00 40.54           N  
ATOM    188  CA  GLN L  27      28.793  36.524  34.048  1.00 36.50           C  
ATOM    189  CB  GLN L  27      27.690  36.608  32.991  1.00 37.44           C  
ATOM    190  CG  GLN L  27      26.841  37.868  33.065  1.00 37.86           C  
ATOM    191  CD  GLN L  27      25.824  37.756  31.945  1.00 39.03           C  
ATOM    192  OE1 GLN L  27      24.870  36.980  32.033  1.00 40.48           O  
ATOM    193  NE2 GLN L  27      26.039  38.532  30.851  1.00 39.21           N  
ATOM    194  C   GLN L  27      28.143  36.262  35.363  1.00 34.95           C  
ATOM    195  O   GLN L  27      28.196  35.144  35.871  1.00 33.69           O  
ATOM    196  N   SER L  28      27.528  37.298  35.966  1.00 35.99           N  
ATOM    197  CA  SER L  28      26.909  37.103  37.246  1.00 35.27           C  
ATOM    198  CB  SER L  28      26.545  38.408  37.973  1.00 35.32           C  
ATOM    199  OG  SER L  28      25.493  39.069  37.285  1.00 58.79           O  
ATOM    200  C   SER L  28      25.642  36.328  37.060  1.00 36.32           C  
ATOM    201  O   SER L  28      24.852  36.588  36.157  1.00 38.48           O  
ATOM    202  N   ILE L  29      25.488  35.283  37.888  1.00 37.87           N  
ATOM    203  CA  ILE L  29      24.356  34.411  37.990  1.00 39.51           C  
ATOM    204  CB  ILE L  29      24.716  32.992  38.336  1.00 39.93           C  
ATOM    205  CG1 ILE L  29      25.434  32.865  39.677  1.00 39.92           C  
ATOM    206  CG2 ILE L  29      25.549  32.447  37.166  1.00 45.70           C  
ATOM    207  CD1 ILE L  29      25.768  31.406  39.982  1.00 45.14           C  
ATOM    208  C   ILE L  29      23.222  34.960  38.807  1.00 42.63           C  
ATOM    209  O   ILE L  29      22.105  34.471  38.694  1.00 40.83           O  
ATOM    210  N   VAL L  30      23.485  35.910  39.729  1.00 45.23           N  
ATOM    211  CA  VAL L  30      22.489  36.434  40.634  1.00 45.95           C  
ATOM    212  CB  VAL L  30      23.070  37.441  41.581  1.00 45.76           C  
ATOM    213  CG1 VAL L  30      21.943  37.967  42.477  1.00 47.55           C  
ATOM    214  CG2 VAL L  30      24.245  36.797  42.338  1.00 42.77           C  
ATOM    215  C   VAL L  30      21.362  37.116  39.903  1.00 46.13           C  
ATOM    216  O   VAL L  30      21.536  37.682  38.828  1.00 53.38           O  
ATOM    217  N   HIS L  31      20.143  37.064  40.486  1.00 43.82           N  
ATOM    218  CA  HIS L  31      18.994  37.684  39.880  1.00 44.47           C  
ATOM    219  ND1 HIS L  31      17.521  35.979  37.495  1.00 37.68           N  
ATOM    220  CG  HIS L  31      17.684  35.748  38.841  1.00 38.90           C  
ATOM    221  CB  HIS L  31      17.716  36.829  39.872  1.00 41.80           C  
ATOM    222  NE2 HIS L  31      17.663  33.776  37.753  1.00 37.85           N  
ATOM    223  CD2 HIS L  31      17.771  34.400  38.983  1.00 39.50           C  
ATOM    224  CE1 HIS L  31      17.514  34.765  36.891  1.00 38.28           C  
ATOM    225  C   HIS L  31      18.613  38.885  40.675  1.00 47.22           C  
ATOM    226  O   HIS L  31      19.120  39.127  41.768  1.00 52.35           O  
ATOM    227  N   ASN L  32      17.683  39.671  40.111  1.00 48.35           N  
ATOM    228  CA  ASN L  32      17.169  40.833  40.765  1.00 48.15           C  
ATOM    229  CB  ASN L  32      16.125  41.575  39.917  1.00 46.87           C  
ATOM    230  CG  ASN L  32      15.834  42.908  40.591  1.00 26.70           C  
ATOM    231  OD1 ASN L  32      16.442  43.253  41.601  1.00 20.86           O  
ATOM    232  ND2 ASN L  32      14.867  43.674  40.021  1.00 27.71           N  
ATOM    233  C   ASN L  32      16.479  40.340  41.994  1.00 49.40           C  
ATOM    234  O   ASN L  32      16.504  40.988  43.040  1.00 46.34           O  
ATOM    235  N   ASN L  33      15.870  39.144  41.889  1.00 51.26           N  
ATOM    236  CA  ASN L  33      15.111  38.535  42.942  1.00 51.96           C  
ATOM    237  CB  ASN L  33      14.630  37.122  42.574  1.00 53.56           C  
ATOM    238  CG  ASN L  33      13.752  37.247  41.345  1.00 56.23           C  
ATOM    239  OD1 ASN L  33      13.997  36.606  40.321  1.00 58.19           O  
ATOM    240  ND2 ASN L  33      12.706  38.108  41.435  1.00 53.51           N  
ATOM    241  C   ASN L  33      16.027  38.372  44.104  1.00 50.64           C  
ATOM    242  O   ASN L  33      15.602  38.433  45.261  1.00 54.44           O  
ATOM    243  N   GLY L  34      17.327  38.178  43.819  1.00 49.14           N  
ATOM    244  CA  GLY L  34      18.259  37.958  44.882  1.00 48.09           C  
ATOM    245  C   GLY L  34      18.533  36.489  44.957  1.00 47.08           C  
ATOM    246  O   GLY L  34      19.046  36.000  45.962  1.00 47.13           O  
ATOM    247  N   ASN L  35      18.184  35.741  43.888  1.00 46.23           N  
ATOM    248  CA  ASN L  35      18.421  34.325  43.918  1.00 45.07           C  
ATOM    249  CB  ASN L  35      17.183  33.483  43.563  1.00 44.77           C  
ATOM    250  CG  ASN L  35      16.197  33.529  44.717  1.00 44.54           C  
ATOM    251  OD1 ASN L  35      16.572  33.364  45.875  1.00 43.95           O  
ATOM    252  ND2 ASN L  35      14.896  33.757  44.395  1.00 41.85           N  
ATOM    253  C   ASN L  35      19.458  33.952  42.905  1.00 45.94           C  
ATOM    254  O   ASN L  35      19.342  34.271  41.725  1.00 48.57           O  
ATOM    255  N   THR L  36      20.499  33.232  43.375  1.00 43.73           N  
ATOM    256  CA  THR L  36      21.523  32.708  42.521  1.00 39.02           C  
ATOM    257  CB  THR L  36      22.898  32.813  43.112  1.00 37.43           C  
ATOM    258  OG1 THR L  36      23.225  34.165  43.401  1.00 40.59           O  
ATOM    259  CG2 THR L  36      23.901  32.220  42.112  1.00 26.01           C  
ATOM    260  C   THR L  36      21.219  31.245  42.440  1.00 37.67           C  
ATOM    261  O   THR L  36      21.111  30.573  43.464  1.00 36.91           O  
ATOM    262  N   TYR L  37      21.061  30.698  41.220  1.00 36.91           N  
ATOM    263  CA  TYR L  37      20.701  29.312  41.158  1.00 36.04           C  
ATOM    264  CB  TYR L  37      19.659  29.037  40.072  1.00 37.10           C  
ATOM    265  CG  TYR L  37      18.399  29.745  40.444  1.00 38.76           C  
ATOM    266  CD1 TYR L  37      18.193  31.059  40.093  1.00 39.81           C  
ATOM    267  CD2 TYR L  37      17.418  29.086  41.145  1.00 38.45           C  
ATOM    268  CE1 TYR L  37      17.028  31.707  40.439  1.00 40.74           C  
ATOM    269  CE2 TYR L  37      16.253  29.726  41.491  1.00 39.74           C  
ATOM    270  CZ  TYR L  37      16.055  31.036  41.137  1.00 41.46           C  
ATOM    271  OH  TYR L  37      14.855  31.685  41.496  1.00 42.87           O  
ATOM    272  C   TYR L  37      21.914  28.539  40.812  1.00 32.24           C  
ATOM    273  O   TYR L  37      22.082  28.032  39.706  1.00 28.80           O  
ATOM    274  N   LEU L  38      22.768  28.372  41.818  1.00 40.05           N  
ATOM    275  CA  LEU L  38      24.019  27.713  41.577  1.00 37.99           C  
ATOM    276  CB  LEU L  38      25.198  28.550  42.115  1.00 39.71           C  
ATOM    277  CG  LEU L  38      26.607  27.960  41.924  1.00 39.50           C  
ATOM    278  CD1 LEU L  38      26.841  26.774  42.861  0.80 39.19           C  
ATOM    279  CD2 LEU L  38      26.895  27.631  40.452  1.00 36.26           C  
ATOM    280  C   LEU L  38      23.932  26.410  42.310  1.00 36.73           C  
ATOM    281  O   LEU L  38      23.698  26.383  43.517  1.00 34.74           O  
ATOM    282  N   ASP L  39      24.101  25.286  41.584  1.00 35.37           N  
ATOM    283  CA  ASP L  39      23.933  23.991  42.185  1.00 34.46           C  
ATOM    284  CB  ASP L  39      22.783  23.227  41.523  1.00 36.08           C  
ATOM    285  CG  ASP L  39      21.533  24.091  41.663  1.00 37.85           C  
ATOM    286  OD1 ASP L  39      21.246  24.548  42.800  1.00 83.54           O  
ATOM    287  OD2 ASP L  39      20.865  24.338  40.620  1.00 77.89           O1-
ATOM    288  C   ASP L  39      25.188  23.191  41.986  1.00 34.40           C  
ATOM    289  O   ASP L  39      25.994  23.493  41.109  1.00 35.24           O  
ATOM    290  N   TRP L  40      25.400  22.158  42.831  1.00 33.65           N  
ATOM    291  CA  TRP L  40      26.540  21.290  42.700  1.00 33.83           C  
ATOM    292  CB  TRP L  40      27.499  21.348  43.898  1.00 34.71           C  
ATOM    293  CG  TRP L  40      28.259  22.646  44.017  1.00 33.59           C  
ATOM    294  CD2 TRP L  40      29.527  22.886  43.390  1.00 35.97           C  
ATOM    295  CD1 TRP L  40      27.939  23.784  44.696  1.00 36.39           C  
ATOM    296  NE1 TRP L  40      28.930  24.722  44.530  1.00 36.46           N  
ATOM    297  CE2 TRP L  40      29.914  24.183  43.727  1.00 36.41           C  
ATOM    298  CE3 TRP L  40      30.302  22.092  42.593  1.00 33.73           C  
ATOM    299  CZ2 TRP L  40      31.091  24.707  43.274  1.00 36.96           C  
ATOM    300  CZ3 TRP L  40      31.490  22.622  42.141  1.00 34.02           C  
ATOM    301  CH2 TRP L  40      31.876  23.904  42.475  1.00 35.91           C  
ATOM    302  C   TRP L  40      26.045  19.876  42.619  1.00 32.85           C  
ATOM    303  O   TRP L  40      25.159  19.474  43.373  1.00 34.11           O  
ATOM    304  N   SER L  41      26.617  19.073  41.697  1.00 31.83           N  
ATOM    305  CA  SER L  41      26.197  17.703  41.564  1.00 32.74           C  
ATOM    306  CB  SER L  41      25.507  17.386  40.230  1.00 33.01           C  
ATOM    307  OG  SER L  41      25.136  16.016  40.197  1.00  0.00           O  
ATOM    308  C   SER L  41      27.410  16.824  41.643  1.00 33.97           C  
ATOM    309  O   SER L  41      28.538  17.263  41.418  1.00 36.02           O  
ATOM    310  N   LEU L  42      27.196  15.545  42.005  1.00 32.35           N  
ATOM    311  CA  LEU L  42      28.259  14.581  42.095  1.00 33.66           C  
ATOM    312  CB  LEU L  42      28.452  14.037  43.525  1.00 35.13           C  
ATOM    313  CG  LEU L  42      29.446  12.861  43.642  1.00 35.61           C  
ATOM    314  CD1 LEU L  42      30.868  13.270  43.240  1.00 35.12           C  
ATOM    315  CD2 LEU L  42      29.386  12.217  45.036  1.00 35.39           C  
ATOM    316  C   LEU L  42      27.881  13.419  41.239  1.00 33.39           C  
ATOM    317  O   LEU L  42      26.784  12.879  41.369  1.00 34.97           O  
ATOM    318  N   GLN L  43      28.776  13.002  40.323  1.00 34.08           N  
ATOM    319  CA  GLN L  43      28.436  11.862  39.521  1.00 33.44           C  
ATOM    320  CB  GLN L  43      28.344  12.161  38.012  1.00 31.84           C  
ATOM    321  CG  GLN L  43      27.903  10.952  37.179  1.00 29.93           C  
ATOM    322  CD  GLN L  43      27.820  11.366  35.715  1.00 32.17           C  
ATOM    323  OE1 GLN L  43      28.140  12.498  35.356  1.00 31.15           O  
ATOM    324  NE2 GLN L  43      27.367  10.423  34.845  1.00 32.11           N  
ATOM    325  C   GLN L  43      29.491  10.821  39.720  1.00 36.08           C  
ATOM    326  O   GLN L  43      30.677  11.062  39.502  1.00 37.12           O  
ATOM    327  N   LYS L  44      29.070   9.625  40.169  1.00 39.11           N  
ATOM    328  CA  LYS L  44      29.984   8.533  40.328  1.00 41.79           C  
ATOM    329  CB  LYS L  44      29.543   7.507  41.382  1.00 40.95           C  
ATOM    330  CG  LYS L  44      29.558   8.083  42.797  1.00 43.47           C  
ATOM    331  CD  LYS L  44      28.898   7.177  43.833  1.00 47.06           C  
ATOM    332  CE  LYS L  44      28.915   7.756  45.249  1.00 50.60           C  
ATOM    333  NZ  LYS L  44      28.324   6.793  46.205  1.00 54.28           N1+
ATOM    334  C   LYS L  44      30.034   7.854  38.998  1.00 44.34           C  
ATOM    335  O   LYS L  44      29.091   7.955  38.215  1.00 44.28           O  
ATOM    336  N   PRO L  45      31.090   7.142  38.727  1.00 46.62           N  
ATOM    337  CA  PRO L  45      31.350   6.584  37.428  1.00 47.65           C  
ATOM    338  CD  PRO L  45      32.041   6.709  39.734  1.00 47.37           C  
ATOM    339  CB  PRO L  45      32.526   5.625  37.618  1.00 48.75           C  
ATOM    340  CG  PRO L  45      33.198   6.094  38.925  1.00 48.22           C  
ATOM    341  C   PRO L  45      30.190   5.930  36.735  1.00 48.90           C  
ATOM    342  O   PRO L  45      29.882   6.319  35.613  1.00 51.81           O  
ATOM    343  N   GLY L  46      29.546   4.934  37.358  1.00 48.53           N  
ATOM    344  CA  GLY L  46      28.465   4.203  36.761  1.00 49.86           C  
ATOM    345  C   GLY L  46      27.182   4.971  36.666  1.00 50.24           C  
ATOM    346  O   GLY L  46      26.392   4.720  35.759  1.00 51.85           O  
ATOM    347  N   GLN L  47      26.926   5.900  37.606  1.00 47.34           N  
ATOM    348  CA  GLN L  47      25.592   6.410  37.786  1.00 44.41           C  
ATOM    349  CB  GLN L  47      25.231   6.481  39.269  1.00 46.85           C  
ATOM    350  CG  GLN L  47      25.326   5.124  39.954  0.80 55.57           C  
ATOM    351  CD  GLN L  47      25.460   5.386  41.442  0.80 58.87           C  
ATOM    352  OE1 GLN L  47      24.616   6.032  42.059  0.80 59.50           O  
ATOM    353  NE2 GLN L  47      26.572   4.873  42.034  0.80 60.61           N  
ATOM    354  C   GLN L  47      25.347   7.781  37.243  1.00 41.46           C  
ATOM    355  O   GLN L  47      26.199   8.416  36.623  1.00 41.20           O  
ATOM    356  N   SER L  48      24.088   8.234  37.453  1.00 37.99           N  
ATOM    357  CA  SER L  48      23.611   9.527  37.062  1.00 36.52           C  
ATOM    358  CB  SER L  48      22.079   9.617  36.972  1.00 37.52           C  
ATOM    359  OG  SER L  48      21.597   8.721  35.984  1.00 45.00           O  
ATOM    360  C   SER L  48      24.062  10.507  38.104  1.00 34.61           C  
ATOM    361  O   SER L  48      24.505  10.115  39.182  1.00 36.87           O  
ATOM    362  N   PRO L  49      23.974  11.780  37.810  1.00 33.41           N  
ATOM    363  CA  PRO L  49      24.426  12.755  38.761  1.00 31.61           C  
ATOM    364  CD  PRO L  49      24.149  12.232  36.440  1.00 31.33           C  
ATOM    365  CB  PRO L  49      24.549  14.064  37.985  1.00 29.98           C  
ATOM    366  CG  PRO L  49      24.832  13.605  36.543  1.00 30.77           C  
ATOM    367  C   PRO L  49      23.467  12.832  39.908  1.00 31.98           C  
ATOM    368  O   PRO L  49      22.311  12.452  39.736  1.00 34.28           O  
ATOM    369  N   LYS L  50      23.931  13.285  41.090  1.00 32.80           N  
ATOM    370  CA  LYS L  50      23.059  13.431  42.221  1.00 34.15           C  
ATOM    371  CB  LYS L  50      23.381  12.467  43.376  1.00 39.12           C  
ATOM    372  CG  LYS L  50      23.128  11.002  43.021  1.00 45.28           C  
ATOM    373  CD  LYS L  50      23.751  10.002  43.997  1.00 51.26           C  
ATOM    374  CE  LYS L  50      22.737   9.247  44.861  1.00 52.97           C  
ATOM    375  NZ  LYS L  50      23.420   8.170  45.613  1.00 54.57           N1+
ATOM    376  C   LYS L  50      23.241  14.823  42.741  1.00 33.39           C  
ATOM    377  O   LYS L  50      24.345  15.364  42.711  1.00 35.49           O  
ATOM    378  N   LEU L  51      22.145  15.428  43.240  1.00 33.56           N  
ATOM    379  CA  LEU L  51      22.136  16.789  43.718  1.00 33.85           C  
ATOM    380  CB  LEU L  51      20.725  17.373  43.833  1.00 33.16           C  
ATOM    381  CG  LEU L  51      20.669  18.692  44.632  1.00 33.34           C  
ATOM    382  CD1 LEU L  51      21.624  19.765  44.079  1.00 34.26           C  
ATOM    383  CD2 LEU L  51      19.217  19.185  44.764  1.00 36.44           C  
ATOM    384  C   LEU L  51      22.702  16.897  45.099  1.00 34.84           C  
ATOM    385  O   LEU L  51      22.180  16.281  46.025  1.00 37.62           O  
ATOM    386  N   LEU L  52      23.860  17.581  45.245  1.00 33.82           N  
ATOM    387  CA  LEU L  52      24.424  17.889  46.535  1.00 33.67           C  
ATOM    388  CB  LEU L  52      25.957  17.981  46.488  1.00 33.58           C  
ATOM    389  CG  LEU L  52      26.629  16.656  46.084  1.00 35.09           C  
ATOM    390  CD1 LEU L  52      28.156  16.806  46.055  1.00 34.53           C  
ATOM    391  CD2 LEU L  52      26.168  15.486  46.968  1.00 35.33           C  
ATOM    392  C   LEU L  52      23.927  19.178  47.144  1.00 33.73           C  
ATOM    393  O   LEU L  52      23.403  19.200  48.258  1.00 36.86           O  
ATOM    394  N   ILE L  53      24.059  20.303  46.397  1.00 34.19           N  
ATOM    395  CA  ILE L  53      23.772  21.595  46.962  1.00 34.44           C  
ATOM    396  CB  ILE L  53      25.012  22.354  47.331  1.00 34.27           C  
ATOM    397  CG1 ILE L  53      25.755  21.604  48.447  1.00 37.49           C  
ATOM    398  CG2 ILE L  53      24.613  23.790  47.701  1.00 34.89           C  
ATOM    399  CD1 ILE L  53      27.157  22.134  48.728  1.00 40.40           C  
ATOM    400  C   ILE L  53      23.001  22.406  45.972  1.00 37.06           C  
ATOM    401  O   ILE L  53      23.198  22.288  44.764  1.00 37.62           O  
ATOM    402  N   TYR L  54      22.069  23.247  46.470  1.00 36.85           N  
ATOM    403  CA  TYR L  54      21.315  24.055  45.559  1.00 38.23           C  
ATOM    404  CB  TYR L  54      19.889  23.526  45.289  1.00 38.23           C  
ATOM    405  CG  TYR L  54      18.960  23.840  46.411  1.00 41.87           C  
ATOM    406  CD1 TYR L  54      18.974  23.142  47.594  1.00 43.41           C  
ATOM    407  CD2 TYR L  54      18.065  24.870  46.265  1.00 41.65           C  
ATOM    408  CE1 TYR L  54      18.093  23.462  48.603  1.00 43.88           C  
ATOM    409  CE2 TYR L  54      17.183  25.197  47.265  1.00 41.82           C  
ATOM    410  CZ  TYR L  54      17.196  24.490  48.440  1.00 42.68           C  
ATOM    411  OH  TYR L  54      16.292  24.822  49.470  1.00 44.37           O  
ATOM    412  C   TYR L  54      21.245  25.442  46.128  1.00 39.14           C  
ATOM    413  O   TYR L  54      21.371  25.634  47.334  1.00 37.99           O  
ATOM    414  N   LYS L  55      21.118  26.450  45.250  1.00 30.02           N  
ATOM    415  CA  LYS L  55      21.076  27.821  45.677  1.00 29.36           C  
ATOM    416  CB  LYS L  55      19.877  28.152  46.578  1.00 28.91           C  
ATOM    417  CG  LYS L  55      18.541  28.121  45.836  1.00 27.44           C  
ATOM    418  CD  LYS L  55      17.332  28.130  46.769  1.00 28.73           C  
ATOM    419  CE  LYS L  55      17.167  29.436  47.549  1.00 31.41           C  
ATOM    420  NZ  LYS L  55      15.965  29.356  48.407  1.00 27.51           N1+
ATOM    421  C   LYS L  55      22.334  28.216  46.394  1.00 27.81           C  
ATOM    422  O   LYS L  55      22.308  28.972  47.365  1.00 30.93           O  
ATOM    423  N   VAL L  56      23.474  27.707  45.911  1.00 26.01           N  
ATOM    424  CA  VAL L  56      24.801  28.049  46.344  1.00 24.08           C  
ATOM    425  CB  VAL L  56      25.014  29.534  46.437  1.00 22.05           C  
ATOM    426  CG1 VAL L  56      26.445  29.793  46.940  1.00 15.39           C  
ATOM    427  CG2 VAL L  56      24.709  30.170  45.070  1.00 20.48           C  
ATOM    428  C   VAL L  56      25.169  27.455  47.675  1.00 24.14           C  
ATOM    429  O   VAL L  56      26.324  27.068  47.853  1.00 27.82           O  
ATOM    430  N   SER L  57      24.234  27.265  48.628  1.00 25.10           N  
ATOM    431  CA  SER L  57      24.764  26.758  49.867  1.00 26.23           C  
ATOM    432  CB  SER L  57      25.121  27.876  50.859  1.00 27.88           C  
ATOM    433  OG  SER L  57      23.959  28.615  51.203  1.00 26.91           O  
ATOM    434  C   SER L  57      23.781  25.864  50.556  1.00 27.37           C  
ATOM    435  O   SER L  57      24.033  25.406  51.670  1.00 30.20           O  
ATOM    436  N   ASN L  58      22.652  25.535  49.911  1.00 40.03           N  
ATOM    437  CA  ASN L  58      21.682  24.748  50.615  1.00 38.51           C  
ATOM    438  CB  ASN L  58      20.230  25.120  50.269  1.00 41.28           C  
ATOM    439  CG  ASN L  58      19.963  26.485  50.882  1.00 44.00           C  
ATOM    440  OD1 ASN L  58      19.845  26.615  52.099  1.00 47.66           O  
ATOM    441  ND2 ASN L  58      19.877  27.534  50.021  1.00 47.13           N  
ATOM    442  C   ASN L  58      21.892  23.315  50.261  1.00 38.24           C  
ATOM    443  O   ASN L  58      21.940  22.945  49.090  1.00 40.08           O  
ATOM    444  N   ARG L  59      22.042  22.465  51.293  1.00 36.63           N  
ATOM    445  CA  ARG L  59      22.278  21.069  51.068  1.00 37.31           C  
ATOM    446  CB  ARG L  59      22.957  20.369  52.257  1.00 39.68           C  
ATOM    447  CG  ARG L  59      24.413  20.805  52.435  1.00 45.30           C  
ATOM    448  CD  ARG L  59      25.112  20.213  53.661  1.00 47.71           C  
ATOM    449  NE  ARG L  59      24.531  20.862  54.871  1.00 51.29           N  
ATOM    450  CZ  ARG L  59      23.455  20.309  55.503  1.00 53.60           C  
ATOM    451  NH1 ARG L  59      22.943  19.124  55.059  1.00 53.18           N1+
ATOM    452  NH2 ARG L  59      22.896  20.932  56.581  1.00 53.85           N  
ATOM    453  C   ARG L  59      20.972  20.393  50.814  1.00 36.52           C  
ATOM    454  O   ARG L  59      19.966  20.680  51.460  1.00 39.56           O  
ATOM    455  N   PHE L  60      20.975  19.460  49.843  1.00 37.13           N  
ATOM    456  CA  PHE L  60      19.800  18.713  49.503  1.00 39.57           C  
ATOM    457  CB  PHE L  60      19.931  18.019  48.133  1.00 37.47           C  
ATOM    458  CG  PHE L  60      18.632  17.391  47.767  1.00 36.02           C  
ATOM    459  CD1 PHE L  60      17.554  18.177  47.432  1.00 38.53           C  
ATOM    460  CD2 PHE L  60      18.499  16.020  47.721  1.00 37.15           C  
ATOM    461  CE1 PHE L  60      16.353  17.607  47.084  1.00 38.09           C  
ATOM    462  CE2 PHE L  60      17.298  15.445  47.374  1.00 35.72           C  
ATOM    463  CZ  PHE L  60      16.222  16.239  47.059  1.00 37.29           C  
ATOM    464  C   PHE L  60      19.635  17.690  50.581  1.00 41.63           C  
ATOM    465  O   PHE L  60      20.607  17.288  51.217  1.00 41.46           O  
ATOM    466  N   SER L  61      18.386  17.256  50.838  1.00 44.48           N  
ATOM    467  CA  SER L  61      18.165  16.332  51.910  1.00 46.40           C  
ATOM    468  CB  SER L  61      16.682  15.978  52.118  1.00 49.06           C  
ATOM    469  OG  SER L  61      16.173  15.315  50.971  1.00 56.09           O  
ATOM    470  C   SER L  61      18.901  15.068  51.619  1.00 46.68           C  
ATOM    471  O   SER L  61      18.934  14.595  50.484  1.00 48.30           O  
ATOM    472  N   GLY L  62      19.522  14.493  52.669  1.00 45.42           N  
ATOM    473  CA  GLY L  62      20.232  13.252  52.554  1.00 44.35           C  
ATOM    474  C   GLY L  62      21.696  13.513  52.371  1.00 44.92           C  
ATOM    475  O   GLY L  62      22.511  12.606  52.526  1.00 47.12           O  
ATOM    476  N   VAL L  63      22.075  14.765  52.045  1.00 43.20           N  
ATOM    477  CA  VAL L  63      23.462  15.073  51.813  1.00 45.44           C  
ATOM    478  CB  VAL L  63      23.651  16.347  51.035  1.00 46.12           C  
ATOM    479  CG1 VAL L  63      25.153  16.659  50.930  1.00 44.27           C  
ATOM    480  CG2 VAL L  63      22.959  16.192  49.671  1.00 42.72           C  
ATOM    481  C   VAL L  63      24.139  15.241  53.141  1.00 46.01           C  
ATOM    482  O   VAL L  63      23.608  15.885  54.042  1.00 48.72           O  
ATOM    483  N   PRO L  64      25.316  14.680  53.276  1.00 45.87           N  
ATOM    484  CA  PRO L  64      26.030  14.771  54.524  1.00 45.05           C  
ATOM    485  CD  PRO L  64      25.640  13.458  52.557  1.00 44.63           C  
ATOM    486  CB  PRO L  64      27.157  13.746  54.438  1.00 45.70           C  
ATOM    487  CG  PRO L  64      26.603  12.683  53.473  1.00 45.32           C  
ATOM    488  C   PRO L  64      26.508  16.168  54.792  1.00 45.58           C  
ATOM    489  O   PRO L  64      26.792  16.903  53.849  1.00 44.94           O  
ATOM    490  N   ASP L  65      26.657  16.520  56.082  1.00 47.25           N  
ATOM    491  CA  ASP L  65      27.008  17.827  56.570  1.00 48.39           C  
ATOM    492  CB  ASP L  65      27.092  17.893  58.104  1.00 54.26           C  
ATOM    493  CG  ASP L  65      25.713  17.658  58.699  1.00 59.18           C  
ATOM    494  OD1 ASP L  65      24.773  17.377  57.910  1.00 61.97           O  
ATOM    495  OD2 ASP L  65      25.581  17.756  59.948  1.00 64.04           O1-
ATOM    496  C   ASP L  65      28.375  18.192  56.092  1.00 47.66           C  
ATOM    497  O   ASP L  65      28.752  19.362  56.100  1.00 48.46           O  
ATOM    498  N   ARG L  66      29.167  17.187  55.695  1.00 46.27           N  
ATOM    499  CA  ARG L  66      30.531  17.383  55.293  1.00 46.29           C  
ATOM    500  CB  ARG L  66      31.176  16.096  54.751  1.00 47.15           C  
ATOM    501  CG  ARG L  66      31.249  14.947  55.753  1.00 51.40           C  
ATOM    502  CD  ARG L  66      31.644  13.619  55.103  1.00 49.70           C  
ATOM    503  NE  ARG L  66      30.576  13.297  54.117  1.00 49.27           N  
ATOM    504  CZ  ARG L  66      30.727  12.278  53.223  1.00 51.34           C  
ATOM    505  NH1 ARG L  66      31.851  11.506  53.240  1.00 52.37           N1+
ATOM    506  NH2 ARG L  66      29.753  12.032  52.301  1.00 47.47           N  
ATOM    507  C   ARG L  66      30.565  18.347  54.146  1.00 44.49           C  
ATOM    508  O   ARG L  66      31.537  19.086  53.984  1.00 44.30           O  
ATOM    509  N   PHE L  67      29.523  18.325  53.292  1.00 43.09           N  
ATOM    510  CA  PHE L  67      29.490  19.160  52.122  1.00 41.49           C  
ATOM    511  CB  PHE L  67      28.606  18.581  51.003  1.00 39.63           C  
ATOM    512  CG  PHE L  67      29.196  17.292  50.542  1.00 39.38           C  
ATOM    513  CD1 PHE L  67      30.210  17.280  49.614  1.00 39.41           C  
ATOM    514  CD2 PHE L  67      28.733  16.092  51.032  1.00 39.12           C  
ATOM    515  CE1 PHE L  67      30.754  16.094  49.183  1.00 39.81           C  
ATOM    516  CE2 PHE L  67      29.275  14.903  50.604  1.00 40.78           C  
ATOM    517  CZ  PHE L  67      30.289  14.900  49.678  1.00 39.97           C  
ATOM    518  C   PHE L  67      28.915  20.507  52.461  1.00 40.53           C  
ATOM    519  O   PHE L  67      27.920  20.613  53.176  1.00 41.90           O  
ATOM    520  N   SER L  68      29.549  21.583  51.942  1.00 39.65           N  
ATOM    521  CA  SER L  68      29.071  22.920  52.166  1.00 41.08           C  
ATOM    522  CB  SER L  68      29.804  23.672  53.291  1.00 42.58           C  
ATOM    523  OG  SER L  68      29.586  23.044  54.545  1.00 46.43           O  
ATOM    524  C   SER L  68      29.342  23.704  50.920  1.00 42.13           C  
ATOM    525  O   SER L  68      30.318  23.452  50.215  1.00 43.67           O  
ATOM    526  N   GLY L  69      28.478  24.696  50.624  1.00 41.95           N  
ATOM    527  CA  GLY L  69      28.701  25.506  49.462  1.00 40.13           C  
ATOM    528  C   GLY L  69      28.691  26.936  49.898  1.00 41.48           C  
ATOM    529  O   GLY L  69      28.049  27.290  50.885  1.00 43.15           O  
ATOM    530  N   SER L  70      29.416  27.801  49.158  1.00 43.04           N  
ATOM    531  CA  SER L  70      29.480  29.197  49.488  1.00 46.06           C  
ATOM    532  CB  SER L  70      30.523  29.509  50.573  1.00 47.32           C  
ATOM    533  OG  SER L  70      31.809  29.094  50.136  1.00 51.62           O  
ATOM    534  C   SER L  70      29.876  29.945  48.251  1.00 48.21           C  
ATOM    535  O   SER L  70      30.163  29.343  47.217  1.00 48.87           O  
ATOM    536  N   GLY L  71      29.872  31.293  48.317  1.00 50.49           N  
ATOM    537  CA  GLY L  71      30.281  32.075  47.181  1.00 51.69           C  
ATOM    538  C   GLY L  71      29.188  33.034  46.845  1.00 52.63           C  
ATOM    539  O   GLY L  71      28.098  32.979  47.416  1.00 54.33           O  
ATOM    540  N   SER L  72      29.460  33.964  45.908  1.00 54.37           N  
ATOM    541  CA  SER L  72      28.420  34.871  45.528  1.00 57.80           C  
ATOM    542  CB  SER L  72      28.272  36.070  46.477  1.00 60.27           C  
ATOM    543  OG  SER L  72      27.225  36.917  46.032  1.00 64.57           O  
ATOM    544  C   SER L  72      28.736  35.419  44.175  1.00 58.09           C  
ATOM    545  O   SER L  72      29.893  35.471  43.759  1.00 57.65           O  
ATOM    546  N   GLY L  73      27.690  35.832  43.437  1.00 56.69           N  
ATOM    547  CA  GLY L  73      27.903  36.461  42.171  1.00 56.36           C  
ATOM    548  C   GLY L  73      28.600  35.523  41.236  1.00 55.65           C  
ATOM    549  O   GLY L  73      27.978  34.623  40.674  1.00 55.94           O  
ATOM    550  N   THR L  74      29.874  35.849  40.928  1.00 54.43           N  
ATOM    551  CA  THR L  74      30.757  35.133  40.044  1.00 52.66           C  
ATOM    552  CB  THR L  74      31.833  36.010  39.478  1.00 54.05           C  
ATOM    553  OG1 THR L  74      32.662  36.509  40.518  1.00 57.91           O  
ATOM    554  CG2 THR L  74      31.171  37.177  38.729  1.00 53.39           C  
ATOM    555  C   THR L  74      31.445  33.925  40.623  1.00 51.55           C  
ATOM    556  O   THR L  74      31.607  32.929  39.920  1.00 50.51           O  
ATOM    557  N   ASP L  75      31.917  33.959  41.891  1.00 51.74           N  
ATOM    558  CA  ASP L  75      32.702  32.816  42.283  1.00 52.27           C  
ATOM    559  CB  ASP L  75      34.188  33.098  42.580  1.00 55.87           C  
ATOM    560  CG  ASP L  75      34.317  34.081  43.722  1.00 64.12           C  
ATOM    561  OD1 ASP L  75      33.509  35.043  43.759  1.00 67.80           O  
ATOM    562  OD2 ASP L  75      35.228  33.884  44.570  1.00 69.96           O1-
ATOM    563  C   ASP L  75      32.085  32.059  43.413  1.00 49.35           C  
ATOM    564  O   ASP L  75      31.582  32.633  44.378  1.00 50.73           O  
ATOM    565  N   PHE L  76      32.113  30.712  43.297  1.00 47.58           N  
ATOM    566  CA  PHE L  76      31.507  29.879  44.294  1.00 45.51           C  
ATOM    567  CB  PHE L  76      30.227  29.180  43.818  1.00 43.88           C  
ATOM    568  CG  PHE L  76      29.356  30.245  43.258  1.00 44.02           C  
ATOM    569  CD1 PHE L  76      28.719  31.153  44.067  1.00 45.77           C  
ATOM    570  CD2 PHE L  76      29.214  30.359  41.901  1.00 46.09           C  
ATOM    571  CE1 PHE L  76      27.926  32.140  43.530  1.00 46.11           C  
ATOM    572  CE2 PHE L  76      28.420  31.341  41.364  1.00 46.70           C  
ATOM    573  CZ  PHE L  76      27.768  32.236  42.173  1.00 47.91           C  
ATOM    574  C   PHE L  76      32.471  28.792  44.645  1.00 45.39           C  
ATOM    575  O   PHE L  76      33.376  28.480  43.872  1.00 46.78           O  
ATOM    576  N   THR L  77      32.303  28.190  45.845  1.00 44.78           N  
ATOM    577  CA  THR L  77      33.204  27.153  46.250  1.00 43.77           C  
ATOM    578  CB  THR L  77      34.249  27.642  47.213  1.00 43.98           C  
ATOM    579  OG1 THR L  77      34.979  28.712  46.630  1.00 47.68           O  
ATOM    580  CG2 THR L  77      35.197  26.479  47.553  1.00 43.90           C  
ATOM    581  C   THR L  77      32.436  26.056  46.927  1.00 43.33           C  
ATOM    582  O   THR L  77      31.467  26.301  47.645  1.00 45.23           O  
ATOM    583  N   LEU L  78      32.861  24.800  46.687  1.00 42.20           N  
ATOM    584  CA  LEU L  78      32.288  23.645  47.316  1.00 42.03           C  
ATOM    585  CB  LEU L  78      31.916  22.542  46.312  1.00 38.17           C  
ATOM    586  CG  LEU L  78      31.307  21.284  46.957  1.00 36.82           C  
ATOM    587  CD1 LEU L  78      29.966  21.598  47.636  1.00 38.96           C  
ATOM    588  CD2 LEU L  78      31.211  20.128  45.948  1.00 34.72           C  
ATOM    589  C   LEU L  78      33.370  23.099  48.190  1.00 43.07           C  
ATOM    590  O   LEU L  78      34.510  22.966  47.749  1.00 42.84           O  
ATOM    591  N   LYS L  79      33.059  22.785  49.463  1.00 44.27           N  
ATOM    592  CA  LYS L  79      34.095  22.285  50.321  1.00 46.37           C  
ATOM    593  CB  LYS L  79      34.454  23.225  51.484  1.00 49.73           C  
ATOM    594  CG  LYS L  79      35.162  24.501  51.033  1.00 54.36           C  
ATOM    595  CD  LYS L  79      35.311  25.538  52.145  1.00 59.05           C  
ATOM    596  CE  LYS L  79      33.997  26.226  52.506  1.00 62.02           C  
ATOM    597  NZ  LYS L  79      33.507  26.999  51.346  1.00 64.82           N1+
ATOM    598  C   LYS L  79      33.646  21.002  50.936  1.00 45.85           C  
ATOM    599  O   LYS L  79      32.480  20.835  51.288  1.00 46.19           O  
ATOM    600  N   ILE L  80      34.588  20.047  51.056  1.00 45.36           N  
ATOM    601  CA  ILE L  80      34.307  18.797  51.693  1.00 46.62           C  
ATOM    602  CB  ILE L  80      34.598  17.622  50.808  1.00 44.48           C  
ATOM    603  CG1 ILE L  80      33.846  17.771  49.474  1.00 45.39           C  
ATOM    604  CG2 ILE L  80      34.203  16.348  51.574  1.00 44.35           C  
ATOM    605  CD1 ILE L  80      34.342  16.830  48.378  1.00 45.51           C  
ATOM    606  C   ILE L  80      35.253  18.744  52.860  1.00 50.48           C  
ATOM    607  O   ILE L  80      36.469  18.699  52.681  1.00 51.51           O  
ATOM    608  N   SER L  81      34.710  18.745  54.091  1.00 53.64           N  
ATOM    609  CA  SER L  81      35.512  18.839  55.283  1.00 56.28           C  
ATOM    610  CB  SER L  81      34.661  18.961  56.561  1.00 56.97           C  
ATOM    611  OG  SER L  81      33.847  17.811  56.735  1.00 57.51           O  
ATOM    612  C   SER L  81      36.436  17.679  55.440  1.00 57.00           C  
ATOM    613  O   SER L  81      37.637  17.879  55.612  1.00 58.84           O  
ATOM    614  N   ARG L  82      35.907  16.441  55.426  1.00 57.16           N  
ATOM    615  CA  ARG L  82      36.757  15.293  55.511  1.00 58.64           C  
ATOM    616  CB  ARG L  82      36.690  14.546  56.850  1.00 62.81           C  
ATOM    617  CG  ARG L  82      37.577  13.302  56.846  1.00 71.29           C  
ATOM    618  CD  ARG L  82      37.557  12.517  58.151  1.00 78.90           C  
ATOM    619  NE  ARG L  82      38.331  13.308  59.145  1.00 85.03           N  
ATOM    620  CZ  ARG L  82      38.430  12.836  60.420  1.00 86.03           C  
ATOM    621  NH1 ARG L  82      37.805  11.667  60.741  1.00 85.30           N1+
ATOM    622  NH2 ARG L  82      39.137  13.525  61.362  1.00 87.23           N  
ATOM    623  C   ARG L  82      36.286  14.359  54.452  1.00 55.54           C  
ATOM    624  O   ARG L  82      35.193  13.800  54.538  1.00 55.13           O  
ATOM    625  N   VAL L  83      37.125  14.151  53.423  1.00 51.76           N  
ATOM    626  CA  VAL L  83      36.735  13.333  52.317  1.00 48.97           C  
ATOM    627  CB  VAL L  83      37.592  13.501  51.096  1.00 49.53           C  
ATOM    628  CG1 VAL L  83      37.303  14.867  50.463  1.00 47.09           C  
ATOM    629  CG2 VAL L  83      39.058  13.356  51.523  1.00 48.32           C  
ATOM    630  C   VAL L  83      36.748  11.895  52.697  1.00 48.70           C  
ATOM    631  O   VAL L  83      37.648  11.409  53.380  1.00 49.73           O  
ATOM    632  N   GLU L  84      35.703  11.182  52.240  1.00 49.23           N  
ATOM    633  CA  GLU L  84      35.565   9.783  52.486  1.00 50.25           C  
ATOM    634  CB  GLU L  84      34.268   9.430  53.236  1.00 50.71           C  
ATOM    635  CG  GLU L  84      34.252  10.052  54.639  1.00 52.19           C  
ATOM    636  CD  GLU L  84      32.968   9.679  55.364  1.00 52.70           C  
ATOM    637  OE1 GLU L  84      32.299   8.708  54.925  0.80 54.67           O  
ATOM    638  OE2 GLU L  84      32.641  10.362  56.372  0.80 53.34           O1-
ATOM    639  C   GLU L  84      35.588   9.131  51.139  1.00 49.45           C  
ATOM    640  O   GLU L  84      35.527   9.806  50.112  1.00 47.81           O  
ATOM    641  N   ALA L  85      35.706   7.793  51.112  1.00 49.51           N  
ATOM    642  CA  ALA L  85      35.851   7.043  49.894  1.00 49.61           C  
ATOM    643  CB  ALA L  85      36.022   5.535  50.145  1.00 48.92           C  
ATOM    644  C   ALA L  85      34.654   7.221  49.008  1.00 49.14           C  
ATOM    645  O   ALA L  85      34.784   7.273  47.787  1.00 49.24           O  
ATOM    646  N   GLU L  86      33.449   7.313  49.595  1.00 48.65           N  
ATOM    647  CA  GLU L  86      32.231   7.406  48.835  1.00 46.60           C  
ATOM    648  CB  GLU L  86      30.967   7.345  49.715  1.00 48.64           C  
ATOM    649  CG  GLU L  86      30.854   8.463  50.751  1.00 57.72           C  
ATOM    650  CD  GLU L  86      29.674   8.140  51.654  1.00 62.29           C  
ATOM    651  OE1 GLU L  86      29.457   6.928  51.920  1.00 66.12           O  
ATOM    652  OE2 GLU L  86      28.974   9.092  52.090  1.00 64.11           O1-
ATOM    653  C   GLU L  86      32.205   8.673  48.031  1.00 44.33           C  
ATOM    654  O   GLU L  86      31.532   8.747  47.006  1.00 44.19           O  
ATOM    655  N   ASP L  87      32.919   9.708  48.502  1.00 42.55           N  
ATOM    656  CA  ASP L  87      32.976  11.032  47.939  1.00 41.15           C  
ATOM    657  CB  ASP L  87      33.710  12.021  48.863  1.00 41.59           C  
ATOM    658  CG  ASP L  87      32.853  12.206  50.105  1.00 43.70           C  
ATOM    659  OD1 ASP L  87      31.672  11.768  50.075  1.00 44.85           O  
ATOM    660  OD2 ASP L  87      33.363  12.786  51.099  1.00 46.49           O1-
ATOM    661  C   ASP L  87      33.655  11.074  46.595  1.00 40.08           C  
ATOM    662  O   ASP L  87      33.493  12.042  45.857  1.00 39.72           O  
ATOM    663  N   LEU L  88      34.480  10.068  46.250  1.00 40.07           N  
ATOM    664  CA  LEU L  88      35.224  10.107  45.017  1.00 39.03           C  
ATOM    665  CB  LEU L  88      36.137   8.881  44.846  1.00 41.36           C  
ATOM    666  CG  LEU L  88      37.155   8.693  45.988  1.00 42.55           C  
ATOM    667  CD1 LEU L  88      38.038   7.457  45.753  1.00 40.64           C  
ATOM    668  CD2 LEU L  88      37.971   9.971  46.241  1.00 38.78           C  
ATOM    669  C   LEU L  88      34.266  10.107  43.865  1.00 37.48           C  
ATOM    670  O   LEU L  88      33.266   9.388  43.878  1.00 38.01           O  
ATOM    671  N   GLY L  89      34.557  10.922  42.827  1.00 35.34           N  
ATOM    672  CA  GLY L  89      33.706  10.998  41.674  1.00 35.06           C  
ATOM    673  C   GLY L  89      33.948  12.323  41.017  1.00 35.96           C  
ATOM    674  O   GLY L  89      34.932  13.001  41.308  1.00 38.72           O  
ATOM    675  N   VAL L  90      33.042  12.730  40.100  1.00 34.11           N  
ATOM    676  CA  VAL L  90      33.211  13.981  39.413  1.00 32.24           C  
ATOM    677  CB  VAL L  90      33.020  13.868  37.927  1.00 33.31           C  
ATOM    678  CG1 VAL L  90      33.209  15.256  37.291  1.00 31.29           C  
ATOM    679  CG2 VAL L  90      33.992  12.804  37.390  1.00 30.66           C  
ATOM    680  C   VAL L  90      32.192  14.949  39.941  1.00 32.50           C  
ATOM    681  O   VAL L  90      31.022  14.608  40.108  1.00 34.52           O  
ATOM    682  N   TYR L  91      32.622  16.203  40.203  1.00 33.04           N  
ATOM    683  CA  TYR L  91      31.757  17.208  40.758  1.00 34.46           C  
ATOM    684  CB  TYR L  91      32.361  17.943  41.968  1.00 35.33           C  
ATOM    685  CG  TYR L  91      32.435  17.000  43.121  1.00 34.72           C  
ATOM    686  CD1 TYR L  91      33.493  16.135  43.277  1.00 38.50           C  
ATOM    687  CD2 TYR L  91      31.434  16.986  44.059  1.00 36.08           C  
ATOM    688  CE1 TYR L  91      33.545  15.273  44.350  1.00 39.05           C  
ATOM    689  CE2 TYR L  91      31.478  16.129  45.132  1.00 38.24           C  
ATOM    690  CZ  TYR L  91      32.536  15.267  45.279  1.00 38.52           C  
ATOM    691  OH  TYR L  91      32.586  14.388  46.380  1.00 39.89           O  
ATOM    692  C   TYR L  91      31.509  18.251  39.714  1.00 37.33           C  
ATOM    693  O   TYR L  91      32.431  18.675  39.017  1.00 38.76           O  
ATOM    694  N   TYR L  92      30.235  18.677  39.567  1.00 36.65           N  
ATOM    695  CA  TYR L  92      29.925  19.672  38.579  1.00 34.12           C  
ATOM    696  CB  TYR L  92      28.930  19.234  37.488  1.00 33.92           C  
ATOM    697  CG  TYR L  92      29.357  17.991  36.791  1.00 32.25           C  
ATOM    698  CD1 TYR L  92      30.315  18.002  35.807  1.00 34.53           C  
ATOM    699  CD2 TYR L  92      28.779  16.798  37.139  1.00 31.86           C  
ATOM    700  CE1 TYR L  92      30.685  16.837  35.178  1.00 31.60           C  
ATOM    701  CE2 TYR L  92      29.142  15.630  36.514  1.00 30.73           C  
ATOM    702  CZ  TYR L  92      30.097  15.649  35.527  1.00 30.01           C  
ATOM    703  OH  TYR L  92      30.479  14.457  34.877  1.00 40.03           O  
ATOM    704  C   TYR L  92      29.172  20.783  39.243  1.00 36.31           C  
ATOM    705  O   TYR L  92      28.314  20.547  40.094  1.00 38.35           O  
ATOM    706  N   CYS L  93      29.480  22.040  38.862  1.00 36.09           N  
ATOM    707  CA  CYS L  93      28.704  23.159  39.310  1.00 34.99           C  
ATOM    708  CB  CYS L  93      29.535  24.428  39.611  1.00 36.59           C  
ATOM    709  SG  CYS L  93      30.567  24.980  38.219  1.00 42.19           S  
ATOM    710  C   CYS L  93      27.745  23.442  38.187  1.00 36.32           C  
ATOM    711  O   CYS L  93      28.029  23.125  37.034  1.00 34.96           O  
ATOM    712  N   PHE L  94      26.561  24.013  38.491  1.00 37.25           N  
ATOM    713  CA  PHE L  94      25.561  24.229  37.474  1.00 33.97           C  
ATOM    714  CB  PHE L  94      24.486  23.126  37.520  1.00 34.14           C  
ATOM    715  CG  PHE L  94      23.396  23.368  36.528  1.00 35.76           C  
ATOM    716  CD1 PHE L  94      23.546  23.010  35.207  1.00 34.15           C  
ATOM    717  CD2 PHE L  94      22.209  23.932  36.935  1.00 37.03           C  
ATOM    718  CE1 PHE L  94      22.532  23.225  34.304  1.00 32.92           C  
ATOM    719  CE2 PHE L  94      21.190  24.148  36.038  1.00 37.32           C  
ATOM    720  CZ  PHE L  94      21.353  23.794  34.722  1.00 35.63           C  
ATOM    721  C   PHE L  94      24.884  25.540  37.739  1.00 35.24           C  
ATOM    722  O   PHE L  94      24.660  25.902  38.894  1.00 36.44           O  
ATOM    723  N   GLN L  95      24.547  26.299  36.669  1.00 35.83           N  
ATOM    724  CA  GLN L  95      23.847  27.541  36.857  1.00 35.26           C  
ATOM    725  CB  GLN L  95      24.624  28.780  36.370  1.00 36.12           C  
ATOM    726  CG  GLN L  95      24.794  28.875  34.855  1.00 36.90           C  
ATOM    727  CD  GLN L  95      23.684  29.770  34.328  1.00 39.75           C  
ATOM    728  OE1 GLN L  95      23.295  30.734  34.984  1.00 40.48           O  
ATOM    729  NE2 GLN L  95      23.156  29.451  33.117  1.00 37.09           N  
ATOM    730  C   GLN L  95      22.540  27.476  36.114  1.00 35.03           C  
ATOM    731  O   GLN L  95      22.494  27.240  34.910  1.00 35.60           O  
ATOM    732  N   GLY L  96      21.449  27.560  36.905  1.00 35.68           N  
ATOM    733  CA  GLY L  96      20.054  27.624  36.568  1.00 36.06           C  
ATOM    734  C   GLY L  96      19.587  28.999  36.192  1.00 37.50           C  
ATOM    735  O   GLY L  96      18.567  29.146  35.529  1.00 37.53           O  
ATOM    736  N   SER L  97      20.268  30.047  36.687  1.00 38.67           N  
ATOM    737  CA  SER L  97      19.760  31.388  36.592  1.00 41.81           C  
ATOM    738  CB  SER L  97      20.732  32.425  37.183  1.00 41.80           C  
ATOM    739  OG  SER L  97      20.955  32.163  38.561  1.00 44.41           O  
ATOM    740  C   SER L  97      19.474  31.809  35.187  1.00 43.32           C  
ATOM    741  O   SER L  97      18.384  32.309  34.909  1.00 43.31           O  
ATOM    742  N   HIS L  98      20.415  31.620  34.246  1.00 43.05           N  
ATOM    743  CA  HIS L  98      20.145  32.181  32.957  1.00 44.63           C  
ATOM    744  ND1 HIS L  98      21.934  34.495  34.661  1.00 57.22           N  
ATOM    745  CG  HIS L  98      21.130  34.399  33.548  1.00 53.43           C  
ATOM    746  CB  HIS L  98      21.161  33.262  32.573  1.00 47.60           C  
ATOM    747  NE2 HIS L  98      20.637  36.299  34.660  1.00 57.91           N  
ATOM    748  CD2 HIS L  98      20.342  35.510  33.564  1.00 55.23           C  
ATOM    749  CE1 HIS L  98      21.599  35.650  35.290  1.00 60.04           C  
ATOM    750  C   HIS L  98      20.148  31.127  31.900  1.00 44.66           C  
ATOM    751  O   HIS L  98      20.835  30.113  31.999  1.00 45.75           O  
ATOM    752  N   VAL L  99      19.332  31.357  30.851  1.00 45.26           N  
ATOM    753  CA  VAL L  99      19.249  30.437  29.758  1.00 45.68           C  
ATOM    754  CB  VAL L  99      17.977  30.569  28.963  1.00 48.60           C  
ATOM    755  CG1 VAL L  99      18.041  29.585  27.782  1.00 46.35           C  
ATOM    756  CG2 VAL L  99      16.766  30.354  29.890  1.00 49.69           C  
ATOM    757  C   VAL L  99      20.384  30.750  28.834  1.00 44.69           C  
ATOM    758  O   VAL L  99      20.726  31.914  28.628  1.00 46.06           O  
ATOM    759  N   PRO L 100      21.012  29.742  28.290  1.00 40.79           N  
ATOM    760  CA  PRO L 100      20.690  28.386  28.630  1.00 36.90           C  
ATOM    761  CD  PRO L 100      21.561  29.852  26.951  1.00 39.50           C  
ATOM    762  CB  PRO L 100      21.092  27.533  27.425  1.00 36.16           C  
ATOM    763  CG  PRO L 100      22.043  28.431  26.619  1.00 37.99           C  
ATOM    764  C   PRO L 100      21.412  28.007  29.883  1.00 35.32           C  
ATOM    765  O   PRO L 100      22.413  28.637  30.216  1.00 35.01           O  
ATOM    766  N   PRO L 101      20.939  27.011  30.578  1.00 33.31           N  
ATOM    767  CA  PRO L 101      21.618  26.599  31.769  1.00 32.90           C  
ATOM    768  CD  PRO L 101      19.521  26.705  30.615  1.00 33.26           C  
ATOM    769  CB  PRO L 101      20.600  25.798  32.582  1.00 32.22           C  
ATOM    770  CG  PRO L 101      19.431  25.540  31.612  1.00 32.48           C  
ATOM    771  C   PRO L 101      22.864  25.878  31.359  1.00 32.05           C  
ATOM    772  O   PRO L 101      22.865  25.233  30.308  1.00 31.73           O  
ATOM    773  N   THR L 102      23.935  25.975  32.158  1.00 36.49           N  
ATOM    774  CA  THR L 102      25.209  25.416  31.823  1.00 36.14           C  
ATOM    775  CB  THR L 102      26.173  26.439  31.297  1.00 37.35           C  
ATOM    776  OG1 THR L 102      26.385  27.457  32.264  1.00 37.75           O  
ATOM    777  CG2 THR L 102      25.589  27.048  30.012  1.00 36.10           C  
ATOM    778  C   THR L 102      25.828  24.782  33.027  1.00 37.66           C  
ATOM    779  O   THR L 102      25.562  25.163  34.168  1.00 37.65           O  
ATOM    780  N   PHE L 103      26.695  23.782  32.771  1.00 36.34           N  
ATOM    781  CA  PHE L 103      27.390  23.063  33.800  1.00 34.10           C  
ATOM    782  CB  PHE L 103      27.397  21.531  33.628  1.00 31.30           C  
ATOM    783  CG  PHE L 103      26.044  20.939  33.824  1.00 33.59           C  
ATOM    784  CD1 PHE L 103      25.138  20.899  32.791  1.00 31.48           C  
ATOM    785  CD2 PHE L 103      25.688  20.403  35.040  1.00 30.10           C  
ATOM    786  CE1 PHE L 103      23.894  20.341  32.974  1.00 33.01           C  
ATOM    787  CE2 PHE L 103      24.446  19.845  35.227  1.00 33.65           C  
ATOM    788  CZ  PHE L 103      23.543  19.814  34.192  1.00 31.98           C  
ATOM    789  C   PHE L 103      28.835  23.424  33.688  1.00 35.71           C  
ATOM    790  O   PHE L 103      29.289  23.916  32.656  1.00 34.83           O  
ATOM    791  N   GLY L 104      29.592  23.205  34.781  1.00 35.94           N  
ATOM    792  CA  GLY L 104      31.008  23.409  34.741  1.00 37.12           C  
ATOM    793  C   GLY L 104      31.574  22.178  34.097  1.00 38.07           C  
ATOM    794  O   GLY L 104      30.852  21.216  33.844  1.00 38.12           O  
ATOM    795  N   GLY L 105      32.892  22.189  33.826  1.00 38.97           N  
ATOM    796  CA  GLY L 105      33.606  21.135  33.153  1.00 38.71           C  
ATOM    797  C   GLY L 105      33.642  19.870  33.958  1.00 37.88           C  
ATOM    798  O   GLY L 105      33.686  18.773  33.402  1.00 38.86           O  
ATOM    799  N   GLY L 106      33.683  19.981  35.295  1.00 38.77           N  
ATOM    800  CA  GLY L 106      33.768  18.803  36.106  1.00 38.15           C  
ATOM    801  C   GLY L 106      35.115  18.786  36.751  1.00 39.16           C  
ATOM    802  O   GLY L 106      36.120  19.165  36.150  1.00 41.62           O  
ATOM    803  N   THR L 107      35.144  18.362  38.028  1.00 39.74           N  
ATOM    804  CA  THR L 107      36.366  18.252  38.765  1.00 38.77           C  
ATOM    805  CB  THR L 107      36.419  19.194  39.937  1.00 38.80           C  
ATOM    806  OG1 THR L 107      36.277  20.533  39.484  1.00 37.20           O  
ATOM    807  CG2 THR L 107      37.763  19.026  40.665  1.00 38.51           C  
ATOM    808  C   THR L 107      36.392  16.852  39.287  1.00 39.35           C  
ATOM    809  O   THR L 107      35.497  16.437  40.020  1.00 38.97           O  
ATOM    810  N   LYS L 108      37.428  16.077  38.923  1.00 39.49           N  
ATOM    811  CA  LYS L 108      37.475  14.717  39.362  1.00 41.34           C  
ATOM    812  CB  LYS L 108      38.218  13.794  38.381  1.00 43.60           C  
ATOM    813  CG  LYS L 108      38.201  12.323  38.796  1.00 47.93           C  
ATOM    814  CD  LYS L 108      38.873  11.378  37.799  1.00 52.24           C  
ATOM    815  CE  LYS L 108      37.920  10.749  36.784  1.00 54.21           C  
ATOM    816  NZ  LYS L 108      38.675   9.859  35.875  1.00 59.14           N1+
ATOM    817  C   LYS L 108      38.220  14.678  40.655  1.00 42.76           C  
ATOM    818  O   LYS L 108      39.340  15.176  40.759  1.00 44.03           O  
ATOM    819  N   LEU L 109      37.595  14.069  41.680  1.00 43.09           N  
ATOM    820  CA  LEU L 109      38.205  13.945  42.969  1.00 43.37           C  
ATOM    821  CB  LEU L 109      37.158  13.904  44.099  1.00 42.65           C  
ATOM    822  CG  LEU L 109      37.724  14.024  45.524  1.00 43.16           C  
ATOM    823  CD1 LEU L 109      38.145  15.465  45.837  1.00 41.53           C  
ATOM    824  CD2 LEU L 109      36.754  13.459  46.568  0.80 42.49           C  
ATOM    825  C   LEU L 109      38.870  12.603  42.950  1.00 43.90           C  
ATOM    826  O   LEU L 109      38.211  11.586  42.745  1.00 44.23           O  
ATOM    827  N   GLU L 110      40.202  12.564  43.148  1.00 45.66           N  
ATOM    828  CA  GLU L 110      40.902  11.312  43.117  1.00 47.12           C  
ATOM    829  CB  GLU L 110      41.778  11.120  41.867  1.00 48.35           C  
ATOM    830  CG  GLU L 110      42.763  12.262  41.617  1.00 52.88           C  
ATOM    831  CD  GLU L 110      43.627  11.884  40.421  1.00 54.66           C  
ATOM    832  OE1 GLU L 110      44.556  11.055  40.604  1.00 55.17           O  
ATOM    833  OE2 GLU L 110      43.375  12.417  39.309  1.00 54.81           O1-
ATOM    834  C   GLU L 110      41.785  11.234  44.322  1.00 47.42           C  
ATOM    835  O   GLU L 110      41.912  12.197  45.075  1.00 46.26           O  
ATOM    836  N   ILE L 111      42.405  10.056  44.539  1.00 46.60           N  
ATOM    837  CA  ILE L 111      43.223   9.841  45.697  1.00 47.49           C  
ATOM    838  CB  ILE L 111      43.152   8.442  46.234  1.00 47.05           C  
ATOM    839  CG1 ILE L 111      41.720   8.124  46.694  1.00 50.16           C  
ATOM    840  CG2 ILE L 111      44.194   8.305  47.357  1.00 50.21           C  
ATOM    841  CD1 ILE L 111      41.490   6.645  46.997  1.00 51.35           C  
ATOM    842  C   ILE L 111      44.654  10.129  45.379  1.00 48.13           C  
ATOM    843  O   ILE L 111      45.179   9.733  44.338  1.00 48.03           O  
ATOM    844  N   LYS L 112      45.314  10.859  46.298  1.00 48.62           N  
ATOM    845  CA  LYS L 112      46.689  11.218  46.145  1.00 48.48           C  
ATOM    846  CB  LYS L 112      47.116  12.318  47.127  1.00 49.94           C  
ATOM    847  CG  LYS L 112      48.511  12.878  46.858  1.00 53.31           C  
ATOM    848  CD  LYS L 112      48.798  14.163  47.637  1.00 57.36           C  
ATOM    849  CE  LYS L 112      50.238  14.663  47.504  1.00 60.35           C  
ATOM    850  NZ  LYS L 112      50.415  15.387  46.225  1.00 63.11           N1+
ATOM    851  C   LYS L 112      47.519   9.980  46.454  1.00 46.77           C  
ATOM    852  O   LYS L 112      47.405   9.462  47.597  1.00 47.32           O  
ATOM    853  OXT LYS L 112      48.277   9.535  45.550  1.00  0.00           O1-
TER     854      LYS L 112 
ATOM    855  N   GLN H 113       8.869   5.782  45.766  1.00 52.41           N1+
ATOM    856  CA  GLN H 113       9.415   7.152  45.670  1.00 51.56           C  
ATOM    857  CB  GLN H 113      10.907   7.163  46.050  1.00 55.71           C  
ATOM    858  CG  GLN H 113      11.184   6.772  47.503  1.00 59.31           C  
ATOM    859  CD  GLN H 113      10.882   7.969  48.394  1.00 66.46           C  
ATOM    860  OE1 GLN H 113      11.759   8.786  48.672  1.00 71.79           O  
ATOM    861  NE2 GLN H 113       9.609   8.081  48.858  1.00 58.38           N  
ATOM    862  C   GLN H 113       9.289   7.667  44.276  1.00 48.74           C  
ATOM    863  O   GLN H 113       8.629   7.068  43.426  1.00 47.78           O  
ATOM    864  N   VAL H 114       9.922   8.825  44.018  1.00 44.56           N  
ATOM    865  CA  VAL H 114       9.888   9.412  42.713  1.00 42.89           C  
ATOM    866  CB  VAL H 114      10.378  10.830  42.712  1.00 41.63           C  
ATOM    867  CG1 VAL H 114      10.453  11.341  41.264  1.00 41.04           C  
ATOM    868  CG2 VAL H 114       9.458  11.652  43.629  1.00 42.91           C  
ATOM    869  C   VAL H 114      10.816   8.622  41.852  1.00 43.65           C  
ATOM    870  O   VAL H 114      11.949   8.349  42.243  1.00 44.15           O  
ATOM    871  N   GLN H 115      10.353   8.219  40.652  1.00 43.18           N  
ATOM    872  CA  GLN H 115      11.226   7.489  39.781  1.00 43.70           C  
ATOM    873  CB  GLN H 115      10.971   5.974  39.699  1.00 46.19           C  
ATOM    874  CG  GLN H 115      11.469   5.178  40.902  1.00 53.96           C  
ATOM    875  CD  GLN H 115      11.395   3.705  40.523  1.00 58.09           C  
ATOM    876  OE1 GLN H 115      10.718   3.327  39.568  1.00 61.56           O  
ATOM    877  NE2 GLN H 115      12.113   2.844  41.291  1.00 62.19           N  
ATOM    878  C   GLN H 115      11.072   7.997  38.388  1.00 41.87           C  
ATOM    879  O   GLN H 115       9.981   8.345  37.941  1.00 41.71           O  
ATOM    880  N   LEU H 116      12.206   8.060  37.674  1.00 39.69           N  
ATOM    881  CA  LEU H 116      12.221   8.436  36.296  1.00 34.91           C  
ATOM    882  CB  LEU H 116      13.156   9.629  36.024  1.00 31.43           C  
ATOM    883  CG  LEU H 116      12.731  10.922  36.749  1.00 32.16           C  
ATOM    884  CD1 LEU H 116      13.689  12.083  36.449  1.00 30.36           C  
ATOM    885  CD2 LEU H 116      11.273  11.281  36.430  1.00 31.63           C  
ATOM    886  C   LEU H 116      12.804   7.249  35.592  1.00 34.85           C  
ATOM    887  O   LEU H 116      13.978   6.937  35.782  1.00 36.37           O  
ATOM    888  N   ARG H 117      12.001   6.546  34.765  1.00 35.43           N  
ATOM    889  CA  ARG H 117      12.511   5.383  34.090  1.00 36.77           C  
ATOM    890  CB  ARG H 117      11.556   4.177  34.072  1.00 38.54           C  
ATOM    891  CG  ARG H 117      12.146   2.994  33.296  1.00 46.99           C  
ATOM    892  CD  ARG H 117      11.112   2.001  32.759  1.00 50.48           C  
ATOM    893  NE  ARG H 117      11.862   0.967  31.989  1.00  0.00           N  
ATOM    894  CZ  ARG H 117      12.302  -0.165  32.611  1.00  0.00           C  
ATOM    895  NH1 ARG H 117      11.964  -0.404  33.912  1.00  0.00           N1+
ATOM    896  NH2 ARG H 117      13.066  -1.064  31.926  1.00  0.00           N  
ATOM    897  C   ARG H 117      12.717   5.735  32.654  1.00 36.02           C  
ATOM    898  O   ARG H 117      11.803   6.217  31.987  1.00 36.96           O  
ATOM    899  N   GLN H 118      13.931   5.481  32.131  1.00 32.38           N  
ATOM    900  CA  GLN H 118      14.214   5.819  30.767  1.00 32.12           C  
ATOM    901  CB  GLN H 118      15.528   6.603  30.594  1.00 28.72           C  
ATOM    902  CG  GLN H 118      15.484   7.992  31.239  1.00 27.93           C  
ATOM    903  CD  GLN H 118      16.823   8.685  31.019  1.00 29.27           C  
ATOM    904  OE1 GLN H 118      17.331   8.749  29.902  1.00 33.85           O  
ATOM    905  NE2 GLN H 118      17.417   9.217  32.120  1.00  6.93           N  
ATOM    906  C   GLN H 118      14.297   4.560  29.957  1.00 32.78           C  
ATOM    907  O   GLN H 118      14.466   3.464  30.489  1.00 34.59           O  
ATOM    908  N   SER H 119      14.176   4.704  28.621  1.00 34.57           N  
ATOM    909  CA  SER H 119      14.175   3.587  27.716  1.00 37.15           C  
ATOM    910  CB  SER H 119      13.802   3.968  26.272  1.00 38.45           C  
ATOM    911  OG  SER H 119      12.493   4.512  26.226  1.00 44.74           O  
ATOM    912  C   SER H 119      15.549   2.992  27.669  1.00 38.47           C  
ATOM    913  O   SER H 119      16.511   3.571  28.167  1.00 40.04           O  
ATOM    914  N   GLY H 120      15.661   1.796  27.051  1.00 41.11           N  
ATOM    915  CA  GLY H 120      16.900   1.065  26.994  1.00 40.78           C  
ATOM    916  C   GLY H 120      17.796   1.630  25.937  1.00 40.98           C  
ATOM    917  O   GLY H 120      17.437   2.517  25.163  1.00 41.57           O  
ATOM    918  N   PRO H 121      18.977   1.063  25.910  1.00 41.56           N  
ATOM    919  CA  PRO H 121      20.044   1.473  25.036  1.00 40.28           C  
ATOM    920  CD  PRO H 121      19.169  -0.291  26.403  1.00 45.31           C  
ATOM    921  CB  PRO H 121      21.183   0.499  25.317  1.00 41.41           C  
ATOM    922  CG  PRO H 121      20.445  -0.793  25.708  1.00 46.38           C  
ATOM    923  C   PRO H 121      19.612   1.389  23.612  1.00 39.71           C  
ATOM    924  O   PRO H 121      18.817   0.513  23.277  1.00 38.89           O  
ATOM    925  N   GLU H 122      20.116   2.294  22.751  1.00 38.02           N  
ATOM    926  CA  GLU H 122      19.693   2.197  21.389  1.00 37.68           C  
ATOM    927  CB  GLU H 122      18.656   3.262  21.016  1.00 36.68           C  
ATOM    928  CG  GLU H 122      17.403   3.083  21.874  1.00 41.34           C  
ATOM    929  CD  GLU H 122      16.311   4.001  21.375  1.00 47.00           C  
ATOM    930  OE1 GLU H 122      15.551   3.554  20.473  1.00 49.38           O  
ATOM    931  OE2 GLU H 122      16.212   5.148  21.881  1.00 45.42           O1-
ATOM    932  C   GLU H 122      20.875   2.284  20.481  1.00 37.49           C  
ATOM    933  O   GLU H 122      21.773   3.102  20.669  1.00 38.41           O  
ATOM    934  N   LEU H 123      20.915   1.390  19.474  1.00 36.29           N  
ATOM    935  CA  LEU H 123      21.977   1.432  18.514  1.00 38.44           C  
ATOM    936  CB  LEU H 123      22.698   0.078  18.354  1.00 37.26           C  
ATOM    937  CG  LEU H 123      23.969   0.080  17.475  1.00 39.46           C  
ATOM    938  CD1 LEU H 123      24.593  -1.319  17.461  1.00 40.02           C  
ATOM    939  CD2 LEU H 123      23.722   0.600  16.049  1.00 38.58           C  
ATOM    940  C   LEU H 123      21.310   1.795  17.230  1.00 37.28           C  
ATOM    941  O   LEU H 123      20.443   1.067  16.745  1.00 39.20           O  
ATOM    942  N   VAL H 124      21.696   2.944  16.645  1.00 37.76           N  
ATOM    943  CA  VAL H 124      21.046   3.377  15.445  1.00 39.97           C  
ATOM    944  CB  VAL H 124      20.137   4.547  15.683  1.00 40.70           C  
ATOM    945  CG1 VAL H 124      18.960   4.080  16.557  1.00 41.23           C  
ATOM    946  CG2 VAL H 124      20.960   5.663  16.348  1.00 39.50           C  
ATOM    947  C   VAL H 124      22.076   3.770  14.428  1.00 41.13           C  
ATOM    948  O   VAL H 124      23.211   4.105  14.764  1.00 43.35           O  
ATOM    949  N   LYS H 125      21.694   3.703  13.134  1.00 40.39           N  
ATOM    950  CA  LYS H 125      22.574   4.053  12.052  1.00 42.19           C  
ATOM    951  CB  LYS H 125      22.178   3.468  10.684  1.00 45.37           C  
ATOM    952  CG  LYS H 125      22.416   1.963  10.557  1.00 50.70           C  
ATOM    953  CD  LYS H 125      21.467   1.109  11.397  1.00 57.21           C  
ATOM    954  CE  LYS H 125      21.782  -0.386  11.328  1.00 64.55           C  
ATOM    955  NZ  LYS H 125      21.695  -0.855   9.926  1.00 69.13           N1+
ATOM    956  C   LYS H 125      22.581   5.539  11.904  1.00 41.46           C  
ATOM    957  O   LYS H 125      21.655   6.233  12.322  1.00 41.37           O  
ATOM    958  N   PRO H 126      23.625   6.050  11.315  1.00 41.90           N  
ATOM    959  CA  PRO H 126      23.715   7.471  11.157  1.00 40.83           C  
ATOM    960  CD  PRO H 126      24.936   5.439  11.455  1.00 41.96           C  
ATOM    961  CB  PRO H 126      25.156   7.755  10.742  1.00 40.57           C  
ATOM    962  CG  PRO H 126      25.943   6.601  11.390  1.00 40.19           C  
ATOM    963  C   PRO H 126      22.684   7.972  10.201  1.00 41.46           C  
ATOM    964  O   PRO H 126      22.342   7.262   9.257  1.00 42.56           O  
ATOM    965  N   GLY H 127      22.160   9.188  10.447  1.00 42.18           N  
ATOM    966  CA  GLY H 127      21.196   9.783   9.568  1.00 41.30           C  
ATOM    967  C   GLY H 127      19.816   9.393  10.003  1.00 40.43           C  
ATOM    968  O   GLY H 127      18.829   9.916   9.491  1.00 42.24           O  
ATOM    969  N   ALA H 128      19.710   8.456  10.963  1.00 39.34           N  
ATOM    970  CA  ALA H 128      18.430   7.999  11.428  1.00 39.13           C  
ATOM    971  CB  ALA H 128      18.441   6.546  11.930  1.00 40.57           C  
ATOM    972  C   ALA H 128      17.976   8.867  12.559  1.00 40.26           C  
ATOM    973  O   ALA H 128      18.648   9.823  12.940  1.00 40.47           O  
ATOM    974  N   SER H 129      16.766   8.580  13.083  1.00 40.26           N  
ATOM    975  CA  SER H 129      16.252   9.313  14.204  1.00 41.01           C  
ATOM    976  CB  SER H 129      14.986  10.129  13.883  1.00 41.81           C  
ATOM    977  OG  SER H 129      13.913   9.266  13.536  1.00 43.58           O  
ATOM    978  C   SER H 129      15.910   8.318  15.271  1.00 40.04           C  
ATOM    979  O   SER H 129      15.675   7.143  14.989  1.00 39.59           O  
ATOM    980  N   VAL H 130      15.917   8.760  16.547  1.00 37.25           N  
ATOM    981  CA  VAL H 130      15.600   7.872  17.629  1.00 35.72           C  
ATOM    982  CB  VAL H 130      16.826   7.373  18.339  1.00 35.12           C  
ATOM    983  CG1 VAL H 130      17.539   8.560  19.007  1.00 32.44           C  
ATOM    984  CG2 VAL H 130      16.421   6.256  19.309  1.00 35.90           C  
ATOM    985  C   VAL H 130      14.733   8.619  18.602  1.00 34.21           C  
ATOM    986  O   VAL H 130      14.881   9.826  18.783  1.00 34.18           O  
ATOM    987  N   ARG H 131      13.777   7.910  19.244  1.00 33.41           N  
ATOM    988  CA  ARG H 131      12.888   8.534  20.188  1.00 35.58           C  
ATOM    989  CB  ARG H 131      11.405   8.392  19.785  1.00 35.11           C  
ATOM    990  CG  ARG H 131      10.408   9.055  20.741  1.00 37.31           C  
ATOM    991  CD  ARG H 131       9.001   9.210  20.153  1.00 39.75           C  
ATOM    992  NE  ARG H 131       8.494   7.858  19.777  1.00  0.00           N  
ATOM    993  CZ  ARG H 131       7.801   7.096  20.675  1.00  0.00           C  
ATOM    994  NH1 ARG H 131       7.600   7.538  21.950  1.00  0.00           N1+
ATOM    995  NH2 ARG H 131       7.298   5.884  20.296  1.00  0.00           N  
ATOM    996  C   ARG H 131      13.091   7.852  21.510  1.00 36.63           C  
ATOM    997  O   ARG H 131      12.912   6.642  21.636  1.00 35.70           O  
ATOM    998  N   ILE H 132      13.449   8.636  22.549  1.00 35.83           N  
ATOM    999  CA  ILE H 132      13.749   8.088  23.843  1.00 36.13           C  
ATOM   1000  CB  ILE H 132      15.027   8.623  24.416  1.00 36.51           C  
ATOM   1001  CG1 ILE H 132      16.217   8.287  23.509  1.00 43.11           C  
ATOM   1002  CG2 ILE H 132      15.176   8.076  25.840  1.00 43.00           C  
ATOM   1003  CD1 ILE H 132      17.492   9.037  23.896  1.00 45.25           C  
ATOM   1004  C   ILE H 132      12.663   8.504  24.788  1.00 33.60           C  
ATOM   1005  O   ILE H 132      12.162   9.624  24.705  1.00 32.65           O  
ATOM   1006  N   SER H 133      12.273   7.602  25.717  1.00 32.60           N  
ATOM   1007  CA  SER H 133      11.187   7.890  26.618  1.00 34.13           C  
ATOM   1008  CB  SER H 133      10.102   6.801  26.643  1.00 33.19           C  
ATOM   1009  OG  SER H 133       9.510   6.659  25.363  1.00 34.28           O  
ATOM   1010  C   SER H 133      11.683   7.975  28.032  1.00 33.27           C  
ATOM   1011  O   SER H 133      12.719   7.417  28.387  1.00 34.44           O  
ATOM   1012  N   CYS H 134      10.931   8.719  28.872  1.00 31.78           N  
ATOM   1013  CA  CYS H 134      11.235   8.872  30.269  1.00 33.36           C  
ATOM   1014  CB  CYS H 134      11.939  10.220  30.566  1.00 30.18           C  
ATOM   1015  SG  CYS H 134      12.296  10.510  32.326  1.00 34.33           S  
ATOM   1016  C   CYS H 134       9.926   8.838  31.008  1.00 33.75           C  
ATOM   1017  O   CYS H 134       9.181   9.818  31.013  1.00 35.02           O  
ATOM   1018  N   LYS H 135       9.620   7.704  31.673  1.00 34.50           N  
ATOM   1019  CA  LYS H 135       8.365   7.549  32.365  1.00 34.77           C  
ATOM   1020  CB  LYS H 135       7.880   6.091  32.413  1.00 37.09           C  
ATOM   1021  CG  LYS H 135       6.490   5.927  33.024  1.00 44.79           C  
ATOM   1022  CD  LYS H 135       5.907   4.527  32.845  1.00 48.30           C  
ATOM   1023  CE  LYS H 135       4.516   4.356  33.454  1.00 49.27           C  
ATOM   1024  NZ  LYS H 135       3.485   4.827  32.504  1.00 47.63           N1+
ATOM   1025  C   LYS H 135       8.540   7.999  33.783  1.00 34.85           C  
ATOM   1026  O   LYS H 135       9.457   7.566  34.476  1.00 34.07           O  
ATOM   1027  N   ALA H 136       7.630   8.869  34.263  1.00 34.93           N  
ATOM   1028  CA  ALA H 136       7.743   9.398  35.592  1.00 35.39           C  
ATOM   1029  CB  ALA H 136       7.505  10.915  35.662  1.00 35.04           C  
ATOM   1030  C   ALA H 136       6.714   8.749  36.458  1.00 37.15           C  
ATOM   1031  O   ALA H 136       5.633   8.386  35.998  1.00 37.45           O  
ATOM   1032  N   SER H 137       7.056   8.550  37.748  1.00 36.98           N  
ATOM   1033  CA  SER H 137       6.124   7.970  38.669  1.00 37.03           C  
ATOM   1034  CB  SER H 137       6.180   6.431  38.690  1.00 37.06           C  
ATOM   1035  OG  SER H 137       7.476   5.993  39.072  1.00 41.85           O  
ATOM   1036  C   SER H 137       6.468   8.474  40.036  1.00 36.97           C  
ATOM   1037  O   SER H 137       7.585   8.931  40.275  1.00 37.01           O  
ATOM   1038  N   GLY H 138       5.490   8.445  40.970  1.00 48.89           N  
ATOM   1039  CA  GLY H 138       5.728   8.831  42.335  1.00 49.24           C  
ATOM   1040  C   GLY H 138       5.196  10.204  42.628  1.00 48.50           C  
ATOM   1041  O   GLY H 138       4.909  10.514  43.783  1.00 52.47           O  
ATOM   1042  N   TYR H 139       5.043  11.076  41.614  1.00 45.69           N  
ATOM   1043  CA  TYR H 139       4.565  12.396  41.921  1.00 46.20           C  
ATOM   1044  CB  TYR H 139       5.694  13.424  42.107  1.00 44.69           C  
ATOM   1045  CG  TYR H 139       6.415  13.549  40.810  1.00 45.56           C  
ATOM   1046  CD1 TYR H 139       7.282  12.569  40.385  1.00 42.76           C  
ATOM   1047  CD2 TYR H 139       6.232  14.660  40.022  1.00 45.39           C  
ATOM   1048  CE1 TYR H 139       7.947  12.690  39.187  1.00 42.50           C  
ATOM   1049  CE2 TYR H 139       6.894  14.786  38.825  1.00 43.97           C  
ATOM   1050  CZ  TYR H 139       7.750  13.798  38.402  1.00 40.07           C  
ATOM   1051  OH  TYR H 139       8.429  13.924  37.173  1.00 44.08           O  
ATOM   1052  C   TYR H 139       3.679  12.845  40.803  1.00 48.02           C  
ATOM   1053  O   TYR H 139       3.403  12.085  39.876  1.00 47.61           O  
ATOM   1054  N   THR H 140       3.191  14.102  40.879  1.00 48.47           N  
ATOM   1055  CA  THR H 140       2.302  14.593  39.865  1.00 47.37           C  
ATOM   1056  CB  THR H 140       1.386  15.674  40.366  1.00 49.67           C  
ATOM   1057  OG1 THR H 140       0.635  15.200  41.474  1.00 50.74           O  
ATOM   1058  CG2 THR H 140       0.425  16.076  39.236  1.00 49.25           C  
ATOM   1059  C   THR H 140       3.157  15.142  38.761  1.00 44.20           C  
ATOM   1060  O   THR H 140       3.863  16.142  38.917  1.00 43.17           O  
ATOM   1061  N   PHE H 141       3.069  14.487  37.592  1.00 43.78           N  
ATOM   1062  CA  PHE H 141       3.856  14.699  36.405  1.00 42.61           C  
ATOM   1063  CB  PHE H 141       3.446  13.685  35.316  1.00 43.83           C  
ATOM   1064  CG  PHE H 141       4.151  13.894  34.019  1.00 45.29           C  
ATOM   1065  CD1 PHE H 141       5.483  13.583  33.866  1.00 48.01           C  
ATOM   1066  CD2 PHE H 141       3.449  14.361  32.929  1.00 50.17           C  
ATOM   1067  CE1 PHE H 141       6.109  13.769  32.656  1.00 46.89           C  
ATOM   1068  CE2 PHE H 141       4.069  14.545  31.716  1.00 47.82           C  
ATOM   1069  CZ  PHE H 141       5.404  14.251  31.578  1.00 49.35           C  
ATOM   1070  C   PHE H 141       3.669  16.094  35.895  1.00 44.78           C  
ATOM   1071  O   PHE H 141       4.632  16.755  35.506  1.00 46.86           O  
ATOM   1072  N   THR H 142       2.414  16.572  35.920  1.00 45.64           N  
ATOM   1073  CA  THR H 142       2.007  17.841  35.397  1.00 45.95           C  
ATOM   1074  CB  THR H 142       0.523  18.042  35.448  1.00 48.83           C  
ATOM   1075  OG1 THR H 142       0.176  19.217  34.735  1.00 50.70           O  
ATOM   1076  CG2 THR H 142       0.078  18.163  36.914  1.00 51.17           C  
ATOM   1077  C   THR H 142       2.648  18.940  36.180  1.00 45.19           C  
ATOM   1078  O   THR H 142       2.856  20.044  35.676  1.00 46.40           O  
ATOM   1079  N   SER H 143       2.948  18.674  37.455  1.00 42.94           N  
ATOM   1080  CA  SER H 143       3.448  19.680  38.335  1.00 41.95           C  
ATOM   1081  CB  SER H 143       3.528  19.193  39.794  1.00 43.78           C  
ATOM   1082  OG  SER H 143       2.231  18.873  40.274  1.00 61.46           O  
ATOM   1083  C   SER H 143       4.822  20.179  37.961  1.00 39.82           C  
ATOM   1084  O   SER H 143       5.081  21.356  38.219  1.00 44.33           O  
ATOM   1085  N   TYR H 144       5.719  19.369  37.328  1.00 40.61           N  
ATOM   1086  CA  TYR H 144       7.110  19.771  37.178  1.00 37.78           C  
ATOM   1087  CB  TYR H 144       8.104  18.847  37.921  1.00 38.16           C  
ATOM   1088  CG  TYR H 144       7.855  18.889  39.389  1.00 39.19           C  
ATOM   1089  CD1 TYR H 144       6.881  18.096  39.949  1.00 41.17           C  
ATOM   1090  CD2 TYR H 144       8.599  19.705  40.209  1.00 37.29           C  
ATOM   1091  CE1 TYR H 144       6.646  18.120  41.303  1.00 40.10           C  
ATOM   1092  CE2 TYR H 144       8.370  19.732  41.564  1.00 37.70           C  
ATOM   1093  CZ  TYR H 144       7.388  18.945  42.114  1.00 35.79           C  
ATOM   1094  OH  TYR H 144       7.153  18.975  43.504  1.00 41.99           O  
ATOM   1095  C   TYR H 144       7.619  19.779  35.751  1.00 36.14           C  
ATOM   1096  O   TYR H 144       6.920  19.328  34.837  1.00 40.09           O  
ATOM   1097  N   TYR H 145       8.870  20.325  35.547  1.00 29.76           N  
ATOM   1098  CA  TYR H 145       9.490  20.398  34.252  1.00 30.94           C  
ATOM   1099  CB  TYR H 145      10.444  21.593  34.071  1.00 31.90           C  
ATOM   1100  CG  TYR H 145       9.681  22.865  33.943  1.00 36.62           C  
ATOM   1101  CD1 TYR H 145       9.141  23.492  35.042  1.00 27.09           C  
ATOM   1102  CD2 TYR H 145       9.531  23.443  32.705  1.00 29.65           C  
ATOM   1103  CE1 TYR H 145       8.449  24.672  34.902  1.00 30.40           C  
ATOM   1104  CE2 TYR H 145       8.840  24.623  32.558  1.00 31.39           C  
ATOM   1105  CZ  TYR H 145       8.297  25.238  33.660  1.00 32.79           C  
ATOM   1106  OH  TYR H 145       7.588  26.449  33.514  1.00 35.72           O  
ATOM   1107  C   TYR H 145      10.343  19.180  34.085  1.00 30.17           C  
ATOM   1108  O   TYR H 145      10.891  18.659  35.056  1.00 29.98           O  
ATOM   1109  N   ILE H 146      10.434  18.658  32.842  1.00 29.60           N  
ATOM   1110  CA  ILE H 146      11.316  17.557  32.592  1.00 29.50           C  
ATOM   1111  CB  ILE H 146      10.689  16.443  31.801  1.00 30.65           C  
ATOM   1112  CG1 ILE H 146       9.569  15.773  32.612  1.00 31.78           C  
ATOM   1113  CG2 ILE H 146      11.800  15.467  31.381  1.00 34.23           C  
ATOM   1114  CD1 ILE H 146      10.073  15.103  33.890  1.00 30.56           C  
ATOM   1115  C   ILE H 146      12.434  18.117  31.771  1.00 31.36           C  
ATOM   1116  O   ILE H 146      12.206  18.718  30.722  1.00 31.59           O  
ATOM   1117  N   HIS H 147      13.682  17.937  32.241  1.00 30.64           N  
ATOM   1118  CA  HIS H 147      14.824  18.480  31.561  1.00 28.10           C  
ATOM   1119  ND1 HIS H 147      14.338  20.737  34.000  1.00 13.52           N  
ATOM   1120  CG  HIS H 147      15.222  20.587  32.956  1.00 29.61           C  
ATOM   1121  CB  HIS H 147      15.772  19.270  32.483  1.00 28.49           C  
ATOM   1122  NE2 HIS H 147      14.759  22.779  33.230  1.00 11.49           N  
ATOM   1123  CD2 HIS H 147      15.469  21.844  32.498  1.00 11.49           C  
ATOM   1124  CE1 HIS H 147      14.095  22.067  34.120  1.00 12.08           C  
ATOM   1125  C   HIS H 147      15.599  17.338  31.000  1.00 28.97           C  
ATOM   1126  O   HIS H 147      15.537  16.226  31.520  1.00 30.11           O  
ATOM   1127  N   TRP H 148      16.325  17.583  29.890  1.00 30.78           N  
ATOM   1128  CA  TRP H 148      17.114  16.548  29.295  1.00 29.09           C  
ATOM   1129  CB  TRP H 148      16.648  16.170  27.878  1.00 29.22           C  
ATOM   1130  CG  TRP H 148      15.276  15.533  27.847  1.00 28.57           C  
ATOM   1131  CD2 TRP H 148      15.036  14.116  27.817  1.00 28.05           C  
ATOM   1132  CD1 TRP H 148      14.048  16.130  27.836  1.00 27.30           C  
ATOM   1133  NE1 TRP H 148      13.060  15.176  27.806  1.00 27.61           N  
ATOM   1134  CE2 TRP H 148      13.654  13.931  27.792  1.00 26.85           C  
ATOM   1135  CE3 TRP H 148      15.897  13.056  27.810  1.00 28.09           C  
ATOM   1136  CZ2 TRP H 148      13.110  12.679  27.758  1.00 26.51           C  
ATOM   1137  CZ3 TRP H 148      15.346  11.794  27.777  1.00 27.28           C  
ATOM   1138  CH2 TRP H 148      13.979  11.611  27.752  1.00 27.79           C  
ATOM   1139  C   TRP H 148      18.527  17.040  29.225  1.00 30.90           C  
ATOM   1140  O   TRP H 148      18.777  18.206  28.914  1.00 30.59           O  
ATOM   1141  N   VAL H 149      19.491  16.148  29.538  1.00 31.31           N  
ATOM   1142  CA  VAL H 149      20.883  16.496  29.544  1.00 31.31           C  
ATOM   1143  CB  VAL H 149      21.476  16.520  30.928  1.00 30.12           C  
ATOM   1144  CG1 VAL H 149      22.985  16.792  30.826  1.00 26.82           C  
ATOM   1145  CG2 VAL H 149      20.716  17.559  31.773  1.00 21.62           C  
ATOM   1146  C   VAL H 149      21.619  15.454  28.760  1.00 33.07           C  
ATOM   1147  O   VAL H 149      21.259  14.277  28.769  1.00 33.74           O  
ATOM   1148  N   LYS H 150      22.684  15.876  28.047  1.00 34.37           N  
ATOM   1149  CA  LYS H 150      23.456  14.978  27.233  1.00 33.37           C  
ATOM   1150  CB  LYS H 150      23.623  15.505  25.801  1.00 33.38           C  
ATOM   1151  CG  LYS H 150      24.448  14.606  24.883  1.00 34.58           C  
ATOM   1152  CD  LYS H 150      24.440  15.090  23.434  1.00 36.47           C  
ATOM   1153  CE  LYS H 150      25.523  14.457  22.564  1.00 33.92           C  
ATOM   1154  NZ  LYS H 150      25.546  15.118  21.242  1.00 35.29           N1+
ATOM   1155  C   LYS H 150      24.831  14.865  27.815  1.00 33.87           C  
ATOM   1156  O   LYS H 150      25.390  15.847  28.296  1.00 34.84           O  
ATOM   1157  N   GLN H 151      25.406  13.642  27.816  1.00 35.28           N  
ATOM   1158  CA  GLN H 151      26.749  13.464  28.298  1.00 36.51           C  
ATOM   1159  CB  GLN H 151      26.829  12.817  29.695  1.00 34.18           C  
ATOM   1160  CG  GLN H 151      28.258  12.627  30.212  1.00 34.76           C  
ATOM   1161  CD  GLN H 151      28.195  11.990  31.595  1.00 37.77           C  
ATOM   1162  OE1 GLN H 151      27.518  10.984  31.812  1.00 37.72           O  
ATOM   1163  NE2 GLN H 151      28.928  12.602  32.562  1.00 39.73           N  
ATOM   1164  C   GLN H 151      27.477  12.559  27.352  1.00 36.76           C  
ATOM   1165  O   GLN H 151      27.137  11.384  27.216  1.00 34.36           O  
ATOM   1166  N   ARG H 152      28.514  13.085  26.669  1.00 40.29           N  
ATOM   1167  CA  ARG H 152      29.266  12.234  25.792  1.00 44.74           C  
ATOM   1168  CB  ARG H 152      30.017  12.967  24.666  0.80 45.13           C  
ATOM   1169  CG  ARG H 152      29.081  13.554  23.605  1.00 47.70           C  
ATOM   1170  CD  ARG H 152      29.806  14.119  22.382  1.00 51.37           C  
ATOM   1171  NE  ARG H 152      30.193  12.975  21.510  1.00 58.95           N  
ATOM   1172  CZ  ARG H 152      31.233  13.126  20.641  1.00 62.98           C  
ATOM   1173  NH1 ARG H 152      31.917  14.306  20.609  1.00 63.45           N1+
ATOM   1174  NH2 ARG H 152      31.593  12.106  19.808  1.00 63.98           N  
ATOM   1175  C   ARG H 152      30.254  11.506  26.641  1.00 47.42           C  
ATOM   1176  O   ARG H 152      30.730  12.025  27.650  1.00 47.62           O  
ATOM   1177  N   PRO H 153      30.562  10.303  26.253  1.00 50.46           N  
ATOM   1178  CA  PRO H 153      31.438   9.469  27.027  1.00 52.53           C  
ATOM   1179  CD  PRO H 153      30.521   9.911  24.854  1.00 51.90           C  
ATOM   1180  CB  PRO H 153      31.674   8.229  26.168  1.00 52.58           C  
ATOM   1181  CG  PRO H 153      31.553   8.777  24.734  1.00 50.32           C  
ATOM   1182  C   PRO H 153      32.721  10.172  27.336  1.00 55.30           C  
ATOM   1183  O   PRO H 153      33.328  10.752  26.437  1.00 56.28           O  
ATOM   1184  N   GLY H 154      33.142  10.140  28.613  1.00 57.56           N  
ATOM   1185  CA  GLY H 154      34.402  10.698  28.997  1.00 58.75           C  
ATOM   1186  C   GLY H 154      34.312  12.187  29.103  1.00 59.08           C  
ATOM   1187  O   GLY H 154      35.333  12.854  29.253  1.00 59.96           O  
ATOM   1188  N   GLN H 155      33.101  12.770  29.044  1.00 58.31           N  
ATOM   1189  CA  GLN H 155      33.086  14.200  29.108  1.00 58.24           C  
ATOM   1190  CB  GLN H 155      33.186  14.880  27.728  1.00 62.23           C  
ATOM   1191  CG  GLN H 155      32.108  14.500  26.719  1.00 64.20           C  
ATOM   1192  CD  GLN H 155      32.605  14.995  25.368  1.00 68.30           C  
ATOM   1193  OE1 GLN H 155      32.853  16.184  25.181  1.00 73.43           O  
ATOM   1194  NE2 GLN H 155      32.774  14.054  24.401  1.00 70.26           N  
ATOM   1195  C   GLN H 155      31.939  14.714  29.930  1.00 54.79           C  
ATOM   1196  O   GLN H 155      31.252  13.958  30.612  1.00 53.82           O  
ATOM   1197  N   GLY H 156      31.724  16.048  29.887  1.00 50.27           N  
ATOM   1198  CA  GLY H 156      30.807  16.732  30.762  1.00 46.28           C  
ATOM   1199  C   GLY H 156      29.370  16.640  30.343  1.00 44.16           C  
ATOM   1200  O   GLY H 156      29.012  15.937  29.401  1.00 43.45           O  
ATOM   1201  N   LEU H 157      28.512  17.387  31.080  1.00 41.44           N  
ATOM   1202  CA  LEU H 157      27.078  17.418  30.940  1.00 37.06           C  
ATOM   1203  CB  LEU H 157      26.371  17.497  32.303  1.00 33.95           C  
ATOM   1204  CG  LEU H 157      26.581  16.250  33.182  1.00 33.90           C  
ATOM   1205  CD1 LEU H 157      25.878  16.403  34.537  1.00 32.95           C  
ATOM   1206  CD2 LEU H 157      26.147  14.969  32.452  1.00 31.49           C  
ATOM   1207  C   LEU H 157      26.674  18.636  30.160  1.00 35.69           C  
ATOM   1208  O   LEU H 157      27.241  19.715  30.328  1.00 35.26           O  
ATOM   1209  N   GLU H 158      25.676  18.473  29.262  1.00 34.16           N  
ATOM   1210  CA  GLU H 158      25.165  19.558  28.466  1.00 34.27           C  
ATOM   1211  CB  GLU H 158      25.345  19.358  26.949  1.00 34.63           C  
ATOM   1212  CG  GLU H 158      26.792  19.352  26.463  1.00 40.14           C  
ATOM   1213  CD  GLU H 158      26.764  19.124  24.956  1.00 44.80           C  
ATOM   1214  OE1 GLU H 158      25.748  19.506  24.316  1.00 45.02           O  
ATOM   1215  OE2 GLU H 158      27.756  18.557  24.427  1.00 47.72           O1-
ATOM   1216  C   GLU H 158      23.681  19.588  28.666  1.00 33.11           C  
ATOM   1217  O   GLU H 158      23.038  18.542  28.716  1.00 33.07           O  
ATOM   1218  N   TRP H 159      23.089  20.794  28.757  1.00 32.39           N  
ATOM   1219  CA  TRP H 159      21.672  20.890  28.970  1.00 31.39           C  
ATOM   1220  CB  TRP H 159      21.290  22.103  29.832  1.00 32.01           C  
ATOM   1221  CG  TRP H 159      19.810  22.291  30.026  1.00 32.37           C  
ATOM   1222  CD2 TRP H 159      19.034  23.292  29.348  1.00 35.35           C  
ATOM   1223  CD1 TRP H 159      18.954  21.628  30.853  1.00 34.58           C  
ATOM   1224  NE1 TRP H 159      17.689  22.152  30.733  1.00 35.92           N  
ATOM   1225  CE2 TRP H 159      17.724  23.178  29.811  1.00 36.07           C  
ATOM   1226  CE3 TRP H 159      19.385  24.229  28.418  1.00 37.05           C  
ATOM   1227  CZ2 TRP H 159      16.741  24.006  29.349  1.00 36.26           C  
ATOM   1228  CZ3 TRP H 159      18.391  25.062  27.954  1.00 37.09           C  
ATOM   1229  CH2 TRP H 159      17.093  24.953  28.411  1.00 39.50           C  
ATOM   1230  C   TRP H 159      21.012  21.052  27.636  1.00 32.21           C  
ATOM   1231  O   TRP H 159      21.294  22.003  26.911  1.00 34.02           O  
ATOM   1232  N   ILE H 160      20.175  20.063  27.253  1.00 31.23           N  
ATOM   1233  CA  ILE H 160      19.451  20.077  26.010  1.00 30.82           C  
ATOM   1234  CB  ILE H 160      18.905  18.724  25.669  1.00 30.53           C  
ATOM   1235  CG1 ILE H 160      20.054  17.716  25.501  1.00 30.36           C  
ATOM   1236  CG2 ILE H 160      18.015  18.864  24.424  1.00 27.99           C  
ATOM   1237  CD1 ILE H 160      19.588  16.261  25.478  1.00 28.26           C  
ATOM   1238  C   ILE H 160      18.287  21.030  26.031  1.00 32.79           C  
ATOM   1239  O   ILE H 160      18.159  21.877  25.148  1.00 35.37           O  
ATOM   1240  N   GLY H 161      17.409  20.931  27.053  1.00 33.73           N  
ATOM   1241  CA  GLY H 161      16.237  21.768  27.083  1.00 32.04           C  
ATOM   1242  C   GLY H 161      15.238  21.174  28.035  1.00 33.77           C  
ATOM   1243  O   GLY H 161      15.496  20.143  28.655  1.00 35.26           O  
ATOM   1244  N   TRP H 162      14.062  21.827  28.179  1.00 32.83           N  
ATOM   1245  CA  TRP H 162      13.054  21.333  29.079  1.00 33.37           C  
ATOM   1246  CB  TRP H 162      12.971  22.078  30.427  1.00 31.91           C  
ATOM   1247  CG  TRP H 162      12.847  23.588  30.361  1.00 38.82           C  
ATOM   1248  CD2 TRP H 162      11.688  24.319  29.927  1.00 38.60           C  
ATOM   1249  CD1 TRP H 162      13.790  24.522  30.677  1.00 40.97           C  
ATOM   1250  NE1 TRP H 162      13.286  25.786  30.490  1.00 44.08           N  
ATOM   1251  CE2 TRP H 162      11.995  25.677  30.021  1.00 40.36           C  
ATOM   1252  CE3 TRP H 162      10.466  23.898  29.484  1.00 41.97           C  
ATOM   1253  CZ2 TRP H 162      11.086  26.634  29.675  1.00 45.96           C  
ATOM   1254  CZ3 TRP H 162       9.553  24.867  29.135  1.00 42.55           C  
ATOM   1255  CH2 TRP H 162       9.856  26.209  29.228  1.00 44.24           C  
ATOM   1256  C   TRP H 162      11.697  21.427  28.457  1.00 33.83           C  
ATOM   1257  O   TRP H 162      11.471  22.174  27.505  1.00 35.29           O  
ATOM   1258  N   ILE H 163      10.760  20.626  29.007  1.00 33.05           N  
ATOM   1259  CA  ILE H 163       9.379  20.559  28.617  1.00 31.24           C  
ATOM   1260  CB  ILE H 163       9.027  19.201  28.067  1.00 29.92           C  
ATOM   1261  CG1 ILE H 163       7.552  19.104  27.634  1.00 28.37           C  
ATOM   1262  CG2 ILE H 163       9.411  18.167  29.138  1.00 29.22           C  
ATOM   1263  CD1 ILE H 163       7.225  19.772  26.304  1.00 23.39           C  
ATOM   1264  C   ILE H 163       8.556  20.715  29.863  1.00 31.75           C  
ATOM   1265  O   ILE H 163       8.914  20.188  30.918  1.00 34.25           O  
ATOM   1266  N   TYR H 164       7.435  21.464  29.786  1.00 33.16           N  
ATOM   1267  CA  TYR H 164       6.554  21.586  30.917  1.00 32.61           C  
ATOM   1268  CB  TYR H 164       6.111  23.042  31.181  1.00 31.56           C  
ATOM   1269  CG  TYR H 164       5.292  23.090  32.428  1.00 32.83           C  
ATOM   1270  CD1 TYR H 164       5.898  22.945  33.657  1.00 36.94           C  
ATOM   1271  CD2 TYR H 164       3.932  23.300  32.384  1.00 40.05           C  
ATOM   1272  CE1 TYR H 164       5.164  22.991  34.819  1.00 40.82           C  
ATOM   1273  CE2 TYR H 164       3.191  23.348  33.545  1.00 41.32           C  
ATOM   1274  CZ  TYR H 164       3.807  23.189  34.765  1.00 44.12           C  
ATOM   1275  OH  TYR H 164       3.055  23.235  35.959  1.00 44.65           O  
ATOM   1276  C   TYR H 164       5.348  20.786  30.530  1.00 31.91           C  
ATOM   1277  O   TYR H 164       4.615  21.166  29.625  1.00 34.21           O  
ATOM   1278  N   PRO H 165       5.088  19.706  31.198  1.00 16.38           N  
ATOM   1279  CA  PRO H 165       3.996  18.860  30.799  1.00 19.32           C  
ATOM   1280  CD  PRO H 165       6.140  18.964  31.871  1.00 17.02           C  
ATOM   1281  CB  PRO H 165       4.156  17.581  31.615  1.00 19.68           C  
ATOM   1282  CG  PRO H 165       5.674  17.501  31.865  1.00 18.97           C  
ATOM   1283  C   PRO H 165       2.628  19.469  30.891  1.00 21.65           C  
ATOM   1284  O   PRO H 165       1.741  19.026  30.166  1.00 24.46           O  
ATOM   1285  N   GLY H 166       2.413  20.465  31.769  1.00 22.03           N  
ATOM   1286  CA  GLY H 166       1.090  21.004  31.917  1.00 23.52           C  
ATOM   1287  C   GLY H 166       0.636  21.653  30.647  1.00 23.69           C  
ATOM   1288  O   GLY H 166      -0.495  21.439  30.211  1.00 25.47           O  
ATOM   1289  N   ASN H 167       1.497  22.477  30.012  1.00 23.28           N  
ATOM   1290  CA  ASN H 167       1.033  23.157  28.835  1.00 22.51           C  
ATOM   1291  CB  ASN H 167       0.965  24.690  29.025  1.00 22.95           C  
ATOM   1292  CG  ASN H 167       2.333  25.254  29.414  1.00 30.27           C  
ATOM   1293  OD1 ASN H 167       3.373  24.656  29.152  1.00 29.94           O  
ATOM   1294  ND2 ASN H 167       2.331  26.440  30.080  1.00 31.57           N  
ATOM   1295  C   ASN H 167       1.929  22.856  27.679  1.00 23.16           C  
ATOM   1296  O   ASN H 167       1.884  23.538  26.658  1.00 24.79           O  
ATOM   1297  N   VAL H 168       2.760  21.812  27.823  1.00 23.66           N  
ATOM   1298  CA  VAL H 168       3.672  21.375  26.811  1.00 24.13           C  
ATOM   1299  CB  VAL H 168       3.044  20.571  25.697  1.00 29.52           C  
ATOM   1300  CG1 VAL H 168       2.521  19.258  26.309  1.00 29.72           C  
ATOM   1301  CG2 VAL H 168       1.957  21.384  24.978  1.00 30.05           C  
ATOM   1302  C   VAL H 168       4.498  22.519  26.296  1.00 24.61           C  
ATOM   1303  O   VAL H 168       4.938  22.475  25.148  1.00 25.75           O  
ATOM   1304  N   ASN H 169       4.754  23.556  27.140  1.00 32.46           N  
ATOM   1305  CA  ASN H 169       5.674  24.594  26.755  1.00 33.15           C  
ATOM   1306  CB  ASN H 169       5.600  25.846  27.649  1.00 37.14           C  
ATOM   1307  CG  ASN H 169       6.428  26.947  27.006  1.00 27.80           C  
ATOM   1308  OD1 ASN H 169       7.636  27.037  27.217  1.00 34.72           O  
ATOM   1309  ND2 ASN H 169       5.765  27.805  26.188  1.00 43.84           N  
ATOM   1310  C   ASN H 169       7.063  24.037  26.826  1.00 34.44           C  
ATOM   1311  O   ASN H 169       7.349  23.169  27.650  1.00 35.31           O  
ATOM   1312  N   THR H 170       7.965  24.520  25.940  1.00 34.54           N  
ATOM   1313  CA  THR H 170       9.304  23.996  25.893  1.00 35.11           C  
ATOM   1314  CB  THR H 170       9.532  23.093  24.721  1.00 35.33           C  
ATOM   1315  OG1 THR H 170       9.326  23.818  23.517  1.00 29.11           O  
ATOM   1316  CG2 THR H 170       8.556  21.914  24.786  1.00 26.81           C  
ATOM   1317  C   THR H 170      10.288  25.111  25.714  1.00 35.70           C  
ATOM   1318  O   THR H 170       9.942  26.204  25.269  1.00 37.12           O  
ATOM   1319  N   LYS H 171      11.552  24.841  26.107  1.00 35.39           N  
ATOM   1320  CA  LYS H 171      12.663  25.719  25.863  1.00 35.18           C  
ATOM   1321  CB  LYS H 171      13.116  26.581  27.055  1.00 35.70           C  
ATOM   1322  CG  LYS H 171      12.398  27.931  27.126  1.00 43.85           C  
ATOM   1323  CD  LYS H 171      12.687  28.819  25.912  1.00 50.55           C  
ATOM   1324  CE  LYS H 171      11.759  30.029  25.779  1.00 55.00           C  
ATOM   1325  NZ  LYS H 171      12.399  31.238  26.340  1.00 58.00           N1+
ATOM   1326  C   LYS H 171      13.812  24.853  25.466  1.00 35.73           C  
ATOM   1327  O   LYS H 171      14.050  23.806  26.067  1.00 36.34           O  
ATOM   1328  N   TYR H 172      14.565  25.273  24.433  1.00 32.88           N  
ATOM   1329  CA  TYR H 172      15.648  24.446  23.993  1.00 31.48           C  
ATOM   1330  CB  TYR H 172      15.562  23.971  22.527  1.00 31.78           C  
ATOM   1331  CG  TYR H 172      14.381  23.094  22.264  1.00 30.99           C  
ATOM   1332  CD1 TYR H 172      14.392  21.770  22.630  1.00 30.63           C  
ATOM   1333  CD2 TYR H 172      13.255  23.589  21.648  1.00 30.92           C  
ATOM   1334  CE1 TYR H 172      13.310  20.959  22.378  1.00 31.25           C  
ATOM   1335  CE2 TYR H 172      12.170  22.782  21.391  1.00 29.91           C  
ATOM   1336  CZ  TYR H 172      12.194  21.460  21.756  1.00 29.81           C  
ATOM   1337  OH  TYR H 172      11.086  20.625  21.495  1.00 32.16           O  
ATOM   1338  C   TYR H 172      16.905  25.246  24.032  1.00 33.39           C  
ATOM   1339  O   TYR H 172      16.887  26.476  24.012  1.00 35.73           O  
ATOM   1340  N   ASN H 173      18.040  24.530  24.144  1.00 33.75           N  
ATOM   1341  CA  ASN H 173      19.335  25.125  24.023  1.00 34.94           C  
ATOM   1342  CB  ASN H 173      20.450  24.137  24.432  1.00 33.16           C  
ATOM   1343  CG  ASN H 173      21.821  24.798  24.401  1.00 35.46           C  
ATOM   1344  OD1 ASN H 173      22.075  25.723  23.630  1.00 39.09           O  
ATOM   1345  ND2 ASN H 173      22.748  24.292  25.258  1.00 34.54           N  
ATOM   1346  C   ASN H 173      19.438  25.387  22.550  1.00 35.88           C  
ATOM   1347  O   ASN H 173      18.958  24.586  21.752  1.00 36.16           O  
ATOM   1348  N   GLU H 174      20.069  26.501  22.137  1.00 38.36           N  
ATOM   1349  CA  GLU H 174      20.113  26.857  20.745  1.00 40.65           C  
ATOM   1350  CB  GLU H 174      20.906  28.149  20.472  1.00 43.45           C  
ATOM   1351  CG  GLU H 174      20.179  29.421  20.903  1.00 50.85           C  
ATOM   1352  CD  GLU H 174      19.046  29.672  19.915  1.00 54.26           C  
ATOM   1353  OE1 GLU H 174      19.032  29.015  18.840  1.00 62.64           O  
ATOM   1354  OE2 GLU H 174      18.173  30.526  20.228  1.00 55.14           O1-
ATOM   1355  C   GLU H 174      20.785  25.769  19.970  1.00 40.70           C  
ATOM   1356  O   GLU H 174      20.370  25.439  18.860  1.00 42.10           O  
ATOM   1357  N   LYS H 175      21.833  25.166  20.553  1.00 41.49           N  
ATOM   1358  CA  LYS H 175      22.598  24.165  19.867  1.00 40.69           C  
ATOM   1359  CB  LYS H 175      23.679  23.541  20.769  1.00 40.35           C  
ATOM   1360  CG  LYS H 175      24.487  22.435  20.089  1.00 45.08           C  
ATOM   1361  CD  LYS H 175      25.632  21.892  20.947  1.00 46.68           C  
ATOM   1362  CE  LYS H 175      26.314  20.663  20.341  1.00 52.43           C  
ATOM   1363  NZ  LYS H 175      27.386  20.181  21.240  1.00 55.98           N1+
ATOM   1364  C   LYS H 175      21.710  23.030  19.447  1.00 40.20           C  
ATOM   1365  O   LYS H 175      21.815  22.529  18.329  1.00 41.86           O  
ATOM   1366  N   PHE H 176      20.832  22.585  20.357  1.00 39.11           N  
ATOM   1367  CA  PHE H 176      19.953  21.456  20.209  1.00 36.83           C  
ATOM   1368  CB  PHE H 176      19.549  20.822  21.547  1.00 35.91           C  
ATOM   1369  CG  PHE H 176      20.782  20.155  22.052  1.00 35.31           C  
ATOM   1370  CD1 PHE H 176      21.127  18.908  21.593  1.00 33.11           C  
ATOM   1371  CD2 PHE H 176      21.613  20.775  22.954  1.00 33.83           C  
ATOM   1372  CE1 PHE H 176      22.265  18.280  22.040  1.00 32.42           C  
ATOM   1373  CE2 PHE H 176      22.752  20.150  23.405  1.00 33.58           C  
ATOM   1374  CZ  PHE H 176      23.083  18.899  22.951  1.00 33.10           C  
ATOM   1375  C   PHE H 176      18.713  21.670  19.389  1.00 37.86           C  
ATOM   1376  O   PHE H 176      18.087  20.687  18.999  1.00 36.25           O  
ATOM   1377  N   LYS H 177      18.287  22.921  19.123  1.00 38.53           N  
ATOM   1378  CA  LYS H 177      16.960  23.147  18.602  1.00 40.98           C  
ATOM   1379  CB  LYS H 177      16.666  24.628  18.304  1.00 42.91           C  
ATOM   1380  CG  LYS H 177      16.480  25.433  19.591  1.00 45.65           C  
ATOM   1381  CD  LYS H 177      16.248  26.928  19.383  1.00 48.19           C  
ATOM   1382  CE  LYS H 177      15.868  27.660  20.672  1.00 47.92           C  
ATOM   1383  NZ  LYS H 177      15.567  29.079  20.381  1.00 53.85           N1+
ATOM   1384  C   LYS H 177      16.610  22.334  17.388  1.00 42.23           C  
ATOM   1385  O   LYS H 177      15.510  21.792  17.326  1.00 42.94           O  
ATOM   1386  N   GLY H 178      17.473  22.233  16.370  1.00 42.57           N  
ATOM   1387  CA  GLY H 178      17.090  21.427  15.242  1.00 43.36           C  
ATOM   1388  C   GLY H 178      17.099  19.959  15.579  1.00 44.27           C  
ATOM   1389  O   GLY H 178      16.257  19.192  15.111  1.00 46.50           O  
ATOM   1390  N   LYS H 179      18.112  19.544  16.362  1.00 42.00           N  
ATOM   1391  CA  LYS H 179      18.425  18.177  16.683  1.00 37.65           C  
ATOM   1392  CB  LYS H 179      19.769  18.076  17.428  1.00 37.48           C  
ATOM   1393  CG  LYS H 179      20.298  16.652  17.584  1.00 38.87           C  
ATOM   1394  CD  LYS H 179      20.814  16.053  16.278  1.00 41.10           C  
ATOM   1395  CE  LYS H 179      22.182  16.596  15.862  1.00 43.48           C  
ATOM   1396  NZ  LYS H 179      22.629  15.925  14.622  1.00 43.29           N1+
ATOM   1397  C   LYS H 179      17.411  17.485  17.548  1.00 37.25           C  
ATOM   1398  O   LYS H 179      16.993  16.367  17.242  1.00 37.97           O  
ATOM   1399  N   ALA H 180      16.974  18.124  18.650  1.00 35.84           N  
ATOM   1400  CA  ALA H 180      16.133  17.420  19.578  1.00 33.65           C  
ATOM   1401  CB  ALA H 180      16.647  17.475  21.026  1.00 28.68           C  
ATOM   1402  C   ALA H 180      14.756  17.996  19.581  1.00 33.76           C  
ATOM   1403  O   ALA H 180      14.567  19.201  19.426  1.00 34.64           O  
ATOM   1404  N   THR H 181      13.748  17.110  19.735  1.00 32.22           N  
ATOM   1405  CA  THR H 181      12.381  17.527  19.829  1.00 33.22           C  
ATOM   1406  CB  THR H 181      11.525  17.005  18.717  1.00 34.30           C  
ATOM   1407  OG1 THR H 181      12.041  17.426  17.464  1.00 40.72           O  
ATOM   1408  CG2 THR H 181      10.098  17.545  18.910  1.00 35.40           C  
ATOM   1409  C   THR H 181      11.848  16.945  21.102  1.00 34.38           C  
ATOM   1410  O   THR H 181      11.989  15.748  21.349  1.00 33.87           O  
ATOM   1411  N   LEU H 182      11.212  17.782  21.947  1.00 32.97           N  
ATOM   1412  CA  LEU H 182      10.726  17.308  23.212  1.00 33.60           C  
ATOM   1413  CB  LEU H 182      11.110  18.227  24.382  1.00 34.07           C  
ATOM   1414  CG  LEU H 182      12.632  18.374  24.565  1.00 33.21           C  
ATOM   1415  CD1 LEU H 182      12.970  19.297  25.746  1.00 30.83           C  
ATOM   1416  CD2 LEU H 182      13.316  17.002  24.670  1.00 33.35           C  
ATOM   1417  C   LEU H 182       9.230  17.272  23.171  1.00 34.34           C  
ATOM   1418  O   LEU H 182       8.587  18.227  22.737  1.00 33.61           O  
ATOM   1419  N   THR H 183       8.638  16.144  23.625  1.00 32.77           N  
ATOM   1420  CA  THR H 183       7.209  16.001  23.657  1.00 33.02           C  
ATOM   1421  CB  THR H 183       6.664  15.177  22.528  1.00 32.35           C  
ATOM   1422  OG1 THR H 183       7.227  13.874  22.554  1.00 33.77           O  
ATOM   1423  CG2 THR H 183       6.994  15.875  21.199  1.00 32.70           C  
ATOM   1424  C   THR H 183       6.838  15.313  24.938  1.00 34.38           C  
ATOM   1425  O   THR H 183       7.699  14.788  25.640  1.00 34.53           O  
ATOM   1426  N   ALA H 184       5.533  15.325  25.293  1.00 34.99           N  
ATOM   1427  CA  ALA H 184       5.122  14.687  26.514  1.00 34.88           C  
ATOM   1428  CB  ALA H 184       5.051  15.649  27.711  1.00 32.01           C  
ATOM   1429  C   ALA H 184       3.750  14.114  26.326  1.00 35.40           C  
ATOM   1430  O   ALA H 184       2.961  14.603  25.517  1.00 37.68           O  
ATOM   1431  N   ASP H 185       3.447  13.026  27.065  1.00 36.81           N  
ATOM   1432  CA  ASP H 185       2.147  12.416  27.023  1.00 37.93           C  
ATOM   1433  CB  ASP H 185       2.183  10.964  26.519  1.00 40.15           C  
ATOM   1434  CG  ASP H 185       0.762  10.494  26.255  1.00 47.40           C  
ATOM   1435  OD1 ASP H 185      -0.193  11.156  26.743  1.00 50.67           O  
ATOM   1436  OD2 ASP H 185       0.612   9.459  25.553  1.00 52.43           O1-
ATOM   1437  C   ASP H 185       1.635  12.392  28.434  1.00 37.36           C  
ATOM   1438  O   ASP H 185       2.094  11.601  29.256  1.00 36.61           O  
ATOM   1439  N   LYS H 186       0.651  13.257  28.745  1.00 37.02           N  
ATOM   1440  CA  LYS H 186       0.123  13.379  30.078  1.00 37.80           C  
ATOM   1441  CB  LYS H 186      -0.996  14.429  30.220  1.00 37.85           C  
ATOM   1442  CG  LYS H 186      -0.579  15.894  30.103  1.00 50.46           C  
ATOM   1443  CD  LYS H 186      -1.792  16.829  30.066  1.00 48.44           C  
ATOM   1444  CE  LYS H 186      -1.449  18.317  29.985  1.00 49.34           C  
ATOM   1445  NZ  LYS H 186      -2.695  19.117  29.955  1.00 52.79           N1+
ATOM   1446  C   LYS H 186      -0.515  12.095  30.506  1.00 38.82           C  
ATOM   1447  O   LYS H 186      -0.395  11.696  31.664  1.00 43.06           O  
ATOM   1448  N   SER H 187      -1.218  11.411  29.589  1.00 36.75           N  
ATOM   1449  CA  SER H 187      -1.950  10.234  29.965  1.00 38.11           C  
ATOM   1450  CB  SER H 187      -2.614   9.548  28.760  1.00 39.13           C  
ATOM   1451  OG  SER H 187      -3.532  10.433  28.137  1.00 46.62           O  
ATOM   1452  C   SER H 187      -1.014   9.233  30.564  1.00 38.47           C  
ATOM   1453  O   SER H 187      -1.309   8.653  31.608  1.00 40.45           O  
ATOM   1454  N   SER H 188       0.115   8.978  29.873  1.00 36.27           N  
ATOM   1455  CA  SER H 188       1.115   8.027  30.274  1.00 35.91           C  
ATOM   1456  CB  SER H 188       1.901   7.464  29.078  1.00 36.09           C  
ATOM   1457  OG  SER H 188       2.590   8.510  28.411  1.00 41.53           O  
ATOM   1458  C   SER H 188       2.105   8.601  31.255  1.00 35.58           C  
ATOM   1459  O   SER H 188       2.886   7.855  31.844  1.00 37.04           O  
ATOM   1460  N   SER H 189       2.122   9.933  31.461  1.00 35.49           N  
ATOM   1461  CA  SER H 189       3.109  10.508  32.335  1.00 37.61           C  
ATOM   1462  CB  SER H 189       3.002  10.026  33.792  1.00 36.78           C  
ATOM   1463  OG  SER H 189       1.801  10.504  34.382  1.00 38.61           O  
ATOM   1464  C   SER H 189       4.468  10.143  31.818  1.00 37.45           C  
ATOM   1465  O   SER H 189       5.364   9.777  32.580  1.00 38.75           O  
ATOM   1466  N   THR H 190       4.652  10.234  30.485  1.00 36.43           N  
ATOM   1467  CA  THR H 190       5.921   9.920  29.898  1.00 34.95           C  
ATOM   1468  CB  THR H 190       5.853   8.719  28.998  1.00 35.18           C  
ATOM   1469  OG1 THR H 190       5.386   7.589  29.719  1.00 37.78           O  
ATOM   1470  CG2 THR H 190       7.254   8.430  28.448  1.00 36.44           C  
ATOM   1471  C   THR H 190       6.350  11.090  29.060  1.00 33.47           C  
ATOM   1472  O   THR H 190       5.535  11.726  28.394  1.00 33.64           O  
ATOM   1473  N   ALA H 191       7.661  11.403  29.083  1.00 31.49           N  
ATOM   1474  CA  ALA H 191       8.204  12.477  28.299  1.00 29.31           C  
ATOM   1475  CB  ALA H 191       9.085  13.443  29.107  1.00 24.64           C  
ATOM   1476  C   ALA H 191       9.076  11.836  27.266  1.00 31.31           C  
ATOM   1477  O   ALA H 191       9.669  10.787  27.518  1.00 32.79           O  
ATOM   1478  N   TYR H 192       9.164  12.446  26.065  1.00 31.37           N  
ATOM   1479  CA  TYR H 192       9.926  11.833  25.017  1.00 30.35           C  
ATOM   1480  CB  TYR H 192       9.089  11.390  23.805  1.00 29.55           C  
ATOM   1481  CG  TYR H 192       7.987  10.488  24.242  1.00 29.54           C  
ATOM   1482  CD1 TYR H 192       8.225   9.171  24.544  1.00 31.65           C  
ATOM   1483  CD2 TYR H 192       6.705  10.970  24.362  1.00 31.99           C  
ATOM   1484  CE1 TYR H 192       7.200   8.347  24.947  1.00 32.99           C  
ATOM   1485  CE2 TYR H 192       5.676  10.151  24.763  1.00 31.78           C  
ATOM   1486  CZ  TYR H 192       5.923   8.833  25.052  1.00 33.40           C  
ATOM   1487  OH  TYR H 192       4.877   7.981  25.463  1.00 37.00           O  
ATOM   1488  C   TYR H 192      10.881  12.837  24.455  1.00 31.67           C  
ATOM   1489  O   TYR H 192      10.662  14.046  24.536  1.00 31.62           O  
ATOM   1490  N   MET H 193      11.998  12.335  23.887  1.00 32.73           N  
ATOM   1491  CA  MET H 193      12.934  13.183  23.214  1.00 33.58           C  
ATOM   1492  CB  MET H 193      14.231  13.417  24.005  1.00 31.12           C  
ATOM   1493  CG  MET H 193      15.225  14.324  23.280  1.00 32.60           C  
ATOM   1494  SD  MET H 193      16.658  14.817  24.283  1.00 37.52           S  
ATOM   1495  CE  MET H 193      17.330  13.140  24.448  1.00 33.33           C  
ATOM   1496  C   MET H 193      13.298  12.493  21.941  1.00 33.52           C  
ATOM   1497  O   MET H 193      13.688  11.326  21.945  1.00 30.90           O  
ATOM   1498  N   GLN H 194      13.170  13.200  20.801  1.00 34.28           N  
ATOM   1499  CA  GLN H 194      13.535  12.582  19.563  1.00 36.13           C  
ATOM   1500  CB  GLN H 194      12.450  12.634  18.472  1.00 37.70           C  
ATOM   1501  CG  GLN H 194      12.891  11.947  17.176  1.00 43.78           C  
ATOM   1502  CD  GLN H 194      11.768  12.042  16.153  1.00 38.90           C  
ATOM   1503  OE1 GLN H 194      10.628  11.653  16.417  1.00 35.51           O  
ATOM   1504  NE2 GLN H 194      12.099  12.571  14.946  1.00 54.35           N  
ATOM   1505  C   GLN H 194      14.737  13.295  19.034  1.00 35.52           C  
ATOM   1506  O   GLN H 194      14.773  14.524  18.965  1.00 36.93           O  
ATOM   1507  N   LEU H 195      15.772  12.513  18.670  1.00 35.75           N  
ATOM   1508  CA  LEU H 195      16.975  13.050  18.100  1.00 35.10           C  
ATOM   1509  CB  LEU H 195      18.264  12.381  18.619  1.00 36.44           C  
ATOM   1510  CG  LEU H 195      18.614  12.612  20.104  1.00 38.22           C  
ATOM   1511  CD1 LEU H 195      19.065  14.052  20.372  1.00 36.89           C  
ATOM   1512  CD2 LEU H 195      17.477  12.170  21.029  1.00 38.13           C  
ATOM   1513  C   LEU H 195      16.915  12.712  16.644  1.00 34.88           C  
ATOM   1514  O   LEU H 195      16.580  11.586  16.279  1.00 36.07           O  
ATOM   1515  N   SER H 196      17.247  13.673  15.762  1.00 35.53           N  
ATOM   1516  CA  SER H 196      17.150  13.384  14.360  1.00 37.04           C  
ATOM   1517  CB  SER H 196      16.080  14.219  13.637  1.00 36.54           C  
ATOM   1518  OG  SER H 196      16.360  15.601  13.788  1.00 41.16           O  
ATOM   1519  C   SER H 196      18.478  13.630  13.707  1.00 38.00           C  
ATOM   1520  O   SER H 196      19.358  14.267  14.284  1.00 38.76           O  
ATOM   1521  N   SER H 197      18.646  13.102  12.475  1.00 39.20           N  
ATOM   1522  CA  SER H 197      19.858  13.259  11.717  1.00 39.68           C  
ATOM   1523  CB  SER H 197      20.077  14.696  11.219  1.00 40.20           C  
ATOM   1524  OG  SER H 197      19.025  15.081  10.349  1.00 47.83           O  
ATOM   1525  C   SER H 197      21.017  12.894  12.583  1.00 40.40           C  
ATOM   1526  O   SER H 197      21.912  13.701  12.822  1.00 39.92           O  
ATOM   1527  N   LEU H 198      21.030  11.641  13.065  1.00 39.08           N  
ATOM   1528  CA  LEU H 198      22.042  11.202  13.975  1.00 39.32           C  
ATOM   1529  CB  LEU H 198      21.725   9.835  14.598  1.00 38.35           C  
ATOM   1530  CG  LEU H 198      20.505   9.884  15.539  1.00 36.29           C  
ATOM   1531  CD1 LEU H 198      20.205   8.508  16.147  1.00 34.79           C  
ATOM   1532  CD2 LEU H 198      20.683  10.963  16.618  1.00 33.46           C  
ATOM   1533  C   LEU H 198      23.381  11.114  13.318  1.00 40.52           C  
ATOM   1534  O   LEU H 198      23.518  10.710  12.163  1.00 42.17           O  
ATOM   1535  N   THR H 199      24.412  11.521  14.087  1.00 41.42           N  
ATOM   1536  CA  THR H 199      25.787  11.469  13.687  1.00 41.64           C  
ATOM   1537  CB  THR H 199      26.400  12.818  13.457  1.00 42.42           C  
ATOM   1538  OG1 THR H 199      26.356  13.582  14.653  1.00 45.63           O  
ATOM   1539  CG2 THR H 199      25.621  13.536  12.343  1.00 45.35           C  
ATOM   1540  C   THR H 199      26.514  10.848  14.837  1.00 42.48           C  
ATOM   1541  O   THR H 199      25.922  10.574  15.879  1.00 41.96           O  
ATOM   1542  N   SER H 200      27.823  10.594  14.668  1.00 43.78           N  
ATOM   1543  CA  SER H 200      28.603   9.969  15.699  1.00 44.27           C  
ATOM   1544  CB  SER H 200      30.054   9.696  15.278  1.00 45.75           C  
ATOM   1545  OG  SER H 200      30.752   9.082  16.352  1.00 50.74           O  
ATOM   1546  C   SER H 200      28.669  10.880  16.882  1.00 42.22           C  
ATOM   1547  O   SER H 200      28.772  10.422  18.019  1.00 40.63           O  
ATOM   1548  N   GLU H 201      28.591  12.199  16.645  1.00 39.89           N  
ATOM   1549  CA  GLU H 201      28.708  13.140  17.720  1.00 40.97           C  
ATOM   1550  CB  GLU H 201      28.728  14.609  17.269  1.00 44.88           C  
ATOM   1551  CG  GLU H 201      30.047  14.994  16.599  1.00 55.14           C  
ATOM   1552  CD  GLU H 201      30.105  16.510  16.491  1.00 65.24           C  
ATOM   1553  OE1 GLU H 201      29.061  17.167  16.743  1.00 70.82           O  
ATOM   1554  OE2 GLU H 201      31.201  17.032  16.158  1.00 68.98           O1-
ATOM   1555  C   GLU H 201      27.575  12.943  18.672  1.00 39.56           C  
ATOM   1556  O   GLU H 201      27.683  13.268  19.852  1.00 39.85           O  
ATOM   1557  N   ASP H 202      26.440  12.440  18.160  1.00 38.20           N  
ATOM   1558  CA  ASP H 202      25.242  12.190  18.911  1.00 37.32           C  
ATOM   1559  CB  ASP H 202      24.042  11.843  18.015  1.00 36.29           C  
ATOM   1560  CG  ASP H 202      23.678  13.101  17.239  1.00 39.39           C  
ATOM   1561  OD1 ASP H 202      24.019  14.212  17.725  1.00 39.63           O  
ATOM   1562  OD2 ASP H 202      23.061  12.969  16.149  1.00 31.68           O1-
ATOM   1563  C   ASP H 202      25.426  11.061  19.884  1.00 36.21           C  
ATOM   1564  O   ASP H 202      24.644  10.934  20.824  1.00 34.93           O  
ATOM   1565  N   SER H 203      26.402  10.161  19.668  1.00 35.53           N  
ATOM   1566  CA  SER H 203      26.542   9.082  20.606  1.00 34.90           C  
ATOM   1567  CB  SER H 203      27.697   8.124  20.273  1.00 34.99           C  
ATOM   1568  OG  SER H 203      27.444   7.473  19.036  1.00 34.03           O  
ATOM   1569  C   SER H 203      26.812   9.683  21.949  1.00 34.53           C  
ATOM   1570  O   SER H 203      27.722  10.495  22.103  1.00 33.35           O  
ATOM   1571  N   ALA H 204      26.007   9.292  22.958  1.00 32.82           N  
ATOM   1572  CA  ALA H 204      26.165   9.825  24.279  1.00 32.96           C  
ATOM   1573  CB  ALA H 204      25.966  11.350  24.351  1.00 31.58           C  
ATOM   1574  C   ALA H 204      25.106   9.211  25.136  1.00 32.80           C  
ATOM   1575  O   ALA H 204      24.300   8.407  24.667  1.00 32.84           O  
ATOM   1576  N   VAL H 205      25.114   9.554  26.440  1.00 32.76           N  
ATOM   1577  CA  VAL H 205      24.104   9.077  27.338  1.00 31.66           C  
ATOM   1578  CB  VAL H 205      24.649   8.629  28.664  1.00 31.72           C  
ATOM   1579  CG1 VAL H 205      23.477   8.234  29.575  1.00 29.92           C  
ATOM   1580  CG2 VAL H 205      25.654   7.489  28.419  1.00 30.46           C  
ATOM   1581  C   VAL H 205      23.194  10.243  27.575  1.00 32.46           C  
ATOM   1582  O   VAL H 205      23.657  11.361  27.789  1.00 32.84           O  
ATOM   1583  N   TYR H 206      21.865  10.015  27.538  1.00 31.35           N  
ATOM   1584  CA  TYR H 206      20.941  11.103  27.694  1.00 30.40           C  
ATOM   1585  CB  TYR H 206      19.877  11.172  26.586  1.00 28.87           C  
ATOM   1586  CG  TYR H 206      20.555  11.396  25.280  1.00 29.58           C  
ATOM   1587  CD1 TYR H 206      20.821  12.668  24.839  1.00 31.09           C  
ATOM   1588  CD2 TYR H 206      20.937  10.335  24.495  1.00 30.46           C  
ATOM   1589  CE1 TYR H 206      21.445  12.883  23.635  1.00 29.30           C  
ATOM   1590  CE2 TYR H 206      21.562  10.544  23.289  1.00 29.31           C  
ATOM   1591  CZ  TYR H 206      21.817  11.820  22.855  1.00 30.38           C  
ATOM   1592  OH  TYR H 206      22.457  12.041  21.619  1.00 33.53           O  
ATOM   1593  C   TYR H 206      20.190  10.883  28.968  1.00 30.94           C  
ATOM   1594  O   TYR H 206      19.762   9.766  29.256  1.00 32.89           O  
ATOM   1595  N   PHE H 207      20.015  11.961  29.765  1.00 30.47           N  
ATOM   1596  CA  PHE H 207      19.330  11.828  31.020  1.00 30.66           C  
ATOM   1597  CB  PHE H 207      20.101  12.337  32.251  1.00 29.43           C  
ATOM   1598  CG  PHE H 207      21.451  11.725  32.340  1.00 28.54           C  
ATOM   1599  CD1 PHE H 207      21.650  10.461  32.841  1.00 27.98           C  
ATOM   1600  CD2 PHE H 207      22.537  12.438  31.907  1.00 29.24           C  
ATOM   1601  CE1 PHE H 207      22.913   9.919  32.913  1.00 29.07           C  
ATOM   1602  CE2 PHE H 207      23.798  11.903  31.979  1.00 29.78           C  
ATOM   1603  CZ  PHE H 207      23.994  10.642  32.482  1.00 29.95           C  
ATOM   1604  C   PHE H 207      18.131  12.719  31.011  1.00 30.72           C  
ATOM   1605  O   PHE H 207      18.121  13.785  30.397  1.00 30.73           O  
ATOM   1606  N   CYS H 208      17.069  12.274  31.705  1.00 30.04           N  
ATOM   1607  CA  CYS H 208      15.925  13.104  31.933  1.00 30.30           C  
ATOM   1608  CB  CYS H 208      14.572  12.437  31.582  1.00 30.28           C  
ATOM   1609  SG  CYS H 208      14.305  10.846  32.424  1.00 35.26           S  
ATOM   1610  C   CYS H 208      15.957  13.364  33.406  1.00 30.42           C  
ATOM   1611  O   CYS H 208      16.342  12.496  34.187  1.00 31.36           O  
ATOM   1612  N   ALA H 209      15.613  14.592  33.830  1.00 31.80           N  
ATOM   1613  CA  ALA H 209      15.615  14.887  35.237  1.00 30.59           C  
ATOM   1614  CB  ALA H 209      16.890  15.598  35.713  1.00 28.29           C  
ATOM   1615  C   ALA H 209      14.462  15.807  35.489  1.00 32.47           C  
ATOM   1616  O   ALA H 209      14.054  16.538  34.588  1.00 35.13           O  
ATOM   1617  N   ARG H 210      13.891  15.800  36.715  1.00 33.32           N  
ATOM   1618  CA  ARG H 210      12.782  16.688  36.910  1.00 31.49           C  
ATOM   1619  CB  ARG H 210      11.568  16.120  37.665  1.00 30.89           C  
ATOM   1620  CG  ARG H 210      11.814  15.859  39.148  1.00 32.30           C  
ATOM   1621  CD  ARG H 210      10.521  15.630  39.931  1.00 32.21           C  
ATOM   1622  NE  ARG H 210      10.836  15.790  41.378  1.00 35.69           N  
ATOM   1623  CZ  ARG H 210       9.879  15.555  42.322  1.00 37.25           C  
ATOM   1624  NH1 ARG H 210       8.644  15.117  41.944  1.00 34.81           N1+
ATOM   1625  NH2 ARG H 210      10.155  15.751  43.645  1.00 37.34           N  
ATOM   1626  C   ARG H 210      13.254  17.856  37.713  1.00 31.31           C  
ATOM   1627  O   ARG H 210      14.106  17.742  38.591  1.00 34.29           O  
ATOM   1628  N   ASP H 211      12.707  19.038  37.386  1.00 31.70           N  
ATOM   1629  CA  ASP H 211      13.032  20.258  38.056  1.00 33.65           C  
ATOM   1630  CB  ASP H 211      13.872  21.199  37.180  1.00 28.45           C  
ATOM   1631  CG  ASP H 211      15.228  20.565  36.901  1.00 32.10           C  
ATOM   1632  OD1 ASP H 211      15.554  19.525  37.533  1.00  0.00           O  
ATOM   1633  OD2 ASP H 211      15.965  21.140  36.060  1.00  0.00           O1-
ATOM   1634  C   ASP H 211      11.714  20.947  38.275  1.00 35.68           C  
ATOM   1635  O   ASP H 211      10.727  20.631  37.618  1.00 37.09           O  
ATOM   1636  N   ASP H 212      12.002  21.257  39.633  1.00 38.47           N  
ATOM   1637  CA  ASP H 212      11.559  21.816  40.914  1.00 40.92           C  
ATOM   1638  CB  ASP H 212      12.377  21.312  42.120  1.00 41.03           C  
ATOM   1639  CG  ASP H 212      12.053  19.841  42.331  1.00 52.35           C  
ATOM   1640  OD1 ASP H 212      11.583  19.196  41.355  1.00 35.80           O  
ATOM   1641  OD2 ASP H 212      12.276  19.340  43.462  1.00 54.08           O1-
ATOM   1642  C   ASP H 212      11.572  23.307  40.921  1.00 43.60           C  
ATOM   1643  O   ASP H 212      12.252  23.966  40.144  1.00 44.34           O  
ATOM   1644  N   TYR H 213      10.767  23.864  41.846  1.00 45.81           N  
ATOM   1645  CA  TYR H 213      10.526  25.275  41.912  1.00 48.74           C  
ATOM   1646  CB  TYR H 213       9.427  25.634  42.927  1.00 50.39           C  
ATOM   1647  CG  TYR H 213       8.204  24.904  42.502  1.00 54.14           C  
ATOM   1648  CD1 TYR H 213       7.363  25.429  41.549  1.00 64.42           C  
ATOM   1649  CD2 TYR H 213       7.911  23.673  43.044  1.00 65.08           C  
ATOM   1650  CE1 TYR H 213       6.239  24.743  41.151  1.00 64.18           C  
ATOM   1651  CE2 TYR H 213       6.789  22.985  42.651  1.00 64.22           C  
ATOM   1652  CZ  TYR H 213       5.948  23.518  41.702  1.00 55.71           C  
ATOM   1653  OH  TYR H 213       4.796  22.812  41.298  1.00 66.73           O  
ATOM   1654  C   TYR H 213      11.724  26.035  42.327  1.00 49.23           C  
ATOM   1655  O   TYR H 213      12.168  26.949  41.635  1.00 50.32           O  
ATOM   1656  N   ASP H 214      12.316  25.629  43.454  1.00 50.18           N  
ATOM   1657  CA  ASP H 214      13.355  26.439  44.000  1.00 48.73           C  
ATOM   1658  CB  ASP H 214      13.530  26.289  45.520  1.00 51.57           C  
ATOM   1659  CG  ASP H 214      12.372  27.033  46.171  1.00 55.03           C  
ATOM   1660  OD1 ASP H 214      11.555  27.620  45.412  1.00 45.62           O  
ATOM   1661  OD2 ASP H 214      12.296  27.042  47.428  1.00 46.53           O1-
ATOM   1662  C   ASP H 214      14.630  26.117  43.324  1.00 48.33           C  
ATOM   1663  O   ASP H 214      14.657  25.612  42.206  1.00 49.70           O  
ATOM   1664  N   GLY H 215      15.732  26.449  44.003  1.00 45.57           N  
ATOM   1665  CA  GLY H 215      17.046  26.267  43.481  1.00 43.78           C  
ATOM   1666  C   GLY H 215      17.268  24.820  43.234  1.00 42.53           C  
ATOM   1667  O   GLY H 215      18.054  24.470  42.357  1.00 40.11           O  
ATOM   1668  N   ALA H 216      16.613  23.944  44.019  1.00 40.50           N  
ATOM   1669  CA  ALA H 216      16.886  22.545  43.898  1.00 38.86           C  
ATOM   1670  CB  ALA H 216      16.133  21.697  44.937  1.00 37.66           C  
ATOM   1671  C   ALA H 216      16.443  22.070  42.563  1.00 38.51           C  
ATOM   1672  O   ALA H 216      15.293  21.668  42.373  1.00 40.11           O  
ATOM   1673  N   TRP H 217      17.381  22.055  41.603  1.00 36.40           N  
ATOM   1674  CA  TRP H 217      17.040  21.502  40.340  1.00 35.81           C  
ATOM   1675  CB  TRP H 217      17.342  22.332  39.075  1.00 37.20           C  
ATOM   1676  CG  TRP H 217      16.412  23.500  38.853  1.00 39.81           C  
ATOM   1677  CD2 TRP H 217      16.820  24.871  38.831  1.00 37.51           C  
ATOM   1678  CD1 TRP H 217      15.082  23.496  38.551  1.00 39.62           C  
ATOM   1679  NE1 TRP H 217      14.631  24.777  38.366  1.00 40.13           N  
ATOM   1680  CE2 TRP H 217      15.694  25.640  38.527  1.00 39.36           C  
ATOM   1681  CE3 TRP H 217      18.040  25.445  39.037  1.00 37.43           C  
ATOM   1682  CZ2 TRP H 217      15.766  26.997  38.432  1.00 37.73           C  
ATOM   1683  CZ3 TRP H 217      18.106  26.813  38.943  1.00 39.17           C  
ATOM   1684  CH2 TRP H 217      16.997  27.577  38.647  1.00 39.12           C  
ATOM   1685  C   TRP H 217      17.799  20.237  40.231  1.00 35.52           C  
ATOM   1686  O   TRP H 217      18.682  19.938  41.029  1.00 34.71           O  
ATOM   1687  N   PHE H 218      17.415  19.454  39.230  1.00 32.73           N  
ATOM   1688  CA  PHE H 218      17.914  18.168  38.899  1.00 31.86           C  
ATOM   1689  CB  PHE H 218      19.354  18.244  38.379  1.00 31.79           C  
ATOM   1690  CG  PHE H 218      19.268  19.019  37.105  1.00 31.93           C  
ATOM   1691  CD1 PHE H 218      19.130  20.389  37.114  1.00 34.91           C  
ATOM   1692  CD2 PHE H 218      19.326  18.381  35.892  1.00 34.70           C  
ATOM   1693  CE1 PHE H 218      19.048  21.105  35.942  1.00 33.84           C  
ATOM   1694  CE2 PHE H 218      19.246  19.089  34.716  1.00 33.29           C  
ATOM   1695  CZ  PHE H 218      19.108  20.455  34.736  1.00 33.82           C  
ATOM   1696  C   PHE H 218      17.812  17.365  40.152  1.00 33.26           C  
ATOM   1697  O   PHE H 218      18.760  16.681  40.534  1.00 29.34           O  
ATOM   1698  N   ALA H 219      16.666  17.450  40.859  1.00 32.13           N  
ATOM   1699  CA  ALA H 219      16.569  16.742  42.105  1.00 30.17           C  
ATOM   1700  CB  ALA H 219      15.268  17.039  42.868  1.00 29.15           C  
ATOM   1701  C   ALA H 219      16.621  15.257  41.896  1.00 28.60           C  
ATOM   1702  O   ALA H 219      17.375  14.561  42.565  1.00 28.62           O  
ATOM   1703  N   TYR H 220      15.824  14.729  40.950  1.00 32.64           N  
ATOM   1704  CA  TYR H 220      15.766  13.336  40.601  1.00 34.96           C  
ATOM   1705  CB  TYR H 220      14.373  12.707  40.771  1.00 35.94           C  
ATOM   1706  CG  TYR H 220      14.049  12.688  42.225  1.00 41.20           C  
ATOM   1707  CD1 TYR H 220      13.507  13.791  42.843  1.00 42.84           C  
ATOM   1708  CD2 TYR H 220      14.288  11.559  42.976  1.00 42.26           C  
ATOM   1709  CE1 TYR H 220      13.207  13.770  44.185  1.00 44.28           C  
ATOM   1710  CE2 TYR H 220      13.990  11.533  44.318  1.00 44.05           C  
ATOM   1711  CZ  TYR H 220      13.449  12.639  44.925  1.00 46.30           C  
ATOM   1712  OH  TYR H 220      13.143  12.613  46.303  1.00 51.28           O  
ATOM   1713  C   TYR H 220      16.137  13.196  39.161  1.00 33.79           C  
ATOM   1714  O   TYR H 220      15.673  13.958  38.315  1.00 34.61           O  
ATOM   1715  N   TRP H 221      16.980  12.189  38.852  1.00 32.77           N  
ATOM   1716  CA  TRP H 221      17.460  11.990  37.516  1.00 31.14           C  
ATOM   1717  CB  TRP H 221      18.992  12.091  37.434  1.00 28.93           C  
ATOM   1718  CG  TRP H 221      19.546  13.447  37.805  1.00 29.05           C  
ATOM   1719  CD2 TRP H 221      20.250  14.310  36.901  1.00 29.03           C  
ATOM   1720  CD1 TRP H 221      19.543  14.073  39.017  1.00 29.11           C  
ATOM   1721  NE1 TRP H 221      20.193  15.280  38.921  1.00 28.04           N  
ATOM   1722  CE2 TRP H 221      20.639  15.437  37.625  1.00 27.45           C  
ATOM   1723  CE3 TRP H 221      20.555  14.172  35.578  1.00 26.79           C  
ATOM   1724  CZ2 TRP H 221      21.339  16.449  37.034  1.00 29.74           C  
ATOM   1725  CZ3 TRP H 221      21.261  15.194  34.984  1.00 28.78           C  
ATOM   1726  CH2 TRP H 221      21.645  16.311  35.697  1.00 28.30           C  
ATOM   1727  C   TRP H 221      17.122  10.589  37.110  1.00 31.07           C  
ATOM   1728  O   TRP H 221      16.972   9.705  37.951  1.00 32.02           O  
ATOM   1729  N   GLY H 222      16.979  10.358  35.789  1.00 30.81           N  
ATOM   1730  CA  GLY H 222      16.715   9.038  35.292  1.00 30.22           C  
ATOM   1731  C   GLY H 222      18.036   8.331  35.210  1.00 32.05           C  
ATOM   1732  O   GLY H 222      19.087   8.932  35.413  1.00 30.04           O  
ATOM   1733  N   GLN H 223      17.995   7.022  34.897  1.00 30.93           N  
ATOM   1734  CA  GLN H 223      19.141   6.158  34.803  1.00 33.44           C  
ATOM   1735  CB  GLN H 223      18.780   4.668  34.620  1.00 34.35           C  
ATOM   1736  CG  GLN H 223      18.084   4.316  33.299  1.00 36.99           C  
ATOM   1737  CD  GLN H 223      16.576   4.503  33.439  1.00 39.63           C  
ATOM   1738  OE1 GLN H 223      16.094   5.549  33.866  1.00 42.02           O  
ATOM   1739  NE2 GLN H 223      15.804   3.451  33.055  1.00 39.06           N  
ATOM   1740  C   GLN H 223      19.993   6.566  33.643  1.00 33.81           C  
ATOM   1741  O   GLN H 223      21.201   6.338  33.639  1.00 36.12           O  
ATOM   1742  N   GLY H 224      19.372   7.130  32.592  1.00 32.51           N  
ATOM   1743  CA  GLY H 224      20.113   7.547  31.435  1.00 30.12           C  
ATOM   1744  C   GLY H 224      19.881   6.543  30.354  1.00 29.53           C  
ATOM   1745  O   GLY H 224      19.608   5.376  30.628  1.00 29.83           O  
ATOM   1746  N   THR H 225      19.965   6.995  29.082  1.00 31.02           N  
ATOM   1747  CA  THR H 225      19.806   6.103  27.967  1.00 31.33           C  
ATOM   1748  CB  THR H 225      18.577   6.381  27.151  1.00 31.50           C  
ATOM   1749  OG1 THR H 225      17.420   6.267  27.965  1.00 33.75           O  
ATOM   1750  CG2 THR H 225      18.506   5.373  25.992  1.00 26.96           C  
ATOM   1751  C   THR H 225      21.000   6.273  27.079  1.00 31.45           C  
ATOM   1752  O   THR H 225      21.335   7.383  26.670  1.00 32.07           O  
ATOM   1753  N   LEU H 226      21.670   5.153  26.749  1.00 31.69           N  
ATOM   1754  CA  LEU H 226      22.849   5.186  25.934  1.00 31.49           C  
ATOM   1755  CB  LEU H 226      23.804   4.009  26.205  1.00 33.83           C  
ATOM   1756  CG  LEU H 226      24.975   3.917  25.208  1.00 46.32           C  
ATOM   1757  CD1 LEU H 226      25.920   5.122  25.325  1.00 53.09           C  
ATOM   1758  CD2 LEU H 226      25.697   2.565  25.314  1.00 50.52           C  
ATOM   1759  C   LEU H 226      22.452   5.086  24.498  1.00 31.14           C  
ATOM   1760  O   LEU H 226      21.721   4.181  24.098  1.00 29.66           O  
ATOM   1761  N   VAL H 227      22.932   6.039  23.679  1.00 32.12           N  
ATOM   1762  CA  VAL H 227      22.634   5.978  22.282  1.00 33.27           C  
ATOM   1763  CB  VAL H 227      21.936   7.207  21.766  1.00 33.33           C  
ATOM   1764  CG1 VAL H 227      21.748   7.085  20.244  1.00 29.05           C  
ATOM   1765  CG2 VAL H 227      20.615   7.372  22.540  1.00 29.86           C  
ATOM   1766  C   VAL H 227      23.938   5.848  21.563  1.00 34.26           C  
ATOM   1767  O   VAL H 227      24.863   6.630  21.781  1.00 35.09           O  
ATOM   1768  N   THR H 228      24.051   4.824  20.695  1.00 33.48           N  
ATOM   1769  CA  THR H 228      25.253   4.639  19.936  1.00 35.49           C  
ATOM   1770  CB  THR H 228      25.885   3.294  20.126  1.00 36.63           C  
ATOM   1771  OG1 THR H 228      24.962   2.270  19.786  1.00 38.17           O  
ATOM   1772  CG2 THR H 228      26.320   3.150  21.589  1.00 34.10           C  
ATOM   1773  C   THR H 228      24.891   4.747  18.493  1.00 36.83           C  
ATOM   1774  O   THR H 228      23.974   4.078  18.020  1.00 35.40           O  
ATOM   1775  N   VAL H 229      25.615   5.616  17.758  1.00 36.10           N  
ATOM   1776  CA  VAL H 229      25.334   5.777  16.364  1.00 37.66           C  
ATOM   1777  CB  VAL H 229      25.282   7.217  15.946  1.00 37.89           C  
ATOM   1778  CG1 VAL H 229      24.984   7.286  14.440  1.00 36.67           C  
ATOM   1779  CG2 VAL H 229      24.250   7.943  16.823  1.00 34.67           C  
ATOM   1780  C   VAL H 229      26.465   5.141  15.621  1.00 39.81           C  
ATOM   1781  O   VAL H 229      27.605   5.599  15.695  1.00 41.39           O  
ATOM   1782  N   SER H 230      26.173   4.054  14.880  1.00 39.28           N  
ATOM   1783  CA  SER H 230      27.223   3.403  14.153  1.00 39.54           C  
ATOM   1784  CB  SER H 230      27.927   2.294  14.953  1.00 40.26           C  
ATOM   1785  OG  SER H 230      28.951   1.700  14.169  1.00 39.87           O  
ATOM   1786  C   SER H 230      26.627   2.751  12.950  1.00 40.67           C  
ATOM   1787  O   SER H 230      25.448   2.400  12.939  1.00 39.78           O  
ATOM   1788  N   ALA H 231      27.447   2.575  11.894  1.00 43.13           N  
ATOM   1789  CA  ALA H 231      26.993   1.934  10.695  1.00 44.64           C  
ATOM   1790  CB  ALA H 231      27.107   2.830   9.450  1.00 45.98           C  
ATOM   1791  C   ALA H 231      27.908   0.742  10.464  1.00 44.10           C  
ATOM   1792  O   ALA H 231      28.811   0.515  11.313  1.00 46.58           O  
ATOM   1793  OXT ALA H 231      27.721   0.047   9.431  1.00  0.00           O1-
TER    1794      ALA H 231 
CONECT  161  709
CONECT  709  161
CONECT 1015 1609
CONECT 1609 1015
END
