# Supplementary material for: Fully automated antibody structure prediction using BIOVIA tools: Validation study
Source: PLoS One. 2017 May 18;12(5):e0177923. doi: 10.1371/journal.pone.0177923 (PMC5436848; doi:10.1371/journal.pone.0177923)
Supplement: S2 Dataset — Predicted structures using the Top5 framework method, Chothia CDR definition with canonical filtering and generating 50 models. These were used in the comparison against predictions using no filtering. (ZIP) [file pone.0177923.s004.zip › 4Q2Z_BA_FV_FinalModel.pdb]

REMARK   Accelrys Discovery Studio PDB file
REMARK   Created:  2015-04-10T08:36:17Z
SSBOND   1 CYS L   22    CYS L   89                                     
SSBOND   2 CYS H  133    CYS H  207                                     
ATOM      1  N   GLN L   1      35.160  25.100  27.136  1.00 71.16           N1+
ATOM      2  CA  GLN L   1      34.268  26.083  26.480  1.00 70.10           C  
ATOM      3  CB  GLN L   1      33.827  25.571  25.102  1.00 69.45           C  
ATOM      4  CG  GLN L   1      32.939  24.329  25.190  1.00 69.74           C  
ATOM      5  CD  GLN L   1      32.357  24.054  23.810  1.00 71.01           C  
ATOM      6  OE1 GLN L   1      31.261  23.509  23.684  1.00 69.62           O  
ATOM      7  NE2 GLN L   1      33.104  24.442  22.742  1.00 69.60           N  
ATOM      8  C   GLN L   1      33.027  26.259  27.290  1.00 65.94           C  
ATOM      9  O   GLN L   1      32.218  27.143  27.015  1.00 67.91           O  
ATOM     10  N   SER L   2      32.860  25.430  28.337  1.00 54.59           N  
ATOM     11  CA  SER L   2      31.672  25.490  29.136  1.00 50.19           C  
ATOM     12  CB  SER L   2      31.673  24.487  30.301  1.00 48.09           C  
ATOM     13  OG  SER L   2      31.721  23.162  29.792  1.00 50.89           O  
ATOM     14  C   SER L   2      31.558  26.873  29.702  1.00 45.15           C  
ATOM     15  O   SER L   2      32.556  27.571  29.872  1.00 44.47           O  
ATOM     16  N   VAL L   3      30.310  27.309  29.982  1.00 39.59           N  
ATOM     17  CA  VAL L   3      30.033  28.640  30.449  1.00 37.55           C  
ATOM     18  CB  VAL L   3      28.565  28.917  30.566  1.00 37.60           C  
ATOM     19  CG1 VAL L   3      28.390  30.329  31.148  1.00 33.27           C  
ATOM     20  CG2 VAL L   3      27.909  28.724  29.188  1.00 34.51           C  
ATOM     21  C   VAL L   3      30.632  28.868  31.800  1.00 36.43           C  
ATOM     22  O   VAL L   3      31.212  29.921  32.061  1.00 37.58           O  
ATOM     23  N   LEU L   4      30.488  27.893  32.714  1.00 32.12           N  
ATOM     24  CA  LEU L   4      31.053  28.051  34.024  1.00 29.01           C  
ATOM     25  CB  LEU L   4      30.184  27.429  35.130  1.00 26.64           C  
ATOM     26  CG  LEU L   4      28.786  28.069  35.236  1.00 25.71           C  
ATOM     27  CD1 LEU L   4      27.956  27.419  36.354  1.00 20.93           C  
ATOM     28  CD2 LEU L   4      28.877  29.597  35.376  1.00 24.96           C  
ATOM     29  C   LEU L   4      32.358  27.318  33.997  1.00 29.70           C  
ATOM     30  O   LEU L   4      32.462  26.265  33.373  1.00 29.47           O  
ATOM     31  N   THR L   5      33.400  27.857  34.665  1.00 28.23           N  
ATOM     32  CA  THR L   5      34.681  27.216  34.579  1.00 28.02           C  
ATOM     33  CB  THR L   5      35.786  28.156  34.185  1.00 28.38           C  
ATOM     34  OG1 THR L   5      35.489  28.753  32.931  1.00 32.47           O  
ATOM     35  CG2 THR L   5      37.102  27.370  34.083  1.00 26.35           C  
ATOM     36  C   THR L   5      35.048  26.628  35.906  1.00 25.28           C  
ATOM     37  O   THR L   5      34.951  27.279  36.947  1.00 26.05           O  
ATOM     38  N   GLN L   6      35.484  25.351  35.880  1.00 23.70           N  
ATOM     39  CA  GLN L   6      35.896  24.645  37.060  1.00 23.96           C  
ATOM     40  CB  GLN L   6      34.958  23.476  37.415  1.00 24.28           C  
ATOM     41  CG  GLN L   6      33.520  23.904  37.713  1.00 24.71           C  
ATOM     42  CD  GLN L   6      32.693  22.646  37.941  1.00 23.32           C  
ATOM     43  OE1 GLN L   6      31.682  22.421  37.275  1.00 25.82           O  
ATOM     44  NE2 GLN L   6      33.132  21.799  38.910  1.00 20.49           N  
ATOM     45  C   GLN L   6      37.234  24.039  36.760  1.00 24.56           C  
ATOM     46  O   GLN L   6      37.574  23.813  35.601  1.00 25.21           O  
ATOM     47  N   PRO L   7      38.020  23.775  37.767  1.00 25.76           N  
ATOM     48  CA  PRO L   7      39.298  23.157  37.551  1.00 26.99           C  
ATOM     49  CD  PRO L   7      37.961  24.495  39.026  1.00 27.61           C  
ATOM     50  CB  PRO L   7      40.064  23.299  38.870  1.00 26.73           C  
ATOM     51  CG  PRO L   7      39.011  23.779  39.890  1.00 29.41           C  
ATOM     52  C   PRO L   7      39.065  21.753  37.106  1.00 27.50           C  
ATOM     53  O   PRO L   7      38.127  21.122  37.590  1.00 28.34           O  
ATOM     54  N   PRO L   8      39.862  21.266  36.202  1.00 29.09           N  
ATOM     55  CA  PRO L   8      39.670  19.929  35.728  1.00 29.18           C  
ATOM     56  CD  PRO L   8      40.459  22.122  35.190  1.00 27.09           C  
ATOM     57  CB  PRO L   8      40.565  19.791  34.500  1.00 29.15           C  
ATOM     58  CG  PRO L   8      40.636  21.229  33.950  1.00 29.46           C  
ATOM     59  C   PRO L   8      39.912  18.899  36.777  1.00 28.91           C  
ATOM     60  O   PRO L   8      39.252  17.861  36.743  1.00 29.29           O  
ATOM     61  N   SER L   9      40.843  19.138  37.721  1.00 29.63           N  
ATOM     62  CA  SER L   9      41.067  18.083  38.663  1.00 30.02           C  
ATOM     63  CB  SER L   9      42.197  17.119  38.265  1.00 29.66           C  
ATOM     64  OG  SER L   9      43.456  17.767  38.369  1.00 34.88           O  
ATOM     65  C   SER L   9      41.442  18.646  39.994  1.00 29.62           C  
ATOM     66  O   SER L   9      42.036  19.720  40.097  1.00 29.82           O  
ATOM     67  N   VAL L  10      41.074  17.906  41.060  1.00 27.40           N  
ATOM     68  CA  VAL L  10      41.424  18.264  42.403  1.00 27.09           C  
ATOM     69  CB  VAL L  10      40.291  18.902  43.155  1.00 25.18           C  
ATOM     70  CG1 VAL L  10      40.731  19.153  44.605  1.00 24.30           C  
ATOM     71  CG2 VAL L  10      39.884  20.183  42.412  1.00 25.21           C  
ATOM     72  C   VAL L  10      41.775  16.981  43.096  1.00 28.59           C  
ATOM     73  O   VAL L  10      41.221  15.931  42.775  1.00 29.28           O  
ATOM     74  N   SER L  11      42.719  17.021  44.060  1.00 28.64           N  
ATOM     75  CA  SER L  11      43.099  15.801  44.721  1.00 29.22           C  
ATOM     76  CB  SER L  11      44.377  15.176  44.140  1.00 29.54           C  
ATOM     77  OG  SER L  11      45.470  16.068  44.299  1.00 33.61           O  
ATOM     78  C   SER L  11      43.341  16.083  46.175  1.00 30.11           C  
ATOM     79  O   SER L  11      43.581  17.223  46.571  1.00 29.46           O  
ATOM     80  N   GLY L  12      43.262  15.031  47.022  1.00 29.81           N  
ATOM     81  CA  GLY L  12      43.498  15.203  48.428  1.00 31.14           C  
ATOM     82  C   GLY L  12      43.557  13.854  49.074  1.00 32.54           C  
ATOM     83  O   GLY L  12      43.072  12.861  48.532  1.00 33.09           O  
ATOM     84  N   ALA L  13      44.184  13.791  50.267  1.00 33.01           N  
ATOM     85  CA  ALA L  13      44.279  12.570  51.017  1.00 33.99           C  
ATOM     86  CB  ALA L  13      45.492  12.510  51.962  1.00 35.06           C  
ATOM     87  C   ALA L  13      43.047  12.466  51.857  1.00 32.71           C  
ATOM     88  O   ALA L  13      42.344  13.450  52.077  1.00 32.90           O  
ATOM     89  N   PRO L  14      42.760  11.290  52.338  1.00 32.46           N  
ATOM     90  CA  PRO L  14      41.584  11.147  53.140  1.00 32.38           C  
ATOM     91  CD  PRO L  14      43.065  10.074  51.600  1.00 35.92           C  
ATOM     92  CB  PRO L  14      41.357   9.644  53.279  1.00 33.89           C  
ATOM     93  CG  PRO L  14      41.952   9.079  51.975  1.00 35.26           C  
ATOM     94  C   PRO L  14      41.699  11.902  54.422  1.00 33.69           C  
ATOM     95  O   PRO L  14      42.780  11.925  55.007  1.00 33.56           O  
ATOM     96  N   GLY L  15      40.594  12.539  54.860  1.00 32.31           N  
ATOM     97  CA  GLY L  15      40.565  13.270  56.094  1.00 31.95           C  
ATOM     98  C   GLY L  15      40.811  14.724  55.826  1.00 33.53           C  
ATOM     99  O   GLY L  15      40.511  15.572  56.666  1.00 34.17           O  
ATOM    100  N   GLN L  16      41.346  15.058  54.636  1.00 33.07           N  
ATOM    101  CA  GLN L  16      41.648  16.429  54.323  1.00 33.13           C  
ATOM    102  CB  GLN L  16      42.716  16.614  53.236  1.00 35.21           C  
ATOM    103  CG  GLN L  16      44.123  16.222  53.675  1.00 39.02           C  
ATOM    104  CD  GLN L  16      45.048  16.463  52.495  1.00 43.56           C  
ATOM    105  OE1 GLN L  16      44.604  16.800  51.399  1.00 45.31           O  
ATOM    106  NE2 GLN L  16      46.375  16.294  52.722  1.00 46.51           N  
ATOM    107  C   GLN L  16      40.425  17.110  53.809  1.00 32.73           C  
ATOM    108  O   GLN L  16      39.405  16.477  53.540  1.00 32.98           O  
ATOM    109  N   LYS L  17      40.504  18.452  53.697  1.00 35.06           N  
ATOM    110  CA  LYS L  17      39.415  19.214  53.166  1.00 33.89           C  
ATOM    111  CB  LYS L  17      39.014  20.430  54.014  1.00 33.11           C  
ATOM    112  CG  LYS L  17      37.841  21.196  53.399  1.00 31.75           C  
ATOM    113  CD  LYS L  17      37.371  22.405  54.209  1.00 33.62           C  
ATOM    114  CE  LYS L  17      37.840  23.743  53.632  1.00 18.76           C  
ATOM    115  NZ  LYS L  17      37.090  24.857  54.254  1.00 25.52           N1+
ATOM    116  C   LYS L  17      39.851  19.764  51.847  1.00 35.36           C  
ATOM    117  O   LYS L  17      40.980  20.232  51.701  1.00 37.68           O  
ATOM    118  N   VAL L  18      38.958  19.715  50.841  1.00 33.67           N  
ATOM    119  CA  VAL L  18      39.296  20.239  49.549  1.00 31.73           C  
ATOM    120  CB  VAL L  18      39.436  19.186  48.489  1.00 33.95           C  
ATOM    121  CG1 VAL L  18      40.592  18.246  48.871  1.00 34.43           C  
ATOM    122  CG2 VAL L  18      38.081  18.478  48.320  1.00 34.00           C  
ATOM    123  C   VAL L  18      38.182  21.137  49.111  1.00 31.49           C  
ATOM    124  O   VAL L  18      37.064  21.059  49.619  1.00 30.67           O  
ATOM    125  N   THR L  19      38.476  22.045  48.159  1.00 30.37           N  
ATOM    126  CA  THR L  19      37.471  22.946  47.673  1.00 30.45           C  
ATOM    127  CB  THR L  19      37.713  24.363  48.095  1.00 30.97           C  
ATOM    128  OG1 THR L  19      38.949  24.825  47.570  1.00 32.54           O  
ATOM    129  CG2 THR L  19      37.745  24.416  49.631  1.00 29.52           C  
ATOM    130  C   THR L  19      37.505  22.915  46.176  1.00 31.18           C  
ATOM    131  O   THR L  19      38.554  22.687  45.575  1.00 30.45           O  
ATOM    132  N   ILE L  20      36.331  23.117  45.537  1.00 28.04           N  
ATOM    133  CA  ILE L  20      36.243  23.149  44.102  1.00 27.57           C  
ATOM    134  CB  ILE L  20      35.381  22.053  43.541  1.00 27.02           C  
ATOM    135  CG1 ILE L  20      35.965  20.678  43.906  1.00 27.93           C  
ATOM    136  CG2 ILE L  20      35.237  22.275  42.026  1.00 25.04           C  
ATOM    137  CD1 ILE L  20      35.012  19.520  43.618  1.00 28.25           C  
ATOM    138  C   ILE L  20      35.608  24.456  43.730  1.00 27.74           C  
ATOM    139  O   ILE L  20      34.538  24.802  44.231  1.00 28.83           O  
ATOM    140  N   SER L  21      36.263  25.220  42.831  1.00 25.05           N  
ATOM    141  CA  SER L  21      35.765  26.510  42.441  1.00 27.90           C  
ATOM    142  CB  SER L  21      36.872  27.512  42.080  1.00 27.61           C  
ATOM    143  OG  SER L  21      37.698  27.765  43.203  1.00 34.52           O  
ATOM    144  C   SER L  21      34.935  26.385  41.203  1.00 26.38           C  
ATOM    145  O   SER L  21      35.114  25.475  40.397  1.00 26.41           O  
ATOM    146  N   CYS L  22      33.986  27.327  41.041  1.00 28.22           N  
ATOM    147  CA  CYS L  22      33.150  27.423  39.877  1.00 29.14           C  
ATOM    148  CB  CYS L  22      31.701  26.939  40.140  1.00 28.48           C  
ATOM    149  SG  CYS L  22      30.590  27.070  38.703  1.00 32.72           S  
ATOM    150  C   CYS L  22      33.116  28.885  39.541  1.00 30.58           C  
ATOM    151  O   CYS L  22      32.619  29.689  40.326  1.00 31.65           O  
ATOM    152  N   THR L  23      33.637  29.274  38.356  1.00 28.74           N  
ATOM    153  CA  THR L  23      33.715  30.671  38.019  1.00 30.06           C  
ATOM    154  CB  THR L  23      35.070  31.090  37.526  1.00 34.21           C  
ATOM    155  OG1 THR L  23      35.394  30.381  36.340  1.00 40.68           O  
ATOM    156  CG2 THR L  23      36.115  30.800  38.611  1.00 35.87           C  
ATOM    157  C   THR L  23      32.757  30.969  36.909  1.00 30.28           C  
ATOM    158  O   THR L  23      32.675  30.234  35.926  1.00 29.44           O  
ATOM    159  N   GLY L  24      32.002  32.098  37.030  1.00 69.37           N  
ATOM    160  CA  GLY L  24      30.994  32.465  36.060  1.00 67.34           C  
ATOM    161  C   GLY L  24      31.011  33.947  35.808  1.00 65.71           C  
ATOM    162  O   GLY L  24      32.068  34.580  35.800  1.00 67.93           O  
ATOM    163  N   SER L  25      29.810  34.518  35.547  1.00 62.05           N  
ATOM    164  CA  SER L  25      29.657  35.916  35.249  1.00 60.91           C  
ATOM    165  CB  SER L  25      29.562  36.208  33.742  1.00 63.94           C  
ATOM    166  OG  SER L  25      28.410  35.583  33.195  1.00 62.64           O  
ATOM    167  C   SER L  25      28.386  36.400  35.890  1.00 56.06           C  
ATOM    168  O   SER L  25      27.684  35.640  36.554  1.00 51.62           O  
ATOM    169  N   SER L  26      28.069  37.701  35.714  0.62 57.13           N  
ATOM    170  CA  SER L  26      26.928  38.314  36.340  0.62 55.23           C  
ATOM    171  CB  SER L  26      26.884  39.839  36.163  0.62 60.15           C  
ATOM    172  OG  SER L  26      27.971  40.432  36.857  0.43 67.82           O  
ATOM    173  C   SER L  26      25.641  37.760  35.803  0.62 56.75           C  
ATOM    174  O   SER L  26      24.618  37.793  36.484  0.62 55.09           O  
ATOM    175  N   SER L  27      25.637  37.257  34.558  1.00 51.73           N  
ATOM    176  CA  SER L  27      24.422  36.763  33.969  1.00 51.61           C  
ATOM    177  CB  SER L  27      24.550  36.508  32.457  1.00 50.74           C  
ATOM    178  OG  SER L  27      25.466  35.450  32.220  1.00 51.65           O  
ATOM    179  C   SER L  27      24.014  35.466  34.602  1.00 54.36           C  
ATOM    180  O   SER L  27      22.856  35.056  34.497  1.00 53.46           O  
ATOM    181  N   ASN L  28      24.956  34.783  35.280  1.00 54.17           N  
ATOM    182  CA  ASN L  28      24.694  33.471  35.805  1.00 54.10           C  
ATOM    183  CB  ASN L  28      25.790  32.461  35.450  1.00 52.78           C  
ATOM    184  CG  ASN L  28      25.992  32.495  33.955  1.00 54.38           C  
ATOM    185  OD1 ASN L  28      25.039  32.401  33.184  1.00 61.23           O  
ATOM    186  ND2 ASN L  28      27.273  32.652  33.531  1.00 52.26           N  
ATOM    187  C   ASN L  28      24.769  33.516  37.296  1.00 53.28           C  
ATOM    188  O   ASN L  28      23.795  33.799  37.988  1.00 57.24           O  
ATOM    189  N   ILE L  29      25.981  33.222  37.810  1.00 48.01           N  
ATOM    190  CA  ILE L  29      26.246  33.085  39.215  1.00 52.62           C  
ATOM    191  CB  ILE L  29      27.708  32.929  39.535  1.00 55.21           C  
ATOM    192  CG1 ILE L  29      28.304  31.662  38.903  1.00 56.07           C  
ATOM    193  CG2 ILE L  29      27.841  32.953  41.069  1.00 57.43           C  
ATOM    194  CD1 ILE L  29      27.751  30.369  39.498  1.00 57.21           C  
ATOM    195  C   ILE L  29      25.857  34.350  39.899  1.00 57.45           C  
ATOM    196  O   ILE L  29      25.308  34.321  40.999  1.00 60.33           O  
ATOM    197  N   GLY L  30      26.164  35.507  39.295  1.00 57.39           N  
ATOM    198  CA  GLY L  30      25.837  36.731  39.966  1.00 59.56           C  
ATOM    199  C   GLY L  30      24.347  36.863  40.105  1.00 60.89           C  
ATOM    200  O   GLY L  30      23.853  37.345  41.123  1.00 64.20           O  
ATOM    201  N   GLY L  31      23.605  36.523  39.033  1.00 57.59           N  
ATOM    202  CA  GLY L  31      22.171  36.637  38.950  1.00 56.60           C  
ATOM    203  C   GLY L  31      21.390  35.594  39.708  1.00 57.62           C  
ATOM    204  O   GLY L  31      20.360  35.907  40.308  1.00 63.45           O  
ATOM    205  N   TYR L  32      21.833  34.320  39.676  1.00 57.39           N  
ATOM    206  CA  TYR L  32      21.011  33.272  40.215  1.00 52.57           C  
ATOM    207  CB  TYR L  32      20.413  32.353  39.141  1.00 45.93           C  
ATOM    208  CG  TYR L  32      19.517  33.186  38.292  1.00 48.39           C  
ATOM    209  CD1 TYR L  32      18.225  33.437  38.690  1.00 55.44           C  
ATOM    210  CD2 TYR L  32      19.966  33.718  37.103  1.00 44.40           C  
ATOM    211  CE1 TYR L  32      17.387  34.204  37.915  1.00 58.75           C  
ATOM    212  CE2 TYR L  32      19.132  34.488  36.323  1.00 51.52           C  
ATOM    213  CZ  TYR L  32      17.840  34.729  36.730  1.00 53.24           C  
ATOM    214  OH  TYR L  32      16.971  35.514  35.943  1.00 52.64           O  
ATOM    215  C   TYR L  32      21.799  32.383  41.115  1.00 57.90           C  
ATOM    216  O   TYR L  32      23.008  32.529  41.277  1.00 64.30           O  
ATOM    217  N   ASP L  33      21.078  31.425  41.732  1.00 53.93           N  
ATOM    218  CA  ASP L  33      21.619  30.506  42.689  1.00 57.06           C  
ATOM    219  CB  ASP L  33      20.508  29.738  43.421  1.00 62.22           C  
ATOM    220  CG  ASP L  33      19.603  30.758  44.101  1.00  0.00           C  
ATOM    221  OD1 ASP L  33      20.088  31.886  44.384  1.00  0.00           O  
ATOM    222  OD2 ASP L  33      18.407  30.431  44.330  1.00  0.00           O1-
ATOM    223  C   ASP L  33      22.459  29.493  41.975  1.00 55.86           C  
ATOM    224  O   ASP L  33      22.341  29.304  40.765  1.00 54.63           O  
ATOM    225  N   VAL L  34      23.338  28.815  42.742  1.00 25.97           N  
ATOM    226  CA  VAL L  34      24.236  27.834  42.204  1.00 26.58           C  
ATOM    227  CB  VAL L  34      25.669  28.110  42.565  1.00 25.33           C  
ATOM    228  CG1 VAL L  34      26.558  27.007  41.971  1.00 26.16           C  
ATOM    229  CG2 VAL L  34      26.025  29.532  42.097  1.00 26.75           C  
ATOM    230  C   VAL L  34      23.884  26.498  42.779  1.00 25.86           C  
ATOM    231  O   VAL L  34      23.511  26.392  43.946  1.00 25.85           O  
ATOM    232  N   HIS L  35      23.986  25.433  41.953  1.00 23.70           N  
ATOM    233  CA  HIS L  35      23.671  24.111  42.423  1.00 23.22           C  
ATOM    234  ND1 HIS L  35      20.536  24.575  43.067  1.00 28.34           N  
ATOM    235  CG  HIS L  35      21.226  24.397  41.886  1.00 27.30           C  
ATOM    236  CB  HIS L  35      22.432  23.516  41.734  1.00 23.66           C  
ATOM    237  NE2 HIS L  35      19.525  25.842  41.545  1.00 26.21           N  
ATOM    238  CD2 HIS L  35      20.593  25.177  40.969  1.00 32.72           C  
ATOM    239  CE1 HIS L  35      19.532  25.448  42.805  1.00 33.07           C  
ATOM    240  C   HIS L  35      24.852  23.239  42.114  1.00 22.92           C  
ATOM    241  O   HIS L  35      25.668  23.570  41.253  1.00 22.18           O  
ATOM    242  N   TRP L  36      24.993  22.105  42.836  1.00 20.97           N  
ATOM    243  CA  TRP L  36      26.111  21.227  42.607  1.00 21.03           C  
ATOM    244  CB  TRP L  36      27.103  21.217  43.781  1.00 22.15           C  
ATOM    245  CG  TRP L  36      27.791  22.546  43.990  1.00 22.73           C  
ATOM    246  CD2 TRP L  36      29.052  22.900  43.405  1.00 22.13           C  
ATOM    247  CD1 TRP L  36      27.385  23.628  44.716  1.00 22.07           C  
ATOM    248  NE1 TRP L  36      28.310  24.638  44.612  1.00 23.32           N  
ATOM    249  CE2 TRP L  36      29.344  24.204  43.810  1.00 23.85           C  
ATOM    250  CE3 TRP L  36      29.899  22.197  42.595  1.00 23.40           C  
ATOM    251  CZ2 TRP L  36      30.489  24.827  43.407  1.00 26.46           C  
ATOM    252  CZ3 TRP L  36      31.054  22.829  42.193  1.00 21.44           C  
ATOM    253  CH2 TRP L  36      31.343  24.118  42.591  1.00 24.07           C  
ATOM    254  C   TRP L  36      25.605  19.824  42.431  1.00 22.37           C  
ATOM    255  O   TRP L  36      24.649  19.408  43.084  1.00 21.62           O  
ATOM    256  N   TYR L  37      26.254  19.051  41.530  1.00 21.67           N  
ATOM    257  CA  TYR L  37      25.857  17.692  41.270  1.00 21.88           C  
ATOM    258  CB  TYR L  37      25.359  17.459  39.827  1.00 22.44           C  
ATOM    259  CG  TYR L  37      24.140  18.287  39.567  1.00 23.38           C  
ATOM    260  CD1 TYR L  37      24.252  19.586  39.136  1.00 21.88           C  
ATOM    261  CD2 TYR L  37      22.875  17.777  39.736  1.00 22.20           C  
ATOM    262  CE1 TYR L  37      23.137  20.355  38.889  1.00 23.68           C  
ATOM    263  CE2 TYR L  37      21.755  18.541  39.491  1.00 20.95           C  
ATOM    264  CZ  TYR L  37      21.881  19.836  39.067  1.00 23.48           C  
ATOM    265  OH  TYR L  37      20.737  20.624  38.816  1.00 28.05           O  
ATOM    266  C   TYR L  37      27.064  16.812  41.451  1.00 23.41           C  
ATOM    267  O   TYR L  37      28.196  17.206  41.167  1.00 24.33           O  
ATOM    268  N   GLN L  38      26.837  15.579  41.949  1.00 22.85           N  
ATOM    269  CA  GLN L  38      27.887  14.624  42.175  1.00 21.79           C  
ATOM    270  CB  GLN L  38      27.849  14.049  43.606  1.00 22.52           C  
ATOM    271  CG  GLN L  38      28.945  13.021  43.902  1.00 23.46           C  
ATOM    272  CD  GLN L  38      28.793  12.532  45.339  1.00 27.14           C  
ATOM    273  OE1 GLN L  38      27.714  12.112  45.752  1.00 28.18           O  
ATOM    274  NE2 GLN L  38      29.906  12.580  46.122  1.00 26.79           N  
ATOM    275  C   GLN L  38      27.634  13.483  41.245  1.00 22.64           C  
ATOM    276  O   GLN L  38      26.513  12.984  41.164  1.00 23.09           O  
ATOM    277  N   GLN L  39      28.666  13.044  40.497  1.00 21.99           N  
ATOM    278  CA  GLN L  39      28.428  11.939  39.616  1.00 23.40           C  
ATOM    279  CB  GLN L  39      28.445  12.317  38.125  1.00 20.26           C  
ATOM    280  CG  GLN L  39      28.167  11.130  37.199  1.00 21.24           C  
ATOM    281  CD  GLN L  39      28.199  11.628  35.763  1.00 23.39           C  
ATOM    282  OE1 GLN L  39      29.123  12.328  35.356  1.00 24.39           O  
ATOM    283  NE2 GLN L  39      27.153  11.264  34.974  1.00 21.80           N  
ATOM    284  C   GLN L  39      29.485  10.902  39.824  1.00 24.82           C  
ATOM    285  O   GLN L  39      30.659  11.126  39.536  1.00 24.89           O  
ATOM    286  N   LEU L  40      29.077   9.725  40.339  1.00 27.81           N  
ATOM    287  CA  LEU L  40      29.984   8.625  40.502  1.00 31.75           C  
ATOM    288  CB  LEU L  40      29.510   7.563  41.512  1.00 31.00           C  
ATOM    289  CG  LEU L  40      29.484   8.046  42.976  1.00 33.50           C  
ATOM    290  CD1 LEU L  40      30.895   8.394  43.474  1.00 37.88           C  
ATOM    291  CD2 LEU L  40      28.473   9.181  43.186  1.00 35.07           C  
ATOM    292  C   LEU L  40      30.093   7.961  39.167  1.00 32.88           C  
ATOM    293  O   LEU L  40      29.164   7.990  38.364  1.00 32.40           O  
ATOM    294  N   PRO L  41      31.221   7.360  38.913  1.00 37.89           N  
ATOM    295  CA  PRO L  41      31.473   6.745  37.642  1.00 38.37           C  
ATOM    296  CD  PRO L  41      32.047   6.798  39.968  1.00 40.94           C  
ATOM    297  CB  PRO L  41      32.813   6.034  37.798  1.00 42.01           C  
ATOM    298  CG  PRO L  41      32.833   5.662  39.292  1.00 41.78           C  
ATOM    299  C   PRO L  41      30.387   5.781  37.281  1.00 39.56           C  
ATOM    300  O   PRO L  41      29.993   4.973  38.121  1.00 41.14           O  
ATOM    301  N   GLY L  42      29.889   5.857  36.032  1.00 35.87           N  
ATOM    302  CA  GLY L  42      28.914   4.927  35.544  1.00 36.79           C  
ATOM    303  C   GLY L  42      27.563   5.200  36.138  1.00 38.83           C  
ATOM    304  O   GLY L  42      26.673   4.356  36.048  1.00 39.64           O  
ATOM    305  N   MET L  43      27.350   6.380  36.752  1.00 32.65           N  
ATOM    306  CA  MET L  43      26.055   6.609  37.333  1.00 30.95           C  
ATOM    307  CB  MET L  43      26.032   6.538  38.870  1.00 32.68           C  
ATOM    308  CG  MET L  43      26.095   5.109  39.415  1.00 52.84           C  
ATOM    309  SD  MET L  43      24.592   4.133  39.099  1.00  0.00           S  
ATOM    310  CE  MET L  43      23.533   5.141  40.177  1.00 68.82           C  
ATOM    311  C   MET L  43      25.551   7.961  36.935  1.00 27.53           C  
ATOM    312  O   MET L  43      26.267   8.759  36.333  1.00 28.16           O  
ATOM    313  N   ALA L  44      24.260   8.222  37.231  1.00 28.43           N  
ATOM    314  CA  ALA L  44      23.643   9.484  36.929  1.00 26.17           C  
ATOM    315  CB  ALA L  44      22.106   9.434  36.897  1.00 25.06           C  
ATOM    316  C   ALA L  44      24.042  10.470  37.983  1.00 26.43           C  
ATOM    317  O   ALA L  44      24.405  10.103  39.100  1.00 26.38           O  
ATOM    318  N   PRO L  45      23.980  11.729  37.635  1.00 25.86           N  
ATOM    319  CA  PRO L  45      24.327  12.770  38.564  1.00 25.94           C  
ATOM    320  CD  PRO L  45      24.194  12.134  36.256  1.00 25.40           C  
ATOM    321  CB  PRO L  45      24.435  14.046  37.737  1.00 26.18           C  
ATOM    322  CG  PRO L  45      24.813  13.540  36.333  1.00 24.90           C  
ATOM    323  C   PRO L  45      23.293  12.848  39.643  1.00 26.37           C  
ATOM    324  O   PRO L  45      22.155  12.447  39.408  1.00 26.39           O  
ATOM    325  N   LYS L  46      23.683  13.331  40.838  1.00 30.18           N  
ATOM    326  CA  LYS L  46      22.772  13.465  41.941  1.00 31.30           C  
ATOM    327  CB  LYS L  46      23.089  12.491  43.090  1.00 34.29           C  
ATOM    328  CG  LYS L  46      22.143  12.606  44.283  1.00 38.61           C  
ATOM    329  CD  LYS L  46      22.253  11.450  45.278  1.00 41.30           C  
ATOM    330  CE  LYS L  46      23.638  11.313  45.911  1.00 46.99           C  
ATOM    331  NZ  LYS L  46      24.581  10.743  44.924  1.00 49.12           N1+
ATOM    332  C   LYS L  46      22.926  14.862  42.480  1.00 30.73           C  
ATOM    333  O   LYS L  46      24.037  15.385  42.535  1.00 31.40           O  
ATOM    334  N   LEU L  47      21.806  15.510  42.882  1.00 25.25           N  
ATOM    335  CA  LEU L  47      21.875  16.862  43.389  1.00 23.29           C  
ATOM    336  CB  LEU L  47      20.492  17.524  43.523  1.00 20.71           C  
ATOM    337  CG  LEU L  47      20.531  18.968  44.056  1.00 22.97           C  
ATOM    338  CD1 LEU L  47      21.223  19.918  43.068  1.00 20.76           C  
ATOM    339  CD2 LEU L  47      19.128  19.442  44.470  1.00 21.52           C  
ATOM    340  C   LEU L  47      22.526  16.863  44.752  1.00 24.68           C  
ATOM    341  O   LEU L  47      22.026  16.237  45.687  1.00 25.52           O  
ATOM    342  N   LEU L  48      23.736  17.467  44.856  1.00 23.62           N  
ATOM    343  CA  LEU L  48      24.485  17.601  46.083  1.00 23.86           C  
ATOM    344  CB  LEU L  48      25.995  17.649  45.803  1.00 24.52           C  
ATOM    345  CG  LEU L  48      26.865  17.495  47.058  1.00 25.11           C  
ATOM    346  CD1 LEU L  48      26.643  16.124  47.712  1.00 25.50           C  
ATOM    347  CD2 LEU L  48      28.344  17.738  46.732  1.00 22.06           C  
ATOM    348  C   LEU L  48      24.113  18.807  46.905  1.00 25.41           C  
ATOM    349  O   LEU L  48      23.900  18.717  48.114  1.00 25.83           O  
ATOM    350  N   ILE L  49      24.060  19.992  46.259  1.00 23.60           N  
ATOM    351  CA  ILE L  49      23.755  21.201  46.965  1.00 23.00           C  
ATOM    352  CB  ILE L  49      24.961  21.989  47.374  1.00 24.82           C  
ATOM    353  CG1 ILE L  49      25.758  21.187  48.416  1.00 25.61           C  
ATOM    354  CG2 ILE L  49      24.488  23.360  47.881  1.00 23.58           C  
ATOM    355  CD1 ILE L  49      27.062  21.847  48.847  1.00 26.25           C  
ATOM    356  C   ILE L  49      22.888  22.041  46.087  1.00 24.25           C  
ATOM    357  O   ILE L  49      23.012  22.020  44.864  1.00 24.19           O  
ATOM    358  N   TYR L  50      21.948  22.783  46.705  1.00 23.23           N  
ATOM    359  CA  TYR L  50      21.082  23.623  45.929  1.00 22.72           C  
ATOM    360  CB  TYR L  50      19.657  23.056  45.729  1.00 23.22           C  
ATOM    361  CG  TYR L  50      18.904  23.019  47.019  1.00 24.84           C  
ATOM    362  CD1 TYR L  50      19.004  21.943  47.870  1.00 24.80           C  
ATOM    363  CD2 TYR L  50      18.086  24.063  47.381  1.00 25.50           C  
ATOM    364  CE1 TYR L  50      18.307  21.907  49.055  1.00 26.33           C  
ATOM    365  CE2 TYR L  50      17.383  24.034  48.565  1.00 24.53           C  
ATOM    366  CZ  TYR L  50      17.493  22.954  49.405  1.00 27.86           C  
ATOM    367  OH  TYR L  50      16.775  22.920  50.620  1.00 34.66           O  
ATOM    368  C   TYR L  50      20.961  24.934  46.638  1.00 25.05           C  
ATOM    369  O   TYR L  50      21.146  25.013  47.847  1.00 24.57           O  
ATOM    370  N   ASP L  51      20.649  26.023  45.893  1.00 24.14           N  
ATOM    371  CA  ASP L  51      20.508  27.352  46.438  1.00 22.26           C  
ATOM    372  CB  ASP L  51      19.291  27.498  47.357  1.00 19.95           C  
ATOM    373  CG  ASP L  51      18.064  27.434  46.465  1.00 35.78           C  
ATOM    374  OD1 ASP L  51      18.224  27.130  45.252  1.00 34.40           O  
ATOM    375  OD2 ASP L  51      16.951  27.703  46.988  1.00 33.79           O1-
ATOM    376  C   ASP L  51      21.742  27.791  47.172  1.00 25.92           C  
ATOM    377  O   ASP L  51      21.679  28.323  48.279  1.00 26.32           O  
ATOM    378  N   ASN L  52      22.903  27.564  46.538  1.00 25.48           N  
ATOM    379  CA  ASN L  52      24.195  28.015  46.967  1.00 22.68           C  
ATOM    380  CB  ASN L  52      24.175  29.489  47.407  1.00 26.61           C  
ATOM    381  CG  ASN L  52      23.893  30.347  46.184  1.00 26.91           C  
ATOM    382  OD1 ASN L  52      24.372  30.061  45.089  1.00 24.36           O  
ATOM    383  ND2 ASN L  52      23.088  31.427  46.371  1.00 28.81           N  
ATOM    384  C   ASN L  52      24.701  27.219  48.128  1.00 26.32           C  
ATOM    385  O   ASN L  52      25.878  26.855  48.135  1.00 28.50           O  
ATOM    386  N   ASN L  53      23.840  26.857  49.106  1.00 23.61           N  
ATOM    387  CA  ASN L  53      24.422  26.131  50.199  1.00 27.32           C  
ATOM    388  CB  ASN L  53      25.088  27.031  51.256  1.00 26.90           C  
ATOM    389  CG  ASN L  53      24.035  27.900  51.920  1.00 30.60           C  
ATOM    390  OD1 ASN L  53      23.194  28.504  51.258  1.00 33.26           O  
ATOM    391  ND2 ASN L  53      24.087  27.975  53.275  1.00 33.41           N  
ATOM    392  C   ASN L  53      23.425  25.247  50.904  1.00 27.35           C  
ATOM    393  O   ASN L  53      23.683  24.853  52.040  1.00 26.27           O  
ATOM    394  N   GLU L  54      22.282  24.875  50.282  1.00 30.37           N  
ATOM    395  CA  GLU L  54      21.399  23.969  50.967  0.88 31.09           C  
ATOM    396  CB  GLU L  54      19.913  24.242  50.679  0.88 31.94           C  
ATOM    397  CG  GLU L  54      19.472  25.669  51.023  0.88 34.89           C  
ATOM    398  CD  GLU L  54      19.633  25.931  52.516  0.81 38.24           C  
ATOM    399  OE1 GLU L  54      20.339  25.145  53.200  0.81 38.67           O  
ATOM    400  OE2 GLU L  54      19.052  26.943  52.992  1.00  0.00           O1-
ATOM    401  C   GLU L  54      21.697  22.554  50.565  1.00 31.57           C  
ATOM    402  O   GLU L  54      22.114  22.284  49.441  1.00 31.52           O  
ATOM    403  N   ARG L  55      21.479  21.601  51.498  1.00 30.47           N  
ATOM    404  CA  ARG L  55      21.750  20.217  51.219  1.00 31.23           C  
ATOM    405  CB  ARG L  55      22.588  19.532  52.314  1.00 31.82           C  
ATOM    406  CG  ARG L  55      23.925  20.211  52.614  1.00 34.26           C  
ATOM    407  CD  ARG L  55      24.641  19.606  53.824  1.00 37.30           C  
ATOM    408  NE  ARG L  55      25.765  20.513  54.187  1.00 40.94           N  
ATOM    409  CZ  ARG L  55      26.061  20.751  55.498  1.00 45.93           C  
ATOM    410  NH1 ARG L  55      25.305  20.180  56.479  1.00 47.28           N1+
ATOM    411  NH2 ARG L  55      27.104  21.568  55.829  1.00 42.78           N  
ATOM    412  C   ARG L  55      20.441  19.484  51.193  1.00 32.42           C  
ATOM    413  O   ARG L  55      19.582  19.683  52.051  1.00 33.88           O  
ATOM    414  N   PRO L  56      20.270  18.637  50.212  1.00 33.76           N  
ATOM    415  CA  PRO L  56      19.101  17.803  50.127  1.00 34.80           C  
ATOM    416  CD  PRO L  56      20.902  18.834  48.920  1.00 32.20           C  
ATOM    417  CB  PRO L  56      19.059  17.282  48.687  1.00 33.92           C  
ATOM    418  CG  PRO L  56      20.446  17.617  48.102  1.00 33.19           C  
ATOM    419  C   PRO L  56      19.239  16.738  51.171  1.00 37.42           C  
ATOM    420  O   PRO L  56      20.349  16.512  51.648  1.00 36.87           O  
ATOM    421  N   SER L  57      18.130  16.082  51.565  1.00 39.57           N  
ATOM    422  CA  SER L  57      18.224  15.099  52.603  0.91 41.77           C  
ATOM    423  CB  SER L  57      16.868  14.508  53.013  0.91 45.50           C  
ATOM    424  OG  SER L  57      17.054  13.549  54.041  0.91 49.63           O  
ATOM    425  C   SER L  57      19.071  13.965  52.119  1.00 41.46           C  
ATOM    426  O   SER L  57      18.967  13.534  50.973  1.00 41.47           O  
ATOM    427  N   GLY L  58      19.935  13.439  53.009  1.00 42.12           N  
ATOM    428  CA  GLY L  58      20.759  12.319  52.663  1.00 40.31           C  
ATOM    429  C   GLY L  58      22.149  12.773  52.334  1.00 38.88           C  
ATOM    430  O   GLY L  58      23.067  11.955  52.285  1.00 43.76           O  
ATOM    431  N   ILE L  59      22.356  14.085  52.111  1.00 34.61           N  
ATOM    432  CA  ILE L  59      23.675  14.546  51.779  1.00 33.18           C  
ATOM    433  CB  ILE L  59      23.683  15.756  50.882  1.00 32.01           C  
ATOM    434  CG1 ILE L  59      23.084  15.412  49.507  1.00 30.09           C  
ATOM    435  CG2 ILE L  59      25.125  16.287  50.805  1.00 30.63           C  
ATOM    436  CD1 ILE L  59      23.881  14.358  48.737  1.00 11.64           C  
ATOM    437  C   ILE L  59      24.361  14.912  53.058  1.00 33.09           C  
ATOM    438  O   ILE L  59      23.832  15.674  53.864  1.00 31.77           O  
ATOM    439  N   SER L  60      25.581  14.374  53.262  1.00 35.53           N  
ATOM    440  CA  SER L  60      26.319  14.560  54.481  1.00 36.31           C  
ATOM    441  CB  SER L  60      27.601  13.709  54.535  1.00 38.77           C  
ATOM    442  OG  SER L  60      28.300  13.929  55.751  1.00 66.48           O  
ATOM    443  C   SER L  60      26.716  16.000  54.633  1.00 37.20           C  
ATOM    444  O   SER L  60      26.900  16.728  53.663  1.00 36.47           O  
ATOM    445  N   ASP L  61      26.883  16.417  55.905  1.00 38.37           N  
ATOM    446  CA  ASP L  61      27.213  17.758  56.298  1.00 39.25           C  
ATOM    447  CB  ASP L  61      27.080  17.995  57.820  1.00 44.19           C  
ATOM    448  CG  ASP L  61      27.993  17.062  58.605  1.00 54.43           C  
ATOM    449  OD1 ASP L  61      29.166  16.861  58.195  1.00 60.78           O  
ATOM    450  OD2 ASP L  61      27.511  16.523  59.637  1.00 55.47           O1-
ATOM    451  C   ASP L  61      28.591  18.107  55.826  1.00 37.23           C  
ATOM    452  O   ASP L  61      28.959  19.278  55.762  1.00 37.85           O  
ATOM    453  N   ARG L  62      29.398  17.088  55.492  1.00 34.67           N  
ATOM    454  CA  ARG L  62      30.755  17.297  55.075  1.00 33.91           C  
ATOM    455  CB  ARG L  62      31.487  15.984  54.749  1.00 33.14           C  
ATOM    456  CG  ARG L  62      31.685  15.087  55.974  1.00 35.05           C  
ATOM    457  CD  ARG L  62      32.585  13.877  55.713  1.00 36.87           C  
ATOM    458  NE  ARG L  62      31.851  12.947  54.811  1.00 35.60           N  
ATOM    459  CZ  ARG L  62      32.445  12.506  53.664  1.00 34.51           C  
ATOM    460  NH1 ARG L  62      33.676  12.979  53.313  1.00 31.74           N1+
ATOM    461  NH2 ARG L  62      31.804  11.602  52.868  1.00 30.52           N  
ATOM    462  C   ARG L  62      30.769  18.163  53.853  1.00 32.70           C  
ATOM    463  O   ARG L  62      31.734  18.892  53.625  1.00 32.27           O  
ATOM    464  N   PHE L  63      29.717  18.081  53.012  1.00 29.46           N  
ATOM    465  CA  PHE L  63      29.677  18.879  51.819  1.00 28.90           C  
ATOM    466  CB  PHE L  63      28.826  18.236  50.711  1.00 26.98           C  
ATOM    467  CG  PHE L  63      29.466  16.941  50.347  1.00 26.28           C  
ATOM    468  CD1 PHE L  63      30.446  16.889  49.383  1.00 26.46           C  
ATOM    469  CD2 PHE L  63      29.088  15.776  50.975  1.00 26.87           C  
ATOM    470  CE1 PHE L  63      31.036  15.692  49.049  1.00 28.87           C  
ATOM    471  CE2 PHE L  63      29.674  14.576  50.646  1.00 28.16           C  
ATOM    472  CZ  PHE L  63      30.651  14.533  49.680  1.00 24.10           C  
ATOM    473  C   PHE L  63      29.055  20.205  52.147  1.00 28.70           C  
ATOM    474  O   PHE L  63      28.044  20.270  52.841  1.00 30.18           O  
ATOM    475  N   SER L  64      29.661  21.310  51.658  1.00 28.24           N  
ATOM    476  CA  SER L  64      29.112  22.613  51.916  1.00 30.00           C  
ATOM    477  CB  SER L  64      29.771  23.335  53.104  1.00 31.56           C  
ATOM    478  OG  SER L  64      31.141  23.584  52.829  1.00 36.61           O  
ATOM    479  C   SER L  64      29.325  23.462  50.698  1.00 28.93           C  
ATOM    480  O   SER L  64      30.278  23.262  49.946  1.00 30.76           O  
ATOM    481  N   GLY L  65      28.435  24.453  50.478  1.00 26.76           N  
ATOM    482  CA  GLY L  65      28.563  25.278  49.310  1.00 26.62           C  
ATOM    483  C   GLY L  65      28.525  26.716  49.717  1.00 27.78           C  
ATOM    484  O   GLY L  65      27.916  27.079  50.724  1.00 29.84           O  
ATOM    485  N   SER L  66      29.194  27.576  48.922  1.00 27.26           N  
ATOM    486  CA  SER L  66      29.205  28.983  49.201  1.00 28.73           C  
ATOM    487  CB  SER L  66      30.422  29.434  50.025  1.00 29.32           C  
ATOM    488  OG  SER L  66      31.613  29.252  49.273  1.00 33.89           O  
ATOM    489  C   SER L  66      29.271  29.705  47.892  1.00 29.10           C  
ATOM    490  O   SER L  66      29.607  29.117  46.865  1.00 28.99           O  
ATOM    491  N   LYS L  67      28.907  31.005  47.883  1.00 32.17           N  
ATOM    492  CA  LYS L  67      29.033  31.741  46.656  1.00 32.90           C  
ATOM    493  CB  LYS L  67      27.745  31.856  45.822  1.00 34.22           C  
ATOM    494  CG  LYS L  67      26.824  32.998  46.249  1.00 39.52           C  
ATOM    495  CD  LYS L  67      25.765  33.341  45.198  1.00 40.51           C  
ATOM    496  CE  LYS L  67      24.870  34.514  45.597  1.00 42.70           C  
ATOM    497  NZ  LYS L  67      24.045  34.946  44.447  1.00 41.65           N1+
ATOM    498  C   LYS L  67      29.431  33.137  47.002  1.00 35.05           C  
ATOM    499  O   LYS L  67      28.996  33.687  48.015  1.00 36.55           O  
ATOM    500  N   SER L  68      30.307  33.743  46.179  1.00 31.54           N  
ATOM    501  CA  SER L  68      30.652  35.111  46.416  1.00 34.22           C  
ATOM    502  CB  SER L  68      31.930  35.287  47.257  1.00 36.16           C  
ATOM    503  OG  SER L  68      33.055  34.786  46.550  1.00 39.09           O  
ATOM    504  C   SER L  68      30.916  35.730  45.088  1.00 34.60           C  
ATOM    505  O   SER L  68      31.729  35.227  44.314  1.00 34.38           O  
ATOM    506  N   ALA L  69      30.221  36.839  44.768  1.00 32.70           N  
ATOM    507  CA  ALA L  69      30.541  37.451  43.518  1.00 31.46           C  
ATOM    508  CB  ALA L  69      32.037  37.774  43.343  1.00  0.00           C  
ATOM    509  C   ALA L  69      30.119  36.522  42.426  1.00 33.74           C  
ATOM    510  O   ALA L  69      29.060  35.901  42.471  1.00 34.20           O  
ATOM    511  N   THR L  70      30.948  36.499  41.371  1.00 34.35           N  
ATOM    512  CA  THR L  70      30.831  35.711  40.179  1.00 33.29           C  
ATOM    513  CB  THR L  70      31.743  36.183  39.087  1.00 34.93           C  
ATOM    514  OG1 THR L  70      33.100  36.057  39.487  1.00 31.04           O  
ATOM    515  CG2 THR L  70      31.415  37.654  38.789  1.00 25.04           C  
ATOM    516  C   THR L  70      31.150  34.260  40.429  1.00 32.91           C  
ATOM    517  O   THR L  70      30.899  33.431  39.557  1.00 32.21           O  
ATOM    518  N   SER L  71      31.796  33.903  41.562  1.00 31.15           N  
ATOM    519  CA  SER L  71      32.183  32.522  41.719  1.00 31.14           C  
ATOM    520  CB  SER L  71      33.690  32.335  41.968  1.00 34.45           C  
ATOM    521  OG  SER L  71      34.430  32.716  40.817  1.00 40.14           O  
ATOM    522  C   SER L  71      31.467  31.845  42.856  1.00 28.25           C  
ATOM    523  O   SER L  71      30.897  32.484  43.738  1.00 28.86           O  
ATOM    524  N   ALA L  72      31.480  30.490  42.829  1.00 25.49           N  
ATOM    525  CA  ALA L  72      30.863  29.663  43.833  1.00 25.77           C  
ATOM    526  CB  ALA L  72      29.604  28.929  43.342  1.00 24.54           C  
ATOM    527  C   ALA L  72      31.868  28.616  44.207  1.00 24.90           C  
ATOM    528  O   ALA L  72      32.796  28.347  43.445  1.00 24.80           O  
ATOM    529  N   SER L  73      31.737  28.012  45.408  1.00 26.52           N  
ATOM    530  CA  SER L  73      32.715  27.029  45.769  1.00 26.82           C  
ATOM    531  CB  SER L  73      33.835  27.605  46.653  1.00 28.03           C  
ATOM    532  OG  SER L  73      34.778  26.593  46.971  1.00 37.18           O  
ATOM    533  C   SER L  73      32.057  25.918  46.528  1.00 27.59           C  
ATOM    534  O   SER L  73      31.112  26.124  47.287  1.00 28.57           O  
ATOM    535  N   LEU L  74      32.555  24.682  46.316  1.00 27.80           N  
ATOM    536  CA  LEU L  74      32.071  23.527  47.012  1.00 27.13           C  
ATOM    537  CB  LEU L  74      31.689  22.376  46.071  1.00 27.47           C  
ATOM    538  CG  LEU L  74      31.171  21.118  46.788  1.00 26.71           C  
ATOM    539  CD1 LEU L  74      29.853  21.388  47.529  1.00 24.92           C  
ATOM    540  CD2 LEU L  74      31.078  19.935  45.813  1.00 25.62           C  
ATOM    541  C   LEU L  74      33.187  23.046  47.881  1.00 29.10           C  
ATOM    542  O   LEU L  74      34.314  22.890  47.417  1.00 28.95           O  
ATOM    543  N   ALA L  75      32.903  22.805  49.180  1.00 30.54           N  
ATOM    544  CA  ALA L  75      33.939  22.351  50.064  1.00 29.84           C  
ATOM    545  CB  ALA L  75      34.141  23.256  51.291  1.00 29.39           C  
ATOM    546  C   ALA L  75      33.574  20.995  50.577  1.00 30.55           C  
ATOM    547  O   ALA L  75      32.432  20.742  50.958  1.00 30.85           O  
ATOM    548  N   ILE L  76      34.559  20.074  50.588  1.00 27.50           N  
ATOM    549  CA  ILE L  76      34.325  18.751  51.087  1.00 27.98           C  
ATOM    550  CB  ILE L  76      34.586  17.691  50.057  1.00 27.93           C  
ATOM    551  CG1 ILE L  76      33.705  17.930  48.821  1.00 30.44           C  
ATOM    552  CG2 ILE L  76      34.357  16.318  50.712  1.00 27.53           C  
ATOM    553  CD1 ILE L  76      34.124  17.110  47.602  1.00 29.90           C  
ATOM    554  C   ILE L  76      35.295  18.527  52.206  1.00 30.11           C  
ATOM    555  O   ILE L  76      36.509  18.555  52.009  1.00 29.20           O  
ATOM    556  N   THR L  77      34.776  18.276  53.422  1.00 31.57           N  
ATOM    557  CA  THR L  77      35.638  18.075  54.550  0.87 33.54           C  
ATOM    558  CB  THR L  77      35.217  18.857  55.765  0.87 33.80           C  
ATOM    559  OG1 THR L  77      33.886  18.520  56.126  1.00 26.08           O  
ATOM    560  CG2 THR L  77      35.320  20.362  55.467  1.00 22.35           C  
ATOM    561  C   THR L  77      35.603  16.621  54.911  1.00 32.89           C  
ATOM    562  O   THR L  77      34.656  15.907  54.586  1.00 34.67           O  
ATOM    563  N   GLY L  78      36.674  16.129  55.565  1.00 31.67           N  
ATOM    564  CA  GLY L  78      36.697  14.758  55.988  1.00 31.66           C  
ATOM    565  C   GLY L  78      36.650  13.890  54.771  1.00 31.95           C  
ATOM    566  O   GLY L  78      35.928  12.896  54.733  1.00 32.40           O  
ATOM    567  N   LEU L  79      37.466  14.225  53.757  1.00 32.56           N  
ATOM    568  CA  LEU L  79      37.450  13.555  52.486  1.00 32.58           C  
ATOM    569  CB  LEU L  79      38.617  14.011  51.585  1.00 32.36           C  
ATOM    570  CG  LEU L  79      38.656  13.354  50.196  1.00 32.86           C  
ATOM    571  CD1 LEU L  79      37.411  13.730  49.380  1.00 33.39           C  
ATOM    572  CD2 LEU L  79      39.968  13.675  49.460  1.00 32.37           C  
ATOM    573  C   LEU L  79      37.552  12.070  52.676  1.00 33.31           C  
ATOM    574  O   LEU L  79      38.381  11.573  53.436  1.00 34.02           O  
ATOM    575  N   GLN L  80      36.671  11.320  51.975  1.00 33.45           N  
ATOM    576  CA  GLN L  80      36.678   9.888  52.079  1.00 34.52           C  
ATOM    577  CB  GLN L  80      35.464   9.319  52.830  1.00 34.82           C  
ATOM    578  CG  GLN L  80      35.451   9.786  54.289  1.00 39.48           C  
ATOM    579  CD  GLN L  80      34.393   9.019  55.062  1.00 46.19           C  
ATOM    580  OE1 GLN L  80      33.825   8.048  54.565  1.00 48.28           O  
ATOM    581  NE2 GLN L  80      34.129   9.449  56.325  1.00 47.50           N  
ATOM    582  C   GLN L  80      36.745   9.307  50.698  1.00 33.85           C  
ATOM    583  O   GLN L  80      36.539   9.994  49.701  1.00 32.56           O  
ATOM    584  N   THR L  81      37.036   7.996  50.617  1.00 33.67           N  
ATOM    585  CA  THR L  81      37.262   7.324  49.370  1.00 34.31           C  
ATOM    586  CB  THR L  81      37.560   5.867  49.551  1.00 33.46           C  
ATOM    587  OG1 THR L  81      36.437   5.207  50.118  1.00 18.62           O  
ATOM    588  CG2 THR L  81      38.780   5.731  50.476  1.00 18.29           C  
ATOM    589  C   THR L  81      36.051   7.410  48.491  1.00 33.27           C  
ATOM    590  O   THR L  81      36.179   7.600  47.283  1.00 34.36           O  
ATOM    591  N   GLU L  82      34.844   7.291  49.074  1.00 32.79           N  
ATOM    592  CA  GLU L  82      33.625   7.256  48.310  1.00 32.83           C  
ATOM    593  CB  GLU L  82      32.349   7.017  49.142  1.00 39.30           C  
ATOM    594  CG  GLU L  82      32.011   8.131  50.135  1.00 46.74           C  
ATOM    595  CD  GLU L  82      32.444   7.678  51.517  1.00 55.31           C  
ATOM    596  OE1 GLU L  82      33.437   6.908  51.604  1.00 56.69           O  
ATOM    597  OE2 GLU L  82      31.778   8.085  52.506  1.00 57.29           O1-
ATOM    598  C   GLU L  82      33.434   8.545  47.574  1.00 32.55           C  
ATOM    599  O   GLU L  82      32.733   8.585  46.565  1.00 33.08           O  
ATOM    600  N   ASP L  83      34.029   9.637  48.083  1.00 31.15           N  
ATOM    601  CA  ASP L  83      33.890  10.965  47.556  1.00 29.11           C  
ATOM    602  CB  ASP L  83      34.583  12.016  48.442  1.00 28.20           C  
ATOM    603  CG  ASP L  83      33.843  12.092  49.775  1.00 30.29           C  
ATOM    604  OD1 ASP L  83      32.695  11.579  49.862  1.00 32.38           O  
ATOM    605  OD2 ASP L  83      34.423  12.668  50.733  1.00 30.75           O1-
ATOM    606  C   ASP L  83      34.462  11.061  46.168  1.00 29.15           C  
ATOM    607  O   ASP L  83      34.157  12.011  45.448  1.00 28.56           O  
ATOM    608  N   GLU L  84      35.356  10.138  45.758  1.00 29.64           N  
ATOM    609  CA  GLU L  84      35.906  10.262  44.433  1.00 30.24           C  
ATOM    610  CB  GLU L  84      36.905   9.150  44.060  1.00 31.71           C  
ATOM    611  CG  GLU L  84      37.569   9.373  42.698  1.00 37.20           C  
ATOM    612  CD  GLU L  84      38.721   8.389  42.550  1.00 43.26           C  
ATOM    613  OE1 GLU L  84      39.574   8.334  43.476  1.00 46.96           O  
ATOM    614  OE2 GLU L  84      38.766   7.682  41.508  1.00 47.15           O1-
ATOM    615  C   GLU L  84      34.781  10.248  43.442  1.00 29.79           C  
ATOM    616  O   GLU L  84      33.967   9.325  43.417  1.00 29.88           O  
ATOM    617  N   ALA L  85      34.712  11.299  42.595  1.00 26.61           N  
ATOM    618  CA  ALA L  85      33.665  11.405  41.620  1.00 25.74           C  
ATOM    619  CB  ALA L  85      32.257  11.448  42.235  1.00 26.20           C  
ATOM    620  C   ALA L  85      33.861  12.701  40.894  1.00 26.74           C  
ATOM    621  O   ALA L  85      34.791  13.454  41.180  1.00 26.79           O  
ATOM    622  N   ASP L  86      32.998  12.971  39.893  1.00 26.10           N  
ATOM    623  CA  ASP L  86      33.068  14.211  39.174  1.00 24.90           C  
ATOM    624  CB  ASP L  86      32.835  14.073  37.660  1.00 25.62           C  
ATOM    625  CG  ASP L  86      34.092  13.460  37.051  1.00 33.38           C  
ATOM    626  OD1 ASP L  86      35.205  13.775  37.551  1.00 38.72           O  
ATOM    627  OD2 ASP L  86      33.959  12.665  36.083  1.00 36.37           O1-
ATOM    628  C   ASP L  86      32.025  15.123  39.743  1.00 24.44           C  
ATOM    629  O   ASP L  86      30.930  14.683  40.094  1.00 25.30           O  
ATOM    630  N   TYR L  87      32.349  16.427  39.870  1.00 23.13           N  
ATOM    631  CA  TYR L  87      31.411  17.351  40.443  1.00 22.23           C  
ATOM    632  CB  TYR L  87      31.926  18.029  41.725  1.00 20.79           C  
ATOM    633  CG  TYR L  87      32.021  16.992  42.792  1.00 22.27           C  
ATOM    634  CD1 TYR L  87      33.102  16.143  42.873  1.00 20.46           C  
ATOM    635  CD2 TYR L  87      31.020  16.870  43.724  1.00 20.23           C  
ATOM    636  CE1 TYR L  87      33.176  15.193  43.866  1.00 19.44           C  
ATOM    637  CE2 TYR L  87      31.090  15.923  44.717  1.00 21.57           C  
ATOM    638  CZ  TYR L  87      32.169  15.081  44.791  1.00 22.70           C  
ATOM    639  OH  TYR L  87      32.242  14.108  45.811  1.00 21.37           O  
ATOM    640  C   TYR L  87      31.134  18.440  39.449  1.00 23.33           C  
ATOM    641  O   TYR L  87      32.052  18.951  38.806  1.00 24.16           O  
ATOM    642  N   TYR L  88      29.843  18.819  39.295  1.00 22.28           N  
ATOM    643  CA  TYR L  88      29.503  19.850  38.355  1.00 21.71           C  
ATOM    644  CB  TYR L  88      28.549  19.430  37.221  1.00 20.68           C  
ATOM    645  CG  TYR L  88      29.038  18.210  36.523  1.00 22.10           C  
ATOM    646  CD1 TYR L  88      30.122  18.237  35.680  1.00 19.41           C  
ATOM    647  CD2 TYR L  88      28.395  17.015  36.739  1.00 24.22           C  
ATOM    648  CE1 TYR L  88      30.549  17.092  35.049  1.00 21.03           C  
ATOM    649  CE2 TYR L  88      28.816  15.868  36.110  1.00 23.78           C  
ATOM    650  CZ  TYR L  88      29.896  15.906  35.262  1.00 22.08           C  
ATOM    651  OH  TYR L  88      30.335  14.732  34.615  1.00 23.74           O  
ATOM    652  C   TYR L  88      28.723  20.919  39.064  1.00 21.84           C  
ATOM    653  O   TYR L  88      27.886  20.637  39.921  1.00 22.99           O  
ATOM    654  N   CYS L  89      28.987  22.192  38.707  1.00 21.77           N  
ATOM    655  CA  CYS L  89      28.222  23.294  39.221  1.00 23.85           C  
ATOM    656  CB  CYS L  89      29.070  24.543  39.574  1.00 25.98           C  
ATOM    657  SG  CYS L  89      30.104  25.152  38.203  1.00 32.29           S  
ATOM    658  C   CYS L  89      27.240  23.657  38.150  1.00 23.30           C  
ATOM    659  O   CYS L  89      27.464  23.398  36.967  1.00 24.31           O  
ATOM    660  N   GLN L  90      26.091  24.236  38.544  1.00 21.02           N  
ATOM    661  CA  GLN L  90      25.078  24.556  37.583  1.00 23.05           C  
ATOM    662  CB  GLN L  90      24.070  23.395  37.475  1.00 23.34           C  
ATOM    663  CG  GLN L  90      22.800  23.665  36.679  1.00 31.05           C  
ATOM    664  CD  GLN L  90      21.750  24.161  37.659  1.00 31.07           C  
ATOM    665  OE1 GLN L  90      21.319  25.310  37.591  1.00 28.16           O  
ATOM    666  NE2 GLN L  90      21.314  23.265  38.585  1.00 23.87           N  
ATOM    667  C   GLN L  90      24.382  25.801  38.044  1.00 22.82           C  
ATOM    668  O   GLN L  90      24.314  26.069  39.245  1.00 22.91           O  
ATOM    669  N   SER L  91      23.881  26.610  37.084  1.00 23.63           N  
ATOM    670  CA  SER L  91      23.189  27.826  37.413  1.00 24.84           C  
ATOM    671  CB  SER L  91      24.155  28.984  37.717  1.00 26.19           C  
ATOM    672  OG  SER L  91      23.438  30.163  38.044  1.00 34.47           O  
ATOM    673  C   SER L  91      22.369  28.207  36.214  1.00 25.66           C  
ATOM    674  O   SER L  91      22.541  27.646  35.137  1.00 25.16           O  
ATOM    675  N   TYR L  92      21.480  29.210  36.379  1.00 12.53           N  
ATOM    676  CA  TYR L  92      20.676  29.727  35.306  1.00 16.33           C  
ATOM    677  CB  TYR L  92      19.305  30.244  35.763  1.00 19.43           C  
ATOM    678  CG  TYR L  92      18.645  30.911  34.607  1.00 22.28           C  
ATOM    679  CD1 TYR L  92      18.446  30.240  33.425  1.00 27.93           C  
ATOM    680  CD2 TYR L  92      18.182  32.201  34.718  1.00 23.08           C  
ATOM    681  CE1 TYR L  92      17.824  30.849  32.363  1.00  0.00           C  
ATOM    682  CE2 TYR L  92      17.558  32.821  33.661  1.00 29.21           C  
ATOM    683  CZ  TYR L  92      17.382  32.142  32.481  1.00  0.00           C  
ATOM    684  OH  TYR L  92      16.741  32.774  31.395  1.00  0.00           O  
ATOM    685  C   TYR L  92      21.435  30.855  34.688  1.00 19.70           C  
ATOM    686  O   TYR L  92      22.163  31.567  35.379  1.00 20.19           O  
ATOM    687  N   ASP L  93      21.331  30.984  33.348  1.00 18.57           N  
ATOM    688  CA  ASP L  93      21.998  32.022  32.608  1.00 18.91           C  
ATOM    689  CB  ASP L  93      22.786  31.465  31.408  1.00 16.47           C  
ATOM    690  CG  ASP L  93      23.663  32.558  30.814  1.00 24.52           C  
ATOM    691  OD1 ASP L  93      23.148  33.683  30.571  1.00 27.67           O  
ATOM    692  OD2 ASP L  93      24.873  32.274  30.602  1.00 23.57           O1-
ATOM    693  C   ASP L  93      20.941  32.938  32.063  1.00 25.98           C  
ATOM    694  O   ASP L  93      20.081  32.520  31.289  1.00 24.54           O  
ATOM    695  N   SER L  94      20.984  34.224  32.468  1.00 23.00           N  
ATOM    696  CA  SER L  94      20.008  35.201  32.068  1.00 28.38           C  
ATOM    697  CB  SER L  94      20.195  36.545  32.793  1.00 31.08           C  
ATOM    698  OG  SER L  94      19.994  36.381  34.188  1.00  0.00           O  
ATOM    699  C   SER L  94      20.098  35.489  30.599  1.00 33.49           C  
ATOM    700  O   SER L  94      19.084  35.570  29.907  1.00 38.30           O  
ATOM    701  N   SER L  95      21.325  35.682  30.082  1.00 34.01           N  
ATOM    702  CA  SER L  95      21.467  36.043  28.702  0.83 39.05           C  
ATOM    703  CB  SER L  95      22.916  36.396  28.328  0.83 35.07           C  
ATOM    704  OG  SER L  95      22.996  36.717  26.947  0.83 48.03           O  
ATOM    705  C   SER L  95      21.033  34.909  27.828  1.00 39.37           C  
ATOM    706  O   SER L  95      20.258  35.097  26.890  1.00 42.82           O  
ATOM    707  N   LEU L  96      21.537  33.697  28.126  1.00 31.69           N  
ATOM    708  CA  LEU L  96      21.264  32.518  27.351  1.00 28.79           C  
ATOM    709  CB  LEU L  96      22.155  31.324  27.737  1.00 28.47           C  
ATOM    710  CG  LEU L  96      23.653  31.572  27.471  1.00 33.39           C  
ATOM    711  CD1 LEU L  96      24.506  30.350  27.859  1.00 33.41           C  
ATOM    712  CD2 LEU L  96      23.892  32.041  26.028  1.00 36.53           C  
ATOM    713  C   LEU L  96      19.836  32.098  27.510  1.00 29.94           C  
ATOM    714  O   LEU L  96      19.240  31.563  26.575  1.00 33.81           O  
ATOM    715  N   ASN L  97      19.241  32.321  28.698  1.00 26.63           N  
ATOM    716  CA  ASN L  97      17.911  31.840  28.950  1.00 29.80           C  
ATOM    717  CB  ASN L  97      16.875  32.329  27.917  1.00 37.94           C  
ATOM    718  CG  ASN L  97      15.453  32.133  28.451  1.00 48.65           C  
ATOM    719  OD1 ASN L  97      15.083  31.072  28.951  1.00 54.28           O  
ATOM    720  ND2 ASN L  97      14.621  33.204  28.339  1.00 49.30           N  
ATOM    721  C   ASN L  97      18.010  30.354  28.862  1.00 28.99           C  
ATOM    722  O   ASN L  97      17.111  29.674  28.371  1.00 28.46           O  
ATOM    723  N   ALA L  98      19.152  29.821  29.335  1.00 23.99           N  
ATOM    724  CA  ALA L  98      19.381  28.410  29.333  1.00 22.67           C  
ATOM    725  CB  ALA L  98      20.306  27.937  28.198  1.00  0.00           C  
ATOM    726  C   ALA L  98      20.067  28.093  30.618  1.00 21.09           C  
ATOM    727  O   ALA L  98      20.696  28.953  31.233  1.00 18.72           O  
ATOM    728  N   TRP L  99      19.930  26.835  31.072  1.00 19.94           N  
ATOM    729  CA  TRP L  99      20.547  26.445  32.296  1.00 17.62           C  
ATOM    730  CB  TRP L  99      19.750  25.316  32.931  1.00 19.44           C  
ATOM    731  CG  TRP L  99      18.272  25.665  32.908  1.00 19.99           C  
ATOM    732  CD2 TRP L  99      17.587  26.653  33.706  1.00 19.08           C  
ATOM    733  CD1 TRP L  99      17.319  25.094  32.115  1.00 21.32           C  
ATOM    734  NE1 TRP L  99      16.089  25.645  32.376  1.00 21.20           N  
ATOM    735  CE2 TRP L  99      16.238  26.609  33.349  1.00 20.24           C  
ATOM    736  CE3 TRP L  99      18.040  27.549  34.636  1.00 20.12           C  
ATOM    737  CZ2 TRP L  99      15.322  27.447  33.918  1.00 20.64           C  
ATOM    738  CZ3 TRP L  99      17.100  28.362  35.236  1.00 19.63           C  
ATOM    739  CH2 TRP L  99      15.769  28.316  34.886  1.00 21.01           C  
ATOM    740  C   TRP L  99      21.927  26.042  31.894  1.00 20.78           C  
ATOM    741  O   TRP L  99      22.125  25.447  30.838  1.00 22.37           O  
ATOM    742  N   VAL L 100      22.929  26.378  32.721  1.00 24.66           N  
ATOM    743  CA  VAL L 100      24.294  26.229  32.261  1.00 24.11           C  
ATOM    744  CB  VAL L 100      25.074  27.512  32.211  1.00 25.82           C  
ATOM    745  CG1 VAL L 100      24.413  28.454  31.199  1.00 31.37           C  
ATOM    746  CG2 VAL L 100      25.179  28.093  33.629  1.00 32.62           C  
ATOM    747  C   VAL L 100      25.039  25.346  33.231  1.00 24.76           C  
ATOM    748  O   VAL L 100      24.781  25.374  34.432  1.00 24.75           O  
ATOM    749  N   PHE L 101      26.007  24.539  32.735  1.00 25.33           N  
ATOM    750  CA  PHE L 101      26.760  23.652  33.594  1.00 24.30           C  
ATOM    751  CB  PHE L 101      26.689  22.159  33.202  1.00 23.39           C  
ATOM    752  CG  PHE L 101      25.333  21.581  33.428  1.00 25.09           C  
ATOM    753  CD1 PHE L 101      24.380  21.616  32.439  1.00 25.02           C  
ATOM    754  CD2 PHE L 101      25.013  20.984  34.625  1.00 23.22           C  
ATOM    755  CE1 PHE L 101      23.132  21.077  32.641  1.00 25.37           C  
ATOM    756  CE2 PHE L 101      23.766  20.443  34.832  1.00 22.24           C  
ATOM    757  CZ  PHE L 101      22.820  20.487  33.839  1.00 22.14           C  
ATOM    758  C   PHE L 101      28.224  23.979  33.496  1.00 25.65           C  
ATOM    759  O   PHE L 101      28.697  24.518  32.496  1.00 26.92           O  
ATOM    760  N   GLY L 102      28.983  23.652  34.565  1.00 23.88           N  
ATOM    761  CA  GLY L 102      30.408  23.832  34.571  1.00 24.01           C  
ATOM    762  C   GLY L 102      31.009  22.663  33.849  1.00 25.09           C  
ATOM    763  O   GLY L 102      30.330  21.681  33.559  1.00 25.21           O  
ATOM    764  N   GLY L 103      32.323  22.749  33.559  1.00 25.14           N  
ATOM    765  CA  GLY L 103      33.066  21.750  32.841  1.00 23.60           C  
ATOM    766  C   GLY L 103      33.127  20.475  33.627  1.00 22.19           C  
ATOM    767  O   GLY L 103      33.221  19.389  33.058  1.00 25.12           O  
ATOM    768  N   GLY L 104      33.150  20.570  34.968  1.00 22.10           N  
ATOM    769  CA  GLY L 104      33.213  19.383  35.771  1.00 22.61           C  
ATOM    770  C   GLY L 104      34.601  19.249  36.314  1.00 24.73           C  
ATOM    771  O   GLY L 104      35.585  19.531  35.633  1.00 25.18           O  
ATOM    772  N   THR L 105      34.699  18.799  37.583  1.00 25.34           N  
ATOM    773  CA  THR L 105      35.966  18.633  38.232  1.00 25.74           C  
ATOM    774  CB  THR L 105      36.114  19.510  39.443  1.00 24.58           C  
ATOM    775  OG1 THR L 105      35.978  20.875  39.077  1.00 24.88           O  
ATOM    776  CG2 THR L 105      37.494  19.265  40.076  1.00 21.93           C  
ATOM    777  C   THR L 105      36.069  17.214  38.698  1.00 27.09           C  
ATOM    778  O   THR L 105      35.142  16.665  39.292  1.00 27.52           O  
ATOM    779  N   ARG L 106      37.229  16.584  38.445  1.00 26.70           N  
ATOM    780  CA  ARG L 106      37.448  15.222  38.833  1.00 27.92           C  
ATOM    781  CB  ARG L 106      38.408  14.514  37.876  1.00 30.12           C  
ATOM    782  CG  ARG L 106      38.596  13.027  38.146  1.00 36.39           C  
ATOM    783  CD  ARG L 106      39.823  12.490  37.422  1.00 41.63           C  
ATOM    784  NE  ARG L 106      39.858  13.188  36.104  1.00  0.00           N  
ATOM    785  CZ  ARG L 106      40.577  12.701  35.050  1.00  0.00           C  
ATOM    786  NH1 ARG L 106      41.214  11.498  35.145  1.00  0.00           N1+
ATOM    787  NH2 ARG L 106      40.658  13.427  33.897  1.00  0.00           N  
ATOM    788  C   ARG L 106      38.138  15.245  40.159  1.00 27.78           C  
ATOM    789  O   ARG L 106      39.250  15.756  40.284  1.00 28.40           O  
ATOM    790  N   LEU L 107      37.490  14.674  41.188  1.00 27.42           N  
ATOM    791  CA  LEU L 107      38.070  14.641  42.498  1.00 28.00           C  
ATOM    792  CB  LEU L 107      37.011  14.824  43.605  1.00 28.01           C  
ATOM    793  CG  LEU L 107      37.550  14.800  45.047  1.00 30.22           C  
ATOM    794  CD1 LEU L 107      38.485  15.987  45.328  1.00 26.80           C  
ATOM    795  CD2 LEU L 107      36.397  14.709  46.060  1.00 28.55           C  
ATOM    796  C   LEU L 107      38.694  13.290  42.682  1.00 29.81           C  
ATOM    797  O   LEU L 107      38.033  12.262  42.551  1.00 29.52           O  
ATOM    798  N   THR L 108      40.006  13.258  42.984  1.00 31.39           N  
ATOM    799  CA  THR L 108      40.668  12.003  43.202  1.00 32.11           C  
ATOM    800  CB  THR L 108      41.872  11.794  42.327  1.00 34.11           C  
ATOM    801  OG1 THR L 108      42.745  12.909  42.425  1.00 34.16           O  
ATOM    802  CG2 THR L 108      41.432  11.574  40.875  1.00 34.47           C  
ATOM    803  C   THR L 108      41.137  11.957  44.619  1.00 32.38           C  
ATOM    804  O   THR L 108      41.714  12.916  45.129  1.00 32.32           O  
ATOM    805  N   VAL L 109      40.881  10.821  45.300  1.00 33.08           N  
ATOM    806  CA  VAL L 109      41.329  10.678  46.653  1.00 34.85           C  
ATOM    807  CB  VAL L 109      40.353   9.967  47.554  1.00 35.19           C  
ATOM    808  CG1 VAL L 109      39.121  10.861  47.735  1.00 35.33           C  
ATOM    809  CG2 VAL L 109      39.998   8.601  46.951  1.00 34.85           C  
ATOM    810  C   VAL L 109      42.594   9.890  46.607  1.00 36.97           C  
ATOM    811  O   VAL L 109      42.619   8.739  46.173  1.00 38.46           O  
ATOM    812  N   LEU L 110      43.693  10.511  47.065  1.00 35.31           N  
ATOM    813  CA  LEU L 110      44.970   9.870  47.013  1.00 36.67           C  
ATOM    814  CB  LEU L 110      46.139  10.847  47.200  1.00 37.95           C  
ATOM    815  CG  LEU L 110      46.242  11.880  46.061  1.00 41.02           C  
ATOM    816  CD1 LEU L 110      47.423  12.840  46.279  1.00 40.55           C  
ATOM    817  CD2 LEU L 110      46.287  11.192  44.686  1.00 40.70           C  
ATOM    818  C   LEU L 110      45.022   8.838  48.084  1.00 38.89           C  
ATOM    819  O   LEU L 110      44.466   9.000  49.168  1.00 39.72           O  
ATOM    820  N   GLY L 111      45.701   7.717  47.796  1.00 45.34           N  
ATOM    821  CA  GLY L 111      45.764   6.681  48.779  1.00 47.08           C  
ATOM    822  C   GLY L 111      47.222   6.475  49.160  1.00 49.01           C  
ATOM    823  O   GLY L 111      47.515   6.512  50.385  1.00 48.55           O  
ATOM    824  OXT GLY L 111      48.060   6.276  48.240  1.00  0.00           O1-
TER     825      GLY L 111 
ATOM    826  N   GLU H 112       9.008   6.101  45.902  1.00 44.98           N1+
ATOM    827  CA  GLU H 112       9.226   7.543  45.677  1.00 47.40           C  
ATOM    828  CB  GLU H 112      10.466   8.047  46.444  1.00 46.00           C  
ATOM    829  CG  GLU H 112      10.530   9.577  46.532  1.00 52.81           C  
ATOM    830  CD  GLU H 112      11.582   9.982  47.554  1.00 55.37           C  
ATOM    831  OE1 GLU H 112      12.679   9.364  47.568  1.00 67.73           O  
ATOM    832  OE2 GLU H 112      11.289  10.923  48.341  1.00  0.00           O1-
ATOM    833  C   GLU H 112       9.371   7.811  44.210  1.00 46.85           C  
ATOM    834  O   GLU H 112       8.868   7.047  43.389  1.00 48.05           O  
ATOM    835  N   VAL H 113      10.070   8.898  43.833  1.00 36.57           N  
ATOM    836  CA  VAL H 113      10.148   9.255  42.446  1.00 36.79           C  
ATOM    837  CB  VAL H 113      10.663  10.638  42.227  1.00 35.60           C  
ATOM    838  CG1 VAL H 113      10.799  10.871  40.712  1.00 34.39           C  
ATOM    839  CG2 VAL H 113       9.717  11.615  42.943  1.00 37.13           C  
ATOM    840  C   VAL H 113      11.039   8.313  41.705  1.00 37.32           C  
ATOM    841  O   VAL H 113      12.164   8.030  42.117  1.00 37.66           O  
ATOM    842  N   GLN H 114      10.538   7.807  40.557  1.00 40.35           N  
ATOM    843  CA  GLN H 114      11.304   6.903  39.752  0.90 39.18           C  
ATOM    844  CB  GLN H 114      10.784   5.460  39.816  0.90 41.39           C  
ATOM    845  CG  GLN H 114      11.000   4.817  41.184  0.90 45.86           C  
ATOM    846  CD  GLN H 114      10.359   3.444  41.153  0.90 53.35           C  
ATOM    847  OE1 GLN H 114       9.143   3.318  41.279  0.90 51.07           O  
ATOM    848  NE2 GLN H 114      11.194   2.385  40.983  0.90 54.59           N  
ATOM    849  C   GLN H 114      11.230   7.331  38.319  1.00 37.98           C  
ATOM    850  O   GLN H 114      10.172   7.718  37.821  1.00 38.32           O  
ATOM    851  N   LEU H 115      12.383   7.285  37.624  1.00 30.49           N  
ATOM    852  CA  LEU H 115      12.429   7.606  36.224  1.00 28.68           C  
ATOM    853  CB  LEU H 115      13.285   8.845  35.904  1.00 26.37           C  
ATOM    854  CG  LEU H 115      12.742  10.162  36.490  1.00 28.60           C  
ATOM    855  CD1 LEU H 115      13.650  11.345  36.120  1.00 27.18           C  
ATOM    856  CD2 LEU H 115      11.278  10.402  36.087  1.00 28.87           C  
ATOM    857  C   LEU H 115      13.089   6.446  35.538  1.00 29.03           C  
ATOM    858  O   LEU H 115      14.216   6.084  35.873  1.00 29.78           O  
ATOM    859  N   VAL H 116      12.403   5.832  34.548  1.00 27.23           N  
ATOM    860  CA  VAL H 116      12.967   4.704  33.858  1.00 27.55           C  
ATOM    861  CB  VAL H 116      12.100   3.480  33.943  1.00 30.25           C  
ATOM    862  CG1 VAL H 116      12.741   2.358  33.110  1.00 26.62           C  
ATOM    863  CG2 VAL H 116      11.882   3.128  35.426  1.00 29.66           C  
ATOM    864  C   VAL H 116      13.068   5.059  32.406  1.00 27.69           C  
ATOM    865  O   VAL H 116      12.076   5.431  31.782  1.00 27.77           O  
ATOM    866  N   GLN H 117      14.275   4.923  31.818  1.00 26.99           N  
ATOM    867  CA  GLN H 117      14.457   5.297  30.446  1.00 26.69           C  
ATOM    868  CB  GLN H 117      15.700   6.174  30.214  1.00 26.29           C  
ATOM    869  CG  GLN H 117      15.623   7.514  30.951  1.00 25.61           C  
ATOM    870  CD  GLN H 117      16.889   8.311  30.665  1.00 27.61           C  
ATOM    871  OE1 GLN H 117      17.654   8.617  31.575  1.00 27.26           O  
ATOM    872  NE2 GLN H 117      17.119   8.658  29.369  1.00 27.20           N  
ATOM    873  C   GLN H 117      14.578   4.064  29.606  1.00 28.45           C  
ATOM    874  O   GLN H 117      14.763   2.959  30.113  1.00 29.55           O  
ATOM    875  N   SER H 118      14.455   4.246  28.273  1.00 26.41           N  
ATOM    876  CA  SER H 118      14.516   3.167  27.325  1.00 26.22           C  
ATOM    877  CB  SER H 118      14.012   3.557  25.922  1.00 26.54           C  
ATOM    878  OG  SER H 118      14.793   4.622  25.401  1.00 28.17           O  
ATOM    879  C   SER H 118      15.935   2.700  27.215  1.00 26.06           C  
ATOM    880  O   SER H 118      16.847   3.300  27.779  1.00 26.27           O  
ATOM    881  N   GLY H 119      16.145   1.589  26.479  1.00 27.57           N  
ATOM    882  CA  GLY H 119      17.432   0.958  26.375  1.00 25.37           C  
ATOM    883  C   GLY H 119      18.317   1.674  25.407  1.00 26.85           C  
ATOM    884  O   GLY H 119      17.886   2.536  24.642  1.00 27.28           O  
ATOM    885  N   ALA H 120      19.606   1.277  25.417  1.00 27.21           N  
ATOM    886  CA  ALA H 120      20.621   1.868  24.596  1.00 26.89           C  
ATOM    887  CB  ALA H 120      22.033   1.337  24.892  1.00 27.34           C  
ATOM    888  C   ALA H 120      20.321   1.578  23.165  1.00 27.63           C  
ATOM    889  O   ALA H 120      19.720   0.556  22.839  1.00 28.24           O  
ATOM    890  N   GLU H 121      20.723   2.502  22.268  1.00 26.33           N  
ATOM    891  CA  GLU H 121      20.470   2.281  20.876  1.00 29.15           C  
ATOM    892  CB  GLU H 121      19.206   2.989  20.360  1.00 29.34           C  
ATOM    893  CG  GLU H 121      17.933   2.378  20.953  1.00 37.77           C  
ATOM    894  CD  GLU H 121      16.722   3.083  20.371  1.00 41.83           C  
ATOM    895  OE1 GLU H 121      16.746   3.364  19.144  1.00 45.24           O  
ATOM    896  OE2 GLU H 121      15.756   3.346  21.134  1.00 43.13           O1-
ATOM    897  C   GLU H 121      21.648   2.719  20.061  1.00 27.05           C  
ATOM    898  O   GLU H 121      22.486   3.502  20.507  1.00 28.69           O  
ATOM    899  N   VAL H 122      21.753   2.163  18.836  1.00 27.03           N  
ATOM    900  CA  VAL H 122      22.797   2.499  17.908  1.00 27.64           C  
ATOM    901  CB  VAL H 122      23.602   1.308  17.465  1.00 28.41           C  
ATOM    902  CG1 VAL H 122      24.595   1.739  16.377  1.00 28.32           C  
ATOM    903  CG2 VAL H 122      24.282   0.691  18.695  1.00 29.17           C  
ATOM    904  C   VAL H 122      22.111   3.036  16.691  1.00 27.69           C  
ATOM    905  O   VAL H 122      21.074   2.517  16.280  1.00 29.25           O  
ATOM    906  N   LYS H 123      22.665   4.106  16.084  1.00 27.47           N  
ATOM    907  CA  LYS H 123      22.022   4.676  14.934  1.00 27.29           C  
ATOM    908  CB  LYS H 123      21.209   5.936  15.264  1.00 26.83           C  
ATOM    909  CG  LYS H 123      20.012   5.681  16.181  1.00 28.20           C  
ATOM    910  CD  LYS H 123      18.967   4.738  15.587  1.00 29.86           C  
ATOM    911  CE  LYS H 123      17.775   4.518  16.519  1.00 44.66           C  
ATOM    912  NZ  LYS H 123      16.823   3.560  15.918  1.00 44.82           N1+
ATOM    913  C   LYS H 123      23.067   5.097  13.949  1.00 28.90           C  
ATOM    914  O   LYS H 123      24.204   5.402  14.309  1.00 29.23           O  
ATOM    915  N   LYS H 124      22.686   5.112  12.657  1.00 30.62           N  
ATOM    916  CA  LYS H 124      23.557   5.528  11.597  0.91 30.96           C  
ATOM    917  CB  LYS H 124      23.069   5.102  10.204  0.91 32.66           C  
ATOM    918  CG  LYS H 124      22.809   3.607  10.040  0.91 37.06           C  
ATOM    919  CD  LYS H 124      21.950   3.320   8.808  0.91 41.96           C  
ATOM    920  CE  LYS H 124      21.461   1.876   8.687  0.91 43.22           C  
ATOM    921  NZ  LYS H 124      20.557   1.754   7.521  0.91 45.64           N1+
ATOM    922  C   LYS H 124      23.515   7.020  11.584  1.00 29.96           C  
ATOM    923  O   LYS H 124      22.570   7.625  12.086  1.00 30.99           O  
ATOM    924  N   PRO H 125      24.516   7.644  11.035  1.00 28.65           N  
ATOM    925  CA  PRO H 125      24.475   9.072  10.962  1.00 29.04           C  
ATOM    926  CD  PRO H 125      25.876   7.140  11.129  1.00 29.62           C  
ATOM    927  CB  PRO H 125      25.875   9.503  10.532  1.00 28.43           C  
ATOM    928  CG  PRO H 125      26.779   8.387  11.096  1.00 30.31           C  
ATOM    929  C   PRO H 125      23.371   9.468  10.034  1.00 29.83           C  
ATOM    930  O   PRO H 125      23.190   8.809   9.011  1.00 33.27           O  
ATOM    931  N   GLY H 126      22.617  10.530  10.378  1.00 34.47           N  
ATOM    932  CA  GLY H 126      21.564  11.005   9.529  1.00 33.31           C  
ATOM    933  C   GLY H 126      20.243  10.471   9.994  1.00 34.42           C  
ATOM    934  O   GLY H 126      19.197  10.985   9.600  1.00 35.90           O  
ATOM    935  N   SER H 127      20.242   9.430  10.850  1.00 28.18           N  
ATOM    936  CA  SER H 127      18.997   8.874  11.304  1.00 27.15           C  
ATOM    937  CB  SER H 127      19.086   7.388  11.692  1.00 27.28           C  
ATOM    938  OG  SER H 127      19.956   7.221  12.801  1.00 45.67           O  
ATOM    939  C   SER H 127      18.544   9.646  12.505  1.00 26.42           C  
ATOM    940  O   SER H 127      19.120  10.677  12.847  1.00 27.29           O  
ATOM    941  N   SER H 128      17.454   9.182  13.154  1.00 28.21           N  
ATOM    942  CA  SER H 128      16.949   9.851  14.320  0.91 29.67           C  
ATOM    943  CB  SER H 128      15.577  10.511  14.106  0.91 30.83           C  
ATOM    944  OG  SER H 128      14.597   9.520  13.834  0.91 35.19           O  
ATOM    945  C   SER H 128      16.776   8.830  15.404  1.00 28.87           C  
ATOM    946  O   SER H 128      16.767   7.628  15.141  1.00 29.21           O  
ATOM    947  N   VAL H 129      16.670   9.294  16.667  1.00 26.48           N  
ATOM    948  CA  VAL H 129      16.462   8.391  17.764  1.00 24.16           C  
ATOM    949  CB  VAL H 129      17.699   8.156  18.584  1.00 25.85           C  
ATOM    950  CG1 VAL H 129      18.179   9.500  19.155  1.00 27.20           C  
ATOM    951  CG2 VAL H 129      17.376   7.117  19.670  1.00 23.82           C  
ATOM    952  C   VAL H 129      15.425   8.987  18.663  1.00 25.99           C  
ATOM    953  O   VAL H 129      15.315  10.207  18.785  1.00 25.52           O  
ATOM    954  N   LYS H 130      14.613   8.124  19.305  1.00 27.64           N  
ATOM    955  CA  LYS H 130      13.606   8.597  20.208  1.00 29.12           C  
ATOM    956  CB  LYS H 130      12.184   8.242  19.740  1.00 30.37           C  
ATOM    957  CG  LYS H 130      11.072   9.047  20.415  1.00 31.67           C  
ATOM    958  CD  LYS H 130       9.735   8.952  19.674  1.00 33.81           C  
ATOM    959  CE  LYS H 130       8.644   9.863  20.240  1.00 32.95           C  
ATOM    960  NZ  LYS H 130       7.425   9.777  19.403  1.00 31.56           N1+
ATOM    961  C   LYS H 130      13.857   7.897  21.508  1.00 30.54           C  
ATOM    962  O   LYS H 130      13.883   6.669  21.561  1.00 31.89           O  
ATOM    963  N   VAL H 131      14.054   8.669  22.595  1.00 28.77           N  
ATOM    964  CA  VAL H 131      14.329   8.090  23.879  1.00 27.22           C  
ATOM    965  CB  VAL H 131      15.489   8.743  24.576  1.00 27.06           C  
ATOM    966  CG1 VAL H 131      15.675   8.087  25.955  1.00 28.35           C  
ATOM    967  CG2 VAL H 131      16.726   8.649  23.667  1.00 26.20           C  
ATOM    968  C   VAL H 131      13.118   8.313  24.729  1.00 27.46           C  
ATOM    969  O   VAL H 131      12.472   9.356  24.637  1.00 25.79           O  
ATOM    970  N   SER H 132      12.778   7.326  25.585  1.00 28.48           N  
ATOM    971  CA  SER H 132      11.594   7.432  26.395  1.00 28.83           C  
ATOM    972  CB  SER H 132      10.678   6.200  26.313  1.00 30.37           C  
ATOM    973  OG  SER H 132      10.250   5.983  24.980  1.00 34.54           O  
ATOM    974  C   SER H 132      11.998   7.521  27.831  1.00 28.63           C  
ATOM    975  O   SER H 132      13.034   6.999  28.237  1.00 29.70           O  
ATOM    976  N   CYS H 133      11.170   8.215  28.636  1.00 28.89           N  
ATOM    977  CA  CYS H 133      11.415   8.353  30.042  1.00 29.94           C  
ATOM    978  CB  CYS H 133      11.964   9.755  30.401  1.00 29.41           C  
ATOM    979  SG  CYS H 133      12.302  10.005  32.170  1.00 36.11           S  
ATOM    980  C   CYS H 133      10.090   8.159  30.720  1.00 31.49           C  
ATOM    981  O   CYS H 133       9.175   8.960  30.540  1.00 32.35           O  
ATOM    982  N   LYS H 134       9.951   7.079  31.519  1.00 30.88           N  
ATOM    983  CA  LYS H 134       8.694   6.811  32.165  1.00 32.91           C  
ATOM    984  CB  LYS H 134       8.304   5.327  32.159  1.00 32.91           C  
ATOM    985  CG  LYS H 134       6.906   5.081  32.723  1.00 39.34           C  
ATOM    986  CD  LYS H 134       6.377   3.672  32.467  1.00 46.35           C  
ATOM    987  CE  LYS H 134       4.977   3.448  33.037  1.00 45.15           C  
ATOM    988  NZ  LYS H 134       3.969   4.077  32.151  1.00 40.44           N1+
ATOM    989  C   LYS H 134       8.801   7.240  33.595  1.00 32.70           C  
ATOM    990  O   LYS H 134       9.746   6.884  34.296  1.00 33.32           O  
ATOM    991  N   ALA H 135       7.800   7.998  34.078  1.00 33.60           N  
ATOM    992  CA  ALA H 135       7.872   8.557  35.397  1.00 35.30           C  
ATOM    993  CB  ALA H 135       7.568  10.063  35.425  1.00 33.76           C  
ATOM    994  C   ALA H 135       6.879   7.894  36.289  1.00 37.07           C  
ATOM    995  O   ALA H 135       5.819   7.448  35.851  1.00 38.36           O  
ATOM    996  N   SER H 136       7.232   7.792  37.586  1.00 40.23           N  
ATOM    997  CA  SER H 136       6.314   7.199  38.506  1.00 42.47           C  
ATOM    998  CB  SER H 136       6.454   5.667  38.533  1.00 44.53           C  
ATOM    999  OG  SER H 136       5.391   5.086  39.264  1.00 47.16           O  
ATOM   1000  C   SER H 136       6.614   7.728  39.879  1.00 43.22           C  
ATOM   1001  O   SER H 136       7.713   8.215  40.143  1.00 43.59           O  
ATOM   1002  N   GLY H 137       5.650   7.559  40.800  1.00 19.68           N  
ATOM   1003  CA  GLY H 137       5.882   7.899  42.169  1.00 18.96           C  
ATOM   1004  C   GLY H 137       5.307   9.244  42.459  1.00 18.69           C  
ATOM   1005  O   GLY H 137       5.069   9.576  43.618  1.00 19.78           O  
ATOM   1006  N   TYR H 138       5.068  10.061  41.418  1.00 21.23           N  
ATOM   1007  CA  TYR H 138       4.539  11.368  41.673  1.00 21.37           C  
ATOM   1008  CB  TYR H 138       5.629  12.443  41.817  1.00 21.92           C  
ATOM   1009  CG  TYR H 138       6.400  12.492  40.544  1.00 22.02           C  
ATOM   1010  CD1 TYR H 138       7.362  11.549  40.266  1.00 17.95           C  
ATOM   1011  CD2 TYR H 138       6.171  13.495  39.633  1.00 22.92           C  
ATOM   1012  CE1 TYR H 138       8.071  11.603  39.089  1.00 14.29           C  
ATOM   1013  CE2 TYR H 138       6.876  13.556  38.456  1.00 19.42           C  
ATOM   1014  CZ  TYR H 138       7.827  12.607  38.185  1.00 16.03           C  
ATOM   1015  OH  TYR H 138       8.549  12.670  36.975  1.00 19.81           O  
ATOM   1016  C   TYR H 138       3.640  11.756  40.539  1.00 22.55           C  
ATOM   1017  O   TYR H 138       3.454  10.998  39.587  1.00 24.73           O  
ATOM   1018  N   THR H 139       3.039  12.962  40.630  1.00 19.52           N  
ATOM   1019  CA  THR H 139       2.183  13.398  39.569  1.00 17.06           C  
ATOM   1020  CB  THR H 139       1.149  14.406  39.982  1.00 17.75           C  
ATOM   1021  OG1 THR H 139       0.303  13.857  40.983  1.00 19.29           O  
ATOM   1022  CG2 THR H 139       0.318  14.790  38.743  1.00 18.75           C  
ATOM   1023  C   THR H 139       3.054  14.024  38.528  1.00 14.99           C  
ATOM   1024  O   THR H 139       3.697  15.050  38.744  1.00 14.32           O  
ATOM   1025  N   PHE H 140       3.036  13.400  37.340  1.00 20.03           N  
ATOM   1026  CA  PHE H 140       3.832  13.695  36.186  1.00 17.52           C  
ATOM   1027  CB  PHE H 140       3.505  12.689  35.057  1.00 18.38           C  
ATOM   1028  CG  PHE H 140       4.133  13.075  33.764  1.00 20.69           C  
ATOM   1029  CD1 PHE H 140       5.494  13.004  33.577  1.00 19.93           C  
ATOM   1030  CD2 PHE H 140       3.331  13.469  32.715  1.00 20.39           C  
ATOM   1031  CE1 PHE H 140       6.043  13.361  32.369  1.00 19.69           C  
ATOM   1032  CE2 PHE H 140       3.875  13.824  31.505  1.00 17.93           C  
ATOM   1033  CZ  PHE H 140       5.237  13.774  31.333  1.00 18.76           C  
ATOM   1034  C   PHE H 140       3.567  15.100  35.728  1.00 18.43           C  
ATOM   1035  O   PHE H 140       4.484  15.813  35.328  1.00 20.33           O  
ATOM   1036  N   THR H 141       2.296  15.529  35.791  1.00 19.81           N  
ATOM   1037  CA  THR H 141       1.837  16.800  35.304  1.00 20.36           C  
ATOM   1038  CB  THR H 141       0.348  16.909  35.375  1.00 20.42           C  
ATOM   1039  OG1 THR H 141      -0.252  15.861  34.630  1.00 21.27           O  
ATOM   1040  CG2 THR H 141      -0.063  18.268  34.799  1.00 23.30           C  
ATOM   1041  C   THR H 141       2.420  17.938  36.086  1.00 19.22           C  
ATOM   1042  O   THR H 141       2.637  19.022  35.547  1.00 20.89           O  
ATOM   1043  N   ASP H 142       2.653  17.726  37.391  1.00 27.76           N  
ATOM   1044  CA  ASP H 142       3.104  18.747  38.293  1.00 27.04           C  
ATOM   1045  CB  ASP H 142       3.062  18.294  39.762  1.00 24.51           C  
ATOM   1046  CG  ASP H 142       1.598  18.235  40.179  1.00 28.95           C  
ATOM   1047  OD1 ASP H 142       0.742  18.757  39.418  1.00 29.55           O  
ATOM   1048  OD2 ASP H 142       1.322  17.668  41.270  1.00 29.60           O1-
ATOM   1049  C   ASP H 142       4.496  19.230  37.999  1.00 27.75           C  
ATOM   1050  O   ASP H 142       4.798  20.389  38.278  1.00 28.63           O  
ATOM   1051  N   TYR H 143       5.390  18.386  37.439  1.00 14.40           N  
ATOM   1052  CA  TYR H 143       6.761  18.812  37.344  1.00  9.92           C  
ATOM   1053  CB  TYR H 143       7.729  17.824  38.012  1.00 11.82           C  
ATOM   1054  CG  TYR H 143       7.177  17.550  39.362  1.00 11.98           C  
ATOM   1055  CD1 TYR H 143       6.273  16.528  39.524  1.00 14.30           C  
ATOM   1056  CD2 TYR H 143       7.530  18.302  40.453  1.00 11.98           C  
ATOM   1057  CE1 TYR H 143       5.739  16.249  40.757  1.00 12.96           C  
ATOM   1058  CE2 TYR H 143       6.995  18.028  41.691  1.00 10.91           C  
ATOM   1059  CZ  TYR H 143       6.098  17.001  41.845  1.00 11.28           C  
ATOM   1060  OH  TYR H 143       5.548  16.717  43.114  1.00 16.20           O  
ATOM   1061  C   TYR H 143       7.185  18.849  35.916  1.00  9.44           C  
ATOM   1062  O   TYR H 143       6.649  18.162  35.051  1.00  9.87           O  
ATOM   1063  N   TYR H 144       8.184  19.701  35.647  1.00 29.45           N  
ATOM   1064  CA  TYR H 144       8.778  19.832  34.340  1.00 26.72           C  
ATOM   1065  CB  TYR H 144       9.555  21.149  34.128  1.00 24.91           C  
ATOM   1066  CG  TYR H 144       8.652  22.336  34.152  1.00 11.43           C  
ATOM   1067  CD1 TYR H 144       7.948  22.702  33.028  1.00 12.86           C  
ATOM   1068  CD2 TYR H 144       8.526  23.103  35.290  1.00 12.39           C  
ATOM   1069  CE1 TYR H 144       7.121  23.801  33.042  1.00 16.81           C  
ATOM   1070  CE2 TYR H 144       7.700  24.204  35.310  1.00 12.56           C  
ATOM   1071  CZ  TYR H 144       6.995  24.554  34.183  1.00 14.72           C  
ATOM   1072  OH  TYR H 144       6.145  25.681  34.192  1.00 15.95           O  
ATOM   1073  C   TYR H 144       9.804  18.755  34.169  1.00 27.55           C  
ATOM   1074  O   TYR H 144      10.455  18.349  35.129  1.00 26.20           O  
ATOM   1075  N   MET H 145       9.948  18.230  32.932  1.00 26.28           N  
ATOM   1076  CA  MET H 145      10.969  17.247  32.714  0.95 24.06           C  
ATOM   1077  CB  MET H 145      10.475  15.923  32.118  0.95 27.03           C  
ATOM   1078  CG  MET H 145      11.535  14.830  32.239  0.75 11.71           C  
ATOM   1079  SD  MET H 145      10.866  13.148  32.208  0.75 11.06           S  
ATOM   1080  CE  MET H 145      10.047  13.291  33.822  0.75 10.54           C  
ATOM   1081  C   MET H 145      12.010  17.835  31.814  1.00 25.61           C  
ATOM   1082  O   MET H 145      11.711  18.470  30.802  1.00 25.34           O  
ATOM   1083  N   HIS H 146      13.291  17.656  32.190  1.00 23.88           N  
ATOM   1084  CA  HIS H 146      14.347  18.197  31.382  1.00 23.38           C  
ATOM   1085  ND1 HIS H 146      14.491  21.347  32.513  1.00 12.99           N  
ATOM   1086  CG  HIS H 146      14.815  20.094  32.982  1.00 18.93           C  
ATOM   1087  CB  HIS H 146      15.389  18.995  32.163  1.00 23.67           C  
ATOM   1088  NE2 HIS H 146      14.041  21.333  34.683  1.00 13.01           N  
ATOM   1089  CD2 HIS H 146      14.531  20.105  34.308  1.00  7.90           C  
ATOM   1090  CE1 HIS H 146      14.033  22.051  33.575  1.00  8.28           C  
ATOM   1091  C   HIS H 146      15.128  17.065  30.807  1.00 22.75           C  
ATOM   1092  O   HIS H 146      15.015  15.923  31.249  1.00 23.55           O  
ATOM   1093  N   TRP H 147      15.936  17.375  29.775  1.00 20.84           N  
ATOM   1094  CA  TRP H 147      16.790  16.396  29.171  1.00 19.56           C  
ATOM   1095  CB  TRP H 147      16.387  16.075  27.722  1.00 20.60           C  
ATOM   1096  CG  TRP H 147      15.025  15.426  27.636  1.00 22.57           C  
ATOM   1097  CD2 TRP H 147      14.792  14.008  27.667  1.00 20.40           C  
ATOM   1098  CD1 TRP H 147      13.800  16.017  27.537  1.00 23.89           C  
ATOM   1099  NE1 TRP H 147      12.816  15.057  27.511  1.00 22.76           N  
ATOM   1100  CE2 TRP H 147      13.413  13.817  27.590  1.00 20.87           C  
ATOM   1101  CE3 TRP H 147      15.654  12.952  27.755  1.00 20.91           C  
ATOM   1102  CZ2 TRP H 147      12.874  12.562  27.601  1.00 23.60           C  
ATOM   1103  CZ3 TRP H 147      15.108  11.687  27.765  1.00 23.35           C  
ATOM   1104  CH2 TRP H 147      13.743  11.497  27.690  1.00 24.37           C  
ATOM   1105  C   TRP H 147      18.173  16.973  29.162  1.00 20.59           C  
ATOM   1106  O   TRP H 147      18.370  18.129  28.786  1.00 20.55           O  
ATOM   1107  N   VAL H 148      19.168  16.175  29.608  1.00 18.42           N  
ATOM   1108  CA  VAL H 148      20.542  16.600  29.633  1.00 18.22           C  
ATOM   1109  CB  VAL H 148      21.063  16.828  31.025  1.00 18.81           C  
ATOM   1110  CG1 VAL H 148      22.545  17.231  30.944  1.00 21.70           C  
ATOM   1111  CG2 VAL H 148      20.168  17.864  31.724  1.00 16.58           C  
ATOM   1112  C   VAL H 148      21.346  15.479  29.047  1.00 20.80           C  
ATOM   1113  O   VAL H 148      21.044  14.310  29.287  1.00 21.78           O  
ATOM   1114  N   ARG H 149      22.400  15.793  28.261  1.00 20.57           N  
ATOM   1115  CA  ARG H 149      23.168  14.715  27.692  1.00 21.52           C  
ATOM   1116  CB  ARG H 149      23.118  14.612  26.156  1.00 21.13           C  
ATOM   1117  CG  ARG H 149      23.728  15.796  25.404  1.00 21.30           C  
ATOM   1118  CD  ARG H 149      23.742  15.590  23.885  1.00 24.50           C  
ATOM   1119  NE  ARG H 149      24.465  16.738  23.268  1.00 26.05           N  
ATOM   1120  CZ  ARG H 149      24.594  16.816  21.910  1.00 27.56           C  
ATOM   1121  NH1 ARG H 149      24.040  15.855  21.115  1.00 27.42           N1+
ATOM   1122  NH2 ARG H 149      25.273  17.859  21.345  1.00 27.01           N  
ATOM   1123  C   ARG H 149      24.606  14.877  28.066  1.00 21.58           C  
ATOM   1124  O   ARG H 149      25.051  15.961  28.447  1.00 20.62           O  
ATOM   1125  N   GLN H 150      25.372  13.767  27.990  1.00 21.60           N  
ATOM   1126  CA  GLN H 150      26.760  13.807  28.348  1.00 22.18           C  
ATOM   1127  CB  GLN H 150      26.978  13.274  29.778  1.00 20.53           C  
ATOM   1128  CG  GLN H 150      28.412  13.324  30.305  1.00 22.57           C  
ATOM   1129  CD  GLN H 150      28.378  12.754  31.720  1.00 22.45           C  
ATOM   1130  OE1 GLN H 150      27.523  11.934  32.053  1.00 23.22           O  
ATOM   1131  NE2 GLN H 150      29.331  13.201  32.581  1.00 21.93           N  
ATOM   1132  C   GLN H 150      27.536  12.947  27.390  1.00 22.85           C  
ATOM   1133  O   GLN H 150      27.348  11.733  27.336  1.00 23.74           O  
ATOM   1134  N   ALA H 151      28.449  13.566  26.613  1.00 24.12           N  
ATOM   1135  CA  ALA H 151      29.269  12.836  25.685  1.00 26.35           C  
ATOM   1136  CB  ALA H 151      30.028  13.732  24.691  1.00 25.31           C  
ATOM   1137  C   ALA H 151      30.283  12.092  26.495  1.00 28.45           C  
ATOM   1138  O   ALA H 151      30.564  12.450  27.637  1.00 27.32           O  
ATOM   1139  N   PRO H 152      30.849  11.057  25.940  1.00 30.75           N  
ATOM   1140  CA  PRO H 152      31.784  10.287  26.701  1.00 32.47           C  
ATOM   1141  CD  PRO H 152      30.178  10.256  24.930  1.00 31.05           C  
ATOM   1142  CB  PRO H 152      32.094   9.057  25.851  1.00 32.72           C  
ATOM   1143  CG  PRO H 152      30.790   8.847  25.054  1.00 33.21           C  
ATOM   1144  C   PRO H 152      32.965  11.094  27.120  1.00 33.68           C  
ATOM   1145  O   PRO H 152      33.613  11.711  26.275  1.00 32.90           O  
ATOM   1146  N   GLY H 153      33.259  11.092  28.434  1.00 34.10           N  
ATOM   1147  CA  GLY H 153      34.396  11.791  28.947  1.00 33.46           C  
ATOM   1148  C   GLY H 153      34.138  13.265  28.893  1.00 35.24           C  
ATOM   1149  O   GLY H 153      35.062  14.063  29.034  1.00 37.43           O  
ATOM   1150  N   GLN H 154      32.867  13.672  28.707  1.00 32.32           N  
ATOM   1151  CA  GLN H 154      32.582  15.076  28.582  0.93 31.43           C  
ATOM   1152  CB  GLN H 154      31.859  15.441  27.277  0.93 31.97           C  
ATOM   1153  CG  GLN H 154      32.714  15.191  26.039  0.93 38.05           C  
ATOM   1154  CD  GLN H 154      33.901  16.134  26.127  0.93 43.41           C  
ATOM   1155  OE1 GLN H 154      33.788  17.246  26.641  0.92 45.12           O  
ATOM   1156  NE2 GLN H 154      35.077  15.675  25.622  0.92 49.52           N  
ATOM   1157  C   GLN H 154      31.686  15.503  29.700  1.00 29.66           C  
ATOM   1158  O   GLN H 154      31.324  14.710  30.568  1.00 28.13           O  
ATOM   1159  N   GLY H 155      31.335  16.808  29.709  1.00 29.44           N  
ATOM   1160  CA  GLY H 155      30.517  17.384  30.740  1.00 27.54           C  
ATOM   1161  C   GLY H 155      29.069  17.304  30.365  1.00 27.70           C  
ATOM   1162  O   GLY H 155      28.706  16.768  29.320  1.00 27.19           O  
ATOM   1163  N   LEU H 156      28.199  17.861  31.236  1.00 28.19           N  
ATOM   1164  CA  LEU H 156      26.774  17.844  31.075  1.00 25.96           C  
ATOM   1165  CB  LEU H 156      26.037  18.031  32.410  1.00 25.54           C  
ATOM   1166  CG  LEU H 156      26.325  16.922  33.438  1.00 24.78           C  
ATOM   1167  CD1 LEU H 156      25.562  17.169  34.748  1.00 24.19           C  
ATOM   1168  CD2 LEU H 156      26.047  15.532  32.852  1.00 22.52           C  
ATOM   1169  C   LEU H 156      26.343  18.964  30.173  1.00 25.86           C  
ATOM   1170  O   LEU H 156      26.910  20.056  30.211  1.00 27.19           O  
ATOM   1171  N   GLU H 157      25.314  18.707  29.335  1.00 24.96           N  
ATOM   1172  CA  GLU H 157      24.789  19.709  28.445  1.00 25.54           C  
ATOM   1173  CB  GLU H 157      25.193  19.464  26.983  1.00 26.30           C  
ATOM   1174  CG  GLU H 157      24.725  20.548  26.015  1.00 31.27           C  
ATOM   1175  CD  GLU H 157      25.203  20.151  24.626  1.00 37.30           C  
ATOM   1176  OE1 GLU H 157      25.774  19.035  24.489  1.00 38.52           O  
ATOM   1177  OE2 GLU H 157      25.004  20.958  23.680  1.00 40.72           O1-
ATOM   1178  C   GLU H 157      23.287  19.656  28.519  1.00 24.73           C  
ATOM   1179  O   GLU H 157      22.694  18.599  28.301  1.00 23.72           O  
ATOM   1180  N   TRP H 158      22.626  20.801  28.813  1.00 23.45           N  
ATOM   1181  CA  TRP H 158      21.188  20.822  28.942  1.00 22.63           C  
ATOM   1182  CB  TRP H 158      20.697  21.988  29.825  1.00 22.62           C  
ATOM   1183  CG  TRP H 158      19.206  22.057  30.056  1.00 22.95           C  
ATOM   1184  CD2 TRP H 158      18.335  22.987  29.395  1.00 22.48           C  
ATOM   1185  CD1 TRP H 158      18.421  21.337  30.911  1.00 22.49           C  
ATOM   1186  NE1 TRP H 158      17.115  21.758  30.819  1.00 22.05           N  
ATOM   1187  CE2 TRP H 158      17.049  22.774  29.892  1.00 22.39           C  
ATOM   1188  CE3 TRP H 158      18.591  23.944  28.456  1.00 23.16           C  
ATOM   1189  CZ2 TRP H 158      15.993  23.519  29.450  1.00 24.08           C  
ATOM   1190  CZ3 TRP H 158      17.525  24.689  28.008  1.00 24.07           C  
ATOM   1191  CH2 TRP H 158      16.251  24.480  28.497  1.00 25.26           C  
ATOM   1192  C   TRP H 158      20.572  20.965  27.577  1.00 21.53           C  
ATOM   1193  O   TRP H 158      20.933  21.864  26.823  1.00 23.95           O  
ATOM   1194  N   MET H 159      19.727  19.986  27.181  1.00 22.19           N  
ATOM   1195  CA  MET H 159      19.004  19.971  25.931  1.00 22.83           C  
ATOM   1196  CB  MET H 159      18.673  18.545  25.480  1.00 22.90           C  
ATOM   1197  CG  MET H 159      19.951  17.743  25.236  1.00 23.84           C  
ATOM   1198  SD  MET H 159      19.693  16.057  24.626  1.00 29.22           S  
ATOM   1199  CE  MET H 159      19.247  16.573  22.943  1.00 28.29           C  
ATOM   1200  C   MET H 159      17.744  20.797  25.894  1.00 24.92           C  
ATOM   1201  O   MET H 159      17.484  21.488  24.911  1.00 24.40           O  
ATOM   1202  N   GLY H 160      16.913  20.753  26.958  1.00 21.89           N  
ATOM   1203  CA  GLY H 160      15.656  21.456  26.907  1.00 22.01           C  
ATOM   1204  C   GLY H 160      14.726  20.896  27.946  1.00 22.84           C  
ATOM   1205  O   GLY H 160      15.049  19.929  28.635  1.00 21.59           O  
ATOM   1206  N   GLN H 161      13.527  21.506  28.085  1.00 23.43           N  
ATOM   1207  CA  GLN H 161      12.571  21.060  29.067  1.00 24.22           C  
ATOM   1208  CB  GLN H 161      12.569  21.917  30.346  1.00 24.13           C  
ATOM   1209  CG  GLN H 161      12.175  23.377  30.119  1.00 31.09           C  
ATOM   1210  CD  GLN H 161      12.329  24.109  31.444  1.00 28.11           C  
ATOM   1211  OE1 GLN H 161      11.928  23.612  32.495  1.00  0.00           O  
ATOM   1212  NE2 GLN H 161      12.944  25.322  31.398  1.00  0.00           N  
ATOM   1213  C   GLN H 161      11.194  21.088  28.477  1.00 25.98           C  
ATOM   1214  O   GLN H 161      10.948  21.793  27.499  1.00 25.29           O  
ATOM   1215  N   ILE H 162      10.271  20.277  29.048  1.00 24.87           N  
ATOM   1216  CA  ILE H 162       8.903  20.193  28.600  1.00 25.87           C  
ATOM   1217  CB  ILE H 162       8.607  18.913  27.870  1.00 25.77           C  
ATOM   1218  CG1 ILE H 162       7.158  18.897  27.356  1.00 27.84           C  
ATOM   1219  CG2 ILE H 162       8.949  17.742  28.807  1.00 21.71           C  
ATOM   1220  CD1 ILE H 162       6.874  17.755  26.380  1.00 26.64           C  
ATOM   1221  C   ILE H 162       8.000  20.219  29.800  1.00 26.40           C  
ATOM   1222  O   ILE H 162       8.293  19.605  30.823  1.00 27.13           O  
ATOM   1223  N   ASN H 163       6.863  20.937  29.692  1.00 28.05           N  
ATOM   1224  CA  ASN H 163       5.879  21.013  30.742  1.00 30.59           C  
ATOM   1225  CB  ASN H 163       5.256  22.427  30.828  1.00 33.53           C  
ATOM   1226  CG  ASN H 163       4.056  22.488  31.766  1.00 43.37           C  
ATOM   1227  OD1 ASN H 163       3.114  23.241  31.522  1.00 17.88           O  
ATOM   1228  ND2 ASN H 163       4.081  21.697  32.870  1.00 12.47           N  
ATOM   1229  C   ASN H 163       4.789  20.040  30.390  1.00 31.92           C  
ATOM   1230  O   ASN H 163       4.101  20.202  29.384  1.00 32.40           O  
ATOM   1231  N   PRO H 164       4.712  19.002  31.166  1.00 19.45           N  
ATOM   1232  CA  PRO H 164       3.837  17.921  30.837  1.00 21.04           C  
ATOM   1233  CD  PRO H 164       5.826  18.575  31.995  1.00 20.44           C  
ATOM   1234  CB  PRO H 164       4.150  16.820  31.852  1.00 22.48           C  
ATOM   1235  CG  PRO H 164       5.629  17.064  32.202  1.00 23.19           C  
ATOM   1236  C   PRO H 164       2.407  18.327  30.775  1.00 25.06           C  
ATOM   1237  O   PRO H 164       1.654  17.685  30.044  1.00 24.14           O  
ATOM   1238  N   LYS H 165       1.988  19.335  31.560  1.00 29.47           N  
ATOM   1239  CA  LYS H 165       0.610  19.723  31.490  1.00 32.02           C  
ATOM   1240  CB  LYS H 165       0.246  20.789  32.534  1.00 34.16           C  
ATOM   1241  CG  LYS H 165      -1.203  21.260  32.426  1.00 37.31           C  
ATOM   1242  CD  LYS H 165      -1.621  22.184  33.569  1.00  0.00           C  
ATOM   1243  CE  LYS H 165      -1.033  23.593  33.466  1.00  0.00           C  
ATOM   1244  NZ  LYS H 165      -1.761  24.369  32.438  1.00  0.00           N1+
ATOM   1245  C   LYS H 165       0.287  20.338  30.158  1.00 33.85           C  
ATOM   1246  O   LYS H 165      -0.594  19.870  29.437  1.00 36.55           O  
ATOM   1247  N   THR H 166       1.002  21.431  29.822  1.00 29.19           N  
ATOM   1248  CA  THR H 166       0.772  22.211  28.636  1.00 28.84           C  
ATOM   1249  CB  THR H 166       1.392  23.577  28.722  1.00 31.03           C  
ATOM   1250  OG1 THR H 166       2.802  23.471  28.845  1.00  0.00           O  
ATOM   1251  CG2 THR H 166       0.804  24.308  29.941  1.00  0.00           C  
ATOM   1252  C   THR H 166       1.291  21.552  27.396  1.00 28.18           C  
ATOM   1253  O   THR H 166       0.655  21.592  26.344  1.00 29.66           O  
ATOM   1254  N   GLY H 167       2.474  20.925  27.492  1.00 25.07           N  
ATOM   1255  CA  GLY H 167       3.112  20.339  26.352  1.00 23.61           C  
ATOM   1256  C   GLY H 167       4.060  21.359  25.809  1.00 22.19           C  
ATOM   1257  O   GLY H 167       4.716  21.135  24.794  1.00 21.46           O  
ATOM   1258  N   GLY H 168       4.165  22.517  26.486  1.00 34.63           N  
ATOM   1259  CA  GLY H 168       5.034  23.561  25.998  1.00 32.50           C  
ATOM   1260  C   GLY H 168       6.463  23.143  26.220  1.00 31.95           C  
ATOM   1261  O   GLY H 168       6.779  22.473  27.202  1.00 31.37           O  
ATOM   1262  N   THR H 169       7.381  23.543  25.311  1.00 31.02           N  
ATOM   1263  CA  THR H 169       8.752  23.124  25.448  1.00 29.32           C  
ATOM   1264  CB  THR H 169       9.140  22.048  24.478  1.00 28.57           C  
ATOM   1265  OG1 THR H 169       8.971  22.512  23.147  1.00 23.30           O  
ATOM   1266  CG2 THR H 169       8.266  20.810  24.723  1.00 24.17           C  
ATOM   1267  C   THR H 169       9.693  24.271  25.218  1.00 28.31           C  
ATOM   1268  O   THR H 169       9.346  25.275  24.597  1.00 29.32           O  
ATOM   1269  N   ASN H 170      10.925  24.147  25.763  1.00 29.98           N  
ATOM   1270  CA  ASN H 170      11.965  25.123  25.574  1.00 28.94           C  
ATOM   1271  CB  ASN H 170      12.285  25.904  26.860  1.00 28.60           C  
ATOM   1272  CG  ASN H 170      11.006  26.578  27.344  1.00 39.31           C  
ATOM   1273  OD1 ASN H 170      10.623  26.440  28.505  1.00 37.89           O  
ATOM   1274  ND2 ASN H 170      10.325  27.325  26.436  1.00 32.22           N  
ATOM   1275  C   ASN H 170      13.200  24.343  25.224  1.00 29.42           C  
ATOM   1276  O   ASN H 170      13.576  23.422  25.946  1.00 30.12           O  
ATOM   1277  N   TYR H 171      13.896  24.703  24.127  1.00 28.06           N  
ATOM   1278  CA  TYR H 171      15.024  23.897  23.742  1.00 27.42           C  
ATOM   1279  CB  TYR H 171      14.937  23.311  22.319  1.00 26.41           C  
ATOM   1280  CG  TYR H 171      13.732  22.443  22.211  1.00 27.01           C  
ATOM   1281  CD1 TYR H 171      13.775  21.116  22.566  1.00 22.81           C  
ATOM   1282  CD2 TYR H 171      12.549  22.964  21.756  1.00 22.08           C  
ATOM   1283  CE1 TYR H 171      12.656  20.322  22.460  1.00 24.69           C  
ATOM   1284  CE2 TYR H 171      11.429  22.176  21.647  1.00 23.13           C  
ATOM   1285  CZ  TYR H 171      11.477  20.853  21.999  1.00 23.26           C  
ATOM   1286  OH  TYR H 171      10.320  20.055  21.882  1.00 23.99           O  
ATOM   1287  C   TYR H 171      16.260  24.739  23.735  1.00 26.93           C  
ATOM   1288  O   TYR H 171      16.210  25.953  23.549  1.00 28.49           O  
ATOM   1289  N   ALA H 172      17.419  24.090  23.962  1.00 25.34           N  
ATOM   1290  CA  ALA H 172      18.674  24.780  23.904  1.00 26.12           C  
ATOM   1291  CB  ALA H 172      19.874  23.906  24.303  1.00 24.43           C  
ATOM   1292  C   ALA H 172      18.848  25.205  22.478  1.00 29.23           C  
ATOM   1293  O   ALA H 172      18.413  24.523  21.552  1.00 28.94           O  
ATOM   1294  N   GLN H 173      19.520  26.349  22.266  1.00 34.71           N  
ATOM   1295  CA  GLN H 173      19.643  26.946  20.966  1.00 36.86           C  
ATOM   1296  CB  GLN H 173      20.430  28.264  21.001  1.00 41.69           C  
ATOM   1297  CG  GLN H 173      19.718  29.360  21.791  1.00 48.93           C  
ATOM   1298  CD  GLN H 173      20.667  30.542  21.915  1.00 58.51           C  
ATOM   1299  OE1 GLN H 173      21.438  30.838  21.002  1.00 61.76           O  
ATOM   1300  NE2 GLN H 173      20.614  31.235  23.082  1.00 60.01           N  
ATOM   1301  C   GLN H 173      20.353  26.030  20.019  1.00 37.09           C  
ATOM   1302  O   GLN H 173      20.002  25.964  18.843  1.00 39.10           O  
ATOM   1303  N   LYS H 174      21.377  25.304  20.496  1.00 38.27           N  
ATOM   1304  CA  LYS H 174      22.144  24.479  19.606  1.00 38.04           C  
ATOM   1305  CB  LYS H 174      23.307  23.752  20.299  1.00 37.69           C  
ATOM   1306  CG  LYS H 174      24.438  24.674  20.756  1.00 41.49           C  
ATOM   1307  CD  LYS H 174      25.445  23.977  21.673  1.00 44.62           C  
ATOM   1308  CE  LYS H 174      26.169  22.809  20.997  1.00 44.28           C  
ATOM   1309  NZ  LYS H 174      27.068  22.139  21.963  1.00 45.97           N1+
ATOM   1310  C   LYS H 174      21.281  23.417  18.995  1.00 38.29           C  
ATOM   1311  O   LYS H 174      21.431  23.083  17.821  1.00 41.41           O  
ATOM   1312  N   PHE H 175      20.389  22.825  19.802  1.00 36.25           N  
ATOM   1313  CA  PHE H 175      19.525  21.745  19.417  1.00 37.44           C  
ATOM   1314  CB  PHE H 175      18.991  20.965  20.621  1.00 35.43           C  
ATOM   1315  CG  PHE H 175      20.210  20.395  21.243  1.00 32.98           C  
ATOM   1316  CD1 PHE H 175      20.870  19.348  20.645  1.00 29.21           C  
ATOM   1317  CD2 PHE H 175      20.692  20.914  22.419  1.00 31.90           C  
ATOM   1318  CE1 PHE H 175      22.001  18.821  21.220  1.00 31.59           C  
ATOM   1319  CE2 PHE H 175      21.822  20.392  22.996  1.00 32.01           C  
ATOM   1320  CZ  PHE H 175      22.478  19.345  22.396  1.00 35.07           C  
ATOM   1321  C   PHE H 175      18.355  22.170  18.593  1.00 40.32           C  
ATOM   1322  O   PHE H 175      17.788  21.348  17.879  1.00 40.21           O  
ATOM   1323  N   GLN H 176      17.922  23.434  18.724  1.00 41.45           N  
ATOM   1324  CA  GLN H 176      16.716  23.902  18.103  0.92 42.85           C  
ATOM   1325  CB  GLN H 176      16.585  25.428  18.241  0.92 42.79           C  
ATOM   1326  CG  GLN H 176      15.193  25.990  17.985  0.92 44.71           C  
ATOM   1327  CD  GLN H 176      15.255  27.455  18.385  0.92 46.48           C  
ATOM   1328  OE1 GLN H 176      15.580  28.317  17.572  0.90 45.53           O  
ATOM   1329  NE2 GLN H 176      14.957  27.746  19.680  0.90 41.77           N  
ATOM   1330  C   GLN H 176      16.671  23.517  16.649  1.00 42.46           C  
ATOM   1331  O   GLN H 176      17.609  23.753  15.888  1.00 43.34           O  
ATOM   1332  N   GLY H 177      15.549  22.875  16.252  1.00 38.89           N  
ATOM   1333  CA  GLY H 177      15.276  22.443  14.910  1.00 38.79           C  
ATOM   1334  C   GLY H 177      15.372  20.948  14.846  1.00 40.07           C  
ATOM   1335  O   GLY H 177      14.498  20.284  14.293  1.00 40.84           O  
ATOM   1336  N   ARG H 178      16.471  20.389  15.384  1.00 36.22           N  
ATOM   1337  CA  ARG H 178      16.737  18.977  15.388  1.00 34.80           C  
ATOM   1338  CB  ARG H 178      18.232  18.649  15.532  1.00 37.84           C  
ATOM   1339  CG  ARG H 178      19.051  19.144  14.340  1.00 36.38           C  
ATOM   1340  CD  ARG H 178      20.432  18.496  14.205  1.00 31.75           C  
ATOM   1341  NE  ARG H 178      21.248  18.887  15.387  1.00 31.55           N  
ATOM   1342  CZ  ARG H 178      22.119  17.989  15.930  1.00 28.76           C  
ATOM   1343  NH1 ARG H 178      22.212  16.732  15.405  1.00 25.62           N1+
ATOM   1344  NH2 ARG H 178      22.896  18.342  16.995  1.00 29.87           N  
ATOM   1345  C   ARG H 178      15.986  18.212  16.443  1.00 32.37           C  
ATOM   1346  O   ARG H 178      15.708  17.029  16.261  1.00 33.11           O  
ATOM   1347  N   VAL H 179      15.663  18.842  17.590  1.00 32.29           N  
ATOM   1348  CA  VAL H 179      15.139  18.086  18.697  1.00 29.66           C  
ATOM   1349  CB  VAL H 179      15.840  18.412  19.981  1.00 29.50           C  
ATOM   1350  CG1 VAL H 179      15.520  19.870  20.354  1.00 27.39           C  
ATOM   1351  CG2 VAL H 179      15.425  17.391  21.047  1.00 27.01           C  
ATOM   1352  C   VAL H 179      13.682  18.353  18.918  1.00 30.26           C  
ATOM   1353  O   VAL H 179      13.182  19.444  18.654  1.00 31.26           O  
ATOM   1354  N   THR H 180      12.955  17.315  19.390  1.00 28.40           N  
ATOM   1355  CA  THR H 180      11.563  17.459  19.706  1.00 28.55           C  
ATOM   1356  CB  THR H 180      10.645  16.838  18.694  1.00 31.73           C  
ATOM   1357  OG1 THR H 180      10.857  17.410  17.412  1.00 37.65           O  
ATOM   1358  CG2 THR H 180       9.198  17.082  19.148  1.00 35.80           C  
ATOM   1359  C   THR H 180      11.304  16.751  21.003  1.00 28.53           C  
ATOM   1360  O   THR H 180      11.728  15.614  21.204  1.00 28.72           O  
ATOM   1361  N   MET H 181      10.587  17.412  21.929  1.00 27.40           N  
ATOM   1362  CA  MET H 181      10.271  16.800  23.187  1.00 27.52           C  
ATOM   1363  CB  MET H 181      10.696  17.656  24.387  1.00 25.66           C  
ATOM   1364  CG  MET H 181      12.203  17.900  24.438  1.00 22.95           C  
ATOM   1365  SD  MET H 181      12.722  19.112  25.684  1.00 25.16           S  
ATOM   1366  CE  MET H 181      14.451  19.147  25.132  1.00 26.14           C  
ATOM   1367  C   MET H 181       8.779  16.681  23.236  1.00 28.18           C  
ATOM   1368  O   MET H 181       8.065  17.608  22.854  1.00 30.01           O  
ATOM   1369  N   THR H 182       8.264  15.519  23.685  1.00 26.27           N  
ATOM   1370  CA  THR H 182       6.842  15.338  23.758  1.00 26.90           C  
ATOM   1371  CB  THR H 182       6.262  14.598  22.586  1.00 29.28           C  
ATOM   1372  OG1 THR H 182       6.809  13.290  22.513  1.00 27.83           O  
ATOM   1373  CG2 THR H 182       6.567  15.379  21.296  1.00 27.12           C  
ATOM   1374  C   THR H 182       6.535  14.540  24.982  1.00 28.52           C  
ATOM   1375  O   THR H 182       7.429  13.982  25.615  1.00 28.07           O  
ATOM   1376  N   ARG H 183       5.241  14.485  25.357  1.00 29.60           N  
ATOM   1377  CA  ARG H 183       4.877  13.763  26.539  1.00 30.74           C  
ATOM   1378  CB  ARG H 183       4.815  14.679  27.777  1.00 29.56           C  
ATOM   1379  CG  ARG H 183       3.821  15.835  27.626  1.00 27.11           C  
ATOM   1380  CD  ARG H 183       2.362  15.425  27.822  1.00 28.63           C  
ATOM   1381  NE  ARG H 183       1.494  16.506  27.277  1.00 19.17           N  
ATOM   1382  CZ  ARG H 183       0.155  16.275  27.133  1.00 17.88           C  
ATOM   1383  NH1 ARG H 183      -0.369  15.084  27.541  1.00 18.38           N1+
ATOM   1384  NH2 ARG H 183      -0.658  17.218  26.575  1.00 21.80           N  
ATOM   1385  C   ARG H 183       3.521  13.154  26.344  1.00 33.71           C  
ATOM   1386  O   ARG H 183       2.690  13.666  25.595  1.00 33.54           O  
ATOM   1387  N   ASP H 184       3.282  12.007  27.010  1.00 36.73           N  
ATOM   1388  CA  ASP H 184       1.993  11.378  26.965  1.00 39.25           C  
ATOM   1389  CB  ASP H 184       2.031   9.943  26.417  1.00 41.31           C  
ATOM   1390  CG  ASP H 184       0.594   9.487  26.189  1.00 49.83           C  
ATOM   1391  OD1 ASP H 184      -0.337  10.307  26.409  1.00 53.03           O  
ATOM   1392  OD2 ASP H 184       0.411   8.307  25.791  1.00 50.89           O1-
ATOM   1393  C   ASP H 184       1.516  11.303  28.387  1.00 40.46           C  
ATOM   1394  O   ASP H 184       2.025  10.516  29.180  1.00 41.54           O  
ATOM   1395  N   THR H 185       0.504  12.115  28.744  1.00 38.89           N  
ATOM   1396  CA  THR H 185       0.042  12.211  30.103  1.00 40.65           C  
ATOM   1397  CB  THR H 185      -0.966  13.304  30.297  1.00 39.30           C  
ATOM   1398  OG1 THR H 185      -1.334  13.395  31.664  1.00 27.90           O  
ATOM   1399  CG2 THR H 185      -2.196  13.014  29.428  1.00 29.79           C  
ATOM   1400  C   THR H 185      -0.556  10.919  30.574  1.00 42.23           C  
ATOM   1401  O   THR H 185      -0.429  10.563  31.744  1.00 43.38           O  
ATOM   1402  N   SER H 186      -1.249  10.191  29.685  1.00 40.30           N  
ATOM   1403  CA  SER H 186      -1.887   8.972  30.091  1.00 41.44           C  
ATOM   1404  CB  SER H 186      -2.649   8.311  28.936  1.00 43.85           C  
ATOM   1405  OG  SER H 186      -3.623   9.212  28.430  1.00 45.09           O  
ATOM   1406  C   SER H 186      -0.849   7.998  30.560  1.00 42.45           C  
ATOM   1407  O   SER H 186      -1.012   7.369  31.604  1.00 43.57           O  
ATOM   1408  N   THR H 187       0.225   7.831  29.762  1.00 42.73           N  
ATOM   1409  CA  THR H 187       1.324   6.942  30.023  1.00 40.74           C  
ATOM   1410  CB  THR H 187       2.111   6.575  28.796  1.00 39.74           C  
ATOM   1411  OG1 THR H 187       2.674   7.730  28.195  1.00 41.34           O  
ATOM   1412  CG2 THR H 187       1.174   5.864  27.807  1.00 41.55           C  
ATOM   1413  C   THR H 187       2.269   7.503  31.050  1.00 37.99           C  
ATOM   1414  O   THR H 187       3.046   6.758  31.645  1.00 38.58           O  
ATOM   1415  N   SER H 188       2.262   8.835  31.268  1.00 37.45           N  
ATOM   1416  CA  SER H 188       3.201   9.441  32.177  1.00 35.65           C  
ATOM   1417  CB  SER H 188       3.150   8.859  33.601  1.00 34.11           C  
ATOM   1418  OG  SER H 188       1.886   9.106  34.197  1.00 38.09           O  
ATOM   1419  C   SER H 188       4.579   9.188  31.652  1.00 34.62           C  
ATOM   1420  O   SER H 188       5.494   8.848  32.402  1.00 33.91           O  
ATOM   1421  N   THR H 189       4.754   9.341  30.326  1.00 30.71           N  
ATOM   1422  CA  THR H 189       6.037   9.119  29.730  1.00 29.29           C  
ATOM   1423  CB  THR H 189       6.046   7.940  28.801  1.00 29.91           C  
ATOM   1424  OG1 THR H 189       5.648   6.772  29.504  1.00 34.21           O  
ATOM   1425  CG2 THR H 189       7.464   7.755  28.237  1.00 27.19           C  
ATOM   1426  C   THR H 189       6.413  10.333  28.934  1.00 29.05           C  
ATOM   1427  O   THR H 189       5.568  10.988  28.325  1.00 28.32           O  
ATOM   1428  N   ALA H 190       7.719  10.668  28.930  1.00 24.84           N  
ATOM   1429  CA  ALA H 190       8.206  11.796  28.186  1.00 25.18           C  
ATOM   1430  CB  ALA H 190       9.001  12.796  29.041  1.00 23.73           C  
ATOM   1431  C   ALA H 190       9.130  11.257  27.138  1.00 24.97           C  
ATOM   1432  O   ALA H 190       9.760  10.218  27.334  1.00 25.51           O  
ATOM   1433  N   TYR H 191       9.212  11.942  25.976  1.00 25.15           N  
ATOM   1434  CA  TYR H 191      10.040  11.444  24.912  1.00 25.23           C  
ATOM   1435  CB  TYR H 191       9.252  10.995  23.669  1.00 24.71           C  
ATOM   1436  CG  TYR H 191       8.262   9.945  24.043  1.00 26.65           C  
ATOM   1437  CD1 TYR H 191       8.604   8.614  24.041  1.00 27.16           C  
ATOM   1438  CD2 TYR H 191       6.981  10.298  24.393  1.00 27.62           C  
ATOM   1439  CE1 TYR H 191       7.683   7.651  24.382  1.00 28.58           C  
ATOM   1440  CE2 TYR H 191       6.055   9.341  24.735  1.00 30.69           C  
ATOM   1441  CZ  TYR H 191       6.404   8.014  24.726  1.00 30.64           C  
ATOM   1442  OH  TYR H 191       5.456   7.029  25.076  1.00 33.14           O  
ATOM   1443  C   TYR H 191      10.920  12.551  24.419  1.00 25.90           C  
ATOM   1444  O   TYR H 191      10.560  13.727  24.473  1.00 25.82           O  
ATOM   1445  N   MET H 192      12.124  12.184  23.934  1.00 26.22           N  
ATOM   1446  CA  MET H 192      12.999  13.153  23.340  1.00 26.50           C  
ATOM   1447  CB  MET H 192      14.238  13.457  24.201  1.00 26.77           C  
ATOM   1448  CG  MET H 192      15.096  14.615  23.688  1.00 27.83           C  
ATOM   1449  SD  MET H 192      16.078  14.235  22.209  1.00 35.49           S  
ATOM   1450  CE  MET H 192      17.195  13.086  23.063  1.00 31.59           C  
ATOM   1451  C   MET H 192      13.456  12.576  22.036  1.00 29.09           C  
ATOM   1452  O   MET H 192      13.962  11.456  21.986  1.00 30.03           O  
ATOM   1453  N   GLU H 193      13.269  13.329  20.932  1.00 28.98           N  
ATOM   1454  CA  GLU H 193      13.682  12.821  19.656  1.00 28.58           C  
ATOM   1455  CB  GLU H 193      12.530  12.691  18.642  1.00 27.20           C  
ATOM   1456  CG  GLU H 193      12.930  11.981  17.345  1.00 32.02           C  
ATOM   1457  CD  GLU H 193      11.674  11.773  16.509  1.00 40.87           C  
ATOM   1458  OE1 GLU H 193      10.931  12.765  16.290  1.00 42.20           O  
ATOM   1459  OE2 GLU H 193      11.438  10.611  16.081  1.00 46.18           O1-
ATOM   1460  C   GLU H 193      14.705  13.757  19.091  1.00 29.28           C  
ATOM   1461  O   GLU H 193      14.503  14.971  19.049  1.00 29.12           O  
ATOM   1462  N   LEU H 194      15.853  13.200  18.660  1.00 25.11           N  
ATOM   1463  CA  LEU H 194      16.902  13.992  18.078  1.00 25.86           C  
ATOM   1464  CB  LEU H 194      18.233  13.858  18.841  1.00 25.45           C  
ATOM   1465  CG  LEU H 194      19.399  14.689  18.270  1.00 26.05           C  
ATOM   1466  CD1 LEU H 194      19.080  16.193  18.276  1.00 26.83           C  
ATOM   1467  CD2 LEU H 194      20.709  14.368  19.010  1.00 25.12           C  
ATOM   1468  C   LEU H 194      17.085  13.489  16.676  1.00 26.71           C  
ATOM   1469  O   LEU H 194      17.193  12.284  16.453  1.00 27.45           O  
ATOM   1470  N   SER H 195      17.131  14.410  15.687  1.00 25.98           N  
ATOM   1471  CA  SER H 195      17.191  14.017  14.305  0.94 27.52           C  
ATOM   1472  CB  SER H 195      16.096  14.676  13.448  0.94 28.95           C  
ATOM   1473  OG  SER H 195      14.808  14.324  13.929  0.92 28.39           O  
ATOM   1474  C   SER H 195      18.493  14.452  13.707  1.00 27.16           C  
ATOM   1475  O   SER H 195      19.263  15.191  14.317  1.00 26.87           O  
ATOM   1476  N   SER H 196      18.760  13.983  12.468  1.00 29.00           N  
ATOM   1477  CA  SER H 196      19.962  14.326  11.763  1.00 31.01           C  
ATOM   1478  CB  SER H 196      20.013  15.798  11.327  1.00 30.68           C  
ATOM   1479  OG  SER H 196      18.984  16.058  10.384  1.00 37.44           O  
ATOM   1480  C   SER H 196      21.134  14.048  12.647  1.00 30.68           C  
ATOM   1481  O   SER H 196      21.992  14.905  12.851  1.00 30.59           O  
ATOM   1482  N   LEU H 197      21.201  12.811  13.170  1.00 29.51           N  
ATOM   1483  CA  LEU H 197      22.228  12.420  14.091  1.00 29.13           C  
ATOM   1484  CB  LEU H 197      22.040  10.992  14.636  1.00 26.96           C  
ATOM   1485  CG  LEU H 197      20.814  10.834  15.555  1.00 26.15           C  
ATOM   1486  CD1 LEU H 197      20.683   9.390  16.065  1.00 24.04           C  
ATOM   1487  CD2 LEU H 197      20.858  11.843  16.713  1.00 23.14           C  
ATOM   1488  C   LEU H 197      23.572  12.475  13.439  1.00 31.15           C  
ATOM   1489  O   LEU H 197      23.752  12.135  12.270  1.00 31.15           O  
ATOM   1490  N   ARG H 198      24.560  12.931  14.230  1.00 32.74           N  
ATOM   1491  CA  ARG H 198      25.928  13.048  13.828  0.91 33.96           C  
ATOM   1492  CB  ARG H 198      26.355  14.514  13.657  0.91 36.24           C  
ATOM   1493  CG  ARG H 198      26.028  15.356  14.888  0.91 42.31           C  
ATOM   1494  CD  ARG H 198      26.407  16.831  14.766  0.91 48.53           C  
ATOM   1495  NE  ARG H 198      25.892  17.347  13.468  0.91 54.85           N  
ATOM   1496  CZ  ARG H 198      25.719  18.691  13.311  0.91 57.96           C  
ATOM   1497  NH1 ARG H 198      25.865  19.525  14.383  0.91 61.90           N1+
ATOM   1498  NH2 ARG H 198      25.417  19.210  12.086  0.91 55.82           N  
ATOM   1499  C   ARG H 198      26.746  12.384  14.895  1.00 34.03           C  
ATOM   1500  O   ARG H 198      26.242  12.075  15.971  1.00 32.73           O  
ATOM   1501  N   SER H 199      28.040  12.144  14.617  1.00 34.38           N  
ATOM   1502  CA  SER H 199      28.883  11.409  15.518  1.00 35.04           C  
ATOM   1503  CB  SER H 199      30.321  11.257  14.993  1.00 36.14           C  
ATOM   1504  OG  SER H 199      31.102  10.523  15.924  1.00 42.85           O  
ATOM   1505  C   SER H 199      28.963  12.102  16.841  1.00 33.44           C  
ATOM   1506  O   SER H 199      29.074  11.451  17.880  1.00 34.55           O  
ATOM   1507  N   GLU H 200      28.881  13.443  16.841  1.00 33.30           N  
ATOM   1508  CA  GLU H 200      28.999  14.231  18.036  1.00 32.70           C  
ATOM   1509  CB  GLU H 200      28.964  15.746  17.771  1.00 34.64           C  
ATOM   1510  CG  GLU H 200      30.217  16.282  17.074  1.00 45.97           C  
ATOM   1511  CD  GLU H 200      30.104  16.004  15.582  1.00 47.83           C  
ATOM   1512  OE1 GLU H 200      29.027  15.514  15.152  1.00 45.77           O  
ATOM   1513  OE2 GLU H 200      31.089  16.282  14.850  1.00 48.49           O1-
ATOM   1514  C   GLU H 200      27.874  13.912  18.968  1.00 30.71           C  
ATOM   1515  O   GLU H 200      27.997  14.103  20.175  1.00 31.23           O  
ATOM   1516  N   ASP H 201      26.733  13.459  18.422  1.00 24.58           N  
ATOM   1517  CA  ASP H 201      25.542  13.156  19.163  1.00 23.87           C  
ATOM   1518  CB  ASP H 201      24.324  12.916  18.254  1.00 25.36           C  
ATOM   1519  CG  ASP H 201      23.942  14.258  17.635  1.00 27.73           C  
ATOM   1520  OD1 ASP H 201      24.161  15.306  18.301  1.00 29.03           O  
ATOM   1521  OD2 ASP H 201      23.430  14.254  16.484  1.00 27.61           O1-
ATOM   1522  C   ASP H 201      25.734  11.964  20.061  1.00 23.90           C  
ATOM   1523  O   ASP H 201      24.886  11.702  20.911  1.00 24.60           O  
ATOM   1524  N   THR H 202      26.793  11.152  19.864  1.00 24.05           N  
ATOM   1525  CA  THR H 202      26.971  10.017  20.733  1.00 23.27           C  
ATOM   1526  CB  THR H 202      28.195   9.201  20.428  1.00 23.35           C  
ATOM   1527  OG1 THR H 202      28.143   8.704  19.098  1.00 26.87           O  
ATOM   1528  CG2 THR H 202      28.260   8.032  21.424  1.00 16.89           C  
ATOM   1529  C   THR H 202      27.094  10.512  22.142  1.00 23.85           C  
ATOM   1530  O   THR H 202      27.935  11.356  22.448  1.00 25.47           O  
ATOM   1531  N   ALA H 203      26.232   9.996  23.046  1.00 21.03           N  
ATOM   1532  CA  ALA H 203      26.290  10.444  24.406  1.00 21.37           C  
ATOM   1533  CB  ALA H 203      25.967  11.939  24.567  1.00 18.77           C  
ATOM   1534  C   ALA H 203      25.270   9.695  25.200  1.00 21.05           C  
ATOM   1535  O   ALA H 203      24.484   8.914  24.666  1.00 20.61           O  
ATOM   1536  N   ILE H 204      25.288   9.909  26.529  1.00 21.12           N  
ATOM   1537  CA  ILE H 204      24.299   9.328  27.382  1.00 19.82           C  
ATOM   1538  CB  ILE H 204      24.800   8.951  28.746  1.00 20.83           C  
ATOM   1539  CG1 ILE H 204      23.698   8.213  29.523  1.00 18.54           C  
ATOM   1540  CG2 ILE H 204      25.332  10.212  29.448  1.00 16.64           C  
ATOM   1541  CD1 ILE H 204      24.195   7.561  30.811  1.00  0.00           C  
ATOM   1542  C   ILE H 204      23.253  10.382  27.553  1.00 20.45           C  
ATOM   1543  O   ILE H 204      23.565  11.540  27.826  1.00 20.61           O  
ATOM   1544  N   TYR H 205      21.971  10.015  27.371  1.00 20.86           N  
ATOM   1545  CA  TYR H 205      20.932  10.998  27.480  1.00 19.98           C  
ATOM   1546  CB  TYR H 205      19.925  10.977  26.313  1.00 19.03           C  
ATOM   1547  CG  TYR H 205      20.610  11.480  25.086  1.00 21.05           C  
ATOM   1548  CD1 TYR H 205      21.379  10.653  24.301  1.00 20.39           C  
ATOM   1549  CD2 TYR H 205      20.476  12.796  24.711  1.00 20.94           C  
ATOM   1550  CE1 TYR H 205      22.005  11.130  23.171  1.00 21.88           C  
ATOM   1551  CE2 TYR H 205      21.098  13.277  23.584  1.00 21.38           C  
ATOM   1552  CZ  TYR H 205      21.865  12.447  22.807  1.00 23.24           C  
ATOM   1553  OH  TYR H 205      22.502  12.945  21.649  1.00 24.92           O  
ATOM   1554  C   TYR H 205      20.175  10.737  28.743  1.00 21.11           C  
ATOM   1555  O   TYR H 205      19.776   9.607  29.021  1.00 22.92           O  
ATOM   1556  N   TYR H 206      19.968  11.801  29.550  1.00 20.50           N  
ATOM   1557  CA  TYR H 206      19.307  11.661  30.817  1.00 20.42           C  
ATOM   1558  CB  TYR H 206      20.101  12.230  32.007  1.00 18.56           C  
ATOM   1559  CG  TYR H 206      21.354  11.463  32.248  1.00 20.69           C  
ATOM   1560  CD1 TYR H 206      21.320  10.282  32.950  1.00 20.14           C  
ATOM   1561  CD2 TYR H 206      22.563  11.938  31.796  1.00 21.42           C  
ATOM   1562  CE1 TYR H 206      22.477   9.577  33.186  1.00 20.62           C  
ATOM   1563  CE2 TYR H 206      23.724  11.237  32.029  1.00 21.52           C  
ATOM   1564  CZ  TYR H 206      23.679  10.055  32.726  1.00 21.58           C  
ATOM   1565  OH  TYR H 206      24.868   9.334  32.967  1.00 26.37           O  
ATOM   1566  C   TYR H 206      18.056  12.485  30.826  1.00 21.19           C  
ATOM   1567  O   TYR H 206      17.994  13.569  30.251  1.00 22.18           O  
ATOM   1568  N   CYS H 207      17.005  11.959  31.481  1.00 21.12           N  
ATOM   1569  CA  CYS H 207      15.828  12.738  31.720  0.91 22.20           C  
ATOM   1570  CB  CYS H 207      14.500  12.007  31.399  0.91 23.44           C  
ATOM   1571  SG  CYS H 207      14.295  10.425  32.277  0.91 33.17           S  
ATOM   1572  C   CYS H 207      15.877  13.054  33.186  1.00 23.66           C  
ATOM   1573  O   CYS H 207      16.377  12.259  33.982  1.00 24.20           O  
ATOM   1574  N   ALA H 208      15.417  14.254  33.587  1.00 23.55           N  
ATOM   1575  CA  ALA H 208      15.473  14.563  34.986  1.00 21.68           C  
ATOM   1576  CB  ALA H 208      16.708  15.393  35.378  1.00 21.55           C  
ATOM   1577  C   ALA H 208      14.265  15.358  35.341  1.00 23.15           C  
ATOM   1578  O   ALA H 208      13.817  16.206  34.568  1.00 24.04           O  
ATOM   1579  N   ARG H 209      13.693  15.099  36.534  1.00 25.08           N  
ATOM   1580  CA  ARG H 209      12.543  15.868  36.878  1.00 26.21           C  
ATOM   1581  CB  ARG H 209      11.431  15.143  37.660  1.00 26.39           C  
ATOM   1582  CG  ARG H 209      11.841  14.536  38.996  1.00 30.86           C  
ATOM   1583  CD  ARG H 209      10.660  14.320  39.946  1.00 31.44           C  
ATOM   1584  NE  ARG H 209      10.361  15.641  40.566  1.00 38.71           N  
ATOM   1585  CZ  ARG H 209       9.661  15.722  41.736  1.00 41.06           C  
ATOM   1586  NH1 ARG H 209       9.104  14.605  42.286  1.00 31.23           N1+
ATOM   1587  NH2 ARG H 209       9.539  16.924  42.369  1.00 45.20           N  
ATOM   1588  C   ARG H 209      12.980  17.064  37.631  1.00 26.48           C  
ATOM   1589  O   ARG H 209      13.937  17.042  38.408  1.00 25.24           O  
ATOM   1590  N   GLY H 210      12.262  18.165  37.382  1.00 25.72           N  
ATOM   1591  CA  GLY H 210      12.583  19.390  38.033  1.00 27.74           C  
ATOM   1592  C   GLY H 210      12.224  19.244  39.483  1.00 30.05           C  
ATOM   1593  O   GLY H 210      11.481  18.347  39.881  1.00 31.89           O  
ATOM   1594  N   GLY H 211      12.651  20.101  40.394  1.00 60.54           N  
ATOM   1595  CA  GLY H 211      12.082  19.716  41.651  1.00 60.12           C  
ATOM   1596  C   GLY H 211      10.909  20.607  41.917  1.00 72.07           C  
ATOM   1597  O   GLY H 211      10.955  21.798  41.619  1.00 74.99           O  
ATOM   1598  N   GLN H 212       9.800  20.058  42.462  1.00 72.25           N  
ATOM   1599  CA  GLN H 212       8.741  20.968  42.780  1.00 73.81           C  
ATOM   1600  CB  GLN H 212       7.546  20.926  41.794  1.00 78.20           C  
ATOM   1601  CG  GLN H 212       7.851  21.521  40.417  1.00 48.32           C  
ATOM   1602  CD  GLN H 212       7.907  23.034  40.566  1.00 11.64           C  
ATOM   1603  OE1 GLN H 212       8.677  23.569  41.361  1.00  0.00           O  
ATOM   1604  NE2 GLN H 212       7.050  23.747  39.786  1.00  0.00           N  
ATOM   1605  C   GLN H 212       8.317  20.695  44.192  1.00 80.73           C  
ATOM   1606  O   GLN H 212       7.548  19.773  44.466  1.00 88.30           O  
ATOM   1607  N   ARG H 213       8.849  21.518  45.124  1.00 81.11           N  
ATOM   1608  CA  ARG H 213       8.590  21.468  46.530  1.00 83.93           C  
ATOM   1609  CB  ARG H 213       9.694  20.775  47.367  1.00 84.15           C  
ATOM   1610  CG  ARG H 213      11.103  21.370  47.251  1.00 34.34           C  
ATOM   1611  CD  ARG H 213      11.965  21.187  48.508  1.00 14.91           C  
ATOM   1612  NE  ARG H 213      12.203  19.731  48.725  1.00  0.00           N  
ATOM   1613  CZ  ARG H 213      13.448  19.202  48.531  1.00 49.60           C  
ATOM   1614  NH1 ARG H 213      14.481  20.001  48.134  1.00  0.00           N1+
ATOM   1615  NH2 ARG H 213      13.655  17.866  48.726  1.00  0.00           N  
ATOM   1616  C   ARG H 213       8.462  22.887  46.998  1.00 86.92           C  
ATOM   1617  O   ARG H 213       7.404  23.289  47.480  1.00 87.33           O  
ATOM   1618  N   LEU H 214       9.549  23.681  46.862  1.00 87.50           N  
ATOM   1619  CA  LEU H 214       9.569  25.052  47.293  1.00 85.12           C  
ATOM   1620  CB  LEU H 214      10.888  25.473  47.966  1.00 92.55           C  
ATOM   1621  CG  LEU H 214      11.193  24.762  49.299  1.00 41.66           C  
ATOM   1622  CD1 LEU H 214      12.519  25.265  49.891  1.00 70.72           C  
ATOM   1623  CD2 LEU H 214      10.029  24.894  50.291  1.00 50.83           C  
ATOM   1624  C   LEU H 214       9.410  25.924  46.083  1.00 84.25           C  
ATOM   1625  O   LEU H 214       9.904  25.598  45.005  1.00 80.23           O  
ATOM   1626  N   LEU H 215       8.671  27.044  46.231  1.00 88.78           N  
ATOM   1627  CA  LEU H 215       8.416  27.955  45.149  1.00 87.96           C  
ATOM   1628  CB  LEU H 215       7.316  28.996  45.443  1.00 92.66           C  
ATOM   1629  CG  LEU H 215       7.644  29.993  46.569  1.00144.14           C  
ATOM   1630  CD1 LEU H 215       6.489  30.985  46.765  1.00  0.00           C  
ATOM   1631  CD2 LEU H 215       8.020  29.275  47.876  1.00  0.00           C  
ATOM   1632  C   LEU H 215       9.648  28.709  44.747  1.00 87.60           C  
ATOM   1633  O   LEU H 215       9.903  28.907  43.560  1.00 85.06           O  
ATOM   1634  N   LEU H 216      10.464  29.105  45.741  1.00 91.83           N  
ATOM   1635  CA  LEU H 216      11.580  29.997  45.570  1.00 91.66           C  
ATOM   1636  CB  LEU H 216      12.313  30.198  46.905  1.00107.51           C  
ATOM   1637  CG  LEU H 216      13.528  31.139  46.838  1.00110.26           C  
ATOM   1638  CD1 LEU H 216      13.082  32.595  46.634  1.00 11.15           C  
ATOM   1639  CD2 LEU H 216      14.455  30.946  48.049  1.00112.74           C  
ATOM   1640  C   LEU H 216      12.595  29.473  44.590  1.00 90.77           C  
ATOM   1641  O   LEU H 216      13.130  30.233  43.784  1.00 92.21           O  
ATOM   1642  N   LEU H 217      12.874  28.157  44.624  1.00 94.37           N  
ATOM   1643  CA  LEU H 217      13.927  27.531  43.859  1.00 95.32           C  
ATOM   1644  CB  LEU H 217      13.960  25.974  44.013  1.00108.46           C  
ATOM   1645  CG  LEU H 217      13.848  25.480  45.468  1.00  0.00           C  
ATOM   1646  CD1 LEU H 217      14.193  23.986  45.581  1.00  0.00           C  
ATOM   1647  CD2 LEU H 217      14.624  26.371  46.443  1.00  0.00           C  
ATOM   1648  C   LEU H 217      13.722  27.741  42.381  1.00 89.14           C  
ATOM   1649  O   LEU H 217      12.619  27.583  41.858  1.00 89.81           O  
ATOM   1650  N   ARG H 218      14.812  28.062  41.648  1.00 78.80           N  
ATOM   1651  CA  ARG H 218      14.714  28.240  40.225  1.00 71.85           C  
ATOM   1652  CB  ARG H 218      15.963  28.847  39.559  1.00 29.45           C  
ATOM   1653  CG  ARG H 218      16.014  30.373  39.635  1.00 12.48           C  
ATOM   1654  CD  ARG H 218      15.246  31.057  38.498  1.00 14.35           C  
ATOM   1655  NE  ARG H 218      13.794  30.789  38.700  1.00 16.21           N  
ATOM   1656  CZ  ARG H 218      12.892  31.224  37.770  1.00 16.18           C  
ATOM   1657  NH1 ARG H 218      13.326  31.885  36.659  1.00 15.48           N1+
ATOM   1658  NH2 ARG H 218      11.557  31.001  37.950  1.00 17.06           N  
ATOM   1659  C   ARG H 218      14.437  26.923  39.571  1.00 73.84           C  
ATOM   1660  O   ARG H 218      14.615  25.859  40.160  1.00 78.85           O  
ATOM   1661  N   ASN H 219      13.998  27.004  38.302  1.00 69.85           N  
ATOM   1662  CA  ASN H 219      13.567  25.950  37.433  1.00 69.69           C  
ATOM   1663  CB  ASN H 219      12.976  26.462  36.107  1.00 68.64           C  
ATOM   1664  CG  ASN H 219      11.666  27.182  36.413  1.00 82.57           C  
ATOM   1665  OD1 ASN H 219      11.311  27.404  37.571  1.00156.80           O  
ATOM   1666  ND2 ASN H 219      10.914  27.555  35.343  1.00  0.00           N  
ATOM   1667  C   ASN H 219      14.700  25.043  37.116  1.00 68.13           C  
ATOM   1668  O   ASN H 219      14.521  24.037  36.431  1.00 69.14           O  
ATOM   1669  N   TYR H 220      15.933  25.407  37.477  1.00 63.22           N  
ATOM   1670  CA  TYR H 220      16.867  24.435  37.042  1.00 60.49           C  
ATOM   1671  CB  TYR H 220      17.932  25.082  36.200  1.00 57.94           C  
ATOM   1672  CG  TYR H 220      18.512  24.022  35.378  1.00 56.06           C  
ATOM   1673  CD1 TYR H 220      17.710  23.304  34.522  1.00120.05           C  
ATOM   1674  CD2 TYR H 220      19.852  23.785  35.447  1.00 60.01           C  
ATOM   1675  CE1 TYR H 220      18.257  22.331  33.730  1.00 61.36           C  
ATOM   1676  CE2 TYR H 220      20.401  22.814  34.662  1.00111.39           C  
ATOM   1677  CZ  TYR H 220      19.609  22.092  33.806  1.00 94.43           C  
ATOM   1678  OH  TYR H 220      20.212  21.095  33.013  1.00  0.00           O  
ATOM   1679  C   TYR H 220      17.532  23.749  38.187  1.00 63.56           C  
ATOM   1680  O   TYR H 220      18.735  23.891  38.372  1.00 68.67           O  
ATOM   1681  N   TYR H 221      16.779  22.967  38.983  1.00 62.93           N  
ATOM   1682  CA  TYR H 221      17.482  22.152  39.921  1.00 61.46           C  
ATOM   1683  CB  TYR H 221      17.482  22.644  41.366  1.00 55.18           C  
ATOM   1684  CG  TYR H 221      16.141  22.509  41.961  1.00 63.12           C  
ATOM   1685  CD1 TYR H 221      15.200  23.495  41.790  1.00 93.26           C  
ATOM   1686  CD2 TYR H 221      15.840  21.383  42.688  1.00 39.70           C  
ATOM   1687  CE1 TYR H 221      13.961  23.368  42.368  1.00 47.29           C  
ATOM   1688  CE2 TYR H 221      14.606  21.252  43.268  1.00107.40           C  
ATOM   1689  CZ  TYR H 221      13.670  22.247  43.111  1.00 59.73           C  
ATOM   1690  OH  TYR H 221      12.406  22.105  43.720  1.00 71.66           O  
ATOM   1691  C   TYR H 221      16.891  20.788  39.785  1.00 64.27           C  
ATOM   1692  O   TYR H 221      15.682  20.591  39.914  1.00 67.85           O  
ATOM   1693  N   PHE H 222      17.757  19.800  39.503  1.00 64.27           N  
ATOM   1694  CA  PHE H 222      17.251  18.496  39.192  1.00 53.80           C  
ATOM   1695  CB  PHE H 222      18.115  17.703  38.206  1.00 50.05           C  
ATOM   1696  CG  PHE H 222      18.166  18.334  36.871  1.00 53.06           C  
ATOM   1697  CD1 PHE H 222      17.098  18.252  36.012  1.00 53.59           C  
ATOM   1698  CD2 PHE H 222      19.313  18.971  36.479  1.00 53.15           C  
ATOM   1699  CE1 PHE H 222      17.176  18.825  34.767  1.00 52.95           C  
ATOM   1700  CE2 PHE H 222      19.391  19.542  35.240  1.00 49.98           C  
ATOM   1701  CZ  PHE H 222      18.323  19.470  34.383  1.00 50.90           C  
ATOM   1702  C   PHE H 222      17.314  17.646  40.399  1.00 53.10           C  
ATOM   1703  O   PHE H 222      18.381  17.176  40.788  1.00 56.88           O  
ATOM   1704  N   TYR H 223      16.155  17.409  41.014  1.00 53.12           N  
ATOM   1705  CA  TYR H 223      16.124  16.549  42.141  1.00 55.56           C  
ATOM   1706  CB  TYR H 223      14.778  16.585  42.882  1.00 68.35           C  
ATOM   1707  CG  TYR H 223      15.041  16.142  44.281  1.00 69.11           C  
ATOM   1708  CD1 TYR H 223      15.333  14.833  44.585  1.00  0.00           C  
ATOM   1709  CD2 TYR H 223      15.039  17.074  45.293  1.00  0.00           C  
ATOM   1710  CE1 TYR H 223      15.584  14.454  45.885  1.00  0.00           C  
ATOM   1711  CE2 TYR H 223      15.287  16.703  46.592  1.00  0.00           C  
ATOM   1712  CZ  TYR H 223      15.558  15.391  46.891  1.00  0.00           C  
ATOM   1713  OH  TYR H 223      15.813  15.011  48.225  1.00  0.00           O  
ATOM   1714  C   TYR H 223      16.325  15.158  41.633  1.00 58.37           C  
ATOM   1715  O   TYR H 223      17.007  14.355  42.272  1.00 62.37           O  
ATOM   1716  N   TYR H 224      15.733  14.810  40.462  1.00 30.36           N  
ATOM   1717  CA  TYR H 224      15.849  13.390  40.224  1.00 31.73           C  
ATOM   1718  CB  TYR H 224      14.548  12.583  40.396  1.00 34.05           C  
ATOM   1719  CG  TYR H 224      14.041  12.711  41.791  1.00 42.96           C  
ATOM   1720  CD1 TYR H 224      14.463  11.875  42.804  1.00 44.55           C  
ATOM   1721  CD2 TYR H 224      13.125  13.690  42.084  1.00 48.27           C  
ATOM   1722  CE1 TYR H 224      13.974  12.015  44.086  1.00 48.90           C  
ATOM   1723  CE2 TYR H 224      12.634  13.833  43.358  1.00 49.96           C  
ATOM   1724  CZ  TYR H 224      13.054  12.998  44.366  1.00 51.81           C  
ATOM   1725  OH  TYR H 224      12.547  13.153  45.674  1.00 55.02           O  
ATOM   1726  C   TYR H 224      16.254  13.126  38.809  1.00 30.29           C  
ATOM   1727  O   TYR H 224      15.760  13.757  37.876  1.00 29.77           O  
ATOM   1728  N   TRP H 225      17.147  12.133  38.614  1.00 25.45           N  
ATOM   1729  CA  TRP H 225      17.651  11.840  37.300  1.00 24.01           C  
ATOM   1730  CB  TRP H 225      19.175  12.020  37.223  1.00 21.96           C  
ATOM   1731  CG  TRP H 225      19.640  13.445  37.403  1.00 22.05           C  
ATOM   1732  CD2 TRP H 225      20.356  14.189  36.405  1.00 20.98           C  
ATOM   1733  CD1 TRP H 225      19.527  14.262  38.490  1.00 20.28           C  
ATOM   1734  NE1 TRP H 225      20.114  15.476  38.227  1.00 21.83           N  
ATOM   1735  CE2 TRP H 225      20.633  15.445  36.949  1.00 22.41           C  
ATOM   1736  CE3 TRP H 225      20.758  13.855  35.144  1.00 20.94           C  
ATOM   1737  CZ2 TRP H 225      21.315  16.386  36.233  1.00 22.15           C  
ATOM   1738  CZ3 TRP H 225      21.441  14.809  34.423  1.00 24.02           C  
ATOM   1739  CH2 TRP H 225      21.714  16.052  34.958  1.00 21.66           C  
ATOM   1740  C   TRP H 225      17.380  10.401  36.960  1.00 25.25           C  
ATOM   1741  O   TRP H 225      17.383   9.528  37.825  1.00 27.57           O  
ATOM   1742  N   GLY H 226      17.150  10.116  35.660  1.00 23.02           N  
ATOM   1743  CA  GLY H 226      16.927   8.768  35.216  1.00 23.34           C  
ATOM   1744  C   GLY H 226      18.272   8.108  35.144  1.00 23.89           C  
ATOM   1745  O   GLY H 226      19.292   8.741  35.409  1.00 23.37           O  
ATOM   1746  N   GLN H 227      18.297   6.803  34.795  1.00 25.39           N  
ATOM   1747  CA  GLN H 227      19.506   6.021  34.731  1.00 26.02           C  
ATOM   1748  CB  GLN H 227      19.292   4.503  34.540  1.00 26.60           C  
ATOM   1749  CG  GLN H 227      18.826   4.062  33.148  1.00 27.83           C  
ATOM   1750  CD  GLN H 227      17.318   4.213  33.012  1.00 31.39           C  
ATOM   1751  OE1 GLN H 227      16.669   4.912  33.789  1.00 25.37           O  
ATOM   1752  NE2 GLN H 227      16.741   3.530  31.987  1.00 26.14           N  
ATOM   1753  C   GLN H 227      20.363   6.474  33.588  1.00 26.89           C  
ATOM   1754  O   GLN H 227      21.587   6.364  33.640  1.00 30.47           O  
ATOM   1755  N   GLY H 228      19.740   6.948  32.493  1.00 25.28           N  
ATOM   1756  CA  GLY H 228      20.493   7.392  31.352  1.00 24.75           C  
ATOM   1757  C   GLY H 228      20.369   6.374  30.259  1.00 25.01           C  
ATOM   1758  O   GLY H 228      20.191   5.182  30.509  1.00 27.52           O  
ATOM   1759  N   VAL H 229      20.441   6.844  28.996  1.00 26.52           N  
ATOM   1760  CA  VAL H 229      20.373   5.968  27.861  1.00 27.62           C  
ATOM   1761  CB  VAL H 229      19.132   6.170  27.037  1.00 26.71           C  
ATOM   1762  CG1 VAL H 229      17.919   5.823  27.916  1.00  0.00           C  
ATOM   1763  CG2 VAL H 229      19.098   7.614  26.505  1.00 27.28           C  
ATOM   1764  C   VAL H 229      21.555   6.278  26.993  1.00 27.02           C  
ATOM   1765  O   VAL H 229      21.826   7.434  26.673  1.00 27.07           O  
ATOM   1766  N   LEU H 230      22.293   5.239  26.569  1.00 22.59           N  
ATOM   1767  CA  LEU H 230      23.468   5.475  25.784  1.00 23.13           C  
ATOM   1768  CB  LEU H 230      24.573   4.444  26.103  1.00 24.58           C  
ATOM   1769  CG  LEU H 230      25.908   4.576  25.340  1.00 25.92           C  
ATOM   1770  CD1 LEU H 230      25.754   4.261  23.846  1.00 25.89           C  
ATOM   1771  CD2 LEU H 230      26.587   5.926  25.608  1.00 22.51           C  
ATOM   1772  C   LEU H 230      23.076   5.367  24.347  1.00 23.41           C  
ATOM   1773  O   LEU H 230      22.532   4.353  23.916  1.00 25.43           O  
ATOM   1774  N   VAL H 231      23.322   6.441  23.568  1.00 23.02           N  
ATOM   1775  CA  VAL H 231      23.015   6.413  22.167  1.00 22.83           C  
ATOM   1776  CB  VAL H 231      22.128   7.548  21.739  1.00 22.41           C  
ATOM   1777  CG1 VAL H 231      21.875   7.442  20.225  1.00 20.95           C  
ATOM   1778  CG2 VAL H 231      20.847   7.513  22.592  1.00 18.31           C  
ATOM   1779  C   VAL H 231      24.314   6.547  21.436  1.00 24.45           C  
ATOM   1780  O   VAL H 231      25.058   7.507  21.638  1.00 23.74           O  
ATOM   1781  N   THR H 232      24.624   5.572  20.560  1.00 23.46           N  
ATOM   1782  CA  THR H 232      25.855   5.626  19.825  1.00 24.70           C  
ATOM   1783  CB  THR H 232      26.674   4.370  19.892  1.00 25.27           C  
ATOM   1784  OG1 THR H 232      25.877   3.259  19.520  1.00 26.16           O  
ATOM   1785  CG2 THR H 232      27.241   4.188  21.305  1.00 27.31           C  
ATOM   1786  C   THR H 232      25.543   5.853  18.386  1.00 26.49           C  
ATOM   1787  O   THR H 232      24.753   5.132  17.779  1.00 26.71           O  
ATOM   1788  N   VAL H 233      26.172   6.887  17.802  1.00 26.19           N  
ATOM   1789  CA  VAL H 233      25.957   7.152  16.415  1.00 26.36           C  
ATOM   1790  CB  VAL H 233      25.781   8.610  16.112  1.00 26.03           C  
ATOM   1791  CG1 VAL H 233      25.598   8.780  14.595  1.00 24.73           C  
ATOM   1792  CG2 VAL H 233      24.611   9.151  16.950  1.00 25.21           C  
ATOM   1793  C   VAL H 233      27.186   6.699  15.700  1.00 29.69           C  
ATOM   1794  O   VAL H 233      28.271   7.242  15.906  1.00 29.84           O  
ATOM   1795  N   SER H 234      27.053   5.673  14.838  1.00 29.58           N  
ATOM   1796  CA  SER H 234      28.210   5.227  14.121  1.00 30.83           C  
ATOM   1797  CB  SER H 234      29.041   4.165  14.866  1.00 33.08           C  
ATOM   1798  OG  SER H 234      29.669   4.740  16.002  1.00 34.23           O  
ATOM   1799  C   SER H 234      27.763   4.619  12.838  1.00 30.65           C  
ATOM   1800  O   SER H 234      26.630   4.157  12.708  1.00 30.28           O  
ATOM   1801  N   SER H 235      28.666   4.622  11.841  1.00 36.82           N  
ATOM   1802  CA  SER H 235      28.357   4.034  10.577  0.91 38.41           C  
ATOM   1803  CB  SER H 235      29.130   4.667   9.407  0.91 38.50           C  
ATOM   1804  OG  SER H 235      30.526   4.476   9.585  0.91 39.98           O  
ATOM   1805  C   SER H 235      28.781   2.578  10.681  1.00 38.57           C  
ATOM   1806  O   SER H 235      28.664   1.850   9.659  1.00 39.82           O  
ATOM   1807  OXT SER H 235      29.230   2.175  11.788  1.00  0.00           O1-
TER    1808      SER H 235 
CONECT  149  657
CONECT  657  149
CONECT  979 1571
CONECT 1571  979
END
