# Supplementary material for: Fully automated antibody structure prediction using BIOVIA tools: Validation study
Source: PLoS One. 2017 May 18;12(5):e0177923. doi: 10.1371/journal.pone.0177923 (PMC5436848; doi:10.1371/journal.pone.0177923)
Supplement: S2 Dataset — Predicted structures using the Top5 framework method, Chothia CDR definition with canonical filtering and generating 50 models. These were used in the comparison against predictions using no filtering. (ZIP) [file pone.0177923.s004.zip › 4Q6I_AB_FV_FinalModel.pdb]

REMARK   Accelrys Discovery Studio PDB file
REMARK   Created:  2015-04-10T08:40:06Z
SSBOND   1 CYS L   23    CYS L   92                                     
SSBOND   2 CYS H  133    CYS H  207                                     
ATOM      1  N   ASP L   1      27.327  32.822  25.531  1.00 49.89           N1+
ATOM      2  CA  ASP L   1      26.743  32.099  26.679  1.00 50.15           C  
ATOM      3  CB  ASP L   1      26.750  30.580  26.436  1.00 51.22           C  
ATOM      4  CG  ASP L   1      25.781  30.257  25.308  1.00 55.12           C  
ATOM      5  OD1 ASP L   1      25.076  31.194  24.848  1.00 64.84           O  
ATOM      6  OD2 ASP L   1      25.736  29.070  24.887  1.00 64.81           O1-
ATOM      7  C   ASP L   1      27.568  32.362  27.890  1.00 49.57           C  
ATOM      8  O   ASP L   1      28.584  33.056  27.835  1.00 50.65           O  
ATOM      9  N   ILE L   2      27.142  31.805  29.033  1.00 46.62           N  
ATOM     10  CA  ILE L   2      27.925  31.988  30.209  1.00 45.48           C  
ATOM     11  CB  ILE L   2      27.114  32.107  31.466  1.00 46.27           C  
ATOM     12  CG1 ILE L   2      26.232  33.365  31.402  1.00 76.32           C  
ATOM     13  CG2 ILE L   2      28.078  32.100  32.667  1.00 74.57           C  
ATOM     14  CD1 ILE L   2      25.172  33.428  32.501  1.00 65.23           C  
ATOM     15  C   ILE L   2      28.772  30.769  30.302  1.00 44.51           C  
ATOM     16  O   ILE L   2      28.276  29.644  30.300  1.00 42.94           O  
ATOM     17  N   MET L   3      30.097  30.974  30.343  1.00 41.91           N  
ATOM     18  CA  MET L   3      31.002  29.870  30.383  1.00 40.35           C  
ATOM     19  CB  MET L   3      32.287  30.134  29.580  1.00 41.49           C  
ATOM     20  CG  MET L   3      33.271  28.962  29.548  1.00  0.00           C  
ATOM     21  SD  MET L   3      32.747  27.564  28.510  1.00  0.00           S  
ATOM     22  CE  MET L   3      34.322  26.670  28.640  1.00  0.00           C  
ATOM     23  C   MET L   3      31.401  29.672  31.807  1.00 38.90           C  
ATOM     24  O   MET L   3      31.751  30.625  32.504  1.00 37.38           O  
ATOM     25  N   LEU L   4      31.332  28.411  32.271  1.00 37.11           N  
ATOM     26  CA  LEU L   4      31.702  28.101  33.618  1.00 37.08           C  
ATOM     27  CB  LEU L   4      30.746  27.112  34.311  1.00 35.47           C  
ATOM     28  CG  LEU L   4      29.320  27.656  34.510  1.00 36.66           C  
ATOM     29  CD1 LEU L   4      28.419  26.620  35.206  1.00 33.45           C  
ATOM     30  CD2 LEU L   4      29.343  29.009  35.238  1.00 34.38           C  
ATOM     31  C   LEU L   4      33.032  27.423  33.562  1.00 38.10           C  
ATOM     32  O   LEU L   4      33.199  26.436  32.848  1.00 39.44           O  
ATOM     33  N   THR L   5      34.017  27.945  34.317  1.00 36.61           N  
ATOM     34  CA  THR L   5      35.309  27.332  34.324  1.00 36.94           C  
ATOM     35  CB  THR L   5      36.410  28.282  33.937  1.00 39.41           C  
ATOM     36  OG1 THR L   5      37.617  27.567  33.733  1.00 39.56           O  
ATOM     37  CG2 THR L   5      36.602  29.346  35.031  1.00 38.19           C  
ATOM     38  C   THR L   5      35.549  26.814  35.711  1.00 35.87           C  
ATOM     39  O   THR L   5      35.403  27.536  36.696  1.00 35.63           O  
ATOM     40  N   GLN L   6      35.907  25.521  35.823  1.00 34.31           N  
ATOM     41  CA  GLN L   6      36.129  24.955  37.120  1.00 35.11           C  
ATOM     42  CB  GLN L   6      35.433  23.600  37.347  1.00 33.91           C  
ATOM     43  CG  GLN L   6      33.909  23.690  37.423  1.00 33.99           C  
ATOM     44  CD  GLN L   6      33.356  22.288  37.648  1.00 34.92           C  
ATOM     45  OE1 GLN L   6      32.641  21.751  36.805  1.00 34.34           O  
ATOM     46  NE2 GLN L   6      33.698  21.680  38.816  1.00 28.81           N  
ATOM     47  C   GLN L   6      37.590  24.716  37.283  1.00 38.07           C  
ATOM     48  O   GLN L   6      38.317  24.506  36.313  1.00 40.12           O  
ATOM     49  N   SER L   7      38.064  24.789  38.541  1.00 38.21           N  
ATOM     50  CA  SER L   7      39.441  24.511  38.814  1.00 38.69           C  
ATOM     51  CB  SER L   7      40.312  25.776  38.884  1.00 40.47           C  
ATOM     52  OG  SER L   7      39.866  26.615  39.940  1.00 48.21           O  
ATOM     53  C   SER L   7      39.497  23.857  40.156  1.00 39.50           C  
ATOM     54  O   SER L   7      38.716  24.201  41.043  1.00 39.43           O  
ATOM     55  N   PRO L   8      40.378  22.908  40.353  1.00 38.21           N  
ATOM     56  CA  PRO L   8      41.255  22.405  39.328  1.00 36.75           C  
ATOM     57  CD  PRO L   8      40.916  22.680  41.683  1.00 37.90           C  
ATOM     58  CB  PRO L   8      42.493  21.872  40.050  1.00 36.90           C  
ATOM     59  CG  PRO L   8      42.014  21.623  41.488  1.00 38.83           C  
ATOM     60  C   PRO L   8      40.541  21.334  38.568  1.00 37.17           C  
ATOM     61  O   PRO L   8      39.457  20.929  38.985  1.00 36.55           O  
ATOM     62  N   ALA L   9      41.124  20.880  37.443  1.00 36.44           N  
ATOM     63  CA  ALA L   9      40.552  19.823  36.662  1.00 35.95           C  
ATOM     64  CB  ALA L   9      41.341  19.535  35.374  1.00 34.62           C  
ATOM     65  C   ALA L   9      40.565  18.574  37.486  1.00 35.83           C  
ATOM     66  O   ALA L   9      39.619  17.788  37.445  1.00 36.01           O  
ATOM     67  N   SER L  10      41.653  18.351  38.249  1.00 35.17           N  
ATOM     68  CA  SER L  10      41.731  17.149  39.030  1.00 35.79           C  
ATOM     69  CB  SER L  10      42.659  16.100  38.402  1.00 36.62           C  
ATOM     70  OG  SER L  10      42.696  14.936  39.209  1.00 51.42           O  
ATOM     71  C   SER L  10      42.284  17.508  40.376  1.00 35.95           C  
ATOM     72  O   SER L  10      43.028  18.478  40.516  1.00 35.47           O  
ATOM     73  N   LEU L  11      41.907  16.737  41.416  1.00 35.61           N  
ATOM     74  CA  LEU L  11      42.379  17.036  42.735  1.00 36.93           C  
ATOM     75  CB  LEU L  11      41.364  17.895  43.508  1.00 38.23           C  
ATOM     76  CG  LEU L  11      41.797  18.326  44.916  1.00 40.91           C  
ATOM     77  CD1 LEU L  11      43.020  19.257  44.866  1.00 47.29           C  
ATOM     78  CD2 LEU L  11      40.619  18.950  45.679  1.00 44.13           C  
ATOM     79  C   LEU L  11      42.547  15.736  43.460  1.00 35.60           C  
ATOM     80  O   LEU L  11      41.706  14.846  43.344  1.00 35.37           O  
ATOM     81  N   THR L  12      43.659  15.578  44.210  1.00 35.16           N  
ATOM     82  CA  THR L  12      43.856  14.380  44.975  1.00 35.76           C  
ATOM     83  CB  THR L  12      45.095  13.625  44.585  1.00 34.53           C  
ATOM     84  OG1 THR L  12      45.033  13.265  43.213  1.00  0.00           O  
ATOM     85  CG2 THR L  12      45.192  12.359  45.451  1.00  0.00           C  
ATOM     86  C   THR L  12      43.990  14.802  46.408  1.00 36.36           C  
ATOM     87  O   THR L  12      44.808  15.662  46.733  1.00 36.58           O  
ATOM     88  N   VAL L  13      43.171  14.217  47.307  1.00 35.22           N  
ATOM     89  CA  VAL L  13      43.220  14.597  48.694  1.00 34.76           C  
ATOM     90  CB  VAL L  13      42.072  15.460  49.129  1.00 34.97           C  
ATOM     91  CG1 VAL L  13      42.279  16.888  48.618  1.00 34.25           C  
ATOM     92  CG2 VAL L  13      40.787  14.829  48.567  1.00 31.12           C  
ATOM     93  C   VAL L  13      43.201  13.382  49.560  1.00 35.31           C  
ATOM     94  O   VAL L  13      42.592  12.365  49.232  1.00 35.00           O  
ATOM     95  N   SER L  14      43.886  13.485  50.717  1.00 36.49           N  
ATOM     96  CA  SER L  14      43.957  12.416  51.667  1.00 37.10           C  
ATOM     97  CB  SER L  14      45.080  12.596  52.702  1.00 37.20           C  
ATOM     98  OG  SER L  14      46.341  12.617  52.051  1.00 40.45           O  
ATOM     99  C   SER L  14      42.659  12.386  52.401  1.00 37.45           C  
ATOM    100  O   SER L  14      41.966  13.397  52.512  1.00 36.13           O  
ATOM    101  N   LEU L  15      42.302  11.203  52.934  1.00 37.82           N  
ATOM    102  CA  LEU L  15      41.044  11.051  53.596  1.00 37.91           C  
ATOM    103  CB  LEU L  15      40.744   9.571  53.915  1.00 37.87           C  
ATOM    104  CG  LEU L  15      39.310   9.239  54.361  1.00 39.99           C  
ATOM    105  CD1 LEU L  15      39.167   7.738  54.644  1.00 44.99           C  
ATOM    106  CD2 LEU L  15      38.851  10.091  55.552  1.00 40.19           C  
ATOM    107  C   LEU L  15      41.100  11.863  54.853  1.00 39.76           C  
ATOM    108  O   LEU L  15      42.093  11.842  55.580  1.00 41.51           O  
ATOM    109  N   GLY L  16      40.020  12.628  55.125  1.00 38.96           N  
ATOM    110  CA  GLY L  16      39.943  13.415  56.322  1.00 38.30           C  
ATOM    111  C   GLY L  16      40.279  14.843  56.020  1.00 40.56           C  
ATOM    112  O   GLY L  16      39.984  15.725  56.825  1.00 40.25           O  
ATOM    113  N   GLN L  17      40.896  15.122  54.856  1.00 39.60           N  
ATOM    114  CA  GLN L  17      41.262  16.479  54.557  1.00 39.98           C  
ATOM    115  CB  GLN L  17      42.511  16.633  53.673  1.00 41.84           C  
ATOM    116  CG  GLN L  17      43.789  16.192  54.390  1.00 45.46           C  
ATOM    117  CD  GLN L  17      44.985  16.745  53.632  1.00 48.85           C  
ATOM    118  OE1 GLN L  17      45.522  16.103  52.730  1.00 46.11           O  
ATOM    119  NE2 GLN L  17      45.418  17.977  54.013  1.00 52.54           N  
ATOM    120  C   GLN L  17      40.121  17.186  53.897  1.00 40.32           C  
ATOM    121  O   GLN L  17      39.063  16.608  53.655  1.00 39.33           O  
ATOM    122  N   ARG L  18      40.311  18.494  53.630  1.00 39.22           N  
ATOM    123  CA  ARG L  18      39.286  19.292  53.021  1.00 38.95           C  
ATOM    124  CB  ARG L  18      39.206  20.723  53.589  1.00 39.66           C  
ATOM    125  CG  ARG L  18      38.259  21.627  52.796  1.00 43.04           C  
ATOM    126  CD  ARG L  18      38.224  23.091  53.248  1.00 44.89           C  
ATOM    127  NE  ARG L  18      37.311  23.200  54.419  1.00 54.23           N  
ATOM    128  CZ  ARG L  18      37.798  23.167  55.692  1.00 61.92           C  
ATOM    129  NH1 ARG L  18      39.137  23.043  55.916  1.00 60.26           N1+
ATOM    130  NH2 ARG L  18      36.936  23.289  56.744  1.00 61.29           N  
ATOM    131  C   ARG L  18      39.559  19.410  51.552  1.00 39.17           C  
ATOM    132  O   ARG L  18      40.702  19.575  51.126  1.00 39.52           O  
ATOM    133  N   ALA L  19      38.493  19.299  50.731  1.00 36.43           N  
ATOM    134  CA  ALA L  19      38.628  19.473  49.313  1.00 34.80           C  
ATOM    135  CB  ALA L  19      38.006  18.333  48.486  1.00 34.25           C  
ATOM    136  C   ALA L  19      37.894  20.733  48.970  1.00 35.61           C  
ATOM    137  O   ALA L  19      36.786  20.965  49.451  1.00 36.78           O  
ATOM    138  N   THR L  20      38.520  21.603  48.151  1.00 34.28           N  
ATOM    139  CA  THR L  20      37.879  22.827  47.760  1.00 35.44           C  
ATOM    140  CB  THR L  20      38.580  24.054  48.263  1.00 37.33           C  
ATOM    141  OG1 THR L  20      38.655  24.026  49.681  1.00 38.63           O  
ATOM    142  CG2 THR L  20      37.800  25.297  47.803  1.00 35.49           C  
ATOM    143  C   THR L  20      37.900  22.888  46.264  1.00 37.10           C  
ATOM    144  O   THR L  20      38.953  22.744  45.644  1.00 37.08           O  
ATOM    145  N   MET L  21      36.723  23.108  45.645  1.00 36.95           N  
ATOM    146  CA  MET L  21      36.627  23.168  44.212  1.00 36.12           C  
ATOM    147  CB  MET L  21      35.646  22.149  43.624  1.00 36.42           C  
ATOM    148  CG  MET L  21      36.019  20.706  43.910  1.00 20.52           C  
ATOM    149  SD  MET L  21      34.803  19.490  43.341  1.00 21.93           S  
ATOM    150  CE  MET L  21      35.780  18.090  43.957  1.00 20.68           C  
ATOM    151  C   MET L  21      36.048  24.500  43.862  1.00 37.45           C  
ATOM    152  O   MET L  21      35.127  24.975  44.523  1.00 37.02           O  
ATOM    153  N   SER L  22      36.559  25.133  42.787  1.00 37.10           N  
ATOM    154  CA  SER L  22      36.071  26.438  42.447  1.00 38.11           C  
ATOM    155  CB  SER L  22      37.178  27.503  42.340  1.00 39.13           C  
ATOM    156  OG  SER L  22      37.760  27.739  43.612  1.00 52.74           O  
ATOM    157  C   SER L  22      35.379  26.402  41.121  1.00 38.10           C  
ATOM    158  O   SER L  22      35.663  25.563  40.267  1.00 35.83           O  
ATOM    159  N   CYS L  23      34.403  27.317  40.948  1.00 38.00           N  
ATOM    160  CA  CYS L  23      33.692  27.466  39.710  1.00 38.62           C  
ATOM    161  CB  CYS L  23      32.270  26.852  39.757  1.00 38.15           C  
ATOM    162  SG  CYS L  23      31.326  26.982  38.203  1.00 41.72           S  
ATOM    163  C   CYS L  23      33.596  28.945  39.469  1.00 39.58           C  
ATOM    164  O   CYS L  23      33.137  29.693  40.333  1.00 38.64           O  
ATOM    165  N   ARG L  24      34.053  29.414  38.288  1.00 39.38           N  
ATOM    166  CA  ARG L  24      34.017  30.825  38.008  1.00 41.46           C  
ATOM    167  CB  ARG L  24      35.419  31.406  37.735  1.00 43.56           C  
ATOM    168  CG  ARG L  24      35.546  32.922  37.906  1.00 49.57           C  
ATOM    169  CD  ARG L  24      36.985  33.418  37.726  1.00 56.87           C  
ATOM    170  NE  ARG L  24      37.074  34.801  38.279  1.00 73.57           N  
ATOM    171  CZ  ARG L  24      38.291  35.309  38.635  1.00 81.31           C  
ATOM    172  NH1 ARG L  24      39.419  34.566  38.436  1.00 79.14           N1+
ATOM    173  NH2 ARG L  24      38.380  36.553  39.189  1.00 78.84           N  
ATOM    174  C   ARG L  24      33.183  31.012  36.775  1.00 41.44           C  
ATOM    175  O   ARG L  24      33.291  30.241  35.822  1.00 40.02           O  
ATOM    176  N   ALA L  25      32.324  32.052  36.763  1.00 40.61           N  
ATOM    177  CA  ALA L  25      31.445  32.270  35.647  1.00 39.62           C  
ATOM    178  CB  ALA L  25      29.979  32.487  36.058  1.00 39.05           C  
ATOM    179  C   ALA L  25      31.884  33.499  34.915  1.00 39.80           C  
ATOM    180  O   ALA L  25      32.401  34.442  35.509  1.00 38.78           O  
ATOM    181  N   SER L  26      31.613  33.509  33.595  1.00 35.59           N  
ATOM    182  CA  SER L  26      31.983  34.593  32.739  1.00 35.15           C  
ATOM    183  CB  SER L  26      31.648  34.327  31.264  1.00 33.78           C  
ATOM    184  OG  SER L  26      30.244  34.205  31.089  1.00 34.34           O  
ATOM    185  C   SER L  26      31.249  35.828  33.169  1.00 35.03           C  
ATOM    186  O   SER L  26      31.733  36.939  32.956  1.00 35.60           O  
ATOM    187  N   GLN L  27      30.050  35.677  33.771  1.00 33.82           N  
ATOM    188  CA  GLN L  27      29.342  36.846  34.218  1.00 34.62           C  
ATOM    189  CB  GLN L  27      28.249  37.331  33.255  1.00 32.69           C  
ATOM    190  CG  GLN L  27      27.082  36.350  33.119  1.00 40.29           C  
ATOM    191  CD  GLN L  27      26.071  36.961  32.160  1.00 41.15           C  
ATOM    192  OE1 GLN L  27      26.189  36.822  30.942  1.00 17.17           O  
ATOM    193  NE2 GLN L  27      25.047  37.659  32.722  1.00 21.57           N  
ATOM    194  C   GLN L  27      28.656  36.511  35.508  1.00 33.49           C  
ATOM    195  O   GLN L  27      28.574  35.344  35.887  1.00 33.02           O  
ATOM    196  N   SER L  28      28.155  37.549  36.221  1.00 31.90           N  
ATOM    197  CA  SER L  28      27.493  37.366  37.487  1.00 32.46           C  
ATOM    198  CB  SER L  28      27.190  38.682  38.225  1.00 33.07           C  
ATOM    199  OG  SER L  28      26.543  38.410  39.460  1.00 42.82           O  
ATOM    200  C   SER L  28      26.183  36.674  37.278  1.00 35.10           C  
ATOM    201  O   SER L  28      25.366  37.073  36.451  1.00 37.06           O  
ATOM    202  N   VAL L  29      26.035  35.527  37.959  1.00 33.33           N  
ATOM    203  CA  VAL L  29      24.869  34.695  38.052  1.00 30.11           C  
ATOM    204  CB  VAL L  29      25.182  33.230  38.056  1.00 28.45           C  
ATOM    205  CG1 VAL L  29      25.807  32.879  36.696  1.00 30.75           C  
ATOM    206  CG2 VAL L  29      26.072  32.907  39.267  1.00 24.27           C  
ATOM    207  C   VAL L  29      24.022  35.012  39.240  1.00 32.21           C  
ATOM    208  O   VAL L  29      22.985  34.378  39.436  1.00 34.71           O  
ATOM    209  N   SER L  30      24.495  35.883  40.148  1.00 30.95           N  
ATOM    210  CA  SER L  30      23.776  36.036  41.373  1.00 32.80           C  
ATOM    211  CB  SER L  30      24.707  36.032  42.593  1.00 34.00           C  
ATOM    212  OG  SER L  30      23.947  36.185  43.779  1.00 35.09           O  
ATOM    213  C   SER L  30      23.049  37.326  41.373  1.00 33.99           C  
ATOM    214  O   SER L  30      23.603  38.385  41.091  1.00 38.29           O  
ATOM    215  N   THR L  31      21.754  37.245  41.703  1.00 32.04           N  
ATOM    216  CA  THR L  31      20.918  38.393  41.773  1.00 32.90           C  
ATOM    217  CB  THR L  31      19.543  38.104  41.269  1.00 33.75           C  
ATOM    218  OG1 THR L  31      18.950  37.073  42.048  1.00 47.22           O  
ATOM    219  CG2 THR L  31      19.663  37.658  39.804  1.00 41.24           C  
ATOM    220  C   THR L  31      20.839  38.766  43.218  1.00 33.49           C  
ATOM    221  O   THR L  31      21.647  38.315  44.029  1.00 34.65           O  
ATOM    222  N   SER L  32      19.888  39.645  43.577  1.00 35.49           N  
ATOM    223  CA  SER L  32      19.781  40.036  44.950  1.00 35.79           C  
ATOM    224  CB  SER L  32      18.712  41.116  45.181  1.00 36.13           C  
ATOM    225  OG  SER L  32      17.421  40.590  44.907  1.00 39.32           O  
ATOM    226  C   SER L  32      19.389  38.849  45.777  1.00 36.58           C  
ATOM    227  O   SER L  32      19.993  38.584  46.816  1.00 37.48           O  
ATOM    228  N   ARG L  33      18.331  38.130  45.351  1.00 37.38           N  
ATOM    229  CA  ARG L  33      17.800  37.025  46.096  1.00 38.91           C  
ATOM    230  CB  ARG L  33      16.485  36.493  45.502  1.00 19.81           C  
ATOM    231  CG  ARG L  33      15.350  37.509  45.350  1.00  0.00           C  
ATOM    232  CD  ARG L  33      14.091  36.866  44.755  1.00  0.00           C  
ATOM    233  NE  ARG L  33      13.059  37.920  44.558  1.00  0.00           N  
ATOM    234  CZ  ARG L  33      11.777  37.554  44.254  1.00  0.00           C  
ATOM    235  NH1 ARG L  33      11.448  36.230  44.212  1.00  0.00           N1+
ATOM    236  NH2 ARG L  33      10.835  38.505  43.987  1.00  0.00           N  
ATOM    237  C   ARG L  33      18.707  35.832  46.103  1.00 39.50           C  
ATOM    238  O   ARG L  33      19.093  35.337  47.161  1.00 41.81           O  
ATOM    239  N   TYR L  34      19.104  35.356  44.905  1.00 41.08           N  
ATOM    240  CA  TYR L  34      19.773  34.088  44.874  1.00 39.88           C  
ATOM    241  CB  TYR L  34      18.874  32.935  44.380  1.00 40.73           C  
ATOM    242  CG  TYR L  34      17.734  32.712  45.313  1.00 43.59           C  
ATOM    243  CD1 TYR L  34      16.604  33.494  45.240  1.00 45.24           C  
ATOM    244  CD2 TYR L  34      17.786  31.705  46.250  1.00 47.76           C  
ATOM    245  CE1 TYR L  34      15.549  33.280  46.098  1.00 47.46           C  
ATOM    246  CE2 TYR L  34      16.734  31.490  47.107  1.00 48.95           C  
ATOM    247  CZ  TYR L  34      15.613  32.279  47.035  1.00 50.21           C  
ATOM    248  OH  TYR L  34      14.535  32.056  47.917  1.00 54.02           O  
ATOM    249  C   TYR L  34      20.900  34.106  43.899  1.00 38.37           C  
ATOM    250  O   TYR L  34      21.069  35.032  43.106  1.00 39.75           O  
ATOM    251  N   SER L  35      21.725  33.045  43.968  1.00 33.49           N  
ATOM    252  CA  SER L  35      22.790  32.853  43.035  1.00 33.51           C  
ATOM    253  CB  SER L  35      24.146  32.583  43.711  1.00 32.76           C  
ATOM    254  OG  SER L  35      24.529  33.699  44.500  1.00 39.72           O  
ATOM    255  C   SER L  35      22.403  31.606  42.315  1.00 33.28           C  
ATOM    256  O   SER L  35      22.236  30.562  42.944  1.00 33.04           O  
ATOM    257  N   TYR L  36      22.279  31.657  40.974  1.00 32.20           N  
ATOM    258  CA  TYR L  36      21.777  30.492  40.304  1.00 31.90           C  
ATOM    259  CB  TYR L  36      21.055  30.837  38.993  1.00 31.08           C  
ATOM    260  CG  TYR L  36      19.864  31.626  39.402  1.00 33.25           C  
ATOM    261  CD1 TYR L  36      19.986  32.971  39.665  1.00 30.19           C  
ATOM    262  CD2 TYR L  36      18.639  31.017  39.557  1.00 32.88           C  
ATOM    263  CE1 TYR L  36      18.892  33.707  40.056  1.00 30.66           C  
ATOM    264  CE2 TYR L  36      17.543  31.748  39.946  1.00 31.33           C  
ATOM    265  CZ  TYR L  36      17.670  33.095  40.194  1.00 31.46           C  
ATOM    266  OH  TYR L  36      16.550  33.851  40.595  1.00 35.69           O  
ATOM    267  C   TYR L  36      22.920  29.603  39.960  1.00 34.85           C  
ATOM    268  O   TYR L  36      23.305  29.461  38.801  1.00 37.50           O  
ATOM    269  N   MET L  37      23.449  28.924  40.988  1.00 33.89           N  
ATOM    270  CA  MET L  37      24.572  28.055  40.815  1.00 31.50           C  
ATOM    271  CB  MET L  37      25.890  28.641  41.352  1.00 33.38           C  
ATOM    272  CG  MET L  37      27.078  27.689  41.211  1.00 38.74           C  
ATOM    273  SD  MET L  37      27.536  27.284  39.498  1.00 54.15           S  
ATOM    274  CE  MET L  37      28.208  28.923  39.122  1.00 50.58           C  
ATOM    275  C   MET L  37      24.268  26.787  41.554  1.00 31.60           C  
ATOM    276  O   MET L  37      23.796  26.818  42.690  1.00 32.38           O  
ATOM    277  N   HIS L  38      24.534  25.627  40.916  1.00 30.90           N  
ATOM    278  CA  HIS L  38      24.216  24.364  41.519  1.00 30.55           C  
ATOM    279  ND1 HIS L  38      21.496  25.310  39.620  1.00 34.13           N  
ATOM    280  CG  HIS L  38      21.847  24.617  40.756  1.00 31.83           C  
ATOM    281  CB  HIS L  38      23.021  23.687  40.837  1.00 29.86           C  
ATOM    282  NE2 HIS L  38      20.041  25.894  41.193  1.00 32.25           N  
ATOM    283  CD2 HIS L  38      20.949  24.986  41.707  1.00 34.77           C  
ATOM    284  CE1 HIS L  38      20.409  26.057  39.936  1.00 35.62           C  
ATOM    285  C   HIS L  38      25.404  23.463  41.376  1.00 31.92           C  
ATOM    286  O   HIS L  38      26.251  23.656  40.501  1.00 30.93           O  
ATOM    287  N   TRP L  39      25.508  22.454  42.266  1.00 30.07           N  
ATOM    288  CA  TRP L  39      26.629  21.546  42.219  1.00 29.71           C  
ATOM    289  CB  TRP L  39      27.546  21.628  43.450  1.00 30.09           C  
ATOM    290  CG  TRP L  39      28.347  22.902  43.534  1.00 31.73           C  
ATOM    291  CD2 TRP L  39      29.669  23.056  42.990  1.00 31.04           C  
ATOM    292  CD1 TRP L  39      28.020  24.099  44.101  1.00 32.29           C  
ATOM    293  NE1 TRP L  39      29.054  24.990  43.943  1.00 32.13           N  
ATOM    294  CE2 TRP L  39      30.075  24.361  43.260  1.00 32.61           C  
ATOM    295  CE3 TRP L  39      30.477  22.180  42.321  1.00 32.27           C  
ATOM    296  CZ2 TRP L  39      31.302  24.812  42.865  1.00 31.93           C  
ATOM    297  CZ3 TRP L  39      31.713  22.638  41.920  1.00 31.57           C  
ATOM    298  CH2 TRP L  39      32.116  23.930  42.188  1.00 32.01           C  
ATOM    299  C   TRP L  39      26.122  20.140  42.150  1.00 29.19           C  
ATOM    300  O   TRP L  39      25.176  19.773  42.846  1.00 29.78           O  
ATOM    301  N   TYR L  40      26.777  19.310  41.309  1.00 28.35           N  
ATOM    302  CA  TYR L  40      26.364  17.944  41.132  1.00 27.79           C  
ATOM    303  CB  TYR L  40      25.854  17.616  39.715  1.00 28.27           C  
ATOM    304  CG  TYR L  40      24.620  18.396  39.409  1.00 27.84           C  
ATOM    305  CD1 TYR L  40      24.707  19.665  38.889  1.00 29.22           C  
ATOM    306  CD2 TYR L  40      23.373  17.863  39.633  1.00 28.49           C  
ATOM    307  CE1 TYR L  40      23.573  20.387  38.595  1.00 29.06           C  
ATOM    308  CE2 TYR L  40      22.233  18.578  39.340  1.00 29.48           C  
ATOM    309  CZ  TYR L  40      22.332  19.845  38.818  1.00 30.07           C  
ATOM    310  OH  TYR L  40      21.169  20.587  38.514  1.00 31.31           O  
ATOM    311  C   TYR L  40      27.554  17.054  41.337  1.00 29.22           C  
ATOM    312  O   TYR L  40      28.701  17.459  41.146  1.00 29.68           O  
ATOM    313  N   GLN L  41      27.287  15.806  41.769  1.00 28.54           N  
ATOM    314  CA  GLN L  41      28.314  14.820  41.944  1.00 29.29           C  
ATOM    315  CB  GLN L  41      28.350  14.203  43.351  1.00 30.03           C  
ATOM    316  CG  GLN L  41      29.448  13.153  43.520  1.00 28.56           C  
ATOM    317  CD  GLN L  41      29.274  12.516  44.889  1.00 33.27           C  
ATOM    318  OE1 GLN L  41      28.189  12.045  45.228  1.00 32.43           O  
ATOM    319  NE2 GLN L  41      30.364  12.499  45.700  1.00 31.40           N  
ATOM    320  C   GLN L  41      27.985  13.700  41.012  1.00 31.48           C  
ATOM    321  O   GLN L  41      26.827  13.304  40.897  1.00 30.89           O  
ATOM    322  N   GLU L  42      28.994  13.167  40.293  1.00 30.09           N  
ATOM    323  CA  GLU L  42      28.702  12.075  39.410  1.00 29.58           C  
ATOM    324  CB  GLU L  42      28.689  12.467  37.922  1.00 29.48           C  
ATOM    325  CG  GLU L  42      28.343  11.292  37.004  1.00 29.24           C  
ATOM    326  CD  GLU L  42      28.350  11.768  35.560  1.00 32.27           C  
ATOM    327  OE1 GLU L  42      29.039  12.779  35.264  1.00 29.00           O  
ATOM    328  OE2 GLU L  42      27.663  11.117  34.729  1.00  0.00           O1-
ATOM    329  C   GLU L  42      29.738  11.004  39.579  1.00 30.85           C  
ATOM    330  O   GLU L  42      30.940  11.263  39.540  1.00 32.42           O  
ATOM    331  N   LYS L  43      29.273   9.752  39.764  1.00 30.69           N  
ATOM    332  CA  LYS L  43      30.137   8.613  39.898  1.00 33.29           C  
ATOM    333  CB  LYS L  43      29.723   7.677  41.046  1.00 34.38           C  
ATOM    334  CG  LYS L  43      29.748   8.382  42.402  1.00 34.84           C  
ATOM    335  CD  LYS L  43      29.059   7.613  43.527  1.00 37.61           C  
ATOM    336  CE  LYS L  43      28.914   8.438  44.806  1.00 38.20           C  
ATOM    337  NZ  LYS L  43      30.239   8.953  45.208  1.00 40.83           N1+
ATOM    338  C   LYS L  43      30.009   7.860  38.610  1.00 34.66           C  
ATOM    339  O   LYS L  43      28.996   7.964  37.922  1.00 33.61           O  
ATOM    340  N   ALA L  44      31.037   7.073  38.240  1.00 36.77           N  
ATOM    341  CA  ALA L  44      30.993   6.418  36.964  1.00 37.55           C  
ATOM    342  CB  ALA L  44      32.264   5.616  36.638  1.00 38.15           C  
ATOM    343  C   ALA L  44      29.836   5.473  36.915  1.00 38.16           C  
ATOM    344  O   ALA L  44      29.559   4.749  37.870  1.00 38.00           O  
ATOM    345  N   GLY L  45      29.126   5.479  35.768  1.00 36.46           N  
ATOM    346  CA  GLY L  45      28.039   4.577  35.526  1.00 36.25           C  
ATOM    347  C   GLY L  45      26.774   5.085  36.150  1.00 37.07           C  
ATOM    348  O   GLY L  45      25.763   4.384  36.132  1.00 36.93           O  
ATOM    349  N   GLN L  46      26.775   6.307  36.725  1.00 35.16           N  
ATOM    350  CA  GLN L  46      25.556   6.783  37.332  1.00 35.52           C  
ATOM    351  CB  GLN L  46      25.612   6.868  38.868  1.00 36.92           C  
ATOM    352  CG  GLN L  46      25.724   5.507  39.560  1.00 44.86           C  
ATOM    353  CD  GLN L  46      25.767   5.752  41.061  1.00 49.55           C  
ATOM    354  OE1 GLN L  46      25.622   6.882  41.522  1.00 45.84           O  
ATOM    355  NE2 GLN L  46      25.973   4.664  41.849  1.00 49.19           N  
ATOM    356  C   GLN L  46      25.257   8.168  36.834  1.00 34.26           C  
ATOM    357  O   GLN L  46      26.117   8.846  36.277  1.00 34.10           O  
ATOM    358  N   PRO L  47      24.021   8.582  37.005  1.00 32.14           N  
ATOM    359  CA  PRO L  47      23.602   9.908  36.629  1.00 31.32           C  
ATOM    360  CD  PRO L  47      22.906   7.653  37.051  1.00 32.38           C  
ATOM    361  CB  PRO L  47      22.077   9.863  36.526  1.00 32.55           C  
ATOM    362  CG  PRO L  47      21.676   8.556  37.233  1.00 33.20           C  
ATOM    363  C   PRO L  47      24.112  10.879  37.646  1.00 31.23           C  
ATOM    364  O   PRO L  47      24.489  10.447  38.733  1.00 31.51           O  
ATOM    365  N   PRO L  48      24.150  12.146  37.330  1.00 29.24           N  
ATOM    366  CA  PRO L  48      24.628  13.111  38.279  1.00 29.18           C  
ATOM    367  CD  PRO L  48      24.370  12.567  35.956  1.00 28.10           C  
ATOM    368  CB  PRO L  48      24.830  14.400  37.485  1.00 29.84           C  
ATOM    369  CG  PRO L  48      25.116  13.907  36.055  1.00 30.53           C  
ATOM    370  C   PRO L  48      23.644  13.238  39.403  1.00 30.54           C  
ATOM    371  O   PRO L  48      22.467  12.942  39.198  1.00 30.68           O  
ATOM    372  N   GLN L  49      24.108  13.646  40.603  1.00 29.50           N  
ATOM    373  CA  GLN L  49      23.222  13.790  41.723  1.00 29.75           C  
ATOM    374  CB  GLN L  49      23.535  12.804  42.864  1.00 31.44           C  
ATOM    375  CG  GLN L  49      22.550  12.867  44.035  1.00 37.85           C  
ATOM    376  CD  GLN L  49      22.868  11.708  44.971  1.00 42.37           C  
ATOM    377  OE1 GLN L  49      23.735  10.883  44.686  1.00  0.00           O  
ATOM    378  NE2 GLN L  49      22.136  11.638  46.116  1.00  0.00           N  
ATOM    379  C   GLN L  49      23.371  15.187  42.240  1.00 28.58           C  
ATOM    380  O   GLN L  49      24.487  15.675  42.409  1.00 29.16           O  
ATOM    381  N   LEU L  50      22.233  15.870  42.495  1.00 27.16           N  
ATOM    382  CA  LEU L  50      22.245  17.242  42.940  1.00 27.50           C  
ATOM    383  CB  LEU L  50      20.857  17.905  42.835  1.00 26.74           C  
ATOM    384  CG  LEU L  50      20.805  19.372  43.301  1.00 27.41           C  
ATOM    385  CD1 LEU L  50      21.681  20.276  42.420  1.00 27.67           C  
ATOM    386  CD2 LEU L  50      19.349  19.865  43.389  1.00 27.40           C  
ATOM    387  C   LEU L  50      22.688  17.314  44.380  1.00 28.45           C  
ATOM    388  O   LEU L  50      22.070  16.710  45.255  1.00 27.76           O  
ATOM    389  N   LEU L  51      23.861  17.944  44.628  1.00 27.76           N  
ATOM    390  CA  LEU L  51      24.387  18.197  45.944  1.00 29.64           C  
ATOM    391  CB  LEU L  51      25.921  18.312  45.929  1.00 29.54           C  
ATOM    392  CG  LEU L  51      26.650  17.038  45.470  1.00 32.02           C  
ATOM    393  CD1 LEU L  51      28.175  17.239  45.486  1.00 30.99           C  
ATOM    394  CD2 LEU L  51      26.203  15.809  46.274  1.00 29.17           C  
ATOM    395  C   LEU L  51      23.887  19.469  46.580  1.00 29.99           C  
ATOM    396  O   LEU L  51      23.384  19.460  47.704  1.00 30.49           O  
ATOM    397  N   ILE L  52      24.032  20.605  45.852  1.00 30.26           N  
ATOM    398  CA  ILE L  52      23.748  21.907  46.400  1.00 30.80           C  
ATOM    399  CB  ILE L  52      24.982  22.686  46.776  1.00 30.95           C  
ATOM    400  CG1 ILE L  52      25.722  22.024  47.951  1.00 33.71           C  
ATOM    401  CG2 ILE L  52      24.559  24.132  47.073  1.00 30.43           C  
ATOM    402  CD1 ILE L  52      26.372  20.688  47.615  1.00 35.34           C  
ATOM    403  C   ILE L  52      23.025  22.722  45.379  1.00 30.61           C  
ATOM    404  O   ILE L  52      23.323  22.654  44.187  1.00 31.48           O  
ATOM    405  N   LYS L  53      22.052  23.529  45.848  1.00 29.79           N  
ATOM    406  CA  LYS L  53      21.275  24.368  44.990  1.00 30.69           C  
ATOM    407  CB  LYS L  53      19.773  24.022  45.005  1.00 31.32           C  
ATOM    408  CG  LYS L  53      19.434  22.638  44.448  1.00 33.28           C  
ATOM    409  CD  LYS L  53      18.040  22.142  44.849  1.00  0.00           C  
ATOM    410  CE  LYS L  53      16.892  23.033  44.364  1.00  0.00           C  
ATOM    411  NZ  LYS L  53      15.594  22.469  44.798  1.00  0.00           N1+
ATOM    412  C   LYS L  53      21.367  25.777  45.497  1.00 31.85           C  
ATOM    413  O   LYS L  53      21.583  25.996  46.684  1.00 32.80           O  
ATOM    414  N   TYR L  54      21.340  26.691  44.519  1.00 11.76           N  
ATOM    415  CA  TYR L  54      21.447  28.080  44.778  1.00 10.41           C  
ATOM    416  CB  TYR L  54      20.229  28.645  45.512  1.00 10.44           C  
ATOM    417  CG  TYR L  54      19.129  28.619  44.515  1.00 11.40           C  
ATOM    418  CD1 TYR L  54      18.420  27.463  44.277  1.00 11.07           C  
ATOM    419  CD2 TYR L  54      18.828  29.759  43.811  1.00 10.79           C  
ATOM    420  CE1 TYR L  54      17.403  27.460  43.353  1.00 12.53           C  
ATOM    421  CE2 TYR L  54      17.815  29.764  42.888  1.00  9.38           C  
ATOM    422  CZ  TYR L  54      17.106  28.614  42.666  1.00  9.73           C  
ATOM    423  OH  TYR L  54      16.068  28.635  41.721  1.00 12.89           O  
ATOM    424  C   TYR L  54      22.691  28.376  45.541  1.00  9.83           C  
ATOM    425  O   TYR L  54      22.688  29.142  46.499  1.00 10.80           O  
ATOM    426  N   ALA L  55      23.779  27.713  45.139  1.00  9.40           N  
ATOM    427  CA  ALA L  55      25.111  27.968  45.592  1.00  9.73           C  
ATOM    428  CB  ALA L  55      25.513  29.447  45.452  1.00 13.18           C  
ATOM    429  C   ALA L  55      25.322  27.572  47.020  1.00 10.73           C  
ATOM    430  O   ALA L  55      26.458  27.264  47.387  1.00 11.80           O  
ATOM    431  N   SER L  56      24.274  27.477  47.865  1.00 10.44           N  
ATOM    432  CA  SER L  56      24.656  27.212  49.226  1.00 11.07           C  
ATOM    433  CB  SER L  56      24.787  28.516  50.033  1.00 10.35           C  
ATOM    434  OG  SER L  56      25.163  28.240  51.372  1.00 10.33           O  
ATOM    435  C   SER L  56      23.672  26.336  49.954  1.00 11.63           C  
ATOM    436  O   SER L  56      23.878  26.018  51.125  1.00 13.41           O  
ATOM    437  N   ASN L  57      22.601  25.878  49.294  1.00 34.56           N  
ATOM    438  CA  ASN L  57      21.594  25.119  49.989  1.00 33.89           C  
ATOM    439  CB  ASN L  57      20.159  25.425  49.524  1.00 33.13           C  
ATOM    440  CG  ASN L  57      19.822  26.853  49.934  1.00 34.78           C  
ATOM    441  OD1 ASN L  57      19.949  27.230  51.097  1.00 34.13           O  
ATOM    442  ND2 ASN L  57      19.384  27.676  48.945  1.00 31.84           N  
ATOM    443  C   ASN L  57      21.839  23.667  49.737  1.00 35.44           C  
ATOM    444  O   ASN L  57      21.966  23.231  48.593  1.00 35.04           O  
ATOM    445  N   LEU L  58      21.910  22.880  50.829  1.00 35.04           N  
ATOM    446  CA  LEU L  58      22.188  21.478  50.738  1.00 35.77           C  
ATOM    447  CB  LEU L  58      22.643  20.916  52.099  1.00 35.65           C  
ATOM    448  CG  LEU L  58      23.246  19.504  52.076  1.00 39.20           C  
ATOM    449  CD1 LEU L  58      24.594  19.489  51.334  1.00 39.58           C  
ATOM    450  CD2 LEU L  58      23.360  18.933  53.497  1.00 38.85           C  
ATOM    451  C   LEU L  58      20.931  20.773  50.308  1.00 37.20           C  
ATOM    452  O   LEU L  58      19.848  21.030  50.835  1.00 36.72           O  
ATOM    453  N   GLU L  59      21.058  19.853  49.329  1.00 36.35           N  
ATOM    454  CA  GLU L  59      19.953  19.073  48.843  1.00 36.33           C  
ATOM    455  CB  GLU L  59      20.301  18.269  47.574  1.00 35.98           C  
ATOM    456  CG  GLU L  59      19.198  17.316  47.105  1.00 43.23           C  
ATOM    457  CD  GLU L  59      18.063  18.136  46.515  1.00 49.64           C  
ATOM    458  OE1 GLU L  59      18.130  19.391  46.588  1.00 48.62           O  
ATOM    459  OE2 GLU L  59      17.107  17.514  45.981  1.00 48.59           O1-
ATOM    460  C   GLU L  59      19.598  18.101  49.925  1.00 37.97           C  
ATOM    461  O   GLU L  59      20.449  17.707  50.720  1.00 37.79           O  
ATOM    462  N   SER L  60      18.318  17.696  50.008  1.00 39.50           N  
ATOM    463  CA  SER L  60      17.952  16.810  51.073  1.00 41.47           C  
ATOM    464  CB  SER L  60      16.435  16.574  51.190  1.00 43.00           C  
ATOM    465  OG  SER L  60      15.939  15.964  50.007  1.00 46.92           O  
ATOM    466  C   SER L  60      18.609  15.486  50.847  1.00 41.65           C  
ATOM    467  O   SER L  60      18.695  15.003  49.720  1.00 41.12           O  
ATOM    468  N   GLY L  61      19.101  14.868  51.940  1.00 41.99           N  
ATOM    469  CA  GLY L  61      19.699  13.565  51.865  1.00 41.79           C  
ATOM    470  C   GLY L  61      21.177  13.677  51.649  1.00 41.68           C  
ATOM    471  O   GLY L  61      21.874  12.663  51.639  1.00 43.09           O  
ATOM    472  N   VAL L  62      21.705  14.905  51.477  1.00 38.77           N  
ATOM    473  CA  VAL L  62      23.118  15.052  51.253  1.00 37.21           C  
ATOM    474  CB  VAL L  62      23.449  16.189  50.332  1.00 37.17           C  
ATOM    475  CG1 VAL L  62      24.975  16.305  50.219  1.00 35.80           C  
ATOM    476  CG2 VAL L  62      22.749  15.944  48.986  1.00 38.15           C  
ATOM    477  C   VAL L  62      23.773  15.316  52.576  1.00 37.49           C  
ATOM    478  O   VAL L  62      23.239  16.045  53.412  1.00 35.18           O  
ATOM    479  N   PRO L  63      24.933  14.741  52.780  1.00 36.80           N  
ATOM    480  CA  PRO L  63      25.624  14.893  54.034  1.00 36.89           C  
ATOM    481  CD  PRO L  63      25.242  13.468  52.148  1.00 36.63           C  
ATOM    482  CB  PRO L  63      26.732  13.845  54.031  1.00 37.55           C  
ATOM    483  CG  PRO L  63      26.175  12.733  53.127  1.00 37.95           C  
ATOM    484  C   PRO L  63      26.118  16.290  54.263  1.00 38.18           C  
ATOM    485  O   PRO L  63      26.410  17.002  53.304  1.00 37.14           O  
ATOM    486  N   ALA L  64      26.251  16.660  55.548  1.00 38.37           N  
ATOM    487  CA  ALA L  64      26.647  17.944  56.055  1.00 37.78           C  
ATOM    488  CB  ALA L  64      26.634  18.004  57.591  1.00 38.97           C  
ATOM    489  C   ALA L  64      28.035  18.278  55.610  1.00 38.25           C  
ATOM    490  O   ALA L  64      28.404  19.449  55.551  1.00 36.46           O  
ATOM    491  N   ARG L  65      28.867  17.260  55.330  1.00 36.46           N  
ATOM    492  CA  ARG L  65      30.241  17.509  54.996  1.00 37.26           C  
ATOM    493  CB  ARG L  65      31.084  16.241  54.755  1.00 38.22           C  
ATOM    494  CG  ARG L  65      30.643  15.370  53.580  1.00 41.89           C  
ATOM    495  CD  ARG L  65      31.550  14.155  53.373  1.00 41.90           C  
ATOM    496  NE  ARG L  65      31.026  13.394  52.205  1.00 43.09           N  
ATOM    497  CZ  ARG L  65      30.139  12.373  52.385  1.00 44.33           C  
ATOM    498  NH1 ARG L  65      29.719  12.047  53.641  1.00 41.39           N1+
ATOM    499  NH2 ARG L  65      29.681  11.677  51.303  1.00 41.21           N  
ATOM    500  C   ARG L  65      30.327  18.379  53.772  1.00 36.70           C  
ATOM    501  O   ARG L  65      31.321  19.085  53.600  1.00 36.04           O  
ATOM    502  N   PHE L  66      29.326  18.315  52.863  1.00 34.85           N  
ATOM    503  CA  PHE L  66      29.323  19.123  51.669  1.00 34.89           C  
ATOM    504  CB  PHE L  66      28.429  18.548  50.554  1.00 33.82           C  
ATOM    505  CG  PHE L  66      29.031  17.277  50.065  1.00 33.62           C  
ATOM    506  CD1 PHE L  66      29.998  17.299  49.091  1.00 32.57           C  
ATOM    507  CD2 PHE L  66      28.629  16.063  50.569  1.00 31.52           C  
ATOM    508  CE1 PHE L  66      30.557  16.130  48.633  1.00 33.24           C  
ATOM    509  CE2 PHE L  66      29.186  14.890  50.114  1.00 32.46           C  
ATOM    510  CZ  PHE L  66      30.156  14.922  49.143  1.00 33.00           C  
ATOM    511  C   PHE L  66      28.773  20.489  51.986  1.00 35.54           C  
ATOM    512  O   PHE L  66      27.832  20.625  52.767  1.00 35.82           O  
ATOM    513  N   SER L  67      29.365  21.548  51.384  1.00 34.47           N  
ATOM    514  CA  SER L  67      28.885  22.889  51.597  1.00 35.30           C  
ATOM    515  CB  SER L  67      29.491  23.571  52.837  1.00 35.29           C  
ATOM    516  OG  SER L  67      30.890  23.742  52.669  1.00 37.14           O  
ATOM    517  C   SER L  67      29.263  23.714  50.402  1.00 35.24           C  
ATOM    518  O   SER L  67      30.205  23.376  49.686  1.00 35.66           O  
ATOM    519  N   GLY L  68      28.533  24.828  50.155  1.00 34.18           N  
ATOM    520  CA  GLY L  68      28.838  25.665  49.026  1.00 34.10           C  
ATOM    521  C   GLY L  68      28.751  27.104  49.443  1.00 34.40           C  
ATOM    522  O   GLY L  68      28.040  27.445  50.387  1.00 34.42           O  
ATOM    523  N   SER L  69      29.484  27.989  48.725  1.00 34.66           N  
ATOM    524  CA  SER L  69      29.491  29.396  49.035  1.00 35.69           C  
ATOM    525  CB  SER L  69      30.620  29.803  49.998  1.00 37.10           C  
ATOM    526  OG  SER L  69      30.496  29.118  51.236  1.00 41.79           O  
ATOM    527  C   SER L  69      29.746  30.164  47.769  1.00 37.24           C  
ATOM    528  O   SER L  69      29.994  29.579  46.715  1.00 37.07           O  
ATOM    529  N   GLY L  70      29.697  31.515  47.851  1.00 38.44           N  
ATOM    530  CA  GLY L  70      30.002  32.340  46.707  1.00 38.81           C  
ATOM    531  C   GLY L  70      28.793  33.078  46.215  1.00 40.31           C  
ATOM    532  O   GLY L  70      27.656  32.788  46.581  1.00 39.99           O  
ATOM    533  N   SER L  71      29.050  34.105  45.374  1.00 41.00           N  
ATOM    534  CA  SER L  71      28.021  34.914  44.784  1.00 40.98           C  
ATOM    535  CB  SER L  71      27.548  36.049  45.709  1.00 43.06           C  
ATOM    536  OG  SER L  71      26.533  36.814  45.077  1.00 50.21           O  
ATOM    537  C   SER L  71      28.617  35.543  43.561  1.00 40.71           C  
ATOM    538  O   SER L  71      29.833  35.547  43.381  1.00 40.00           O  
ATOM    539  N   GLY L  72      27.767  36.083  42.666  1.00 39.65           N  
ATOM    540  CA  GLY L  72      28.281  36.742  41.500  1.00 39.23           C  
ATOM    541  C   GLY L  72      28.980  35.749  40.619  1.00 39.29           C  
ATOM    542  O   GLY L  72      28.360  34.828  40.090  1.00 37.89           O  
ATOM    543  N   THR L  73      30.269  36.029  40.338  1.00 37.92           N  
ATOM    544  CA  THR L  73      31.158  35.268  39.498  1.00 38.79           C  
ATOM    545  CB  THR L  73      32.289  36.110  38.984  1.00 41.71           C  
ATOM    546  OG1 THR L  73      31.788  37.234  38.277  1.00 45.72           O  
ATOM    547  CG2 THR L  73      33.138  35.246  38.041  1.00 40.32           C  
ATOM    548  C   THR L  73      31.808  34.069  40.148  1.00 39.86           C  
ATOM    549  O   THR L  73      32.063  33.077  39.464  1.00 40.75           O  
ATOM    550  N   ASP L  74      32.145  34.128  41.459  1.00 39.33           N  
ATOM    551  CA  ASP L  74      32.969  33.089  42.041  1.00 39.61           C  
ATOM    552  CB  ASP L  74      34.180  33.644  42.811  1.00 43.38           C  
ATOM    553  CG  ASP L  74      35.160  34.243  41.814  1.00 58.75           C  
ATOM    554  OD1 ASP L  74      35.398  33.601  40.756  1.00 62.32           O  
ATOM    555  OD2 ASP L  74      35.678  35.358  42.093  1.00 66.31           O1-
ATOM    556  C   ASP L  74      32.215  32.225  43.012  1.00 37.92           C  
ATOM    557  O   ASP L  74      31.523  32.723  43.899  1.00 37.95           O  
ATOM    558  N   PHE L  75      32.372  30.885  42.881  1.00 35.58           N  
ATOM    559  CA  PHE L  75      31.680  29.971  43.754  1.00 34.53           C  
ATOM    560  CB  PHE L  75      30.460  29.300  43.095  1.00 32.78           C  
ATOM    561  CG  PHE L  75      29.468  30.353  42.731  1.00 32.35           C  
ATOM    562  CD1 PHE L  75      29.536  30.987  41.513  1.00 31.38           C  
ATOM    563  CD2 PHE L  75      28.467  30.710  43.603  1.00 33.11           C  
ATOM    564  CE1 PHE L  75      28.621  31.957  41.174  1.00 33.08           C  
ATOM    565  CE2 PHE L  75      27.551  31.678  43.268  1.00 31.89           C  
ATOM    566  CZ  PHE L  75      27.623  32.306  42.049  1.00 32.71           C  
ATOM    567  C   PHE L  75      32.617  28.855  44.127  1.00 34.60           C  
ATOM    568  O   PHE L  75      33.550  28.546  43.386  1.00 34.66           O  
ATOM    569  N   THR L  76      32.390  28.222  45.302  1.00 33.55           N  
ATOM    570  CA  THR L  76      33.233  27.139  45.730  1.00 34.62           C  
ATOM    571  CB  THR L  76      34.207  27.529  46.804  1.00 37.74           C  
ATOM    572  OG1 THR L  76      33.508  27.974  47.957  1.00 54.93           O  
ATOM    573  CG2 THR L  76      35.125  28.639  46.277  1.00 49.75           C  
ATOM    574  C   THR L  76      32.395  26.045  46.324  1.00 34.59           C  
ATOM    575  O   THR L  76      31.336  26.286  46.904  1.00 34.98           O  
ATOM    576  N   LEU L  77      32.872  24.792  46.169  1.00 32.80           N  
ATOM    577  CA  LEU L  77      32.278  23.630  46.768  1.00 32.16           C  
ATOM    578  CB  LEU L  77      32.027  22.499  45.756  1.00 30.94           C  
ATOM    579  CG  LEU L  77      31.408  21.229  46.365  1.00 32.37           C  
ATOM    580  CD1 LEU L  77      29.990  21.492  46.892  1.00 32.99           C  
ATOM    581  CD2 LEU L  77      31.475  20.054  45.377  1.00 30.85           C  
ATOM    582  C   LEU L  77      33.290  23.117  47.744  1.00 33.00           C  
ATOM    583  O   LEU L  77      34.452  22.926  47.389  1.00 32.23           O  
ATOM    584  N   ASN L  78      32.876  22.890  49.009  1.00 32.43           N  
ATOM    585  CA  ASN L  78      33.797  22.398  50.001  1.00 33.60           C  
ATOM    586  CB  ASN L  78      33.935  23.299  51.243  1.00 35.24           C  
ATOM    587  CG  ASN L  78      34.855  24.465  50.916  1.00 49.32           C  
ATOM    588  OD1 ASN L  78      36.044  24.279  50.661  1.00 50.85           O  
ATOM    589  ND2 ASN L  78      34.301  25.705  50.927  1.00 47.58           N  
ATOM    590  C   ASN L  78      33.326  21.071  50.503  1.00 33.17           C  
ATOM    591  O   ASN L  78      32.135  20.866  50.740  1.00 34.14           O  
ATOM    592  N   ILE L  79      34.277  20.124  50.654  1.00 32.48           N  
ATOM    593  CA  ILE L  79      33.980  18.827  51.193  1.00 32.99           C  
ATOM    594  CB  ILE L  79      34.229  17.719  50.213  1.00 33.90           C  
ATOM    595  CG1 ILE L  79      33.381  17.914  48.947  1.00 32.58           C  
ATOM    596  CG2 ILE L  79      33.961  16.383  50.923  1.00 31.62           C  
ATOM    597  CD1 ILE L  79      33.798  17.006  47.789  1.00 31.63           C  
ATOM    598  C   ILE L  79      34.924  18.607  52.335  1.00 36.91           C  
ATOM    599  O   ILE L  79      36.140  18.674  52.161  1.00 35.97           O  
ATOM    600  N   HIS L  80      34.386  18.356  53.547  1.00 37.90           N  
ATOM    601  CA  HIS L  80      35.228  18.097  54.681  1.00 39.17           C  
ATOM    602  ND1 HIS L  80      36.209  19.099  57.811  1.00 53.97           N  
ATOM    603  CG  HIS L  80      36.671  19.135  56.515  1.00 51.82           C  
ATOM    604  CB  HIS L  80      35.790  19.380  55.323  1.00 41.68           C  
ATOM    605  NE2 HIS L  80      38.399  18.730  57.911  1.00 55.65           N  
ATOM    606  CD2 HIS L  80      38.011  18.907  56.594  1.00 54.41           C  
ATOM    607  CE1 HIS L  80      37.282  18.855  58.604  1.00 55.67           C  
ATOM    608  C   HIS L  80      34.397  17.398  55.714  1.00 40.55           C  
ATOM    609  O   HIS L  80      33.314  17.873  56.045  1.00 39.86           O  
ATOM    610  N   PRO L  81      34.839  16.287  56.249  1.00 40.24           N  
ATOM    611  CA  PRO L  81      36.061  15.647  55.845  1.00 39.77           C  
ATOM    612  CD  PRO L  81      34.477  15.949  57.614  1.00 45.42           C  
ATOM    613  CB  PRO L  81      36.524  14.809  57.038  1.00 39.23           C  
ATOM    614  CG  PRO L  81      35.271  14.673  57.921  1.00 47.34           C  
ATOM    615  C   PRO L  81      35.820  14.818  54.625  1.00 39.45           C  
ATOM    616  O   PRO L  81      34.713  14.311  54.457  1.00 38.47           O  
ATOM    617  N   VAL L  82      36.856  14.639  53.786  1.00 37.40           N  
ATOM    618  CA  VAL L  82      36.748  13.853  52.594  1.00 36.09           C  
ATOM    619  CB  VAL L  82      37.924  14.025  51.673  1.00 37.94           C  
ATOM    620  CG1 VAL L  82      37.819  13.003  50.530  1.00 36.76           C  
ATOM    621  CG2 VAL L  82      37.953  15.485  51.192  1.00 36.81           C  
ATOM    622  C   VAL L  82      36.682  12.412  52.990  1.00 36.70           C  
ATOM    623  O   VAL L  82      37.370  11.974  53.911  1.00 36.81           O  
ATOM    624  N   GLU L  83      35.829  11.639  52.283  1.00 35.23           N  
ATOM    625  CA  GLU L  83      35.639  10.246  52.575  1.00 34.95           C  
ATOM    626  CB  GLU L  83      34.216   9.933  53.069  1.00 35.88           C  
ATOM    627  CG  GLU L  83      33.943  10.593  54.420  1.00 44.10           C  
ATOM    628  CD  GLU L  83      32.534  10.247  54.859  1.00 51.48           C  
ATOM    629  OE1 GLU L  83      31.727   9.821  53.994  1.00 53.67           O  
ATOM    630  OE2 GLU L  83      32.247  10.400  56.076  1.00 51.01           O1-
ATOM    631  C   GLU L  83      35.884   9.474  51.312  1.00 34.14           C  
ATOM    632  O   GLU L  83      35.947  10.043  50.225  1.00 32.80           O  
ATOM    633  N   ALA L  84      36.029   8.139  51.433  1.00 32.66           N  
ATOM    634  CA  ALA L  84      36.337   7.275  50.323  1.00 32.60           C  
ATOM    635  CB  ALA L  84      36.461   5.800  50.738  1.00 33.40           C  
ATOM    636  C   ALA L  84      35.242   7.369  49.307  1.00 33.05           C  
ATOM    637  O   ALA L  84      35.484   7.340  48.102  1.00 31.41           O  
ATOM    638  N   GLU L  85      34.002   7.509  49.794  1.00 31.84           N  
ATOM    639  CA  GLU L  85      32.790   7.568  49.027  1.00 33.37           C  
ATOM    640  CB  GLU L  85      31.603   7.792  49.975  1.00 34.36           C  
ATOM    641  CG  GLU L  85      30.265   8.062  49.302  1.00 39.92           C  
ATOM    642  CD  GLU L  85      29.240   8.242  50.414  1.00 50.46           C  
ATOM    643  OE1 GLU L  85      29.549   7.845  51.568  1.00 54.42           O  
ATOM    644  OE2 GLU L  85      28.134   8.770  50.127  1.00 55.17           O1-
ATOM    645  C   GLU L  85      32.841   8.727  48.072  1.00 32.54           C  
ATOM    646  O   GLU L  85      32.244   8.680  46.998  1.00 32.01           O  
ATOM    647  N   ASP L  86      33.553   9.797  48.455  1.00 31.55           N  
ATOM    648  CA  ASP L  86      33.629  11.051  47.757  1.00 30.87           C  
ATOM    649  CB  ASP L  86      34.311  12.143  48.596  1.00 33.35           C  
ATOM    650  CG  ASP L  86      33.337  12.492  49.712  1.00 36.10           C  
ATOM    651  OD1 ASP L  86      32.115  12.253  49.518  1.00 35.71           O  
ATOM    652  OD2 ASP L  86      33.793  12.998  50.771  1.00 34.80           O1-
ATOM    653  C   ASP L  86      34.313  10.967  46.422  1.00 32.01           C  
ATOM    654  O   ASP L  86      34.211  11.912  45.640  1.00 30.11           O  
ATOM    655  N   THR L  87      35.093   9.907  46.132  1.00 30.46           N  
ATOM    656  CA  THR L  87      35.729   9.867  44.842  1.00 31.31           C  
ATOM    657  CB  THR L  87      36.560   8.633  44.616  1.00 29.25           C  
ATOM    658  OG1 THR L  87      37.212   8.711  43.357  1.00  0.00           O  
ATOM    659  CG2 THR L  87      35.665   7.383  44.680  1.00  0.00           C  
ATOM    660  C   THR L  87      34.668   9.946  43.782  1.00 31.14           C  
ATOM    661  O   THR L  87      33.768   9.109  43.713  1.00 32.65           O  
ATOM    662  N   ALA L  88      34.748  10.988  42.926  1.00 29.46           N  
ATOM    663  CA  ALA L  88      33.765  11.188  41.895  1.00 29.87           C  
ATOM    664  CB  ALA L  88      32.343  11.398  42.439  1.00 28.47           C  
ATOM    665  C   ALA L  88      34.139  12.433  41.148  1.00 30.30           C  
ATOM    666  O   ALA L  88      35.176  13.040  41.414  1.00 29.53           O  
ATOM    667  N   THR L  89      33.309  12.820  40.156  1.00 28.83           N  
ATOM    668  CA  THR L  89      33.546  14.030  39.421  1.00 30.21           C  
ATOM    669  CB  THR L  89      33.439  13.854  37.936  1.00 30.35           C  
ATOM    670  OG1 THR L  89      34.375  12.882  37.493  1.00 31.19           O  
ATOM    671  CG2 THR L  89      33.719  15.207  37.261  1.00 28.01           C  
ATOM    672  C   THR L  89      32.490  15.004  39.851  1.00 30.65           C  
ATOM    673  O   THR L  89      31.331  14.635  40.022  1.00 31.53           O  
ATOM    674  N   TYR L  90      32.873  16.284  40.049  1.00 29.67           N  
ATOM    675  CA  TYR L  90      31.936  17.265  40.526  1.00 29.01           C  
ATOM    676  CB  TYR L  90      32.387  17.956  41.822  1.00 28.84           C  
ATOM    677  CG  TYR L  90      32.475  16.915  42.886  1.00 29.44           C  
ATOM    678  CD1 TYR L  90      33.623  16.175  43.053  1.00 28.00           C  
ATOM    679  CD2 TYR L  90      31.410  16.676  43.721  1.00 28.90           C  
ATOM    680  CE1 TYR L  90      33.708  15.216  44.035  1.00 30.44           C  
ATOM    681  CE2 TYR L  90      31.491  15.718  44.703  1.00 26.97           C  
ATOM    682  CZ  TYR L  90      32.640  14.985  44.864  1.00 31.05           C  
ATOM    683  OH  TYR L  90      32.714  14.004  45.877  1.00 31.12           O  
ATOM    684  C   TYR L  90      31.780  18.329  39.483  1.00 29.97           C  
ATOM    685  O   TYR L  90      32.761  18.780  38.892  1.00 29.88           O  
ATOM    686  N   TYR L  91      30.518  18.750  39.231  1.00 29.01           N  
ATOM    687  CA  TYR L  91      30.230  19.726  38.213  1.00 28.98           C  
ATOM    688  CB  TYR L  91      29.329  19.188  37.085  1.00 28.22           C  
ATOM    689  CG  TYR L  91      30.022  18.149  36.275  1.00 27.92           C  
ATOM    690  CD1 TYR L  91      30.794  18.515  35.196  1.00 28.14           C  
ATOM    691  CD2 TYR L  91      29.892  16.812  36.580  1.00 27.33           C  
ATOM    692  CE1 TYR L  91      31.429  17.566  34.434  1.00 28.14           C  
ATOM    693  CE2 TYR L  91      30.526  15.858  35.820  1.00 28.51           C  
ATOM    694  CZ  TYR L  91      31.296  16.235  34.745  1.00 28.48           C  
ATOM    695  OH  TYR L  91      31.948  15.262  33.961  1.00 29.81           O  
ATOM    696  C   TYR L  91      29.416  20.847  38.787  1.00 29.76           C  
ATOM    697  O   TYR L  91      28.508  20.628  39.589  1.00 30.45           O  
ATOM    698  N   CYS L  92      29.739  22.094  38.388  1.00 30.11           N  
ATOM    699  CA  CYS L  92      28.913  23.215  38.729  1.00 31.45           C  
ATOM    700  CB  CYS L  92      29.696  24.522  39.029  1.00 32.55           C  
ATOM    701  SG  CYS L  92      30.833  25.060  37.713  1.00 36.05           S  
ATOM    702  C   CYS L  92      27.989  23.421  37.559  1.00 31.23           C  
ATOM    703  O   CYS L  92      28.286  22.981  36.448  1.00 30.71           O  
ATOM    704  N   GLN L  93      26.816  24.054  37.789  1.00 30.83           N  
ATOM    705  CA  GLN L  93      25.855  24.299  36.742  1.00 30.56           C  
ATOM    706  CB  GLN L  93      24.676  23.318  36.769  1.00 30.85           C  
ATOM    707  CG  GLN L  93      23.630  23.625  35.699  1.00 30.79           C  
ATOM    708  CD  GLN L  93      22.279  23.164  36.223  1.00 33.14           C  
ATOM    709  OE1 GLN L  93      22.158  22.732  37.368  1.00 33.21           O  
ATOM    710  NE2 GLN L  93      21.223  23.293  35.378  1.00 31.21           N  
ATOM    711  C   GLN L  93      25.208  25.625  37.010  1.00 31.05           C  
ATOM    712  O   GLN L  93      24.960  25.966  38.165  1.00 30.59           O  
ATOM    713  N   HIS L  94      24.891  26.409  35.954  1.00 32.43           N  
ATOM    714  CA  HIS L  94      24.220  27.650  36.229  1.00 33.44           C  
ATOM    715  ND1 HIS L  94      23.846  30.071  33.978  1.00 50.49           N  
ATOM    716  CG  HIS L  94      24.908  29.351  34.476  1.00 34.61           C  
ATOM    717  CB  HIS L  94      25.024  28.920  35.904  1.00 33.41           C  
ATOM    718  NE2 HIS L  94      25.242  29.742  32.282  1.00 33.12           N  
ATOM    719  CD2 HIS L  94      25.750  29.158  33.427  1.00 44.55           C  
ATOM    720  CE1 HIS L  94      24.096  30.278  32.662  1.00 44.42           C  
ATOM    721  C   HIS L  94      22.976  27.712  35.420  1.00 34.90           C  
ATOM    722  O   HIS L  94      22.876  27.072  34.373  1.00 35.07           O  
ATOM    723  N   SER L  95      21.968  28.381  36.023  1.00 14.19           N  
ATOM    724  CA  SER L  95      20.687  28.495  35.408  1.00 16.34           C  
ATOM    725  CB  SER L  95      19.604  27.728  36.183  1.00 15.54           C  
ATOM    726  OG  SER L  95      19.499  28.238  37.504  1.00 11.83           O  
ATOM    727  C   SER L  95      20.307  29.934  35.420  1.00 17.77           C  
ATOM    728  O   SER L  95      19.188  30.287  35.794  1.00 17.50           O  
ATOM    729  N   TRP L  96      21.247  30.807  35.019  1.00 18.70           N  
ATOM    730  CA  TRP L  96      20.957  32.203  34.908  1.00 19.91           C  
ATOM    731  CB  TRP L  96      22.215  33.055  34.676  1.00 20.78           C  
ATOM    732  CG  TRP L  96      21.920  34.533  34.550  1.00 21.28           C  
ATOM    733  CD2 TRP L  96      21.712  35.415  35.663  1.00 22.47           C  
ATOM    734  CD1 TRP L  96      21.778  35.290  33.425  1.00 23.00           C  
ATOM    735  NE1 TRP L  96      21.500  36.594  33.770  1.00 23.80           N  
ATOM    736  CE2 TRP L  96      21.457  36.683  35.142  1.00 23.06           C  
ATOM    737  CE3 TRP L  96      21.731  35.186  37.008  1.00 22.15           C  
ATOM    738  CZ2 TRP L  96      21.219  37.748  35.966  1.00 22.57           C  
ATOM    739  CZ3 TRP L  96      21.491  36.259  37.835  1.00 21.65           C  
ATOM    740  CH2 TRP L  96      21.242  37.514  37.323  1.00 23.08           C  
ATOM    741  C   TRP L  96      20.041  32.394  33.738  1.00 19.89           C  
ATOM    742  O   TRP L  96      19.072  33.154  33.800  1.00 19.21           O  
ATOM    743  N   GLU L  97      20.360  31.703  32.624  1.00 18.59           N  
ATOM    744  CA  GLU L  97      19.605  31.788  31.408  1.00 17.23           C  
ATOM    745  CB  GLU L  97      19.923  33.047  30.580  1.00 12.26           C  
ATOM    746  CG  GLU L  97      21.388  33.167  30.160  1.00 20.29           C  
ATOM    747  CD  GLU L  97      21.536  34.461  29.374  1.00 26.28           C  
ATOM    748  OE1 GLU L  97      20.537  35.227  29.316  1.00 25.94           O  
ATOM    749  OE2 GLU L  97      22.646  34.703  28.829  1.00 29.68           O1-
ATOM    750  C   GLU L  97      19.947  30.585  30.586  1.00 17.55           C  
ATOM    751  O   GLU L  97      20.746  29.746  31.000  1.00 20.20           O  
ATOM    752  N   ILE L  98      19.319  30.451  29.401  1.00 16.71           N  
ATOM    753  CA  ILE L  98      19.587  29.340  28.528  1.00 15.90           C  
ATOM    754  CB  ILE L  98      18.427  28.917  27.668  1.00 14.64           C  
ATOM    755  CG1 ILE L  98      18.015  30.036  26.695  1.00  7.08           C  
ATOM    756  CG2 ILE L  98      17.299  28.443  28.598  1.00 14.37           C  
ATOM    757  CD1 ILE L  98      17.107  29.549  25.567  1.00 12.01           C  
ATOM    758  C   ILE L  98      20.693  29.746  27.608  1.00 17.01           C  
ATOM    759  O   ILE L  98      20.791  30.912  27.224  1.00 20.07           O  
ATOM    760  N   PRO L  99      21.549  28.823  27.253  1.00 17.02           N  
ATOM    761  CA  PRO L  99      21.449  27.470  27.722  1.00 16.80           C  
ATOM    762  CD  PRO L  99      22.250  28.908  25.983  1.00 14.29           C  
ATOM    763  CB  PRO L  99      22.177  26.602  26.691  1.00 16.62           C  
ATOM    764  CG  PRO L  99      23.043  27.593  25.896  1.00 14.49           C  
ATOM    765  C   PRO L  99      22.025  27.346  29.087  1.00 16.17           C  
ATOM    766  O   PRO L  99      22.927  28.113  29.425  1.00 18.34           O  
ATOM    767  N   TYR L 100      21.537  26.380  29.887  1.00 15.01           N  
ATOM    768  CA  TYR L 100      22.131  26.230  31.176  1.00 12.09           C  
ATOM    769  CB  TYR L 100      21.364  25.309  32.142  1.00 12.98           C  
ATOM    770  CG  TYR L 100      19.932  25.714  32.183  1.00 13.47           C  
ATOM    771  CD1 TYR L 100      19.549  26.971  32.595  1.00 14.73           C  
ATOM    772  CD2 TYR L 100      18.964  24.801  31.834  1.00 14.82           C  
ATOM    773  CE1 TYR L 100      18.218  27.314  32.631  1.00 14.90           C  
ATOM    774  CE2 TYR L 100      17.633  25.136  31.869  1.00 13.22           C  
ATOM    775  CZ  TYR L 100      17.259  26.395  32.269  1.00 14.52           C  
ATOM    776  OH  TYR L 100      15.891  26.739  32.305  1.00 16.06           O  
ATOM    777  C   TYR L 100      23.403  25.518  30.877  1.00 10.95           C  
ATOM    778  O   TYR L 100      23.404  24.514  30.167  1.00 10.60           O  
ATOM    779  N   THR L 101      24.537  26.027  31.389  1.00 33.90           N  
ATOM    780  CA  THR L 101      25.748  25.329  31.085  1.00 33.34           C  
ATOM    781  CB  THR L 101      26.808  26.206  30.487  1.00 34.13           C  
ATOM    782  OG1 THR L 101      27.169  27.230  31.402  1.00 38.91           O  
ATOM    783  CG2 THR L 101      26.274  26.823  29.183  1.00 34.46           C  
ATOM    784  C   THR L 101      26.323  24.728  32.321  1.00 31.92           C  
ATOM    785  O   THR L 101      25.991  25.104  33.443  1.00 29.35           O  
ATOM    786  N   PHE L 102      27.215  23.741  32.109  1.00 30.14           N  
ATOM    787  CA  PHE L 102      27.883  23.054  33.171  1.00 29.79           C  
ATOM    788  CB  PHE L 102      27.829  21.516  33.067  1.00 29.35           C  
ATOM    789  CG  PHE L 102      26.455  21.000  33.329  1.00 29.65           C  
ATOM    790  CD1 PHE L 102      25.509  20.953  32.334  1.00 29.75           C  
ATOM    791  CD2 PHE L 102      26.116  20.537  34.576  1.00 29.71           C  
ATOM    792  CE1 PHE L 102      24.246  20.464  32.586  1.00 31.51           C  
ATOM    793  CE2 PHE L 102      24.857  20.047  34.831  1.00 30.66           C  
ATOM    794  CZ  PHE L 102      23.914  20.009  33.836  1.00 31.59           C  
ATOM    795  C   PHE L 102      29.337  23.391  33.070  1.00 30.86           C  
ATOM    796  O   PHE L 102      29.835  23.773  32.011  1.00 29.52           O  
ATOM    797  N   GLY L 103      30.056  23.277  34.203  1.00 30.67           N  
ATOM    798  CA  GLY L 103      31.474  23.481  34.195  1.00 29.74           C  
ATOM    799  C   GLY L 103      32.071  22.218  33.645  1.00 30.69           C  
ATOM    800  O   GLY L 103      31.372  21.228  33.442  1.00 30.30           O  
ATOM    801  N   GLY L 104      33.395  22.235  33.396  1.00 31.33           N  
ATOM    802  CA  GLY L 104      34.140  21.142  32.830  1.00 30.77           C  
ATOM    803  C   GLY L 104      34.156  19.963  33.758  1.00 31.68           C  
ATOM    804  O   GLY L 104      34.254  18.819  33.317  1.00 31.03           O  
ATOM    805  N   GLY L 105      34.135  20.208  35.080  1.00 30.06           N  
ATOM    806  CA  GLY L 105      34.143  19.116  36.009  1.00 30.06           C  
ATOM    807  C   GLY L 105      35.484  19.036  36.666  1.00 31.85           C  
ATOM    808  O   GLY L 105      36.504  19.429  36.099  1.00 32.99           O  
ATOM    809  N   THR L 106      35.489  18.540  37.922  1.00 31.77           N  
ATOM    810  CA  THR L 106      36.700  18.338  38.659  1.00 31.01           C  
ATOM    811  CB  THR L 106      36.815  19.232  39.860  1.00 32.33           C  
ATOM    812  OG1 THR L 106      36.762  20.594  39.464  1.00 33.36           O  
ATOM    813  CG2 THR L 106      38.142  18.939  40.583  1.00 30.29           C  
ATOM    814  C   THR L 106      36.655  16.931  39.162  1.00 31.76           C  
ATOM    815  O   THR L 106      35.705  16.535  39.835  1.00 32.31           O  
ATOM    816  N   LYS L 107      37.691  16.129  38.849  1.00 31.87           N  
ATOM    817  CA  LYS L 107      37.700  14.767  39.294  1.00 33.90           C  
ATOM    818  CB  LYS L 107      38.453  13.825  38.341  1.00 35.07           C  
ATOM    819  CG  LYS L 107      38.357  12.347  38.719  1.00 39.92           C  
ATOM    820  CD  LYS L 107      38.906  11.405  37.642  1.00 45.11           C  
ATOM    821  CE  LYS L 107      38.889   9.927  38.043  1.00 51.35           C  
ATOM    822  NZ  LYS L 107      39.468   9.102  36.958  1.00 55.65           N1+
ATOM    823  C   LYS L 107      38.401  14.734  40.616  1.00 33.86           C  
ATOM    824  O   LYS L 107      39.494  15.278  40.766  1.00 34.33           O  
ATOM    825  N   LEU L 108      37.774  14.089  41.621  1.00 32.74           N  
ATOM    826  CA  LEU L 108      38.362  14.028  42.926  1.00 32.14           C  
ATOM    827  CB  LEU L 108      37.357  14.346  44.051  1.00 32.61           C  
ATOM    828  CG  LEU L 108      37.952  14.292  45.469  1.00 35.12           C  
ATOM    829  CD1 LEU L 108      39.021  15.376  45.677  1.00 33.06           C  
ATOM    830  CD2 LEU L 108      36.850  14.345  46.535  1.00 36.21           C  
ATOM    831  C   LEU L 108      38.869  12.637  43.153  1.00 32.26           C  
ATOM    832  O   LEU L 108      38.120  11.664  43.058  1.00 31.29           O  
ATOM    833  N   GLU L 109      40.177  12.518  43.460  1.00 31.53           N  
ATOM    834  CA  GLU L 109      40.792  11.245  43.709  1.00 32.32           C  
ATOM    835  CB  GLU L 109      42.094  11.036  42.917  1.00 34.30           C  
ATOM    836  CG  GLU L 109      41.879  10.941  41.406  1.00 42.95           C  
ATOM    837  CD  GLU L 109      43.236  10.821  40.728  1.00 54.08           C  
ATOM    838  OE1 GLU L 109      44.267  10.886  41.448  1.00 54.48           O  
ATOM    839  OE2 GLU L 109      43.262  10.667  39.478  1.00 53.87           O1-
ATOM    840  C   GLU L 109      41.152  11.214  45.158  1.00 31.81           C  
ATOM    841  O   GLU L 109      41.457  12.245  45.756  1.00 32.23           O  
ATOM    842  N   ILE L 110      41.127  10.013  45.766  1.00 30.22           N  
ATOM    843  CA  ILE L 110      41.417   9.932  47.167  1.00 31.72           C  
ATOM    844  CB  ILE L 110      40.455   9.057  47.921  1.00 31.46           C  
ATOM    845  CG1 ILE L 110      39.016   9.565  47.729  1.00 30.46           C  
ATOM    846  CG2 ILE L 110      40.897   9.018  49.397  1.00 28.20           C  
ATOM    847  CD1 ILE L 110      38.811  11.010  48.174  1.00 37.05           C  
ATOM    848  C   ILE L 110      42.780   9.346  47.329  1.00 33.32           C  
ATOM    849  O   ILE L 110      43.112   8.328  46.723  1.00 34.01           O  
ATOM    850  N   LYS L 111      43.622  10.012  48.139  1.00 32.50           N  
ATOM    851  CA  LYS L 111      44.930   9.499  48.407  1.00 33.87           C  
ATOM    852  CB  LYS L 111      45.901  10.539  48.989  1.00 34.99           C  
ATOM    853  CG  LYS L 111      46.504  11.481  47.945  1.00 40.09           C  
ATOM    854  CD  LYS L 111      47.205  12.695  48.558  1.00 34.53           C  
ATOM    855  CE  LYS L 111      48.248  13.340  47.643  1.00 36.99           C  
ATOM    856  NZ  LYS L 111      47.661  13.638  46.318  1.00 37.85           N1+
ATOM    857  C   LYS L 111      44.747   8.416  49.457  1.00 34.07           C  
ATOM    858  O   LYS L 111      44.191   8.737  50.540  1.00 34.53           O  
ATOM    859  OXT LYS L 111      45.150   7.254  49.184  1.00  0.00           O1-
TER     860      LYS L 111 
ATOM    861  N   GLN H 112       7.981   7.804  45.680  1.00 56.52           N1+
ATOM    862  CA  GLN H 112       8.970   8.857  45.370  1.00 55.82           C  
ATOM    863  CB  GLN H 112      10.368   8.444  45.863  1.00 56.79           C  
ATOM    864  CG  GLN H 112      10.932   7.215  45.143  1.00 64.63           C  
ATOM    865  CD  GLN H 112      12.305   6.923  45.728  1.00 75.88           C  
ATOM    866  OE1 GLN H 112      12.663   7.443  46.783  1.00 75.60           O  
ATOM    867  NE2 GLN H 112      13.093   6.066  45.027  1.00 74.85           N  
ATOM    868  C   GLN H 112       9.014   9.094  43.897  1.00 53.27           C  
ATOM    869  O   GLN H 112       8.482   8.306  43.117  1.00 52.94           O  
ATOM    870  N   VAL H 113       9.642  10.211  43.479  1.00 44.44           N  
ATOM    871  CA  VAL H 113       9.705  10.534  42.086  1.00 42.45           C  
ATOM    872  CB  VAL H 113      10.123  11.955  41.826  1.00 42.19           C  
ATOM    873  CG1 VAL H 113      10.298  12.164  40.312  1.00 38.71           C  
ATOM    874  CG2 VAL H 113       9.082  12.895  42.460  1.00 40.50           C  
ATOM    875  C   VAL H 113      10.699   9.627  41.433  1.00 42.54           C  
ATOM    876  O   VAL H 113      11.719   9.278  42.025  1.00 42.80           O  
ATOM    877  N   LYS H 114      10.401   9.184  40.190  1.00 41.80           N  
ATOM    878  CA  LYS H 114      11.322   8.321  39.509  1.00 41.26           C  
ATOM    879  CB  LYS H 114      11.019   6.832  39.744  1.00 42.15           C  
ATOM    880  CG  LYS H 114      12.150   5.892  39.339  1.00 49.90           C  
ATOM    881  CD  LYS H 114      12.002   4.496  39.942  1.00 58.06           C  
ATOM    882  CE  LYS H 114      13.260   3.638  39.810  1.00 72.92           C  
ATOM    883  NZ  LYS H 114      13.410   3.154  38.421  1.00 78.16           N1+
ATOM    884  C   LYS H 114      11.224   8.567  38.034  1.00 39.87           C  
ATOM    885  O   LYS H 114      10.137   8.774  37.494  1.00 39.14           O  
ATOM    886  N   LEU H 115      12.385   8.559  37.342  1.00 37.50           N  
ATOM    887  CA  LEU H 115      12.425   8.747  35.915  1.00 36.27           C  
ATOM    888  CB  LEU H 115      13.315   9.929  35.490  1.00 34.72           C  
ATOM    889  CG  LEU H 115      12.864  11.290  36.060  1.00 35.67           C  
ATOM    890  CD1 LEU H 115      13.792  12.422  35.590  1.00 32.57           C  
ATOM    891  CD2 LEU H 115      11.381  11.570  35.751  1.00 34.17           C  
ATOM    892  C   LEU H 115      13.054   7.510  35.343  1.00 37.52           C  
ATOM    893  O   LEU H 115      14.210   7.209  35.639  1.00 36.76           O  
ATOM    894  N   GLN H 116      12.307   6.770  34.492  1.00 36.12           N  
ATOM    895  CA  GLN H 116      12.779   5.535  33.913  1.00 36.68           C  
ATOM    896  CB  GLN H 116      11.709   4.429  33.924  1.00 38.64           C  
ATOM    897  CG  GLN H 116      11.268   3.968  35.311  1.00 56.09           C  
ATOM    898  CD  GLN H 116      12.236   2.897  35.770  1.00 67.90           C  
ATOM    899  OE1 GLN H 116      11.833   1.844  36.264  1.00 67.74           O  
ATOM    900  NE2 GLN H 116      13.557   3.170  35.602  1.00 79.72           N  
ATOM    901  C   GLN H 116      13.033   5.763  32.453  1.00 36.71           C  
ATOM    902  O   GLN H 116      12.130   6.186  31.734  1.00 35.65           O  
ATOM    903  N   GLN H 117      14.255   5.453  31.966  1.00 35.06           N  
ATOM    904  CA  GLN H 117      14.545   5.640  30.566  1.00 32.38           C  
ATOM    905  CB  GLN H 117      15.873   6.355  30.267  1.00 32.11           C  
ATOM    906  CG  GLN H 117      15.879   7.826  30.675  1.00 32.05           C  
ATOM    907  CD  GLN H 117      17.088   8.482  30.022  1.00 33.14           C  
ATOM    908  OE1 GLN H 117      18.071   8.808  30.683  1.00 32.55           O  
ATOM    909  NE2 GLN H 117      17.013   8.677  28.677  1.00 31.15           N  
ATOM    910  C   GLN H 117      14.611   4.314  29.873  1.00 31.94           C  
ATOM    911  O   GLN H 117      14.714   3.264  30.504  1.00 31.79           O  
ATOM    912  N   SER H 118      14.537   4.349  28.526  1.00 31.28           N  
ATOM    913  CA  SER H 118      14.591   3.172  27.703  1.00 33.10           C  
ATOM    914  CB  SER H 118      14.131   3.428  26.258  1.00 32.76           C  
ATOM    915  OG  SER H 118      14.909   4.462  25.672  1.00 30.94           O  
ATOM    916  C   SER H 118      16.003   2.663  27.680  1.00 33.78           C  
ATOM    917  O   SER H 118      16.933   3.349  28.099  1.00 32.73           O  
ATOM    918  N   GLY H 119      16.191   1.425  27.177  1.00 32.17           N  
ATOM    919  CA  GLY H 119      17.469   0.762  27.208  1.00 32.06           C  
ATOM    920  C   GLY H 119      18.371   1.256  26.115  1.00 32.03           C  
ATOM    921  O   GLY H 119      18.014   2.087  25.281  1.00 31.03           O  
ATOM    922  N   PRO H 120      19.556   0.700  26.133  1.00 32.81           N  
ATOM    923  CA  PRO H 120      20.624   1.041  25.225  1.00 33.30           C  
ATOM    924  CD  PRO H 120      19.773  -0.586  26.776  1.00 30.19           C  
ATOM    925  CB  PRO H 120      21.772   0.102  25.592  1.00 33.03           C  
ATOM    926  CG  PRO H 120      21.048  -1.149  26.126  1.00 32.28           C  
ATOM    927  C   PRO H 120      20.209   0.846  23.799  1.00 34.10           C  
ATOM    928  O   PRO H 120      19.416  -0.053  23.523  1.00 32.95           O  
ATOM    929  N   GLU H 121      20.739   1.677  22.875  1.00 34.27           N  
ATOM    930  CA  GLU H 121      20.342   1.571  21.499  1.00 35.13           C  
ATOM    931  CB  GLU H 121      19.529   2.792  21.031  1.00 37.43           C  
ATOM    932  CG  GLU H 121      18.234   3.036  21.809  1.00 43.28           C  
ATOM    933  CD  GLU H 121      17.126   2.170  21.226  1.00 51.81           C  
ATOM    934  OE1 GLU H 121      17.421   1.370  20.299  1.00 54.23           O  
ATOM    935  OE2 GLU H 121      15.965   2.301  21.697  1.00 49.99           O1-
ATOM    936  C   GLU H 121      21.566   1.537  20.629  1.00 34.95           C  
ATOM    937  O   GLU H 121      22.557   2.218  20.893  1.00 33.64           O  
ATOM    938  N   LEU H 122      21.509   0.717  19.558  1.00 33.21           N  
ATOM    939  CA  LEU H 122      22.553   0.627  18.575  1.00 32.59           C  
ATOM    940  CB  LEU H 122      23.089  -0.803  18.388  1.00 30.49           C  
ATOM    941  CG  LEU H 122      24.197  -0.932  17.324  1.00 32.50           C  
ATOM    942  CD1 LEU H 122      25.467  -0.168  17.730  1.00 29.75           C  
ATOM    943  CD2 LEU H 122      24.465  -2.405  16.978  1.00 32.12           C  
ATOM    944  C   LEU H 122      21.940   1.036  17.272  1.00 32.66           C  
ATOM    945  O   LEU H 122      20.920   0.484  16.862  1.00 34.42           O  
ATOM    946  N   LYS H 123      22.541   2.027  16.582  1.00 32.63           N  
ATOM    947  CA  LYS H 123      21.972   2.476  15.344  1.00 32.79           C  
ATOM    948  CB  LYS H 123      21.250   3.830  15.460  1.00 34.20           C  
ATOM    949  CG  LYS H 123      19.987   3.810  16.322  1.00 25.42           C  
ATOM    950  CD  LYS H 123      18.880   2.906  15.777  1.00 27.48           C  
ATOM    951  CE  LYS H 123      17.612   2.930  16.633  1.00 34.51           C  
ATOM    952  NZ  LYS H 123      16.582   2.044  16.047  1.00 38.79           N1+
ATOM    953  C   LYS H 123      23.078   2.696  14.362  1.00 33.65           C  
ATOM    954  O   LYS H 123      24.224   2.942  14.732  1.00 32.97           O  
ATOM    955  N   LYS H 124      22.739   2.588  13.062  1.00 33.07           N  
ATOM    956  CA  LYS H 124      23.671   2.844  12.004  1.00 33.55           C  
ATOM    957  CB  LYS H 124      23.338   2.080  10.710  1.00 34.30           C  
ATOM    958  CG  LYS H 124      23.417   0.560  10.888  1.00 35.60           C  
ATOM    959  CD  LYS H 124      22.328  -0.008  11.802  1.00 38.49           C  
ATOM    960  CE  LYS H 124      22.541  -1.472  12.193  1.00 41.77           C  
ATOM    961  NZ  LYS H 124      22.415  -2.340  11.002  1.00 48.07           N1+
ATOM    962  C   LYS H 124      23.595   4.313  11.729  1.00 33.48           C  
ATOM    963  O   LYS H 124      22.616   4.966  12.087  1.00 33.26           O  
ATOM    964  N   PRO H 125      24.599   4.872  11.118  1.00 33.75           N  
ATOM    965  CA  PRO H 125      24.575   6.280  10.851  1.00 33.48           C  
ATOM    966  CD  PRO H 125      25.952   4.356  11.202  1.00 32.94           C  
ATOM    967  CB  PRO H 125      26.003   6.661  10.446  1.00 34.51           C  
ATOM    968  CG  PRO H 125      26.744   5.315  10.299  1.00 35.91           C  
ATOM    969  C   PRO H 125      23.517   6.625   9.855  1.00 35.28           C  
ATOM    970  O   PRO H 125      23.277   5.838   8.941  1.00 32.79           O  
ATOM    971  N   GLY H 126      22.862   7.791  10.029  1.00 34.19           N  
ATOM    972  CA  GLY H 126      21.848   8.228   9.114  1.00 33.45           C  
ATOM    973  C   GLY H 126      20.506   7.783   9.607  1.00 33.50           C  
ATOM    974  O   GLY H 126      19.477   8.224   9.098  1.00 34.04           O  
ATOM    975  N   GLU H 127      20.477   6.902  10.625  1.00 33.70           N  
ATOM    976  CA  GLU H 127      19.233   6.400  11.139  1.00 33.34           C  
ATOM    977  CB  GLU H 127      19.327   5.001  11.771  1.00 32.47           C  
ATOM    978  CG  GLU H 127      19.602   3.900  10.747  1.00 24.91           C  
ATOM    979  CD  GLU H 127      19.579   2.567  11.479  1.00 28.01           C  
ATOM    980  OE1 GLU H 127      20.125   2.506  12.613  1.00 29.34           O  
ATOM    981  OE2 GLU H 127      19.011   1.593  10.915  1.00 29.82           O1-
ATOM    982  C   GLU H 127      18.719   7.340  12.184  1.00 34.38           C  
ATOM    983  O   GLU H 127      19.348   8.349  12.499  1.00 33.33           O  
ATOM    984  N   THR H 128      17.512   7.041  12.710  1.00 34.51           N  
ATOM    985  CA  THR H 128      16.894   7.851  13.721  1.00 33.92           C  
ATOM    986  CB  THR H 128      15.529   8.338  13.330  1.00 36.40           C  
ATOM    987  OG1 THR H 128      15.591   9.089  12.128  1.00 30.98           O  
ATOM    988  CG2 THR H 128      14.988   9.219  14.462  1.00 25.96           C  
ATOM    989  C   THR H 128      16.698   6.996  14.938  1.00 33.06           C  
ATOM    990  O   THR H 128      16.576   5.776  14.840  1.00 32.24           O  
ATOM    991  N   VAL H 129      16.697   7.625  16.134  1.00 32.42           N  
ATOM    992  CA  VAL H 129      16.472   6.902  17.355  1.00 32.56           C  
ATOM    993  CB  VAL H 129      17.730   6.690  18.148  1.00 33.04           C  
ATOM    994  CG1 VAL H 129      18.291   8.064  18.549  1.00 33.26           C  
ATOM    995  CG2 VAL H 129      17.422   5.775  19.342  1.00 32.52           C  
ATOM    996  C   VAL H 129      15.527   7.707  18.200  1.00 33.06           C  
ATOM    997  O   VAL H 129      15.539   8.937  18.165  1.00 32.59           O  
ATOM    998  N   LYS H 130      14.653   7.018  18.966  1.00 34.01           N  
ATOM    999  CA  LYS H 130      13.737   7.690  19.845  1.00 35.41           C  
ATOM   1000  CB  LYS H 130      12.256   7.514  19.466  1.00 36.97           C  
ATOM   1001  CG  LYS H 130      11.309   8.235  20.429  1.00 38.73           C  
ATOM   1002  CD  LYS H 130       9.868   8.372  19.932  1.00 42.24           C  
ATOM   1003  CE  LYS H 130       9.478   9.805  19.566  1.00 44.36           C  
ATOM   1004  NZ  LYS H 130       8.043   9.862  19.203  1.00 46.62           N1+
ATOM   1005  C   LYS H 130      13.912   7.102  21.211  1.00 35.56           C  
ATOM   1006  O   LYS H 130      13.795   5.890  21.392  1.00 37.40           O  
ATOM   1007  N   ILE H 131      14.166   7.966  22.217  1.00 34.79           N  
ATOM   1008  CA  ILE H 131      14.420   7.524  23.562  1.00 34.76           C  
ATOM   1009  CB  ILE H 131      15.678   8.109  24.130  1.00 36.57           C  
ATOM   1010  CG1 ILE H 131      16.884   7.738  23.256  1.00 26.97           C  
ATOM   1011  CG2 ILE H 131      15.816   7.635  25.583  1.00 27.16           C  
ATOM   1012  CD1 ILE H 131      18.128   8.565  23.573  1.00 29.43           C  
ATOM   1013  C   ILE H 131      13.296   8.018  24.425  1.00 33.16           C  
ATOM   1014  O   ILE H 131      12.780   9.112  24.210  1.00 33.19           O  
ATOM   1015  N   SER H 132      12.889   7.217  25.432  1.00 32.57           N  
ATOM   1016  CA  SER H 132      11.775   7.596  26.264  1.00 31.87           C  
ATOM   1017  CB  SER H 132      10.671   6.526  26.312  1.00 32.91           C  
ATOM   1018  OG  SER H 132      11.167   5.337  26.910  1.00 35.89           O  
ATOM   1019  C   SER H 132      12.225   7.812  27.680  1.00 32.97           C  
ATOM   1020  O   SER H 132      13.232   7.261  28.127  1.00 33.05           O  
ATOM   1021  N   CYS H 133      11.479   8.674  28.409  0.90 32.25           N  
ATOM   1022  CA  CYS H 133      11.727   8.944  29.801  0.90 33.00           C  
ATOM   1023  CB  CYS H 133      12.380  10.328  30.037  0.90 33.64           C  
ATOM   1024  SG  CYS H 133      12.707  10.705  31.788  0.90 35.49           S  
ATOM   1025  C   CYS H 133      10.381   8.914  30.470  0.90 34.03           C  
ATOM   1026  O   CYS H 133       9.536   9.773  30.219  0.90 32.74           O  
ATOM   1027  N   LYS H 134      10.150   7.921  31.354  1.00 35.40           N  
ATOM   1028  CA  LYS H 134       8.859   7.769  31.967  1.00 36.47           C  
ATOM   1029  CB  LYS H 134       8.420   6.298  32.027  1.00 38.41           C  
ATOM   1030  CG  LYS H 134       6.939   6.102  32.330  1.00 44.88           C  
ATOM   1031  CD  LYS H 134       6.440   4.710  31.943  1.00 49.97           C  
ATOM   1032  CE  LYS H 134       4.935   4.512  32.130  1.00 53.12           C  
ATOM   1033  NZ  LYS H 134       4.602   4.474  33.570  1.00 57.41           N1+
ATOM   1034  C   LYS H 134       8.923   8.296  33.367  1.00 37.37           C  
ATOM   1035  O   LYS H 134       9.796   7.918  34.144  1.00 35.92           O  
ATOM   1036  N   ALA H 135       7.970   9.178  33.736  1.00 36.37           N  
ATOM   1037  CA  ALA H 135       7.994   9.777  35.042  1.00 36.07           C  
ATOM   1038  CB  ALA H 135       7.776  11.300  35.023  1.00 39.38           C  
ATOM   1039  C   ALA H 135       6.907   9.186  35.880  1.00 36.71           C  
ATOM   1040  O   ALA H 135       5.856   8.799  35.371  1.00 37.50           O  
ATOM   1041  N   SER H 136       7.172   9.073  37.202  1.00 36.30           N  
ATOM   1042  CA  SER H 136       6.207   8.558  38.133  1.00 37.05           C  
ATOM   1043  CB  SER H 136       6.395   7.067  38.468  1.00 38.06           C  
ATOM   1044  OG  SER H 136       6.252   6.268  37.305  1.00 40.94           O  
ATOM   1045  C   SER H 136       6.414   9.262  39.438  1.00 38.32           C  
ATOM   1046  O   SER H 136       7.487   9.802  39.703  1.00 38.93           O  
ATOM   1047  N   GLY H 137       5.377   9.229  40.298  1.00 27.39           N  
ATOM   1048  CA  GLY H 137       5.507   9.718  41.638  1.00 28.30           C  
ATOM   1049  C   GLY H 137       5.025  11.124  41.751  1.00 28.69           C  
ATOM   1050  O   GLY H 137       4.754  11.592  42.856  1.00 29.89           O  
ATOM   1051  N   TYR H 138       4.908  11.842  40.620  1.00 28.10           N  
ATOM   1052  CA  TYR H 138       4.463  13.197  40.731  1.00 28.24           C  
ATOM   1053  CB  TYR H 138       5.607  14.232  40.847  1.00 27.07           C  
ATOM   1054  CG  TYR H 138       6.409  14.309  39.591  1.00 26.63           C  
ATOM   1055  CD1 TYR H 138       6.050  15.190  38.601  1.00 27.18           C  
ATOM   1056  CD2 TYR H 138       7.524  13.526  39.400  1.00 26.46           C  
ATOM   1057  CE1 TYR H 138       6.772  15.288  37.438  1.00 26.49           C  
ATOM   1058  CE2 TYR H 138       8.255  13.618  38.235  1.00 26.10           C  
ATOM   1059  CZ  TYR H 138       7.881  14.500  37.250  1.00 26.60           C  
ATOM   1060  OH  TYR H 138       8.621  14.601  36.052  1.00 24.73           O  
ATOM   1061  C   TYR H 138       3.614  13.519  39.545  1.00 28.50           C  
ATOM   1062  O   TYR H 138       3.391  12.678  38.673  1.00 28.04           O  
ATOM   1063  N   THR H 139       3.088  14.761  39.510  1.00 33.05           N  
ATOM   1064  CA  THR H 139       2.267  15.158  38.411  1.00 34.42           C  
ATOM   1065  CB  THR H 139       1.393  16.340  38.715  1.00 36.27           C  
ATOM   1066  OG1 THR H 139       0.538  16.051  39.811  1.00 39.80           O  
ATOM   1067  CG2 THR H 139       0.560  16.667  37.465  1.00 37.50           C  
ATOM   1068  C   THR H 139       3.200  15.540  37.309  1.00 33.20           C  
ATOM   1069  O   THR H 139       3.960  16.501  37.406  1.00 32.37           O  
ATOM   1070  N   PHE H 140       3.110  14.790  36.200  1.00 33.16           N  
ATOM   1071  CA  PHE H 140       3.982  14.893  35.069  1.00 31.84           C  
ATOM   1072  CB  PHE H 140       3.582  13.855  34.001  1.00 25.43           C  
ATOM   1073  CG  PHE H 140       4.414  14.009  32.779  1.00 24.46           C  
ATOM   1074  CD1 PHE H 140       5.733  13.623  32.761  1.00 24.31           C  
ATOM   1075  CD2 PHE H 140       3.845  14.514  31.634  1.00 25.15           C  
ATOM   1076  CE1 PHE H 140       6.482  13.767  31.617  1.00 24.06           C  
ATOM   1077  CE2 PHE H 140       4.590  14.659  30.490  1.00 24.99           C  
ATOM   1078  CZ  PHE H 140       5.912  14.285  30.478  1.00 24.56           C  
ATOM   1079  C   PHE H 140       3.912  16.277  34.499  1.00 31.35           C  
ATOM   1080  O   PHE H 140       4.927  16.851  34.107  1.00 30.73           O  
ATOM   1081  N   THR H 141       2.700  16.849  34.456  1.00 32.65           N  
ATOM   1082  CA  THR H 141       2.413  18.131  33.888  1.00 32.79           C  
ATOM   1083  CB  THR H 141       0.935  18.369  33.752  1.00 28.64           C  
ATOM   1084  OG1 THR H 141       0.698  19.531  32.978  1.00 29.41           O  
ATOM   1085  CG2 THR H 141       0.310  18.527  35.147  1.00 28.41           C  
ATOM   1086  C   THR H 141       3.011  19.259  34.683  1.00 31.86           C  
ATOM   1087  O   THR H 141       3.179  20.357  34.159  1.00 32.00           O  
ATOM   1088  N   ASP H 142       3.283  19.059  35.984  1.00 27.42           N  
ATOM   1089  CA  ASP H 142       3.763  20.116  36.838  1.00 27.22           C  
ATOM   1090  CB  ASP H 142       3.761  19.730  38.325  1.00 36.00           C  
ATOM   1091  CG  ASP H 142       2.310  19.649  38.780  1.00 38.58           C  
ATOM   1092  OD1 ASP H 142       1.420  20.161  38.050  1.00 41.04           O  
ATOM   1093  OD2 ASP H 142       2.076  19.065  39.869  1.00 39.62           O1-
ATOM   1094  C   ASP H 142       5.148  20.603  36.503  1.00 27.18           C  
ATOM   1095  O   ASP H 142       5.425  21.789  36.674  1.00 27.46           O  
ATOM   1096  N   TYR H 143       6.074  19.737  36.046  1.00 26.11           N  
ATOM   1097  CA  TYR H 143       7.410  20.243  35.868  1.00 25.23           C  
ATOM   1098  CB  TYR H 143       8.423  19.621  36.839  1.00 26.37           C  
ATOM   1099  CG  TYR H 143       8.015  20.006  38.218  1.00 27.47           C  
ATOM   1100  CD1 TYR H 143       8.440  21.190  38.778  1.00 27.89           C  
ATOM   1101  CD2 TYR H 143       7.200  19.176  38.951  1.00 27.42           C  
ATOM   1102  CE1 TYR H 143       8.059  21.538  40.054  1.00 28.21           C  
ATOM   1103  CE2 TYR H 143       6.816  19.518  40.226  1.00 28.18           C  
ATOM   1104  CZ  TYR H 143       7.246  20.701  40.780  1.00 28.81           C  
ATOM   1105  OH  TYR H 143       6.853  21.052  42.088  1.00 33.83           O  
ATOM   1106  C   TYR H 143       7.894  19.943  34.486  1.00 24.72           C  
ATOM   1107  O   TYR H 143       7.506  18.962  33.856  1.00 24.63           O  
ATOM   1108  N   SER H 144       8.767  20.814  33.956  1.00 34.58           N  
ATOM   1109  CA  SER H 144       9.268  20.534  32.643  1.00 34.07           C  
ATOM   1110  CB  SER H 144       9.836  21.699  31.805  1.00 41.96           C  
ATOM   1111  OG  SER H 144      11.247  21.769  31.944  1.00  0.00           O  
ATOM   1112  C   SER H 144      10.369  19.528  32.772  1.00 34.70           C  
ATOM   1113  O   SER H 144      10.856  19.237  33.870  1.00 34.04           O  
ATOM   1114  N   MET H 145      10.777  18.964  31.617  1.00 33.76           N  
ATOM   1115  CA  MET H 145      11.793  17.958  31.593  1.00 33.66           C  
ATOM   1116  CB  MET H 145      11.303  16.630  30.987  1.00 34.76           C  
ATOM   1117  CG  MET H 145      12.300  15.479  31.112  1.00 45.28           C  
ATOM   1118  SD  MET H 145      12.515  14.865  32.810  1.00 49.47           S  
ATOM   1119  CE  MET H 145      10.835  14.193  32.971  1.00 48.89           C  
ATOM   1120  C   MET H 145      12.927  18.447  30.748  1.00 33.61           C  
ATOM   1121  O   MET H 145      12.719  19.061  29.703  1.00 33.45           O  
ATOM   1122  N   HIS H 146      14.169  18.172  31.195  1.00 31.34           N  
ATOM   1123  CA  HIS H 146      15.350  18.619  30.510  1.00 31.64           C  
ATOM   1124  ND1 HIS H 146      15.875  21.876  31.419  1.00 48.06           N  
ATOM   1125  CG  HIS H 146      15.733  20.633  31.995  1.00 34.77           C  
ATOM   1126  CB  HIS H 146      16.321  19.370  31.435  1.00 30.87           C  
ATOM   1127  NE2 HIS H 146      14.636  22.160  33.243  1.00 49.54           N  
ATOM   1128  CD2 HIS H 146      14.974  20.826  33.108  1.00 49.32           C  
ATOM   1129  CE1 HIS H 146      15.200  22.751  32.204  1.00 53.12           C  
ATOM   1130  C   HIS H 146      16.074  17.415  29.980  1.00 32.33           C  
ATOM   1131  O   HIS H 146      15.909  16.302  30.480  1.00 31.32           O  
ATOM   1132  N   TRP H 147      16.876  17.612  28.911  1.00 30.73           N  
ATOM   1133  CA  TRP H 147      17.659  16.542  28.361  1.00 30.97           C  
ATOM   1134  CB  TRP H 147      17.282  16.193  26.912  1.00 31.89           C  
ATOM   1135  CG  TRP H 147      15.896  15.601  26.798  1.00 31.93           C  
ATOM   1136  CD2 TRP H 147      15.601  14.198  26.898  1.00 31.55           C  
ATOM   1137  CD1 TRP H 147      14.704  16.234  26.605  1.00 31.72           C  
ATOM   1138  NE1 TRP H 147      13.683  15.314  26.586  1.00 33.35           N  
ATOM   1139  CE2 TRP H 147      14.221  14.057  26.762  1.00 31.74           C  
ATOM   1140  CE3 TRP H 147      16.414  13.117  27.086  1.00 32.35           C  
ATOM   1141  CZ2 TRP H 147      13.626  12.827  26.810  1.00 32.02           C  
ATOM   1142  CZ3 TRP H 147      15.810  11.880  27.137  1.00 32.83           C  
ATOM   1143  CH2 TRP H 147      14.444  11.735  27.002  1.00 32.01           C  
ATOM   1144  C   TRP H 147      19.098  16.965  28.395  1.00 31.23           C  
ATOM   1145  O   TRP H 147      19.421  18.121  28.115  1.00 31.16           O  
ATOM   1146  N   VAL H 148      19.997  16.025  28.764  1.00 29.45           N  
ATOM   1147  CA  VAL H 148      21.404  16.311  28.872  1.00 29.91           C  
ATOM   1148  CB  VAL H 148      21.894  16.330  30.292  1.00 31.05           C  
ATOM   1149  CG1 VAL H 148      23.416  16.548  30.291  1.00 30.56           C  
ATOM   1150  CG2 VAL H 148      21.111  17.405  31.063  1.00 30.23           C  
ATOM   1151  C   VAL H 148      22.170  15.239  28.160  1.00 31.03           C  
ATOM   1152  O   VAL H 148      21.808  14.062  28.205  1.00 30.57           O  
ATOM   1153  N   LYS H 149      23.273  15.635  27.487  1.00 29.70           N  
ATOM   1154  CA  LYS H 149      24.087  14.710  26.748  1.00 29.66           C  
ATOM   1155  CB  LYS H 149      24.368  15.186  25.311  1.00 29.89           C  
ATOM   1156  CG  LYS H 149      25.236  14.230  24.489  1.00 29.68           C  
ATOM   1157  CD  LYS H 149      25.373  14.639  23.020  1.00 28.96           C  
ATOM   1158  CE  LYS H 149      26.378  13.791  22.236  1.00 31.19           C  
ATOM   1159  NZ  LYS H 149      26.563  14.348  20.876  1.00 29.17           N1+
ATOM   1160  C   LYS H 149      25.425  14.580  27.409  1.00 31.06           C  
ATOM   1161  O   LYS H 149      25.996  15.564  27.878  1.00 30.83           O  
ATOM   1162  N   GLN H 150      25.948  13.336  27.480  1.00 31.47           N  
ATOM   1163  CA  GLN H 150      27.272  13.127  28.000  1.00 31.27           C  
ATOM   1164  CB  GLN H 150      27.291  12.624  29.459  1.00 32.33           C  
ATOM   1165  CG  GLN H 150      28.700  12.516  30.053  1.00 32.33           C  
ATOM   1166  CD  GLN H 150      28.581  12.300  31.557  1.00 33.71           C  
ATOM   1167  OE1 GLN H 150      27.747  11.529  32.027  1.00 34.12           O  
ATOM   1168  NE2 GLN H 150      29.435  13.014  32.336  1.00 29.87           N  
ATOM   1169  C   GLN H 150      27.968  12.111  27.131  1.00 32.72           C  
ATOM   1170  O   GLN H 150      27.604  10.936  27.108  1.00 31.05           O  
ATOM   1171  N   ALA H 151      29.004  12.552  26.386  1.00 32.82           N  
ATOM   1172  CA  ALA H 151      29.763  11.672  25.535  1.00 34.94           C  
ATOM   1173  CB  ALA H 151      30.610  12.415  24.490  1.00 35.42           C  
ATOM   1174  C   ALA H 151      30.688  10.890  26.413  1.00 37.27           C  
ATOM   1175  O   ALA H 151      31.001  11.318  27.523  1.00 36.04           O  
ATOM   1176  N   PRO H 152      31.120   9.742  25.957  1.00 40.47           N  
ATOM   1177  CA  PRO H 152      31.972   8.899  26.749  1.00 40.86           C  
ATOM   1178  CD  PRO H 152      31.224   9.449  24.537  1.00 41.27           C  
ATOM   1179  CB  PRO H 152      32.377   7.751  25.829  1.00 42.31           C  
ATOM   1180  CG  PRO H 152      32.342   8.396  24.430  1.00 42.64           C  
ATOM   1181  C   PRO H 152      33.164   9.648  27.270  1.00 41.07           C  
ATOM   1182  O   PRO H 152      33.900  10.235  26.478  1.00 40.36           O  
ATOM   1183  N   GLY H 153      33.369   9.630  28.604  1.00 40.67           N  
ATOM   1184  CA  GLY H 153      34.525  10.218  29.219  1.00 40.13           C  
ATOM   1185  C   GLY H 153      34.484  11.711  29.116  1.00 40.68           C  
ATOM   1186  O   GLY H 153      35.518  12.365  29.253  1.00 41.10           O  
ATOM   1187  N   LYS H 154      33.297  12.307  28.894  1.00 38.40           N  
ATOM   1188  CA  LYS H 154      33.269  13.735  28.739  1.00 37.73           C  
ATOM   1189  CB  LYS H 154      32.828  14.187  27.336  1.00 39.17           C  
ATOM   1190  CG  LYS H 154      33.867  13.861  26.262  1.00 47.16           C  
ATOM   1191  CD  LYS H 154      33.339  13.947  24.831  1.00 52.35           C  
ATOM   1192  CE  LYS H 154      34.393  13.609  23.775  1.00 39.89           C  
ATOM   1193  NZ  LYS H 154      33.754  13.517  22.445  1.00 40.55           N1+
ATOM   1194  C   LYS H 154      32.329  14.338  29.735  1.00 36.42           C  
ATOM   1195  O   LYS H 154      31.790  13.654  30.605  1.00 34.56           O  
ATOM   1196  N   GLY H 155      32.135  15.670  29.625  1.00 34.33           N  
ATOM   1197  CA  GLY H 155      31.327  16.428  30.541  1.00 33.69           C  
ATOM   1198  C   GLY H 155      29.887  16.408  30.120  1.00 34.19           C  
ATOM   1199  O   GLY H 155      29.481  15.646  29.244  1.00 34.33           O  
ATOM   1200  N   LEU H 156      29.076  17.280  30.758  1.00 33.74           N  
ATOM   1201  CA  LEU H 156      27.653  17.329  30.568  1.00 33.12           C  
ATOM   1202  CB  LEU H 156      26.921  17.525  31.906  1.00 32.85           C  
ATOM   1203  CG  LEU H 156      27.143  16.368  32.899  1.00 32.79           C  
ATOM   1204  CD1 LEU H 156      26.518  16.673  34.270  1.00 32.86           C  
ATOM   1205  CD2 LEU H 156      26.639  15.035  32.321  1.00 31.84           C  
ATOM   1206  C   LEU H 156      27.300  18.496  29.696  1.00 34.77           C  
ATOM   1207  O   LEU H 156      27.858  19.583  29.828  1.00 35.83           O  
ATOM   1208  N   LYS H 157      26.352  18.282  28.760  1.00 33.78           N  
ATOM   1209  CA  LYS H 157      25.926  19.345  27.897  1.00 34.84           C  
ATOM   1210  CB  LYS H 157      26.374  19.129  26.441  1.00 36.29           C  
ATOM   1211  CG  LYS H 157      26.253  20.366  25.552  1.00 42.73           C  
ATOM   1212  CD  LYS H 157      27.038  20.244  24.245  1.00 49.02           C  
ATOM   1213  CE  LYS H 157      26.931  21.480  23.350  1.00 34.86           C  
ATOM   1214  NZ  LYS H 157      27.820  21.335  22.176  1.00 36.76           N1+
ATOM   1215  C   LYS H 157      24.426  19.372  27.931  1.00 34.58           C  
ATOM   1216  O   LYS H 157      23.773  18.339  27.802  1.00 33.92           O  
ATOM   1217  N   TRP H 158      23.834  20.572  28.099  1.00 32.78           N  
ATOM   1218  CA  TRP H 158      22.405  20.670  28.200  1.00 32.11           C  
ATOM   1219  CB  TRP H 158      21.950  21.840  29.083  1.00 31.34           C  
ATOM   1220  CG  TRP H 158      20.456  21.990  29.197  1.00 32.51           C  
ATOM   1221  CD2 TRP H 158      19.712  23.100  28.673  1.00 31.23           C  
ATOM   1222  CD1 TRP H 158      19.556  21.178  29.820  1.00 33.64           C  
ATOM   1223  NE1 TRP H 158      18.295  21.718  29.727  1.00 32.20           N  
ATOM   1224  CE2 TRP H 158      18.375  22.901  29.021  1.00 31.96           C  
ATOM   1225  CE3 TRP H 158      20.110  24.197  27.966  1.00 30.62           C  
ATOM   1226  CZ2 TRP H 158      17.413  23.803  28.665  1.00 32.48           C  
ATOM   1227  CZ3 TRP H 158      19.136  25.100  27.602  1.00 33.27           C  
ATOM   1228  CH2 TRP H 158      17.814  24.906  27.945  1.00 32.95           C  
ATOM   1229  C   TRP H 158      21.835  20.874  26.830  1.00 31.12           C  
ATOM   1230  O   TRP H 158      22.214  21.806  26.126  1.00 29.93           O  
ATOM   1231  N   LEU H 159      20.958  19.934  26.410  1.00 30.03           N  
ATOM   1232  CA  LEU H 159      20.279  19.902  25.141  1.00 30.51           C  
ATOM   1233  CB  LEU H 159      19.667  18.521  24.846  1.00 30.83           C  
ATOM   1234  CG  LEU H 159      20.694  17.374  24.838  1.00 19.79           C  
ATOM   1235  CD1 LEU H 159      20.055  16.053  24.375  1.00 43.94           C  
ATOM   1236  CD2 LEU H 159      21.946  17.753  24.040  1.00  0.00           C  
ATOM   1237  C   LEU H 159      19.146  20.885  25.041  1.00 32.09           C  
ATOM   1238  O   LEU H 159      18.971  21.536  24.012  1.00 32.71           O  
ATOM   1239  N   GLY H 160      18.317  20.993  26.099  1.00 32.32           N  
ATOM   1240  CA  GLY H 160      17.154  21.842  26.054  1.00 31.61           C  
ATOM   1241  C   GLY H 160      16.107  21.255  26.962  1.00 32.13           C  
ATOM   1242  O   GLY H 160      16.369  20.293  27.685  1.00 31.66           O  
ATOM   1243  N   ARG H 161      14.883  21.832  26.950  1.00 31.73           N  
ATOM   1244  CA  ARG H 161      13.834  21.359  27.810  1.00 32.75           C  
ATOM   1245  CB  ARG H 161      13.666  22.213  29.074  1.00 33.43           C  
ATOM   1246  CG  ARG H 161      13.364  23.678  28.755  1.00 33.86           C  
ATOM   1247  CD  ARG H 161      12.972  24.512  29.973  1.00 49.09           C  
ATOM   1248  NE  ARG H 161      12.792  25.912  29.500  1.00 49.34           N  
ATOM   1249  CZ  ARG H 161      11.616  26.295  28.925  1.00 55.51           C  
ATOM   1250  NH1 ARG H 161      10.614  25.385  28.748  1.00 44.28           N1+
ATOM   1251  NH2 ARG H 161      11.446  27.588  28.522  1.00 52.46           N  
ATOM   1252  C   ARG H 161      12.516  21.412  27.094  1.00 34.23           C  
ATOM   1253  O   ARG H 161      12.366  22.071  26.068  1.00 33.43           O  
ATOM   1254  N   ILE H 162      11.519  20.678  27.632  1.00 34.35           N  
ATOM   1255  CA  ILE H 162      10.199  20.679  27.073  1.00 34.96           C  
ATOM   1256  CB  ILE H 162       9.834  19.372  26.432  1.00 35.01           C  
ATOM   1257  CG1 ILE H 162       8.503  19.492  25.672  1.00 36.56           C  
ATOM   1258  CG2 ILE H 162       9.865  18.278  27.512  1.00 34.13           C  
ATOM   1259  CD1 ILE H 162       8.243  18.326  24.718  1.00 34.21           C  
ATOM   1260  C   ILE H 162       9.215  20.962  28.168  1.00 37.52           C  
ATOM   1261  O   ILE H 162       9.326  20.434  29.275  1.00 36.56           O  
ATOM   1262  N   ASN H 163       8.221  21.825  27.868  1.00 36.99           N  
ATOM   1263  CA  ASN H 163       7.209  22.154  28.832  1.00 37.89           C  
ATOM   1264  CB  ASN H 163       6.542  23.516  28.570  1.00 38.07           C  
ATOM   1265  CG  ASN H 163       5.694  23.891  29.777  1.00 39.09           C  
ATOM   1266  OD1 ASN H 163       5.147  23.032  30.466  1.00 38.83           O  
ATOM   1267  ND2 ASN H 163       5.579  25.220  30.042  1.00 36.57           N  
ATOM   1268  C   ASN H 163       6.160  21.099  28.699  1.00 38.34           C  
ATOM   1269  O   ASN H 163       5.587  20.901  27.631  1.00 38.61           O  
ATOM   1270  N   THR H 164       5.892  20.450  29.834  1.00 35.24           N  
ATOM   1271  CA  THR H 164       4.966  19.372  29.949  1.00 35.52           C  
ATOM   1272  CB  THR H 164       5.092  18.662  31.265  1.00 29.45           C  
ATOM   1273  OG1 THR H 164       4.816  19.553  32.334  1.00 25.56           O  
ATOM   1274  CG2 THR H 164       6.526  18.109  31.384  1.00 24.38           C  
ATOM   1275  C   THR H 164       3.549  19.838  29.783  1.00 36.48           C  
ATOM   1276  O   THR H 164       2.693  19.053  29.377  1.00 37.14           O  
ATOM   1277  N   GLU H 165       3.219  21.078  30.204  1.00 39.12           N  
ATOM   1278  CA  GLU H 165       1.859  21.512  30.023  1.00 40.63           C  
ATOM   1279  CB  GLU H 165       1.519  22.818  30.764  1.00 65.86           C  
ATOM   1280  CG  GLU H 165       1.440  22.697  32.284  1.00 68.51           C  
ATOM   1281  CD  GLU H 165       0.950  24.039  32.809  1.00 69.52           C  
ATOM   1282  OE1 GLU H 165       1.671  25.054  32.618  1.00 71.39           O  
ATOM   1283  OE2 GLU H 165      -0.163  24.068  33.398  1.00 68.06           O1-
ATOM   1284  C   GLU H 165       1.556  21.796  28.579  1.00 40.50           C  
ATOM   1285  O   GLU H 165       0.619  21.244  28.001  1.00 41.00           O  
ATOM   1286  N   THR H 166       2.344  22.713  27.983  1.00 38.47           N  
ATOM   1287  CA  THR H 166       2.156  23.194  26.641  1.00 38.58           C  
ATOM   1288  CB  THR H 166       2.828  24.517  26.424  1.00 41.77           C  
ATOM   1289  OG1 THR H 166       4.234  24.396  26.590  1.00 32.53           O  
ATOM   1290  CG2 THR H 166       2.264  25.505  27.459  1.00 32.69           C  
ATOM   1291  C   THR H 166       2.649  22.237  25.601  1.00 38.50           C  
ATOM   1292  O   THR H 166       2.013  22.035  24.568  1.00 38.57           O  
ATOM   1293  N   GLY H 167       3.814  21.617  25.850  1.00 39.84           N  
ATOM   1294  CA  GLY H 167       4.407  20.746  24.880  1.00 39.19           C  
ATOM   1295  C   GLY H 167       5.437  21.527  24.123  1.00 38.75           C  
ATOM   1296  O   GLY H 167       6.132  20.974  23.272  1.00 38.47           O  
ATOM   1297  N   GLU H 168       5.575  22.841  24.407  1.00 41.95           N  
ATOM   1298  CA  GLU H 168       6.560  23.580  23.672  1.00 42.30           C  
ATOM   1299  CB  GLU H 168       6.448  25.108  23.811  1.00 44.58           C  
ATOM   1300  CG  GLU H 168       5.273  25.714  23.044  1.00 48.04           C  
ATOM   1301  CD  GLU H 168       5.592  25.672  21.555  1.00 44.97           C  
ATOM   1302  OE1 GLU H 168       5.966  24.576  21.058  1.00 48.18           O  
ATOM   1303  OE2 GLU H 168       5.458  26.736  20.894  1.00 48.46           O1-
ATOM   1304  C   GLU H 168       7.926  23.182  24.132  1.00 42.60           C  
ATOM   1305  O   GLU H 168       8.173  22.991  25.320  1.00 40.90           O  
ATOM   1306  N   ALA H 169       8.864  23.055  23.174  1.00 41.68           N  
ATOM   1307  CA  ALA H 169      10.198  22.667  23.517  1.00 40.46           C  
ATOM   1308  CB  ALA H 169      10.703  21.441  22.734  1.00 41.79           C  
ATOM   1309  C   ALA H 169      11.106  23.802  23.178  1.00 40.13           C  
ATOM   1310  O   ALA H 169      10.811  24.610  22.298  1.00 41.48           O  
ATOM   1311  N   LYS H 170      12.218  23.920  23.930  1.00 38.33           N  
ATOM   1312  CA  LYS H 170      13.215  24.907  23.636  1.00 37.98           C  
ATOM   1313  CB  LYS H 170      13.318  26.029  24.683  1.00 39.77           C  
ATOM   1314  CG  LYS H 170      12.133  26.996  24.590  1.00 55.40           C  
ATOM   1315  CD  LYS H 170      12.029  27.995  25.742  1.00  0.00           C  
ATOM   1316  CE  LYS H 170      10.856  28.966  25.591  1.00  0.00           C  
ATOM   1317  NZ  LYS H 170      10.835  29.919  26.721  1.00  0.00           N1+
ATOM   1318  C   LYS H 170      14.516  24.179  23.533  1.00 38.30           C  
ATOM   1319  O   LYS H 170      14.842  23.335  24.368  1.00 38.43           O  
ATOM   1320  N   TYR H 171      15.305  24.503  22.490  1.00 35.55           N  
ATOM   1321  CA  TYR H 171      16.507  23.762  22.245  1.00 34.78           C  
ATOM   1322  CB  TYR H 171      16.628  23.225  20.804  1.00 33.87           C  
ATOM   1323  CG  TYR H 171      15.491  22.315  20.484  1.00 35.05           C  
ATOM   1324  CD1 TYR H 171      14.321  22.812  19.963  1.00 33.24           C  
ATOM   1325  CD2 TYR H 171      15.588  20.962  20.696  1.00 35.16           C  
ATOM   1326  CE1 TYR H 171      13.268  21.981  19.660  1.00 32.53           C  
ATOM   1327  CE2 TYR H 171      14.538  20.126  20.396  1.00 33.99           C  
ATOM   1328  CZ  TYR H 171      13.373  20.631  19.875  1.00 32.91           C  
ATOM   1329  OH  TYR H 171      12.294  19.773  19.566  1.00 32.84           O  
ATOM   1330  C   TYR H 171      17.681  24.671  22.406  1.00 35.10           C  
ATOM   1331  O   TYR H 171      17.627  25.853  22.068  1.00 36.04           O  
ATOM   1332  N   VAL H 172      18.778  24.117  22.959  1.00 34.84           N  
ATOM   1333  CA  VAL H 172      20.008  24.841  23.062  1.00 34.90           C  
ATOM   1334  CB  VAL H 172      21.070  24.099  23.813  1.00 35.08           C  
ATOM   1335  CG1 VAL H 172      21.394  22.829  23.020  1.00  0.00           C  
ATOM   1336  CG2 VAL H 172      22.277  25.026  24.025  1.00  0.00           C  
ATOM   1337  C   VAL H 172      20.461  25.000  21.647  1.00 37.15           C  
ATOM   1338  O   VAL H 172      20.124  24.189  20.787  1.00 36.49           O  
ATOM   1339  N   ASP H 173      21.246  26.054  21.372  1.00 38.79           N  
ATOM   1340  CA  ASP H 173      21.622  26.394  20.029  1.00 41.49           C  
ATOM   1341  CB  ASP H 173      22.514  27.645  19.957  1.00 42.54           C  
ATOM   1342  CG  ASP H 173      21.659  28.870  20.254  1.00 49.43           C  
ATOM   1343  OD1 ASP H 173      20.411  28.778  20.102  1.00 37.72           O  
ATOM   1344  OD2 ASP H 173      22.245  29.918  20.636  1.00 38.78           O1-
ATOM   1345  C   ASP H 173      22.372  25.274  19.374  1.00 42.77           C  
ATOM   1346  O   ASP H 173      22.247  25.070  18.168  1.00 43.43           O  
ATOM   1347  N   ASP H 174      23.186  24.528  20.139  1.00 42.16           N  
ATOM   1348  CA  ASP H 174      23.992  23.479  19.577  1.00 42.64           C  
ATOM   1349  CB  ASP H 174      24.927  22.847  20.622  1.00 44.66           C  
ATOM   1350  CG  ASP H 174      25.958  23.895  21.021  1.00 48.17           C  
ATOM   1351  OD1 ASP H 174      26.509  24.562  20.106  1.00 46.57           O  
ATOM   1352  OD2 ASP H 174      26.201  24.051  22.248  1.00 49.13           O1-
ATOM   1353  C   ASP H 174      23.131  22.379  19.021  1.00 41.91           C  
ATOM   1354  O   ASP H 174      23.481  21.749  18.026  1.00 42.40           O  
ATOM   1355  N   PHE H 175      22.009  22.087  19.694  1.00 40.07           N  
ATOM   1356  CA  PHE H 175      21.118  21.002  19.396  1.00 39.90           C  
ATOM   1357  CB  PHE H 175      20.515  20.374  20.657  1.00 37.85           C  
ATOM   1358  CG  PHE H 175      21.738  19.695  21.183  1.00 36.53           C  
ATOM   1359  CD1 PHE H 175      22.093  18.461  20.701  1.00 34.58           C  
ATOM   1360  CD2 PHE H 175      22.566  20.293  22.103  1.00 35.39           C  
ATOM   1361  CE1 PHE H 175      23.227  17.829  21.149  1.00 35.61           C  
ATOM   1362  CE2 PHE H 175      23.703  19.666  22.560  1.00 35.27           C  
ATOM   1363  CZ  PHE H 175      24.037  18.425  22.081  1.00 35.67           C  
ATOM   1364  C   PHE H 175      20.128  21.198  18.286  1.00 41.55           C  
ATOM   1365  O   PHE H 175      19.518  20.221  17.858  1.00 41.09           O  
ATOM   1366  N   MET H 176      19.876  22.442  17.841  1.00 44.36           N  
ATOM   1367  CA  MET H 176      18.844  22.719  16.874  1.00 46.86           C  
ATOM   1368  CB  MET H 176      18.695  24.217  16.560  1.00 48.43           C  
ATOM   1369  CG  MET H 176      18.198  25.068  17.728  1.00 54.12           C  
ATOM   1370  SD  MET H 176      16.455  24.807  18.170  1.00  0.00           S  
ATOM   1371  CE  MET H 176      16.367  26.273  19.238  1.00 64.01           C  
ATOM   1372  C   MET H 176      19.073  22.055  15.550  1.00 48.54           C  
ATOM   1373  O   MET H 176      20.154  22.129  14.965  1.00 50.83           O  
ATOM   1374  N   GLY H 177      17.980  21.436  15.045  1.00 47.50           N  
ATOM   1375  CA  GLY H 177      17.864  20.824  13.752  1.00 47.56           C  
ATOM   1376  C   GLY H 177      17.568  19.351  13.839  1.00 46.49           C  
ATOM   1377  O   GLY H 177      16.486  18.911  13.456  1.00 47.26           O  
ATOM   1378  N   HIS H 178      18.528  18.552  14.333  1.00 42.54           N  
ATOM   1379  CA  HIS H 178      18.439  17.116  14.402  1.00 40.66           C  
ATOM   1380  ND1 HIS H 178      21.671  17.723  13.436  1.00  0.00           N  
ATOM   1381  CG  HIS H 178      20.765  16.688  13.476  1.00 42.22           C  
ATOM   1382  CB  HIS H 178      19.810  16.450  14.605  1.00 40.93           C  
ATOM   1383  NE2 HIS H 178      21.945  16.568  11.556  1.00  0.00           N  
ATOM   1384  CD2 HIS H 178      20.946  15.992  12.319  1.00  0.00           C  
ATOM   1385  CE1 HIS H 178      22.350  17.605  12.268  1.00  0.00           C  
ATOM   1386  C   HIS H 178      17.558  16.609  15.516  1.00 39.16           C  
ATOM   1387  O   HIS H 178      16.997  15.520  15.397  1.00 38.47           O  
ATOM   1388  N   LEU H 179      17.453  17.347  16.646  1.00 37.22           N  
ATOM   1389  CA  LEU H 179      16.796  16.830  17.822  1.00 35.57           C  
ATOM   1390  CB  LEU H 179      17.534  17.170  19.129  1.00 33.95           C  
ATOM   1391  CG  LEU H 179      18.933  16.536  19.247  1.00 25.29           C  
ATOM   1392  CD1 LEU H 179      19.890  17.088  18.179  1.00 24.70           C  
ATOM   1393  CD2 LEU H 179      19.490  16.671  20.675  1.00 24.03           C  
ATOM   1394  C   LEU H 179      15.400  17.346  17.977  1.00 35.23           C  
ATOM   1395  O   LEU H 179      15.093  18.487  17.634  1.00 37.32           O  
ATOM   1396  N   ALA H 180      14.506  16.482  18.515  1.00 34.39           N  
ATOM   1397  CA  ALA H 180      13.146  16.881  18.735  1.00 34.61           C  
ATOM   1398  CB  ALA H 180      12.183  16.360  17.652  1.00 35.69           C  
ATOM   1399  C   ALA H 180      12.677  16.325  20.048  1.00 33.97           C  
ATOM   1400  O   ALA H 180      12.881  15.150  20.355  1.00 33.06           O  
ATOM   1401  N   PHE H 181      12.006  17.170  20.859  1.00 34.02           N  
ATOM   1402  CA  PHE H 181      11.484  16.724  22.122  1.00 33.79           C  
ATOM   1403  CB  PHE H 181      11.695  17.719  23.281  1.00 32.67           C  
ATOM   1404  CG  PHE H 181      13.142  18.057  23.383  1.00 34.73           C  
ATOM   1405  CD1 PHE H 181      14.083  17.091  23.658  1.00 34.42           C  
ATOM   1406  CD2 PHE H 181      13.555  19.361  23.242  1.00 34.69           C  
ATOM   1407  CE1 PHE H 181      15.415  17.421  23.760  1.00 23.71           C  
ATOM   1408  CE2 PHE H 181      14.885  19.695  23.343  1.00 25.35           C  
ATOM   1409  CZ  PHE H 181      15.819  18.723  23.599  1.00 23.85           C  
ATOM   1410  C   PHE H 181       9.998  16.624  21.949  1.00 34.72           C  
ATOM   1411  O   PHE H 181       9.384  17.498  21.339  1.00 34.98           O  
ATOM   1412  N   SER H 182       9.379  15.542  22.476  1.00 35.31           N  
ATOM   1413  CA  SER H 182       7.955  15.366  22.349  1.00 36.33           C  
ATOM   1414  CB  SER H 182       7.558  14.419  21.204  1.00 38.27           C  
ATOM   1415  OG  SER H 182       8.091  13.124  21.438  1.00 29.72           O  
ATOM   1416  C   SER H 182       7.433  14.771  23.621  1.00 37.49           C  
ATOM   1417  O   SER H 182       8.202  14.378  24.498  1.00 36.26           O  
ATOM   1418  N   LEU H 183       6.088  14.717  23.767  1.00 39.02           N  
ATOM   1419  CA  LEU H 183       5.511  14.195  24.978  1.00 40.70           C  
ATOM   1420  CB  LEU H 183       4.918  15.288  25.887  1.00 41.19           C  
ATOM   1421  CG  LEU H 183       5.937  16.296  26.444  1.00 33.89           C  
ATOM   1422  CD1 LEU H 183       5.246  17.336  27.338  1.00 34.12           C  
ATOM   1423  CD2 LEU H 183       7.093  15.584  27.167  1.00 32.55           C  
ATOM   1424  C   LEU H 183       4.352  13.303  24.650  1.00 42.50           C  
ATOM   1425  O   LEU H 183       3.689  13.453  23.622  1.00 42.82           O  
ATOM   1426  N   GLU H 184       4.129  12.301  25.526  1.00 43.61           N  
ATOM   1427  CA  GLU H 184       2.949  11.484  25.527  1.00 44.97           C  
ATOM   1428  CB  GLU H 184       3.227   9.990  25.275  1.00 45.38           C  
ATOM   1429  CG  GLU H 184       1.973   9.107  25.301  1.00 42.81           C  
ATOM   1430  CD  GLU H 184       1.169   9.338  24.029  1.00 24.60           C  
ATOM   1431  OE1 GLU H 184       1.792   9.543  22.954  1.00 26.78           O  
ATOM   1432  OE2 GLU H 184      -0.088   9.307  24.120  1.00 27.60           O1-
ATOM   1433  C   GLU H 184       2.451  11.614  26.937  1.00 46.03           C  
ATOM   1434  O   GLU H 184       2.799  10.817  27.806  1.00 45.96           O  
ATOM   1435  N   THR H 185       1.589  12.620  27.185  1.00 47.07           N  
ATOM   1436  CA  THR H 185       1.141  12.964  28.508  1.00 49.16           C  
ATOM   1437  CB  THR H 185       0.308  14.209  28.527  1.00 50.62           C  
ATOM   1438  OG1 THR H 185      -0.872  14.026  27.759  1.00 42.38           O  
ATOM   1439  CG2 THR H 185       1.151  15.356  27.945  1.00 41.10           C  
ATOM   1440  C   THR H 185       0.349  11.858  29.132  1.00 50.67           C  
ATOM   1441  O   THR H 185       0.459  11.621  30.334  1.00 50.98           O  
ATOM   1442  N   SER H 186      -0.481  11.150  28.346  1.00 50.13           N  
ATOM   1443  CA  SER H 186      -1.287  10.109  28.923  1.00 50.84           C  
ATOM   1444  CB  SER H 186      -2.163   9.392  27.881  1.00 51.82           C  
ATOM   1445  OG  SER H 186      -1.349   8.764  26.902  1.00 54.46           O  
ATOM   1446  C   SER H 186      -0.368   9.096  29.535  1.00 51.74           C  
ATOM   1447  O   SER H 186      -0.669   8.518  30.578  1.00 52.94           O  
ATOM   1448  N   ALA H 187       0.754   8.838  28.841  1.00 48.96           N  
ATOM   1449  CA  ALA H 187       1.830   7.957  29.197  1.00 47.25           C  
ATOM   1450  CB  ALA H 187       2.777   7.662  28.021  1.00 48.17           C  
ATOM   1451  C   ALA H 187       2.651   8.520  30.324  1.00 46.13           C  
ATOM   1452  O   ALA H 187       3.350   7.773  31.007  1.00 45.99           O  
ATOM   1453  N   SER H 188       2.644   9.860  30.497  1.00 44.34           N  
ATOM   1454  CA  SER H 188       3.491  10.563  31.424  1.00 42.02           C  
ATOM   1455  CB  SER H 188       3.292  10.214  32.918  1.00 42.47           C  
ATOM   1456  OG  SER H 188       3.847   8.947  33.238  1.00 52.93           O  
ATOM   1457  C   SER H 188       4.900  10.274  31.023  1.00 40.21           C  
ATOM   1458  O   SER H 188       5.763   9.981  31.850  1.00 38.73           O  
ATOM   1459  N   THR H 189       5.152  10.354  29.699  1.00 38.64           N  
ATOM   1460  CA  THR H 189       6.454  10.076  29.177  1.00 37.82           C  
ATOM   1461  CB  THR H 189       6.497   8.801  28.385  1.00 37.67           C  
ATOM   1462  OG1 THR H 189       6.097   7.707  29.198  1.00 45.85           O  
ATOM   1463  CG2 THR H 189       7.931   8.582  27.878  1.00 39.62           C  
ATOM   1464  C   THR H 189       6.890  11.198  28.280  1.00 37.22           C  
ATOM   1465  O   THR H 189       6.077  11.843  27.617  1.00 37.64           O  
ATOM   1466  N   ALA H 190       8.215  11.464  28.268  1.00 36.31           N  
ATOM   1467  CA  ALA H 190       8.815  12.463  27.428  1.00 36.35           C  
ATOM   1468  CB  ALA H 190       9.666  13.482  28.207  1.00 36.18           C  
ATOM   1469  C   ALA H 190       9.737  11.728  26.493  1.00 36.97           C  
ATOM   1470  O   ALA H 190      10.336  10.725  26.879  1.00 36.55           O  
ATOM   1471  N   TYR H 191       9.868  12.198  25.232  1.00 35.22           N  
ATOM   1472  CA  TYR H 191      10.694  11.492  24.287  1.00 35.35           C  
ATOM   1473  CB  TYR H 191       9.930  10.914  23.082  1.00 35.55           C  
ATOM   1474  CG  TYR H 191       8.934   9.898  23.528  1.00 35.83           C  
ATOM   1475  CD1 TYR H 191       9.319   8.601  23.774  1.00 38.07           C  
ATOM   1476  CD2 TYR H 191       7.614  10.239  23.704  1.00 37.36           C  
ATOM   1477  CE1 TYR H 191       8.405   7.659  24.181  1.00 37.69           C  
ATOM   1478  CE2 TYR H 191       6.694   9.300  24.108  1.00 39.11           C  
ATOM   1479  CZ  TYR H 191       7.089   8.007  24.347  1.00 40.32           C  
ATOM   1480  OH  TYR H 191       6.151   7.039  24.761  1.00 41.21           O  
ATOM   1481  C   TYR H 191      11.694  12.433  23.684  1.00 36.17           C  
ATOM   1482  O   TYR H 191      11.460  13.634  23.568  1.00 35.86           O  
ATOM   1483  N   LEU H 192      12.866  11.879  23.305  1.00 34.70           N  
ATOM   1484  CA  LEU H 192      13.903  12.600  22.624  1.00 33.74           C  
ATOM   1485  CB  LEU H 192      15.234  12.617  23.395  1.00 35.10           C  
ATOM   1486  CG  LEU H 192      16.405  13.234  22.604  1.00 32.71           C  
ATOM   1487  CD1 LEU H 192      16.151  14.709  22.267  1.00 31.26           C  
ATOM   1488  CD2 LEU H 192      17.742  13.013  23.326  1.00 23.65           C  
ATOM   1489  C   LEU H 192      14.154  11.873  21.342  1.00 33.83           C  
ATOM   1490  O   LEU H 192      14.425  10.673  21.343  1.00 33.60           O  
ATOM   1491  N   GLN H 193      14.066  12.581  20.201  1.00 33.92           N  
ATOM   1492  CA  GLN H 193      14.311  11.913  18.956  1.00 33.57           C  
ATOM   1493  CB  GLN H 193      13.129  11.967  17.972  1.00 35.07           C  
ATOM   1494  CG  GLN H 193      13.396  11.197  16.677  1.00 43.33           C  
ATOM   1495  CD  GLN H 193      12.142  11.244  15.812  1.00 52.76           C  
ATOM   1496  OE1 GLN H 193      11.639  12.313  15.473  1.00 51.88           O  
ATOM   1497  NE2 GLN H 193      11.623  10.043  15.443  1.00 41.21           N  
ATOM   1498  C   GLN H 193      15.481  12.567  18.299  1.00 33.80           C  
ATOM   1499  O   GLN H 193      15.591  13.792  18.269  1.00 32.13           O  
ATOM   1500  N   ILE H 194      16.405  11.739  17.773  1.00 33.51           N  
ATOM   1501  CA  ILE H 194      17.555  12.260  17.096  1.00 33.81           C  
ATOM   1502  CB  ILE H 194      18.849  11.837  17.724  1.00 33.97           C  
ATOM   1503  CG1 ILE H 194      18.914  12.342  19.175  1.00 24.37           C  
ATOM   1504  CG2 ILE H 194      20.005  12.346  16.848  1.00 23.13           C  
ATOM   1505  CD1 ILE H 194      20.059  11.733  19.982  1.00 35.73           C  
ATOM   1506  C   ILE H 194      17.517  11.702  15.708  1.00 33.74           C  
ATOM   1507  O   ILE H 194      17.337  10.499  15.518  1.00 34.32           O  
ATOM   1508  N   ASN H 195      17.690  12.575  14.697  1.00 34.49           N  
ATOM   1509  CA  ASN H 195      17.605  12.146  13.331  1.00 35.82           C  
ATOM   1510  CB  ASN H 195      16.615  12.988  12.508  1.00 38.32           C  
ATOM   1511  CG  ASN H 195      15.225  12.785  13.100  1.00 22.78           C  
ATOM   1512  OD1 ASN H 195      14.744  11.660  13.216  1.00 24.62           O  
ATOM   1513  ND2 ASN H 195      14.565  13.906  13.497  1.00 24.40           N  
ATOM   1514  C   ASN H 195      18.959  12.310  12.709  1.00 35.69           C  
ATOM   1515  O   ASN H 195      19.812  13.017  13.243  1.00 34.38           O  
ATOM   1516  N   ASN H 196      19.187  11.630  11.562  1.00 35.75           N  
ATOM   1517  CA  ASN H 196      20.428  11.732  10.842  1.00 36.68           C  
ATOM   1518  CB  ASN H 196      20.608  13.111  10.177  1.00 38.35           C  
ATOM   1519  CG  ASN H 196      21.859  13.096   9.308  1.00 31.52           C  
ATOM   1520  OD1 ASN H 196      22.819  13.819   9.570  1.00 35.29           O  
ATOM   1521  ND2 ASN H 196      21.848  12.250   8.244  1.00 32.18           N  
ATOM   1522  C   ASN H 196      21.566  11.500  11.788  1.00 36.18           C  
ATOM   1523  O   ASN H 196      22.446  12.346  11.935  1.00 35.24           O  
ATOM   1524  N   LEU H 197      21.580  10.319  12.438  1.00 34.92           N  
ATOM   1525  CA  LEU H 197      22.554  10.000  13.445  1.00 34.16           C  
ATOM   1526  CB  LEU H 197      22.320   8.619  14.086  1.00 32.57           C  
ATOM   1527  CG  LEU H 197      21.070   8.553  14.983  1.00 33.25           C  
ATOM   1528  CD1 LEU H 197      20.855   7.140  15.547  1.00 31.68           C  
ATOM   1529  CD2 LEU H 197      21.144   9.604  16.103  1.00 29.79           C  
ATOM   1530  C   LEU H 197      23.944  10.003  12.891  1.00 34.97           C  
ATOM   1531  O   LEU H 197      24.205   9.530  11.785  1.00 35.45           O  
ATOM   1532  N   LYS H 198      24.877  10.559  13.693  1.00 35.59           N  
ATOM   1533  CA  LYS H 198      26.267  10.641  13.352  1.00 36.10           C  
ATOM   1534  CB  LYS H 198      26.753  12.089  13.187  1.00 38.81           C  
ATOM   1535  CG  LYS H 198      25.995  12.830  12.086  1.00 29.34           C  
ATOM   1536  CD  LYS H 198      26.151  14.350  12.135  1.00 34.35           C  
ATOM   1537  CE  LYS H 198      25.274  15.075  11.114  1.00 36.71           C  
ATOM   1538  NZ  LYS H 198      25.586  14.597   9.749  1.00 39.29           N1+
ATOM   1539  C   LYS H 198      27.030  10.041  14.495  1.00 35.71           C  
ATOM   1540  O   LYS H 198      26.472   9.771  15.556  1.00 34.36           O  
ATOM   1541  N   ASN H 199      28.343   9.818  14.295  0.90 33.46           N  
ATOM   1542  CA  ASN H 199      29.192   9.215  15.287  0.90 34.50           C  
ATOM   1543  CB  ASN H 199      30.630   8.999  14.785  0.90 34.12           C  
ATOM   1544  CG  ASN H 199      30.601   7.902  13.727  1.00 32.11           C  
ATOM   1545  OD1 ASN H 199      30.050   6.824  13.945  1.00 33.99           O  
ATOM   1546  ND2 ASN H 199      31.203   8.188  12.542  1.00 33.13           N  
ATOM   1547  C   ASN H 199      29.249  10.113  16.485  0.90 34.25           C  
ATOM   1548  O   ASN H 199      29.366   9.653  17.619  0.90 33.58           O  
ATOM   1549  N   GLU H 200      29.150  11.431  16.249  1.00 34.54           N  
ATOM   1550  CA  GLU H 200      29.243  12.442  17.264  1.00 35.76           C  
ATOM   1551  CB  GLU H 200      29.058  13.847  16.679  1.00 43.51           C  
ATOM   1552  CG  GLU H 200      30.121  14.196  15.638  1.00 56.28           C  
ATOM   1553  CD  GLU H 200      29.755  15.540  15.030  1.00 71.32           C  
ATOM   1554  OE1 GLU H 200      29.413  16.465  15.812  1.00 73.64           O  
ATOM   1555  OE2 GLU H 200      29.805  15.656  13.775  1.00 70.95           O1-
ATOM   1556  C   GLU H 200      28.143  12.236  18.261  1.00 35.14           C  
ATOM   1557  O   GLU H 200      28.287  12.593  19.429  1.00 32.58           O  
ATOM   1558  N   ASP H 201      27.003  11.691  17.801  1.00 32.11           N  
ATOM   1559  CA  ASP H 201      25.822  11.454  18.588  1.00 31.78           C  
ATOM   1560  CB  ASP H 201      24.622  11.017  17.731  1.00 32.80           C  
ATOM   1561  CG  ASP H 201      24.219  12.196  16.853  1.00 34.73           C  
ATOM   1562  OD1 ASP H 201      24.348  13.362  17.316  1.00 32.84           O  
ATOM   1563  OD2 ASP H 201      23.783  11.942  15.699  1.00 35.43           O1-
ATOM   1564  C   ASP H 201      26.046  10.393  19.633  1.00 31.84           C  
ATOM   1565  O   ASP H 201      25.294  10.325  20.604  1.00 31.57           O  
ATOM   1566  N   THR H 202      27.034   9.495  19.452  1.00 31.25           N  
ATOM   1567  CA  THR H 202      27.237   8.446  20.419  1.00 31.47           C  
ATOM   1568  CB  THR H 202      28.420   7.574  20.110  1.00 31.38           C  
ATOM   1569  OG1 THR H 202      28.267   6.969  18.834  1.00 26.74           O  
ATOM   1570  CG2 THR H 202      28.536   6.496  21.200  1.00 24.70           C  
ATOM   1571  C   THR H 202      27.467   9.063  21.763  1.00 31.77           C  
ATOM   1572  O   THR H 202      28.385   9.861  21.944  1.00 32.08           O  
ATOM   1573  N   ALA H 203      26.616   8.700  22.749  1.00 31.45           N  
ATOM   1574  CA  ALA H 203      26.745   9.248  24.070  1.00 31.14           C  
ATOM   1575  CB  ALA H 203      26.608  10.779  24.113  1.00 33.58           C  
ATOM   1576  C   ALA H 203      25.631   8.701  24.907  1.00 31.98           C  
ATOM   1577  O   ALA H 203      24.828   7.887  24.454  1.00 31.08           O  
ATOM   1578  N   THR H 204      25.588   9.130  26.183  1.00 31.85           N  
ATOM   1579  CA  THR H 204      24.529   8.736  27.058  1.00 30.83           C  
ATOM   1580  CB  THR H 204      25.002   8.350  28.430  1.00 30.93           C  
ATOM   1581  OG1 THR H 204      25.923   7.271  28.343  1.00 23.22           O  
ATOM   1582  CG2 THR H 204      23.782   7.936  29.270  1.00 30.07           C  
ATOM   1583  C   THR H 204      23.637   9.932  27.179  1.00 30.41           C  
ATOM   1584  O   THR H 204      24.112  11.056  27.333  1.00 30.15           O  
ATOM   1585  N   TYR H 205      22.309   9.722  27.088  1.00 29.76           N  
ATOM   1586  CA  TYR H 205      21.407  10.834  27.166  1.00 29.01           C  
ATOM   1587  CB  TYR H 205      20.413  10.925  25.993  1.00 29.90           C  
ATOM   1588  CG  TYR H 205      21.179  11.216  24.746  1.00 29.01           C  
ATOM   1589  CD1 TYR H 205      21.530  12.506  24.433  1.00 29.61           C  
ATOM   1590  CD2 TYR H 205      21.559  10.206  23.893  1.00 29.24           C  
ATOM   1591  CE1 TYR H 205      22.238  12.785  23.289  1.00 29.66           C  
ATOM   1592  CE2 TYR H 205      22.267  10.479  22.744  1.00 30.43           C  
ATOM   1593  CZ  TYR H 205      22.607  11.773  22.439  1.00 28.34           C  
ATOM   1594  OH  TYR H 205      23.334  12.064  21.266  1.00 29.24           O  
ATOM   1595  C   TYR H 205      20.602  10.695  28.419  1.00 30.18           C  
ATOM   1596  O   TYR H 205      20.061   9.626  28.701  1.00 31.26           O  
ATOM   1597  N   PHE H 206      20.513  11.792  29.207  1.00 30.00           N  
ATOM   1598  CA  PHE H 206      19.800  11.756  30.454  1.00 29.89           C  
ATOM   1599  CB  PHE H 206      20.587  12.274  31.675  1.00 28.65           C  
ATOM   1600  CG  PHE H 206      21.846  11.511  31.908  1.00 27.42           C  
ATOM   1601  CD1 PHE H 206      21.844  10.297  32.551  1.00 28.87           C  
ATOM   1602  CD2 PHE H 206      23.047  12.022  31.480  1.00 28.34           C  
ATOM   1603  CE1 PHE H 206      23.016   9.610  32.763  1.00 30.14           C  
ATOM   1604  CE2 PHE H 206      24.222  11.341  31.690  1.00 29.49           C  
ATOM   1605  CZ  PHE H 206      24.212  10.128  32.334  1.00 30.94           C  
ATOM   1606  C   PHE H 206      18.637  12.699  30.382  1.00 32.45           C  
ATOM   1607  O   PHE H 206      18.712  13.763  29.771  1.00 33.27           O  
ATOM   1608  N   CYS H 207      17.512  12.304  31.014  1.00 32.14           N  
ATOM   1609  CA  CYS H 207      16.388  13.179  31.178  1.00 33.60           C  
ATOM   1610  CB  CYS H 207      15.024  12.502  30.902  1.00 33.87           C  
ATOM   1611  SG  CYS H 207      14.724  11.010  31.902  1.00 40.93           S  
ATOM   1612  C   CYS H 207      16.437  13.605  32.620  1.00 32.25           C  
ATOM   1613  O   CYS H 207      16.852  12.828  33.480  1.00 32.61           O  
ATOM   1614  N   ALA H 208      16.069  14.874  32.912  1.00 30.81           N  
ATOM   1615  CA  ALA H 208      16.094  15.356  34.270  1.00 30.87           C  
ATOM   1616  CB  ALA H 208      17.374  16.134  34.618  1.00 28.66           C  
ATOM   1617  C   ALA H 208      14.932  16.288  34.456  1.00 32.31           C  
ATOM   1618  O   ALA H 208      14.568  17.033  33.550  1.00 33.04           O  
ATOM   1619  N   ARG H 209      14.314  16.268  35.655  1.00 31.52           N  
ATOM   1620  CA  ARG H 209      13.167  17.092  35.938  1.00 31.52           C  
ATOM   1621  CB  ARG H 209      12.215  16.445  36.961  1.00 31.26           C  
ATOM   1622  CG  ARG H 209      10.981  17.287  37.288  1.00 30.62           C  
ATOM   1623  CD  ARG H 209      10.116  16.706  38.411  1.00 31.43           C  
ATOM   1624  NE  ARG H 209      10.711  17.144  39.704  1.00 30.18           N  
ATOM   1625  CZ  ARG H 209       9.947  17.165  40.835  1.00 31.15           C  
ATOM   1626  NH1 ARG H 209       8.649  16.747  40.785  1.00 30.60           N1+
ATOM   1627  NH2 ARG H 209      10.477  17.601  42.015  1.00 27.49           N  
ATOM   1628  C   ARG H 209      13.627  18.386  36.519  1.00 31.81           C  
ATOM   1629  O   ARG H 209      14.627  18.430  37.232  1.00 30.77           O  
ATOM   1630  N   TYR H 210      12.918  19.498  36.238  1.00 31.69           N  
ATOM   1631  CA  TYR H 210      13.452  20.664  36.880  1.00 32.71           C  
ATOM   1632  CB  TYR H 210      13.508  21.989  36.096  1.00 31.25           C  
ATOM   1633  CG  TYR H 210      12.171  22.586  35.817  1.00 36.85           C  
ATOM   1634  CD1 TYR H 210      11.337  23.102  36.792  1.00 37.73           C  
ATOM   1635  CD2 TYR H 210      11.783  22.681  34.511  1.00 38.61           C  
ATOM   1636  CE1 TYR H 210      10.124  23.667  36.478  1.00 27.77           C  
ATOM   1637  CE2 TYR H 210      10.578  23.249  34.191  1.00 29.98           C  
ATOM   1638  CZ  TYR H 210       9.750  23.737  35.161  1.00 32.14           C  
ATOM   1639  OH  TYR H 210       8.523  24.313  34.783  1.00 37.51           O  
ATOM   1640  C   TYR H 210      12.743  20.937  38.162  1.00 32.91           C  
ATOM   1641  O   TYR H 210      11.527  20.793  38.259  1.00 32.73           O  
ATOM   1642  N   ASP H 211      13.348  21.541  39.193  1.00 44.29           N  
ATOM   1643  CA  ASP H 211      12.430  22.115  40.169  1.00 47.38           C  
ATOM   1644  CB  ASP H 211      13.048  22.396  41.555  1.00 47.10           C  
ATOM   1645  CG  ASP H 211      13.088  21.117  42.375  1.00 48.61           C  
ATOM   1646  OD1 ASP H 211      12.087  20.356  42.325  1.00 49.41           O  
ATOM   1647  OD2 ASP H 211      14.117  20.880  43.063  1.00 49.77           O1-
ATOM   1648  C   ASP H 211      12.004  23.460  39.626  1.00 49.05           C  
ATOM   1649  O   ASP H 211      12.786  24.133  38.955  1.00 49.16           O  
ATOM   1650  N   GLY H 212      10.759  23.921  39.903  1.00 51.29           N  
ATOM   1651  CA  GLY H 212      10.346  25.164  39.287  1.00 53.68           C  
ATOM   1652  C   GLY H 212       9.751  26.129  40.287  1.00 54.53           C  
ATOM   1653  O   GLY H 212      10.204  27.267  40.432  1.00 55.15           O  
ATOM   1654  N   TYR H 213       8.657  25.731  40.954  1.00 55.55           N  
ATOM   1655  CA  TYR H 213       8.005  26.685  41.802  1.00 56.28           C  
ATOM   1656  CB  TYR H 213       6.697  26.155  42.417  1.00 39.91           C  
ATOM   1657  CG  TYR H 213       5.687  25.963  41.340  1.00 40.38           C  
ATOM   1658  CD1 TYR H 213       5.729  24.851  40.533  1.00 40.38           C  
ATOM   1659  CD2 TYR H 213       4.683  26.886  41.147  1.00 40.87           C  
ATOM   1660  CE1 TYR H 213       4.794  24.667  39.542  1.00 40.68           C  
ATOM   1661  CE2 TYR H 213       3.746  26.706  40.157  1.00 40.95           C  
ATOM   1662  CZ  TYR H 213       3.800  25.596  39.351  1.00 40.61           C  
ATOM   1663  OH  TYR H 213       2.839  25.408  38.337  1.00 41.43           O  
ATOM   1664  C   TYR H 213       8.848  27.105  42.970  1.00 56.48           C  
ATOM   1665  O   TYR H 213       9.106  28.294  43.150  1.00 56.24           O  
ATOM   1666  N   SER H 214       9.333  26.137  43.775  1.00 38.75           N  
ATOM   1667  CA  SER H 214       9.994  26.455  45.016  1.00 38.60           C  
ATOM   1668  CB  SER H 214      10.393  25.202  45.816  1.00  0.00           C  
ATOM   1669  OG  SER H 214      11.041  25.572  47.024  1.00  0.00           O  
ATOM   1670  C   SER H 214      11.243  27.230  44.778  1.00 38.74           C  
ATOM   1671  O   SER H 214      11.428  28.324  45.308  1.00 38.55           O  
ATOM   1672  N   TRP H 215      12.133  26.667  43.954  1.00 56.40           N  
ATOM   1673  CA  TRP H 215      13.416  27.243  43.683  1.00 56.35           C  
ATOM   1674  CB  TRP H 215      14.550  26.546  44.448  1.00  0.00           C  
ATOM   1675  CG  TRP H 215      14.594  26.913  45.916  1.00  0.00           C  
ATOM   1676  CD2 TRP H 215      15.196  26.108  46.942  1.00  0.00           C  
ATOM   1677  CD1 TRP H 215      14.105  28.025  46.538  1.00  0.00           C  
ATOM   1678  NE1 TRP H 215      14.372  27.969  47.885  1.00  0.00           N  
ATOM   1679  CE2 TRP H 215      15.041  26.793  48.148  1.00  0.00           C  
ATOM   1680  CE3 TRP H 215      15.824  24.896  46.885  1.00  0.00           C  
ATOM   1681  CZ2 TRP H 215      15.514  26.274  49.320  1.00  0.00           C  
ATOM   1682  CZ3 TRP H 215      16.300  24.373  48.067  1.00  0.00           C  
ATOM   1683  CH2 TRP H 215      16.147  25.052  49.260  1.00  0.00           C  
ATOM   1684  C   TRP H 215      13.650  27.069  42.226  1.00 55.82           C  
ATOM   1685  O   TRP H 215      12.948  27.668  41.414  1.00 56.05           O  
ATOM   1686  N   ASP H 216      14.719  26.332  41.870  1.00 55.17           N  
ATOM   1687  CA  ASP H 216      14.932  25.990  40.500  1.00 54.18           C  
ATOM   1688  CB  ASP H 216      15.096  27.193  39.565  1.00 54.34           C  
ATOM   1689  CG  ASP H 216      14.946  26.700  38.140  1.00  0.00           C  
ATOM   1690  OD1 ASP H 216      15.519  25.623  37.818  1.00  0.00           O  
ATOM   1691  OD2 ASP H 216      14.236  27.391  37.362  1.00  0.00           O1-
ATOM   1692  C   ASP H 216      16.175  25.154  40.452  1.00 52.91           C  
ATOM   1693  O   ASP H 216      17.271  25.646  40.708  1.00 52.61           O  
ATOM   1694  N   ALA H 217      16.034  23.852  40.127  1.00 50.90           N  
ATOM   1695  CA  ALA H 217      17.171  22.968  40.133  1.00 48.92           C  
ATOM   1696  CB  ALA H 217      17.538  22.455  41.534  1.00 49.13           C  
ATOM   1697  C   ALA H 217      16.854  21.762  39.298  1.00 47.65           C  
ATOM   1698  O   ALA H 217      15.865  21.741  38.572  1.00 48.64           O  
ATOM   1699  N   MET H 218      17.744  20.745  39.310  1.00 45.70           N  
ATOM   1700  CA  MET H 218      17.438  19.545  38.575  1.00 43.31           C  
ATOM   1701  CB  MET H 218      18.427  19.279  37.428  1.00 42.63           C  
ATOM   1702  CG  MET H 218      18.564  20.428  36.427  1.00 41.74           C  
ATOM   1703  SD  MET H 218      17.120  20.744  35.369  1.00  0.00           S  
ATOM   1704  CE  MET H 218      17.920  22.124  34.501  1.00  0.00           C  
ATOM   1705  C   MET H 218      17.591  18.381  39.518  1.00 42.47           C  
ATOM   1706  O   MET H 218      18.588  17.663  39.490  1.00 43.00           O  
ATOM   1707  N   ASP H 219      16.572  18.142  40.355  1.00 40.74           N  
ATOM   1708  CA  ASP H 219      16.608  17.143  41.382  1.00 39.53           C  
ATOM   1709  CB  ASP H 219      15.441  17.317  42.366  1.00 40.05           C  
ATOM   1710  CG  ASP H 219      14.117  17.277  41.609  1.00 40.79           C  
ATOM   1711  OD1 ASP H 219      14.092  17.296  40.349  1.00 40.30           O  
ATOM   1712  OD2 ASP H 219      13.085  17.241  42.323  1.00 41.61           O1-
ATOM   1713  C   ASP H 219      16.608  15.719  40.902  1.00 37.90           C  
ATOM   1714  O   ASP H 219      17.367  14.898  41.419  1.00 38.37           O  
ATOM   1715  N   TYR H 220      15.798  15.365  39.891  1.00 30.52           N  
ATOM   1716  CA  TYR H 220      15.627  13.962  39.627  1.00 30.71           C  
ATOM   1717  CB  TYR H 220      14.164  13.465  39.634  1.00 31.69           C  
ATOM   1718  CG  TYR H 220      13.583  13.553  41.006  1.00 32.74           C  
ATOM   1719  CD1 TYR H 220      13.873  12.597  41.952  1.00 33.72           C  
ATOM   1720  CD2 TYR H 220      12.752  14.589  41.363  1.00 32.76           C  
ATOM   1721  CE1 TYR H 220      13.346  12.663  43.221  1.00 33.32           C  
ATOM   1722  CE2 TYR H 220      12.220  14.655  42.631  1.00 32.35           C  
ATOM   1723  CZ  TYR H 220      12.513  13.697  43.566  1.00 35.90           C  
ATOM   1724  OH  TYR H 220      11.960  13.783  44.862  1.00 37.18           O  
ATOM   1725  C   TYR H 220      16.139  13.673  38.257  1.00 31.19           C  
ATOM   1726  O   TYR H 220      15.871  14.415  37.313  1.00 32.26           O  
ATOM   1727  N   TRP H 221      16.892  12.562  38.121  1.00 29.58           N  
ATOM   1728  CA  TRP H 221      17.474  12.215  36.857  1.00 29.72           C  
ATOM   1729  CB  TRP H 221      19.010  12.287  36.871  1.00 27.98           C  
ATOM   1730  CG  TRP H 221      19.585  13.676  36.997  1.00 28.19           C  
ATOM   1731  CD2 TRP H 221      20.428  14.282  36.005  1.00 28.89           C  
ATOM   1732  CD1 TRP H 221      19.496  14.567  38.026  1.00 27.89           C  
ATOM   1733  NE1 TRP H 221      20.221  15.698  37.731  1.00 29.39           N  
ATOM   1734  CE2 TRP H 221      20.804  15.534  36.492  1.00 28.61           C  
ATOM   1735  CE3 TRP H 221      20.860  13.827  34.795  1.00 29.37           C  
ATOM   1736  CZ2 TRP H 221      21.624  16.353  35.771  1.00 29.67           C  
ATOM   1737  CZ3 TRP H 221      21.677  14.659  34.064  1.00 28.35           C  
ATOM   1738  CH2 TRP H 221      22.052  15.897  34.542  1.00 28.99           C  
ATOM   1739  C   TRP H 221      17.148  10.793  36.519  1.00 29.85           C  
ATOM   1740  O   TRP H 221      16.949   9.953  37.396  1.00 29.66           O  
ATOM   1741  N   GLY H 222      17.080  10.498  35.205  1.00 29.37           N  
ATOM   1742  CA  GLY H 222      16.891   9.155  34.742  1.00 29.45           C  
ATOM   1743  C   GLY H 222      18.245   8.503  34.768  1.00 30.04           C  
ATOM   1744  O   GLY H 222      19.257   9.165  34.989  1.00 30.31           O  
ATOM   1745  N   GLN H 223      18.288   7.174  34.538  1.00 29.96           N  
ATOM   1746  CA  GLN H 223      19.499   6.389  34.569  1.00 31.09           C  
ATOM   1747  CB  GLN H 223      19.289   4.878  34.404  1.00 32.22           C  
ATOM   1748  CG  GLN H 223      18.364   4.248  35.435  1.00 38.74           C  
ATOM   1749  CD  GLN H 223      17.007   4.120  34.771  1.00 43.84           C  
ATOM   1750  OE1 GLN H 223      16.600   4.957  33.965  1.00 44.18           O  
ATOM   1751  NE2 GLN H 223      16.291   3.016  35.106  1.00 38.56           N  
ATOM   1752  C   GLN H 223      20.380   6.754  33.420  1.00 31.47           C  
ATOM   1753  O   GLN H 223      21.599   6.606  33.492  1.00 30.58           O  
ATOM   1754  N   GLY H 224      19.773   7.158  32.293  1.00 31.51           N  
ATOM   1755  CA  GLY H 224      20.533   7.494  31.128  1.00 31.69           C  
ATOM   1756  C   GLY H 224      20.354   6.403  30.125  1.00 31.47           C  
ATOM   1757  O   GLY H 224      20.200   5.232  30.474  1.00 31.52           O  
ATOM   1758  N   THR H 225      20.349   6.783  28.832  1.00 29.29           N  
ATOM   1759  CA  THR H 225      20.244   5.793  27.807  1.00 30.20           C  
ATOM   1760  CB  THR H 225      18.997   5.922  26.970  1.00 31.44           C  
ATOM   1761  OG1 THR H 225      18.723   4.687  26.333  1.00 32.68           O  
ATOM   1762  CG2 THR H 225      19.168   7.018  25.908  1.00 29.67           C  
ATOM   1763  C   THR H 225      21.466   5.951  26.955  1.00 29.81           C  
ATOM   1764  O   THR H 225      21.824   7.054  26.541  1.00 30.18           O  
ATOM   1765  N   SER H 226      22.167   4.835  26.686  1.00 28.70           N  
ATOM   1766  CA  SER H 226      23.372   4.939  25.921  1.00 29.45           C  
ATOM   1767  CB  SER H 226      24.470   3.959  26.371  1.00 30.39           C  
ATOM   1768  OG  SER H 226      24.018   2.620  26.242  1.00 17.98           O  
ATOM   1769  C   SER H 226      23.045   4.660  24.495  1.00 30.17           C  
ATOM   1770  O   SER H 226      22.377   3.680  24.170  1.00 30.78           O  
ATOM   1771  N   VAL H 227      23.506   5.552  23.600  1.00 28.73           N  
ATOM   1772  CA  VAL H 227      23.259   5.390  22.201  1.00 28.76           C  
ATOM   1773  CB  VAL H 227      22.625   6.602  21.576  1.00 28.28           C  
ATOM   1774  CG1 VAL H 227      22.471   6.360  20.066  1.00 22.24           C  
ATOM   1775  CG2 VAL H 227      21.300   6.893  22.302  1.00 23.20           C  
ATOM   1776  C   VAL H 227      24.581   5.186  21.539  1.00 30.22           C  
ATOM   1777  O   VAL H 227      25.523   5.946  21.760  1.00 28.13           O  
ATOM   1778  N   ILE H 228      24.687   4.128  20.713  1.00 29.98           N  
ATOM   1779  CA  ILE H 228      25.913   3.886  20.014  1.00 30.85           C  
ATOM   1780  CB  ILE H 228      26.497   2.529  20.277  1.00 32.34           C  
ATOM   1781  CG1 ILE H 228      26.823   2.367  21.772  1.00  0.00           C  
ATOM   1782  CG2 ILE H 228      27.715   2.352  19.354  1.00 31.78           C  
ATOM   1783  CD1 ILE H 228      27.120   0.926  22.177  1.00  0.00           C  
ATOM   1784  C   ILE H 228      25.605   3.956  18.554  1.00 30.30           C  
ATOM   1785  O   ILE H 228      24.701   3.278  18.066  1.00 31.35           O  
ATOM   1786  N   VAL H 229      26.346   4.808  17.820  1.00 29.77           N  
ATOM   1787  CA  VAL H 229      26.134   4.904  16.407  1.00 30.06           C  
ATOM   1788  CB  VAL H 229      26.136   6.316  15.903  1.00 31.18           C  
ATOM   1789  CG1 VAL H 229      25.991   6.293  14.372  1.00 29.01           C  
ATOM   1790  CG2 VAL H 229      25.021   7.089  16.626  1.00 31.18           C  
ATOM   1791  C   VAL H 229      27.289   4.204  15.770  1.00 31.83           C  
ATOM   1792  O   VAL H 229      28.435   4.634  15.905  1.00 33.00           O  
ATOM   1793  N   SER H 230      27.021   3.094  15.055  1.00 33.06           N  
ATOM   1794  CA  SER H 230      28.115   2.382  14.464  1.00 33.78           C  
ATOM   1795  CB  SER H 230      28.730   1.322  15.396  1.00 35.26           C  
ATOM   1796  OG  SER H 230      29.802   0.656  14.745  1.00 35.14           O  
ATOM   1797  C   SER H 230      27.629   1.670  13.243  1.00 34.60           C  
ATOM   1798  O   SER H 230      26.452   1.330  13.126  1.00 33.16           O  
ATOM   1799  N   SER H 231      28.559   1.423  12.298  1.00 34.54           N  
ATOM   1800  CA  SER H 231      28.236   0.768  11.066  1.00 35.59           C  
ATOM   1801  CB  SER H 231      29.241   1.095   9.951  1.00 36.08           C  
ATOM   1802  OG  SER H 231      28.865   0.438   8.751  1.00 42.12           O  
ATOM   1803  C   SER H 231      28.275  -0.734  11.301  1.00 35.80           C  
ATOM   1804  O   SER H 231      29.331  -1.230  11.780  1.00 35.45           O  
ATOM   1805  OXT SER H 231      27.250  -1.404  11.000  1.00  0.00           O1-
TER    1806      SER H 231 
CONECT  162  701
CONECT  701  162
CONECT 1024 1611
CONECT 1611 1024
END
