# Supplementary material for: Fully automated antibody structure prediction using BIOVIA tools: Validation study
Source: PLoS One. 2017 May 18;12(5):e0177923. doi: 10.1371/journal.pone.0177923 (PMC5436848; doi:10.1371/journal.pone.0177923)
Supplement: S2 Dataset — Predicted structures using the Top5 framework method, Chothia CDR definition with canonical filtering and generating 50 models. These were used in the comparison against predictions using no filtering. (ZIP) [file pone.0177923.s004.zip › 4QEX_LH_FV_FinalModel.pdb]

REMARK   Accelrys Discovery Studio PDB file
REMARK   Created:  2015-04-10T08:30:37Z
SSBOND   1 CYS L   23    CYS L   92                                     
SSBOND   2 CYS H  132    CYS H  206                                     
ATOM      1  N   ASN L   1      26.332  32.728  26.076  1.00 76.70           N1+
ATOM      2  CA  ASN L   1      25.682  32.146  27.271  1.00 77.72           C  
ATOM      3  CB  ASN L   1      25.535  30.625  27.109  1.00 82.15           C  
ATOM      4  CG  ASN L   1      24.601  30.388  25.933  1.00 86.27           C  
ATOM      5  OD1 ASN L   1      23.913  31.304  25.486  1.00 88.32           O  
ATOM      6  ND2 ASN L   1      24.569  29.127  25.422  1.00 75.73           N  
ATOM      7  C   ASN L   1      26.529  32.401  28.471  1.00 72.94           C  
ATOM      8  O   ASN L   1      27.457  33.208  28.429  1.00 69.94           O  
ATOM      9  N   ILE L   2      26.221  31.714  29.586  1.00 72.78           N  
ATOM     10  CA  ILE L   2      27.021  31.881  30.761  1.00 71.98           C  
ATOM     11  CB  ILE L   2      26.233  31.842  32.038  1.00 67.65           C  
ATOM     12  CG1 ILE L   2      25.227  33.002  32.074  1.00 80.03           C  
ATOM     13  CG2 ILE L   2      27.221  31.847  33.216  1.00 73.52           C  
ATOM     14  CD1 ILE L   2      24.208  32.879  33.203  1.00 80.99           C  
ATOM     15  C   ILE L   2      27.965  30.723  30.785  1.00 72.59           C  
ATOM     16  O   ILE L   2      27.543  29.568  30.772  1.00 71.11           O  
ATOM     17  N   VAL L   3      29.282  31.007  30.810  1.00 67.89           N  
ATOM     18  CA  VAL L   3      30.235  29.935  30.801  1.00 62.87           C  
ATOM     19  CB  VAL L   3      31.445  30.193  29.952  1.00 62.99           C  
ATOM     20  CG1 VAL L   3      31.009  30.236  28.482  1.00 65.01           C  
ATOM     21  CG2 VAL L   3      32.118  31.487  30.437  1.00 61.19           C  
ATOM     22  C   VAL L   3      30.725  29.722  32.188  1.00 61.91           C  
ATOM     23  O   VAL L   3      31.125  30.658  32.879  1.00 62.28           O  
ATOM     24  N   LEU L   4      30.705  28.452  32.628  1.00 59.84           N  
ATOM     25  CA  LEU L   4      31.155  28.152  33.950  1.00 58.37           C  
ATOM     26  CB  LEU L   4      30.281  27.112  34.665  1.00 56.17           C  
ATOM     27  CG  LEU L   4      28.817  27.560  34.836  1.00 54.71           C  
ATOM     28  CD1 LEU L   4      27.987  26.495  35.569  1.00 52.32           C  
ATOM     29  CD2 LEU L   4      28.728  28.948  35.492  1.00 56.61           C  
ATOM     30  C   LEU L   4      32.525  27.578  33.823  1.00 57.63           C  
ATOM     31  O   LEU L   4      32.737  26.607  33.100  1.00 58.39           O  
ATOM     32  N   THR L   5      33.499  28.187  34.523  1.00 58.16           N  
ATOM     33  CA  THR L   5      34.842  27.696  34.477  1.00 59.23           C  
ATOM     34  CB  THR L   5      35.860  28.770  34.227  1.00 59.74           C  
ATOM     35  OG1 THR L   5      35.584  29.435  33.004  1.00 60.16           O  
ATOM     36  CG2 THR L   5      37.257  28.128  34.175  1.00 59.36           C  
ATOM     37  C   THR L   5      35.132  27.123  35.823  1.00 59.18           C  
ATOM     38  O   THR L   5      35.116  27.829  36.830  1.00 62.93           O  
ATOM     39  N   GLN L   6      35.406  25.808  35.873  1.00 57.35           N  
ATOM     40  CA  GLN L   6      35.675  25.190  37.133  1.00 56.00           C  
ATOM     41  CB  GLN L   6      35.167  23.742  37.242  1.00 52.00           C  
ATOM     42  CG  GLN L   6      33.642  23.649  37.232  1.00 53.73           C  
ATOM     43  CD  GLN L   6      33.243  22.192  37.368  1.00 53.45           C  
ATOM     44  OE1 GLN L   6      32.293  21.735  36.729  1.00 54.65           O  
ATOM     45  NE2 GLN L   6      33.970  21.442  38.237  1.00 50.64           N  
ATOM     46  C   GLN L   6      37.145  25.180  37.341  1.00 59.42           C  
ATOM     47  O   GLN L   6      37.931  25.102  36.397  1.00 63.88           O  
ATOM     48  N   SER L   7      37.547  25.205  38.626  1.00 60.29           N  
ATOM     49  CA  SER L   7      38.914  25.260  39.055  1.00 60.31           C  
ATOM     50  CB  SER L   7      39.030  25.808  40.489  1.00 58.61           C  
ATOM     51  OG  SER L   7      38.640  27.171  40.514  1.00 57.20           O  
ATOM     52  C   SER L   7      39.515  23.910  38.827  1.00 61.07           C  
ATOM     53  O   SER L   7      39.035  23.314  37.870  1.00 58.21           O  
ATOM     54  N   PRO L   8      40.497  23.369  39.554  1.00 65.28           N  
ATOM     55  CA  PRO L   8      41.272  22.277  39.015  1.00 64.54           C  
ATOM     56  CD  PRO L   8      40.451  23.249  41.013  1.00 60.30           C  
ATOM     57  CB  PRO L   8      42.145  21.767  40.152  1.00 61.33           C  
ATOM     58  CG  PRO L   8      41.250  21.989  41.376  1.00 60.28           C  
ATOM     59  C   PRO L   8      40.453  21.157  38.468  1.00 61.41           C  
ATOM     60  O   PRO L   8      39.515  20.711  39.129  1.00 55.25           O  
ATOM     61  N   ALA L   9      40.765  20.752  37.226  1.00 57.77           N  
ATOM     62  CA  ALA L   9      40.022  19.731  36.564  1.00 55.89           C  
ATOM     63  CB  ALA L   9      40.536  19.439  35.143  1.00 59.06           C  
ATOM     64  C   ALA L   9      40.180  18.485  37.365  1.00 55.86           C  
ATOM     65  O   ALA L   9      39.226  17.731  37.541  1.00 59.48           O  
ATOM     66  N   SER L  10      41.403  18.238  37.869  1.00 53.84           N  
ATOM     67  CA  SER L  10      41.641  17.057  38.647  1.00 51.69           C  
ATOM     68  CB  SER L  10      42.652  16.093  38.006  1.00 52.91           C  
ATOM     69  OG  SER L  10      42.151  15.616  36.766  1.00 41.29           O  
ATOM     70  C   SER L  10      42.220  17.484  39.959  1.00 50.01           C  
ATOM     71  O   SER L  10      42.958  18.466  40.036  1.00 51.96           O  
ATOM     72  N   LEU L  11      41.881  16.745  41.036  1.00 51.54           N  
ATOM     73  CA  LEU L  11      42.334  17.109  42.347  1.00 51.27           C  
ATOM     74  CB  LEU L  11      41.230  17.922  43.059  1.00 54.22           C  
ATOM     75  CG  LEU L  11      41.564  18.563  44.418  1.00 55.07           C  
ATOM     76  CD1 LEU L  11      41.969  17.519  45.458  1.00 54.96           C  
ATOM     77  CD2 LEU L  11      42.565  19.715  44.280  1.00 57.01           C  
ATOM     78  C   LEU L  11      42.533  15.827  43.109  1.00 49.51           C  
ATOM     79  O   LEU L  11      41.658  14.963  43.100  1.00 52.18           O  
ATOM     80  N   ALA L  12      43.696  15.657  43.780  1.00 51.16           N  
ATOM     81  CA  ALA L  12      43.918  14.474  44.570  1.00 55.84           C  
ATOM     82  CB  ALA L  12      45.210  13.722  44.211  1.00 53.47           C  
ATOM     83  C   ALA L  12      44.028  14.916  45.996  1.00 59.78           C  
ATOM     84  O   ALA L  12      44.788  15.831  46.315  1.00 59.58           O  
ATOM     85  N   VAL L  13      43.271  14.266  46.904  1.00 59.85           N  
ATOM     86  CA  VAL L  13      43.274  14.725  48.262  1.00 61.24           C  
ATOM     87  CB  VAL L  13      42.033  15.519  48.558  1.00 61.64           C  
ATOM     88  CG1 VAL L  13      40.840  14.555  48.650  1.00 62.05           C  
ATOM     89  CG2 VAL L  13      42.261  16.399  49.790  1.00 62.61           C  
ATOM     90  C   VAL L  13      43.314  13.532  49.168  1.00 60.23           C  
ATOM     91  O   VAL L  13      42.670  12.519  48.909  1.00 61.30           O  
ATOM     92  N   SER L  14      44.081  13.634  50.273  1.00 56.44           N  
ATOM     93  CA  SER L  14      44.210  12.545  51.200  1.00 58.70           C  
ATOM     94  CB  SER L  14      45.388  12.695  52.179  1.00 67.73           C  
ATOM     95  OG  SER L  14      46.621  12.669  51.477  1.00 72.67           O  
ATOM     96  C   SER L  14      42.970  12.472  52.026  1.00 59.52           C  
ATOM     97  O   SER L  14      42.229  13.445  52.158  1.00 66.02           O  
ATOM     98  N   LEU L  15      42.724  11.288  52.619  1.00 62.63           N  
ATOM     99  CA  LEU L  15      41.557  11.079  53.422  1.00 62.03           C  
ATOM    100  CB  LEU L  15      41.432   9.634  53.944  1.00 64.83           C  
ATOM    101  CG  LEU L  15      41.152   8.574  52.861  1.00 65.09           C  
ATOM    102  CD1 LEU L  15      41.058   7.166  53.471  1.00 64.80           C  
ATOM    103  CD2 LEU L  15      39.892   8.928  52.054  1.00 66.40           C  
ATOM    104  C   LEU L  15      41.654  11.960  54.624  1.00 64.57           C  
ATOM    105  O   LEU L  15      42.714  12.093  55.234  1.00 70.80           O  
ATOM    106  N   GLY L  16      40.528  12.610  54.973  1.00 64.32           N  
ATOM    107  CA  GLY L  16      40.462  13.398  56.167  1.00 64.25           C  
ATOM    108  C   GLY L  16      40.782  14.831  55.878  1.00 64.57           C  
ATOM    109  O   GLY L  16      40.476  15.704  56.688  1.00 64.21           O  
ATOM    110  N   GLN L  17      41.399  15.135  54.724  1.00 62.06           N  
ATOM    111  CA  GLN L  17      41.708  16.516  54.491  1.00 62.88           C  
ATOM    112  CB  GLN L  17      43.088  16.775  53.852  1.00 71.85           C  
ATOM    113  CG  GLN L  17      43.367  16.119  52.508  1.00 76.45           C  
ATOM    114  CD  GLN L  17      44.814  16.459  52.163  1.00 76.35           C  
ATOM    115  OE1 GLN L  17      45.119  16.893  51.053  1.00 73.75           O  
ATOM    116  NE2 GLN L  17      45.736  16.256  53.142  1.00 75.81           N  
ATOM    117  C   GLN L  17      40.570  17.192  53.786  1.00 61.83           C  
ATOM    118  O   GLN L  17      39.512  16.598  53.591  1.00 66.48           O  
ATOM    119  N   ARG L  18      40.734  18.487  53.442  1.00 64.52           N  
ATOM    120  CA  ARG L  18      39.642  19.238  52.883  1.00 64.26           C  
ATOM    121  CB  ARG L  18      39.508  20.633  53.521  1.00 71.48           C  
ATOM    122  CG  ARG L  18      38.210  21.365  53.180  1.00 75.87           C  
ATOM    123  CD  ARG L  18      38.155  22.785  53.745  1.00 78.48           C  
ATOM    124  NE  ARG L  18      38.304  22.687  55.224  1.00 82.44           N  
ATOM    125  CZ  ARG L  18      38.937  23.688  55.902  1.00 84.19           C  
ATOM    126  NH1 ARG L  18      39.429  24.761  55.217  1.00 85.02           N1+
ATOM    127  NH2 ARG L  18      39.082  23.616  57.257  1.00 83.31           N  
ATOM    128  C   ARG L  18      39.845  19.436  51.409  1.00 61.93           C  
ATOM    129  O   ARG L  18      40.968  19.600  50.936  1.00 65.55           O  
ATOM    130  N   ALA L  19      38.736  19.407  50.635  1.00 63.51           N  
ATOM    131  CA  ALA L  19      38.829  19.615  49.217  1.00 61.20           C  
ATOM    132  CB  ALA L  19      38.291  18.436  48.390  1.00 58.71           C  
ATOM    133  C   ALA L  19      38.005  20.814  48.861  1.00 59.74           C  
ATOM    134  O   ALA L  19      36.871  20.964  49.317  1.00 57.83           O  
ATOM    135  N   THR L  20      38.567  21.711  48.025  1.00 55.80           N  
ATOM    136  CA  THR L  20      37.857  22.896  47.643  1.00 54.43           C  
ATOM    137  CB  THR L  20      38.535  24.150  48.118  1.00 56.00           C  
ATOM    138  OG1 THR L  20      38.642  24.141  49.534  1.00 56.98           O  
ATOM    139  CG2 THR L  20      37.725  25.372  47.658  1.00 56.52           C  
ATOM    140  C   THR L  20      37.815  22.956  46.148  1.00 52.79           C  
ATOM    141  O   THR L  20      38.853  22.955  45.488  1.00 55.88           O  
ATOM    142  N   ILE L  21      36.598  23.024  45.573  1.00 50.51           N  
ATOM    143  CA  ILE L  21      36.456  23.101  44.150  1.00 49.62           C  
ATOM    144  CB  ILE L  21      35.591  22.011  43.589  1.00 52.95           C  
ATOM    145  CG1 ILE L  21      36.225  20.642  43.881  1.00 55.32           C  
ATOM    146  CG2 ILE L  21      35.378  22.281  42.091  1.00 51.26           C  
ATOM    147  CD1 ILE L  21      35.278  19.467  43.651  1.00 55.94           C  
ATOM    148  C   ILE L  21      35.796  24.414  43.861  1.00 52.50           C  
ATOM    149  O   ILE L  21      34.825  24.787  44.515  1.00 54.86           O  
ATOM    150  N   SER L  22      36.312  25.166  42.871  1.00 56.64           N  
ATOM    151  CA  SER L  22      35.741  26.458  42.629  1.00 58.52           C  
ATOM    152  CB  SER L  22      36.778  27.595  42.624  1.00 58.96           C  
ATOM    153  OG  SER L  22      37.379  27.719  43.906  1.00 63.71           O  
ATOM    154  C   SER L  22      35.056  26.460  41.298  1.00 57.64           C  
ATOM    155  O   SER L  22      35.400  25.695  40.398  1.00 57.00           O  
ATOM    156  N   CYS L  23      34.017  27.311  41.170  1.00 57.71           N  
ATOM    157  CA  CYS L  23      33.306  27.454  39.933  1.00 60.91           C  
ATOM    158  CB  CYS L  23      31.933  26.737  39.957  1.00 62.64           C  
ATOM    159  SG  CYS L  23      30.999  26.836  38.397  1.00 54.72           S  
ATOM    160  C   CYS L  23      33.111  28.932  39.725  1.00 63.97           C  
ATOM    161  O   CYS L  23      32.578  29.625  40.591  1.00 66.13           O  
ATOM    162  N   ARG L  24      33.557  29.454  38.561  1.00 63.46           N  
ATOM    163  CA  ARG L  24      33.484  30.866  38.272  1.00 66.60           C  
ATOM    164  CB  ARG L  24      34.839  31.437  37.820  1.00 75.69           C  
ATOM    165  CG  ARG L  24      35.943  31.330  38.869  1.00 80.98           C  
ATOM    166  CD  ARG L  24      37.349  31.270  38.266  1.00 83.26           C  
ATOM    167  NE  ARG L  24      37.840  32.656  38.050  1.00117.30           N  
ATOM    168  CZ  ARG L  24      39.074  32.848  37.499  1.00119.03           C  
ATOM    169  NH1 ARG L  24      39.810  31.772  37.091  1.00116.14           N1+
ATOM    170  NH2 ARG L  24      39.571  34.111  37.361  1.00122.29           N  
ATOM    171  C   ARG L  24      32.565  31.048  37.103  1.00 64.92           C  
ATOM    172  O   ARG L  24      32.619  30.284  36.142  1.00 69.60           O  
ATOM    173  N   ALA L  25      31.709  32.090  37.138  1.00 62.76           N  
ATOM    174  CA  ALA L  25      30.784  32.298  36.059  1.00 58.10           C  
ATOM    175  CB  ALA L  25      29.323  32.398  36.526  1.00 51.75           C  
ATOM    176  C   ALA L  25      31.121  33.583  35.371  1.00 57.84           C  
ATOM    177  O   ALA L  25      31.584  34.539  35.990  1.00 59.16           O  
ATOM    178  N   SER L  26      30.911  33.605  34.039  1.00 41.77           N  
ATOM    179  CA  SER L  26      31.204  34.737  33.208  1.00 43.25           C  
ATOM    180  CB  SER L  26      31.028  34.436  31.709  1.00 43.49           C  
ATOM    181  OG  SER L  26      29.673  34.129  31.419  1.00 42.69           O  
ATOM    182  C   SER L  26      30.289  35.865  33.564  1.00 46.34           C  
ATOM    183  O   SER L  26      30.694  37.028  33.532  1.00 48.13           O  
ATOM    184  N   LYS L  27      29.023  35.546  33.905  1.00 44.31           N  
ATOM    185  CA  LYS L  27      28.040  36.537  34.247  1.00 45.35           C  
ATOM    186  CB  LYS L  27      26.824  36.537  33.305  1.00 47.11           C  
ATOM    187  CG  LYS L  27      27.157  36.867  31.848  1.00 54.14           C  
ATOM    188  CD  LYS L  27      27.720  38.272  31.626  1.00 57.00           C  
ATOM    189  CE  LYS L  27      26.657  39.371  31.594  1.00 97.72           C  
ATOM    190  NZ  LYS L  27      27.296  40.687  31.360  1.00100.07           N1+
ATOM    191  C   LYS L  27      27.518  36.191  35.608  1.00 44.60           C  
ATOM    192  O   LYS L  27      27.778  35.104  36.121  1.00 42.58           O  
ATOM    193  N   GLY L  28      26.788  37.130  36.246  1.00 43.17           N  
ATOM    194  CA  GLY L  28      26.244  36.881  37.552  1.00 41.53           C  
ATOM    195  C   GLY L  28      25.091  35.933  37.432  1.00 40.87           C  
ATOM    196  O   GLY L  28      24.203  36.105  36.601  1.00 40.50           O  
ATOM    197  N   VAL L  29      25.127  34.872  38.253  1.00 38.94           N  
ATOM    198  CA  VAL L  29      24.138  33.841  38.415  1.00 37.96           C  
ATOM    199  CB  VAL L  29      24.717  32.555  38.883  1.00 37.88           C  
ATOM    200  CG1 VAL L  29      25.613  31.964  37.779  1.00 38.24           C  
ATOM    201  CG2 VAL L  29      25.472  32.886  40.163  1.00 37.60           C  
ATOM    202  C   VAL L  29      23.052  34.251  39.371  1.00 39.20           C  
ATOM    203  O   VAL L  29      22.112  33.487  39.585  1.00 38.00           O  
ATOM    204  N   ASP L  30      23.224  35.386  40.085  1.00 40.21           N  
ATOM    205  CA  ASP L  30      22.284  35.787  41.102  1.00 41.31           C  
ATOM    206  CB  ASP L  30      22.901  36.722  42.155  1.00 43.99           C  
ATOM    207  CG  ASP L  30      23.974  35.937  42.892  1.00 47.78           C  
ATOM    208  OD1 ASP L  30      24.211  34.758  42.514  1.00 47.23           O  
ATOM    209  OD2 ASP L  30      24.574  36.505  43.843  1.00 53.64           O1-
ATOM    210  C   ASP L  30      21.110  36.514  40.520  1.00 43.28           C  
ATOM    211  O   ASP L  30      21.229  37.194  39.503  1.00 43.77           O  
ATOM    212  N   SER L  31      19.933  36.360  41.175  1.00 41.96           N  
ATOM    213  CA  SER L  31      18.733  37.066  40.826  1.00 42.82           C  
ATOM    214  CB  SER L  31      17.865  36.368  39.761  1.00 43.10           C  
ATOM    215  OG  SER L  31      18.518  36.360  38.502  1.00 44.38           O  
ATOM    216  C   SER L  31      17.871  37.135  42.053  1.00 44.63           C  
ATOM    217  O   SER L  31      17.768  36.170  42.810  1.00 43.40           O  
ATOM    218  N   TYR L  32      17.243  38.305  42.284  1.00 45.71           N  
ATOM    219  CA  TYR L  32      16.281  38.505  43.331  1.00 47.21           C  
ATOM    220  CB  TYR L  32      14.945  37.788  43.071  1.00 48.49           C  
ATOM    221  CG  TYR L  32      14.338  38.407  41.860  1.00 50.80           C  
ATOM    222  CD1 TYR L  32      13.677  39.609  41.950  1.00 52.89           C  
ATOM    223  CD2 TYR L  32      14.427  37.784  40.636  1.00 51.02           C  
ATOM    224  CE1 TYR L  32      13.115  40.183  40.835  1.00 54.25           C  
ATOM    225  CE2 TYR L  32      13.868  38.354  39.518  1.00 51.90           C  
ATOM    226  CZ  TYR L  32      13.211  39.557  39.616  1.00 57.07           C  
ATOM    227  OH  TYR L  32      12.636  40.144  38.468  1.00 59.21           O  
ATOM    228  C   TYR L  32      16.798  38.059  44.665  1.00 47.82           C  
ATOM    229  O   TYR L  32      16.021  37.595  45.499  1.00 48.02           O  
ATOM    230  N   GLY L  33      18.108  38.210  44.925  1.00 45.78           N  
ATOM    231  CA  GLY L  33      18.607  37.886  46.234  1.00 45.11           C  
ATOM    232  C   GLY L  33      18.947  36.430  46.381  1.00 44.24           C  
ATOM    233  O   GLY L  33      19.164  35.975  47.502  1.00 44.19           O  
ATOM    234  N   ASN L  34      18.992  35.647  45.282  1.00 40.94           N  
ATOM    235  CA  ASN L  34      19.369  34.260  45.412  1.00 39.38           C  
ATOM    236  CB  ASN L  34      18.217  33.260  45.211  1.00 39.17           C  
ATOM    237  CG  ASN L  34      17.366  33.251  46.472  1.00 46.27           C  
ATOM    238  OD1 ASN L  34      16.137  33.246  46.405  1.00 44.98           O  
ATOM    239  ND2 ASN L  34      18.032  33.239  47.658  1.00 46.08           N  
ATOM    240  C   ASN L  34      20.404  33.945  44.375  1.00 40.37           C  
ATOM    241  O   ASN L  34      20.615  34.709  43.436  1.00 40.27           O  
ATOM    242  N   SER L  35      21.109  32.805  44.536  1.00 38.52           N  
ATOM    243  CA  SER L  35      22.116  32.446  43.572  1.00 37.20           C  
ATOM    244  CB  SER L  35      23.517  32.257  44.184  1.00 38.24           C  
ATOM    245  OG  SER L  35      23.978  33.477  44.747  1.00 39.72           O  
ATOM    246  C   SER L  35      21.719  31.129  42.990  1.00 37.13           C  
ATOM    247  O   SER L  35      21.598  30.143  43.714  1.00 36.44           O  
ATOM    248  N   PHE L  36      21.521  31.066  41.656  1.00 34.96           N  
ATOM    249  CA  PHE L  36      21.115  29.808  41.111  1.00 33.06           C  
ATOM    250  CB  PHE L  36      20.163  29.945  39.911  1.00 32.98           C  
ATOM    251  CG  PHE L  36      18.922  30.602  40.412  1.00 33.67           C  
ATOM    252  CD1 PHE L  36      17.886  29.854  40.918  1.00 33.51           C  
ATOM    253  CD2 PHE L  36      18.796  31.970  40.388  1.00 33.97           C  
ATOM    254  CE1 PHE L  36      16.742  30.459  41.380  1.00 35.01           C  
ATOM    255  CE2 PHE L  36      17.653  32.580  40.850  1.00 35.42           C  
ATOM    256  CZ  PHE L  36      16.620  31.826  41.350  1.00 35.02           C  
ATOM    257  C   PHE L  36      22.328  29.043  40.636  1.00 33.25           C  
ATOM    258  O   PHE L  36      22.567  28.980  39.430  1.00 32.96           O  
ATOM    259  N   MET L  37      23.101  28.417  41.567  1.00 50.19           N  
ATOM    260  CA  MET L  37      24.224  27.600  41.222  1.00 50.75           C  
ATOM    261  CB  MET L  37      25.579  28.191  41.634  1.00 54.95           C  
ATOM    262  CG  MET L  37      26.743  27.265  41.294  1.00 38.82           C  
ATOM    263  SD  MET L  37      27.104  27.085  39.522  1.00 39.41           S  
ATOM    264  CE  MET L  37      28.156  28.559  39.445  1.00 38.76           C  
ATOM    265  C   MET L  37      24.048  26.331  41.987  1.00 48.44           C  
ATOM    266  O   MET L  37      23.784  26.352  43.188  1.00 53.21           O  
ATOM    267  N   HIS L  38      24.192  25.181  41.305  1.00 49.31           N  
ATOM    268  CA  HIS L  38      23.969  23.941  41.985  1.00 49.70           C  
ATOM    269  ND1 HIS L  38      21.037  24.799  40.425  1.00 84.64           N  
ATOM    270  CG  HIS L  38      21.501  24.080  41.501  1.00 50.29           C  
ATOM    271  CB  HIS L  38      22.723  23.210  41.461  1.00 46.44           C  
ATOM    272  NE2 HIS L  38      19.665  25.238  42.117  1.00 81.48           N  
ATOM    273  CD2 HIS L  38      20.651  24.358  42.527  1.00 79.96           C  
ATOM    274  CE1 HIS L  38      19.938  25.473  40.849  1.00 84.85           C  
ATOM    275  C   HIS L  38      25.155  23.058  41.743  1.00 51.46           C  
ATOM    276  O   HIS L  38      25.831  23.179  40.722  1.00 52.12           O  
ATOM    277  N   TRP L  39      25.446  22.149  42.698  1.00 47.28           N  
ATOM    278  CA  TRP L  39      26.569  21.264  42.558  1.00 44.94           C  
ATOM    279  CB  TRP L  39      27.556  21.336  43.733  1.00 45.87           C  
ATOM    280  CG  TRP L  39      28.320  22.634  43.787  1.00 50.61           C  
ATOM    281  CD2 TRP L  39      29.566  22.856  43.110  1.00 47.19           C  
ATOM    282  CD1 TRP L  39      28.018  23.797  44.433  1.00 54.48           C  
ATOM    283  NE1 TRP L  39      28.996  24.732  44.199  1.00 53.82           N  
ATOM    284  CE2 TRP L  39      29.957  24.166  43.386  1.00 50.09           C  
ATOM    285  CE3 TRP L  39      30.323  22.037  42.324  1.00 47.42           C  
ATOM    286  CZ2 TRP L  39      31.116  24.679  42.878  1.00 48.74           C  
ATOM    287  CZ3 TRP L  39      31.489  22.557  41.811  1.00 49.05           C  
ATOM    288  CH2 TRP L  39      31.878  23.852  42.083  1.00 49.68           C  
ATOM    289  C   TRP L  39      26.076  19.853  42.466  1.00 44.73           C  
ATOM    290  O   TRP L  39      25.112  19.465  43.126  1.00 45.98           O  
ATOM    291  N   TYR L  40      26.747  19.037  41.627  1.00 43.93           N  
ATOM    292  CA  TYR L  40      26.321  17.679  41.437  1.00 43.61           C  
ATOM    293  CB  TYR L  40      25.797  17.384  40.018  1.00 42.77           C  
ATOM    294  CG  TYR L  40      24.576  18.199  39.756  1.00 41.67           C  
ATOM    295  CD1 TYR L  40      24.680  19.489  39.291  1.00 42.31           C  
ATOM    296  CD2 TYR L  40      23.326  17.667  39.967  1.00 41.29           C  
ATOM    297  CE1 TYR L  40      23.554  20.238  39.043  1.00 44.37           C  
ATOM    298  CE2 TYR L  40      22.197  18.410  39.722  1.00 41.11           C  
ATOM    299  CZ  TYR L  40      22.309  19.698  39.259  1.00 42.62           C  
ATOM    300  OH  TYR L  40      21.150  20.460  39.006  1.00 43.82           O  
ATOM    301  C   TYR L  40      27.483  16.758  41.631  1.00 44.30           C  
ATOM    302  O   TYR L  40      28.633  17.107  41.361  1.00 47.25           O  
ATOM    303  N   GLN L  41      27.194  15.541  42.129  1.00 45.00           N  
ATOM    304  CA  GLN L  41      28.217  14.549  42.272  1.00 47.54           C  
ATOM    305  CB  GLN L  41      28.316  13.953  43.688  1.00 48.45           C  
ATOM    306  CG  GLN L  41      29.411  12.892  43.824  1.00 47.27           C  
ATOM    307  CD  GLN L  41      29.328  12.295  45.222  1.00 48.41           C  
ATOM    308  OE1 GLN L  41      28.272  11.839  45.654  1.00 48.91           O  
ATOM    309  NE2 GLN L  41      30.473  12.302  45.954  1.00 46.20           N  
ATOM    310  C   GLN L  41      27.837  13.428  41.366  1.00 47.83           C  
ATOM    311  O   GLN L  41      26.716  12.924  41.429  1.00 43.69           O  
ATOM    312  N   GLN L  42      28.757  13.018  40.474  1.00 49.85           N  
ATOM    313  CA  GLN L  42      28.418  11.926  39.616  1.00 48.42           C  
ATOM    314  CB  GLN L  42      28.349  12.301  38.128  1.00 43.24           C  
ATOM    315  CG  GLN L  42      27.958  11.123  37.232  1.00 39.94           C  
ATOM    316  CD  GLN L  42      27.917  11.604  35.791  1.00 45.32           C  
ATOM    317  OE1 GLN L  42      28.927  11.601  35.091  1.00 45.49           O  
ATOM    318  NE2 GLN L  42      26.713  12.031  35.326  1.00 46.87           N  
ATOM    319  C   GLN L  42      29.470  10.880  39.759  1.00 49.37           C  
ATOM    320  O   GLN L  42      30.654  11.126  39.533  1.00 48.28           O  
ATOM    321  N   ARG L  43      29.043   9.666  40.146  1.00 49.13           N  
ATOM    322  CA  ARG L  43      29.949   8.570  40.266  1.00 51.70           C  
ATOM    323  CB  ARG L  43      29.643   7.653  41.461  1.00 54.33           C  
ATOM    324  CG  ARG L  43      29.960   8.284  42.821  1.00 56.65           C  
ATOM    325  CD  ARG L  43      29.531   7.414  44.004  1.00 59.95           C  
ATOM    326  NE  ARG L  43      29.772   5.996  43.617  1.00  0.00           N  
ATOM    327  CZ  ARG L  43      29.853   5.022  44.571  1.00  0.00           C  
ATOM    328  NH1 ARG L  43      29.774   5.350  45.894  1.00  0.00           N1+
ATOM    329  NH2 ARG L  43      30.011   3.719  44.197  1.00  0.00           N  
ATOM    330  C   ARG L  43      29.774   7.778  39.019  1.00 52.81           C  
ATOM    331  O   ARG L  43      28.686   7.742  38.446  1.00 54.51           O  
ATOM    332  N   PRO L  44      30.833   7.163  38.579  1.00 55.90           N  
ATOM    333  CA  PRO L  44      30.815   6.429  37.350  1.00 56.08           C  
ATOM    334  CD  PRO L  44      31.875   6.702  39.481  1.00 54.88           C  
ATOM    335  CB  PRO L  44      32.167   5.724  37.280  1.00 56.36           C  
ATOM    336  CG  PRO L  44      32.512   5.499  38.765  1.00 55.28           C  
ATOM    337  C   PRO L  44      29.685   5.451  37.325  1.00 54.41           C  
ATOM    338  O   PRO L  44      29.495   4.720  38.298  1.00 50.01           O  
ATOM    339  N   GLY L  45      28.927   5.427  36.211  1.00 54.77           N  
ATOM    340  CA  GLY L  45      27.860   4.486  36.056  1.00 53.85           C  
ATOM    341  C   GLY L  45      26.589   5.023  36.639  1.00 51.96           C  
ATOM    342  O   GLY L  45      25.580   4.321  36.659  1.00 50.76           O  
ATOM    343  N   GLN L  46      26.578   6.274  37.134  1.00 50.49           N  
ATOM    344  CA  GLN L  46      25.333   6.730  37.685  1.00 47.61           C  
ATOM    345  CB  GLN L  46      25.266   6.644  39.222  1.00 50.40           C  
ATOM    346  CG  GLN L  46      26.299   7.490  39.963  1.00 54.91           C  
ATOM    347  CD  GLN L  46      26.121   7.194  41.445  1.00 59.52           C  
ATOM    348  OE1 GLN L  46      25.717   8.060  42.219  1.00 60.09           O  
ATOM    349  NE2 GLN L  46      26.420   5.930  41.850  1.00 59.56           N  
ATOM    350  C   GLN L  46      25.053   8.131  37.235  1.00 45.93           C  
ATOM    351  O   GLN L  46      25.927   8.835  36.734  1.00 49.33           O  
ATOM    352  N   PRO L  47      23.809   8.521  37.369  1.00 45.28           N  
ATOM    353  CA  PRO L  47      23.394   9.846  36.990  1.00 44.93           C  
ATOM    354  CD  PRO L  47      22.732   7.556  37.219  1.00 40.67           C  
ATOM    355  CB  PRO L  47      21.874   9.804  36.890  1.00 42.17           C  
ATOM    356  CG  PRO L  47      21.576   8.331  36.573  1.00 40.27           C  
ATOM    357  C   PRO L  47      23.875  10.816  38.013  1.00 45.05           C  
ATOM    358  O   PRO L  47      24.234  10.390  39.107  1.00 45.46           O  
ATOM    359  N   PRO L  48      23.881  12.081  37.723  1.00 43.58           N  
ATOM    360  CA  PRO L  48      24.375  13.018  38.683  1.00 44.11           C  
ATOM    361  CD  PRO L  48      23.995  12.568  36.359  1.00 45.38           C  
ATOM    362  CB  PRO L  48      24.464  14.352  37.946  1.00 46.28           C  
ATOM    363  CG  PRO L  48      24.679  13.941  36.478  1.00 45.28           C  
ATOM    364  C   PRO L  48      23.473  13.035  39.873  1.00 45.47           C  
ATOM    365  O   PRO L  48      22.287  12.730  39.735  1.00 46.55           O  
ATOM    366  N   LYS L  49      24.044  13.361  41.051  1.00 49.34           N  
ATOM    367  CA  LYS L  49      23.326  13.417  42.288  1.00 47.77           C  
ATOM    368  CB  LYS L  49      23.985  12.572  43.394  1.00 42.16           C  
ATOM    369  CG  LYS L  49      23.253  12.600  44.737  1.00 44.92           C  
ATOM    370  CD  LYS L  49      23.808  11.606  45.763  1.00 50.03           C  
ATOM    371  CE  LYS L  49      23.178  11.746  47.153  1.00 54.56           C  
ATOM    372  NZ  LYS L  49      23.775  10.771  48.095  1.00 55.06           N1+
ATOM    373  C   LYS L  49      23.378  14.843  42.738  1.00 49.82           C  
ATOM    374  O   LYS L  49      24.413  15.497  42.634  1.00 49.89           O  
ATOM    375  N   LEU L  50      22.261  15.374  43.268  1.00 50.13           N  
ATOM    376  CA  LEU L  50      22.264  16.767  43.635  1.00 47.74           C  
ATOM    377  CB  LEU L  50      20.879  17.416  43.699  1.00 45.27           C  
ATOM    378  CG  LEU L  50      20.929  18.899  44.103  1.00 43.92           C  
ATOM    379  CD1 LEU L  50      21.659  19.742  43.050  1.00 40.84           C  
ATOM    380  CD2 LEU L  50      19.530  19.435  44.459  1.00 46.04           C  
ATOM    381  C   LEU L  50      22.798  16.919  45.018  1.00 46.74           C  
ATOM    382  O   LEU L  50      22.213  16.402  45.967  1.00 46.46           O  
ATOM    383  N   LEU L  51      23.992  17.535  45.149  1.00 44.69           N  
ATOM    384  CA  LEU L  51      24.583  17.809  46.431  1.00 45.72           C  
ATOM    385  CB  LEU L  51      26.103  17.975  46.314  1.00 43.51           C  
ATOM    386  CG  LEU L  51      26.806  16.701  45.818  1.00 44.68           C  
ATOM    387  CD1 LEU L  51      28.325  16.897  45.717  1.00 44.16           C  
ATOM    388  CD2 LEU L  51      26.427  15.492  46.685  1.00 45.04           C  
ATOM    389  C   LEU L  51      24.064  19.049  47.110  1.00 47.91           C  
ATOM    390  O   LEU L  51      23.531  18.989  48.218  1.00 50.42           O  
ATOM    391  N   ILE L  52      24.192  20.215  46.430  1.00 48.77           N  
ATOM    392  CA  ILE L  52      23.884  21.491  47.028  1.00 48.10           C  
ATOM    393  CB  ILE L  52      25.113  22.320  47.291  1.00 45.51           C  
ATOM    394  CG1 ILE L  52      26.098  21.618  48.243  1.00 48.34           C  
ATOM    395  CG2 ILE L  52      24.645  23.690  47.806  1.00 43.58           C  
ATOM    396  CD1 ILE L  52      25.577  21.455  49.666  1.00 48.69           C  
ATOM    397  C   ILE L  52      23.097  22.281  46.038  1.00 50.17           C  
ATOM    398  O   ILE L  52      23.438  22.304  44.857  1.00 49.79           O  
ATOM    399  N   TYR L  53      22.047  22.986  46.507  1.00 52.14           N  
ATOM    400  CA  TYR L  53      21.234  23.721  45.583  1.00 51.74           C  
ATOM    401  CB  TYR L  53      19.820  23.128  45.393  1.00 51.07           C  
ATOM    402  CG  TYR L  53      19.014  23.240  46.647  1.00 54.76           C  
ATOM    403  CD1 TYR L  53      19.034  22.248  47.600  1.00 54.14           C  
ATOM    404  CD2 TYR L  53      18.225  24.343  46.868  1.00 57.79           C  
ATOM    405  CE1 TYR L  53      18.284  22.353  48.749  1.00 55.84           C  
ATOM    406  CE2 TYR L  53      17.472  24.455  48.013  1.00 58.30           C  
ATOM    407  CZ  TYR L  53      17.499  23.460  48.958  1.00 55.73           C  
ATOM    408  OH  TYR L  53      16.724  23.576  50.131  1.00 53.50           O  
ATOM    409  C   TYR L  53      21.101  25.125  46.068  1.00 51.83           C  
ATOM    410  O   TYR L  53      21.179  25.390  47.266  1.00 52.00           O  
ATOM    411  N   LEU L  54      20.957  26.103  45.138  1.00 43.73           N  
ATOM    412  CA  LEU L  54      20.918  27.507  45.480  1.00 45.59           C  
ATOM    413  CB  LEU L  54      19.698  27.954  46.309  1.00 41.85           C  
ATOM    414  CG  LEU L  54      18.396  28.044  45.485  1.00 47.95           C  
ATOM    415  CD1 LEU L  54      17.238  28.600  46.332  1.00 46.69           C  
ATOM    416  CD2 LEU L  54      18.614  28.841  44.188  1.00 45.76           C  
ATOM    417  C   LEU L  54      22.179  27.908  46.193  1.00 48.05           C  
ATOM    418  O   LEU L  54      22.162  28.693  47.141  1.00 50.31           O  
ATOM    419  N   ALA L  55      23.305  27.324  45.748  1.00 43.91           N  
ATOM    420  CA  ALA L  55      24.664  27.636  46.112  1.00 46.26           C  
ATOM    421  CB  ALA L  55      24.999  29.129  45.944  1.00 44.07           C  
ATOM    422  C   ALA L  55      25.027  27.236  47.515  1.00 49.62           C  
ATOM    423  O   ALA L  55      26.204  26.977  47.768  1.00 46.80           O  
ATOM    424  N   SER L  56      24.061  27.085  48.448  1.00 46.23           N  
ATOM    425  CA  SER L  56      24.520  26.809  49.782  1.00 44.71           C  
ATOM    426  CB  SER L  56      24.653  28.080  50.636  1.00 46.48           C  
ATOM    427  OG  SER L  56      25.588  28.972  50.050  1.00 56.16           O  
ATOM    428  C   SER L  56      23.562  25.922  50.518  1.00 51.60           C  
ATOM    429  O   SER L  56      23.813  25.611  51.683  1.00 50.53           O  
ATOM    430  N   HIS L  57      22.454  25.459  49.898  1.00 48.36           N  
ATOM    431  CA  HIS L  57      21.612  24.649  50.729  1.00 48.53           C  
ATOM    432  ND1 HIS L  57      18.969  25.206  52.747  1.00  0.00           N  
ATOM    433  CG  HIS L  57      19.308  24.385  51.693  1.00 52.78           C  
ATOM    434  CB  HIS L  57      20.103  24.854  50.510  1.00 52.18           C  
ATOM    435  NE2 HIS L  57      18.152  23.194  53.223  1.00  0.00           N  
ATOM    436  CD2 HIS L  57      18.801  23.161  52.001  1.00  0.00           C  
ATOM    437  CE1 HIS L  57      18.281  24.443  53.632  1.00  0.00           C  
ATOM    438  C   HIS L  57      21.932  23.205  50.494  1.00 47.43           C  
ATOM    439  O   HIS L  57      22.056  22.765  49.351  1.00 49.95           O  
ATOM    440  N   LEU L  58      22.107  22.436  51.595  1.00 48.22           N  
ATOM    441  CA  LEU L  58      22.402  21.030  51.484  1.00 48.96           C  
ATOM    442  CB  LEU L  58      22.776  20.310  52.795  1.00 48.58           C  
ATOM    443  CG  LEU L  58      24.077  20.740  53.487  1.00 49.98           C  
ATOM    444  CD1 LEU L  58      25.304  20.515  52.593  1.00 52.17           C  
ATOM    445  CD2 LEU L  58      23.969  22.157  54.053  1.00 49.91           C  
ATOM    446  C   LEU L  58      21.153  20.325  51.076  1.00 47.99           C  
ATOM    447  O   LEU L  58      20.092  20.539  51.658  1.00 45.77           O  
ATOM    448  N   GLU L  59      21.270  19.419  50.086  1.00 44.34           N  
ATOM    449  CA  GLU L  59      20.131  18.680  49.619  1.00 45.58           C  
ATOM    450  CB  GLU L  59      20.369  18.052  48.226  1.00 47.98           C  
ATOM    451  CG  GLU L  59      19.101  17.799  47.401  1.00 49.10           C  
ATOM    452  CD  GLU L  59      18.766  16.317  47.382  1.00 52.28           C  
ATOM    453  OE1 GLU L  59      19.463  15.570  46.646  1.00 62.60           O  
ATOM    454  OE2 GLU L  59      17.806  15.912  48.091  1.00 55.32           O1-
ATOM    455  C   GLU L  59      19.883  17.610  50.636  1.00 49.44           C  
ATOM    456  O   GLU L  59      20.810  17.132  51.289  1.00 54.58           O  
ATOM    457  N   SER L  60      18.614  17.211  50.819  1.00 54.13           N  
ATOM    458  CA  SER L  60      18.327  16.247  51.838  1.00 55.61           C  
ATOM    459  CB  SER L  60      16.823  15.995  52.031  1.00 58.01           C  
ATOM    460  OG  SER L  60      16.264  15.458  50.842  1.00 59.91           O  
ATOM    461  C   SER L  60      18.968  14.948  51.478  1.00 56.51           C  
ATOM    462  O   SER L  60      18.896  14.493  50.338  1.00 61.30           O  
ATOM    463  N   GLY L  61      19.601  14.309  52.482  1.00 54.07           N  
ATOM    464  CA  GLY L  61      20.224  13.033  52.292  1.00 52.65           C  
ATOM    465  C   GLY L  61      21.707  13.203  52.164  1.00 52.04           C  
ATOM    466  O   GLY L  61      22.452  12.228  52.257  1.00 50.89           O  
ATOM    467  N   VAL L  62      22.178  14.450  51.956  1.00 48.75           N  
ATOM    468  CA  VAL L  62      23.583  14.709  51.780  1.00 50.23           C  
ATOM    469  CB  VAL L  62      23.864  15.993  51.043  1.00 53.11           C  
ATOM    470  CG1 VAL L  62      25.381  16.167  50.920  1.00 51.82           C  
ATOM    471  CG2 VAL L  62      23.127  15.981  49.693  1.00 52.64           C  
ATOM    472  C   VAL L  62      24.244  14.847  53.120  1.00 50.70           C  
ATOM    473  O   VAL L  62      23.656  15.376  54.062  1.00 48.15           O  
ATOM    474  N   PRO L  63      25.474  14.399  53.215  1.00 55.60           N  
ATOM    475  CA  PRO L  63      26.220  14.477  54.448  1.00 55.96           C  
ATOM    476  CD  PRO L  63      25.945  13.319  52.360  1.00 48.71           C  
ATOM    477  CB  PRO L  63      27.450  13.593  54.246  1.00 49.94           C  
ATOM    478  CG  PRO L  63      27.010  12.575  53.181  1.00 49.89           C  
ATOM    479  C   PRO L  63      26.596  15.899  54.739  1.00 58.30           C  
ATOM    480  O   PRO L  63      26.734  16.690  53.810  1.00 54.44           O  
ATOM    481  N   ALA L  64      26.813  16.216  56.026  1.00 57.73           N  
ATOM    482  CA  ALA L  64      27.152  17.516  56.540  1.00 56.61           C  
ATOM    483  CB  ALA L  64      27.286  17.532  58.074  1.00 54.77           C  
ATOM    484  C   ALA L  64      28.468  17.944  55.966  1.00 56.24           C  
ATOM    485  O   ALA L  64      28.787  19.130  55.922  1.00 55.62           O  
ATOM    486  N   ARG L  65      29.288  16.968  55.550  1.00 55.50           N  
ATOM    487  CA  ARG L  65      30.619  17.201  55.067  1.00 53.91           C  
ATOM    488  CB  ARG L  65      31.285  15.901  54.587  1.00 55.93           C  
ATOM    489  CG  ARG L  65      31.483  14.880  55.708  1.00 59.85           C  
ATOM    490  CD  ARG L  65      32.143  13.577  55.255  1.00 62.48           C  
ATOM    491  NE  ARG L  65      31.113  12.765  54.548  1.00 60.31           N  
ATOM    492  CZ  ARG L  65      31.361  12.290  53.293  1.00 58.61           C  
ATOM    493  NH1 ARG L  65      32.510  12.647  52.652  1.00 57.53           N1+
ATOM    494  NH2 ARG L  65      30.468  11.463  52.678  1.00 57.51           N  
ATOM    495  C   ARG L  65      30.588  18.153  53.905  1.00 50.42           C  
ATOM    496  O   ARG L  65      31.517  18.943  53.736  1.00 48.37           O  
ATOM    497  N   PHE L  66      29.542  18.081  53.057  1.00 49.73           N  
ATOM    498  CA  PHE L  66      29.452  18.953  51.919  1.00 51.31           C  
ATOM    499  CB  PHE L  66      28.523  18.417  50.817  1.00 53.54           C  
ATOM    500  CG  PHE L  66      29.208  17.256  50.187  1.00 53.33           C  
ATOM    501  CD1 PHE L  66      29.065  15.978  50.669  1.00 54.44           C  
ATOM    502  CD2 PHE L  66      30.011  17.458  49.096  1.00 50.84           C  
ATOM    503  CE1 PHE L  66      29.711  14.922  50.073  1.00 52.64           C  
ATOM    504  CE2 PHE L  66      30.657  16.407  48.497  1.00 48.09           C  
ATOM    505  CZ  PHE L  66      30.510  15.132  48.980  1.00 49.74           C  
ATOM    506  C   PHE L  66      28.917  20.286  52.339  1.00 52.95           C  
ATOM    507  O   PHE L  66      27.987  20.377  53.140  1.00 55.05           O  
ATOM    508  N   SER L  67      29.514  21.369  51.799  1.00 54.00           N  
ATOM    509  CA  SER L  67      29.071  22.697  52.112  1.00 57.62           C  
ATOM    510  CB  SER L  67      29.857  23.303  53.289  1.00 65.78           C  
ATOM    511  OG  SER L  67      29.399  24.613  53.576  1.00 68.79           O  
ATOM    512  C   SER L  67      29.318  23.540  50.897  1.00 57.49           C  
ATOM    513  O   SER L  67      30.318  23.360  50.202  1.00 64.43           O  
ATOM    514  N   GLY L  68      28.414  24.500  50.604  1.00 59.45           N  
ATOM    515  CA  GLY L  68      28.603  25.314  49.437  1.00 59.35           C  
ATOM    516  C   GLY L  68      28.576  26.743  49.856  1.00 59.34           C  
ATOM    517  O   GLY L  68      27.943  27.108  50.846  1.00 59.15           O  
ATOM    518  N   SER L  69      29.281  27.598  49.095  1.00 58.70           N  
ATOM    519  CA  SER L  69      29.310  28.992  49.418  1.00 61.78           C  
ATOM    520  CB  SER L  69      30.426  29.361  50.408  1.00 72.40           C  
ATOM    521  OG  SER L  69      31.694  29.081  49.835  1.00 76.81           O  
ATOM    522  C   SER L  69      29.560  29.742  48.149  1.00 60.85           C  
ATOM    523  O   SER L  69      29.837  29.144  47.112  1.00 64.51           O  
ATOM    524  N   GLY L  70      29.430  31.083  48.184  1.00 68.60           N  
ATOM    525  CA  GLY L  70      29.716  31.840  46.997  1.00 69.72           C  
ATOM    526  C   GLY L  70      28.583  32.774  46.724  1.00 68.01           C  
ATOM    527  O   GLY L  70      27.518  32.676  47.330  1.00 60.29           O  
ATOM    528  N   SER L  71      28.775  33.678  45.741  1.00 67.02           N  
ATOM    529  CA  SER L  71      27.786  34.685  45.505  1.00 65.71           C  
ATOM    530  CB  SER L  71      28.201  36.054  46.070  1.00 64.16           C  
ATOM    531  OG  SER L  71      27.132  36.984  45.975  1.00 67.16           O  
ATOM    532  C   SER L  71      27.540  34.838  44.032  1.00 68.62           C  
ATOM    533  O   SER L  71      27.177  33.891  43.336  1.00 70.45           O  
ATOM    534  N   ARG L  72      27.662  36.079  43.528  1.00 67.95           N  
ATOM    535  CA  ARG L  72      27.320  36.341  42.165  1.00 68.30           C  
ATOM    536  CB  ARG L  72      27.588  37.802  41.783  1.00 93.32           C  
ATOM    537  CG  ARG L  72      26.784  38.804  42.609  1.00 92.31           C  
ATOM    538  CD  ARG L  72      27.067  40.259  42.235  1.00 89.94           C  
ATOM    539  NE  ARG L  72      28.492  40.534  42.572  1.00 90.56           N  
ATOM    540  CZ  ARG L  72      28.826  40.950  43.828  1.00 91.29           C  
ATOM    541  NH1 ARG L  72      27.850  41.123  44.766  1.00 89.17           N1+
ATOM    542  NH2 ARG L  72      30.131  41.188  44.150  1.00 91.74           N  
ATOM    543  C   ARG L  72      28.116  35.505  41.203  1.00 67.42           C  
ATOM    544  O   ARG L  72      27.556  34.647  40.525  1.00 67.61           O  
ATOM    545  N   THR L  73      29.431  35.781  41.075  1.00 67.88           N  
ATOM    546  CA  THR L  73      30.309  35.091  40.162  1.00 66.18           C  
ATOM    547  CB  THR L  73      31.358  35.997  39.601  1.00 66.47           C  
ATOM    548  OG1 THR L  73      32.169  36.504  40.651  1.00 68.80           O  
ATOM    549  CG2 THR L  73      30.663  37.151  38.859  1.00 66.81           C  
ATOM    550  C   THR L  73      31.042  33.901  40.713  1.00 65.36           C  
ATOM    551  O   THR L  73      31.254  32.920  40.002  1.00 66.53           O  
ATOM    552  N   ASP L  74      31.496  33.974  41.980  1.00 62.74           N  
ATOM    553  CA  ASP L  74      32.402  32.970  42.475  1.00 60.93           C  
ATOM    554  CB  ASP L  74      33.591  33.537  43.273  1.00 71.73           C  
ATOM    555  CG  ASP L  74      34.559  34.228  42.329  1.00 76.40           C  
ATOM    556  OD1 ASP L  74      34.435  34.036  41.091  1.00 79.26           O  
ATOM    557  OD2 ASP L  74      35.447  34.960  42.844  1.00 80.03           O1-
ATOM    558  C   ASP L  74      31.710  32.045  43.415  1.00 57.30           C  
ATOM    559  O   ASP L  74      31.028  32.480  44.340  1.00 63.38           O  
ATOM    560  N   PHE L  75      31.902  30.728  43.203  1.00 59.81           N  
ATOM    561  CA  PHE L  75      31.294  29.750  44.057  1.00 58.77           C  
ATOM    562  CB  PHE L  75      30.211  28.919  43.357  1.00 56.58           C  
ATOM    563  CG  PHE L  75      29.089  29.804  42.945  1.00 55.54           C  
ATOM    564  CD1 PHE L  75      29.118  30.449  41.733  1.00 55.03           C  
ATOM    565  CD2 PHE L  75      28.009  29.978  43.774  1.00 57.98           C  
ATOM    566  CE1 PHE L  75      28.075  31.258  41.354  1.00 55.86           C  
ATOM    567  CE2 PHE L  75      26.963  30.786  43.400  1.00 55.10           C  
ATOM    568  CZ  PHE L  75      26.998  31.425  42.187  1.00 54.28           C  
ATOM    569  C   PHE L  75      32.331  28.747  44.471  1.00 58.19           C  
ATOM    570  O   PHE L  75      33.282  28.483  43.736  1.00 59.12           O  
ATOM    571  N   THR L  76      32.167  28.156  45.678  1.00 57.52           N  
ATOM    572  CA  THR L  76      33.105  27.167  46.131  1.00 56.95           C  
ATOM    573  CB  THR L  76      34.046  27.687  47.176  1.00 57.66           C  
ATOM    574  OG1 THR L  76      34.771  28.801  46.677  1.00 61.11           O  
ATOM    575  CG2 THR L  76      35.015  26.560  47.563  1.00 59.01           C  
ATOM    576  C   THR L  76      32.366  26.026  46.763  1.00 54.91           C  
ATOM    577  O   THR L  76      31.416  26.219  47.523  1.00 53.35           O  
ATOM    578  N   LEU L  77      32.804  24.790  46.457  1.00 51.09           N  
ATOM    579  CA  LEU L  77      32.240  23.614  47.051  1.00 49.13           C  
ATOM    580  CB  LEU L  77      31.949  22.503  46.030  1.00 48.42           C  
ATOM    581  CG  LEU L  77      31.350  21.230  46.651  1.00 47.22           C  
ATOM    582  CD1 LEU L  77      29.983  21.505  47.296  1.00 46.12           C  
ATOM    583  CD2 LEU L  77      31.317  20.088  45.623  1.00 48.57           C  
ATOM    584  C   LEU L  77      33.279  23.095  47.987  1.00 50.54           C  
ATOM    585  O   LEU L  77      34.412  22.854  47.577  1.00 52.43           O  
ATOM    586  N   THR L  78      32.922  22.908  49.274  1.00 48.76           N  
ATOM    587  CA  THR L  78      33.911  22.471  50.219  1.00 50.52           C  
ATOM    588  CB  THR L  78      34.015  23.377  51.415  1.00 60.04           C  
ATOM    589  OG1 THR L  78      34.276  24.711  51.007  1.00105.43           O  
ATOM    590  CG2 THR L  78      35.169  22.885  52.299  1.00104.69           C  
ATOM    591  C   THR L  78      33.525  21.123  50.744  1.00 48.40           C  
ATOM    592  O   THR L  78      32.382  20.902  51.140  1.00 53.30           O  
ATOM    593  N   ILE L  79      34.488  20.176  50.750  1.00 53.94           N  
ATOM    594  CA  ILE L  79      34.230  18.860  51.263  1.00 55.48           C  
ATOM    595  CB  ILE L  79      34.468  17.780  50.246  1.00 51.18           C  
ATOM    596  CG1 ILE L  79      33.610  18.019  48.993  1.00 50.73           C  
ATOM    597  CG2 ILE L  79      34.193  16.427  50.920  1.00 46.83           C  
ATOM    598  CD1 ILE L  79      34.007  17.141  47.806  1.00 49.21           C  
ATOM    599  C   ILE L  79      35.199  18.614  52.378  1.00 59.28           C  
ATOM    600  O   ILE L  79      36.411  18.570  52.163  1.00 56.38           O  
ATOM    601  N   ASP L  80      34.685  18.453  53.614  1.00 61.08           N  
ATOM    602  CA  ASP L  80      35.561  18.208  54.723  1.00 63.46           C  
ATOM    603  CB  ASP L  80      36.058  19.501  55.395  1.00 70.96           C  
ATOM    604  CG  ASP L  80      37.175  19.149  56.368  1.00 74.15           C  
ATOM    605  OD1 ASP L  80      38.045  18.316  55.998  1.00130.93           O  
ATOM    606  OD2 ASP L  80      37.165  19.698  57.500  1.00 73.44           O1-
ATOM    607  C   ASP L  80      34.776  17.454  55.754  1.00 61.45           C  
ATOM    608  O   ASP L  80      33.693  17.899  56.135  1.00 62.43           O  
ATOM    609  N   PRO L  81      35.247  16.327  56.231  1.00 63.11           N  
ATOM    610  CA  PRO L  81      36.463  15.720  55.764  1.00 62.99           C  
ATOM    611  CD  PRO L  81      34.933  15.933  57.594  1.00 62.80           C  
ATOM    612  CB  PRO L  81      36.997  14.880  56.925  1.00 63.92           C  
ATOM    613  CG  PRO L  81      35.777  14.673  57.837  1.00 62.28           C  
ATOM    614  C   PRO L  81      36.182  14.900  54.545  1.00 62.63           C  
ATOM    615  O   PRO L  81      35.053  14.443  54.376  1.00 63.20           O  
ATOM    616  N   VAL L  82      37.204  14.681  53.696  1.00 59.81           N  
ATOM    617  CA  VAL L  82      37.036  13.915  52.496  1.00 59.14           C  
ATOM    618  CB  VAL L  82      38.179  14.070  51.535  1.00 60.05           C  
ATOM    619  CG1 VAL L  82      37.965  13.114  50.350  1.00 57.87           C  
ATOM    620  CG2 VAL L  82      38.270  15.548  51.126  1.00 60.36           C  
ATOM    621  C   VAL L  82      36.937  12.471  52.872  1.00 59.59           C  
ATOM    622  O   VAL L  82      37.622  12.004  53.782  1.00 58.76           O  
ATOM    623  N   GLU L  83      36.066  11.726  52.164  1.00 59.42           N  
ATOM    624  CA  GLU L  83      35.840  10.344  52.476  1.00 61.82           C  
ATOM    625  CB  GLU L  83      34.388  10.113  52.927  1.00 68.52           C  
ATOM    626  CG  GLU L  83      34.224   9.043  54.001  1.00 75.29           C  
ATOM    627  CD  GLU L  83      34.715   9.652  55.310  1.00 81.10           C  
ATOM    628  OE1 GLU L  83      35.460  10.665  55.242  1.00 83.59           O  
ATOM    629  OE2 GLU L  83      34.363   9.114  56.393  1.00 82.76           O1-
ATOM    630  C   GLU L  83      36.083   9.572  51.204  1.00 60.05           C  
ATOM    631  O   GLU L  83      36.178  10.154  50.126  1.00 65.30           O  
ATOM    632  N   ALA L  84      36.208   8.233  51.305  1.00 59.12           N  
ATOM    633  CA  ALA L  84      36.492   7.374  50.182  1.00 57.86           C  
ATOM    634  CB  ALA L  84      36.655   5.900  50.590  1.00 60.56           C  
ATOM    635  C   ALA L  84      35.378   7.439  49.178  1.00 60.37           C  
ATOM    636  O   ALA L  84      35.608   7.403  47.971  1.00 66.30           O  
ATOM    637  N   ASP L  85      34.134   7.545  49.666  1.00 57.19           N  
ATOM    638  CA  ASP L  85      32.939   7.542  48.866  1.00 57.58           C  
ATOM    639  CB  ASP L  85      31.687   7.658  49.753  1.00 61.59           C  
ATOM    640  CG  ASP L  85      30.443   7.623  48.887  1.00 66.39           C  
ATOM    641  OD1 ASP L  85      30.539   7.117  47.738  1.00116.96           O  
ATOM    642  OD2 ASP L  85      29.378   8.098  49.364  1.00121.28           O1-
ATOM    643  C   ASP L  85      32.955   8.718  47.938  1.00 57.49           C  
ATOM    644  O   ASP L  85      32.331   8.697  46.879  1.00 62.54           O  
ATOM    645  N   ASP L  86      33.674   9.780  48.327  1.00 60.34           N  
ATOM    646  CA  ASP L  86      33.726  11.039  47.641  1.00 57.47           C  
ATOM    647  CB  ASP L  86      34.491  12.110  48.432  1.00 58.40           C  
ATOM    648  CG  ASP L  86      33.657  12.445  49.660  1.00 58.69           C  
ATOM    649  OD1 ASP L  86      32.420  12.213  49.625  1.00 57.55           O  
ATOM    650  OD2 ASP L  86      34.250  12.936  50.656  1.00 57.15           O1-
ATOM    651  C   ASP L  86      34.350  10.948  46.283  1.00 57.66           C  
ATOM    652  O   ASP L  86      34.190  11.877  45.494  1.00 59.65           O  
ATOM    653  N   ALA L  87      35.141   9.897  45.980  1.00 54.75           N  
ATOM    654  CA  ALA L  87      35.741   9.861  44.672  1.00 51.24           C  
ATOM    655  CB  ALA L  87      36.582   8.598  44.417  1.00 50.39           C  
ATOM    656  C   ALA L  87      34.650   9.909  43.646  1.00 49.07           C  
ATOM    657  O   ALA L  87      33.756   9.064  43.632  1.00 51.04           O  
ATOM    658  N   ALA L  88      34.710  10.918  42.747  1.00 43.62           N  
ATOM    659  CA  ALA L  88      33.705  11.089  41.734  1.00 42.02           C  
ATOM    660  CB  ALA L  88      32.280  11.205  42.298  1.00 40.95           C  
ATOM    661  C   ALA L  88      33.997  12.371  41.013  1.00 44.26           C  
ATOM    662  O   ALA L  88      34.961  13.066  41.327  1.00 43.96           O  
ATOM    663  N   THR L  89      33.171  12.708  39.999  1.00 46.10           N  
ATOM    664  CA  THR L  89      33.344  13.936  39.273  1.00 48.75           C  
ATOM    665  CB  THR L  89      33.150  13.779  37.793  1.00 47.34           C  
ATOM    666  OG1 THR L  89      34.096  12.856  37.275  1.00 49.48           O  
ATOM    667  CG2 THR L  89      33.320  15.147  37.114  1.00 42.52           C  
ATOM    668  C   THR L  89      32.303  14.888  39.779  1.00 51.87           C  
ATOM    669  O   THR L  89      31.165  14.493  40.023  1.00 50.83           O  
ATOM    670  N   TYR L  90      32.675  16.176  39.955  1.00 52.16           N  
ATOM    671  CA  TYR L  90      31.775  17.151  40.514  1.00 46.81           C  
ATOM    672  CB  TYR L  90      32.343  17.863  41.756  1.00 44.85           C  
ATOM    673  CG  TYR L  90      32.512  16.868  42.854  1.00 45.62           C  
ATOM    674  CD1 TYR L  90      31.467  16.591  43.701  1.00 46.24           C  
ATOM    675  CD2 TYR L  90      33.703  16.207  43.044  1.00 45.57           C  
ATOM    676  CE1 TYR L  90      31.605  15.679  44.719  1.00 44.50           C  
ATOM    677  CE2 TYR L  90      33.848  15.293  44.062  1.00 47.92           C  
ATOM    678  CZ  TYR L  90      32.798  15.028  44.903  1.00 48.04           C  
ATOM    679  OH  TYR L  90      32.940  14.094  45.949  1.00 50.78           O  
ATOM    680  C   TYR L  90      31.513  18.223  39.497  1.00 43.62           C  
ATOM    681  O   TYR L  90      32.424  18.667  38.799  1.00 41.79           O  
ATOM    682  N   TYR L  91      30.242  18.677  39.401  1.00 45.94           N  
ATOM    683  CA  TYR L  91      29.879  19.657  38.415  1.00 48.96           C  
ATOM    684  CB  TYR L  91      28.892  19.121  37.359  1.00 49.67           C  
ATOM    685  CG  TYR L  91      29.460  17.954  36.624  1.00 49.90           C  
ATOM    686  CD1 TYR L  91      30.254  18.132  35.515  1.00 50.26           C  
ATOM    687  CD2 TYR L  91      29.181  16.672  37.043  1.00 49.76           C  
ATOM    688  CE1 TYR L  91      30.766  17.047  34.840  1.00 52.62           C  
ATOM    689  CE2 TYR L  91      29.689  15.584  36.373  1.00 51.77           C  
ATOM    690  CZ  TYR L  91      30.482  15.772  35.268  1.00 51.98           C  
ATOM    691  OH  TYR L  91      31.006  14.660  34.576  1.00 49.08           O  
ATOM    692  C   TYR L  91      29.127  20.782  39.072  1.00 50.14           C  
ATOM    693  O   TYR L  91      28.419  20.591  40.061  1.00 56.35           O  
ATOM    694  N   CYS L  92      29.280  22.005  38.522  1.00 47.69           N  
ATOM    695  CA  CYS L  92      28.518  23.142  38.955  1.00 46.78           C  
ATOM    696  CB  CYS L  92      29.384  24.380  39.295  1.00 45.83           C  
ATOM    697  SG  CYS L  92      30.486  24.910  37.946  1.00 53.27           S  
ATOM    698  C   CYS L  92      27.620  23.478  37.801  1.00 45.37           C  
ATOM    699  O   CYS L  92      28.012  23.314  36.649  1.00 47.09           O  
ATOM    700  N   GLN L  93      26.371  23.920  38.065  1.00 42.62           N  
ATOM    701  CA  GLN L  93      25.450  24.213  36.996  1.00 41.25           C  
ATOM    702  CB  GLN L  93      24.323  23.175  36.871  1.00 41.29           C  
ATOM    703  CG  GLN L  93      23.281  23.540  35.814  1.00 44.06           C  
ATOM    704  CD  GLN L  93      22.006  22.781  36.145  1.00 48.51           C  
ATOM    705  OE1 GLN L  93      21.978  21.552  36.160  1.00 50.08           O  
ATOM    706  NE2 GLN L  93      20.915  23.534  36.440  1.00 49.55           N  
ATOM    707  C   GLN L  93      24.747  25.494  37.317  1.00 44.22           C  
ATOM    708  O   GLN L  93      24.329  25.711  38.453  1.00 48.91           O  
ATOM    709  N   GLN L  94      24.569  26.370  36.307  1.00 46.84           N  
ATOM    710  CA  GLN L  94      23.907  27.624  36.537  1.00 49.44           C  
ATOM    711  CB  GLN L  94      24.690  28.833  35.988  1.00 50.60           C  
ATOM    712  CG  GLN L  94      24.871  28.840  34.465  1.00 51.70           C  
ATOM    713  CD  GLN L  94      23.634  29.458  33.829  1.00 53.78           C  
ATOM    714  OE1 GLN L  94      23.006  30.342  34.405  1.00 53.12           O  
ATOM    715  NE2 GLN L  94      23.266  28.978  32.611  1.00 55.03           N  
ATOM    716  C   GLN L  94      22.561  27.579  35.888  1.00 49.58           C  
ATOM    717  O   GLN L  94      22.432  27.165  34.735  1.00 51.36           O  
ATOM    718  N   ASN L  95      21.527  27.959  36.674  1.00  7.15           N  
ATOM    719  CA  ASN L  95      20.164  27.913  36.226  1.00  7.36           C  
ATOM    720  CB  ASN L  95      19.291  27.163  37.252  1.00  5.99           C  
ATOM    721  CG  ASN L  95      17.989  26.686  36.620  1.00  0.00           C  
ATOM    722  OD1 ASN L  95      17.050  27.455  36.422  1.00  0.00           O  
ATOM    723  ND2 ASN L  95      17.926  25.362  36.311  1.00  0.00           N  
ATOM    724  C   ASN L  95      19.655  29.324  36.131  1.00  8.19           C  
ATOM    725  O   ASN L  95      18.450  29.561  36.190  1.00  5.69           O  
ATOM    726  N   ASN L  96      20.562  30.308  35.974  1.00  8.06           N  
ATOM    727  CA  ASN L  96      20.164  31.687  35.881  1.00 10.35           C  
ATOM    728  CB  ASN L  96      21.373  32.642  35.926  1.00 16.25           C  
ATOM    729  CG  ASN L  96      20.884  34.080  36.016  1.00 17.11           C  
ATOM    730  OD1 ASN L  96      20.215  34.465  36.973  1.00 17.61           O  
ATOM    731  ND2 ASN L  96      21.233  34.903  34.991  1.00 16.91           N  
ATOM    732  C   ASN L  96      19.441  31.942  34.590  1.00 11.90           C  
ATOM    733  O   ASN L  96      18.363  32.538  34.585  1.00 17.95           O  
ATOM    734  N   GLU L  97      20.007  31.486  33.451  1.00 14.26           N  
ATOM    735  CA  GLU L  97      19.387  31.806  32.193  1.00 14.38           C  
ATOM    736  CB  GLU L  97      19.926  33.110  31.582  1.00 17.61           C  
ATOM    737  CG  GLU L  97      21.430  33.079  31.295  1.00 18.92           C  
ATOM    738  CD  GLU L  97      21.852  34.481  30.875  1.00 20.17           C  
ATOM    739  OE1 GLU L  97      21.545  35.437  31.635  1.00 22.61           O  
ATOM    740  OE2 GLU L  97      22.481  34.617  29.791  1.00 21.29           O1-
ATOM    741  C   GLU L  97      19.624  30.712  31.194  1.00 14.86           C  
ATOM    742  O   GLU L  97      20.532  29.896  31.346  1.00 17.62           O  
ATOM    743  N   ASP L  98      18.780  30.666  30.137  1.00 18.80           N  
ATOM    744  CA  ASP L  98      18.920  29.668  29.113  1.00 19.37           C  
ATOM    745  CB  ASP L  98      17.697  29.521  28.187  1.00 16.46           C  
ATOM    746  CG  ASP L  98      16.583  28.811  28.937  1.00 16.81           C  
ATOM    747  OD1 ASP L  98      16.218  29.279  30.047  1.00 16.44           O  
ATOM    748  OD2 ASP L  98      16.090  27.777  28.411  1.00 17.23           O1-
ATOM    749  C   ASP L  98      20.060  30.041  28.225  1.00 19.13           C  
ATOM    750  O   ASP L  98      20.301  31.217  27.958  1.00 17.76           O  
ATOM    751  N   PRO L  99      20.770  29.053  27.744  1.00 15.70           N  
ATOM    752  CA  PRO L  99      20.500  27.698  28.147  1.00 14.75           C  
ATOM    753  CD  PRO L  99      21.190  29.120  26.353  1.00 13.30           C  
ATOM    754  CB  PRO L  99      21.003  26.799  27.021  1.00 12.71           C  
ATOM    755  CG  PRO L  99      20.975  27.707  25.785  1.00 13.51           C  
ATOM    756  C   PRO L  99      21.191  27.415  29.440  1.00 14.00           C  
ATOM    757  O   PRO L  99      22.153  28.108  29.768  1.00 12.35           O  
ATOM    758  N   PHE L 100      20.739  26.389  30.181  1.00  8.62           N  
ATOM    759  CA  PHE L 100      21.394  26.078  31.414  1.00  8.82           C  
ATOM    760  CB  PHE L 100      20.616  25.078  32.287  1.00 12.39           C  
ATOM    761  CG  PHE L 100      19.276  25.689  32.522  1.00 13.52           C  
ATOM    762  CD1 PHE L 100      19.077  26.621  33.515  1.00 14.89           C  
ATOM    763  CD2 PHE L 100      18.209  25.343  31.726  1.00 14.09           C  
ATOM    764  CE1 PHE L 100      17.835  27.176  33.713  1.00 15.06           C  
ATOM    765  CE2 PHE L 100      16.964  25.897  31.922  1.00 14.39           C  
ATOM    766  CZ  PHE L 100      16.773  26.818  32.919  1.00 14.38           C  
ATOM    767  C   PHE L 100      22.701  25.469  31.031  1.00  8.61           C  
ATOM    768  O   PHE L 100      22.794  24.745  30.038  1.00 12.82           O  
ATOM    769  N   THR L 101      23.761  25.775  31.800  1.00 49.58           N  
ATOM    770  CA  THR L 101      25.059  25.265  31.465  1.00 49.37           C  
ATOM    771  CB  THR L 101      25.993  26.326  30.958  1.00 52.08           C  
ATOM    772  OG1 THR L 101      26.131  27.360  31.920  1.00 54.44           O  
ATOM    773  CG2 THR L 101      25.431  26.897  29.646  1.00 51.50           C  
ATOM    774  C   THR L 101      25.699  24.609  32.654  1.00 46.58           C  
ATOM    775  O   THR L 101      25.396  24.916  33.807  1.00 49.03           O  
ATOM    776  N   PHE L 102      26.628  23.669  32.371  1.00 45.72           N  
ATOM    777  CA  PHE L 102      27.333  22.934  33.385  1.00 46.90           C  
ATOM    778  CB  PHE L 102      27.282  21.403  33.209  1.00 45.51           C  
ATOM    779  CG  PHE L 102      25.911  20.890  33.493  1.00 44.96           C  
ATOM    780  CD1 PHE L 102      24.916  20.965  32.546  1.00 45.96           C  
ATOM    781  CD2 PHE L 102      25.631  20.308  34.709  1.00 45.23           C  
ATOM    782  CE1 PHE L 102      23.657  20.480  32.816  1.00 49.14           C  
ATOM    783  CE2 PHE L 102      24.375  19.821  34.984  1.00 44.63           C  
ATOM    784  CZ  PHE L 102      23.384  19.907  34.036  1.00 47.36           C  
ATOM    785  C   PHE L 102      28.784  23.291  33.288  1.00 48.47           C  
ATOM    786  O   PHE L 102      29.247  23.804  32.271  1.00 49.75           O  
ATOM    787  N   GLY L 103      29.539  23.030  34.375  1.00 46.71           N  
ATOM    788  CA  GLY L 103      30.942  23.317  34.401  1.00 45.86           C  
ATOM    789  C   GLY L 103      31.667  22.193  33.733  1.00 49.47           C  
ATOM    790  O   GLY L 103      31.076  21.188  33.345  1.00 50.96           O  
ATOM    791  N   SER L 104      32.995  22.359  33.601  1.00 53.53           N  
ATOM    792  CA  SER L 104      33.871  21.419  32.970  1.00 52.47           C  
ATOM    793  CB  SER L 104      35.301  21.965  32.866  1.00 50.84           C  
ATOM    794  OG  SER L 104      36.160  20.962  32.349  1.00 55.53           O  
ATOM    795  C   SER L 104      33.929  20.162  33.781  1.00 49.98           C  
ATOM    796  O   SER L 104      34.150  19.078  33.246  1.00 47.38           O  
ATOM    797  N   GLY L 105      33.752  20.275  35.109  1.00 47.86           N  
ATOM    798  CA  GLY L 105      33.776  19.114  35.953  1.00 47.86           C  
ATOM    799  C   GLY L 105      35.116  19.007  36.613  1.00 48.60           C  
ATOM    800  O   GLY L 105      36.134  19.449  36.081  1.00 48.27           O  
ATOM    801  N   THR L 106      35.132  18.417  37.826  1.00 54.93           N  
ATOM    802  CA  THR L 106      36.361  18.224  38.539  1.00 55.21           C  
ATOM    803  CB  THR L 106      36.492  19.124  39.734  1.00 52.34           C  
ATOM    804  OG1 THR L 106      36.415  20.483  39.332  1.00 53.67           O  
ATOM    805  CG2 THR L 106      37.842  18.850  40.419  1.00 49.78           C  
ATOM    806  C   THR L 106      36.368  16.815  39.047  1.00 56.65           C  
ATOM    807  O   THR L 106      35.495  16.425  39.819  1.00 56.67           O  
ATOM    808  N   LYS L 107      37.367  16.005  38.643  1.00 55.88           N  
ATOM    809  CA  LYS L 107      37.394  14.651  39.117  1.00 57.11           C  
ATOM    810  CB  LYS L 107      37.996  13.649  38.114  1.00 61.25           C  
ATOM    811  CG  LYS L 107      37.980  12.204  38.620  1.00 64.25           C  
ATOM    812  CD  LYS L 107      38.179  11.169  37.512  1.00 68.71           C  
ATOM    813  CE  LYS L 107      36.928  10.963  36.658  1.00 71.31           C  
ATOM    814  NZ  LYS L 107      37.192   9.959  35.606  1.00 71.59           N1+
ATOM    815  C   LYS L 107      38.218  14.616  40.362  1.00 53.83           C  
ATOM    816  O   LYS L 107      39.371  15.042  40.378  1.00 54.07           O  
ATOM    817  N   LEU L 108      37.628  14.091  41.451  1.00 53.00           N  
ATOM    818  CA  LEU L 108      38.296  14.044  42.715  1.00 53.21           C  
ATOM    819  CB  LEU L 108      37.344  14.350  43.883  1.00 51.77           C  
ATOM    820  CG  LEU L 108      37.994  14.322  45.277  1.00 48.86           C  
ATOM    821  CD1 LEU L 108      38.996  15.467  45.458  1.00 48.49           C  
ATOM    822  CD2 LEU L 108      36.919  14.293  46.378  1.00 49.10           C  
ATOM    823  C   LEU L 108      38.821  12.658  42.907  1.00 53.87           C  
ATOM    824  O   LEU L 108      38.088  11.678  42.807  1.00 57.80           O  
ATOM    825  N   GLU L 109      40.130  12.552  43.196  1.00 52.76           N  
ATOM    826  CA  GLU L 109      40.755  11.278  43.384  1.00 57.43           C  
ATOM    827  CB  GLU L 109      41.944  11.092  42.432  1.00 68.71           C  
ATOM    828  CG  GLU L 109      42.482   9.669  42.343  1.00 73.54           C  
ATOM    829  CD  GLU L 109      43.639   9.704  41.357  1.00 75.95           C  
ATOM    830  OE1 GLU L 109      44.610  10.465  41.619  1.00 72.85           O  
ATOM    831  OE2 GLU L 109      43.566   8.982  40.329  1.00 81.53           O1-
ATOM    832  C   GLU L 109      41.273  11.247  44.786  1.00 58.68           C  
ATOM    833  O   GLU L 109      41.840  12.223  45.272  1.00 65.24           O  
ATOM    834  N   ILE L 110      41.091  10.105  45.474  1.00 62.34           N  
ATOM    835  CA  ILE L 110      41.497   9.976  46.842  1.00 61.45           C  
ATOM    836  CB  ILE L 110      40.662   8.978  47.589  1.00 52.98           C  
ATOM    837  CG1 ILE L 110      39.178   9.378  47.557  1.00 54.18           C  
ATOM    838  CG2 ILE L 110      41.232   8.853  49.008  1.00 56.20           C  
ATOM    839  CD1 ILE L 110      38.890  10.716  48.233  1.00 50.71           C  
ATOM    840  C   ILE L 110      42.903   9.469  46.856  1.00 63.36           C  
ATOM    841  O   ILE L 110      43.255   8.567  46.097  1.00 62.99           O  
ATOM    842  N   LYS L 111      43.761  10.068  47.703  1.00 60.98           N  
ATOM    843  CA  LYS L 111      45.112   9.602  47.797  1.00 59.12           C  
ATOM    844  CB  LYS L 111      46.103  10.659  48.317  1.00 56.68           C  
ATOM    845  CG  LYS L 111      46.311  11.826  47.347  1.00 56.17           C  
ATOM    846  CD  LYS L 111      47.102  13.001  47.930  1.00 57.00           C  
ATOM    847  CE  LYS L 111      48.613  12.884  47.718  1.00 57.39           C  
ATOM    848  NZ  LYS L 111      49.285  14.145  48.101  1.00 55.81           N1+
ATOM    849  C   LYS L 111      45.101   8.437  48.781  1.00 57.89           C  
ATOM    850  O   LYS L 111      44.503   8.592  49.881  1.00 52.63           O  
ATOM    851  OXT LYS L 111      45.684   7.374  48.440  1.00  0.00           O1-
TER     852      LYS L 111 
ATOM    853  N   VAL H 112       9.540   9.705  44.098  1.00 54.51           N1+
ATOM    854  CA  VAL H 112       9.598  10.015  42.651  1.00 54.19           C  
ATOM    855  CB  VAL H 112      10.166  11.388  42.430  1.00 52.86           C  
ATOM    856  CG1 VAL H 112      10.330  11.616  40.919  1.00 52.83           C  
ATOM    857  CG2 VAL H 112       9.246  12.414  43.115  1.00 51.34           C  
ATOM    858  C   VAL H 112      10.461   9.024  41.946  1.00 55.03           C  
ATOM    859  O   VAL H 112      11.454   8.555  42.497  1.00 54.38           O  
ATOM    860  N   GLN H 113      10.081   8.663  40.703  1.00 54.10           N  
ATOM    861  CA  GLN H 113      10.863   7.696  39.992  1.00 54.67           C  
ATOM    862  CB  GLN H 113      10.314   6.274  40.177  1.00 61.99           C  
ATOM    863  CG  GLN H 113      11.103   5.188  39.452  1.00 67.45           C  
ATOM    864  CD  GLN H 113      10.417   3.863  39.748  1.00 71.23           C  
ATOM    865  OE1 GLN H 113       9.318   3.597  39.275  1.00 74.28           O  
ATOM    866  NE2 GLN H 113      11.088   3.008  40.568  1.00 71.67           N  
ATOM    867  C   GLN H 113      10.796   8.007  38.532  1.00 52.32           C  
ATOM    868  O   GLN H 113       9.713   8.198  37.980  1.00 56.35           O  
ATOM    869  N   LEU H 114      11.965   8.078  37.859  1.00 46.75           N  
ATOM    870  CA  LEU H 114      11.929   8.297  36.443  1.00 45.56           C  
ATOM    871  CB  LEU H 114      12.579   9.616  35.986  1.00 47.85           C  
ATOM    872  CG  LEU H 114      11.817  10.849  36.511  1.00 46.17           C  
ATOM    873  CD1 LEU H 114      11.983  10.999  38.028  1.00 39.21           C  
ATOM    874  CD2 LEU H 114      12.168  12.129  35.741  1.00 43.65           C  
ATOM    875  C   LEU H 114      12.613   7.144  35.791  1.00 45.66           C  
ATOM    876  O   LEU H 114      13.820   6.949  35.937  1.00 47.80           O  
ATOM    877  N   GLN H 115      11.840   6.343  35.035  1.00 45.03           N  
ATOM    878  CA  GLN H 115      12.412   5.175  34.439  1.00 47.30           C  
ATOM    879  CB  GLN H 115      11.568   3.918  34.703  1.00 51.98           C  
ATOM    880  CG  GLN H 115      12.288   2.614  34.379  1.00 58.79           C  
ATOM    881  CD  GLN H 115      11.462   1.474  34.955  1.00 64.36           C  
ATOM    882  OE1 GLN H 115      10.351   1.676  35.441  1.00 65.54           O  
ATOM    883  NE2 GLN H 115      12.024   0.237  34.906  1.00 64.45           N  
ATOM    884  C   GLN H 115      12.519   5.407  32.964  1.00 46.89           C  
ATOM    885  O   GLN H 115      11.522   5.635  32.280  1.00 41.24           O  
ATOM    886  N   GLN H 116      13.762   5.359  32.442  1.00 45.40           N  
ATOM    887  CA  GLN H 116      14.015   5.603  31.049  1.00 45.63           C  
ATOM    888  CB  GLN H 116      15.319   6.378  30.795  1.00 44.19           C  
ATOM    889  CG  GLN H 116      15.326   7.775  31.420  1.00 42.65           C  
ATOM    890  CD  GLN H 116      16.651   8.454  31.098  1.00 43.17           C  
ATOM    891  OE1 GLN H 116      17.302   9.016  31.977  1.00 44.43           O  
ATOM    892  NE2 GLN H 116      17.054   8.430  29.801  1.00 40.91           N  
ATOM    893  C   GLN H 116      14.110   4.296  30.320  1.00 47.84           C  
ATOM    894  O   GLN H 116      14.325   3.242  30.916  1.00 50.37           O  
ATOM    895  N   SER H 117      13.953   4.350  28.981  1.00 51.14           N  
ATOM    896  CA  SER H 117      13.976   3.174  28.156  1.00 53.14           C  
ATOM    897  CB  SER H 117      13.482   3.420  26.721  1.00 55.14           C  
ATOM    898  OG  SER H 117      14.347   4.325  26.051  1.00 57.71           O  
ATOM    899  C   SER H 117      15.378   2.649  28.091  1.00 53.19           C  
ATOM    900  O   SER H 117      16.315   3.276  28.578  1.00 51.92           O  
ATOM    901  N   GLY H 118      15.544   1.455  27.483  1.00 50.57           N  
ATOM    902  CA  GLY H 118      16.814   0.779  27.434  1.00 51.53           C  
ATOM    903  C   GLY H 118      17.685   1.344  26.348  1.00 55.76           C  
ATOM    904  O   GLY H 118      17.328   2.292  25.653  1.00 62.05           O  
ATOM    905  N   PRO H 119      18.848   0.743  26.218  1.00 55.06           N  
ATOM    906  CA  PRO H 119      19.827   1.179  25.251  1.00 52.71           C  
ATOM    907  CD  PRO H 119      19.473   0.134  27.380  1.00 40.08           C  
ATOM    908  CB  PRO H 119      21.138   0.502  25.650  1.00 56.06           C  
ATOM    909  CG  PRO H 119      20.988   0.284  27.165  1.00 41.39           C  
ATOM    910  C   PRO H 119      19.425   0.904  23.836  1.00 48.68           C  
ATOM    911  O   PRO H 119      18.685  -0.049  23.598  1.00 48.79           O  
ATOM    912  N   GLU H 120      19.903   1.729  22.878  1.00 45.97           N  
ATOM    913  CA  GLU H 120      19.505   1.537  21.514  1.00 46.63           C  
ATOM    914  CB  GLU H 120      18.466   2.572  21.048  1.00 51.11           C  
ATOM    915  CG  GLU H 120      17.126   2.484  21.782  1.00 55.52           C  
ATOM    916  CD  GLU H 120      16.331   1.332  21.183  1.00 59.74           C  
ATOM    917  OE1 GLU H 120      16.280   1.246  19.928  1.00 57.40           O  
ATOM    918  OE2 GLU H 120      15.771   0.521  21.969  1.00 63.33           O1-
ATOM    919  C   GLU H 120      20.693   1.691  20.614  1.00 46.99           C  
ATOM    920  O   GLU H 120      21.565   2.530  20.841  1.00 49.77           O  
ATOM    921  N   LEU H 121      20.750   0.853  19.561  1.00 46.78           N  
ATOM    922  CA  LEU H 121      21.785   0.944  18.574  1.00 46.82           C  
ATOM    923  CB  LEU H 121      22.495  -0.397  18.308  1.00 43.12           C  
ATOM    924  CG  LEU H 121      23.616  -0.317  17.253  1.00 43.45           C  
ATOM    925  CD1 LEU H 121      24.775   0.574  17.731  1.00 42.83           C  
ATOM    926  CD2 LEU H 121      24.089  -1.717  16.829  1.00 43.81           C  
ATOM    927  C   LEU H 121      21.085   1.349  17.315  1.00 48.42           C  
ATOM    928  O   LEU H 121      20.168   0.667  16.859  1.00 47.39           O  
ATOM    929  N   VAL H 122      21.489   2.485  16.716  1.00 51.75           N  
ATOM    930  CA  VAL H 122      20.805   2.942  15.539  1.00 54.26           C  
ATOM    931  CB  VAL H 122      20.032   4.210  15.763  1.00 55.71           C  
ATOM    932  CG1 VAL H 122      18.840   3.908  16.686  1.00 28.15           C  
ATOM    933  CG2 VAL H 122      20.988   5.259  16.351  1.00 30.76           C  
ATOM    934  C   VAL H 122      21.797   3.201  14.451  1.00 57.09           C  
ATOM    935  O   VAL H 122      22.951   3.544  14.704  1.00 59.22           O  
ATOM    936  N   LYS H 123      21.346   3.010  13.193  1.00 56.21           N  
ATOM    937  CA  LYS H 123      22.164   3.251  12.039  1.00 58.22           C  
ATOM    938  CB  LYS H 123      21.636   2.584  10.756  1.00 65.98           C  
ATOM    939  CG  LYS H 123      21.663   1.052  10.770  1.00 69.29           C  
ATOM    940  CD  LYS H 123      23.067   0.451  10.853  1.00 73.65           C  
ATOM    941  CE  LYS H 123      23.091  -1.080  10.782  1.00 47.26           C  
ATOM    942  NZ  LYS H 123      22.513  -1.660  12.014  1.00 49.32           N1+
ATOM    943  C   LYS H 123      22.158   4.728  11.804  1.00 56.74           C  
ATOM    944  O   LYS H 123      21.194   5.417  12.129  1.00 60.18           O  
ATOM    945  N   PRO H 124      23.209   5.235  11.229  1.00 59.50           N  
ATOM    946  CA  PRO H 124      23.302   6.649  11.011  1.00 59.14           C  
ATOM    947  CD  PRO H 124      24.514   4.601  11.319  1.00 55.62           C  
ATOM    948  CB  PRO H 124      24.735   6.899  10.544  1.00 56.32           C  
ATOM    949  CG  PRO H 124      25.531   5.746  11.187  1.00 55.16           C  
ATOM    950  C   PRO H 124      22.258   7.120  10.054  1.00 60.87           C  
ATOM    951  O   PRO H 124      21.950   6.404   9.102  1.00 58.94           O  
ATOM    952  N   GLY H 125      21.697   8.321  10.297  1.00 59.83           N  
ATOM    953  CA  GLY H 125      20.721   8.889   9.413  1.00 57.37           C  
ATOM    954  C   GLY H 125      19.344   8.505   9.861  1.00 54.16           C  
ATOM    955  O   GLY H 125      18.358   8.980   9.300  1.00 51.21           O  
ATOM    956  N   THR H 126      19.226   7.642  10.887  1.00 52.79           N  
ATOM    957  CA  THR H 126      17.923   7.224  11.322  1.00 51.66           C  
ATOM    958  CB  THR H 126      17.881   5.801  11.798  1.00 53.31           C  
ATOM    959  OG1 THR H 126      18.742   5.628  12.913  1.00 57.68           O  
ATOM    960  CG2 THR H 126      18.319   4.884  10.643  1.00 56.10           C  
ATOM    961  C   THR H 126      17.483   8.100  12.454  1.00 54.21           C  
ATOM    962  O   THR H 126      18.127   9.099  12.772  1.00 56.93           O  
ATOM    963  N   SER H 127      16.332   7.758  13.070  1.00 58.18           N  
ATOM    964  CA  SER H 127      15.834   8.526  14.173  1.00 55.88           C  
ATOM    965  CB  SER H 127      14.606   9.384  13.817  1.00 53.66           C  
ATOM    966  OG  SER H 127      13.522   8.551  13.431  1.00 56.68           O  
ATOM    967  C   SER H 127      15.417   7.572  15.247  1.00 52.93           C  
ATOM    968  O   SER H 127      14.993   6.451  14.970  1.00 49.32           O  
ATOM    969  N   VAL H 128      15.540   7.998  16.520  1.00 54.74           N  
ATOM    970  CA  VAL H 128      15.169   7.148  17.614  1.00 56.21           C  
ATOM    971  CB  VAL H 128      16.360   6.593  18.344  1.00 53.98           C  
ATOM    972  CG1 VAL H 128      17.242   7.755  18.819  1.00 54.93           C  
ATOM    973  CG2 VAL H 128      15.865   5.699  19.487  1.00 55.48           C  
ATOM    974  C   VAL H 128      14.340   7.951  18.571  1.00 56.20           C  
ATOM    975  O   VAL H 128      14.453   9.173  18.633  1.00 52.72           O  
ATOM    976  N   LYS H 129      13.449   7.269  19.325  1.00 51.14           N  
ATOM    977  CA  LYS H 129      12.600   7.948  20.263  1.00 50.21           C  
ATOM    978  CB  LYS H 129      11.112   7.860  19.875  1.00 53.60           C  
ATOM    979  CG  LYS H 129      10.187   8.769  20.686  1.00 54.89           C  
ATOM    980  CD  LYS H 129       8.800   8.925  20.059  1.00 55.75           C  
ATOM    981  CE  LYS H 129       7.854   9.828  20.850  1.00 56.30           C  
ATOM    982  NZ  LYS H 129       6.569   9.968  20.129  1.00 58.08           N1+
ATOM    983  C   LYS H 129      12.772   7.289  21.602  1.00 47.46           C  
ATOM    984  O   LYS H 129      12.492   6.103  21.764  1.00 49.25           O  
ATOM    985  N   ILE H 130      13.205   8.065  22.615  1.00 49.95           N  
ATOM    986  CA  ILE H 130      13.467   7.533  23.923  1.00 51.69           C  
ATOM    987  CB  ILE H 130      14.762   8.036  24.494  1.00 54.32           C  
ATOM    988  CG1 ILE H 130      15.926   7.674  23.558  1.00128.44           C  
ATOM    989  CG2 ILE H 130      14.925   7.470  25.915  1.00125.47           C  
ATOM    990  CD1 ILE H 130      17.213   8.438  23.862  1.00133.29           C  
ATOM    991  C   ILE H 130      12.376   8.011  24.827  1.00 51.43           C  
ATOM    992  O   ILE H 130      11.836   9.099  24.634  1.00 54.64           O  
ATOM    993  N   SER H 131      12.002   7.183  25.825  1.00 52.94           N  
ATOM    994  CA  SER H 131      10.929   7.552  26.705  1.00 52.05           C  
ATOM    995  CB  SER H 131       9.775   6.535  26.703  1.00 50.78           C  
ATOM    996  OG  SER H 131      10.235   5.278  27.176  1.00 51.12           O  
ATOM    997  C   SER H 131      11.438   7.644  28.115  1.00 51.71           C  
ATOM    998  O   SER H 131      12.422   7.011  28.490  1.00 52.13           O  
ATOM    999  N   CYS H 132      10.781   8.495  28.928  0.90 46.53           N  
ATOM   1000  CA  CYS H 132      11.115   8.645  30.315  0.90 45.83           C  
ATOM   1001  CB  CYS H 132      11.824   9.987  30.612  0.90 46.67           C  
ATOM   1002  SG  CYS H 132      12.178  10.276  32.374  0.90 41.42           S  
ATOM   1003  C   CYS H 132       9.810   8.619  31.053  0.90 47.23           C  
ATOM   1004  O   CYS H 132       9.037   9.573  30.989  0.90 49.41           O  
ATOM   1005  N   LYS H 133       9.527   7.521  31.786  1.00 48.05           N  
ATOM   1006  CA  LYS H 133       8.260   7.402  32.453  1.00 45.54           C  
ATOM   1007  CB  LYS H 133       7.760   5.953  32.539  1.00 51.71           C  
ATOM   1008  CG  LYS H 133       6.411   5.838  33.244  1.00 60.51           C  
ATOM   1009  CD  LYS H 133       5.743   4.471  33.099  1.00 65.73           C  
ATOM   1010  CE  LYS H 133       4.802   4.371  31.900  1.00 65.93           C  
ATOM   1011  NZ  LYS H 133       4.205   3.020  31.849  1.00 66.20           N1+
ATOM   1012  C   LYS H 133       8.392   7.922  33.849  1.00 46.62           C  
ATOM   1013  O   LYS H 133       9.338   7.590  34.561  1.00 50.72           O  
ATOM   1014  N   THR H 134       7.416   8.741  34.290  1.00 55.16           N  
ATOM   1015  CA  THR H 134       7.523   9.323  35.596  1.00 53.74           C  
ATOM   1016  CB  THR H 134       7.368  10.811  35.606  1.00 36.48           C  
ATOM   1017  OG1 THR H 134       7.832  11.341  36.837  1.00  0.00           O  
ATOM   1018  CG2 THR H 134       5.875  11.131  35.429  1.00  0.00           C  
ATOM   1019  C   THR H 134       6.451   8.773  36.480  1.00 50.64           C  
ATOM   1020  O   THR H 134       5.360   8.429  36.026  1.00 44.52           O  
ATOM   1021  N   SER H 135       6.762   8.658  37.787  1.00 47.05           N  
ATOM   1022  CA  SER H 135       5.801   8.156  38.726  1.00 48.26           C  
ATOM   1023  CB  SER H 135       5.889   6.636  38.953  1.00 49.90           C  
ATOM   1024  OG  SER H 135       5.650   5.928  37.746  1.00 37.49           O  
ATOM   1025  C   SER H 135       6.098   8.772  40.055  1.00 47.09           C  
ATOM   1026  O   SER H 135       7.184   9.308  40.276  1.00 48.87           O  
ATOM   1027  N   GLY H 136       5.158   8.662  41.010  1.00 40.46           N  
ATOM   1028  CA  GLY H 136       5.486   9.031  42.360  1.00 39.41           C  
ATOM   1029  C   GLY H 136       5.215  10.477  42.598  1.00 41.42           C  
ATOM   1030  O   GLY H 136       5.238  10.925  43.745  1.00 44.26           O  
ATOM   1031  N   TYR H 137       4.985  11.263  41.533  1.00 43.85           N  
ATOM   1032  CA  TYR H 137       4.656  12.633  41.776  1.00 43.17           C  
ATOM   1033  CB  TYR H 137       5.876  13.581  41.906  1.00 42.23           C  
ATOM   1034  CG  TYR H 137       6.534  13.817  40.592  1.00 41.75           C  
ATOM   1035  CD1 TYR H 137       7.493  12.970  40.098  1.00 40.13           C  
ATOM   1036  CD2 TYR H 137       6.194  14.913  39.842  1.00 42.05           C  
ATOM   1037  CE1 TYR H 137       8.088  13.212  38.881  1.00 39.71           C  
ATOM   1038  CE2 TYR H 137       6.787  15.157  38.626  1.00 42.45           C  
ATOM   1039  CZ  TYR H 137       7.736  14.304  38.135  1.00 39.36           C  
ATOM   1040  OH  TYR H 137       8.342  14.552  36.885  1.00 39.25           O  
ATOM   1041  C   TYR H 137       3.745  13.074  40.674  1.00 42.18           C  
ATOM   1042  O   TYR H 137       3.541  12.348  39.701  1.00 42.41           O  
ATOM   1043  N   THR H 138       3.129  14.267  40.815  1.00 41.80           N  
ATOM   1044  CA  THR H 138       2.244  14.724  39.785  1.00 43.86           C  
ATOM   1045  CB  THR H 138       1.422  15.915  40.188  1.00 44.79           C  
ATOM   1046  OG1 THR H 138       0.655  15.607  41.343  1.00 49.22           O  
ATOM   1047  CG2 THR H 138       0.485  16.297  39.026  1.00 47.77           C  
ATOM   1048  C   THR H 138       3.085  15.097  38.605  1.00 42.17           C  
ATOM   1049  O   THR H 138       3.909  16.008  38.664  1.00 41.64           O  
ATOM   1050  N   PHE H 139       2.854  14.399  37.479  1.00 41.81           N  
ATOM   1051  CA  PHE H 139       3.619  14.544  36.270  1.00 41.76           C  
ATOM   1052  CB  PHE H 139       3.137  13.529  35.215  1.00 42.61           C  
ATOM   1053  CG  PHE H 139       3.806  13.736  33.899  1.00 41.46           C  
ATOM   1054  CD1 PHE H 139       5.128  13.407  33.713  1.00 39.99           C  
ATOM   1055  CD2 PHE H 139       3.087  14.223  32.831  1.00 41.66           C  
ATOM   1056  CE1 PHE H 139       5.730  13.590  32.489  1.00 38.59           C  
ATOM   1057  CE2 PHE H 139       3.681  14.406  31.607  1.00 39.48           C  
ATOM   1058  CZ  PHE H 139       5.007  14.090  31.434  1.00 37.93           C  
ATOM   1059  C   PHE H 139       3.492  15.937  35.718  1.00 43.15           C  
ATOM   1060  O   PHE H 139       4.485  16.536  35.304  1.00 43.23           O  
ATOM   1061  N   THR H 140       2.267  16.495  35.707  1.00 42.78           N  
ATOM   1062  CA  THR H 140       2.022  17.785  35.126  1.00 42.54           C  
ATOM   1063  CB  THR H 140       0.559  18.097  34.967  1.00 42.81           C  
ATOM   1064  OG1 THR H 140      -0.103  18.100  36.222  1.00 28.29           O  
ATOM   1065  CG2 THR H 140      -0.073  17.063  34.019  1.00 26.93           C  
ATOM   1066  C   THR H 140       2.675  18.906  35.885  1.00 40.73           C  
ATOM   1067  O   THR H 140       2.986  19.942  35.303  1.00 45.73           O  
ATOM   1068  N   GLU H 141       2.884  18.757  37.204  1.00 38.28           N  
ATOM   1069  CA  GLU H 141       3.363  19.850  38.013  1.00 37.80           C  
ATOM   1070  CB  GLU H 141       3.357  19.529  39.520  1.00 37.46           C  
ATOM   1071  CG  GLU H 141       4.306  18.402  39.941  1.00 41.81           C  
ATOM   1072  CD  GLU H 141       4.133  18.178  41.437  1.00 44.39           C  
ATOM   1073  OE1 GLU H 141       2.958  18.118  41.889  1.00 75.42           O  
ATOM   1074  OE2 GLU H 141       5.168  18.054  42.145  1.00 73.99           O1-
ATOM   1075  C   GLU H 141       4.746  20.313  37.650  1.00 37.85           C  
ATOM   1076  O   GLU H 141       5.023  21.509  37.722  1.00 38.96           O  
ATOM   1077  N   ASN H 142       5.664  19.406  37.263  1.00 39.26           N  
ATOM   1078  CA  ASN H 142       7.010  19.853  37.054  1.00 36.56           C  
ATOM   1079  CB  ASN H 142       8.011  19.046  37.897  1.00 38.46           C  
ATOM   1080  CG  ASN H 142       7.599  19.217  39.352  1.00 40.20           C  
ATOM   1081  OD1 ASN H 142       7.019  20.236  39.725  1.00  0.00           O  
ATOM   1082  ND2 ASN H 142       7.911  18.204  40.205  1.00  0.00           N  
ATOM   1083  C   ASN H 142       7.384  19.658  35.620  1.00 35.89           C  
ATOM   1084  O   ASN H 142       6.899  18.774  34.922  1.00 38.56           O  
ATOM   1085  N   THR H 143       8.281  20.525  35.145  1.00 44.36           N  
ATOM   1086  CA  THR H 143       8.817  20.469  33.815  1.00 44.89           C  
ATOM   1087  CB  THR H 143       9.552  21.715  33.413  1.00 48.33           C  
ATOM   1088  OG1 THR H 143       9.899  21.663  32.037  1.00  0.00           O  
ATOM   1089  CG2 THR H 143      10.815  21.840  34.279  1.00 42.46           C  
ATOM   1090  C   THR H 143       9.783  19.329  33.741  1.00 44.03           C  
ATOM   1091  O   THR H 143      10.346  18.904  34.748  1.00 46.00           O  
ATOM   1092  N   MET H 144       9.986  18.788  32.525  1.00 48.77           N  
ATOM   1093  CA  MET H 144      10.891  17.688  32.368  1.00 49.01           C  
ATOM   1094  CB  MET H 144      10.239  16.486  31.662  1.00 46.96           C  
ATOM   1095  CG  MET H 144      11.037  15.184  31.758  1.00 47.56           C  
ATOM   1096  SD  MET H 144      11.052  14.417  33.408  1.00 48.52           S  
ATOM   1097  CE  MET H 144       9.338  13.819  33.365  1.00 51.66           C  
ATOM   1098  C   MET H 144      12.031  18.181  31.524  1.00 51.11           C  
ATOM   1099  O   MET H 144      11.821  18.810  30.489  1.00 53.17           O  
ATOM   1100  N   HIS H 145      13.281  17.908  31.951  1.00 48.59           N  
ATOM   1101  CA  HIS H 145      14.431  18.406  31.244  1.00 46.80           C  
ATOM   1102  ND1 HIS H 145      14.878  21.725  31.849  1.00 48.06           N  
ATOM   1103  CG  HIS H 145      14.804  20.559  32.577  1.00 48.75           C  
ATOM   1104  CB  HIS H 145      15.377  19.246  32.124  1.00 44.82           C  
ATOM   1105  NE2 HIS H 145      13.807  22.223  33.732  1.00 49.54           N  
ATOM   1106  CD2 HIS H 145      14.146  20.881  33.725  1.00 49.32           C  
ATOM   1107  CE1 HIS H 145      14.267  22.688  32.585  1.00 53.12           C  
ATOM   1108  C   HIS H 145      15.233  17.247  30.737  1.00 46.22           C  
ATOM   1109  O   HIS H 145      15.212  16.165  31.321  1.00 47.01           O  
ATOM   1110  N   TRP H 146      15.963  17.446  29.616  1.00 45.23           N  
ATOM   1111  CA  TRP H 146      16.761  16.377  29.081  1.00 44.45           C  
ATOM   1112  CB  TRP H 146      16.284  15.879  27.705  1.00 43.85           C  
ATOM   1113  CG  TRP H 146      14.917  15.242  27.715  1.00 42.32           C  
ATOM   1114  CD2 TRP H 146      14.689  13.826  27.768  1.00 42.57           C  
ATOM   1115  CD1 TRP H 146      13.689  15.833  27.663  1.00 41.18           C  
ATOM   1116  NE1 TRP H 146      12.707  14.874  27.688  1.00 41.60           N  
ATOM   1117  CE2 TRP H 146      13.307  13.633  27.752  1.00 43.46           C  
ATOM   1118  CE3 TRP H 146      15.558  12.776  27.828  1.00 44.29           C  
ATOM   1119  CZ2 TRP H 146      12.773  12.378  27.795  1.00 46.80           C  
ATOM   1120  CZ3 TRP H 146      15.015  11.511  27.870  1.00 44.99           C  
ATOM   1121  CH2 TRP H 146      13.649  11.317  27.854  1.00 45.16           C  
ATOM   1122  C   TRP H 146      18.186  16.845  28.961  1.00 44.02           C  
ATOM   1123  O   TRP H 146      18.449  18.008  28.655  1.00 41.49           O  
ATOM   1124  N   VAL H 147      19.149  15.931  29.215  1.00 45.24           N  
ATOM   1125  CA  VAL H 147      20.542  16.283  29.179  1.00 44.09           C  
ATOM   1126  CB  VAL H 147      21.151  16.370  30.548  1.00 44.15           C  
ATOM   1127  CG1 VAL H 147      22.652  16.668  30.406  1.00 32.68           C  
ATOM   1128  CG2 VAL H 147      20.378  17.420  31.363  1.00 33.63           C  
ATOM   1129  C   VAL H 147      21.310  15.240  28.424  1.00 43.89           C  
ATOM   1130  O   VAL H 147      20.968  14.058  28.435  1.00 38.91           O  
ATOM   1131  N   LYS H 148      22.394  15.677  27.747  1.00 44.21           N  
ATOM   1132  CA  LYS H 148      23.233  14.801  26.973  1.00 43.44           C  
ATOM   1133  CB  LYS H 148      23.497  15.355  25.561  1.00 45.89           C  
ATOM   1134  CG  LYS H 148      24.401  14.487  24.685  1.00 45.80           C  
ATOM   1135  CD  LYS H 148      24.492  14.986  23.240  1.00 46.42           C  
ATOM   1136  CE  LYS H 148      25.588  14.309  22.417  1.00 46.59           C  
ATOM   1137  NZ  LYS H 148      25.620  14.882  21.051  1.00 45.10           N1+
ATOM   1138  C   LYS H 148      24.568  14.717  27.650  1.00 45.33           C  
ATOM   1139  O   LYS H 148      25.161  15.733  28.002  1.00 47.83           O  
ATOM   1140  N   GLN H 149      25.071  13.485  27.862  1.00 47.11           N  
ATOM   1141  CA  GLN H 149      26.367  13.318  28.455  1.00 48.34           C  
ATOM   1142  CB  GLN H 149      26.324  12.620  29.826  1.00 49.47           C  
ATOM   1143  CG  GLN H 149      27.706  12.406  30.443  1.00 49.28           C  
ATOM   1144  CD  GLN H 149      27.525  11.751  31.806  1.00 44.42           C  
ATOM   1145  OE1 GLN H 149      26.406  11.593  32.291  1.00 48.23           O  
ATOM   1146  NE2 GLN H 149      28.660  11.368  32.450  1.00 46.40           N  
ATOM   1147  C   GLN H 149      27.172  12.453  27.538  1.00 53.53           C  
ATOM   1148  O   GLN H 149      26.887  11.268  27.376  1.00 52.61           O  
ATOM   1149  N   SER H 150      28.217  13.038  26.922  1.00 60.98           N  
ATOM   1150  CA  SER H 150      29.051  12.311  26.015  1.00 66.85           C  
ATOM   1151  CB  SER H 150      29.889  13.209  25.087  1.00 68.56           C  
ATOM   1152  OG  SER H 150      29.050  13.945  24.211  1.00 64.26           O  
ATOM   1153  C   SER H 150      30.003  11.497  26.818  1.00 72.66           C  
ATOM   1154  O   SER H 150      30.193  11.717  28.013  1.00 77.14           O  
ATOM   1155  N   HIS H 151      30.639  10.523  26.150  0.80 66.17           N  
ATOM   1156  CA  HIS H 151      31.534   9.650  26.835  0.80 65.95           C  
ATOM   1157  ND1 HIS H 151      31.543   7.240  23.896  0.67 28.95           N  
ATOM   1158  CG  HIS H 151      31.241   7.810  25.111  0.80 64.87           C  
ATOM   1159  CB  HIS H 151      32.210   8.635  25.903  0.80 66.55           C  
ATOM   1160  NE2 HIS H 151      29.438   6.687  24.349  0.67 28.73           N  
ATOM   1161  CD2 HIS H 151      29.950   7.462  25.374  0.67 28.87           C  
ATOM   1162  CE1 HIS H 151      30.429   6.581  23.484  0.67 28.86           C  
ATOM   1163  C   HIS H 151      32.629  10.473  27.430  0.80 62.66           C  
ATOM   1164  O   HIS H 151      33.279  11.265  26.752  0.80 63.98           O  
ATOM   1165  N   GLY H 152      32.844  10.306  28.745  0.80 54.06           N  
ATOM   1166  CA  GLY H 152      33.943  10.935  29.413  0.80 50.84           C  
ATOM   1167  C   GLY H 152      33.827  12.424  29.346  0.80 55.48           C  
ATOM   1168  O   GLY H 152      34.842  13.116  29.303  0.80 57.96           O  
ATOM   1169  N   GLU H 153      32.604  12.980  29.352  1.00 71.85           N  
ATOM   1170  CA  GLU H 153      32.590  14.405  29.223  1.00 71.87           C  
ATOM   1171  CB  GLU H 153      32.350  14.867  27.781  1.00 70.04           C  
ATOM   1172  CG  GLU H 153      32.786  16.307  27.543  1.00 75.21           C  
ATOM   1173  CD  GLU H 153      32.783  16.541  26.045  1.00 76.66           C  
ATOM   1174  OE1 GLU H 153      33.505  15.799  25.328  1.00129.46           O  
ATOM   1175  OE2 GLU H 153      32.053  17.464  25.595  1.00  0.00           O1-
ATOM   1176  C   GLU H 153      31.534  15.002  30.106  1.00 70.07           C  
ATOM   1177  O   GLU H 153      30.825  14.297  30.822  1.00 66.48           O  
ATOM   1178  N   SER H 154      31.441  16.349  30.092  1.00 64.65           N  
ATOM   1179  CA  SER H 154      30.507  17.076  30.906  1.00 60.96           C  
ATOM   1180  CB  SER H 154      30.849  18.566  31.055  1.00 35.89           C  
ATOM   1181  OG  SER H 154      32.060  18.720  31.778  1.00 37.32           O  
ATOM   1182  C   SER H 154      29.145  17.004  30.287  1.00 57.01           C  
ATOM   1183  O   SER H 154      28.977  16.573  29.147  1.00 58.52           O  
ATOM   1184  N   LEU H 155      28.119  17.426  31.052  1.00 52.52           N  
ATOM   1185  CA  LEU H 155      26.771  17.327  30.575  1.00 48.94           C  
ATOM   1186  CB  LEU H 155      25.718  17.119  31.677  1.00 45.60           C  
ATOM   1187  CG  LEU H 155      26.009  15.905  32.578  1.00 43.95           C  
ATOM   1188  CD1 LEU H 155      27.035  16.251  33.666  1.00 43.96           C  
ATOM   1189  CD2 LEU H 155      24.725  15.267  33.118  1.00 46.06           C  
ATOM   1190  C   LEU H 155      26.368  18.547  29.799  1.00 49.84           C  
ATOM   1191  O   LEU H 155      26.834  19.653  30.059  1.00 50.90           O  
ATOM   1192  N   ASP H 156      25.479  18.353  28.798  1.00 47.26           N  
ATOM   1193  CA  ASP H 156      24.955  19.424  27.992  1.00 49.45           C  
ATOM   1194  CB  ASP H 156      25.275  19.310  26.489  1.00 51.81           C  
ATOM   1195  CG  ASP H 156      26.728  19.693  26.236  1.00 56.74           C  
ATOM   1196  OD1 ASP H 156      27.309  20.426  27.081  1.00132.72           O  
ATOM   1197  OD2 ASP H 156      27.274  19.264  25.185  1.00152.33           O1-
ATOM   1198  C   ASP H 156      23.459  19.408  28.108  1.00 48.56           C  
ATOM   1199  O   ASP H 156      22.830  18.354  28.040  1.00 48.35           O  
ATOM   1200  N   TRP H 157      22.835  20.589  28.288  1.00 47.83           N  
ATOM   1201  CA  TRP H 157      21.404  20.620  28.425  1.00 47.85           C  
ATOM   1202  CB  TRP H 157      20.919  21.810  29.270  1.00 45.25           C  
ATOM   1203  CG  TRP H 157      19.422  21.916  29.409  1.00 44.43           C  
ATOM   1204  CD2 TRP H 157      18.654  23.017  28.906  1.00 44.14           C  
ATOM   1205  CD1 TRP H 157      18.543  21.081  30.030  1.00 47.34           C  
ATOM   1206  NE1 TRP H 157      17.268  21.585  29.931  1.00 45.47           N  
ATOM   1207  CE2 TRP H 157      17.325  22.781  29.245  1.00 43.32           C  
ATOM   1208  CE3 TRP H 157      19.028  24.139  28.222  1.00 44.72           C  
ATOM   1209  CZ2 TRP H 157      16.341  23.666  28.904  1.00 44.61           C  
ATOM   1210  CZ3 TRP H 157      18.034  25.024  27.873  1.00 47.47           C  
ATOM   1211  CH2 TRP H 157      16.716  24.793  28.207  1.00 46.91           C  
ATOM   1212  C   TRP H 157      20.774  20.693  27.064  1.00 48.21           C  
ATOM   1213  O   TRP H 157      21.140  21.534  26.247  1.00 48.71           O  
ATOM   1214  N   VAL H 158      19.882  19.728  26.746  1.00 47.42           N  
ATOM   1215  CA  VAL H 158      19.181  19.729  25.489  1.00 45.96           C  
ATOM   1216  CB  VAL H 158      18.720  18.367  25.057  1.00 42.39           C  
ATOM   1217  CG1 VAL H 158      19.952  17.458  24.920  1.00 41.58           C  
ATOM   1218  CG2 VAL H 158      17.666  17.856  26.038  1.00 40.02           C  
ATOM   1219  C   VAL H 158      17.994  20.653  25.468  1.00 48.35           C  
ATOM   1220  O   VAL H 158      17.842  21.448  24.544  1.00 50.85           O  
ATOM   1221  N   GLY H 159      17.110  20.584  26.489  1.00 49.85           N  
ATOM   1222  CA  GLY H 159      15.919  21.392  26.465  1.00 47.63           C  
ATOM   1223  C   GLY H 159      14.938  20.850  27.464  1.00 47.72           C  
ATOM   1224  O   GLY H 159      15.139  19.783  28.041  1.00 43.32           O  
ATOM   1225  N   GLY H 160      13.820  21.576  27.676  1.00 49.82           N  
ATOM   1226  CA  GLY H 160      12.850  21.153  28.649  1.00 47.87           C  
ATOM   1227  C   GLY H 160      11.494  21.217  28.026  1.00 45.75           C  
ATOM   1228  O   GLY H 160      11.319  21.782  26.948  1.00 44.06           O  
ATOM   1229  N   ILE H 161      10.502  20.588  28.691  1.00 47.12           N  
ATOM   1230  CA  ILE H 161       9.156  20.609  28.201  1.00 46.75           C  
ATOM   1231  CB  ILE H 161       8.767  19.347  27.486  1.00 43.34           C  
ATOM   1232  CG1 ILE H 161       7.436  19.544  26.743  1.00 56.14           C  
ATOM   1233  CG2 ILE H 161       8.759  18.196  28.505  1.00 50.34           C  
ATOM   1234  CD1 ILE H 161       7.110  18.416  25.765  1.00 43.90           C  
ATOM   1235  C   ILE H 161       8.225  20.780  29.360  1.00 48.01           C  
ATOM   1236  O   ILE H 161       8.445  20.229  30.439  1.00 46.94           O  
ATOM   1237  N   ASN H 162       7.150  21.571  29.161  1.00 46.44           N  
ATOM   1238  CA  ASN H 162       6.172  21.728  30.198  1.00 47.95           C  
ATOM   1239  CB  ASN H 162       5.542  23.130  30.261  1.00 48.86           C  
ATOM   1240  CG  ASN H 162       4.628  23.203  31.481  1.00 33.00           C  
ATOM   1241  OD1 ASN H 162       4.500  22.246  32.243  1.00 44.89           O  
ATOM   1242  ND2 ASN H 162       3.961  24.371  31.672  1.00 43.72           N  
ATOM   1243  C   ASN H 162       5.093  20.755  29.872  1.00 49.65           C  
ATOM   1244  O   ASN H 162       4.364  20.911  28.899  1.00 54.52           O  
ATOM   1245  N   THR H 163       4.864  19.874  30.842  1.00 39.20           N  
ATOM   1246  CA  THR H 163       3.905  18.835  30.733  1.00 40.78           C  
ATOM   1247  CB  THR H 163       3.974  17.930  31.919  1.00 40.97           C  
ATOM   1248  OG1 THR H 163       3.717  18.665  33.104  1.00 76.70           O  
ATOM   1249  CG2 THR H 163       5.396  17.345  31.971  1.00 75.06           C  
ATOM   1250  C   THR H 163       2.510  19.381  30.592  1.00 43.09           C  
ATOM   1251  O   THR H 163       1.692  18.811  29.870  1.00 44.11           O  
ATOM   1252  N   ASP H 164       2.160  20.473  31.297  1.00 42.71           N  
ATOM   1253  CA  ASP H 164       0.796  20.918  31.196  1.00 41.60           C  
ATOM   1254  CB  ASP H 164       0.496  22.122  32.109  1.00 44.62           C  
ATOM   1255  CG  ASP H 164       0.498  21.671  33.561  1.00 32.26           C  
ATOM   1256  OD1 ASP H 164       0.042  20.526  33.821  1.00 33.21           O  
ATOM   1257  OD2 ASP H 164       0.953  22.461  34.430  1.00  0.00           O1-
ATOM   1258  C   ASP H 164       0.461  21.357  29.795  1.00 44.89           C  
ATOM   1259  O   ASP H 164      -0.398  20.765  29.141  1.00 44.75           O  
ATOM   1260  N   ASN H 165       1.147  22.420  29.320  1.00 41.21           N  
ATOM   1261  CA  ASN H 165       0.912  23.066  28.053  1.00 41.41           C  
ATOM   1262  CB  ASN H 165       1.269  24.568  28.067  1.00 41.43           C  
ATOM   1263  CG  ASN H 165       2.722  24.734  28.468  1.00 43.31           C  
ATOM   1264  OD1 ASN H 165       3.451  23.756  28.609  1.00 43.11           O  
ATOM   1265  ND2 ASN H 165       3.150  26.005  28.683  1.00 40.98           N  
ATOM   1266  C   ASN H 165       1.548  22.389  26.874  1.00 42.26           C  
ATOM   1267  O   ASN H 165       1.033  22.475  25.761  1.00 43.95           O  
ATOM   1268  N   GLY H 166       2.691  21.708  27.065  1.00 44.67           N  
ATOM   1269  CA  GLY H 166       3.370  21.122  25.944  1.00 41.48           C  
ATOM   1270  C   GLY H 166       4.372  22.127  25.492  1.00 44.78           C  
ATOM   1271  O   GLY H 166       4.951  22.026  24.412  1.00 46.29           O  
ATOM   1272  N   GLY H 167       4.603  23.135  26.344  1.00 54.83           N  
ATOM   1273  CA  GLY H 167       5.516  24.182  25.981  1.00 55.35           C  
ATOM   1274  C   GLY H 167       6.888  23.595  25.915  1.00 56.29           C  
ATOM   1275  O   GLY H 167       7.189  22.631  26.616  1.00 59.53           O  
ATOM   1276  N   THR H 168       7.767  24.160  25.061  1.00 56.59           N  
ATOM   1277  CA  THR H 168       9.061  23.551  24.966  1.00 53.17           C  
ATOM   1278  CB  THR H 168       9.159  22.611  23.800  1.00 49.19           C  
ATOM   1279  OG1 THR H 168      10.291  21.768  23.939  1.00 48.13           O  
ATOM   1280  CG2 THR H 168       9.251  23.435  22.502  1.00 50.37           C  
ATOM   1281  C   THR H 168      10.125  24.599  24.810  1.00 54.64           C  
ATOM   1282  O   THR H 168       9.893  25.675  24.260  1.00 53.31           O  
ATOM   1283  N   THR H 169      11.337  24.298  25.325  1.00 53.50           N  
ATOM   1284  CA  THR H 169      12.454  25.190  25.192  1.00 55.49           C  
ATOM   1285  CB  THR H 169      12.800  25.893  26.470  1.00 70.29           C  
ATOM   1286  OG1 THR H 169      11.688  26.648  26.927  1.00186.41           O  
ATOM   1287  CG2 THR H 169      14.001  26.817  26.210  1.00167.22           C  
ATOM   1288  C   THR H 169      13.637  24.356  24.805  1.00 55.99           C  
ATOM   1289  O   THR H 169      13.919  23.343  25.440  1.00 60.54           O  
ATOM   1290  N   TYR H 170      14.386  24.773  23.763  1.00 54.98           N  
ATOM   1291  CA  TYR H 170      15.485  23.957  23.328  1.00 54.53           C  
ATOM   1292  CB  TYR H 170      15.406  23.512  21.854  1.00 55.01           C  
ATOM   1293  CG  TYR H 170      14.215  22.651  21.614  1.00 57.16           C  
ATOM   1294  CD1 TYR H 170      14.286  21.292  21.799  1.00 25.54           C  
ATOM   1295  CD2 TYR H 170      13.025  23.196  21.196  1.00 25.06           C  
ATOM   1296  CE1 TYR H 170      13.190  20.492  21.574  1.00 24.64           C  
ATOM   1297  CE2 TYR H 170      11.925  22.400  20.968  1.00 25.96           C  
ATOM   1298  CZ  TYR H 170      12.006  21.044  21.157  1.00 24.18           C  
ATOM   1299  OH  TYR H 170      10.880  20.224  20.924  1.00 24.88           O  
ATOM   1300  C   TYR H 170      16.742  24.756  23.388  1.00 52.94           C  
ATOM   1301  O   TYR H 170      16.737  25.974  23.214  1.00 55.83           O  
ATOM   1302  N   SER H 171      17.867  24.073  23.670  1.00 50.46           N  
ATOM   1303  CA  SER H 171      19.126  24.749  23.596  1.00 50.64           C  
ATOM   1304  CB  SER H 171      20.298  23.955  24.194  1.00 54.27           C  
ATOM   1305  OG  SER H 171      20.119  23.812  25.594  1.00  0.00           O  
ATOM   1306  C   SER H 171      19.354  24.901  22.131  1.00 52.28           C  
ATOM   1307  O   SER H 171      18.933  24.054  21.346  1.00 52.46           O  
ATOM   1308  N   GLN H 172      20.051  25.972  21.719  1.00 56.34           N  
ATOM   1309  CA  GLN H 172      20.165  26.247  20.318  1.00 59.02           C  
ATOM   1310  CB  GLN H 172      20.899  27.560  19.997  1.00 66.07           C  
ATOM   1311  CG  GLN H 172      20.056  28.794  20.312  1.00 74.61           C  
ATOM   1312  CD  GLN H 172      18.788  28.691  19.476  1.00 80.39           C  
ATOM   1313  OE1 GLN H 172      18.826  28.296  18.313  1.00 55.68           O  
ATOM   1314  NE2 GLN H 172      17.628  29.045  20.090  1.00 75.62           N  
ATOM   1315  C   GLN H 172      20.857  25.138  19.594  1.00 58.45           C  
ATOM   1316  O   GLN H 172      20.460  24.788  18.484  1.00 62.00           O  
ATOM   1317  N   LYS H 173      21.893  24.524  20.193  1.00 59.08           N  
ATOM   1318  CA  LYS H 173      22.612  23.523  19.452  1.00 59.45           C  
ATOM   1319  CB  LYS H 173      23.773  22.874  20.226  1.00 61.48           C  
ATOM   1320  CG  LYS H 173      24.996  23.773  20.412  1.00 62.28           C  
ATOM   1321  CD  LYS H 173      26.088  23.106  21.250  1.00 63.70           C  
ATOM   1322  CE  LYS H 173      26.592  21.793  20.643  1.00 66.20           C  
ATOM   1323  NZ  LYS H 173      27.652  21.206  21.493  1.00 69.03           N1+
ATOM   1324  C   LYS H 173      21.695  22.404  19.061  1.00 59.30           C  
ATOM   1325  O   LYS H 173      21.776  21.872  17.955  1.00 63.35           O  
ATOM   1326  N   PHE H 174      20.818  22.001  19.987  1.00 54.77           N  
ATOM   1327  CA  PHE H 174      19.910  20.903  19.834  1.00 52.03           C  
ATOM   1328  CB  PHE H 174      19.443  20.348  21.186  1.00 48.49           C  
ATOM   1329  CG  PHE H 174      20.681  19.734  21.750  1.00 48.63           C  
ATOM   1330  CD1 PHE H 174      21.591  20.486  22.455  1.00 52.03           C  
ATOM   1331  CD2 PHE H 174      20.945  18.401  21.551  1.00 45.60           C  
ATOM   1332  CE1 PHE H 174      22.734  19.916  22.964  1.00 52.87           C  
ATOM   1333  CE2 PHE H 174      22.085  17.825  22.057  1.00 47.92           C  
ATOM   1334  CZ  PHE H 174      22.984  18.581  22.768  1.00 51.73           C  
ATOM   1335  C   PHE H 174      18.742  21.203  18.953  1.00 52.37           C  
ATOM   1336  O   PHE H 174      18.078  20.276  18.498  1.00 51.16           O  
ATOM   1337  N   LYS H 175      18.398  22.488  18.759  1.00 56.57           N  
ATOM   1338  CA  LYS H 175      17.246  22.821  17.974  1.00 60.51           C  
ATOM   1339  CB  LYS H 175      17.117  24.339  17.764  1.00 63.13           C  
ATOM   1340  CG  LYS H 175      15.762  24.807  17.236  1.00 65.74           C  
ATOM   1341  CD  LYS H 175      15.569  26.316  17.392  1.00 70.63           C  
ATOM   1342  CE  LYS H 175      14.231  26.835  16.867  1.00 71.96           C  
ATOM   1343  NZ  LYS H 175      14.133  28.295  17.093  1.00 70.05           N1+
ATOM   1344  C   LYS H 175      17.361  22.153  16.633  1.00 61.06           C  
ATOM   1345  O   LYS H 175      18.352  22.306  15.921  1.00 65.06           O  
ATOM   1346  N   GLY H 176      16.328  21.365  16.273  1.00 57.44           N  
ATOM   1347  CA  GLY H 176      16.269  20.678  15.012  1.00 57.47           C  
ATOM   1348  C   GLY H 176      16.624  19.233  15.214  1.00 59.10           C  
ATOM   1349  O   GLY H 176      16.060  18.357  14.559  1.00 61.63           O  
ATOM   1350  N   LYS H 177      17.610  18.954  16.089  1.00 59.09           N  
ATOM   1351  CA  LYS H 177      18.010  17.605  16.386  1.00 58.44           C  
ATOM   1352  CB  LYS H 177      19.326  17.530  17.178  1.00 62.00           C  
ATOM   1353  CG  LYS H 177      20.592  17.646  16.333  1.00 64.69           C  
ATOM   1354  CD  LYS H 177      20.786  16.465  15.382  1.00 66.57           C  
ATOM   1355  CE  LYS H 177      22.049  16.560  14.525  1.00 66.37           C  
ATOM   1356  NZ  LYS H 177      22.205  15.321  13.734  1.00 64.71           N1+
ATOM   1357  C   LYS H 177      16.994  16.912  17.236  1.00 55.44           C  
ATOM   1358  O   LYS H 177      16.602  15.779  16.958  1.00 54.97           O  
ATOM   1359  N   ALA H 178      16.522  17.594  18.296  1.00 56.91           N  
ATOM   1360  CA  ALA H 178      15.699  16.902  19.245  1.00 55.16           C  
ATOM   1361  CB  ALA H 178      16.254  16.967  20.676  1.00 51.68           C  
ATOM   1362  C   ALA H 178      14.332  17.491  19.289  1.00 53.65           C  
ATOM   1363  O   ALA H 178      14.146  18.698  19.151  1.00 56.28           O  
ATOM   1364  N   THR H 179      13.327  16.609  19.465  1.00 52.21           N  
ATOM   1365  CA  THR H 179      11.969  17.031  19.619  1.00 54.05           C  
ATOM   1366  CB  THR H 179      11.036  16.536  18.558  1.00 56.11           C  
ATOM   1367  OG1 THR H 179      11.101  15.120  18.483  1.00 74.92           O  
ATOM   1368  CG2 THR H 179      11.396  17.176  17.217  1.00 69.12           C  
ATOM   1369  C   THR H 179      11.470  16.451  20.896  1.00 53.78           C  
ATOM   1370  O   THR H 179      11.503  15.238  21.099  1.00 53.41           O  
ATOM   1371  N   LEU H 180      10.967  17.319  21.788  1.00 52.47           N  
ATOM   1372  CA  LEU H 180      10.486  16.861  23.054  1.00 50.48           C  
ATOM   1373  CB  LEU H 180      10.798  17.839  24.197  1.00 49.20           C  
ATOM   1374  CG  LEU H 180      12.301  18.132  24.352  1.00 47.90           C  
ATOM   1375  CD1 LEU H 180      12.567  19.068  25.542  1.00 47.12           C  
ATOM   1376  CD2 LEU H 180      13.122  16.835  24.407  1.00 45.64           C  
ATOM   1377  C   LEU H 180       8.999  16.770  22.957  1.00 50.23           C  
ATOM   1378  O   LEU H 180       8.344  17.657  22.409  1.00 51.20           O  
ATOM   1379  N   THR H 181       8.428  15.669  23.482  1.00 51.59           N  
ATOM   1380  CA  THR H 181       7.008  15.490  23.433  1.00 49.55           C  
ATOM   1381  CB  THR H 181       6.605  14.574  22.315  1.00 52.17           C  
ATOM   1382  OG1 THR H 181       5.215  14.667  22.059  1.00 52.18           O  
ATOM   1383  CG2 THR H 181       6.987  13.137  22.696  1.00 51.59           C  
ATOM   1384  C   THR H 181       6.598  14.878  24.743  1.00 48.52           C  
ATOM   1385  O   THR H 181       7.444  14.404  25.498  1.00 48.37           O  
ATOM   1386  N   VAL H 182       5.288  14.912  25.072  1.00 48.15           N  
ATOM   1387  CA  VAL H 182       4.838  14.320  26.305  1.00 48.06           C  
ATOM   1388  CB  VAL H 182       4.630  15.277  27.444  1.00 48.00           C  
ATOM   1389  CG1 VAL H 182       5.968  15.909  27.836  1.00 51.75           C  
ATOM   1390  CG2 VAL H 182       3.539  16.284  27.054  1.00 43.35           C  
ATOM   1391  C   VAL H 182       3.495  13.699  26.087  1.00 46.07           C  
ATOM   1392  O   VAL H 182       2.747  14.088  25.190  1.00 45.11           O  
ATOM   1393  N   ASP H 183       3.176  12.689  26.923  1.00 47.02           N  
ATOM   1394  CA  ASP H 183       1.904  12.028  26.905  1.00 52.67           C  
ATOM   1395  CB  ASP H 183       2.003  10.550  26.489  1.00 56.52           C  
ATOM   1396  CG  ASP H 183       0.594  10.003  26.322  1.00 61.04           C  
ATOM   1397  OD1 ASP H 183      -0.375  10.788  26.494  1.00 81.99           O  
ATOM   1398  OD2 ASP H 183       0.465   8.786  26.024  1.00 78.44           O1-
ATOM   1399  C   ASP H 183       1.399  12.064  28.316  1.00 53.32           C  
ATOM   1400  O   ASP H 183       1.903  11.350  29.181  1.00 54.10           O  
ATOM   1401  N   LYS H 184       0.382  12.904  28.583  1.00 47.06           N  
ATOM   1402  CA  LYS H 184      -0.117  13.090  29.916  1.00 50.92           C  
ATOM   1403  CB  LYS H 184      -1.199  14.178  30.009  1.00 56.16           C  
ATOM   1404  CG  LYS H 184      -0.686  15.587  29.713  1.00 59.63           C  
ATOM   1405  CD  LYS H 184      -1.804  16.616  29.546  1.00 60.73           C  
ATOM   1406  CE  LYS H 184      -1.294  18.026  29.245  1.00 41.93           C  
ATOM   1407  NZ  LYS H 184      -2.436  18.955  29.097  1.00 43.41           N1+
ATOM   1408  C   LYS H 184      -0.724  11.833  30.455  1.00 52.68           C  
ATOM   1409  O   LYS H 184      -0.516  11.490  31.618  1.00 53.90           O  
ATOM   1410  N   SER H 185      -1.488  11.097  29.634  1.00 56.06           N  
ATOM   1411  CA  SER H 185      -2.170   9.948  30.162  1.00 56.88           C  
ATOM   1412  CB  SER H 185      -3.008   9.215  29.101  1.00 62.49           C  
ATOM   1413  OG  SER H 185      -2.169   8.698  28.079  1.00 67.75           O  
ATOM   1414  C   SER H 185      -1.178   8.972  30.718  1.00 58.34           C  
ATOM   1415  O   SER H 185      -1.381   8.431  31.806  1.00 62.49           O  
ATOM   1416  N   SER H 186      -0.101   8.696  29.960  1.00 63.07           N  
ATOM   1417  CA  SER H 186       0.918   7.751  30.339  1.00 60.78           C  
ATOM   1418  CB  SER H 186       1.686   7.189  29.130  1.00 56.83           C  
ATOM   1419  OG  SER H 186       2.366   8.233  28.451  1.00 54.86           O  
ATOM   1420  C   SER H 186       1.923   8.346  31.287  1.00 59.20           C  
ATOM   1421  O   SER H 186       2.770   7.624  31.814  1.00 54.79           O  
ATOM   1422  N   SER H 187       1.881   9.673  31.524  1.00 55.86           N  
ATOM   1423  CA  SER H 187       2.860  10.287  32.377  1.00 52.44           C  
ATOM   1424  CB  SER H 187       2.776   9.836  33.847  1.00 54.03           C  
ATOM   1425  OG  SER H 187       1.554  10.278  34.421  1.00 54.58           O  
ATOM   1426  C   SER H 187       4.223   9.950  31.854  1.00 48.81           C  
ATOM   1427  O   SER H 187       5.112   9.553  32.607  1.00 49.99           O  
ATOM   1428  N   THR H 188       4.422  10.094  30.528  1.00 48.59           N  
ATOM   1429  CA  THR H 188       5.704   9.774  29.975  1.00 46.23           C  
ATOM   1430  CB  THR H 188       5.681   8.547  29.112  1.00 45.23           C  
ATOM   1431  OG1 THR H 188       5.209   7.436  29.861  1.00 49.27           O  
ATOM   1432  CG2 THR H 188       7.104   8.268  28.600  1.00 43.02           C  
ATOM   1433  C   THR H 188       6.174  10.914  29.122  1.00 45.90           C  
ATOM   1434  O   THR H 188       5.387  11.570  28.440  1.00 47.42           O  
ATOM   1435  N   ALA H 189       7.496  11.176  29.149  1.00 47.39           N  
ATOM   1436  CA  ALA H 189       8.069  12.214  28.343  1.00 49.17           C  
ATOM   1437  CB  ALA H 189       9.001  13.157  29.121  1.00 47.66           C  
ATOM   1438  C   ALA H 189       8.889  11.527  27.296  1.00 46.66           C  
ATOM   1439  O   ALA H 189       9.517  10.504  27.562  1.00 43.03           O  
ATOM   1440  N   TYR H 190       8.895  12.070  26.064  1.00 42.86           N  
ATOM   1441  CA  TYR H 190       9.602  11.414  25.000  1.00 43.55           C  
ATOM   1442  CB  TYR H 190       8.691  10.971  23.839  1.00 47.21           C  
ATOM   1443  CG  TYR H 190       7.686   9.974  24.310  1.00 45.61           C  
ATOM   1444  CD1 TYR H 190       7.985   8.631  24.352  1.00 41.62           C  
ATOM   1445  CD2 TYR H 190       6.433  10.389  24.698  1.00 50.58           C  
ATOM   1446  CE1 TYR H 190       7.047   7.720  24.780  1.00 47.39           C  
ATOM   1447  CE2 TYR H 190       5.493   9.483  25.126  1.00 50.57           C  
ATOM   1448  CZ  TYR H 190       5.798   8.145  25.166  1.00 51.40           C  
ATOM   1449  OH  TYR H 190       4.835   7.212  25.605  1.00 53.49           O  
ATOM   1450  C   TYR H 190      10.547  12.384  24.372  1.00 46.62           C  
ATOM   1451  O   TYR H 190      10.277  13.584  24.302  1.00 48.07           O  
ATOM   1452  N   MET H 191      11.706  11.877  23.910  1.00 48.58           N  
ATOM   1453  CA  MET H 191      12.623  12.705  23.191  1.00 48.92           C  
ATOM   1454  CB  MET H 191      13.946  12.947  23.931  1.00 49.22           C  
ATOM   1455  CG  MET H 191      14.912  13.834  23.146  1.00 49.62           C  
ATOM   1456  SD  MET H 191      16.452  14.231  24.024  1.00 63.13           S  
ATOM   1457  CE  MET H 191      17.067  12.522  24.041  1.00 60.33           C  
ATOM   1458  C   MET H 191      12.954  12.002  21.914  1.00 48.34           C  
ATOM   1459  O   MET H 191      13.313  10.827  21.922  1.00 46.64           O  
ATOM   1460  N   GLU H 192      12.840  12.702  20.770  1.00 53.13           N  
ATOM   1461  CA  GLU H 192      13.171  12.035  19.546  1.00 53.99           C  
ATOM   1462  CB  GLU H 192      12.045  11.997  18.498  1.00 58.09           C  
ATOM   1463  CG  GLU H 192      12.358  11.029  17.356  1.00 65.24           C  
ATOM   1464  CD  GLU H 192      11.157  10.943  16.427  1.00 70.66           C  
ATOM   1465  OE1 GLU H 192      10.339  11.900  16.417  1.00 71.12           O  
ATOM   1466  OE2 GLU H 192      11.043   9.913  15.710  1.00 87.80           O1-
ATOM   1467  C   GLU H 192      14.349  12.727  18.940  1.00 52.22           C  
ATOM   1468  O   GLU H 192      14.412  13.955  18.887  1.00 50.42           O  
ATOM   1469  N   LEU H 193      15.333  11.930  18.484  1.00 50.27           N  
ATOM   1470  CA  LEU H 193      16.510  12.476  17.876  1.00 48.21           C  
ATOM   1471  CB  LEU H 193      17.810  11.934  18.494  1.00 49.34           C  
ATOM   1472  CG  LEU H 193      17.983  12.322  19.974  1.00 48.81           C  
ATOM   1473  CD1 LEU H 193      19.286  11.758  20.560  1.00 47.99           C  
ATOM   1474  CD2 LEU H 193      17.864  13.840  20.168  1.00 47.84           C  
ATOM   1475  C   LEU H 193      16.484  12.072  16.437  1.00 46.65           C  
ATOM   1476  O   LEU H 193      16.271  10.903  16.117  1.00 49.02           O  
ATOM   1477  N   ARG H 194      16.707  13.034  15.520  1.00 51.34           N  
ATOM   1478  CA  ARG H 194      16.633  12.694  14.131  1.00 53.16           C  
ATOM   1479  CB  ARG H 194      15.565  13.480  13.349  1.00 61.17           C  
ATOM   1480  CG  ARG H 194      15.235  12.850  11.994  1.00 46.38           C  
ATOM   1481  CD  ARG H 194      15.971  13.472  10.805  1.00  0.00           C  
ATOM   1482  NE  ARG H 194      15.648  12.648   9.605  1.00  0.00           N  
ATOM   1483  CZ  ARG H 194      15.217  13.251   8.457  1.00  0.00           C  
ATOM   1484  NH1 ARG H 194      15.047  14.604   8.419  1.00  0.00           N1+
ATOM   1485  NH2 ARG H 194      14.946  12.497   7.351  1.00  0.00           N  
ATOM   1486  C   ARG H 194      17.958  12.958  13.486  1.00 55.11           C  
ATOM   1487  O   ARG H 194      18.814  13.639  14.050  1.00 59.64           O  
ATOM   1488  N   SER H 195      18.156  12.391  12.277  1.00 56.70           N  
ATOM   1489  CA  SER H 195      19.371  12.567  11.530  1.00 57.42           C  
ATOM   1490  CB  SER H 195      19.555  13.999  11.002  1.00 61.13           C  
ATOM   1491  OG  SER H 195      18.527  14.315  10.076  1.00 93.05           O  
ATOM   1492  C   SER H 195      20.535  12.229  12.404  1.00 55.35           C  
ATOM   1493  O   SER H 195      21.484  13.002  12.527  1.00 56.62           O  
ATOM   1494  N   LEU H 196      20.501  11.029  13.012  1.00 53.24           N  
ATOM   1495  CA  LEU H 196      21.508  10.602  13.935  1.00 51.53           C  
ATOM   1496  CB  LEU H 196      21.140   9.282  14.636  1.00 49.02           C  
ATOM   1497  CG  LEU H 196      19.894   9.400  15.536  1.00 48.36           C  
ATOM   1498  CD1 LEU H 196      19.560   8.062  16.212  1.00 48.64           C  
ATOM   1499  CD2 LEU H 196      20.051  10.542  16.553  1.00 44.13           C  
ATOM   1500  C   LEU H 196      22.827  10.416  13.250  1.00 53.48           C  
ATOM   1501  O   LEU H 196      22.900  10.006  12.092  1.00 54.81           O  
ATOM   1502  N   THR H 197      23.910  10.763  13.974  1.00 55.22           N  
ATOM   1503  CA  THR H 197      25.258  10.606  13.508  1.00 55.29           C  
ATOM   1504  CB  THR H 197      25.912  11.887  13.084  1.00 56.98           C  
ATOM   1505  OG1 THR H 197      26.004  12.784  14.182  1.00 54.74           O  
ATOM   1506  CG2 THR H 197      25.080  12.513  11.953  1.00 47.81           C  
ATOM   1507  C   THR H 197      26.045  10.078  14.665  1.00 53.86           C  
ATOM   1508  O   THR H 197      25.538   9.969  15.779  1.00 53.91           O  
ATOM   1509  N   SER H 198      27.327   9.747  14.427  0.90 53.35           N  
ATOM   1510  CA  SER H 198      28.156   9.167  15.445  0.90 56.21           C  
ATOM   1511  CB  SER H 198      29.565   8.827  14.939  0.90 55.23           C  
ATOM   1512  OG  SER H 198      30.331   8.259  15.993  0.90 51.89           O  
ATOM   1513  C   SER H 198      28.313  10.138  16.574  0.90 55.77           C  
ATOM   1514  O   SER H 198      28.520   9.740  17.719  0.90 50.65           O  
ATOM   1515  N   GLU H 199      28.197  11.445  16.280  1.00 55.38           N  
ATOM   1516  CA  GLU H 199      28.364  12.474  17.269  1.00 55.91           C  
ATOM   1517  CB  GLU H 199      28.188  13.888  16.684  1.00 65.71           C  
ATOM   1518  CG  GLU H 199      29.245  14.264  15.644  1.00 76.27           C  
ATOM   1519  CD  GLU H 199      30.552  14.526  16.374  1.00105.99           C  
ATOM   1520  OE1 GLU H 199      30.502  14.847  17.592  1.00109.57           O  
ATOM   1521  OE2 GLU H 199      31.621  14.407  15.719  1.00107.73           O1-
ATOM   1522  C   GLU H 199      27.301  12.314  18.312  1.00 56.18           C  
ATOM   1523  O   GLU H 199      27.520  12.594  19.488  1.00 62.08           O  
ATOM   1524  N   ASP H 200      26.113  11.864  17.880  1.00 54.95           N  
ATOM   1525  CA  ASP H 200      24.942  11.714  18.692  1.00 54.06           C  
ATOM   1526  CB  ASP H 200      23.688  11.382  17.861  1.00 59.78           C  
ATOM   1527  CG  ASP H 200      23.307  12.631  17.068  1.00 60.64           C  
ATOM   1528  OD1 ASP H 200      23.499  13.757  17.599  1.00 61.53           O  
ATOM   1529  OD2 ASP H 200      22.828  12.475  15.914  1.00 59.94           O1-
ATOM   1530  C   ASP H 200      25.134  10.644  19.726  1.00 51.65           C  
ATOM   1531  O   ASP H 200      24.388  10.599  20.701  1.00 54.80           O  
ATOM   1532  N   SER H 201      26.084   9.711  19.532  1.00 52.52           N  
ATOM   1533  CA  SER H 201      26.243   8.668  20.508  1.00 49.31           C  
ATOM   1534  CB  SER H 201      27.370   7.679  20.166  1.00 44.01           C  
ATOM   1535  OG  SER H 201      27.079   7.011  18.947  1.00 41.24           O  
ATOM   1536  C   SER H 201      26.569   9.306  21.825  1.00 46.96           C  
ATOM   1537  O   SER H 201      27.478  10.128  21.917  1.00 44.39           O  
ATOM   1538  N   ALA H 202      25.817   8.935  22.885  1.00 44.76           N  
ATOM   1539  CA  ALA H 202      26.049   9.502  24.187  1.00 45.04           C  
ATOM   1540  CB  ALA H 202      25.962  11.036  24.208  1.00 47.76           C  
ATOM   1541  C   ALA H 202      24.992   8.987  25.118  1.00 46.19           C  
ATOM   1542  O   ALA H 202      24.149   8.177  24.732  1.00 47.07           O  
ATOM   1543  N   VAL H 203      25.028   9.422  26.395  1.00 48.81           N  
ATOM   1544  CA  VAL H 203      24.013   8.978  27.308  1.00 49.85           C  
ATOM   1545  CB  VAL H 203      24.524   8.565  28.657  1.00 47.60           C  
ATOM   1546  CG1 VAL H 203      24.899   9.820  29.456  1.00 47.14           C  
ATOM   1547  CG2 VAL H 203      23.456   7.692  29.333  1.00 48.78           C  
ATOM   1548  C   VAL H 203      23.065  10.118  27.504  1.00 51.34           C  
ATOM   1549  O   VAL H 203      23.478  11.271  27.616  1.00 52.52           O  
ATOM   1550  N   TYR H 204      21.747   9.833  27.533  1.00 48.44           N  
ATOM   1551  CA  TYR H 204      20.803  10.903  27.678  1.00 43.36           C  
ATOM   1552  CB  TYR H 204      19.769  10.998  26.541  1.00 42.32           C  
ATOM   1553  CG  TYR H 204      20.487  11.297  25.270  1.00 46.29           C  
ATOM   1554  CD1 TYR H 204      20.834  12.587  24.949  1.00 47.29           C  
ATOM   1555  CD2 TYR H 204      20.826  10.289  24.399  1.00 46.15           C  
ATOM   1556  CE1 TYR H 204      21.495  12.869  23.777  1.00 49.61           C  
ATOM   1557  CE2 TYR H 204      21.486  10.565  23.224  1.00 49.28           C  
ATOM   1558  CZ  TYR H 204      21.822  11.857  22.909  1.00 49.11           C  
ATOM   1559  OH  TYR H 204      22.500  12.142  21.705  1.00 50.78           O  
ATOM   1560  C   TYR H 204      20.032  10.697  28.942  1.00 42.57           C  
ATOM   1561  O   TYR H 204      19.583   9.589  29.236  1.00 47.77           O  
ATOM   1562  N   TYR H 205      19.850  11.783  29.725  1.00 44.34           N  
ATOM   1563  CA  TYR H 205      19.135  11.672  30.966  1.00 44.64           C  
ATOM   1564  CB  TYR H 205      19.922  12.098  32.222  1.00 40.92           C  
ATOM   1565  CG  TYR H 205      21.154  11.280  32.418  1.00 40.50           C  
ATOM   1566  CD1 TYR H 205      21.082   9.945  32.731  1.00 40.75           C  
ATOM   1567  CD2 TYR H 205      22.396  11.846  32.268  1.00 43.79           C  
ATOM   1568  CE1 TYR H 205      22.220   9.197  32.913  1.00 41.18           C  
ATOM   1569  CE2 TYR H 205      23.541  11.104  32.451  1.00 44.78           C  
ATOM   1570  CZ  TYR H 205      23.453   9.775  32.780  1.00 44.46           C  
ATOM   1571  OH  TYR H 205      24.618   9.001  32.971  1.00 45.00           O  
ATOM   1572  C   TYR H 205      17.952  12.592  30.933  1.00 47.36           C  
ATOM   1573  O   TYR H 205      17.973  13.645  30.297  1.00 49.47           O  
ATOM   1574  N   CYS H 206      16.861  12.175  31.607  1.00 45.94           N  
ATOM   1575  CA  CYS H 206      15.698  12.997  31.781  1.00 45.55           C  
ATOM   1576  CB  CYS H 206      14.365  12.257  31.500  1.00 45.76           C  
ATOM   1577  SG  CYS H 206      14.166  10.725  32.464  1.00 57.26           S  
ATOM   1578  C   CYS H 206      15.719  13.372  33.232  1.00 44.49           C  
ATOM   1579  O   CYS H 206      16.080  12.563  34.085  1.00 44.76           O  
ATOM   1580  N   SER H 207      15.386  14.633  33.563  1.00 43.35           N  
ATOM   1581  CA  SER H 207      15.383  14.972  34.955  1.00 42.79           C  
ATOM   1582  CB  SER H 207      16.680  15.630  35.461  1.00 40.52           C  
ATOM   1583  OG  SER H 207      16.812  16.940  34.931  1.00 40.79           O  
ATOM   1584  C   SER H 207      14.262  15.942  35.180  1.00 42.77           C  
ATOM   1585  O   SER H 207      13.769  16.565  34.243  1.00 44.61           O  
ATOM   1586  N   THR H 208      13.807  16.073  36.441  1.00 41.18           N  
ATOM   1587  CA  THR H 208      12.740  16.980  36.768  1.00 45.71           C  
ATOM   1588  CB  THR H 208      11.477  16.270  37.176  1.00 48.37           C  
ATOM   1589  OG1 THR H 208      11.061  15.390  36.144  1.00  0.00           O  
ATOM   1590  CG2 THR H 208      10.369  17.301  37.448  1.00  0.00           C  
ATOM   1591  C   THR H 208      13.208  17.781  37.956  1.00 47.57           C  
ATOM   1592  O   THR H 208      14.204  17.437  38.588  1.00 44.76           O  
ATOM   1593  N   GLY H 209      12.530  18.897  38.299  1.00 51.86           N  
ATOM   1594  CA  GLY H 209      12.975  19.631  39.456  1.00 54.45           C  
ATOM   1595  C   GLY H 209      11.926  19.514  40.530  1.00 56.13           C  
ATOM   1596  O   GLY H 209      11.431  20.513  41.053  1.00 57.96           O  
ATOM   1597  N   TYR H 210      11.777  20.486  39.465  1.00 28.76           N  
ATOM   1598  CA  TYR H 210      10.963  21.674  39.123  1.00 29.48           C  
ATOM   1599  CB  TYR H 210       9.455  21.494  39.433  1.00 29.84           C  
ATOM   1600  CG  TYR H 210       8.694  22.604  38.784  1.00 30.18           C  
ATOM   1601  CD1 TYR H 210       8.541  22.644  37.417  1.00 30.85           C  
ATOM   1602  CD2 TYR H 210       8.132  23.604  39.544  1.00 30.45           C  
ATOM   1603  CE1 TYR H 210       7.850  23.670  36.817  1.00 30.63           C  
ATOM   1604  CE2 TYR H 210       7.441  24.632  38.952  1.00 30.87           C  
ATOM   1605  CZ  TYR H 210       7.302  24.667  37.586  1.00 30.88           C  
ATOM   1606  OH  TYR H 210       6.592  25.727  36.981  1.00 30.21           O  
ATOM   1607  C   TYR H 210      11.477  23.002  39.742  1.00 29.57           C  
ATOM   1608  O   TYR H 210      10.833  24.047  39.641  1.00 29.48           O  
ATOM   1609  N   ASP H 211      12.677  23.057  40.363  1.00 29.00           N  
ATOM   1610  CA  ASP H 211      13.230  24.320  40.817  1.00 29.76           C  
ATOM   1611  CB  ASP H 211      13.252  24.462  42.349  1.00 26.16           C  
ATOM   1612  CG  ASP H 211      11.818  24.694  42.802  1.00  0.00           C  
ATOM   1613  OD1 ASP H 211      11.056  25.332  42.028  1.00  0.00           O  
ATOM   1614  OD2 ASP H 211      11.465  24.241  43.922  1.00  0.00           O1-
ATOM   1615  C   ASP H 211      14.656  24.324  40.341  1.00 29.77           C  
ATOM   1616  O   ASP H 211      15.166  25.316  39.821  1.00 30.43           O  
ATOM   1617  N   ALA H 212      15.315  23.165  40.530  1.00 28.47           N  
ATOM   1618  CA  ALA H 212      16.645  22.836  40.098  1.00 27.48           C  
ATOM   1619  CB  ALA H 212      17.676  22.743  41.233  1.00 27.47           C  
ATOM   1620  C   ALA H 212      16.472  21.449  39.554  1.00 27.61           C  
ATOM   1621  O   ALA H 212      15.379  20.905  39.668  1.00 27.99           O  
ATOM   1622  N   MET H 213      17.491  20.839  38.917  1.00 26.72           N  
ATOM   1623  CA  MET H 213      17.265  19.505  38.419  1.00 26.18           C  
ATOM   1624  CB  MET H 213      18.166  19.138  37.231  1.00 25.63           C  
ATOM   1625  CG  MET H 213      17.887  19.977  35.984  1.00 25.42           C  
ATOM   1626  SD  MET H 213      18.983  19.618  34.580  1.00 23.01           S  
ATOM   1627  CE  MET H 213      18.362  20.992  33.569  1.00 21.67           C  
ATOM   1628  C   MET H 213      17.604  18.561  39.526  1.00 25.83           C  
ATOM   1629  O   MET H 213      18.690  17.985  39.582  1.00 24.84           O  
ATOM   1630  N   ASP H 214      16.653  18.408  40.456  1.00 26.05           N  
ATOM   1631  CA  ASP H 214      16.809  17.580  41.609  1.00 26.09           C  
ATOM   1632  CB  ASP H 214      15.895  17.996  42.781  1.00 27.19           C  
ATOM   1633  CG  ASP H 214      14.437  18.044  42.350  1.00 29.18           C  
ATOM   1634  OD1 ASP H 214      14.154  17.817  41.143  1.00 31.68           O  
ATOM   1635  OD2 ASP H 214      13.584  18.323  43.234  1.00 30.40           O1-
ATOM   1636  C   ASP H 214      16.691  16.125  41.319  1.00 25.93           C  
ATOM   1637  O   ASP H 214      17.343  15.327  42.001  1.00 26.65           O  
ATOM   1638  N   TYR H 215      15.881  15.705  40.317  1.00 51.72           N  
ATOM   1639  CA  TYR H 215      15.787  14.244  40.323  1.00 50.69           C  
ATOM   1640  CB  TYR H 215      14.393  13.702  40.684  1.00 50.57           C  
ATOM   1641  CG  TYR H 215      14.190  13.979  42.135  1.00 51.76           C  
ATOM   1642  CD1 TYR H 215      13.727  15.200  42.565  1.00 52.59           C  
ATOM   1643  CD2 TYR H 215      14.471  13.008  43.069  1.00 52.52           C  
ATOM   1644  CE1 TYR H 215      13.548  15.446  43.907  1.00 48.83           C  
ATOM   1645  CE2 TYR H 215      14.293  13.247  44.412  1.00 51.53           C  
ATOM   1646  CZ  TYR H 215      13.827  14.467  44.832  1.00 51.90           C  
ATOM   1647  OH  TYR H 215      13.642  14.717  46.209  1.00 52.07           O  
ATOM   1648  C   TYR H 215      16.155  13.742  38.940  1.00 50.66           C  
ATOM   1649  O   TYR H 215      15.853  14.402  37.947  1.00 52.97           O  
ATOM   1650  N   TRP H 216      16.804  12.552  38.822  1.00 45.23           N  
ATOM   1651  CA  TRP H 216      17.297  12.137  37.524  1.00 44.20           C  
ATOM   1652  CB  TRP H 216      18.834  12.179  37.447  1.00 41.60           C  
ATOM   1653  CG  TRP H 216      19.428  13.561  37.578  1.00 40.16           C  
ATOM   1654  CD2 TRP H 216      20.181  14.222  36.550  1.00 40.70           C  
ATOM   1655  CD1 TRP H 216      19.420  14.404  38.651  1.00 51.19           C  
ATOM   1656  NE1 TRP H 216      20.110  15.553  38.351  1.00 48.58           N  
ATOM   1657  CE2 TRP H 216      20.588  15.454  37.063  1.00 43.09           C  
ATOM   1658  CE3 TRP H 216      20.510  13.833  35.284  1.00 41.41           C  
ATOM   1659  CZ2 TRP H 216      21.334  16.318  36.315  1.00 42.01           C  
ATOM   1660  CZ3 TRP H 216      21.259  14.710  34.531  1.00 42.18           C  
ATOM   1661  CH2 TRP H 216      21.663  15.928  35.037  1.00 41.46           C  
ATOM   1662  C   TRP H 216      16.903  10.721  37.199  1.00 43.63           C  
ATOM   1663  O   TRP H 216      16.607   9.908  38.074  1.00 46.87           O  
ATOM   1664  N   GLY H 217      16.886  10.401  35.886  1.00 47.17           N  
ATOM   1665  CA  GLY H 217      16.602   9.071  35.425  1.00 49.75           C  
ATOM   1666  C   GLY H 217      17.898   8.323  35.423  1.00 50.13           C  
ATOM   1667  O   GLY H 217      18.957   8.893  35.673  1.00 46.03           O  
ATOM   1668  N   GLN H 218      17.827   7.013  35.132  1.00 47.11           N  
ATOM   1669  CA  GLN H 218      18.948   6.115  35.080  1.00 45.88           C  
ATOM   1670  CB  GLN H 218      18.486   4.656  34.941  1.00 46.74           C  
ATOM   1671  CG  GLN H 218      17.699   4.406  33.656  1.00 60.56           C  
ATOM   1672  CD  GLN H 218      17.160   2.986  33.683  1.00 63.04           C  
ATOM   1673  OE1 GLN H 218      16.940   2.410  34.747  1.00 63.96           O  
ATOM   1674  NE2 GLN H 218      16.926   2.410  32.476  1.00 63.38           N  
ATOM   1675  C   GLN H 218      19.834   6.461  33.915  1.00 46.06           C  
ATOM   1676  O   GLN H 218      21.051   6.291  33.984  1.00 47.67           O  
ATOM   1677  N   GLY H 219      19.247   6.933  32.797  1.00 45.22           N  
ATOM   1678  CA  GLY H 219      20.020   7.282  31.634  1.00 46.81           C  
ATOM   1679  C   GLY H 219      19.789   6.260  30.561  1.00 46.72           C  
ATOM   1680  O   GLY H 219      19.468   5.104  30.832  1.00 45.79           O  
ATOM   1681  N   THR H 220      19.933   6.689  29.289  1.00 47.32           N  
ATOM   1682  CA  THR H 220      19.783   5.799  28.170  1.00 46.89           C  
ATOM   1683  CB  THR H 220      18.597   6.123  27.307  1.00 45.95           C  
ATOM   1684  OG1 THR H 220      17.403   6.080  28.073  1.00 45.51           O  
ATOM   1685  CG2 THR H 220      18.521   5.098  26.163  1.00 45.64           C  
ATOM   1686  C   THR H 220      21.004   5.964  27.313  1.00 46.26           C  
ATOM   1687  O   THR H 220      21.442   7.083  27.052  1.00 46.17           O  
ATOM   1688  N   SER H 221      21.594   4.848  26.835  1.00 45.44           N  
ATOM   1689  CA  SER H 221      22.776   4.983  26.033  1.00 46.75           C  
ATOM   1690  CB  SER H 221      23.905   4.017  26.430  1.00 48.63           C  
ATOM   1691  OG  SER H 221      24.358   4.319  27.741  1.00  0.00           O  
ATOM   1692  C   SER H 221      22.416   4.707  24.611  1.00 46.57           C  
ATOM   1693  O   SER H 221      21.793   3.695  24.292  1.00 47.89           O  
ATOM   1694  N   VAL H 222      22.805   5.628  23.710  1.00 45.58           N  
ATOM   1695  CA  VAL H 222      22.499   5.457  22.323  1.00 45.86           C  
ATOM   1696  CB  VAL H 222      21.791   6.640  21.725  1.00 45.29           C  
ATOM   1697  CG1 VAL H 222      21.640   6.416  20.212  1.00 46.61           C  
ATOM   1698  CG2 VAL H 222      20.450   6.824  22.453  1.00 42.33           C  
ATOM   1699  C   VAL H 222      23.787   5.298  21.585  1.00 47.24           C  
ATOM   1700  O   VAL H 222      24.715   6.089  21.747  1.00 47.21           O  
ATOM   1701  N   THR H 223      23.874   4.244  20.753  1.00 46.23           N  
ATOM   1702  CA  THR H 223      25.056   4.055  19.968  1.00 46.41           C  
ATOM   1703  CB  THR H 223      25.697   2.711  20.166  1.00 46.00           C  
ATOM   1704  OG1 THR H 223      26.031   2.528  21.534  1.00 45.80           O  
ATOM   1705  CG2 THR H 223      26.965   2.633  19.297  1.00 44.89           C  
ATOM   1706  C   THR H 223      24.636   4.153  18.540  1.00 47.36           C  
ATOM   1707  O   THR H 223      23.765   3.414  18.085  1.00 50.88           O  
ATOM   1708  N   VAL H 224      25.239   5.096  17.793  1.00 49.02           N  
ATOM   1709  CA  VAL H 224      24.897   5.242  16.409  1.00 50.65           C  
ATOM   1710  CB  VAL H 224      24.830   6.673  15.973  1.00 49.93           C  
ATOM   1711  CG1 VAL H 224      24.540   6.717  14.466  1.00 48.15           C  
ATOM   1712  CG2 VAL H 224      23.786   7.400  16.836  1.00 49.14           C  
ATOM   1713  C   VAL H 224      26.005   4.604  15.642  1.00 51.25           C  
ATOM   1714  O   VAL H 224      27.115   5.134  15.591  1.00 51.46           O  
ATOM   1715  N   SER H 225      25.737   3.440  15.024  1.00 52.15           N  
ATOM   1716  CA  SER H 225      26.784   2.795  14.291  1.00 52.20           C  
ATOM   1717  CB  SER H 225      27.692   1.914  15.162  1.00 50.63           C  
ATOM   1718  OG  SER H 225      28.700   1.312  14.363  1.00 49.63           O  
ATOM   1719  C   SER H 225      26.161   1.911  13.266  1.00 53.42           C  
ATOM   1720  O   SER H 225      25.004   1.508  13.387  1.00 49.94           O  
ATOM   1721  N   SER H 226      26.934   1.577  12.217  1.00 56.26           N  
ATOM   1722  CA  SER H 226      26.423   0.745  11.173  1.00 57.92           C  
ATOM   1723  CB  SER H 226      27.327   0.722   9.930  1.00 53.45           C  
ATOM   1724  OG  SER H 226      26.765  -0.119   8.934  1.00 40.95           O  
ATOM   1725  C   SER H 226      26.353  -0.673  11.722  1.00 59.34           C  
ATOM   1726  O   SER H 226      26.879  -1.602  11.046  1.00 60.61           O  
ATOM   1727  OXT SER H 226      25.765  -0.852  12.819  1.00  0.00           O1-
TER    1728      SER H 226 
CONECT  159  697
CONECT  697  159
CONECT 1002 1577
CONECT 1577 1002
END
