# Supplementary material for: Fully automated antibody structure prediction using BIOVIA tools: Validation study
Source: PLoS One. 2017 May 18;12(5):e0177923. doi: 10.1371/journal.pone.0177923 (PMC5436848; doi:10.1371/journal.pone.0177923)
Supplement: S2 Dataset — Predicted structures using the Top5 framework method, Chothia CDR definition with canonical filtering and generating 50 models. These were used in the comparison against predictions using no filtering. (ZIP) [file pone.0177923.s004.zip › 4QHK_NM_FV_FinalModel.pdb]

REMARK   Accelrys Discovery Studio PDB file
REMARK   Created:  2015-04-10T08:37:03Z
SSBOND   1 CYS L   21    CYS L   86                                     
SSBOND   2 CYS H  128    CYS H  201                                     
ATOM      1  N   TYR L   1      27.573  32.161  28.144  1.00 44.78           N1+
ATOM      2  CA  TYR L   1      28.072  32.222  29.542  1.00 45.62           C  
ATOM      3  CB  TYR L   1      26.877  32.406  30.492  1.00 45.32           C  
ATOM      4  CG  TYR L   1      27.350  32.471  31.901  1.00 48.55           C  
ATOM      5  CD1 TYR L   1      27.897  33.633  32.397  1.00 51.03           C  
ATOM      6  CD2 TYR L   1      27.221  31.382  32.733  1.00 47.16           C  
ATOM      7  CE1 TYR L   1      28.323  33.703  33.702  1.00 50.42           C  
ATOM      8  CE2 TYR L   1      27.644  31.446  34.037  1.00 46.65           C  
ATOM      9  CZ  TYR L   1      28.196  32.607  34.521  1.00 48.98           C  
ATOM     10  OH  TYR L   1      28.634  32.681  35.858  1.00 47.96           O  
ATOM     11  C   TYR L   1      28.755  30.930  29.848  1.00 45.29           C  
ATOM     12  O   TYR L   1      28.216  29.864  29.556  1.00 44.20           O  
ATOM     13  N   GLU L   2      29.980  30.970  30.414  1.00 43.44           N  
ATOM     14  CA  GLU L   2      30.569  29.692  30.690  1.00 45.01           C  
ATOM     15  CB  GLU L   2      31.842  29.319  29.904  1.00 42.77           C  
ATOM     16  CG  GLU L   2      32.254  27.868  30.196  1.00 39.98           C  
ATOM     17  CD  GLU L   2      33.510  27.499  29.424  1.00 50.32           C  
ATOM     18  OE1 GLU L   2      34.624  27.812  29.923  1.00 54.70           O  
ATOM     19  OE2 GLU L   2      33.375  26.889  28.330  1.00 47.30           O1-
ATOM     20  C   GLU L   2      30.907  29.544  32.133  1.00 42.38           C  
ATOM     21  O   GLU L   2      31.205  30.511  32.835  1.00 42.99           O  
ATOM     22  N   LEU L   3      30.831  28.280  32.603  1.00 37.84           N  
ATOM     23  CA  LEU L   3      31.212  27.949  33.942  1.00 34.73           C  
ATOM     24  CB  LEU L   3      30.204  27.037  34.662  1.00 31.12           C  
ATOM     25  CG  LEU L   3      28.853  27.719  34.945  1.00 32.09           C  
ATOM     26  CD1 LEU L   3      27.888  26.764  35.664  1.00 28.61           C  
ATOM     27  CD2 LEU L   3      29.043  29.044  35.705  1.00 35.19           C  
ATOM     28  C   LEU L   3      32.511  27.217  33.856  1.00 36.10           C  
ATOM     29  O   LEU L   3      32.612  26.172  33.214  1.00 40.50           O  
ATOM     30  N   THR L   4      33.550  27.750  34.522  1.00 33.35           N  
ATOM     31  CA  THR L   4      34.839  27.140  34.424  1.00 33.19           C  
ATOM     32  CB  THR L   4      35.935  28.126  34.141  1.00 40.60           C  
ATOM     33  OG1 THR L   4      35.666  28.820  32.932  1.00 47.36           O  
ATOM     34  CG2 THR L   4      37.270  27.370  34.029  1.00 40.00           C  
ATOM     35  C   THR L   4      35.160  26.501  35.732  1.00 32.25           C  
ATOM     36  O   THR L   4      35.036  27.117  36.789  1.00 32.21           O  
ATOM     37  N   GLN L   5      35.561  25.218  35.686  1.00 31.77           N  
ATOM     38  CA  GLN L   5      35.962  24.554  36.886  1.00 30.77           C  
ATOM     39  CB  GLN L   5      34.861  23.667  37.500  1.00 28.14           C  
ATOM     40  CG  GLN L   5      34.286  22.592  36.581  1.00 28.59           C  
ATOM     41  CD  GLN L   5      33.153  21.916  37.340  1.00 29.57           C  
ATOM     42  OE1 GLN L   5      32.115  21.588  36.768  1.00 30.05           O  
ATOM     43  NE2 GLN L   5      33.356  21.701  38.668  1.00 26.94           N  
ATOM     44  C   GLN L   5      37.223  23.797  36.605  1.00 32.77           C  
ATOM     45  O   GLN L   5      37.486  23.391  35.474  1.00 34.34           O  
ATOM     46  N   PRO L   6      38.047  23.670  37.613  1.00 33.07           N  
ATOM     47  CA  PRO L   6      39.309  22.984  37.516  1.00 33.91           C  
ATOM     48  CD  PRO L   6      37.649  23.917  38.988  1.00 33.73           C  
ATOM     49  CB  PRO L   6      39.931  23.093  38.906  1.00 35.17           C  
ATOM     50  CG  PRO L   6      38.705  23.184  39.835  1.00 34.67           C  
ATOM     51  C   PRO L   6      39.046  21.562  37.137  1.00 33.83           C  
ATOM     52  O   PRO L   6      38.082  20.986  37.636  1.00 34.64           O  
ATOM     53  N   PRO L   7      39.849  20.993  36.284  1.00 32.97           N  
ATOM     54  CA  PRO L   7      39.633  19.632  35.886  1.00 31.98           C  
ATOM     55  CD  PRO L   7      40.514  21.766  35.247  1.00 32.55           C  
ATOM     56  CB  PRO L   7      40.530  19.405  34.672  1.00 32.91           C  
ATOM     57  CG  PRO L   7      40.662  20.807  34.054  1.00 34.74           C  
ATOM     58  C   PRO L   7      39.857  18.642  36.980  1.00 32.65           C  
ATOM     59  O   PRO L   7      39.221  17.588  36.952  1.00 34.98           O  
ATOM     60  N   SER L   8      40.750  18.926  37.947  1.00 32.21           N  
ATOM     61  CA  SER L   8      40.981  17.916  38.937  1.00 35.26           C  
ATOM     62  CB  SER L   8      42.100  16.937  38.535  1.00 35.77           C  
ATOM     63  OG  SER L   8      42.293  15.956  39.541  1.00 43.43           O  
ATOM     64  C   SER L   8      41.373  18.556  40.232  1.00 34.70           C  
ATOM     65  O   SER L   8      41.992  19.620  40.259  1.00 36.41           O  
ATOM     66  N   VAL L   9      40.982  17.912  41.352  1.00 32.85           N  
ATOM     67  CA  VAL L   9      41.345  18.355  42.669  1.00 34.11           C  
ATOM     68  CB  VAL L   9      40.195  18.960  43.425  1.00 34.36           C  
ATOM     69  CG1 VAL L   9      40.643  19.264  44.863  1.00 35.37           C  
ATOM     70  CG2 VAL L   9      39.696  20.195  42.658  1.00 31.90           C  
ATOM     71  C   VAL L   9      41.757  17.126  43.424  1.00 37.72           C  
ATOM     72  O   VAL L   9      41.087  16.096  43.351  1.00 36.39           O  
ATOM     73  N   SER L  10      42.872  17.192  44.181  1.00 39.44           N  
ATOM     74  CA  SER L  10      43.301  16.018  44.892  1.00 39.43           C  
ATOM     75  CB  SER L  10      44.627  15.436  44.373  1.00 41.15           C  
ATOM     76  OG  SER L  10      44.478  14.992  43.033  1.00 45.24           O  
ATOM     77  C   SER L  10      43.526  16.372  46.329  1.00 41.35           C  
ATOM     78  O   SER L  10      43.992  17.465  46.646  1.00 43.74           O  
ATOM     79  N   VAL L  11      43.185  15.437  47.243  1.00 38.82           N  
ATOM     80  CA  VAL L  11      43.383  15.659  48.648  1.00 39.49           C  
ATOM     81  CB  VAL L  11      42.176  16.234  49.334  1.00 41.75           C  
ATOM     82  CG1 VAL L  11      41.920  17.653  48.794  1.00 44.23           C  
ATOM     83  CG2 VAL L  11      40.994  15.272  49.119  1.00 40.98           C  
ATOM     84  C   VAL L  11      43.667  14.342  49.306  1.00 39.02           C  
ATOM     85  O   VAL L  11      43.347  13.281  48.772  1.00 40.44           O  
ATOM     86  N   SER L  12      44.319  14.382  50.487  1.00 38.32           N  
ATOM     87  CA  SER L  12      44.561  13.190  51.250  1.00 40.03           C  
ATOM     88  CB  SER L  12      45.738  13.312  52.233  1.00 42.92           C  
ATOM     89  OG  SER L  12      46.957  13.471  51.522  1.00 42.19           O  
ATOM     90  C   SER L  12      43.321  12.958  52.052  1.00 40.68           C  
ATOM     91  O   SER L  12      42.501  13.862  52.201  1.00 39.66           O  
ATOM     92  N   PRO L  13      43.142  11.781  52.582  1.00 40.77           N  
ATOM     93  CA  PRO L  13      41.941  11.545  53.329  1.00 40.58           C  
ATOM     94  CD  PRO L  13      43.624  10.574  51.933  1.00 42.96           C  
ATOM     95  CB  PRO L  13      41.883  10.036  53.550  1.00 42.52           C  
ATOM     96  CG  PRO L  13      42.622   9.471  52.321  1.00 42.27           C  
ATOM     97  C   PRO L  13      41.907  12.367  54.575  1.00 42.08           C  
ATOM     98  O   PRO L  13      42.941  12.511  55.227  1.00 43.85           O  
ATOM     99  N   GLY L  14      40.730  12.921  54.918  1.00 41.34           N  
ATOM    100  CA  GLY L  14      40.586  13.685  56.123  1.00 41.86           C  
ATOM    101  C   GLY L  14      40.784  15.143  55.830  1.00 43.07           C  
ATOM    102  O   GLY L  14      40.419  15.994  56.641  1.00 46.27           O  
ATOM    103  N   GLN L  15      41.359  15.481  54.660  1.00 39.90           N  
ATOM    104  CA  GLN L  15      41.585  16.866  54.344  1.00 39.41           C  
ATOM    105  CB  GLN L  15      42.752  17.112  53.372  1.00 40.98           C  
ATOM    106  CG  GLN L  15      44.120  16.795  53.984  1.00 49.42           C  
ATOM    107  CD  GLN L  15      45.195  17.128  52.959  1.00 54.45           C  
ATOM    108  OE1 GLN L  15      44.950  17.121  51.754  1.00 53.70           O  
ATOM    109  NE2 GLN L  15      46.424  17.439  53.451  1.00 56.99           N  
ATOM    110  C   GLN L  15      40.337  17.430  53.739  1.00 39.84           C  
ATOM    111  O   GLN L  15      39.376  16.706  53.490  1.00 40.23           O  
ATOM    112  N   THR L  16      40.317  18.761  53.513  1.00 35.44           N  
ATOM    113  CA  THR L  16      39.151  19.399  52.970  1.00 35.20           C  
ATOM    114  CB  THR L  16      38.812  20.688  53.658  1.00 34.86           C  
ATOM    115  OG1 THR L  16      38.585  20.460  55.041  1.00 36.78           O  
ATOM    116  CG2 THR L  16      37.554  21.283  53.004  1.00 31.95           C  
ATOM    117  C   THR L  16      39.397  19.713  51.527  1.00 34.95           C  
ATOM    118  O   THR L  16      40.441  20.252  51.158  1.00 37.47           O  
ATOM    119  N   ALA L  17      38.417  19.372  50.664  1.00 32.00           N  
ATOM    120  CA  ALA L  17      38.549  19.609  49.257  1.00 30.80           C  
ATOM    121  CB  ALA L  17      38.079  18.427  48.391  1.00 30.25           C  
ATOM    122  C   ALA L  17      37.695  20.785  48.901  1.00 31.77           C  
ATOM    123  O   ALA L  17      36.581  20.937  49.400  1.00 33.40           O  
ATOM    124  N   SER L  18      38.221  21.670  48.030  1.00 32.64           N  
ATOM    125  CA  SER L  18      37.461  22.815  47.622  1.00 29.24           C  
ATOM    126  CB  SER L  18      38.100  24.148  48.050  1.00 30.75           C  
ATOM    127  OG  SER L  18      38.140  24.236  49.467  1.00  0.00           O  
ATOM    128  C   SER L  18      37.407  22.808  46.127  1.00 32.77           C  
ATOM    129  O   SER L  18      38.438  22.748  45.460  1.00 36.38           O  
ATOM    130  N   ILE L  19      36.182  22.873  45.561  1.00 30.40           N  
ATOM    131  CA  ILE L  19      36.030  22.880  44.131  1.00 28.71           C  
ATOM    132  CB  ILE L  19      35.139  21.788  43.597  1.00 29.21           C  
ATOM    133  CG1 ILE L  19      35.694  20.390  43.923  1.00 30.27           C  
ATOM    134  CG2 ILE L  19      34.961  22.032  42.089  1.00 29.97           C  
ATOM    135  CD1 ILE L  19      35.514  19.973  45.380  1.00 34.06           C  
ATOM    136  C   ILE L  19      35.377  24.175  43.764  1.00 29.09           C  
ATOM    137  O   ILE L  19      34.336  24.534  44.311  1.00 30.63           O  
ATOM    138  N   THR L  20      35.966  24.905  42.797  1.00 28.63           N  
ATOM    139  CA  THR L  20      35.443  26.196  42.455  1.00 27.93           C  
ATOM    140  CB  THR L  20      36.509  27.248  42.364  1.00 30.55           C  
ATOM    141  OG1 THR L  20      37.433  26.922  41.336  1.00 31.45           O  
ATOM    142  CG2 THR L  20      37.235  27.331  43.717  1.00 31.19           C  
ATOM    143  C   THR L  20      34.761  26.137  41.123  1.00 29.03           C  
ATOM    144  O   THR L  20      35.071  25.298  40.279  1.00 29.57           O  
ATOM    145  N   CYS L  21      33.766  27.030  40.932  1.00 30.08           N  
ATOM    146  CA  CYS L  21      33.052  27.152  39.690  1.00 29.93           C  
ATOM    147  CB  CYS L  21      31.605  26.613  39.783  1.00 29.82           C  
ATOM    148  SG  CYS L  21      30.672  26.700  38.222  1.00 36.42           S  
ATOM    149  C   CYS L  21      33.027  28.619  39.380  1.00 32.07           C  
ATOM    150  O   CYS L  21      32.338  29.396  40.043  1.00 34.83           O  
ATOM    151  N   SER L  22      33.779  29.030  38.338  1.00 31.41           N  
ATOM    152  CA  SER L  22      33.924  30.428  38.043  1.00 32.94           C  
ATOM    153  CB  SER L  22      35.341  30.811  37.579  1.00 24.24           C  
ATOM    154  OG  SER L  22      36.288  30.566  38.606  1.00 30.02           O  
ATOM    155  C   SER L  22      33.011  30.826  36.933  1.00 34.95           C  
ATOM    156  O   SER L  22      32.697  30.039  36.041  1.00 37.33           O  
ATOM    157  N   GLY L  23      32.464  32.052  36.937  1.00 44.08           N  
ATOM    158  CA  GLY L  23      31.582  32.437  35.867  1.00 45.10           C  
ATOM    159  C   GLY L  23      31.305  33.899  36.019  1.00 49.48           C  
ATOM    160  O   GLY L  23      31.501  34.462  37.095  1.00 49.45           O  
ATOM    161  N   ASP L  24      30.815  34.542  34.938  1.00 53.28           N  
ATOM    162  CA  ASP L  24      30.564  35.957  34.945  1.00 58.44           C  
ATOM    163  CB  ASP L  24      30.317  36.525  33.534  1.00 62.35           C  
ATOM    164  CG  ASP L  24      30.270  38.047  33.610  1.00 75.12           C  
ATOM    165  OD1 ASP L  24      30.668  38.604  34.666  1.00 72.03           O  
ATOM    166  OD2 ASP L  24      29.831  38.672  32.605  1.00 81.40           O1-
ATOM    167  C   ASP L  24      29.331  36.227  35.762  1.00 64.71           C  
ATOM    168  O   ASP L  24      28.229  35.814  35.415  1.00 65.54           O  
ATOM    169  N   LYS L  25      29.480  36.968  36.874  1.00 52.39           N  
ATOM    170  CA  LYS L  25      28.379  37.298  37.738  1.00 53.11           C  
ATOM    171  CB  LYS L  25      27.373  38.292  37.132  1.00 56.54           C  
ATOM    172  CG  LYS L  25      27.889  39.732  37.152  1.00 73.58           C  
ATOM    173  CD  LYS L  25      26.975  40.746  36.464  1.00 82.39           C  
ATOM    174  CE  LYS L  25      27.471  42.189  36.608  1.00 88.86           C  
ATOM    175  NZ  LYS L  25      26.521  43.133  35.977  1.00 94.25           N1+
ATOM    176  C   LYS L  25      27.654  36.076  38.201  1.00 54.71           C  
ATOM    177  O   LYS L  25      26.425  36.025  38.205  1.00 59.09           O  
ATOM    178  N   LEU L  26      28.415  35.057  38.626  1.00 50.54           N  
ATOM    179  CA  LEU L  26      27.872  33.834  39.137  1.00 51.12           C  
ATOM    180  CB  LEU L  26      28.932  32.736  39.343  1.00 47.29           C  
ATOM    181  CG  LEU L  26      28.334  31.383  39.787  1.00 48.59           C  
ATOM    182  CD1 LEU L  26      27.302  30.862  38.771  1.00 46.91           C  
ATOM    183  CD2 LEU L  26      29.441  30.349  40.054  1.00 49.28           C  
ATOM    184  C   LEU L  26      27.198  34.131  40.440  1.00 52.51           C  
ATOM    185  O   LEU L  26      26.223  33.480  40.806  1.00 52.00           O  
ATOM    186  N   GLY L  27      27.687  35.151  41.169  1.00 51.87           N  
ATOM    187  CA  GLY L  27      27.161  35.464  42.464  1.00 57.12           C  
ATOM    188  C   GLY L  27      25.693  35.720  42.330  1.00 64.01           C  
ATOM    189  O   GLY L  27      24.923  35.392  43.228  1.00 66.16           O  
ATOM    190  N   ASP L  28      25.273  36.355  41.218  1.00 67.35           N  
ATOM    191  CA  ASP L  28      23.889  36.645  40.980  1.00 69.93           C  
ATOM    192  CB  ASP L  28      23.672  37.510  39.725  1.00 77.78           C  
ATOM    193  CG  ASP L  28      24.138  38.927  40.044  1.00 89.00           C  
ATOM    194  OD1 ASP L  28      23.573  39.533  40.994  1.00 92.49           O  
ATOM    195  OD2 ASP L  28      25.061  39.425  39.348  1.00 89.46           O1-
ATOM    196  C   ASP L  28      23.122  35.372  40.796  1.00 69.11           C  
ATOM    197  O   ASP L  28      21.981  35.259  41.237  1.00 67.44           O  
ATOM    198  N   LYS L  29      23.736  34.367  40.145  1.00 65.88           N  
ATOM    199  CA  LYS L  29      23.019  33.164  39.826  1.00 61.11           C  
ATOM    200  CB  LYS L  29      23.570  32.358  38.631  1.00 50.44           C  
ATOM    201  CG  LYS L  29      23.317  32.944  37.239  1.00 47.66           C  
ATOM    202  CD  LYS L  29      24.279  34.062  36.845  1.00 48.15           C  
ATOM    203  CE  LYS L  29      24.079  34.533  35.404  1.00 50.55           C  
ATOM    204  NZ  LYS L  29      22.848  35.352  35.308  1.00 52.85           N1+
ATOM    205  C   LYS L  29      23.039  32.193  40.955  1.00 63.83           C  
ATOM    206  O   LYS L  29      23.909  32.208  41.824  1.00 51.42           O  
ATOM    207  N   TYR L  30      22.032  31.303  40.952  1.00 49.38           N  
ATOM    208  CA  TYR L  30      22.017  30.267  41.930  1.00 48.65           C  
ATOM    209  CB  TYR L  30      20.595  29.831  42.306  1.00 50.36           C  
ATOM    210  CG  TYR L  30      19.926  31.068  42.790  1.00 53.68           C  
ATOM    211  CD1 TYR L  30      20.095  31.498  44.084  1.00 55.31           C  
ATOM    212  CD2 TYR L  30      19.140  31.803  41.933  1.00 55.75           C  
ATOM    213  CE1 TYR L  30      19.480  32.647  44.520  1.00 57.81           C  
ATOM    214  CE2 TYR L  30      18.522  32.952  42.361  1.00 58.27           C  
ATOM    215  CZ  TYR L  30      18.695  33.373  43.658  1.00 65.54           C  
ATOM    216  OH  TYR L  30      18.065  34.552  44.107  1.00 71.92           O  
ATOM    217  C   TYR L  30      22.719  29.110  41.271  1.00 49.05           C  
ATOM    218  O   TYR L  30      22.350  28.709  40.170  1.00 48.30           O  
ATOM    219  N   ALA L  31      23.776  28.567  41.923  1.00 25.66           N  
ATOM    220  CA  ALA L  31      24.498  27.457  41.379  1.00 24.11           C  
ATOM    221  CB  ALA L  31      26.025  27.592  41.514  1.00 24.81           C  
ATOM    222  C   ALA L  31      24.101  26.212  42.109  1.00 27.13           C  
ATOM    223  O   ALA L  31      23.796  26.237  43.302  1.00 25.58           O  
ATOM    224  N   CYS L  32      24.073  25.081  41.375  1.00 26.04           N  
ATOM    225  CA  CYS L  32      23.747  23.804  41.940  0.90 24.08           C  
ATOM    226  CB  CYS L  32      22.529  23.143  41.276  0.90 22.64           C  
ATOM    227  SG  CYS L  32      21.036  24.173  41.320  0.75 13.28           S  
ATOM    228  C   CYS L  32      24.895  22.893  41.645  1.00 23.07           C  
ATOM    229  O   CYS L  32      25.621  23.092  40.671  1.00 24.46           O  
ATOM    230  N   TRP L  33      25.088  21.854  42.483  1.00 20.63           N  
ATOM    231  CA  TRP L  33      26.190  20.960  42.270  1.00 22.58           C  
ATOM    232  CB  TRP L  33      27.233  21.009  43.402  1.00 21.77           C  
ATOM    233  CG  TRP L  33      27.975  22.322  43.500  1.00 23.99           C  
ATOM    234  CD2 TRP L  33      29.252  22.580  42.891  1.00 25.87           C  
ATOM    235  CD1 TRP L  33      27.620  23.467  44.152  1.00 24.18           C  
ATOM    236  NE1 TRP L  33      28.594  24.424  43.985  1.00 25.21           N  
ATOM    237  CE2 TRP L  33      29.603  23.891  43.212  1.00 27.04           C  
ATOM    238  CE3 TRP L  33      30.064  21.791  42.129  1.00 24.04           C  
ATOM    239  CZ2 TRP L  33      30.779  24.433  42.773  1.00 28.33           C  
ATOM    240  CZ3 TRP L  33      31.247  22.340  41.686  1.00 24.50           C  
ATOM    241  CH2 TRP L  33      31.597  23.636  42.002  1.00 27.73           C  
ATOM    242  C   TRP L  33      25.680  19.550  42.190  1.00 22.23           C  
ATOM    243  O   TRP L  33      24.748  19.165  42.896  1.00 22.12           O  
ATOM    244  N   TYR L  34      26.300  18.737  41.307  1.00 21.91           N  
ATOM    245  CA  TYR L  34      25.906  17.362  41.143  1.00 22.51           C  
ATOM    246  CB  TYR L  34      25.379  17.023  39.738  1.00 22.49           C  
ATOM    247  CG  TYR L  34      24.163  17.839  39.468  1.00 21.70           C  
ATOM    248  CD1 TYR L  34      24.277  19.083  38.898  1.00 21.88           C  
ATOM    249  CD2 TYR L  34      22.912  17.369  39.787  1.00 21.40           C  
ATOM    250  CE1 TYR L  34      23.160  19.845  38.644  1.00 23.98           C  
ATOM    251  CE2 TYR L  34      21.794  18.128  39.535  1.00 21.87           C  
ATOM    252  CZ  TYR L  34      21.913  19.368  38.961  1.00 22.17           C  
ATOM    253  OH  TYR L  34      20.763  20.145  38.703  1.00 21.45           O  
ATOM    254  C   TYR L  34      27.122  16.508  41.331  1.00 23.11           C  
ATOM    255  O   TYR L  34      28.227  16.874  40.925  1.00 23.32           O  
ATOM    256  N   GLN L  35      26.952  15.335  41.980  1.00 22.12           N  
ATOM    257  CA  GLN L  35      28.092  14.475  42.083  1.00 23.00           C  
ATOM    258  CB  GLN L  35      28.457  13.973  43.492  1.00 24.23           C  
ATOM    259  CG  GLN L  35      27.486  12.961  44.085  1.00 22.77           C  
ATOM    260  CD  GLN L  35      28.091  12.433  45.381  1.00 26.26           C  
ATOM    261  OE1 GLN L  35      27.451  11.676  46.109  1.00 30.24           O  
ATOM    262  NE2 GLN L  35      29.356  12.835  45.681  1.00 27.44           N  
ATOM    263  C   GLN L  35      27.815  13.278  41.244  1.00 24.88           C  
ATOM    264  O   GLN L  35      26.703  12.748  41.225  1.00 24.72           O  
ATOM    265  N   GLN L  36      28.834  12.850  40.480  1.00 22.78           N  
ATOM    266  CA  GLN L  36      28.665  11.682  39.673  1.00 23.50           C  
ATOM    267  CB  GLN L  36      28.694  11.978  38.162  1.00 25.14           C  
ATOM    268  CG  GLN L  36      28.392  10.755  37.292  1.00 30.07           C  
ATOM    269  CD  GLN L  36      28.407  11.195  35.834  1.00 33.80           C  
ATOM    270  OE1 GLN L  36      28.860  12.290  35.507  1.00 34.54           O  
ATOM    271  NE2 GLN L  36      27.888  10.319  34.930  1.00 26.76           N  
ATOM    272  C   GLN L  36      29.803  10.759  39.990  1.00 25.86           C  
ATOM    273  O   GLN L  36      30.962  11.076  39.731  1.00 26.32           O  
ATOM    274  N   LYS L  37      29.483   9.582  40.568  1.00 27.85           N  
ATOM    275  CA  LYS L  37      30.461   8.594  40.933  1.00 31.56           C  
ATOM    276  CB  LYS L  37      29.983   7.692  42.082  1.00 31.85           C  
ATOM    277  CG  LYS L  37      29.748   8.495  43.366  1.00 30.37           C  
ATOM    278  CD  LYS L  37      28.955   7.762  44.448  1.00 31.00           C  
ATOM    279  CE  LYS L  37      28.726   8.609  45.704  1.00 36.02           C  
ATOM    280  NZ  LYS L  37      27.970   7.836  46.715  1.00 37.34           N1+
ATOM    281  C   LYS L  37      30.725   7.769  39.716  1.00 32.89           C  
ATOM    282  O   LYS L  37      29.934   7.770  38.773  1.00 33.44           O  
ATOM    283  N   PRO L  38      31.824   7.068  39.693  1.00 34.18           N  
ATOM    284  CA  PRO L  38      32.142   6.332  38.507  1.00 34.40           C  
ATOM    285  CD  PRO L  38      33.019   7.493  40.405  1.00 34.86           C  
ATOM    286  CB  PRO L  38      33.574   5.839  38.699  1.00 34.62           C  
ATOM    287  CG  PRO L  38      34.201   6.928  39.593  1.00 35.81           C  
ATOM    288  C   PRO L  38      31.135   5.277  38.192  1.00 35.22           C  
ATOM    289  O   PRO L  38      30.782   4.495  39.075  1.00 33.84           O  
ATOM    290  N   GLY L  39      30.668   5.253  36.928  1.00 33.58           N  
ATOM    291  CA  GLY L  39      29.745   4.263  36.458  1.00 34.47           C  
ATOM    292  C   GLY L  39      28.371   4.521  37.001  1.00 38.52           C  
ATOM    293  O   GLY L  39      27.523   3.631  36.958  1.00 41.75           O  
ATOM    294  N   GLN L  40      28.088   5.735  37.520  1.00 35.69           N  
ATOM    295  CA  GLN L  40      26.775   5.936  38.074  1.00 33.93           C  
ATOM    296  CB  GLN L  40      26.756   6.060  39.608  1.00 34.45           C  
ATOM    297  CG  GLN L  40      27.156   4.774  40.330  1.00 38.95           C  
ATOM    298  CD  GLN L  40      27.059   5.030  41.828  1.00 44.84           C  
ATOM    299  OE1 GLN L  40      26.074   5.584  42.312  1.00 50.11           O  
ATOM    300  NE2 GLN L  40      28.111   4.620  42.587  1.00 46.00           N  
ATOM    301  C   GLN L  40      26.151   7.185  37.521  1.00 31.01           C  
ATOM    302  O   GLN L  40      26.795   7.978  36.838  1.00 32.14           O  
ATOM    303  N   SER L  41      24.832   7.352  37.777  1.00 32.50           N  
ATOM    304  CA  SER L  41      24.096   8.515  37.357  1.00 28.64           C  
ATOM    305  CB  SER L  41      22.584   8.261  37.213  1.00 28.03           C  
ATOM    306  OG  SER L  41      22.033   7.834  38.450  1.00 27.66           O  
ATOM    307  C   SER L  41      24.310   9.603  38.370  1.00 30.18           C  
ATOM    308  O   SER L  41      24.646   9.344  39.524  1.00 31.39           O  
ATOM    309  N   PRO L  42      24.130  10.828  37.950  1.00 27.47           N  
ATOM    310  CA  PRO L  42      24.349  11.962  38.818  1.00 25.03           C  
ATOM    311  CD  PRO L  42      24.364  11.161  36.555  1.00 24.28           C  
ATOM    312  CB  PRO L  42      24.583  13.161  37.892  1.00 23.25           C  
ATOM    313  CG  PRO L  42      24.163  12.678  36.492  1.00 25.51           C  
ATOM    314  C   PRO L  42      23.282  12.197  39.852  1.00 26.54           C  
ATOM    315  O   PRO L  42      22.147  11.774  39.647  1.00 28.67           O  
ATOM    316  N   VAL L  43      23.641  12.859  40.980  1.00 26.14           N  
ATOM    317  CA  VAL L  43      22.710  13.197  42.031  1.00 25.14           C  
ATOM    318  CB  VAL L  43      22.802  12.308  43.236  1.00 28.95           C  
ATOM    319  CG1 VAL L  43      22.450  10.872  42.816  1.00 38.71           C  
ATOM    320  CG2 VAL L  43      24.203  12.459  43.851  1.00 34.78           C  
ATOM    321  C   VAL L  43      23.028  14.593  42.507  1.00 22.18           C  
ATOM    322  O   VAL L  43      24.174  15.033  42.436  1.00 23.34           O  
ATOM    323  N   LEU L  44      22.018  15.327  43.027  1.00 23.01           N  
ATOM    324  CA  LEU L  44      22.219  16.696  43.452  1.00 21.15           C  
ATOM    325  CB  LEU L  44      20.917  17.517  43.418  1.00 21.00           C  
ATOM    326  CG  LEU L  44      21.085  18.981  43.862  1.00 28.55           C  
ATOM    327  CD1 LEU L  44      21.901  19.778  42.830  1.00 25.62           C  
ATOM    328  CD2 LEU L  44      19.736  19.635  44.202  1.00 24.01           C  
ATOM    329  C   LEU L  44      22.707  16.752  44.881  1.00 23.73           C  
ATOM    330  O   LEU L  44      22.071  16.198  45.777  1.00 21.85           O  
ATOM    331  N   VAL L  45      23.921  17.322  45.102  1.00 22.61           N  
ATOM    332  CA  VAL L  45      24.515  17.569  46.399  1.00 24.17           C  
ATOM    333  CB  VAL L  45      26.006  17.429  46.374  1.00 23.28           C  
ATOM    334  CG1 VAL L  45      26.338  15.961  46.062  1.00 22.56           C  
ATOM    335  CG2 VAL L  45      26.582  18.418  45.348  1.00 25.05           C  
ATOM    336  C   VAL L  45      24.182  18.909  47.013  1.00 21.43           C  
ATOM    337  O   VAL L  45      24.009  19.009  48.227  1.00 25.55           O  
ATOM    338  N   ILE L  46      24.161  19.997  46.208  1.00 21.77           N  
ATOM    339  CA  ILE L  46      23.919  21.313  46.748  1.00 21.97           C  
ATOM    340  CB  ILE L  46      25.180  22.109  46.957  1.00 23.27           C  
ATOM    341  CG1 ILE L  46      26.056  21.444  48.030  1.00 21.31           C  
ATOM    342  CG2 ILE L  46      24.796  23.559  47.293  1.00 21.42           C  
ATOM    343  CD1 ILE L  46      25.385  21.375  49.402  1.00 17.89           C  
ATOM    344  C   ILE L  46      23.074  22.084  45.784  1.00 23.81           C  
ATOM    345  O   ILE L  46      23.235  21.957  44.570  1.00 24.15           O  
ATOM    346  N   TYR L  47      22.128  22.896  46.306  1.00 22.59           N  
ATOM    347  CA  TYR L  47      21.330  23.718  45.443  1.00 22.66           C  
ATOM    348  CB  TYR L  47      19.931  23.149  45.118  1.00 23.92           C  
ATOM    349  CG  TYR L  47      19.073  23.035  46.335  1.00 25.99           C  
ATOM    350  CD1 TYR L  47      19.216  21.983  47.210  1.00 27.08           C  
ATOM    351  CD2 TYR L  47      18.096  23.973  46.581  1.00 26.45           C  
ATOM    352  CE1 TYR L  47      18.413  21.878  48.321  1.00 29.09           C  
ATOM    353  CE2 TYR L  47      17.289  23.875  47.691  1.00 30.87           C  
ATOM    354  CZ  TYR L  47      17.447  22.825  48.563  1.00 31.41           C  
ATOM    355  OH  TYR L  47      16.620  22.720  49.701  1.00 37.67           O  
ATOM    356  C   TYR L  47      21.194  25.071  46.073  1.00 25.75           C  
ATOM    357  O   TYR L  47      21.381  25.228  47.279  1.00 26.90           O  
ATOM    358  N   GLN L  48      20.868  26.061  45.207  1.00 14.95           N  
ATOM    359  CA  GLN L  48      20.684  27.441  45.555  1.00 15.32           C  
ATOM    360  CB  GLN L  48      19.404  27.741  46.362  1.00 17.49           C  
ATOM    361  CG  GLN L  48      18.130  27.581  45.522  1.00 19.51           C  
ATOM    362  CD  GLN L  48      16.955  28.168  46.287  1.00 27.91           C  
ATOM    363  OE1 GLN L  48      17.121  28.735  47.365  1.00 22.17           O  
ATOM    364  NE2 GLN L  48      15.731  28.037  45.711  1.00 34.71           N  
ATOM    365  C   GLN L  48      21.883  27.914  46.301  1.00 16.50           C  
ATOM    366  O   GLN L  48      21.787  28.575  47.336  1.00 16.83           O  
ATOM    367  N   ASP L  49      23.054  27.549  45.765  1.00 13.31           N  
ATOM    368  CA  ASP L  49      24.353  27.940  46.216  1.00 14.29           C  
ATOM    369  CB  ASP L  49      24.481  29.458  46.436  1.00 15.51           C  
ATOM    370  CG  ASP L  49      24.526  30.153  45.085  1.00 17.53           C  
ATOM    371  OD1 ASP L  49      24.926  29.494  44.087  1.00 14.17           O  
ATOM    372  OD2 ASP L  49      24.162  31.359  45.035  1.00 18.44           O1-
ATOM    373  C   ASP L  49      24.747  27.278  47.508  1.00 13.15           C  
ATOM    374  O   ASP L  49      25.924  26.960  47.662  1.00 12.99           O  
ATOM    375  N   SER L  50      23.814  26.934  48.425  0.85 11.60           N  
ATOM    376  CA  SER L  50      24.345  26.455  49.681  0.85 14.59           C  
ATOM    377  CB  SER L  50      24.655  27.611  50.648  0.85 15.48           C  
ATOM    378  OG  SER L  50      23.457  28.293  50.992  0.85 20.81           O  
ATOM    379  C   SER L  50      23.389  25.555  50.414  0.85 16.17           C  
ATOM    380  O   SER L  50      23.670  25.144  51.542  0.85 17.90           O  
ATOM    381  N   LYS L  51      22.246  25.193  49.813  1.00 24.72           N  
ATOM    382  CA  LYS L  51      21.323  24.367  50.542  1.00 23.45           C  
ATOM    383  CB  LYS L  51      19.846  24.687  50.259  1.00 25.66           C  
ATOM    384  CG  LYS L  51      19.425  26.044  50.826  1.00 29.28           C  
ATOM    385  CD  LYS L  51      18.053  26.523  50.350  1.00 24.33           C  
ATOM    386  CE  LYS L  51      17.632  27.860  50.965  1.00 24.85           C  
ATOM    387  NZ  LYS L  51      16.297  28.258  50.462  1.00 26.74           N1+
ATOM    388  C   LYS L  51      21.566  22.920  50.245  1.00 26.91           C  
ATOM    389  O   LYS L  51      21.925  22.543  49.131  1.00 28.16           O  
ATOM    390  N   ARG L  52      21.352  22.061  51.265  1.00 25.92           N  
ATOM    391  CA  ARG L  52      21.598  20.654  51.117  0.90 24.94           C  
ATOM    392  CB  ARG L  52      22.252  20.005  52.347  0.90 26.71           C  
ATOM    393  CG  ARG L  52      23.640  20.538  52.696  0.90 30.73           C  
ATOM    394  CD  ARG L  52      24.178  19.949  54.000  0.90 34.66           C  
ATOM    395  NE  ARG L  52      23.142  20.201  55.044  0.90 35.71           N  
ATOM    396  CZ  ARG L  52      23.471  20.180  56.368  0.90 37.55           C  
ATOM    397  NH1 ARG L  52      24.765  19.969  56.746  0.90 35.63           N1+
ATOM    398  NH2 ARG L  52      22.505  20.376  57.312  0.90 32.68           N  
ATOM    399  C   ARG L  52      20.290  19.944  50.962  1.00 28.49           C  
ATOM    400  O   ARG L  52      19.321  20.203  51.675  1.00 29.15           O  
ATOM    401  N   PRO L  53      20.263  19.040  50.021  1.00 27.35           N  
ATOM    402  CA  PRO L  53      19.096  18.228  49.824  1.00 28.54           C  
ATOM    403  CD  PRO L  53      21.019  19.220  48.792  1.00 26.10           C  
ATOM    404  CB  PRO L  53      19.257  17.586  48.449  1.00 25.74           C  
ATOM    405  CG  PRO L  53      20.174  18.561  47.690  1.00 25.63           C  
ATOM    406  C   PRO L  53      19.071  17.218  50.925  1.00 30.98           C  
ATOM    407  O   PRO L  53      20.107  17.003  51.553  1.00 30.60           O  
ATOM    408  N   SER L  54      17.913  16.588  51.194  1.00 32.03           N  
ATOM    409  CA  SER L  54      17.905  15.613  52.242  1.00 32.44           C  
ATOM    410  CB  SER L  54      16.502  15.088  52.593  1.00 38.14           C  
ATOM    411  OG  SER L  54      15.928  14.438  51.468  1.00 49.41           O  
ATOM    412  C   SER L  54      18.731  14.454  51.786  1.00 31.49           C  
ATOM    413  O   SER L  54      18.740  14.106  50.606  1.00 34.06           O  
ATOM    414  N   GLY L  55      19.466  13.833  52.727  1.00 31.70           N  
ATOM    415  CA  GLY L  55      20.250  12.674  52.415  1.00 33.10           C  
ATOM    416  C   GLY L  55      21.676  13.053  52.159  1.00 35.83           C  
ATOM    417  O   GLY L  55      22.535  12.177  52.060  1.00 36.34           O  
ATOM    418  N   ILE L  56      21.983  14.361  52.062  1.00 32.17           N  
ATOM    419  CA  ILE L  56      23.339  14.755  51.787  1.00 30.44           C  
ATOM    420  CB  ILE L  56      23.439  16.009  50.959  1.00 29.07           C  
ATOM    421  CG1 ILE L  56      22.749  15.814  49.599  1.00 30.27           C  
ATOM    422  CG2 ILE L  56      24.926  16.383  50.831  1.00 26.81           C  
ATOM    423  CD1 ILE L  56      23.374  14.709  48.749  1.00 25.38           C  
ATOM    424  C   ILE L  56      24.013  15.031  53.096  1.00 30.62           C  
ATOM    425  O   ILE L  56      23.495  15.759  53.941  1.00 31.31           O  
ATOM    426  N   PRO L  57      25.171  14.453  53.271  1.00 31.21           N  
ATOM    427  CA  PRO L  57      25.954  14.558  54.473  1.00 29.58           C  
ATOM    428  CD  PRO L  57      25.780  13.596  52.270  1.00 28.27           C  
ATOM    429  CB  PRO L  57      27.124  13.590  54.287  1.00 31.48           C  
ATOM    430  CG  PRO L  57      27.225  13.409  52.760  1.00 28.48           C  
ATOM    431  C   PRO L  57      26.388  15.970  54.736  1.00 29.55           C  
ATOM    432  O   PRO L  57      26.573  16.743  53.798  1.00 28.85           O  
ATOM    433  N   GLU L  58      26.593  16.295  56.025  1.00 30.36           N  
ATOM    434  CA  GLU L  58      26.932  17.595  56.531  1.00 32.26           C  
ATOM    435  CB  GLU L  58      27.091  17.612  58.061  1.00 34.90           C  
ATOM    436  CG  GLU L  58      25.795  17.340  58.825  1.00 42.13           C  
ATOM    437  CD  GLU L  58      26.107  17.386  60.316  1.00 50.48           C  
ATOM    438  OE1 GLU L  58      27.315  17.346  60.670  1.00 55.26           O  
ATOM    439  OE2 GLU L  58      25.140  17.466  61.120  1.00 47.14           O1-
ATOM    440  C   GLU L  58      28.246  18.024  55.962  1.00 31.95           C  
ATOM    441  O   GLU L  58      28.532  19.218  55.870  1.00 35.22           O  
ATOM    442  N   ARG L  59      29.085  17.051  55.576  1.00 31.47           N  
ATOM    443  CA  ARG L  59      30.415  17.321  55.111  1.00 27.06           C  
ATOM    444  CB  ARG L  59      31.170  16.068  54.633  1.00 33.10           C  
ATOM    445  CG  ARG L  59      31.368  14.984  55.694  1.00 37.10           C  
ATOM    446  CD  ARG L  59      32.455  13.971  55.319  1.00 42.40           C  
ATOM    447  NE  ARG L  59      32.121  13.411  53.979  1.00 38.67           N  
ATOM    448  CZ  ARG L  59      31.433  12.237  53.869  1.00 36.13           C  
ATOM    449  NH1 ARG L  59      31.060  11.555  54.990  1.00 36.81           N1+
ATOM    450  NH2 ARG L  59      31.125  11.742  52.636  1.00 36.28           N  
ATOM    451  C   ARG L  59      30.356  18.231  53.921  1.00 25.90           C  
ATOM    452  O   ARG L  59      31.262  19.041  53.725  1.00 26.18           O  
ATOM    453  N   PHE L  60      29.316  18.094  53.074  1.00 29.83           N  
ATOM    454  CA  PHE L  60      29.219  18.897  51.885  1.00 28.20           C  
ATOM    455  CB  PHE L  60      28.324  18.266  50.804  1.00 28.69           C  
ATOM    456  CG  PHE L  60      29.040  17.086  50.244  1.00 31.22           C  
ATOM    457  CD1 PHE L  60      29.056  15.877  50.901  1.00 29.55           C  
ATOM    458  CD2 PHE L  60      29.696  17.186  49.044  1.00 30.46           C  
ATOM    459  CE1 PHE L  60      29.719  14.793  50.373  1.00 29.75           C  
ATOM    460  CE2 PHE L  60      30.358  16.106  48.511  1.00 29.84           C  
ATOM    461  CZ  PHE L  60      30.377  14.906  49.175  1.00 29.61           C  
ATOM    462  C   PHE L  60      28.648  20.247  52.209  1.00 27.79           C  
ATOM    463  O   PHE L  60      27.638  20.360  52.903  1.00 28.13           O  
ATOM    464  N   SER L  61      29.295  21.319  51.696  1.00 26.27           N  
ATOM    465  CA  SER L  61      28.842  22.662  51.945  1.00 27.01           C  
ATOM    466  CB  SER L  61      29.608  23.333  53.099  1.00 27.54           C  
ATOM    467  OG  SER L  61      29.135  24.653  53.313  1.00 33.63           O  
ATOM    468  C   SER L  61      29.082  23.478  50.705  1.00 28.96           C  
ATOM    469  O   SER L  61      29.992  23.192  49.929  1.00 27.46           O  
ATOM    470  N   GLY L  62      28.271  24.539  50.483  1.00 26.46           N  
ATOM    471  CA  GLY L  62      28.450  25.330  49.292  1.00 26.24           C  
ATOM    472  C   GLY L  62      28.398  26.793  49.638  1.00 29.87           C  
ATOM    473  O   GLY L  62      27.815  27.179  50.652  1.00 29.49           O  
ATOM    474  N   SER L  63      29.028  27.644  48.789  1.00 27.24           N  
ATOM    475  CA  SER L  63      29.025  29.076  48.978  1.00 28.51           C  
ATOM    476  CB  SER L  63      30.195  29.585  49.836  1.00 29.11           C  
ATOM    477  OG  SER L  63      31.426  29.333  49.176  1.00 39.12           O  
ATOM    478  C   SER L  63      29.144  29.739  47.628  1.00 31.84           C  
ATOM    479  O   SER L  63      29.686  29.155  46.691  1.00 31.64           O  
ATOM    480  N   ASN L  64      28.628  30.985  47.481  1.00 32.98           N  
ATOM    481  CA  ASN L  64      28.712  31.631  46.195  1.00 32.96           C  
ATOM    482  CB  ASN L  64      27.439  31.409  45.353  1.00 32.43           C  
ATOM    483  CG  ASN L  64      27.635  31.961  43.948  1.00 35.05           C  
ATOM    484  OD1 ASN L  64      28.745  32.308  43.548  1.00 56.08           O  
ATOM    485  ND2 ASN L  64      26.519  32.051  43.175  1.00 46.15           N  
ATOM    486  C   ASN L  64      28.856  33.107  46.378  1.00 37.47           C  
ATOM    487  O   ASN L  64      28.014  33.754  46.998  1.00 39.14           O  
ATOM    488  N   SER L  65      29.932  33.697  45.819  1.00 38.13           N  
ATOM    489  CA  SER L  65      30.045  35.116  45.943  1.00 40.34           C  
ATOM    490  CB  SER L  65      30.725  35.578  47.243  1.00 42.88           C  
ATOM    491  OG  SER L  65      32.093  35.194  47.250  1.00 48.54           O  
ATOM    492  C   SER L  65      30.872  35.628  44.817  1.00 40.75           C  
ATOM    493  O   SER L  65      31.891  35.044  44.454  1.00 40.43           O  
ATOM    494  N   GLY L  66      30.433  36.754  44.233  1.00 39.64           N  
ATOM    495  CA  GLY L  66      31.194  37.391  43.207  1.00 39.17           C  
ATOM    496  C   GLY L  66      31.383  36.470  42.046  1.00 39.11           C  
ATOM    497  O   GLY L  66      30.430  35.989  41.439  1.00 37.42           O  
ATOM    498  N   ASN L  67      32.661  36.274  41.681  1.00 38.64           N  
ATOM    499  CA  ASN L  67      33.121  35.506  40.563  1.00 39.26           C  
ATOM    500  CB  ASN L  67      34.579  35.837  40.200  1.00 40.01           C  
ATOM    501  CG  ASN L  67      34.614  37.291  39.749  1.00 63.07           C  
ATOM    502  OD1 ASN L  67      33.620  37.825  39.259  1.00 59.72           O  
ATOM    503  ND2 ASN L  67      35.788  37.955  39.926  1.00 64.99           N  
ATOM    504  C   ASN L  67      33.032  34.025  40.772  1.00 40.06           C  
ATOM    505  O   ASN L  67      33.021  33.283  39.792  1.00 41.75           O  
ATOM    506  N   THR L  68      33.041  33.515  42.020  1.00 36.86           N  
ATOM    507  CA  THR L  68      33.105  32.081  42.064  1.00 36.41           C  
ATOM    508  CB  THR L  68      34.486  31.594  42.397  1.00 39.73           C  
ATOM    509  OG1 THR L  68      35.421  32.110  41.460  1.00 44.72           O  
ATOM    510  CG2 THR L  68      34.501  30.060  42.338  1.00 42.26           C  
ATOM    511  C   THR L  68      32.160  31.482  43.064  1.00 34.26           C  
ATOM    512  O   THR L  68      31.817  32.082  44.081  1.00 34.09           O  
ATOM    513  N   ALA L  69      31.711  30.244  42.762  1.00 33.14           N  
ATOM    514  CA  ALA L  69      30.890  29.463  43.645  1.00 29.68           C  
ATOM    515  CB  ALA L  69      29.678  28.818  42.954  1.00 28.11           C  
ATOM    516  C   ALA L  69      31.788  28.348  44.085  1.00 30.47           C  
ATOM    517  O   ALA L  69      32.616  27.886  43.302  1.00 31.45           O  
ATOM    518  N   THR L  70      31.682  27.899  45.355  1.00 29.64           N  
ATOM    519  CA  THR L  70      32.595  26.875  45.777  1.00 28.07           C  
ATOM    520  CB  THR L  70      33.644  27.372  46.727  1.00 28.68           C  
ATOM    521  OG1 THR L  70      34.396  28.414  46.123  1.00 32.48           O  
ATOM    522  CG2 THR L  70      34.570  26.201  47.093  1.00 30.63           C  
ATOM    523  C   THR L  70      31.870  25.766  46.473  1.00 28.64           C  
ATOM    524  O   THR L  70      30.943  25.986  47.250  1.00 31.10           O  
ATOM    525  N   LEU L  71      32.298  24.518  46.190  1.00 28.98           N  
ATOM    526  CA  LEU L  71      31.777  23.355  46.847  1.00 27.86           C  
ATOM    527  CB  LEU L  71      31.467  22.202  45.877  1.00 25.63           C  
ATOM    528  CG  LEU L  71      30.908  20.944  46.564  1.00 28.02           C  
ATOM    529  CD1 LEU L  71      29.555  21.219  47.240  1.00 28.03           C  
ATOM    530  CD2 LEU L  71      30.858  19.761  45.585  1.00 25.87           C  
ATOM    531  C   LEU L  71      32.863  22.888  47.766  1.00 27.28           C  
ATOM    532  O   LEU L  71      33.984  22.636  47.331  1.00 27.82           O  
ATOM    533  N   THR L  72      32.557  22.763  49.073  1.00 27.53           N  
ATOM    534  CA  THR L  72      33.569  22.380  50.017  1.00 28.24           C  
ATOM    535  CB  THR L  72      33.696  23.349  51.157  1.00 28.15           C  
ATOM    536  OG1 THR L  72      34.013  24.644  50.669  1.00 30.87           O  
ATOM    537  CG2 THR L  72      34.797  22.854  52.108  1.00 28.00           C  
ATOM    538  C   THR L  72      33.201  21.059  50.614  1.00 29.60           C  
ATOM    539  O   THR L  72      32.069  20.858  51.054  1.00 31.20           O  
ATOM    540  N   ILE L  73      34.162  20.111  50.628  1.00 32.05           N  
ATOM    541  CA  ILE L  73      33.931  18.823  51.218  1.00 26.07           C  
ATOM    542  CB  ILE L  73      34.182  17.690  50.266  1.00 28.13           C  
ATOM    543  CG1 ILE L  73      33.333  17.850  48.998  1.00 27.53           C  
ATOM    544  CG2 ILE L  73      33.913  16.371  51.013  1.00 27.96           C  
ATOM    545  CD1 ILE L  73      33.768  16.927  47.860  1.00 25.63           C  
ATOM    546  C   ILE L  73      34.940  18.663  52.314  1.00 26.58           C  
ATOM    547  O   ILE L  73      36.137  18.564  52.050  1.00 29.90           O  
ATOM    548  N   SER L  74      34.486  18.632  53.582  1.00 37.44           N  
ATOM    549  CA  SER L  74      35.413  18.474  54.667  1.00 35.92           C  
ATOM    550  CB  SER L  74      34.980  19.199  55.952  1.00 35.74           C  
ATOM    551  OG  SER L  74      33.772  18.638  56.443  1.00 42.25           O  
ATOM    552  C   SER L  74      35.526  17.020  54.998  1.00 36.09           C  
ATOM    553  O   SER L  74      34.619  16.238  54.715  1.00 37.20           O  
ATOM    554  N   GLY L  75      36.666  16.620  55.596  1.00 36.24           N  
ATOM    555  CA  GLY L  75      36.835  15.265  56.041  1.00 37.72           C  
ATOM    556  C   GLY L  75      36.605  14.353  54.882  1.00 35.02           C  
ATOM    557  O   GLY L  75      35.907  13.348  55.009  1.00 34.02           O  
ATOM    558  N   THR L  76      37.200  14.669  53.717  1.00 34.99           N  
ATOM    559  CA  THR L  76      36.937  13.884  52.548  1.00 36.64           C  
ATOM    560  CB  THR L  76      37.573  14.400  51.291  1.00 34.63           C  
ATOM    561  OG1 THR L  76      38.951  14.649  51.504  1.00 20.36           O  
ATOM    562  CG2 THR L  76      36.851  15.676  50.844  1.00 33.12           C  
ATOM    563  C   THR L  76      37.335  12.466  52.745  1.00 36.70           C  
ATOM    564  O   THR L  76      38.360  12.147  53.347  1.00 38.22           O  
ATOM    565  N   GLN L  77      36.474  11.575  52.218  1.00 36.06           N  
ATOM    566  CA  GLN L  77      36.669  10.165  52.323  1.00 36.01           C  
ATOM    567  CB  GLN L  77      35.510   9.467  53.054  1.00 36.09           C  
ATOM    568  CG  GLN L  77      35.396   9.920  54.513  1.00 40.83           C  
ATOM    569  CD  GLN L  77      34.129   9.335  55.119  1.00 44.42           C  
ATOM    570  OE1 GLN L  77      33.413   8.566  54.480  1.00 46.56           O  
ATOM    571  NE2 GLN L  77      33.837   9.717  56.391  1.00 39.03           N  
ATOM    572  C   GLN L  77      36.774   9.622  50.930  1.00 37.54           C  
ATOM    573  O   GLN L  77      36.504  10.316  49.952  1.00 36.14           O  
ATOM    574  N   ALA L  78      37.182   8.344  50.819  1.00 38.23           N  
ATOM    575  CA  ALA L  78      37.412   7.684  49.565  1.00 35.18           C  
ATOM    576  CB  ALA L  78      37.893   6.233  49.740  1.00 36.23           C  
ATOM    577  C   ALA L  78      36.139   7.643  48.780  1.00 35.59           C  
ATOM    578  O   ALA L  78      36.152   7.762  47.556  1.00 37.31           O  
ATOM    579  N   MET L  79      35.001   7.486  49.474  1.00 35.78           N  
ATOM    580  CA  MET L  79      33.710   7.355  48.858  1.00 34.82           C  
ATOM    581  CB  MET L  79      32.578   7.151  49.882  1.00 27.02           C  
ATOM    582  CG  MET L  79      32.684   5.837  50.659  1.00 34.30           C  
ATOM    583  SD  MET L  79      32.460   4.342  49.649  1.00  0.00           S  
ATOM    584  CE  MET L  79      30.665   4.540  49.460  1.00  0.00           C  
ATOM    585  C   MET L  79      33.392   8.606  48.096  1.00 35.81           C  
ATOM    586  O   MET L  79      32.645   8.567  47.120  1.00 34.90           O  
ATOM    587  N   ASP L  80      33.924   9.750  48.556  1.00 33.50           N  
ATOM    588  CA  ASP L  80      33.682  11.054  48.002  1.00 34.36           C  
ATOM    589  CB  ASP L  80      34.272  12.179  48.872  1.00 33.14           C  
ATOM    590  CG  ASP L  80      33.458  12.221  50.157  1.00 34.26           C  
ATOM    591  OD1 ASP L  80      32.290  11.749  50.126  1.00 35.93           O  
ATOM    592  OD2 ASP L  80      33.989  12.718  51.187  1.00 35.77           O1-
ATOM    593  C   ASP L  80      34.242  11.187  46.614  1.00 35.56           C  
ATOM    594  O   ASP L  80      33.853  12.100  45.887  1.00 36.54           O  
ATOM    595  N   GLU L  81      35.209  10.337  46.215  1.00 32.81           N  
ATOM    596  CA  GLU L  81      35.775  10.502  44.901  1.00 31.82           C  
ATOM    597  CB  GLU L  81      36.846   9.458  44.531  1.00 33.47           C  
ATOM    598  CG  GLU L  81      38.132   9.584  45.351  1.00 35.73           C  
ATOM    599  CD  GLU L  81      39.136   8.572  44.815  1.00 39.43           C  
ATOM    600  OE1 GLU L  81      39.432   8.632  43.592  1.00 43.09           O  
ATOM    601  OE2 GLU L  81      39.617   7.727  45.615  1.00 41.30           O1-
ATOM    602  C   GLU L  81      34.688  10.429  43.877  1.00 31.21           C  
ATOM    603  O   GLU L  81      33.872   9.508  43.875  1.00 33.03           O  
ATOM    604  N   ALA L  82      34.660  11.432  42.972  1.00 28.60           N  
ATOM    605  CA  ALA L  82      33.661  11.485  41.943  1.00 27.66           C  
ATOM    606  CB  ALA L  82      32.225  11.606  42.489  1.00 27.28           C  
ATOM    607  C   ALA L  82      33.918  12.713  41.121  1.00 29.59           C  
ATOM    608  O   ALA L  82      34.843  13.480  41.391  1.00 30.99           O  
ATOM    609  N   ASP L  83      33.114  12.896  40.055  1.00 28.56           N  
ATOM    610  CA  ASP L  83      33.191  14.068  39.231  0.90 27.54           C  
ATOM    611  CB  ASP L  83      32.835  13.804  37.757  0.90 27.45           C  
ATOM    612  CG  ASP L  83      33.912  12.929  37.132  0.90 33.82           C  
ATOM    613  OD1 ASP L  83      35.118  13.210  37.365  0.90 34.67           O  
ATOM    614  OD2 ASP L  83      33.541  11.958  36.418  0.90 37.77           O1-
ATOM    615  C   ASP L  83      32.137  14.995  39.760  1.00 27.40           C  
ATOM    616  O   ASP L  83      30.998  14.581  39.967  1.00 29.49           O  
ATOM    617  N   TYR L  84      32.486  16.275  40.002  1.00 25.74           N  
ATOM    618  CA  TYR L  84      31.513  17.200  40.514  1.00 24.88           C  
ATOM    619  CB  TYR L  84      31.949  17.921  41.803  1.00 24.45           C  
ATOM    620  CG  TYR L  84      31.966  16.909  42.898  1.00 26.50           C  
ATOM    621  CD1 TYR L  84      33.078  16.133  43.129  1.00 25.71           C  
ATOM    622  CD2 TYR L  84      30.861  16.730  43.696  1.00 26.10           C  
ATOM    623  CE1 TYR L  84      33.084  15.197  44.138  1.00 25.24           C  
ATOM    624  CE2 TYR L  84      30.863  15.797  44.705  1.00 27.22           C  
ATOM    625  CZ  TYR L  84      31.976  15.027  44.929  1.00 26.58           C  
ATOM    626  OH  TYR L  84      31.981  14.067  45.964  1.00 25.90           O  
ATOM    627  C   TYR L  84      31.256  18.243  39.467  1.00 26.08           C  
ATOM    628  O   TYR L  84      32.191  18.821  38.913  1.00 28.47           O  
ATOM    629  N   TYR L  85      29.960  18.502  39.174  1.00 25.55           N  
ATOM    630  CA  TYR L  85      29.597  19.439  38.145  1.00 25.27           C  
ATOM    631  CB  TYR L  85      28.675  18.853  37.055  1.00 23.04           C  
ATOM    632  CG  TYR L  85      29.339  17.731  36.335  1.00 26.31           C  
ATOM    633  CD1 TYR L  85      29.236  16.444  36.808  1.00 27.84           C  
ATOM    634  CD2 TYR L  85      30.053  17.957  35.182  1.00 28.43           C  
ATOM    635  CE1 TYR L  85      29.842  15.403  36.142  1.00 28.61           C  
ATOM    636  CE2 TYR L  85      30.660  16.921  34.513  1.00 28.01           C  
ATOM    637  CZ  TYR L  85      30.555  15.641  34.994  1.00 29.27           C  
ATOM    638  OH  TYR L  85      31.177  14.574  34.311  1.00 30.63           O  
ATOM    639  C   TYR L  85      28.781  20.541  38.748  1.00 25.72           C  
ATOM    640  O   TYR L  85      27.866  20.292  39.532  1.00 26.35           O  
ATOM    641  N   CYS L  86      29.111  21.802  38.393  1.00 26.43           N  
ATOM    642  CA  CYS L  86      28.322  22.928  38.808  1.00 26.81           C  
ATOM    643  CB  CYS L  86      29.148  24.203  39.115  1.00 27.44           C  
ATOM    644  SG  CYS L  86      30.220  24.764  37.755  1.00 33.14           S  
ATOM    645  C   CYS L  86      27.359  23.207  37.691  1.00 27.17           C  
ATOM    646  O   CYS L  86      27.639  22.896  36.533  1.00 25.69           O  
ATOM    647  N   GLN L  87      26.176  23.770  38.021  1.00 24.94           N  
ATOM    648  CA  GLN L  87      25.172  24.034  37.025  1.00 23.22           C  
ATOM    649  CB  GLN L  87      24.012  23.028  37.039  1.00 24.11           C  
ATOM    650  CG  GLN L  87      22.898  23.405  36.061  1.00 23.24           C  
ATOM    651  CD  GLN L  87      21.616  22.725  36.513  1.00 25.52           C  
ATOM    652  OE1 GLN L  87      21.499  21.502  36.486  1.00 24.82           O  
ATOM    653  NE2 GLN L  87      20.624  23.545  36.955  1.00 25.37           N  
ATOM    654  C   GLN L  87      24.528  25.341  37.341  1.00 27.00           C  
ATOM    655  O   GLN L  87      24.386  25.720  38.505  1.00 27.12           O  
ATOM    656  N   ALA L  88      24.106  26.059  36.285  1.00 25.97           N  
ATOM    657  CA  ALA L  88      23.437  27.309  36.478  1.00 24.67           C  
ATOM    658  CB  ALA L  88      24.375  28.527  36.412  1.00 29.10           C  
ATOM    659  C   ALA L  88      22.431  27.461  35.381  1.00 28.15           C  
ATOM    660  O   ALA L  88      22.522  26.806  34.345  1.00 30.85           O  
ATOM    661  N   TRP L  89      21.469  28.376  35.607  1.00 29.56           N  
ATOM    662  CA  TRP L  89      20.484  28.748  34.636  1.00 33.78           C  
ATOM    663  CB  TRP L  89      19.206  29.307  35.284  1.00 36.00           C  
ATOM    664  CG  TRP L  89      18.173  29.837  34.321  1.00 35.74           C  
ATOM    665  CD2 TRP L  89      18.054  31.223  33.971  1.00 37.08           C  
ATOM    666  CD1 TRP L  89      17.189  29.180  33.644  1.00 39.98           C  
ATOM    667  NE1 TRP L  89      16.465  30.071  32.885  1.00 41.06           N  
ATOM    668  CE2 TRP L  89      16.987  31.333  33.078  1.00 38.37           C  
ATOM    669  CE3 TRP L  89      18.770  32.317  34.362  1.00 39.29           C  
ATOM    670  CZ2 TRP L  89      16.624  32.544  32.562  1.00 43.49           C  
ATOM    671  CZ3 TRP L  89      18.405  33.537  33.838  1.00 44.84           C  
ATOM    672  CH2 TRP L  89      17.352  33.646  32.954  1.00 40.93           C  
ATOM    673  C   TRP L  89      21.079  29.833  33.790  1.00 35.59           C  
ATOM    674  O   TRP L  89      21.864  30.647  34.274  1.00 37.55           O  
ATOM    675  N   ASP L  90      20.738  29.855  32.484  1.00 37.12           N  
ATOM    676  CA  ASP L  90      21.244  30.871  31.599  1.00 39.02           C  
ATOM    677  CB  ASP L  90      22.312  30.353  30.627  1.00 40.48           C  
ATOM    678  CG  ASP L  90      22.971  31.551  29.958  1.00 44.48           C  
ATOM    679  OD1 ASP L  90      22.832  32.687  30.486  1.00 43.37           O  
ATOM    680  OD2 ASP L  90      23.622  31.343  28.901  1.00 42.90           O1-
ATOM    681  C   ASP L  90      20.085  31.318  30.766  1.00 41.03           C  
ATOM    682  O   ASP L  90      19.243  30.514  30.380  1.00 43.37           O  
ATOM    683  N   SER L  91      19.986  32.624  30.464  1.00 44.59           N  
ATOM    684  CA  SER L  91      18.844  33.056  29.712  1.00 47.63           C  
ATOM    685  CB  SER L  91      18.762  34.586  29.552  1.00 52.40           C  
ATOM    686  OG  SER L  91      19.849  35.071  28.778  1.00 51.23           O  
ATOM    687  C   SER L  91      18.860  32.441  28.342  1.00 50.60           C  
ATOM    688  O   SER L  91      17.833  31.960  27.862  1.00 53.71           O  
ATOM    689  N   PHE L  92      20.017  32.489  27.651  1.00 46.89           N  
ATOM    690  CA  PHE L  92      20.099  31.972  26.310  1.00 47.76           C  
ATOM    691  CB  PHE L  92      21.389  32.412  25.598  1.00 48.93           C  
ATOM    692  CG  PHE L  92      21.337  31.921  24.192  1.00 20.81           C  
ATOM    693  CD1 PHE L  92      20.674  32.644  23.227  1.00 22.89           C  
ATOM    694  CD2 PHE L  92      21.956  30.745  23.840  1.00 22.30           C  
ATOM    695  CE1 PHE L  92      20.626  32.200  21.928  1.00 23.99           C  
ATOM    696  CE2 PHE L  92      21.913  30.294  22.543  1.00 26.40           C  
ATOM    697  CZ  PHE L  92      21.247  31.022  21.586  1.00 26.24           C  
ATOM    698  C   PHE L  92      20.059  30.472  26.247  1.00 47.60           C  
ATOM    699  O   PHE L  92      19.236  29.902  25.531  1.00 49.83           O  
ATOM    700  N   SER L  93      20.973  29.801  26.981  1.00 46.18           N  
ATOM    701  CA  SER L  93      21.123  28.367  26.942  1.00 47.38           C  
ATOM    702  CB  SER L  93      22.537  27.924  27.352  1.00 48.65           C  
ATOM    703  OG  SER L  93      23.485  28.472  26.449  1.00 52.73           O  
ATOM    704  C   SER L  93      20.125  27.676  27.825  1.00 44.33           C  
ATOM    705  O   SER L  93      19.818  26.500  27.635  1.00 42.80           O  
ATOM    706  N   THR L  94      19.615  28.397  28.832  1.00 40.65           N  
ATOM    707  CA  THR L  94      18.653  27.910  29.782  1.00 37.81           C  
ATOM    708  CB  THR L  94      17.571  27.091  29.140  1.00 39.87           C  
ATOM    709  OG1 THR L  94      16.879  27.863  28.169  1.00 20.69           O  
ATOM    710  CG2 THR L  94      16.598  26.618  30.232  1.00 19.74           C  
ATOM    711  C   THR L  94      19.332  27.064  30.825  1.00 36.35           C  
ATOM    712  O   THR L  94      19.006  27.188  32.004  1.00 38.25           O  
ATOM    713  N   PHE L  95      20.342  26.245  30.460  1.00 34.40           N  
ATOM    714  CA  PHE L  95      21.033  25.489  31.471  1.00 33.30           C  
ATOM    715  CB  PHE L  95      20.470  24.081  31.737  1.00 30.28           C  
ATOM    716  CG  PHE L  95      19.173  24.237  32.454  1.00 33.08           C  
ATOM    717  CD1 PHE L  95      19.153  24.635  33.773  1.00 35.85           C  
ATOM    718  CD2 PHE L  95      17.982  23.968  31.820  1.00 34.46           C  
ATOM    719  CE1 PHE L  95      17.968  24.783  34.451  1.00 36.20           C  
ATOM    720  CE2 PHE L  95      16.792  24.112  32.494  1.00 34.41           C  
ATOM    721  CZ  PHE L  95      16.782  24.520  33.808  1.00 37.36           C  
ATOM    722  C   PHE L  95      22.442  25.329  31.012  1.00 33.55           C  
ATOM    723  O   PHE L  95      22.703  24.958  29.869  1.00 32.54           O  
ATOM    724  N   VAL L  96      23.399  25.604  31.913  1.00 26.68           N  
ATOM    725  CA  VAL L  96      24.786  25.515  31.551  1.00 25.78           C  
ATOM    726  CB  VAL L  96      25.495  26.844  31.544  1.00 28.33           C  
ATOM    727  CG1 VAL L  96      25.007  27.679  30.357  1.00 31.28           C  
ATOM    728  CG2 VAL L  96      25.217  27.538  32.887  1.00 31.16           C  
ATOM    729  C   VAL L  96      25.453  24.681  32.595  1.00 28.87           C  
ATOM    730  O   VAL L  96      25.195  24.847  33.784  1.00 27.72           O  
ATOM    731  N   PHE L  97      26.342  23.760  32.174  1.00 31.24           N  
ATOM    732  CA  PHE L  97      27.024  22.908  33.107  1.00 28.12           C  
ATOM    733  CB  PHE L  97      26.952  21.408  32.761  1.00 28.44           C  
ATOM    734  CG  PHE L  97      25.567  20.901  32.967  1.00 27.98           C  
ATOM    735  CD1 PHE L  97      24.606  21.047  31.996  1.00 26.00           C  
ATOM    736  CD2 PHE L  97      25.235  20.259  34.136  1.00 26.69           C  
ATOM    737  CE1 PHE L  97      23.332  20.567  32.196  1.00 25.77           C  
ATOM    738  CE2 PHE L  97      23.964  19.777  34.341  1.00 28.73           C  
ATOM    739  CZ  PHE L  97      23.007  19.930  33.370  1.00 25.69           C  
ATOM    740  C   PHE L  97      28.482  23.244  33.059  1.00 27.73           C  
ATOM    741  O   PHE L  97      28.997  23.719  32.048  1.00 30.70           O  
ATOM    742  N   GLY L  98      29.182  23.015  34.185  1.00 26.67           N  
ATOM    743  CA  GLY L  98      30.597  23.239  34.231  1.00 26.20           C  
ATOM    744  C   GLY L  98      31.242  22.054  33.584  1.00 28.72           C  
ATOM    745  O   GLY L  98      30.589  21.055  33.289  1.00 29.28           O  
ATOM    746  N   THR L  99      32.564  22.156  33.365  1.00 31.23           N  
ATOM    747  CA  THR L  99      33.366  21.153  32.728  1.00 30.15           C  
ATOM    748  CB  THR L  99      34.762  21.639  32.475  1.00 19.33           C  
ATOM    749  OG1 THR L  99      35.452  20.731  31.629  1.00  0.00           O  
ATOM    750  CG2 THR L  99      35.491  21.757  33.824  1.00  0.00           C  
ATOM    751  C   THR L  99      33.422  19.933  33.601  1.00 31.43           C  
ATOM    752  O   THR L  99      33.558  18.814  33.107  1.00 34.47           O  
ATOM    753  N   GLY L 100      33.359  20.118  34.934  1.00 29.67           N  
ATOM    754  CA  GLY L 100      33.389  19.004  35.841  1.00 28.75           C  
ATOM    755  C   GLY L 100      34.737  18.951  36.492  1.00 28.45           C  
ATOM    756  O   GLY L 100      35.753  19.259  35.872  1.00 29.67           O  
ATOM    757  N   THR L 101      34.768  18.557  37.784  1.00 28.72           N  
ATOM    758  CA  THR L 101      36.013  18.463  38.493  1.00 26.37           C  
ATOM    759  CB  THR L 101      36.096  19.394  39.668  1.00 27.48           C  
ATOM    760  OG1 THR L 101      35.932  20.738  39.241  1.00 27.50           O  
ATOM    761  CG2 THR L 101      37.465  19.219  40.345  1.00 26.42           C  
ATOM    762  C   THR L 101      36.130  17.072  39.032  1.00 28.27           C  
ATOM    763  O   THR L 101      35.230  16.579  39.711  1.00 28.87           O  
ATOM    764  N   LYS L 102      37.262  16.397  38.754  1.00 33.65           N  
ATOM    765  CA  LYS L 102      37.422  15.066  39.254  1.00 33.04           C  
ATOM    766  CB  LYS L 102      38.254  14.150  38.339  1.00 34.70           C  
ATOM    767  CG  LYS L 102      38.261  12.687  38.788  1.00 37.30           C  
ATOM    768  CD  LYS L 102      38.759  11.716  37.714  1.00 43.31           C  
ATOM    769  CE  LYS L 102      38.738  10.252  38.155  1.00 53.52           C  
ATOM    770  NZ  LYS L 102      39.164   9.379  37.039  1.00 58.42           N1+
ATOM    771  C   LYS L 102      38.129  15.165  40.562  1.00 32.69           C  
ATOM    772  O   LYS L 102      39.220  15.727  40.656  1.00 34.03           O  
ATOM    773  N   VAL L 103      37.510  14.618  41.623  1.00 32.12           N  
ATOM    774  CA  VAL L 103      38.135  14.674  42.908  1.00 32.13           C  
ATOM    775  CB  VAL L 103      37.165  14.942  44.025  1.00 32.20           C  
ATOM    776  CG1 VAL L 103      37.912  14.852  45.365  1.00 23.62           C  
ATOM    777  CG2 VAL L 103      36.498  16.306  43.779  1.00 20.59           C  
ATOM    778  C   VAL L 103      38.767  13.341  43.157  1.00 35.66           C  
ATOM    779  O   VAL L 103      38.110  12.303  43.093  1.00 35.56           O  
ATOM    780  N   THR L 104      40.087  13.339  43.431  1.00 35.18           N  
ATOM    781  CA  THR L 104      40.767  12.108  43.706  1.00 35.30           C  
ATOM    782  CB  THR L 104      41.908  11.816  42.774  1.00 37.53           C  
ATOM    783  OG1 THR L 104      42.763  12.945  42.686  1.00 42.04           O  
ATOM    784  CG2 THR L 104      41.370  11.432  41.391  1.00 39.49           C  
ATOM    785  C   THR L 104      41.305  12.149  45.097  1.00 35.24           C  
ATOM    786  O   THR L 104      41.871  13.149  45.542  1.00 32.36           O  
ATOM    787  N   VAL L 105      41.116  11.037  45.831  1.00 34.56           N  
ATOM    788  CA  VAL L 105      41.620  10.946  47.167  1.00 36.96           C  
ATOM    789  CB  VAL L 105      40.698  10.213  48.098  1.00 36.82           C  
ATOM    790  CG1 VAL L 105      41.398  10.037  49.455  1.00 37.84           C  
ATOM    791  CG2 VAL L 105      39.373  10.992  48.181  1.00 38.11           C  
ATOM    792  C   VAL L 105      42.896  10.182  47.069  1.00 39.57           C  
ATOM    793  O   VAL L 105      42.909   9.009  46.700  1.00 37.11           O  
ATOM    794  N   LEU L 106      44.006  10.855  47.417  1.00 41.49           N  
ATOM    795  CA  LEU L 106      45.319  10.292  47.307  1.00 43.94           C  
ATOM    796  CB  LEU L 106      46.439  11.329  47.507  1.00 46.49           C  
ATOM    797  CG  LEU L 106      46.435  12.483  46.487  1.00 46.86           C  
ATOM    798  CD1 LEU L 106      47.578  13.470  46.765  1.00 50.83           C  
ATOM    799  CD2 LEU L 106      46.446  11.960  45.043  1.00 44.88           C  
ATOM    800  C   LEU L 106      45.496   9.277  48.384  1.00 44.24           C  
ATOM    801  O   LEU L 106      44.898   9.371  49.453  1.00 43.70           O  
ATOM    802  N   GLY L 107      46.329   8.259  48.113  1.00 41.74           N  
ATOM    803  CA  GLY L 107      46.607   7.270  49.109  1.00 42.44           C  
ATOM    804  C   GLY L 107      45.320   6.518  49.414  1.00 41.07           C  
ATOM    805  O   GLY L 107      45.228   5.953  50.536  1.00 41.52           O  
ATOM    806  OXT GLY L 107      44.419   6.493  48.534  1.00  0.00           O1-
TER     807      GLY L 107 
ATOM    808  N   VAL H 108      10.312   9.359  43.218  1.00 50.56           N1+
ATOM    809  CA  VAL H 108       9.856   8.654  42.003  1.00 45.29           C  
ATOM    810  CB  VAL H 108       9.278   9.620  41.010  1.00 46.85           C  
ATOM    811  CG1 VAL H 108       8.046  10.309  41.616  1.00 43.44           C  
ATOM    812  CG2 VAL H 108      10.390  10.594  40.589  1.00 48.27           C  
ATOM    813  C   VAL H 108      11.015   7.995  41.341  1.00 43.38           C  
ATOM    814  O   VAL H 108      12.168   8.263  41.674  1.00 47.10           O  
ATOM    815  N   GLN H 109      10.727   7.099  40.379  1.00 39.76           N  
ATOM    816  CA  GLN H 109      11.787   6.421  39.701  1.00 38.37           C  
ATOM    817  CB  GLN H 109      11.830   4.916  40.015  1.00 43.73           C  
ATOM    818  CG  GLN H 109      12.101   4.633  41.495  1.00 49.48           C  
ATOM    819  CD  GLN H 109      12.129   3.126  41.709  1.00 55.51           C  
ATOM    820  OE1 GLN H 109      11.331   2.387  41.133  1.00 57.86           O  
ATOM    821  NE2 GLN H 109      13.072   2.657  42.567  1.00 60.42           N  
ATOM    822  C   GLN H 109      11.575   6.586  38.229  1.00 35.61           C  
ATOM    823  O   GLN H 109      10.443   6.594  37.746  1.00 34.51           O  
ATOM    824  N   LEU H 110      12.682   6.752  37.477  1.00 32.81           N  
ATOM    825  CA  LEU H 110      12.596   6.898  36.052  1.00 30.20           C  
ATOM    826  CB  LEU H 110      13.134   8.240  35.528  1.00 31.35           C  
ATOM    827  CG  LEU H 110      12.279   9.457  35.924  1.00 33.23           C  
ATOM    828  CD1 LEU H 110      12.224   9.636  37.448  1.00 35.35           C  
ATOM    829  CD2 LEU H 110      12.749  10.728  35.197  1.00 27.52           C  
ATOM    830  C   LEU H 110      13.429   5.826  35.424  1.00 31.72           C  
ATOM    831  O   LEU H 110      14.546   5.565  35.866  1.00 29.65           O  
ATOM    832  N   GLN H 111      12.898   5.161  34.375  1.00 32.12           N  
ATOM    833  CA  GLN H 111      13.681   4.148  33.726  1.00 30.37           C  
ATOM    834  CB  GLN H 111      13.138   2.722  33.916  1.00 32.60           C  
ATOM    835  CG  GLN H 111      14.002   1.650  33.248  1.00 37.56           C  
ATOM    836  CD  GLN H 111      15.312   1.537  34.019  1.00 45.71           C  
ATOM    837  OE1 GLN H 111      15.323   1.193  35.200  1.00 48.70           O  
ATOM    838  NE2 GLN H 111      16.450   1.833  33.335  1.00 38.62           N  
ATOM    839  C   GLN H 111      13.708   4.434  32.256  1.00 29.86           C  
ATOM    840  O   GLN H 111      12.666   4.607  31.623  1.00 30.47           O  
ATOM    841  N   GLU H 112      14.926   4.499  31.676  1.00 29.35           N  
ATOM    842  CA  GLU H 112      15.058   4.764  30.270  1.00 28.25           C  
ATOM    843  CB  GLU H 112      16.368   5.467  29.860  1.00 29.92           C  
ATOM    844  CG  GLU H 112      16.540   6.889  30.398  1.00 28.94           C  
ATOM    845  CD  GLU H 112      17.307   6.797  31.708  1.00 34.35           C  
ATOM    846  OE1 GLU H 112      17.741   5.667  32.052  1.00 38.86           O  
ATOM    847  OE2 GLU H 112      17.474   7.849  32.380  1.00 32.71           O1-
ATOM    848  C   GLU H 112      15.045   3.470  29.518  1.00 30.46           C  
ATOM    849  O   GLU H 112      15.501   2.442  30.015  1.00 31.33           O  
ATOM    850  N   SER H 113      14.507   3.501  28.278  1.00 28.42           N  
ATOM    851  CA  SER H 113      14.509   2.346  27.420  1.00 31.77           C  
ATOM    852  CB  SER H 113      13.109   1.833  27.054  1.00 33.36           C  
ATOM    853  OG  SER H 113      12.428   1.380  28.213  1.00 37.68           O  
ATOM    854  C   SER H 113      15.117   2.785  26.123  1.00 39.96           C  
ATOM    855  O   SER H 113      14.731   3.813  25.569  1.00 36.14           O  
ATOM    856  N   GLY H 114      16.069   1.999  25.580  1.00 46.39           N  
ATOM    857  CA  GLY H 114      16.689   2.409  24.350  1.00 45.34           C  
ATOM    858  C   GLY H 114      17.086   1.196  23.560  1.00 45.72           C  
ATOM    859  O   GLY H 114      17.086   0.071  24.055  1.00 48.88           O  
ATOM    860  N   PRO H 115      17.365   1.427  22.299  1.00 43.81           N  
ATOM    861  CA  PRO H 115      17.795   0.401  21.381  1.00 45.28           C  
ATOM    862  CD  PRO H 115      16.897   2.619  21.614  1.00 45.71           C  
ATOM    863  CB  PRO H 115      17.611   0.987  19.979  1.00 44.76           C  
ATOM    864  CG  PRO H 115      17.499   2.506  20.205  1.00 46.64           C  
ATOM    865  C   PRO H 115      19.184  -0.101  21.626  1.00 48.79           C  
ATOM    866  O   PRO H 115      19.461  -1.259  21.316  1.00 48.00           O  
ATOM    867  N   GLY H 116      20.088   0.760  22.126  1.00 45.92           N  
ATOM    868  CA  GLY H 116      21.430   0.347  22.403  1.00 41.43           C  
ATOM    869  C   GLY H 116      22.299   0.674  21.227  1.00 39.92           C  
ATOM    870  O   GLY H 116      23.416   1.163  21.396  1.00 44.44           O  
ATOM    871  N   LEU H 117      21.806   0.429  19.996  1.00 39.34           N  
ATOM    872  CA  LEU H 117      22.633   0.703  18.853  1.00 40.18           C  
ATOM    873  CB  LEU H 117      23.276  -0.564  18.259  1.00 42.47           C  
ATOM    874  CG  LEU H 117      24.214  -0.296  17.068  1.00 48.06           C  
ATOM    875  CD1 LEU H 117      25.437   0.531  17.500  1.00 49.31           C  
ATOM    876  CD2 LEU H 117      24.603  -1.601  16.353  1.00 50.72           C  
ATOM    877  C   LEU H 117      21.782   1.332  17.792  1.00 42.38           C  
ATOM    878  O   LEU H 117      20.641   0.925  17.576  1.00 46.86           O  
ATOM    879  N   VAL H 118      22.319   2.372  17.116  1.00 37.18           N  
ATOM    880  CA  VAL H 118      21.603   3.022  16.052  1.00 37.47           C  
ATOM    881  CB  VAL H 118      21.083   4.379  16.435  1.00 39.17           C  
ATOM    882  CG1 VAL H 118      20.449   5.031  15.199  1.00 39.77           C  
ATOM    883  CG2 VAL H 118      20.104   4.225  17.608  1.00 40.51           C  
ATOM    884  C   VAL H 118      22.558   3.229  14.915  1.00 41.50           C  
ATOM    885  O   VAL H 118      23.703   3.632  15.113  1.00 44.63           O  
ATOM    886  N   LYS H 119      22.100   2.964  13.676  1.00 43.55           N  
ATOM    887  CA  LYS H 119      22.951   3.133  12.532  1.00 48.39           C  
ATOM    888  CB  LYS H 119      22.448   2.406  11.276  1.00 44.04           C  
ATOM    889  CG  LYS H 119      22.539   0.882  11.396  0.80 52.06           C  
ATOM    890  CD  LYS H 119      21.734   0.126  10.338  0.80 54.58           C  
ATOM    891  CE  LYS H 119      21.930  -1.392  10.389  0.80 56.88           C  
ATOM    892  NZ  LYS H 119      21.306  -1.952  11.611  0.80 57.67           N1+
ATOM    893  C   LYS H 119      23.036   4.597  12.245  1.00 48.65           C  
ATOM    894  O   LYS H 119      22.119   5.363  12.535  1.00 46.22           O  
ATOM    895  N   PRO H 120      24.129   5.006  11.670  1.00 44.40           N  
ATOM    896  CA  PRO H 120      24.319   6.403  11.416  1.00 45.68           C  
ATOM    897  CD  PRO H 120      25.390   4.305  11.848  1.00 45.24           C  
ATOM    898  CB  PRO H 120      25.772   6.547  10.973  1.00 48.45           C  
ATOM    899  CG  PRO H 120      26.480   5.380  11.688  1.00 47.32           C  
ATOM    900  C   PRO H 120      23.312   6.932  10.447  1.00 45.98           C  
ATOM    901  O   PRO H 120      22.908   6.205   9.541  1.00 45.22           O  
ATOM    902  N   SER H 121      22.919   8.209  10.626  1.00 46.06           N  
ATOM    903  CA  SER H 121      21.969   8.885   9.790  1.00 41.33           C  
ATOM    904  CB  SER H 121      22.251   8.654   8.298  1.00 44.90           C  
ATOM    905  OG  SER H 121      23.566   9.085   7.987  1.00 51.70           O  
ATOM    906  C   SER H 121      20.571   8.407  10.055  1.00 44.37           C  
ATOM    907  O   SER H 121      19.637   8.841   9.383  1.00 46.16           O  
ATOM    908  N   GLU H 122      20.369   7.533  11.058  1.00 39.80           N  
ATOM    909  CA  GLU H 122      19.029   7.104  11.356  1.00 44.06           C  
ATOM    910  CB  GLU H 122      18.877   5.600  11.640  1.00 43.30           C  
ATOM    911  CG  GLU H 122      18.966   4.737  10.380  0.80 47.75           C  
ATOM    912  CD  GLU H 122      18.659   3.304  10.786  0.80 53.07           C  
ATOM    913  OE1 GLU H 122      19.248   2.841  11.798  0.80 57.59           O  
ATOM    914  OE2 GLU H 122      17.823   2.659  10.099  0.80 59.10           O1-
ATOM    915  C   GLU H 122      18.556   7.856  12.561  1.00 39.44           C  
ATOM    916  O   GLU H 122      19.280   8.684  13.110  1.00 35.09           O  
ATOM    917  N   THR H 123      17.303   7.594  12.993  1.00 37.46           N  
ATOM    918  CA  THR H 123      16.748   8.328  14.097  1.00 34.88           C  
ATOM    919  CB  THR H 123      15.308   8.699  13.894  1.00 37.09           C  
ATOM    920  OG1 THR H 123      15.166   9.504  12.734  1.00 37.44           O  
ATOM    921  CG2 THR H 123      14.812   9.459  15.135  1.00 33.43           C  
ATOM    922  C   THR H 123      16.813   7.519  15.357  1.00 33.92           C  
ATOM    923  O   THR H 123      16.396   6.362  15.405  1.00 36.03           O  
ATOM    924  N   LEU H 124      17.361   8.141  16.421  1.00 33.25           N  
ATOM    925  CA  LEU H 124      17.467   7.546  17.723  1.00 32.98           C  
ATOM    926  CB  LEU H 124      18.551   8.229  18.574  1.00 31.25           C  
ATOM    927  CG  LEU H 124      18.660   7.714  20.018  1.00 36.22           C  
ATOM    928  CD1 LEU H 124      19.092   6.240  20.066  1.00 35.04           C  
ATOM    929  CD2 LEU H 124      19.565   8.631  20.856  1.00 34.55           C  
ATOM    930  C   LEU H 124      16.154   7.736  18.417  1.00 33.41           C  
ATOM    931  O   LEU H 124      15.571   8.819  18.374  1.00 33.35           O  
ATOM    932  N   SER H 125      15.642   6.677  19.080  1.00 32.47           N  
ATOM    933  CA  SER H 125      14.389   6.819  19.763  1.00 30.52           C  
ATOM    934  CB  SER H 125      13.249   6.057  19.066  1.00 33.08           C  
ATOM    935  OG  SER H 125      12.021   6.268  19.745  1.00 42.29           O  
ATOM    936  C   SER H 125      14.546   6.262  21.147  1.00 30.93           C  
ATOM    937  O   SER H 125      15.006   5.135  21.328  1.00 32.16           O  
ATOM    938  N   LEU H 126      14.160   7.053  22.173  1.00 27.66           N  
ATOM    939  CA  LEU H 126      14.284   6.622  23.541  1.00 27.64           C  
ATOM    940  CB  LEU H 126      15.370   7.376  24.323  1.00 26.33           C  
ATOM    941  CG  LEU H 126      16.800   7.130  23.809  1.00 26.90           C  
ATOM    942  CD1 LEU H 126      17.827   7.919  24.637  1.00 26.69           C  
ATOM    943  CD2 LEU H 126      17.117   5.627  23.746  1.00 30.98           C  
ATOM    944  C   LEU H 126      12.995   6.898  24.249  1.00 28.24           C  
ATOM    945  O   LEU H 126      12.215   7.751  23.829  1.00 28.13           O  
ATOM    946  N   THR H 127      12.726   6.153  25.344  1.00 27.70           N  
ATOM    947  CA  THR H 127      11.535   6.377  26.116  1.00 29.13           C  
ATOM    948  CB  THR H 127      10.500   5.308  25.925  1.00 32.57           C  
ATOM    949  OG1 THR H 127      10.150   5.198  24.554  1.00 34.56           O  
ATOM    950  CG2 THR H 127       9.256   5.681  26.742  1.00 31.51           C  
ATOM    951  C   THR H 127      11.915   6.345  27.567  1.00 29.44           C  
ATOM    952  O   THR H 127      12.843   5.642  27.960  1.00 30.39           O  
ATOM    953  N   CYS H 128      11.212   7.130  28.410  1.00 29.96           N  
ATOM    954  CA  CYS H 128      11.468   7.113  29.825  1.00 31.03           C  
ATOM    955  CB  CYS H 128      12.122   8.418  30.344  1.00 31.76           C  
ATOM    956  SG  CYS H 128      12.473   8.435  32.132  1.00 31.24           S  
ATOM    957  C   CYS H 128      10.154   6.888  30.515  1.00 29.73           C  
ATOM    958  O   CYS H 128       9.183   7.611  30.290  1.00 31.92           O  
ATOM    959  N   THR H 129      10.103   5.861  31.389  1.00 29.23           N  
ATOM    960  CA  THR H 129       8.894   5.512  32.082  1.00 29.56           C  
ATOM    961  CB  THR H 129       8.688   4.027  32.184  1.00 34.10           C  
ATOM    962  OG1 THR H 129       8.647   3.446  30.888  1.00 33.74           O  
ATOM    963  CG2 THR H 129       7.369   3.762  32.930  1.00 36.15           C  
ATOM    964  C   THR H 129       9.021   6.020  33.481  1.00 30.59           C  
ATOM    965  O   THR H 129      10.065   5.878  34.111  1.00 30.54           O  
ATOM    966  N   VAL H 130       7.941   6.630  34.007  1.00 31.69           N  
ATOM    967  CA  VAL H 130       7.993   7.197  35.323  1.00 30.95           C  
ATOM    968  CB  VAL H 130       7.435   8.593  35.358  1.00 36.16           C  
ATOM    969  CG1 VAL H 130       7.516   9.143  36.786  1.00 35.65           C  
ATOM    970  CG2 VAL H 130       8.186   9.437  34.326  1.00 37.97           C  
ATOM    971  C   VAL H 130       7.131   6.367  36.221  1.00 32.38           C  
ATOM    972  O   VAL H 130       6.030   5.970  35.843  1.00 35.52           O  
ATOM    973  N   SER H 131       7.628   6.074  37.441  1.00 34.25           N  
ATOM    974  CA  SER H 131       6.846   5.307  38.364  1.00 38.15           C  
ATOM    975  CB  SER H 131       7.273   3.832  38.442  1.00 41.35           C  
ATOM    976  OG  SER H 131       8.624   3.743  38.865  1.00 46.76           O  
ATOM    977  C   SER H 131       7.015   5.914  39.723  1.00 43.71           C  
ATOM    978  O   SER H 131       7.997   6.603  39.993  1.00 43.91           O  
ATOM    979  N   GLY H 132       6.012   5.675  40.595  1.00 46.03           N  
ATOM    980  CA  GLY H 132       6.043   6.182  41.932  1.00 43.27           C  
ATOM    981  C   GLY H 132       5.743   7.644  41.871  1.00 49.45           C  
ATOM    982  O   GLY H 132       6.001   8.379  42.822  1.00 52.56           O  
ATOM    983  N   GLY H 133       5.181   8.107  40.740  1.00 44.80           N  
ATOM    984  CA  GLY H 133       4.892   9.505  40.616  1.00 43.21           C  
ATOM    985  C   GLY H 133       4.145   9.706  39.338  1.00 46.34           C  
ATOM    986  O   GLY H 133       3.895   8.754  38.599  1.00 48.61           O  
ATOM    987  N   SER H 134       3.768  10.967  39.041  1.00 45.71           N  
ATOM    988  CA  SER H 134       3.009  11.208  37.850  1.00 45.22           C  
ATOM    989  CB  SER H 134       1.603  11.781  38.106  1.00 47.27           C  
ATOM    990  OG  SER H 134       0.926  11.980  36.873  1.00 50.21           O  
ATOM    991  C   SER H 134       3.730  12.211  37.004  1.00 47.38           C  
ATOM    992  O   SER H 134       4.497  13.040  37.493  1.00 47.04           O  
ATOM    993  N   ILE H 135       3.492  12.127  35.683  1.00 49.44           N  
ATOM    994  CA  ILE H 135       4.047  12.999  34.690  1.00 46.54           C  
ATOM    995  CB  ILE H 135       3.580  12.635  33.306  1.00 55.19           C  
ATOM    996  CG1 ILE H 135       4.187  11.310  32.827  1.00 56.85           C  
ATOM    997  CG2 ILE H 135       3.854  13.825  32.376  1.00 53.74           C  
ATOM    998  CD1 ILE H 135       5.692  11.378  32.579  1.00 58.18           C  
ATOM    999  C   ILE H 135       3.525  14.385  34.924  1.00 45.86           C  
ATOM   1000  O   ILE H 135       4.267  15.363  34.844  1.00 44.38           O  
ATOM   1001  N   SER H 136       2.224  14.495  35.244  1.00 49.31           N  
ATOM   1002  CA  SER H 136       1.562  15.765  35.322  1.00 51.70           C  
ATOM   1003  CB  SER H 136       0.086  15.659  35.743  1.00 56.10           C  
ATOM   1004  OG  SER H 136      -0.641  14.901  34.787  1.00 62.73           O  
ATOM   1005  C   SER H 136       2.242  16.704  36.271  1.00 50.10           C  
ATOM   1006  O   SER H 136       2.802  16.313  37.294  1.00 47.35           O  
ATOM   1007  N   SER H 137       2.166  18.003  35.912  1.00 50.18           N  
ATOM   1008  CA  SER H 137       2.686  19.131  36.637  1.00 47.51           C  
ATOM   1009  CB  SER H 137       2.073  19.260  38.045  1.00 53.11           C  
ATOM   1010  OG  SER H 137       0.665  19.429  37.955  1.00 60.93           O  
ATOM   1011  C   SER H 137       4.197  19.113  36.772  1.00 45.81           C  
ATOM   1012  O   SER H 137       4.709  19.711  37.719  1.00 53.66           O  
ATOM   1013  N   TYR H 138       4.969  18.487  35.845  1.00 39.98           N  
ATOM   1014  CA  TYR H 138       6.422  18.500  35.988  1.00 35.01           C  
ATOM   1015  CB  TYR H 138       7.028  17.161  36.477  1.00 32.95           C  
ATOM   1016  CG  TYR H 138       6.432  16.776  37.789  1.00 36.68           C  
ATOM   1017  CD1 TYR H 138       6.861  17.352  38.960  1.00 41.53           C  
ATOM   1018  CD2 TYR H 138       5.449  15.813  37.850  1.00 38.71           C  
ATOM   1019  CE1 TYR H 138       6.301  16.994  40.163  1.00 41.74           C  
ATOM   1020  CE2 TYR H 138       4.882  15.447  39.052  1.00 47.19           C  
ATOM   1021  CZ  TYR H 138       5.308  16.046  40.215  1.00 47.38           C  
ATOM   1022  OH  TYR H 138       4.742  15.695  41.460  1.00 48.40           O  
ATOM   1023  C   TYR H 138       7.092  18.723  34.629  1.00 31.80           C  
ATOM   1024  O   TYR H 138       6.403  18.623  33.612  1.00 31.14           O  
ATOM   1025  N   TYR H 139       8.447  19.022  34.572  1.00 25.93           N  
ATOM   1026  CA  TYR H 139       9.139  19.164  33.329  1.00 24.45           C  
ATOM   1027  CB  TYR H 139      10.174  20.306  33.321  1.00 24.75           C  
ATOM   1028  CG  TYR H 139       9.447  21.607  33.320  1.00 24.33           C  
ATOM   1029  CD1 TYR H 139       8.774  22.042  34.436  1.00 27.01           C  
ATOM   1030  CD2 TYR H 139       9.458  22.408  32.204  1.00 25.44           C  
ATOM   1031  CE1 TYR H 139       8.109  23.246  34.428  1.00 28.87           C  
ATOM   1032  CE2 TYR H 139       8.796  23.612  32.189  1.00 26.42           C  
ATOM   1033  CZ  TYR H 139       8.116  24.033  33.302  1.00 30.94           C  
ATOM   1034  OH  TYR H 139       7.434  25.268  33.291  1.00 34.14           O  
ATOM   1035  C   TYR H 139       9.896  17.884  33.232  1.00 24.44           C  
ATOM   1036  O   TYR H 139      10.435  17.403  34.228  1.00 25.31           O  
ATOM   1037  N   TRP H 140       9.900  17.254  32.046  1.00 24.39           N  
ATOM   1038  CA  TRP H 140      10.598  16.011  31.926  1.00 23.13           C  
ATOM   1039  CB  TRP H 140       9.694  14.897  31.391  1.00 24.75           C  
ATOM   1040  CG  TRP H 140       8.553  14.668  32.350  1.00 25.86           C  
ATOM   1041  CD2 TRP H 140       8.659  13.930  33.580  1.00 26.08           C  
ATOM   1042  CD1 TRP H 140       7.273  15.135  32.290  1.00 25.42           C  
ATOM   1043  NE1 TRP H 140       6.576  14.738  33.406  1.00 27.44           N  
ATOM   1044  CE2 TRP H 140       7.417  13.996  34.209  1.00 26.98           C  
ATOM   1045  CE3 TRP H 140       9.709  13.263  34.142  1.00 25.87           C  
ATOM   1046  CZ2 TRP H 140       7.204  13.389  35.414  1.00 26.57           C  
ATOM   1047  CZ3 TRP H 140       9.490  12.647  35.354  1.00 27.06           C  
ATOM   1048  CH2 TRP H 140       8.260  12.708  35.977  1.00 28.89           C  
ATOM   1049  C   TRP H 140      11.720  16.270  30.982  1.00 22.11           C  
ATOM   1050  O   TRP H 140      11.502  16.712  29.854  1.00 23.03           O  
ATOM   1051  N   SER H 141      12.959  15.976  31.422  1.00 21.66           N  
ATOM   1052  CA  SER H 141      14.087  16.396  30.648  1.00 20.76           C  
ATOM   1053  CB  SER H 141      15.013  17.351  31.419  1.00 20.85           C  
ATOM   1054  OG  SER H 141      14.313  18.533  31.777  1.00 24.47           O  
ATOM   1055  C   SER H 141      14.935  15.249  30.222  1.00 22.05           C  
ATOM   1056  O   SER H 141      14.926  14.170  30.812  1.00 22.20           O  
ATOM   1057  N   TRP H 142      15.686  15.491  29.128  1.00 21.45           N  
ATOM   1058  CA  TRP H 142      16.641  14.551  28.626  1.00 22.97           C  
ATOM   1059  CB  TRP H 142      16.391  14.119  27.169  1.00 23.19           C  
ATOM   1060  CG  TRP H 142      15.174  13.243  26.978  1.00 24.25           C  
ATOM   1061  CD2 TRP H 142      15.169  11.820  27.182  1.00 23.79           C  
ATOM   1062  CD1 TRP H 142      13.908  13.583  26.600  1.00 20.87           C  
ATOM   1063  NE1 TRP H 142      13.117  12.459  26.546  1.00 22.66           N  
ATOM   1064  CE2 TRP H 142      13.880  11.367  26.904  1.00 24.55           C  
ATOM   1065  CE3 TRP H 142      16.160  10.963  27.568  1.00 24.08           C  
ATOM   1066  CZ2 TRP H 142      13.561  10.043  27.010  1.00 22.27           C  
ATOM   1067  CZ3 TRP H 142      15.834   9.629  27.676  1.00 23.98           C  
ATOM   1068  CH2 TRP H 142      14.558   9.178  27.402  1.00 24.96           C  
ATOM   1069  C   TRP H 142      17.984  15.221  28.686  1.00 23.54           C  
ATOM   1070  O   TRP H 142      18.112  16.412  28.399  1.00 23.63           O  
ATOM   1071  N   ILE H 143      19.018  14.453  29.094  1.00 22.59           N  
ATOM   1072  CA  ILE H 143      20.368  14.930  29.245  1.00 22.96           C  
ATOM   1073  CB  ILE H 143      20.802  14.968  30.686  1.00 23.33           C  
ATOM   1074  CG1 ILE H 143      19.787  15.692  31.592  1.00 30.28           C  
ATOM   1075  CG2 ILE H 143      22.209  15.587  30.726  1.00 30.08           C  
ATOM   1076  CD1 ILE H 143      19.611  17.180  31.325  1.00 25.37           C  
ATOM   1077  C   ILE H 143      21.240  13.858  28.644  1.00 23.90           C  
ATOM   1078  O   ILE H 143      20.816  12.706  28.539  1.00 24.75           O  
ATOM   1079  N   ARG H 144      22.476  14.196  28.206  1.00 23.61           N  
ATOM   1080  CA  ARG H 144      23.313  13.134  27.707  1.00 26.76           C  
ATOM   1081  CB  ARG H 144      23.244  12.911  26.185  1.00 24.83           C  
ATOM   1082  CG  ARG H 144      23.710  14.087  25.327  1.00 31.76           C  
ATOM   1083  CD  ARG H 144      23.611  13.779  23.830  1.00 26.47           C  
ATOM   1084  NE  ARG H 144      24.111  14.961  23.077  1.00 29.83           N  
ATOM   1085  CZ  ARG H 144      24.058  14.965  21.714  1.00 31.82           C  
ATOM   1086  NH1 ARG H 144      23.529  13.894  21.053  1.00 28.36           N1+
ATOM   1087  NH2 ARG H 144      24.529  16.038  21.014  1.00 34.49           N  
ATOM   1088  C   ARG H 144      24.743  13.397  28.069  1.00 26.17           C  
ATOM   1089  O   ARG H 144      25.128  14.521  28.392  1.00 26.75           O  
ATOM   1090  N   GLN H 145      25.566  12.325  28.064  1.00 28.48           N  
ATOM   1091  CA  GLN H 145      26.963  12.476  28.365  1.00 30.00           C  
ATOM   1092  CB  GLN H 145      27.299  12.159  29.835  1.00 26.66           C  
ATOM   1093  CG  GLN H 145      28.782  12.316  30.183  1.00 35.51           C  
ATOM   1094  CD  GLN H 145      28.960  12.008  31.665  1.00 36.90           C  
ATOM   1095  OE1 GLN H 145      28.227  12.522  32.508  1.00 37.12           O  
ATOM   1096  NE2 GLN H 145      29.957  11.146  31.994  1.00 35.70           N  
ATOM   1097  C   GLN H 145      27.767  11.545  27.496  1.00 32.53           C  
ATOM   1098  O   GLN H 145      27.613  10.328  27.573  1.00 34.92           O  
ATOM   1099  N   PRO H 146      28.633  12.093  26.671  1.00 35.08           N  
ATOM   1100  CA  PRO H 146      29.480  11.281  25.823  1.00 39.22           C  
ATOM   1101  CD  PRO H 146      28.324  13.373  26.053  1.00 36.67           C  
ATOM   1102  CB  PRO H 146      30.016  12.219  24.745  1.00 42.55           C  
ATOM   1103  CG  PRO H 146      28.940  13.314  24.646  1.00 35.33           C  
ATOM   1104  C   PRO H 146      30.567  10.639  26.633  1.00 40.92           C  
ATOM   1105  O   PRO H 146      30.910  11.186  27.680  1.00 40.35           O  
ATOM   1106  N   PRO H 147      31.108   9.530  26.192  1.00 45.40           N  
ATOM   1107  CA  PRO H 147      32.114   8.824  26.939  1.00 47.59           C  
ATOM   1108  CD  PRO H 147      31.189   9.241  24.770  1.00 48.12           C  
ATOM   1109  CB  PRO H 147      32.603   7.714  26.013  1.00 51.08           C  
ATOM   1110  CG  PRO H 147      32.421   8.333  24.616  1.00 50.16           C  
ATOM   1111  C   PRO H 147      33.242   9.730  27.322  1.00 46.81           C  
ATOM   1112  O   PRO H 147      33.860  10.324  26.439  1.00 51.99           O  
ATOM   1113  N   GLY H 148      33.537   9.827  28.633  1.00 48.69           N  
ATOM   1114  CA  GLY H 148      34.658  10.584  29.109  1.00 51.52           C  
ATOM   1115  C   GLY H 148      34.373  12.051  29.006  1.00 52.15           C  
ATOM   1116  O   GLY H 148      35.275  12.866  29.199  1.00 56.61           O  
ATOM   1117  N   LYS H 149      33.110  12.430  28.723  1.00 49.88           N  
ATOM   1118  CA  LYS H 149      32.768  13.819  28.547  1.00 51.97           C  
ATOM   1119  CB  LYS H 149      32.071  14.123  27.209  1.00 55.08           C  
ATOM   1120  CG  LYS H 149      33.014  14.158  26.003  0.80 61.09           C  
ATOM   1121  CD  LYS H 149      34.056  15.275  26.082  0.80 61.69           C  
ATOM   1122  CE  LYS H 149      33.456  16.673  25.921  0.80 62.46           C  
ATOM   1123  NZ  LYS H 149      34.479  17.702  26.209  0.80 62.18           N1+
ATOM   1124  C   LYS H 149      31.831  14.247  29.638  1.00 48.51           C  
ATOM   1125  O   LYS H 149      31.444  13.454  30.496  1.00 48.35           O  
ATOM   1126  N   GLY H 150      31.468  15.550  29.630  1.00 43.88           N  
ATOM   1127  CA  GLY H 150      30.622  16.136  30.631  1.00 36.71           C  
ATOM   1128  C   GLY H 150      29.176  16.048  30.239  1.00 31.72           C  
ATOM   1129  O   GLY H 150      28.809  15.473  29.215  1.00 36.01           O  
ATOM   1130  N   LEU H 151      28.315  16.649  31.090  1.00 31.62           N  
ATOM   1131  CA  LEU H 151      26.887  16.650  30.954  1.00 28.47           C  
ATOM   1132  CB  LEU H 151      26.163  16.949  32.278  1.00 28.24           C  
ATOM   1133  CG  LEU H 151      26.334  15.858  33.347  1.00 27.19           C  
ATOM   1134  CD1 LEU H 151      25.594  16.223  34.639  1.00 27.13           C  
ATOM   1135  CD2 LEU H 151      25.897  14.491  32.804  1.00 29.03           C  
ATOM   1136  C   LEU H 151      26.441  17.717  30.000  1.00 29.04           C  
ATOM   1137  O   LEU H 151      27.054  18.779  29.911  1.00 29.91           O  
ATOM   1138  N   GLU H 152      25.336  17.446  29.263  1.00 28.78           N  
ATOM   1139  CA  GLU H 152      24.760  18.394  28.341  1.00 27.45           C  
ATOM   1140  CB  GLU H 152      25.135  18.078  26.882  1.00 27.51           C  
ATOM   1141  CG  GLU H 152      24.589  19.071  25.854  1.00 38.04           C  
ATOM   1142  CD  GLU H 152      25.008  18.579  24.476  1.00 43.30           C  
ATOM   1143  OE1 GLU H 152      25.251  17.351  24.334  1.00 45.07           O  
ATOM   1144  OE2 GLU H 152      25.088  19.425  23.547  1.00 45.51           O1-
ATOM   1145  C   GLU H 152      23.261  18.273  28.437  1.00 26.38           C  
ATOM   1146  O   GLU H 152      22.732  17.165  28.389  1.00 26.44           O  
ATOM   1147  N   TRP H 153      22.534  19.410  28.567  1.00 24.78           N  
ATOM   1148  CA  TRP H 153      21.091  19.373  28.657  1.00 23.65           C  
ATOM   1149  CB  TRP H 153      20.505  20.564  29.436  1.00 24.58           C  
ATOM   1150  CG  TRP H 153      18.999  20.617  29.441  1.00 24.40           C  
ATOM   1151  CD2 TRP H 153      18.238  21.527  28.631  1.00 25.29           C  
ATOM   1152  CD1 TRP H 153      18.096  19.888  30.158  1.00 25.72           C  
ATOM   1153  NE1 TRP H 153      16.818  20.278  29.836  1.00 27.68           N  
ATOM   1154  CE2 TRP H 153      16.891  21.289  28.899  1.00 25.27           C  
ATOM   1155  CE3 TRP H 153      18.631  22.481  27.738  1.00 25.95           C  
ATOM   1156  CZ2 TRP H 153      15.911  22.004  28.272  1.00 25.77           C  
ATOM   1157  CZ3 TRP H 153      17.640  23.202  27.108  1.00 30.73           C  
ATOM   1158  CH2 TRP H 153      16.306  22.968  27.368  1.00 31.67           C  
ATOM   1159  C   TRP H 153      20.519  19.403  27.264  1.00 22.96           C  
ATOM   1160  O   TRP H 153      20.903  20.254  26.469  1.00 23.61           O  
ATOM   1161  N   ILE H 154      19.682  18.394  26.906  1.00 21.92           N  
ATOM   1162  CA  ILE H 154      19.007  18.270  25.632  1.00 22.39           C  
ATOM   1163  CB  ILE H 154      18.677  16.841  25.324  1.00 23.25           C  
ATOM   1164  CG1 ILE H 154      19.972  16.009  25.284  1.00 24.62           C  
ATOM   1165  CG2 ILE H 154      17.883  16.800  24.007  1.00 22.88           C  
ATOM   1166  CD1 ILE H 154      19.734  14.500  25.288  1.00 25.24           C  
ATOM   1167  C   ILE H 154      17.736  19.071  25.494  1.00 22.65           C  
ATOM   1168  O   ILE H 154      17.571  19.827  24.536  1.00 24.39           O  
ATOM   1169  N   GLY H 155      16.789  18.927  26.451  1.00 22.00           N  
ATOM   1170  CA  GLY H 155      15.526  19.614  26.328  1.00 23.85           C  
ATOM   1171  C   GLY H 155      14.552  19.056  27.321  1.00 25.01           C  
ATOM   1172  O   GLY H 155      14.827  18.060  27.990  1.00 23.13           O  
ATOM   1173  N   TYR H 156      13.377  19.712  27.460  1.00 24.41           N  
ATOM   1174  CA  TYR H 156      12.385  19.200  28.358  1.00 23.72           C  
ATOM   1175  CB  TYR H 156      12.395  19.800  29.780  1.00 21.37           C  
ATOM   1176  CG  TYR H 156      12.097  21.260  29.759  1.00 26.86           C  
ATOM   1177  CD1 TYR H 156      10.819  21.728  29.552  1.00 29.98           C  
ATOM   1178  CD2 TYR H 156      13.104  22.167  29.985  1.00 28.52           C  
ATOM   1179  CE1 TYR H 156      10.558  23.079  29.550  1.00 32.44           C  
ATOM   1180  CE2 TYR H 156      12.850  23.517  29.986  1.00 30.65           C  
ATOM   1181  CZ  TYR H 156      11.574  23.975  29.766  1.00 33.16           C  
ATOM   1182  OH  TYR H 156      11.314  25.362  29.769  1.00 38.02           O  
ATOM   1183  C   TYR H 156      11.027  19.391  27.770  1.00 24.55           C  
ATOM   1184  O   TYR H 156      10.851  20.101  26.780  1.00 24.87           O  
ATOM   1185  N   ILE H 157      10.035  18.701  28.366  1.00 25.18           N  
ATOM   1186  CA  ILE H 157       8.665  18.739  27.944  1.00 25.64           C  
ATOM   1187  CB  ILE H 157       8.238  17.434  27.349  1.00 25.76           C  
ATOM   1188  CG1 ILE H 157       8.453  16.326  28.386  1.00 22.54           C  
ATOM   1189  CG2 ILE H 157       8.990  17.205  26.041  1.00 23.79           C  
ATOM   1190  CD1 ILE H 157       8.056  14.935  27.909  1.00 24.89           C  
ATOM   1191  C   ILE H 157       7.804  18.930  29.149  1.00 26.18           C  
ATOM   1192  O   ILE H 157       8.040  18.338  30.200  1.00 25.91           O  
ATOM   1193  N   TYR H 158       6.763  19.769  29.004  1.00 26.28           N  
ATOM   1194  CA  TYR H 158       5.816  20.000  30.053  1.00 27.61           C  
ATOM   1195  CB  TYR H 158       5.272  21.442  30.069  1.00 34.51           C  
ATOM   1196  CG  TYR H 158       4.549  21.661  31.354  1.00 30.90           C  
ATOM   1197  CD1 TYR H 158       5.236  21.627  32.546  1.00 32.57           C  
ATOM   1198  CD2 TYR H 158       3.202  21.942  31.374  1.00 31.62           C  
ATOM   1199  CE1 TYR H 158       4.588  21.832  33.738  1.00 31.31           C  
ATOM   1200  CE2 TYR H 158       2.546  22.148  32.565  1.00 33.51           C  
ATOM   1201  CZ  TYR H 158       3.242  22.089  33.744  1.00 34.10           C  
ATOM   1202  OH  TYR H 158       2.576  22.296  34.964  1.00 38.50           O  
ATOM   1203  C   TYR H 158       4.720  19.011  29.806  1.00 31.52           C  
ATOM   1204  O   TYR H 158       4.524  18.571  28.675  1.00 35.26           O  
ATOM   1205  N   TYR H 159       4.050  18.626  30.897  1.00 59.15           N  
ATOM   1206  CA  TYR H 159       3.044  17.631  30.773  1.00 60.62           C  
ATOM   1207  CB  TYR H 159       2.323  17.269  32.088  1.00 59.68           C  
ATOM   1208  CG  TYR H 159       1.338  18.304  32.516  1.00 64.47           C  
ATOM   1209  CD1 TYR H 159       0.055  18.290  32.015  1.00 67.59           C  
ATOM   1210  CD2 TYR H 159       1.676  19.269  33.436  1.00 65.61           C  
ATOM   1211  CE1 TYR H 159      -0.872  19.226  32.412  1.00 69.02           C  
ATOM   1212  CE2 TYR H 159       0.752  20.206  33.838  1.00 67.76           C  
ATOM   1213  CZ  TYR H 159      -0.523  20.191  33.325  1.00 70.07           C  
ATOM   1214  OH  TYR H 159      -1.467  21.155  33.740  1.00 71.66           O  
ATOM   1215  C   TYR H 159       2.056  18.156  29.781  1.00 63.78           C  
ATOM   1216  O   TYR H 159       1.453  17.387  29.037  1.00 63.67           O  
ATOM   1217  N   SER H 160       1.882  19.494  29.745  1.00 68.25           N  
ATOM   1218  CA  SER H 160       0.972  20.155  28.844  1.00 69.91           C  
ATOM   1219  CB  SER H 160       1.042  21.683  28.934  1.00 69.53           C  
ATOM   1220  OG  SER H 160       0.651  22.108  30.225  1.00 67.31           O  
ATOM   1221  C   SER H 160       1.347  19.848  27.427  1.00 69.49           C  
ATOM   1222  O   SER H 160       0.478  19.797  26.556  1.00 70.81           O  
ATOM   1223  N   GLY H 161       2.648  19.626  27.155  1.00 66.58           N  
ATOM   1224  CA  GLY H 161       3.033  19.315  25.806  1.00 66.47           C  
ATOM   1225  C   GLY H 161       4.001  20.326  25.278  1.00 67.86           C  
ATOM   1226  O   GLY H 161       4.629  20.111  24.244  1.00 69.19           O  
ATOM   1227  N   SER H 162       4.163  21.458  25.972  1.00 32.10           N  
ATOM   1228  CA  SER H 162       5.068  22.480  25.520  1.00 30.48           C  
ATOM   1229  CB  SER H 162       4.969  23.788  26.323  1.00 29.86           C  
ATOM   1230  OG  SER H 162       3.685  24.371  26.153  1.00 39.62           O  
ATOM   1231  C   SER H 162       6.465  21.961  25.675  1.00 29.26           C  
ATOM   1232  O   SER H 162       6.759  21.213  26.605  1.00 27.08           O  
ATOM   1233  N   THR H 163       7.379  22.347  24.758  1.00 27.76           N  
ATOM   1234  CA  THR H 163       8.722  21.844  24.862  1.00 24.58           C  
ATOM   1235  CB  THR H 163       9.071  20.817  23.822  1.00 25.95           C  
ATOM   1236  OG1 THR H 163       8.876  21.351  22.520  1.00 27.87           O  
ATOM   1237  CG2 THR H 163       8.200  19.566  24.032  1.00 25.35           C  
ATOM   1238  C   THR H 163       9.711  22.960  24.755  1.00 25.40           C  
ATOM   1239  O   THR H 163       9.390  24.065  24.318  1.00 26.63           O  
ATOM   1240  N   ASN H 164      10.949  22.679  25.221  1.00 26.66           N  
ATOM   1241  CA  ASN H 164      12.053  23.599  25.168  1.00 26.88           C  
ATOM   1242  CB  ASN H 164      12.335  24.267  26.523  1.00 26.26           C  
ATOM   1243  CG  ASN H 164      13.300  25.422  26.308  1.00 35.49           C  
ATOM   1244  OD1 ASN H 164      13.860  25.589  25.226  1.00 39.70           O  
ATOM   1245  ND2 ASN H 164      13.509  26.244  27.372  1.00 42.59           N  
ATOM   1246  C   ASN H 164      13.264  22.779  24.812  1.00 25.28           C  
ATOM   1247  O   ASN H 164      13.512  21.742  25.425  1.00 27.61           O  
ATOM   1248  N   TYR H 165      14.070  23.231  23.826  1.00 26.37           N  
ATOM   1249  CA  TYR H 165      15.194  22.429  23.409  1.00 27.04           C  
ATOM   1250  CB  TYR H 165      15.123  21.975  21.940  1.00 27.23           C  
ATOM   1251  CG  TYR H 165      13.886  21.174  21.722  1.00 28.35           C  
ATOM   1252  CD1 TYR H 165      13.795  19.879  22.176  1.00 27.24           C  
ATOM   1253  CD2 TYR H 165      12.822  21.719  21.040  1.00 27.97           C  
ATOM   1254  CE1 TYR H 165      12.653  19.142  21.963  1.00 26.64           C  
ATOM   1255  CE2 TYR H 165      11.678  20.988  20.824  1.00 26.52           C  
ATOM   1256  CZ  TYR H 165      11.592  19.697  21.288  1.00 25.14           C  
ATOM   1257  OH  TYR H 165      10.421  18.942  21.069  1.00 27.05           O  
ATOM   1258  C   TYR H 165      16.450  23.244  23.488  1.00 25.59           C  
ATOM   1259  O   TYR H 165      16.418  24.468  23.373  1.00 27.17           O  
ATOM   1260  N   ASN H 166      17.609  22.574  23.694  1.00 26.97           N  
ATOM   1261  CA  ASN H 166      18.827  23.331  23.713  1.00 28.24           C  
ATOM   1262  CB  ASN H 166      20.071  22.584  24.246  1.00 32.08           C  
ATOM   1263  CG  ASN H 166      20.443  21.441  23.325  1.00 43.08           C  
ATOM   1264  OD1 ASN H 166      20.782  21.660  22.164  1.00 47.78           O  
ATOM   1265  ND2 ASN H 166      20.405  20.189  23.852  1.00 44.29           N  
ATOM   1266  C   ASN H 166      19.045  23.786  22.309  1.00 31.12           C  
ATOM   1267  O   ASN H 166      18.718  23.089  21.350  1.00 33.35           O  
ATOM   1268  N   PRO H 167      19.569  24.967  22.173  1.00 33.28           N  
ATOM   1269  CA  PRO H 167      19.719  25.544  20.870  1.00 35.30           C  
ATOM   1270  CD  PRO H 167      19.445  25.979  23.212  1.00 33.29           C  
ATOM   1271  CB  PRO H 167      20.166  26.985  21.116  1.00 35.68           C  
ATOM   1272  CG  PRO H 167      19.539  27.329  22.481  1.00 39.45           C  
ATOM   1273  C   PRO H 167      20.615  24.769  19.961  1.00 39.45           C  
ATOM   1274  O   PRO H 167      20.415  24.822  18.749  1.00 41.93           O  
ATOM   1275  N   SER H 168      21.605  24.046  20.505  1.00 40.62           N  
ATOM   1276  CA  SER H 168      22.532  23.359  19.655  1.00 43.19           C  
ATOM   1277  CB  SER H 168      23.640  22.655  20.456  1.00 47.39           C  
ATOM   1278  OG  SER H 168      24.374  23.610  21.207  1.00 54.96           O  
ATOM   1279  C   SER H 168      21.826  22.298  18.861  1.00 43.02           C  
ATOM   1280  O   SER H 168      22.002  22.183  17.650  1.00 42.81           O  
ATOM   1281  N   LEU H 169      21.040  21.474  19.570  1.00 34.78           N  
ATOM   1282  CA  LEU H 169      20.323  20.323  19.097  1.00 35.47           C  
ATOM   1283  CB  LEU H 169      19.970  19.348  20.228  1.00 36.41           C  
ATOM   1284  CG  LEU H 169      21.234  18.710  20.830  1.00 40.38           C  
ATOM   1285  CD1 LEU H 169      20.891  17.731  21.960  1.00 40.54           C  
ATOM   1286  CD2 LEU H 169      22.111  18.078  19.734  1.00 35.55           C  
ATOM   1287  C   LEU H 169      19.084  20.632  18.329  1.00 37.93           C  
ATOM   1288  O   LEU H 169      18.584  19.766  17.612  1.00 36.23           O  
ATOM   1289  N   LYS H 170      18.514  21.831  18.518  1.00 40.86           N  
ATOM   1290  CA  LYS H 170      17.264  22.161  17.904  1.00 43.59           C  
ATOM   1291  CB  LYS H 170      16.867  23.633  18.099  1.00 45.17           C  
ATOM   1292  CG  LYS H 170      15.405  23.913  17.755  1.00 47.14           C  
ATOM   1293  CD  LYS H 170      14.920  25.277  18.243  1.00 46.02           C  
ATOM   1294  CE  LYS H 170      13.446  25.548  17.942  1.00 47.98           C  
ATOM   1295  NZ  LYS H 170      12.596  24.781  18.878  1.00 49.24           N1+
ATOM   1296  C   LYS H 170      17.326  21.876  16.429  1.00 43.49           C  
ATOM   1297  O   LYS H 170      18.361  22.023  15.778  1.00 42.24           O  
ATOM   1298  N   SER H 171      16.149  21.485  15.901  1.00 37.99           N  
ATOM   1299  CA  SER H 171      15.801  21.031  14.581  1.00 38.95           C  
ATOM   1300  CB  SER H 171      16.576  21.728  13.447  1.00 43.42           C  
ATOM   1301  OG  SER H 171      17.904  21.230  13.370  1.00 53.30           O  
ATOM   1302  C   SER H 171      16.055  19.554  14.453  1.00 37.93           C  
ATOM   1303  O   SER H 171      15.361  18.892  13.683  1.00 40.77           O  
ATOM   1304  N   ARG H 172      17.050  18.989  15.169  1.00 34.14           N  
ATOM   1305  CA  ARG H 172      17.281  17.564  15.162  1.00 36.55           C  
ATOM   1306  CB  ARG H 172      18.741  17.162  15.424  1.00 40.84           C  
ATOM   1307  CG  ARG H 172      19.685  17.589  14.301  1.00 41.34           C  
ATOM   1308  CD  ARG H 172      20.932  16.713  14.172  1.00 39.82           C  
ATOM   1309  NE  ARG H 172      21.681  16.769  15.458  1.00 40.43           N  
ATOM   1310  CZ  ARG H 172      22.360  15.664  15.881  1.00 37.16           C  
ATOM   1311  NH1 ARG H 172      22.319  14.515  15.145  1.00 33.91           N1+
ATOM   1312  NH2 ARG H 172      23.078  15.702  17.041  1.00 36.10           N  
ATOM   1313  C   ARG H 172      16.422  16.823  16.154  1.00 32.72           C  
ATOM   1314  O   ARG H 172      16.086  15.659  15.938  1.00 35.39           O  
ATOM   1315  N   VAL H 173      16.061  17.470  17.284  1.00 30.61           N  
ATOM   1316  CA  VAL H 173      15.471  16.739  18.377  1.00 30.62           C  
ATOM   1317  CB  VAL H 173      16.142  17.041  19.685  1.00 31.09           C  
ATOM   1318  CG1 VAL H 173      15.898  18.521  20.026  1.00 36.34           C  
ATOM   1319  CG2 VAL H 173      15.625  16.060  20.751  1.00 31.89           C  
ATOM   1320  C   VAL H 173      14.009  17.020  18.555  1.00 30.36           C  
ATOM   1321  O   VAL H 173      13.519  18.104  18.246  1.00 28.55           O  
ATOM   1322  N   THR H 174      13.267  15.996  19.044  1.00 28.98           N  
ATOM   1323  CA  THR H 174      11.865  16.139  19.331  1.00 27.65           C  
ATOM   1324  CB  THR H 174      10.984  15.600  18.242  1.00 33.67           C  
ATOM   1325  OG1 THR H 174      11.260  16.267  17.019  1.00 47.15           O  
ATOM   1326  CG2 THR H 174       9.511  15.808  18.637  1.00 37.15           C  
ATOM   1327  C   THR H 174      11.550  15.356  20.574  1.00 28.72           C  
ATOM   1328  O   THR H 174      11.983  14.215  20.730  1.00 27.82           O  
ATOM   1329  N   ILE H 175      10.768  15.952  21.502  1.00 27.60           N  
ATOM   1330  CA  ILE H 175      10.401  15.239  22.695  1.00 25.41           C  
ATOM   1331  CB  ILE H 175      10.939  15.838  23.960  1.00 23.73           C  
ATOM   1332  CG1 ILE H 175      12.463  16.024  23.874  1.00 22.30           C  
ATOM   1333  CG2 ILE H 175      10.542  14.889  25.103  1.00 24.87           C  
ATOM   1334  CD1 ILE H 175      13.035  16.886  24.999  1.00 21.85           C  
ATOM   1335  C   ILE H 175       8.899  15.262  22.783  1.00 27.57           C  
ATOM   1336  O   ILE H 175       8.270  16.269  22.460  1.00 27.70           O  
ATOM   1337  N   SER H 176       8.284  14.133  23.212  1.00 24.91           N  
ATOM   1338  CA  SER H 176       6.848  14.035  23.297  1.00 27.99           C  
ATOM   1339  CB  SER H 176       6.225  13.131  22.223  1.00 29.77           C  
ATOM   1340  OG  SER H 176       6.431  13.686  20.934  1.00 38.06           O  
ATOM   1341  C   SER H 176       6.478  13.426  24.618  1.00 28.50           C  
ATOM   1342  O   SER H 176       7.312  12.818  25.289  1.00 27.36           O  
ATOM   1343  N   VAL H 177       5.194  13.577  25.023  1.00 29.62           N  
ATOM   1344  CA  VAL H 177       4.782  13.089  26.313  1.00 31.54           C  
ATOM   1345  CB  VAL H 177       4.388  14.200  27.244  1.00 31.86           C  
ATOM   1346  CG1 VAL H 177       4.284  13.648  28.669  1.00 35.98           C  
ATOM   1347  CG2 VAL H 177       5.292  15.414  27.048  1.00 30.65           C  
ATOM   1348  C   VAL H 177       3.482  12.353  26.161  1.00 31.65           C  
ATOM   1349  O   VAL H 177       2.617  12.769  25.390  1.00 31.34           O  
ATOM   1350  N   ASP H 178       3.308  11.222  26.882  1.00 31.84           N  
ATOM   1351  CA  ASP H 178       1.993  10.649  26.932  1.00 32.40           C  
ATOM   1352  CB  ASP H 178       1.725   9.405  26.049  1.00 35.97           C  
ATOM   1353  CG  ASP H 178       2.529   8.176  26.427  1.00 39.99           C  
ATOM   1354  OD1 ASP H 178       3.487   8.276  27.237  1.00 40.31           O  
ATOM   1355  OD2 ASP H 178       2.187   7.100  25.869  1.00 41.97           O1-
ATOM   1356  C   ASP H 178       1.672  10.401  28.375  1.00 36.49           C  
ATOM   1357  O   ASP H 178       2.221   9.518  29.034  1.00 37.94           O  
ATOM   1358  N   THR H 179       0.765  11.230  28.916  1.00 38.80           N  
ATOM   1359  CA  THR H 179       0.401  11.170  30.299  1.00 40.55           C  
ATOM   1360  CB  THR H 179      -0.387  12.363  30.762  1.00 42.54           C  
ATOM   1361  OG1 THR H 179      -0.709  12.225  32.137  1.00 45.10           O  
ATOM   1362  CG2 THR H 179      -1.649  12.532  29.912  1.00 41.24           C  
ATOM   1363  C   THR H 179      -0.332   9.899  30.598  1.00 41.50           C  
ATOM   1364  O   THR H 179      -0.286   9.404  31.723  1.00 44.25           O  
ATOM   1365  N   SER H 180      -1.054   9.338  29.612  1.00 41.69           N  
ATOM   1366  CA  SER H 180      -1.791   8.131  29.866  1.00 44.63           C  
ATOM   1367  CB  SER H 180      -2.560   7.638  28.627  1.00 48.97           C  
ATOM   1368  OG  SER H 180      -1.657   7.304  27.583  1.00 51.52           O  
ATOM   1369  C   SER H 180      -0.842   7.040  30.274  1.00 42.38           C  
ATOM   1370  O   SER H 180      -1.117   6.281  31.203  1.00 43.07           O  
ATOM   1371  N   LYS H 181       0.273   6.903  29.534  1.00 38.80           N  
ATOM   1372  CA  LYS H 181       1.324   5.945  29.755  1.00 39.41           C  
ATOM   1373  CB  LYS H 181       2.217   5.748  28.519  1.00 40.74           C  
ATOM   1374  CG  LYS H 181       1.581   4.918  27.405  0.80 46.93           C  
ATOM   1375  CD  LYS H 181       1.400   3.442  27.755  0.80 50.63           C  
ATOM   1376  CE  LYS H 181       0.993   2.590  26.552  0.50 74.80           C  
ATOM   1377  NZ  LYS H 181       1.096   1.154  26.890  0.50 77.17           N1+
ATOM   1378  C   LYS H 181       2.228   6.345  30.898  1.00 38.35           C  
ATOM   1379  O   LYS H 181       2.905   5.494  31.474  1.00 38.77           O  
ATOM   1380  N   ASN H 182       2.303   7.649  31.244  1.00 37.84           N  
ATOM   1381  CA  ASN H 182       3.243   8.120  32.235  1.00 35.88           C  
ATOM   1382  CB  ASN H 182       3.180   7.379  33.586  1.00 38.68           C  
ATOM   1383  CG  ASN H 182       2.055   7.966  34.426  1.00 47.37           C  
ATOM   1384  OD1 ASN H 182       1.577   9.069  34.168  1.00 55.17           O  
ATOM   1385  ND2 ASN H 182       1.638   7.218  35.482  1.00 65.55           N  
ATOM   1386  C   ASN H 182       4.636   7.968  31.711  1.00 34.27           C  
ATOM   1387  O   ASN H 182       5.562   7.673  32.466  1.00 33.12           O  
ATOM   1388  N   GLN H 183       4.816   8.181  30.392  1.00 33.24           N  
ATOM   1389  CA  GLN H 183       6.123   8.091  29.805  1.00 31.12           C  
ATOM   1390  CB  GLN H 183       6.314   6.863  28.896  1.00 37.28           C  
ATOM   1391  CG  GLN H 183       6.264   5.516  29.617  1.00 44.30           C  
ATOM   1392  CD  GLN H 183       6.449   4.415  28.577  1.00 45.78           C  
ATOM   1393  OE1 GLN H 183       6.834   3.294  28.905  1.00 48.42           O  
ATOM   1394  NE2 GLN H 183       6.165   4.739  27.287  1.00 41.69           N  
ATOM   1395  C   GLN H 183       6.329   9.279  28.913  1.00 31.02           C  
ATOM   1396  O   GLN H 183       5.376   9.966  28.548  1.00 33.28           O  
ATOM   1397  N   PHE H 184       7.608   9.569  28.576  1.00 27.87           N  
ATOM   1398  CA  PHE H 184       7.928  10.606  27.633  1.00 27.06           C  
ATOM   1399  CB  PHE H 184       8.291  11.975  28.251  1.00 24.28           C  
ATOM   1400  CG  PHE H 184       9.489  11.880  29.129  1.00 23.21           C  
ATOM   1401  CD1 PHE H 184       9.403  11.294  30.371  1.00 26.69           C  
ATOM   1402  CD2 PHE H 184      10.691  12.412  28.724  1.00 24.17           C  
ATOM   1403  CE1 PHE H 184      10.506  11.217  31.188  1.00 25.17           C  
ATOM   1404  CE2 PHE H 184      11.797  12.339  29.537  1.00 25.27           C  
ATOM   1405  CZ  PHE H 184      11.707  11.739  30.769  1.00 24.76           C  
ATOM   1406  C   PHE H 184       9.038  10.091  26.766  1.00 27.71           C  
ATOM   1407  O   PHE H 184       9.758   9.177  27.163  1.00 25.49           O  
ATOM   1408  N   SER H 185       9.199  10.655  25.547  1.00 25.48           N  
ATOM   1409  CA  SER H 185      10.152  10.081  24.634  1.00 25.78           C  
ATOM   1410  CB  SER H 185       9.485   9.301  23.487  1.00 26.82           C  
ATOM   1411  OG  SER H 185       8.618  10.153  22.755  1.00 32.84           O  
ATOM   1412  C   SER H 185      11.050  11.118  24.026  1.00 27.02           C  
ATOM   1413  O   SER H 185      10.800  12.320  24.093  1.00 26.96           O  
ATOM   1414  N   LEU H 186      12.168  10.640  23.439  1.00 28.24           N  
ATOM   1415  CA  LEU H 186      13.137  11.482  22.795  1.00 24.61           C  
ATOM   1416  CB  LEU H 186      14.499  11.475  23.513  1.00 26.66           C  
ATOM   1417  CG  LEU H 186      15.566  12.367  22.852  1.00 25.78           C  
ATOM   1418  CD1 LEU H 186      15.219  13.854  22.992  1.00 26.76           C  
ATOM   1419  CD2 LEU H 186      16.973  12.020  23.363  1.00 28.89           C  
ATOM   1420  C   LEU H 186      13.386  10.942  21.422  1.00 28.38           C  
ATOM   1421  O   LEU H 186      13.523   9.733  21.242  1.00 28.91           O  
ATOM   1422  N   LYS H 187      13.419  11.829  20.407  1.00 27.27           N  
ATOM   1423  CA  LYS H 187      13.755  11.400  19.077  0.90 28.94           C  
ATOM   1424  CB  LYS H 187      12.579  11.393  18.083  0.90 31.32           C  
ATOM   1425  CG  LYS H 187      11.655  10.183  18.259  0.88 35.03           C  
ATOM   1426  CD  LYS H 187      10.391  10.235  17.399  0.88 36.33           C  
ATOM   1427  CE  LYS H 187       9.616   8.913  17.365  1.00 53.65           C  
ATOM   1428  NZ  LYS H 187      10.373   7.898  16.596  1.00 61.02           N1+
ATOM   1429  C   LYS H 187      14.815  12.322  18.558  1.00 30.53           C  
ATOM   1430  O   LYS H 187      14.661  13.542  18.577  1.00 30.52           O  
ATOM   1431  N   LEU H 188      15.943  11.744  18.095  1.00 29.44           N  
ATOM   1432  CA  LEU H 188      17.037  12.526  17.586  1.00 28.07           C  
ATOM   1433  CB  LEU H 188      18.314  12.331  18.420  1.00 29.97           C  
ATOM   1434  CG  LEU H 188      19.534  13.138  17.948  1.00 35.21           C  
ATOM   1435  CD1 LEU H 188      19.281  14.647  18.080  1.00 32.76           C  
ATOM   1436  CD2 LEU H 188      20.805  12.690  18.689  1.00 35.28           C  
ATOM   1437  C   LEU H 188      17.314  12.039  16.193  1.00 32.64           C  
ATOM   1438  O   LEU H 188      17.636  10.868  15.986  1.00 34.43           O  
ATOM   1439  N   SER H 189      17.200  12.934  15.192  1.00 35.01           N  
ATOM   1440  CA  SER H 189      17.364  12.529  13.821  1.00 35.70           C  
ATOM   1441  CB  SER H 189      16.468  13.317  12.852  1.00 39.15           C  
ATOM   1442  OG  SER H 189      15.100  13.087  13.158  1.00 65.52           O  
ATOM   1443  C   SER H 189      18.782  12.715  13.367  1.00 38.60           C  
ATOM   1444  O   SER H 189      19.576  13.404  14.005  1.00 35.89           O  
ATOM   1445  N   SER H 190      19.118  12.076  12.223  1.00 37.19           N  
ATOM   1446  CA  SER H 190      20.391  12.198  11.563  1.00 40.68           C  
ATOM   1447  CB  SER H 190      20.573  13.548  10.848  1.00 44.46           C  
ATOM   1448  OG  SER H 190      19.605  13.687   9.819  1.00 53.94           O  
ATOM   1449  C   SER H 190      21.501  12.036  12.546  1.00 38.87           C  
ATOM   1450  O   SER H 190      22.354  12.910  12.686  1.00 39.97           O  
ATOM   1451  N   VAL H 191      21.529  10.882  13.233  1.00 37.69           N  
ATOM   1452  CA  VAL H 191      22.497  10.621  14.256  1.00 36.77           C  
ATOM   1453  CB  VAL H 191      22.070   9.464  15.117  1.00 44.60           C  
ATOM   1454  CG1 VAL H 191      21.886   8.237  14.219  1.00 47.66           C  
ATOM   1455  CG2 VAL H 191      23.082   9.252  16.246  1.00 48.24           C  
ATOM   1456  C   VAL H 191      23.851  10.355  13.662  1.00 39.11           C  
ATOM   1457  O   VAL H 191      23.982   9.806  12.568  1.00 40.41           O  
ATOM   1458  N   THR H 192      24.908  10.786  14.389  1.00 41.22           N  
ATOM   1459  CA  THR H 192      26.269  10.594  13.976  1.00 39.87           C  
ATOM   1460  CB  THR H 192      26.963  11.859  13.553  1.00 44.84           C  
ATOM   1461  OG1 THR H 192      27.021  12.775  14.635  1.00 46.48           O  
ATOM   1462  CG2 THR H 192      26.195  12.475  12.374  1.00 45.14           C  
ATOM   1463  C   THR H 192      27.025  10.058  15.156  1.00 43.99           C  
ATOM   1464  O   THR H 192      26.457   9.790  16.212  1.00 40.76           O  
ATOM   1465  N   ALA H 193      28.349   9.895  14.989  1.00 43.69           N  
ATOM   1466  CA  ALA H 193      29.222   9.356  15.992  1.00 42.62           C  
ATOM   1467  CB  ALA H 193      30.683   9.261  15.521  1.00 43.42           C  
ATOM   1468  C   ALA H 193      29.192  10.246  17.196  1.00 41.76           C  
ATOM   1469  O   ALA H 193      29.340   9.783  18.326  1.00 46.34           O  
ATOM   1470  N   ALA H 194      29.013  11.558  16.978  1.00 42.65           N  
ATOM   1471  CA  ALA H 194      29.020  12.535  18.031  1.00 42.05           C  
ATOM   1472  CB  ALA H 194      28.784  13.965  17.516  1.00 43.12           C  
ATOM   1473  C   ALA H 194      27.927  12.227  19.010  1.00 40.24           C  
ATOM   1474  O   ALA H 194      28.050  12.531  20.193  1.00 41.89           O  
ATOM   1475  N   ASP H 195      26.813  11.665  18.515  1.00 36.76           N  
ATOM   1476  CA  ASP H 195      25.629  11.337  19.263  1.00 33.85           C  
ATOM   1477  CB  ASP H 195      24.441  10.996  18.351  1.00 34.43           C  
ATOM   1478  CG  ASP H 195      24.042  12.292  17.656  1.00 39.46           C  
ATOM   1479  OD1 ASP H 195      24.162  13.369  18.299  1.00 36.46           O  
ATOM   1480  OD2 ASP H 195      23.628  12.224  16.468  1.00 37.39           O1-
ATOM   1481  C   ASP H 195      25.837  10.193  20.217  1.00 32.76           C  
ATOM   1482  O   ASP H 195      24.990   9.961  21.077  1.00 32.40           O  
ATOM   1483  N   THR H 196      26.901   9.381  20.055  1.00 35.80           N  
ATOM   1484  CA  THR H 196      27.083   8.286  20.970  1.00 34.67           C  
ATOM   1485  CB  THR H 196      28.282   7.441  20.646  1.00 37.22           C  
ATOM   1486  OG1 THR H 196      28.164   6.910  19.334  1.00 47.03           O  
ATOM   1487  CG2 THR H 196      28.375   6.297  21.667  1.00 38.90           C  
ATOM   1488  C   THR H 196      27.256   8.842  22.352  1.00 33.64           C  
ATOM   1489  O   THR H 196      28.098   9.709  22.586  1.00 35.94           O  
ATOM   1490  N   ALA H 197      26.435   8.360  23.312  1.00 30.03           N  
ATOM   1491  CA  ALA H 197      26.538   8.852  24.658  1.00 31.67           C  
ATOM   1492  CB  ALA H 197      26.208  10.348  24.783  1.00 28.91           C  
ATOM   1493  C   ALA H 197      25.553   8.117  25.510  1.00 32.25           C  
ATOM   1494  O   ALA H 197      24.743   7.328  25.022  1.00 29.18           O  
ATOM   1495  N   VAL H 198      25.649   8.336  26.838  1.00 27.85           N  
ATOM   1496  CA  VAL H 198      24.697   7.787  27.753  1.00 29.25           C  
ATOM   1497  CB  VAL H 198      25.251   7.593  29.135  1.00 31.20           C  
ATOM   1498  CG1 VAL H 198      24.124   7.106  30.060  1.00 27.56           C  
ATOM   1499  CG2 VAL H 198      26.449   6.629  29.054  1.00 30.90           C  
ATOM   1500  C   VAL H 198      23.612   8.813  27.829  1.00 29.47           C  
ATOM   1501  O   VAL H 198      23.881   9.998  28.013  1.00 28.78           O  
ATOM   1502  N   TYR H 199      22.343   8.388  27.693  1.00 26.71           N  
ATOM   1503  CA  TYR H 199      21.269   9.339  27.698  1.00 24.86           C  
ATOM   1504  CB  TYR H 199      20.272   9.153  26.537  1.00 26.45           C  
ATOM   1505  CG  TYR H 199      20.892   9.642  25.270  1.00 27.13           C  
ATOM   1506  CD1 TYR H 199      21.892   8.937  24.640  1.00 28.35           C  
ATOM   1507  CD2 TYR H 199      20.447  10.811  24.698  1.00 25.90           C  
ATOM   1508  CE1 TYR H 199      22.447   9.402  23.470  1.00 27.98           C  
ATOM   1509  CE2 TYR H 199      20.996  11.282  23.529  1.00 24.03           C  
ATOM   1510  CZ  TYR H 199      22.001  10.576  22.912  1.00 28.52           C  
ATOM   1511  OH  TYR H 199      22.571  11.052  21.711  1.00 30.08           O  
ATOM   1512  C   TYR H 199      20.503   9.183  28.970  1.00 27.53           C  
ATOM   1513  O   TYR H 199      20.140   8.070  29.349  1.00 27.69           O  
ATOM   1514  N   TYR H 200      20.227  10.313  29.660  1.00 25.72           N  
ATOM   1515  CA  TYR H 200      19.536  10.229  30.918  1.00 24.16           C  
ATOM   1516  CB  TYR H 200      20.218  10.936  32.107  1.00 22.67           C  
ATOM   1517  CG  TYR H 200      21.611  10.462  32.326  1.00 23.05           C  
ATOM   1518  CD1 TYR H 200      21.880   9.249  32.913  1.00 28.77           C  
ATOM   1519  CD2 TYR H 200      22.659  11.252  31.926  1.00 24.08           C  
ATOM   1520  CE1 TYR H 200      23.176   8.836  33.110  1.00 27.72           C  
ATOM   1521  CE2 TYR H 200      23.958  10.845  32.121  1.00 27.50           C  
ATOM   1522  CZ  TYR H 200      24.219   9.636  32.714  1.00 28.80           C  
ATOM   1523  OH  TYR H 200      25.549   9.215  32.916  1.00 39.78           O  
ATOM   1524  C   TYR H 200      18.240  10.970  30.813  1.00 23.21           C  
ATOM   1525  O   TYR H 200      18.122  11.959  30.090  1.00 23.60           O  
ATOM   1526  N   CYS H 201      17.210  10.465  31.523  1.00 23.99           N  
ATOM   1527  CA  CYS H 201      15.985  11.195  31.665  1.00 25.57           C  
ATOM   1528  CB  CYS H 201      14.693  10.395  31.346  1.00 24.41           C  
ATOM   1529  SG  CYS H 201      14.462   8.865  32.303  1.00 31.53           S  
ATOM   1530  C   CYS H 201      15.971  11.671  33.090  1.00 27.03           C  
ATOM   1531  O   CYS H 201      16.497  11.002  33.979  1.00 28.03           O  
ATOM   1532  N   ALA H 202      15.416  12.875  33.342  1.00 23.20           N  
ATOM   1533  CA  ALA H 202      15.427  13.413  34.677  1.00 24.15           C  
ATOM   1534  CB  ALA H 202      16.658  14.288  34.968  1.00 20.91           C  
ATOM   1535  C   ALA H 202      14.218  14.284  34.838  1.00 25.60           C  
ATOM   1536  O   ALA H 202      13.578  14.656  33.856  1.00 24.57           O  
ATOM   1537  N   SER H 203      13.862  14.633  36.095  1.00 24.08           N  
ATOM   1538  CA  SER H 203      12.684  15.429  36.295  1.00 23.80           C  
ATOM   1539  CB  SER H 203      11.674  14.793  37.267  1.00 25.43           C  
ATOM   1540  OG  SER H 203      12.229  14.727  38.571  1.00 21.58           O  
ATOM   1541  C   SER H 203      13.053  16.770  36.864  1.00 26.28           C  
ATOM   1542  O   SER H 203      14.024  16.899  37.608  1.00 22.76           O  
ATOM   1543  N   LEU H 204      12.279  17.813  36.473  1.00 25.48           N  
ATOM   1544  CA  LEU H 204      12.396  19.172  36.951  1.00 23.87           C  
ATOM   1545  CB  LEU H 204      12.775  20.192  35.861  1.00 24.97           C  
ATOM   1546  CG  LEU H 204      14.229  20.142  35.364  1.00 23.00           C  
ATOM   1547  CD1 LEU H 204      14.460  21.186  34.258  1.00 21.26           C  
ATOM   1548  CD2 LEU H 204      15.219  20.317  36.527  1.00 18.19           C  
ATOM   1549  C   LEU H 204      11.021  19.605  37.410  1.00 26.47           C  
ATOM   1550  O   LEU H 204      10.034  19.311  36.740  1.00 27.69           O  
ATOM   1551  N   PRO H 205      10.989  20.372  38.493  1.00 25.03           N  
ATOM   1552  CA  PRO H 205       9.769  20.955  38.994  1.00 26.03           C  
ATOM   1553  CD  PRO H 205      11.966  20.186  39.551  1.00 28.08           C  
ATOM   1554  CB  PRO H 205      10.032  21.311  40.460  1.00 26.80           C  
ATOM   1555  CG  PRO H 205      11.559  21.209  40.622  1.00 29.94           C  
ATOM   1556  C   PRO H 205       9.360  22.126  38.155  1.00 26.09           C  
ATOM   1557  O   PRO H 205      10.224  22.810  37.606  1.00 25.03           O  
ATOM   1558  N   ARG H 206       8.041  22.374  38.061  1.00 24.66           N  
ATOM   1559  CA  ARG H 206       7.514  23.456  37.287  1.00 27.37           C  
ATOM   1560  CB  ARG H 206       5.987  23.378  37.159  1.00 28.69           C  
ATOM   1561  CG  ARG H 206       5.357  24.506  36.341  1.00 35.25           C  
ATOM   1562  CD  ARG H 206       3.842  24.600  36.545  1.00 41.02           C  
ATOM   1563  NE  ARG H 206       3.288  25.515  35.510  1.00 49.93           N  
ATOM   1564  CZ  ARG H 206       1.959  25.821  35.532  1.00 50.26           C  
ATOM   1565  NH1 ARG H 206       1.167  25.334  36.535  1.00 55.75           N1+
ATOM   1566  NH2 ARG H 206       1.419  26.619  34.564  1.00 51.65           N  
ATOM   1567  C   ARG H 206       7.823  24.722  38.016  1.00 27.25           C  
ATOM   1568  O   ARG H 206       7.718  24.773  39.240  1.00 30.06           O  
ATOM   1569  N   GLY H 207       8.220  25.783  37.278  1.00 29.52           N  
ATOM   1570  CA  GLY H 207       8.484  27.035  37.932  1.00 31.17           C  
ATOM   1571  C   GLY H 207       9.762  27.624  37.408  1.00 31.07           C  
ATOM   1572  O   GLY H 207      10.236  27.260  36.333  1.00 29.42           O  
ATOM   1573  N   GLN H 208      10.338  28.576  38.183  1.00 29.80           N  
ATOM   1574  CA  GLN H 208      11.556  29.254  37.823  1.00 30.86           C  
ATOM   1575  CB  GLN H 208      11.940  30.428  38.743  1.00 33.02           C  
ATOM   1576  CG  GLN H 208      11.202  31.732  38.455  1.00 43.90           C  
ATOM   1577  CD  GLN H 208      11.909  32.395  37.281  1.00 54.37           C  
ATOM   1578  OE1 GLN H 208      12.560  31.723  36.481  1.00 61.25           O  
ATOM   1579  NE2 GLN H 208      11.801  33.745  37.173  1.00 52.33           N  
ATOM   1580  C   GLN H 208      12.701  28.295  37.851  1.00 27.77           C  
ATOM   1581  O   GLN H 208      12.852  27.483  38.764  1.00 28.77           O  
ATOM   1582  N   LEU H 209      13.487  28.345  36.764  1.00 24.19           N  
ATOM   1583  CA  LEU H 209      14.644  27.543  36.500  1.00 23.59           C  
ATOM   1584  CB  LEU H 209      14.838  27.300  34.992  1.00 25.29           C  
ATOM   1585  CG  LEU H 209      13.662  26.494  34.379  1.00 26.24           C  
ATOM   1586  CD1 LEU H 209      13.952  26.086  32.924  1.00 27.64           C  
ATOM   1587  CD2 LEU H 209      13.257  25.300  35.259  1.00 27.63           C  
ATOM   1588  C   LEU H 209      15.934  27.993  37.151  1.00 22.77           C  
ATOM   1589  O   LEU H 209      16.829  27.175  37.357  1.00 21.56           O  
ATOM   1590  N   VAL H 210      16.097  29.291  37.478  1.00 24.17           N  
ATOM   1591  CA  VAL H 210      17.387  29.774  37.918  1.00 24.56           C  
ATOM   1592  CB  VAL H 210      17.377  31.228  38.292  1.00 26.61           C  
ATOM   1593  CG1 VAL H 210      16.337  31.456  39.404  1.00 26.69           C  
ATOM   1594  CG2 VAL H 210      18.817  31.626  38.667  1.00 28.19           C  
ATOM   1595  C   VAL H 210      17.892  29.001  39.097  1.00 24.89           C  
ATOM   1596  O   VAL H 210      19.087  28.724  39.196  1.00 24.36           O  
ATOM   1597  N   ASN H 211      17.003  28.706  40.058  1.00 24.07           N  
ATOM   1598  CA  ASN H 211      17.320  27.954  41.240  1.00 23.85           C  
ATOM   1599  CB  ASN H 211      16.284  28.155  42.362  1.00 25.67           C  
ATOM   1600  CG  ASN H 211      16.345  29.593  42.852  1.00 27.01           C  
ATOM   1601  OD1 ASN H 211      17.406  30.087  43.244  1.00 28.11           O  
ATOM   1602  ND2 ASN H 211      15.178  30.285  42.843  1.00 33.96           N  
ATOM   1603  C   ASN H 211      17.370  26.477  40.979  1.00 22.78           C  
ATOM   1604  O   ASN H 211      18.067  25.750  41.686  1.00 22.25           O  
ATOM   1605  N   ALA H 212      16.619  26.013  39.960  1.00 21.64           N  
ATOM   1606  CA  ALA H 212      16.275  24.628  39.754  1.00 21.32           C  
ATOM   1607  CB  ALA H 212      15.249  24.431  38.624  1.00 20.81           C  
ATOM   1608  C   ALA H 212      17.400  23.674  39.483  1.00 20.60           C  
ATOM   1609  O   ALA H 212      18.391  23.980  38.822  1.00 21.11           O  
ATOM   1610  N   TYR H 213      17.205  22.439  40.006  1.00 20.88           N  
ATOM   1611  CA  TYR H 213      18.087  21.317  39.864  1.00 19.94           C  
ATOM   1612  CB  TYR H 213      18.881  21.016  41.149  1.00 20.42           C  
ATOM   1613  CG  TYR H 213      17.918  21.024  42.289  1.00 21.33           C  
ATOM   1614  CD1 TYR H 213      17.091  19.957  42.547  1.00 19.64           C  
ATOM   1615  CD2 TYR H 213      17.853  22.124  43.110  1.00 22.69           C  
ATOM   1616  CE1 TYR H 213      16.208  19.996  43.603  1.00 25.22           C  
ATOM   1617  CE2 TYR H 213      16.977  22.172  44.166  1.00 24.44           C  
ATOM   1618  CZ  TYR H 213      16.150  21.105  44.414  1.00 28.36           C  
ATOM   1619  OH  TYR H 213      15.246  21.153  45.497  1.00 36.59           O  
ATOM   1620  C   TYR H 213      17.283  20.094  39.487  1.00 19.23           C  
ATOM   1621  O   TYR H 213      16.090  19.998  39.773  1.00 20.19           O  
ATOM   1622  N   PHE H 214      17.928  19.131  38.793  1.00 18.42           N  
ATOM   1623  CA  PHE H 214      17.290  17.912  38.383  1.00 18.50           C  
ATOM   1624  CB  PHE H 214      18.158  17.107  37.414  1.00 18.26           C  
ATOM   1625  CG  PHE H 214      18.353  17.940  36.196  1.00 18.12           C  
ATOM   1626  CD1 PHE H 214      17.427  17.916  35.180  1.00 18.02           C  
ATOM   1627  CD2 PHE H 214      19.460  18.749  36.073  1.00 19.09           C  
ATOM   1628  CE1 PHE H 214      17.611  18.686  34.054  1.00 19.31           C  
ATOM   1629  CE2 PHE H 214      19.648  19.517  34.948  1.00 20.12           C  
ATOM   1630  CZ  PHE H 214      18.724  19.484  33.932  1.00 18.63           C  
ATOM   1631  C   PHE H 214      17.108  17.092  39.627  1.00 20.00           C  
ATOM   1632  O   PHE H 214      18.020  16.979  40.441  1.00 19.82           O  
ATOM   1633  N   ASP H 215      15.937  16.446  39.793  1.00 20.69           N  
ATOM   1634  CA  ASP H 215      15.657  15.864  41.080  1.00 27.64           C  
ATOM   1635  CB  ASP H 215      14.174  16.012  41.477  1.00 30.68           C  
ATOM   1636  CG  ASP H 215      13.790  17.483  41.596  1.00 36.29           C  
ATOM   1637  OD1 ASP H 215      14.653  18.356  41.326  1.00 29.41           O  
ATOM   1638  OD2 ASP H 215      12.610  17.753  41.952  1.00 25.53           O1-
ATOM   1639  C   ASP H 215      15.913  14.405  41.082  1.00 27.59           C  
ATOM   1640  O   ASP H 215      16.649  13.879  41.914  1.00 32.51           O  
ATOM   1641  N   TYR H 216      15.249  13.725  40.146  1.00 29.38           N  
ATOM   1642  CA  TYR H 216      15.297  12.296  40.042  1.00 30.18           C  
ATOM   1643  CB  TYR H 216      13.930  11.588  40.116  1.00 30.16           C  
ATOM   1644  CG  TYR H 216      13.417  11.666  41.513  1.00 28.60           C  
ATOM   1645  CD1 TYR H 216      12.668  12.740  41.935  1.00  0.00           C  
ATOM   1646  CD2 TYR H 216      13.687  10.653  42.405  1.00  0.00           C  
ATOM   1647  CE1 TYR H 216      12.199  12.803  43.226  1.00  0.00           C  
ATOM   1648  CE2 TYR H 216      13.221  10.709  43.698  1.00  0.00           C  
ATOM   1649  CZ  TYR H 216      12.474  11.787  44.109  1.00  0.00           C  
ATOM   1650  OH  TYR H 216      11.993  11.851  45.434  1.00  0.00           O  
ATOM   1651  C   TYR H 216      15.841  12.054  38.686  1.00 32.07           C  
ATOM   1652  O   TYR H 216      15.291  12.551  37.704  1.00 32.29           O  
ATOM   1653  N   TRP H 217      16.956  11.305  38.618  1.00 30.13           N  
ATOM   1654  CA  TRP H 217      17.583  10.996  37.369  1.00 23.73           C  
ATOM   1655  CB  TRP H 217      19.111  11.202  37.382  1.00 22.95           C  
ATOM   1656  CG  TRP H 217      19.577  12.634  37.523  1.00 26.31           C  
ATOM   1657  CD2 TRP H 217      20.283  13.365  36.504  1.00 27.05           C  
ATOM   1658  CD1 TRP H 217      19.483  13.468  38.598  1.00 23.71           C  
ATOM   1659  NE1 TRP H 217      20.073  14.675  38.313  1.00 25.84           N  
ATOM   1660  CE2 TRP H 217      20.574  14.625  37.028  1.00 25.09           C  
ATOM   1661  CE3 TRP H 217      20.662  13.012  35.240  1.00 26.38           C  
ATOM   1662  CZ2 TRP H 217      21.248  15.557  36.292  1.00 25.82           C  
ATOM   1663  CZ3 TRP H 217      21.339  13.955  34.499  1.00 27.75           C  
ATOM   1664  CH2 TRP H 217      21.625  15.203  35.015  1.00 27.81           C  
ATOM   1665  C   TRP H 217      17.369   9.538  37.132  1.00 25.68           C  
ATOM   1666  O   TRP H 217      17.179   8.759  38.064  1.00 32.33           O  
ATOM   1667  N   GLY H 218      17.356   9.143  35.849  1.00 32.04           N  
ATOM   1668  CA  GLY H 218      17.228   7.757  35.519  1.00 30.36           C  
ATOM   1669  C   GLY H 218      18.608   7.179  35.584  1.00 31.10           C  
ATOM   1670  O   GLY H 218      19.579   7.886  35.846  1.00 29.75           O  
ATOM   1671  N   GLN H 219      18.704   5.856  35.357  1.00 31.93           N  
ATOM   1672  CA  GLN H 219      19.924   5.100  35.377  1.00 33.69           C  
ATOM   1673  CB  GLN H 219      19.668   3.588  35.271  1.00 36.05           C  
ATOM   1674  CG  GLN H 219      20.948   2.756  35.295  0.80 42.25           C  
ATOM   1675  CD  GLN H 219      21.398   2.694  36.746  0.80 44.89           C  
ATOM   1676  OE1 GLN H 219      22.473   2.185  37.062  1.00 30.73           O  
ATOM   1677  NE2 GLN H 219      20.545   3.231  37.658  1.00 29.39           N  
ATOM   1678  C   GLN H 219      20.780   5.478  34.206  1.00 30.94           C  
ATOM   1679  O   GLN H 219      22.006   5.429  34.279  1.00 33.33           O  
ATOM   1680  N   GLY H 220      20.151   5.821  33.068  1.00 30.63           N  
ATOM   1681  CA  GLY H 220      20.879   6.163  31.878  1.00 30.09           C  
ATOM   1682  C   GLY H 220      20.850   4.983  30.954  1.00 33.38           C  
ATOM   1683  O   GLY H 220      20.734   3.839  31.389  1.00 35.17           O  
ATOM   1684  N   THR H 221      20.926   5.246  29.631  1.00 31.82           N  
ATOM   1685  CA  THR H 221      20.953   4.185  28.662  1.00 31.64           C  
ATOM   1686  CB  THR H 221      19.665   4.039  27.902  1.00 32.19           C  
ATOM   1687  OG1 THR H 221      19.728   2.913  27.037  1.00 35.45           O  
ATOM   1688  CG2 THR H 221      19.404   5.325  27.101  1.00 35.61           C  
ATOM   1689  C   THR H 221      22.043   4.496  27.681  1.00 30.07           C  
ATOM   1690  O   THR H 221      22.135   5.611  27.169  1.00 28.25           O  
ATOM   1691  N   LEU H 222      22.899   3.497  27.384  1.00 31.67           N  
ATOM   1692  CA  LEU H 222      24.006   3.712  26.494  1.00 31.90           C  
ATOM   1693  CB  LEU H 222      25.140   2.689  26.685  1.00 34.02           C  
ATOM   1694  CG  LEU H 222      26.336   2.894  25.735  1.00 30.87           C  
ATOM   1695  CD1 LEU H 222      27.027   4.244  25.978  1.00 31.33           C  
ATOM   1696  CD2 LEU H 222      27.311   1.707  25.804  1.00 39.33           C  
ATOM   1697  C   LEU H 222      23.545   3.601  25.078  1.00 33.54           C  
ATOM   1698  O   LEU H 222      22.903   2.626  24.692  1.00 32.61           O  
ATOM   1699  N   VAL H 223      23.871   4.624  24.262  1.00 30.90           N  
ATOM   1700  CA  VAL H 223      23.523   4.579  22.874  1.00 32.10           C  
ATOM   1701  CB  VAL H 223      22.660   5.726  22.437  1.00 31.83           C  
ATOM   1702  CG1 VAL H 223      22.472   5.644  20.913  1.00 36.45           C  
ATOM   1703  CG2 VAL H 223      21.344   5.681  23.229  1.00 30.66           C  
ATOM   1704  C   VAL H 223      24.792   4.661  22.092  1.00 34.82           C  
ATOM   1705  O   VAL H 223      25.588   5.582  22.267  1.00 34.21           O  
ATOM   1706  N   THR H 224      25.011   3.683  21.193  1.00 35.20           N  
ATOM   1707  CA  THR H 224      26.201   3.706  20.395  1.00 38.65           C  
ATOM   1708  CB  THR H 224      26.998   2.436  20.475  1.00 42.50           C  
ATOM   1709  OG1 THR H 224      27.333   2.145  21.823  1.00 52.83           O  
ATOM   1710  CG2 THR H 224      28.287   2.626  19.661  1.00 42.12           C  
ATOM   1711  C   THR H 224      25.768   3.854  18.971  1.00 40.58           C  
ATOM   1712  O   THR H 224      24.837   3.188  18.523  1.00 37.47           O  
ATOM   1713  N   VAL H 225      26.429   4.755  18.219  1.00 41.05           N  
ATOM   1714  CA  VAL H 225      26.076   4.926  16.840  1.00 38.79           C  
ATOM   1715  CB  VAL H 225      25.981   6.368  16.439  1.00 39.26           C  
ATOM   1716  CG1 VAL H 225      25.680   6.444  14.935  1.00 39.10           C  
ATOM   1717  CG2 VAL H 225      24.928   7.054  17.323  1.00 36.24           C  
ATOM   1718  C   VAL H 225      27.170   4.306  16.033  1.00 44.35           C  
ATOM   1719  O   VAL H 225      28.313   4.758  16.084  1.00 45.79           O  
ATOM   1720  N   SER H 226      26.849   3.242  15.266  1.00 42.31           N  
ATOM   1721  CA  SER H 226      27.874   2.608  14.483  1.00 44.60           C  
ATOM   1722  CB  SER H 226      28.738   1.616  15.283  1.00 47.52           C  
ATOM   1723  OG  SER H 226      29.464   2.303  16.293  1.00 45.88           O  
ATOM   1724  C   SER H 226      27.230   1.833  13.376  1.00 47.50           C  
ATOM   1725  O   SER H 226      26.023   1.593  13.380  1.00 45.66           O  
ATOM   1726  N   SER H 227      28.043   1.434  12.378  1.00 49.57           N  
ATOM   1727  CA  SER H 227      27.539   0.672  11.273  1.00 51.90           C  
ATOM   1728  CB  SER H 227      28.144   1.087   9.921  1.00 54.55           C  
ATOM   1729  OG  SER H 227      27.743   2.407   9.589  1.00 63.18           O  
ATOM   1730  C   SER H 227      27.930  -0.780  11.514  1.00 56.46           C  
ATOM   1731  O   SER H 227      27.019  -1.651  11.499  1.00 56.21           O  
ATOM   1732  OXT SER H 227      29.147  -1.038  11.708  1.00  0.00           O1-
TER    1733      SER H 227 
CONECT  148  644
CONECT  644  148
CONECT  956 1529
CONECT 1529  956
END
