# Supplementary material for: Fully automated antibody structure prediction using BIOVIA tools: Validation study
Source: PLoS One. 2017 May 18;12(5):e0177923. doi: 10.1371/journal.pone.0177923 (PMC5436848; doi:10.1371/journal.pone.0177923)
Supplement: S2 Dataset — Predicted structures using the Top5 framework method, Chothia CDR definition with canonical filtering and generating 50 models. These were used in the comparison against predictions using no filtering. (ZIP) [file pone.0177923.s004.zip › 4QHL_BA_FV_FinalModel.pdb]

REMARK   Accelrys Discovery Studio PDB file
REMARK   Created:  2015-04-10T08:50:29Z
SSBOND   1 CYS L   21    CYS L   86                                     
SSBOND   2 CYS H  129    CYS H  202                                     
ATOM      1  N   TYR L   1      27.453  32.288  28.295  1.00 44.78           N1+
ATOM      2  CA  TYR L   1      28.027  32.268  29.665  1.00 45.62           C  
ATOM      3  CB  TYR L   1      26.890  32.397  30.690  1.00 45.32           C  
ATOM      4  CG  TYR L   1      27.455  32.327  32.060  1.00 48.55           C  
ATOM      5  CD1 TYR L   1      28.122  33.402  32.602  1.00 51.03           C  
ATOM      6  CD2 TYR L   1      27.293  31.185  32.806  1.00 47.16           C  
ATOM      7  CE1 TYR L   1      28.634  33.330  33.874  1.00 50.42           C  
ATOM      8  CE2 TYR L   1      27.802  31.107  34.078  1.00 46.65           C  
ATOM      9  CZ  TYR L   1      28.473  32.180  34.610  1.00 48.98           C  
ATOM     10  OH  TYR L   1      28.998  32.106  35.915  1.00 47.96           O  
ATOM     11  C   TYR L   1      28.774  30.991  29.886  1.00 45.28           C  
ATOM     12  O   TYR L   1      28.302  29.926  29.497  1.00 44.20           O  
ATOM     13  N   GLU L   2      29.979  31.051  30.496  1.00 43.44           N  
ATOM     14  CA  GLU L   2      30.689  29.813  30.671  1.00 45.01           C  
ATOM     15  CB  GLU L   2      32.052  29.711  29.957  1.00 42.77           C  
ATOM     16  CG  GLU L   2      32.717  28.345  30.185  1.00 39.98           C  
ATOM     17  CD  GLU L   2      34.121  28.339  29.590  1.00 50.32           C  
ATOM     18  OE1 GLU L   2      34.958  29.165  30.043  1.00 47.30           O  
ATOM     19  OE2 GLU L   2      34.379  27.502  28.685  1.00 54.70           O1-
ATOM     20  C   GLU L   2      30.988  29.571  32.115  1.00 42.38           C  
ATOM     21  O   GLU L   2      31.276  30.498  32.869  1.00 42.99           O  
ATOM     22  N   LEU L   3      30.922  28.284  32.523  1.00 37.84           N  
ATOM     23  CA  LEU L   3      31.254  27.892  33.863  1.00 34.73           C  
ATOM     24  CB  LEU L   3      30.274  26.867  34.458  1.00 31.12           C  
ATOM     25  CG  LEU L   3      28.849  27.412  34.645  1.00 32.09           C  
ATOM     26  CD1 LEU L   3      27.925  26.345  35.250  1.00 28.61           C  
ATOM     27  CD2 LEU L   3      28.850  28.717  35.453  1.00 35.19           C  
ATOM     28  C   LEU L   3      32.589  27.218  33.804  1.00 36.10           C  
ATOM     29  O   LEU L   3      32.754  26.210  33.121  1.00 40.50           O  
ATOM     30  N   THR L   4      33.579  27.749  34.546  1.00 33.35           N  
ATOM     31  CA  THR L   4      34.894  27.180  34.481  1.00 33.19           C  
ATOM     32  CB  THR L   4      35.970  28.215  34.316  1.00 40.60           C  
ATOM     33  OG1 THR L   4      35.759  28.958  33.125  1.00 47.36           O  
ATOM     34  CG2 THR L   4      37.335  27.511  34.263  1.00 40.00           C  
ATOM     35  C   THR L   4      35.170  26.465  35.765  1.00 32.25           C  
ATOM     36  O   THR L   4      35.035  27.033  36.847  1.00 32.21           O  
ATOM     37  N   GLN L   5      35.562  25.179  35.665  1.00 31.77           N  
ATOM     38  CA  GLN L   5      35.884  24.388  36.821  1.00 30.77           C  
ATOM     39  CB  GLN L   5      34.946  23.183  37.012  1.00 28.14           C  
ATOM     40  CG  GLN L   5      33.489  23.565  37.269  1.00 28.59           C  
ATOM     41  CD  GLN L   5      32.685  22.280  37.424  1.00 29.57           C  
ATOM     42  OE1 GLN L   5      31.641  22.105  36.797  1.00 30.05           O  
ATOM     43  NE2 GLN L   5      33.177  21.355  38.292  1.00 26.94           N  
ATOM     44  C   GLN L   5      37.245  23.814  36.588  1.00 32.77           C  
ATOM     45  O   GLN L   5      37.652  23.618  35.444  1.00 34.34           O  
ATOM     46  N   PRO L   6      37.979  23.555  37.637  1.00 33.07           N  
ATOM     47  CA  PRO L   6      39.268  22.937  37.509  1.00 33.91           C  
ATOM     48  CD  PRO L   6      37.807  24.226  38.912  1.00 33.73           C  
ATOM     49  CB  PRO L   6      39.964  23.119  38.860  1.00 35.17           C  
ATOM     50  CG  PRO L   6      38.832  23.530  39.823  1.00 34.67           C  
ATOM     51  C   PRO L   6      39.036  21.513  37.127  1.00 33.83           C  
ATOM     52  O   PRO L   6      38.069  20.926  37.611  1.00 34.64           O  
ATOM     53  N   PRO L   7      39.857  20.953  36.287  1.00 32.97           N  
ATOM     54  CA  PRO L   7      39.639  19.594  35.882  1.00 31.98           C  
ATOM     55  CD  PRO L   7      40.516  21.732  35.251  1.00 32.55           C  
ATOM     56  CB  PRO L   7      40.544  19.373  34.672  1.00 32.91           C  
ATOM     57  CG  PRO L   7      40.676  20.776  34.056  1.00 34.74           C  
ATOM     58  C   PRO L   7      39.852  18.604  36.983  1.00 32.65           C  
ATOM     59  O   PRO L   7      39.221  17.548  36.949  1.00 34.98           O  
ATOM     60  N   SER L   8      40.731  18.899  37.961  1.00 32.21           N  
ATOM     61  CA  SER L   8      40.950  17.885  38.950  1.00 35.26           C  
ATOM     62  CB  SER L   8      42.059  16.899  38.537  1.00 35.77           C  
ATOM     63  OG  SER L   8      42.243  15.913  39.539  1.00 43.43           O  
ATOM     64  C   SER L   8      41.353  18.521  40.245  1.00 34.70           C  
ATOM     65  O   SER L   8      41.986  19.577  40.272  1.00 36.41           O  
ATOM     66  N   VAL L   9      40.958  17.879  41.366  1.00 32.85           N  
ATOM     67  CA  VAL L   9      41.318  18.314  42.688  1.00 34.11           C  
ATOM     68  CB  VAL L   9      40.165  18.930  43.433  1.00 34.36           C  
ATOM     69  CG1 VAL L   9      40.595  19.203  44.882  1.00 35.37           C  
ATOM     70  CG2 VAL L   9      39.706  20.185  42.670  1.00 31.90           C  
ATOM     71  C   VAL L   9      41.726  17.083  43.448  1.00 37.72           C  
ATOM     72  O   VAL L   9      41.046  16.060  43.384  1.00 36.39           O  
ATOM     73  N   SER L  10      42.847  17.142  44.199  1.00 39.44           N  
ATOM     74  CA  SER L  10      43.271  15.969  44.918  1.00 39.43           C  
ATOM     75  CB  SER L  10      44.596  15.372  44.411  1.00 41.15           C  
ATOM     76  OG  SER L  10      44.441  14.877  43.089  1.00 45.24           O  
ATOM     77  C   SER L  10      43.491  16.318  46.358  1.00 41.35           C  
ATOM     78  O   SER L  10      43.962  17.407  46.683  1.00 43.74           O  
ATOM     79  N   VAL L  11      43.140  15.383  47.265  1.00 38.82           N  
ATOM     80  CA  VAL L  11      43.341  15.598  48.671  1.00 39.49           C  
ATOM     81  CB  VAL L  11      42.138  16.163  49.371  1.00 41.75           C  
ATOM     82  CG1 VAL L  11      41.864  17.575  48.828  1.00 44.23           C  
ATOM     83  CG2 VAL L  11      40.962  15.191  49.177  1.00 40.98           C  
ATOM     84  C   VAL L  11      43.623  14.278  49.322  1.00 39.02           C  
ATOM     85  O   VAL L  11      43.311  13.219  48.781  1.00 40.44           O  
ATOM     86  N   SER L  12      44.268  14.317  50.507  1.00 38.32           N  
ATOM     87  CA  SER L  12      44.495  13.125  51.272  1.00 40.03           C  
ATOM     88  CB  SER L  12      45.682  13.230  52.244  1.00 42.92           C  
ATOM     89  OG  SER L  12      46.893  13.368  51.515  1.00 42.19           O  
ATOM     90  C   SER L  12      43.254  12.914  52.077  1.00 40.68           C  
ATOM     91  O   SER L  12      42.441  13.825  52.219  1.00 39.66           O  
ATOM     92  N   PRO L  13      43.073  11.746  52.618  1.00 40.77           N  
ATOM     93  CA  PRO L  13      41.869  11.504  53.356  1.00 40.58           C  
ATOM     94  CD  PRO L  13      43.592  10.536  52.001  1.00 42.96           C  
ATOM     95  CB  PRO L  13      41.828   9.997  53.590  1.00 42.52           C  
ATOM     96  CG  PRO L  13      42.601   9.424  52.386  1.00 42.27           C  
ATOM     97  C   PRO L  13      41.828  12.332  54.599  1.00 42.08           C  
ATOM     98  O   PRO L  13      42.860  12.478  55.251  1.00 43.85           O  
ATOM     99  N   GLY L  14      40.648  12.888  54.942  1.00 41.34           N  
ATOM    100  CA  GLY L  14      40.514  13.653  56.145  1.00 41.86           C  
ATOM    101  C   GLY L  14      40.740  15.107  55.851  1.00 43.07           C  
ATOM    102  O   GLY L  14      40.411  15.962  56.672  1.00 46.27           O  
ATOM    103  N   GLN L  15      41.305  15.438  54.673  1.00 39.90           N  
ATOM    104  CA  GLN L  15      41.542  16.819  54.353  1.00 39.41           C  
ATOM    105  CB  GLN L  15      42.697  17.057  53.365  1.00 40.98           C  
ATOM    106  CG  GLN L  15      44.075  16.757  53.958  1.00 49.42           C  
ATOM    107  CD  GLN L  15      45.123  17.150  52.928  1.00 54.45           C  
ATOM    108  OE1 GLN L  15      44.803  17.462  51.782  1.00 53.70           O  
ATOM    109  NE2 GLN L  15      46.417  17.149  53.348  1.00 56.99           N  
ATOM    110  C   GLN L  15      40.297  17.390  53.752  1.00 39.84           C  
ATOM    111  O   GLN L  15      39.333  16.671  53.502  1.00 40.23           O  
ATOM    112  N   THR L  16      40.281  18.722  53.527  1.00 35.44           N  
ATOM    113  CA  THR L  16      39.115  19.360  52.981  1.00 35.20           C  
ATOM    114  CB  THR L  16      38.767  20.651  53.663  1.00 34.86           C  
ATOM    115  OG1 THR L  16      38.524  20.426  55.044  1.00 36.78           O  
ATOM    116  CG2 THR L  16      37.515  21.245  52.996  1.00 31.95           C  
ATOM    117  C   THR L  16      39.367  19.672  51.537  1.00 34.95           C  
ATOM    118  O   THR L  16      40.412  20.210  51.174  1.00 37.47           O  
ATOM    119  N   ALA L  17      38.388  19.335  50.671  1.00 32.00           N  
ATOM    120  CA  ALA L  17      38.526  19.575  49.263  1.00 30.80           C  
ATOM    121  CB  ALA L  17      38.059  18.394  48.392  1.00 30.25           C  
ATOM    122  C   ALA L  17      37.677  20.753  48.904  1.00 31.77           C  
ATOM    123  O   ALA L  17      36.559  20.906  49.395  1.00 33.40           O  
ATOM    124  N   SER L  18      38.212  21.639  48.038  1.00 32.64           N  
ATOM    125  CA  SER L  18      37.462  22.791  47.631  1.00 29.24           C  
ATOM    126  CB  SER L  18      38.107  24.123  48.050  1.00 30.75           C  
ATOM    127  OG  SER L  18      38.180  24.207  49.466  1.00  0.00           O  
ATOM    128  C   SER L  18      37.408  22.784  46.136  1.00 32.77           C  
ATOM    129  O   SER L  18      38.437  22.708  45.468  1.00 36.38           O  
ATOM    130  N   ILE L  19      36.187  22.878  45.575  1.00 30.40           N  
ATOM    131  CA  ILE L  19      36.019  22.865  44.151  1.00 28.71           C  
ATOM    132  CB  ILE L  19      35.135  21.745  43.708  1.00 29.21           C  
ATOM    133  CG1 ILE L  19      35.777  20.417  44.138  1.00 30.27           C  
ATOM    134  CG2 ILE L  19      34.900  21.865  42.190  1.00 29.97           C  
ATOM    135  CD1 ILE L  19      34.817  19.235  44.117  1.00 34.06           C  
ATOM    136  C   ILE L  19      35.366  24.156  43.769  1.00 29.09           C  
ATOM    137  O   ILE L  19      34.321  24.518  44.306  1.00 30.63           O  
ATOM    138  N   THR L  20      35.965  24.879  42.804  1.00 28.63           N  
ATOM    139  CA  THR L  20      35.454  26.172  42.452  1.00 27.93           C  
ATOM    140  CB  THR L  20      36.529  27.216  42.344  1.00 30.55           C  
ATOM    141  OG1 THR L  20      37.435  26.876  41.303  1.00 31.45           O  
ATOM    142  CG2 THR L  20      37.272  27.309  43.687  1.00 31.19           C  
ATOM    143  C   THR L  20      34.774  26.112  41.122  1.00 29.03           C  
ATOM    144  O   THR L  20      35.079  25.272  40.277  1.00 29.57           O  
ATOM    145  N   CYS L  21      33.786  27.010  40.933  1.00 30.08           N  
ATOM    146  CA  CYS L  21      33.081  27.134  39.689  1.00 29.93           C  
ATOM    147  CB  CYS L  21      31.636  26.586  39.767  1.00 29.82           C  
ATOM    148  SG  CYS L  21      30.710  26.682  38.200  1.00 36.42           S  
ATOM    149  C   CYS L  21      33.060  28.605  39.406  1.00 32.07           C  
ATOM    150  O   CYS L  21      32.430  29.376  40.126  1.00 34.83           O  
ATOM    151  N   SER L  22      33.753  29.039  38.337  1.00 31.41           N  
ATOM    152  CA  SER L  22      33.875  30.450  38.105  1.00 32.94           C  
ATOM    153  CB  SER L  22      35.325  30.877  37.830  1.00 24.24           C  
ATOM    154  OG  SER L  22      35.392  32.276  37.612  1.00 30.02           O  
ATOM    155  C   SER L  22      33.052  30.865  36.932  1.00 34.95           C  
ATOM    156  O   SER L  22      32.872  30.104  35.983  1.00 37.33           O  
ATOM    157  N   GLY L  23      32.468  32.068  36.966  1.00 44.08           N  
ATOM    158  CA  GLY L  23      31.704  32.534  35.849  1.00 45.10           C  
ATOM    159  C   GLY L  23      31.531  34.013  36.017  1.00 49.48           C  
ATOM    160  O   GLY L  23      31.750  34.545  37.105  1.00 49.45           O  
ATOM    161  N   ASP L  24      31.095  34.724  34.950  1.00 53.28           N  
ATOM    162  CA  ASP L  24      31.130  36.158  35.055  1.00 58.44           C  
ATOM    163  CB  ASP L  24      30.970  36.952  33.735  1.00 62.35           C  
ATOM    164  CG  ASP L  24      29.554  36.922  33.174  1.00 75.12           C  
ATOM    165  OD1 ASP L  24      28.748  36.033  33.545  1.00 72.03           O  
ATOM    166  OD2 ASP L  24      29.253  37.822  32.346  1.00 81.40           O1-
ATOM    167  C   ASP L  24      30.200  36.731  36.092  1.00 64.71           C  
ATOM    168  O   ASP L  24      30.649  37.522  36.915  1.00 65.54           O  
ATOM    169  N   LYS L  25      28.897  36.385  36.125  1.00 52.39           N  
ATOM    170  CA  LYS L  25      28.090  36.957  37.175  1.00 53.11           C  
ATOM    171  CB  LYS L  25      26.876  37.776  36.697  1.00 56.54           C  
ATOM    172  CG  LYS L  25      27.214  39.011  35.860  1.00 73.58           C  
ATOM    173  CD  LYS L  25      27.428  38.701  34.380  1.00 82.39           C  
ATOM    174  CE  LYS L  25      26.242  39.131  33.513  1.00 88.86           C  
ATOM    175  NZ  LYS L  25      24.975  38.699  34.144  1.00 94.25           N1+
ATOM    176  C   LYS L  25      27.509  35.815  37.935  1.00 54.71           C  
ATOM    177  O   LYS L  25      26.296  35.705  38.092  1.00 59.09           O  
ATOM    178  N   LEU L  26      28.382  34.954  38.469  1.00 50.54           N  
ATOM    179  CA  LEU L  26      27.940  33.767  39.134  1.00 51.12           C  
ATOM    180  CB  LEU L  26      29.098  32.806  39.452  1.00 47.29           C  
ATOM    181  CG  LEU L  26      28.640  31.424  39.953  1.00 48.59           C  
ATOM    182  CD1 LEU L  26      27.718  30.743  38.928  1.00 46.91           C  
ATOM    183  CD2 LEU L  26      29.847  30.544  40.310  1.00 49.28           C  
ATOM    184  C   LEU L  26      27.214  34.111  40.403  1.00 52.51           C  
ATOM    185  O   LEU L  26      26.233  33.462  40.759  1.00 52.00           O  
ATOM    186  N   GLY L  27      27.662  35.163  41.111  1.00 51.87           N  
ATOM    187  CA  GLY L  27      27.088  35.507  42.377  1.00 57.12           C  
ATOM    188  C   GLY L  27      25.634  35.776  42.178  1.00 64.01           C  
ATOM    189  O   GLY L  27      24.830  35.499  43.066  1.00 66.16           O  
ATOM    190  N   ASP L  28      25.273  36.349  41.014  1.00 67.35           N  
ATOM    191  CA  ASP L  28      23.911  36.655  40.676  1.00 69.93           C  
ATOM    192  CB  ASP L  28      23.771  37.319  39.295  1.00 77.78           C  
ATOM    193  CG  ASP L  28      24.415  38.689  39.333  1.00 89.00           C  
ATOM    194  OD1 ASP L  28      24.577  39.231  40.457  1.00 89.46           O  
ATOM    195  OD2 ASP L  28      24.753  39.214  38.240  1.00 92.49           O1-
ATOM    196  C   ASP L  28      23.095  35.413  40.579  1.00 69.11           C  
ATOM    197  O   ASP L  28      21.937  35.396  40.987  1.00 67.44           O  
ATOM    198  N   LYS L  29      23.670  34.329  40.027  1.00 65.88           N  
ATOM    199  CA  LYS L  29      22.901  33.149  39.744  1.00 61.11           C  
ATOM    200  CB  LYS L  29      23.399  32.402  38.492  1.00 50.44           C  
ATOM    201  CG  LYS L  29      23.462  33.242  37.209  1.00 47.66           C  
ATOM    202  CD  LYS L  29      24.348  32.604  36.131  1.00 48.15           C  
ATOM    203  CE  LYS L  29      24.634  33.503  34.920  1.00 50.55           C  
ATOM    204  NZ  LYS L  29      23.842  33.071  33.740  1.00 52.85           N1+
ATOM    205  C   LYS L  29      22.988  32.174  40.875  1.00 63.83           C  
ATOM    206  O   LYS L  29      23.921  32.187  41.679  1.00 51.42           O  
ATOM    207  N   TYR L  30      21.974  31.296  40.981  1.00 49.38           N  
ATOM    208  CA  TYR L  30      22.071  30.291  41.990  1.00 48.65           C  
ATOM    209  CB  TYR L  30      20.717  29.892  42.587  1.00 50.36           C  
ATOM    210  CG  TYR L  30      20.307  31.068  43.406  1.00 53.68           C  
ATOM    211  CD1 TYR L  30      20.711  31.169  44.717  1.00 55.31           C  
ATOM    212  CD2 TYR L  30      19.548  32.082  42.863  1.00 55.75           C  
ATOM    213  CE1 TYR L  30      20.345  32.250  45.483  1.00 57.81           C  
ATOM    214  CE2 TYR L  30      19.179  33.167  43.625  1.00 58.27           C  
ATOM    215  CZ  TYR L  30      19.576  33.250  44.939  1.00 65.54           C  
ATOM    216  OH  TYR L  30      19.202  34.356  45.730  1.00 71.92           O  
ATOM    217  C   TYR L  30      22.742  29.113  41.348  1.00 49.05           C  
ATOM    218  O   TYR L  30      22.358  28.702  40.253  1.00 48.30           O  
ATOM    219  N   ALA L  31      23.800  28.565  42.001  1.00 25.66           N  
ATOM    220  CA  ALA L  31      24.513  27.455  41.443  1.00 24.11           C  
ATOM    221  CB  ALA L  31      26.043  27.584  41.560  1.00 24.81           C  
ATOM    222  C   ALA L  31      24.113  26.206  42.164  1.00 27.13           C  
ATOM    223  O   ALA L  31      23.794  26.222  43.355  1.00 25.58           O  
ATOM    224  N   CYS L  32      24.099  25.083  41.420  1.00 26.04           N  
ATOM    225  CA  CYS L  32      23.752  23.802  41.964  0.90 24.08           C  
ATOM    226  CB  CYS L  32      22.531  23.166  41.281  0.90 22.64           C  
ATOM    227  SG  CYS L  32      21.046  24.207  41.345  0.75 13.28           S  
ATOM    228  C   CYS L  32      24.897  22.889  41.667  1.00 23.07           C  
ATOM    229  O   CYS L  32      25.622  23.091  40.693  1.00 24.46           O  
ATOM    230  N   TRP L  33      25.084  21.849  42.504  1.00 20.63           N  
ATOM    231  CA  TRP L  33      26.180  20.951  42.291  1.00 22.58           C  
ATOM    232  CB  TRP L  33      27.221  21.002  43.421  1.00 21.77           C  
ATOM    233  CG  TRP L  33      27.929  22.332  43.525  1.00 23.99           C  
ATOM    234  CD2 TRP L  33      29.187  22.639  42.903  1.00 25.87           C  
ATOM    235  CD1 TRP L  33      27.546  23.458  44.194  1.00 24.18           C  
ATOM    236  NE1 TRP L  33      28.484  24.448  44.027  1.00 25.21           N  
ATOM    237  CE2 TRP L  33      29.501  23.957  43.235  1.00 27.04           C  
ATOM    238  CE3 TRP L  33      30.014  21.885  42.118  1.00 24.04           C  
ATOM    239  CZ2 TRP L  33      30.651  24.544  42.786  1.00 28.33           C  
ATOM    240  CZ3 TRP L  33      31.171  22.479  41.668  1.00 24.50           C  
ATOM    241  CH2 TRP L  33      31.483  23.783  41.996  1.00 27.73           C  
ATOM    242  C   TRP L  33      25.665  19.547  42.201  1.00 22.23           C  
ATOM    243  O   TRP L  33      24.740  19.157  42.913  1.00 22.12           O  
ATOM    244  N   TYR L  34      26.281  18.748  41.304  1.00 21.91           N  
ATOM    245  CA  TYR L  34      25.892  17.378  41.108  1.00 22.51           C  
ATOM    246  CB  TYR L  34      25.387  17.072  39.686  1.00 22.49           C  
ATOM    247  CG  TYR L  34      24.166  17.883  39.427  1.00 21.70           C  
ATOM    248  CD1 TYR L  34      22.925  17.402  39.765  1.00 21.40           C  
ATOM    249  CD2 TYR L  34      24.259  19.129  38.857  1.00 21.88           C  
ATOM    250  CE1 TYR L  34      21.794  18.146  39.528  1.00 21.87           C  
ATOM    251  CE2 TYR L  34      23.129  19.876  38.617  1.00 23.98           C  
ATOM    252  CZ  TYR L  34      21.892  19.385  38.951  1.00 22.17           C  
ATOM    253  OH  TYR L  34      20.731  20.148  38.707  1.00 21.45           O  
ATOM    254  C   TYR L  34      27.107  16.524  41.306  1.00 23.11           C  
ATOM    255  O   TYR L  34      28.224  16.897  40.939  1.00 23.32           O  
ATOM    256  N   GLN L  35      26.905  15.341  41.920  1.00 22.12           N  
ATOM    257  CA  GLN L  35      27.977  14.415  42.136  1.00 23.00           C  
ATOM    258  CB  GLN L  35      28.005  13.846  43.565  1.00 24.23           C  
ATOM    259  CG  GLN L  35      29.143  12.856  43.826  1.00 22.77           C  
ATOM    260  CD  GLN L  35      28.988  12.340  45.248  1.00 26.26           C  
ATOM    261  OE1 GLN L  35      27.909  11.909  45.650  1.00 30.24           O  
ATOM    262  NE2 GLN L  35      30.092  12.391  46.042  1.00 27.44           N  
ATOM    263  C   GLN L  35      27.743  13.259  41.224  1.00 24.88           C  
ATOM    264  O   GLN L  35      26.637  12.723  41.153  1.00 24.72           O  
ATOM    265  N   GLN L  36      28.782  12.858  40.469  1.00 22.78           N  
ATOM    266  CA  GLN L  36      28.617  11.712  39.626  1.00 23.50           C  
ATOM    267  CB  GLN L  36      28.650  12.038  38.118  1.00 25.14           C  
ATOM    268  CG  GLN L  36      28.400  10.813  37.231  1.00 30.07           C  
ATOM    269  CD  GLN L  36      28.320  11.266  35.780  1.00 33.80           C  
ATOM    270  OE1 GLN L  36      29.095  12.109  35.331  1.00 34.54           O  
ATOM    271  NE2 GLN L  36      27.345  10.693  35.022  1.00 26.76           N  
ATOM    272  C   GLN L  36      29.743  10.767  39.926  1.00 25.86           C  
ATOM    273  O   GLN L  36      30.909  11.072  39.678  1.00 26.32           O  
ATOM    274  N   LYS L  37      29.410   9.583  40.476  1.00 27.85           N  
ATOM    275  CA  LYS L  37      30.384   8.587  40.824  1.00 31.56           C  
ATOM    276  CB  LYS L  37      29.906   7.667  41.957  1.00 31.85           C  
ATOM    277  CG  LYS L  37      29.713   8.427  43.272  1.00 30.37           C  
ATOM    278  CD  LYS L  37      28.883   7.676  44.313  1.00 31.00           C  
ATOM    279  CE  LYS L  37      28.695   8.456  45.615  1.00 36.02           C  
ATOM    280  NZ  LYS L  37      27.824   7.703  46.543  1.00 37.34           N1+
ATOM    281  C   LYS L  37      30.641   7.772  39.598  1.00 32.89           C  
ATOM    282  O   LYS L  37      29.859   7.801  38.648  1.00 33.44           O  
ATOM    283  N   PRO L  38      31.728   7.052  39.577  1.00 34.18           N  
ATOM    284  CA  PRO L  38      32.037   6.310  38.394  1.00 34.40           C  
ATOM    285  CD  PRO L  38      32.925   7.432  40.310  1.00 34.86           C  
ATOM    286  CB  PRO L  38      33.453   5.777  38.594  1.00 34.62           C  
ATOM    287  CG  PRO L  38      34.100   6.840  39.504  1.00 35.81           C  
ATOM    288  C   PRO L  38      31.001   5.277  38.093  1.00 35.22           C  
ATOM    289  O   PRO L  38      30.651   4.501  38.981  1.00 33.84           O  
ATOM    290  N   GLY L  39      30.507   5.263  36.838  1.00 33.58           N  
ATOM    291  CA  GLY L  39      29.552   4.295  36.381  1.00 34.47           C  
ATOM    292  C   GLY L  39      28.189   4.568  36.954  1.00 38.52           C  
ATOM    293  O   GLY L  39      27.338   3.678  36.947  1.00 41.75           O  
ATOM    294  N   GLN L  40      27.922   5.795  37.449  1.00 35.69           N  
ATOM    295  CA  GLN L  40      26.624   6.018  38.040  1.00 33.93           C  
ATOM    296  CB  GLN L  40      26.669   6.170  39.571  1.00 34.45           C  
ATOM    297  CG  GLN L  40      27.092   4.885  40.289  1.00 38.95           C  
ATOM    298  CD  GLN L  40      27.105   5.150  41.788  1.00 44.84           C  
ATOM    299  OE1 GLN L  40      27.307   4.239  42.589  1.00 50.11           O  
ATOM    300  NE2 GLN L  40      26.883   6.431  42.184  1.00 46.00           N  
ATOM    301  C   GLN L  40      25.991   7.264  37.489  1.00 31.01           C  
ATOM    302  O   GLN L  40      26.624   8.056  36.790  1.00 32.14           O  
ATOM    303  N   SER L  41      24.676   7.430  37.770  1.00 32.50           N  
ATOM    304  CA  SER L  41      23.917   8.586  37.360  1.00 28.64           C  
ATOM    305  CB  SER L  41      22.395   8.353  37.334  1.00 28.03           C  
ATOM    306  OG  SER L  41      22.053   7.383  36.356  1.00 27.66           O  
ATOM    307  C   SER L  41      24.171   9.683  38.354  1.00 30.18           C  
ATOM    308  O   SER L  41      24.534   9.434  39.500  1.00 31.39           O  
ATOM    309  N   PRO L  42      23.967  10.899  37.925  1.00 27.47           N  
ATOM    310  CA  PRO L  42      24.211  12.047  38.770  1.00 25.03           C  
ATOM    311  CD  PRO L  42      24.159  11.207  36.515  1.00 24.28           C  
ATOM    312  CB  PRO L  42      24.262  13.247  37.824  1.00 23.25           C  
ATOM    313  CG  PRO L  42      24.693  12.645  36.474  1.00 25.51           C  
ATOM    314  C   PRO L  42      23.189  12.231  39.854  1.00 26.54           C  
ATOM    315  O   PRO L  42      22.063  11.763  39.695  1.00 28.67           O  
ATOM    316  N   VAL L  43      23.569  12.898  40.970  1.00 26.14           N  
ATOM    317  CA  VAL L  43      22.671  13.209  42.057  1.00 25.14           C  
ATOM    318  CB  VAL L  43      22.827  12.298  43.241  1.00 28.95           C  
ATOM    319  CG1 VAL L  43      22.486  10.866  42.797  1.00 38.71           C  
ATOM    320  CG2 VAL L  43      24.249  12.459  43.809  1.00 34.78           C  
ATOM    321  C   VAL L  43      22.997  14.603  42.535  1.00 22.18           C  
ATOM    322  O   VAL L  43      24.147  15.031  42.470  1.00 23.34           O  
ATOM    323  N   LEU L  44      21.991  15.347  43.045  1.00 23.01           N  
ATOM    324  CA  LEU L  44      22.181  16.713  43.476  1.00 21.15           C  
ATOM    325  CB  LEU L  44      20.880  17.538  43.447  1.00 21.00           C  
ATOM    326  CG  LEU L  44      21.058  19.001  43.898  1.00 28.55           C  
ATOM    327  CD1 LEU L  44      21.893  19.798  42.888  1.00 25.62           C  
ATOM    328  CD2 LEU L  44      19.704  19.662  44.215  1.00 24.01           C  
ATOM    329  C   LEU L  44      22.680  16.761  44.899  1.00 23.73           C  
ATOM    330  O   LEU L  44      22.052  16.206  45.799  1.00 21.85           O  
ATOM    331  N   VAL L  45      23.901  17.318  45.113  1.00 22.61           N  
ATOM    332  CA  VAL L  45      24.500  17.548  46.409  1.00 24.17           C  
ATOM    333  CB  VAL L  45      25.988  17.384  46.373  1.00 23.28           C  
ATOM    334  CG1 VAL L  45      26.286  15.913  46.040  1.00 22.56           C  
ATOM    335  CG2 VAL L  45      26.573  18.373  45.354  1.00 25.05           C  
ATOM    336  C   VAL L  45      24.189  18.889  47.031  1.00 21.43           C  
ATOM    337  O   VAL L  45      24.038  18.989  48.248  1.00 25.55           O  
ATOM    338  N   ILE L  46      24.169  19.975  46.223  1.00 21.77           N  
ATOM    339  CA  ILE L  46      23.953  21.299  46.752  1.00 21.97           C  
ATOM    340  CB  ILE L  46      25.230  22.076  46.907  1.00 23.27           C  
ATOM    341  CG1 ILE L  46      26.148  21.403  47.940  1.00 21.31           C  
ATOM    342  CG2 ILE L  46      24.863  23.525  47.261  1.00 21.42           C  
ATOM    343  CD1 ILE L  46      25.550  21.348  49.345  1.00 17.89           C  
ATOM    344  C   ILE L  46      23.096  22.072  45.794  1.00 23.81           C  
ATOM    345  O   ILE L  46      23.242  21.947  44.579  1.00 24.15           O  
ATOM    346  N   TYR L  47      22.159  22.885  46.327  1.00 22.59           N  
ATOM    347  CA  TYR L  47      21.346  23.711  45.482  1.00 22.66           C  
ATOM    348  CB  TYR L  47      19.959  23.119  45.161  1.00 23.92           C  
ATOM    349  CG  TYR L  47      19.245  22.798  46.425  1.00 25.99           C  
ATOM    350  CD1 TYR L  47      19.462  21.593  47.041  1.00 26.45           C  
ATOM    351  CD2 TYR L  47      18.370  23.681  47.007  1.00 27.08           C  
ATOM    352  CE1 TYR L  47      18.819  21.264  48.208  1.00 30.87           C  
ATOM    353  CE2 TYR L  47      17.719  23.361  48.175  1.00 29.09           C  
ATOM    354  CZ  TYR L  47      17.943  22.149  48.780  1.00 31.41           C  
ATOM    355  OH  TYR L  47      17.280  21.815  49.978  1.00 37.67           O  
ATOM    356  C   TYR L  47      21.197  25.053  46.133  1.00 25.75           C  
ATOM    357  O   TYR L  47      21.381  25.193  47.341  1.00 26.90           O  
ATOM    358  N   GLN L  48      20.866  26.052  45.282  1.00 14.95           N  
ATOM    359  CA  GLN L  48      20.674  27.413  45.684  1.00 15.32           C  
ATOM    360  CB  GLN L  48      19.473  27.636  46.626  1.00 17.49           C  
ATOM    361  CG  GLN L  48      18.105  27.421  45.974  1.00 19.51           C  
ATOM    362  CD  GLN L  48      17.030  27.767  47.001  1.00 27.91           C  
ATOM    363  OE1 GLN L  48      17.331  28.058  48.157  1.00 22.17           O  
ATOM    364  NE2 GLN L  48      15.741  27.748  46.569  1.00 34.71           N  
ATOM    365  C   GLN L  48      21.905  27.876  46.387  1.00 16.50           C  
ATOM    366  O   GLN L  48      21.847  28.553  47.411  1.00 16.83           O  
ATOM    367  N   ASP L  49      23.061  27.491  45.833  1.00 13.31           N  
ATOM    368  CA  ASP L  49      24.363  27.893  46.272  1.00 14.29           C  
ATOM    369  CB  ASP L  49      24.503  29.416  46.470  1.00 15.51           C  
ATOM    370  CG  ASP L  49      24.565  30.050  45.089  1.00 17.53           C  
ATOM    371  OD1 ASP L  49      25.230  29.447  44.205  1.00 14.17           O  
ATOM    372  OD2 ASP L  49      23.946  31.128  44.895  1.00 18.44           O1-
ATOM    373  C   ASP L  49      24.776  27.244  47.563  1.00 13.15           C  
ATOM    374  O   ASP L  49      25.958  26.942  47.702  1.00 12.99           O  
ATOM    375  N   SER L  50      23.854  26.898  48.495  0.85 11.60           N  
ATOM    376  CA  SER L  50      24.396  26.381  49.730  0.85 14.59           C  
ATOM    377  CB  SER L  50      24.770  27.494  50.728  0.85 15.48           C  
ATOM    378  OG  SER L  50      23.598  28.140  51.209  0.85 20.81           O  
ATOM    379  C   SER L  50      23.431  25.483  50.465  0.85 16.17           C  
ATOM    380  O   SER L  50      23.710  25.066  51.589  0.85 17.90           O  
ATOM    381  N   LYS L  51      22.288  25.133  49.854  1.00 24.72           N  
ATOM    382  CA  LYS L  51      21.267  24.331  50.479  1.00 23.45           C  
ATOM    383  CB  LYS L  51      19.898  24.514  49.805  1.00 25.66           C  
ATOM    384  CG  LYS L  51      19.292  25.916  49.860  1.00 29.28           C  
ATOM    385  CD  LYS L  51      18.715  26.311  51.217  1.00 24.33           C  
ATOM    386  CE  LYS L  51      17.892  27.597  51.147  1.00 24.85           C  
ATOM    387  NZ  LYS L  51      16.911  27.633  52.252  1.00 26.74           N1+
ATOM    388  C   LYS L  51      21.586  22.882  50.266  1.00 26.91           C  
ATOM    389  O   LYS L  51      22.010  22.486  49.181  1.00 28.16           O  
ATOM    390  N   ARG L  52      21.352  22.038  51.294  1.00 25.92           N  
ATOM    391  CA  ARG L  52      21.606  20.634  51.122  0.90 24.94           C  
ATOM    392  CB  ARG L  52      22.353  19.953  52.281  0.90 26.71           C  
ATOM    393  CG  ARG L  52      23.826  20.342  52.406  0.90 30.73           C  
ATOM    394  CD  ARG L  52      24.608  19.399  53.320  0.90 34.66           C  
ATOM    395  NE  ARG L  52      23.859  19.317  54.606  0.90 35.71           N  
ATOM    396  CZ  ARG L  52      24.085  20.240  55.585  0.90 37.55           C  
ATOM    397  NH1 ARG L  52      25.023  21.212  55.397  0.90 32.68           N1+
ATOM    398  NH2 ARG L  52      23.372  20.188  56.747  0.90 35.63           N  
ATOM    399  C   ARG L  52      20.297  19.921  51.002  1.00 28.49           C  
ATOM    400  O   ARG L  52      19.341  20.180  51.733  1.00 29.15           O  
ATOM    401  N   PRO L  53      20.260  19.025  50.055  1.00 27.35           N  
ATOM    402  CA  PRO L  53      19.098  18.207  49.849  1.00 28.54           C  
ATOM    403  CD  PRO L  53      21.031  19.200  48.835  1.00 26.10           C  
ATOM    404  CB  PRO L  53      19.281  17.559  48.477  1.00 25.74           C  
ATOM    405  CG  PRO L  53      20.200  18.536  47.726  1.00 25.63           C  
ATOM    406  C   PRO L  53      19.072  17.215  50.961  1.00 30.98           C  
ATOM    407  O   PRO L  53      20.119  16.968  51.556  1.00 30.60           O  
ATOM    408  N   SER L  54      17.902  16.633  51.280  1.00 32.03           N  
ATOM    409  CA  SER L  54      17.921  15.698  52.362  1.00 32.44           C  
ATOM    410  CB  SER L  54      16.523  15.241  52.816  1.00 38.14           C  
ATOM    411  OG  SER L  54      16.630  14.331  53.902  1.00 49.41           O  
ATOM    412  C   SER L  54      18.685  14.501  51.893  1.00 31.49           C  
ATOM    413  O   SER L  54      18.617  14.124  50.723  1.00 34.06           O  
ATOM    414  N   GLY L  55      19.452  13.878  52.811  1.00 31.70           N  
ATOM    415  CA  GLY L  55      20.192  12.697  52.475  1.00 33.10           C  
ATOM    416  C   GLY L  55      21.630  13.031  52.207  1.00 35.83           C  
ATOM    417  O   GLY L  55      22.461  12.127  52.121  1.00 36.34           O  
ATOM    418  N   ILE L  56      21.976  14.328  52.081  1.00 32.17           N  
ATOM    419  CA  ILE L  56      23.343  14.676  51.801  1.00 30.44           C  
ATOM    420  CB  ILE L  56      23.481  15.870  50.896  1.00 29.07           C  
ATOM    421  CG1 ILE L  56      22.792  15.601  49.547  1.00 30.27           C  
ATOM    422  CG2 ILE L  56      24.980  16.187  50.751  1.00 26.81           C  
ATOM    423  CD1 ILE L  56      23.380  14.414  48.781  1.00 25.38           C  
ATOM    424  C   ILE L  56      24.007  14.998  53.109  1.00 30.62           C  
ATOM    425  O   ILE L  56      23.462  15.729  53.934  1.00 31.31           O  
ATOM    426  N   PRO L  57      25.181  14.462  53.320  1.00 31.21           N  
ATOM    427  CA  PRO L  57      25.904  14.626  54.557  1.00 29.58           C  
ATOM    428  CD  PRO L  57      25.680  13.350  52.532  1.00 28.27           C  
ATOM    429  CB  PRO L  57      27.034  13.592  54.524  1.00 31.48           C  
ATOM    430  CG  PRO L  57      27.109  13.139  53.053  1.00 28.48           C  
ATOM    431  C   PRO L  57      26.371  16.030  54.798  1.00 29.55           C  
ATOM    432  O   PRO L  57      26.596  16.772  53.844  1.00 28.85           O  
ATOM    433  N   GLU L  58      26.559  16.382  56.085  1.00 30.36           N  
ATOM    434  CA  GLU L  58      26.928  17.692  56.550  1.00 32.26           C  
ATOM    435  CB  GLU L  58      27.052  17.789  58.080  1.00 34.90           C  
ATOM    436  CG  GLU L  58      25.710  17.805  58.814  1.00 42.13           C  
ATOM    437  CD  GLU L  58      25.174  16.384  58.904  1.00 50.48           C  
ATOM    438  OE1 GLU L  58      25.890  15.445  58.462  1.00 55.26           O  
ATOM    439  OE2 GLU L  58      24.037  16.224  59.421  1.00 47.14           O1-
ATOM    440  C   GLU L  58      28.259  18.065  55.985  1.00 31.95           C  
ATOM    441  O   GLU L  58      28.587  19.246  55.883  1.00 35.22           O  
ATOM    442  N   ARG L  59      29.067  17.059  55.616  1.00 31.47           N  
ATOM    443  CA  ARG L  59      30.398  17.279  55.129  1.00 27.06           C  
ATOM    444  CB  ARG L  59      31.112  15.971  54.725  1.00 33.10           C  
ATOM    445  CG  ARG L  59      31.522  15.118  55.928  1.00 37.10           C  
ATOM    446  CD  ARG L  59      32.459  13.944  55.614  1.00 42.40           C  
ATOM    447  NE  ARG L  59      31.649  12.755  55.220  1.00 38.67           N  
ATOM    448  CZ  ARG L  59      31.412  12.471  53.907  1.00 36.13           C  
ATOM    449  NH1 ARG L  59      31.862  13.315  52.936  1.00 36.81           N1+
ATOM    450  NH2 ARG L  59      30.744  11.332  53.560  1.00 36.28           N  
ATOM    451  C   ARG L  59      30.358  18.167  53.920  1.00 25.90           C  
ATOM    452  O   ARG L  59      31.288  18.944  53.698  1.00 26.18           O  
ATOM    453  N   PHE L  60      29.302  18.062  53.090  1.00 29.83           N  
ATOM    454  CA  PHE L  60      29.220  18.860  51.896  1.00 28.20           C  
ATOM    455  CB  PHE L  60      28.314  18.226  50.826  1.00 28.69           C  
ATOM    456  CG  PHE L  60      28.981  17.000  50.306  1.00 31.22           C  
ATOM    457  CD1 PHE L  60      29.013  15.836  51.037  1.00 29.55           C  
ATOM    458  CD2 PHE L  60      29.568  17.009  49.067  1.00 30.46           C  
ATOM    459  CE1 PHE L  60      29.630  14.708  50.546  1.00 29.75           C  
ATOM    460  CE2 PHE L  60      30.184  15.885  48.571  1.00 29.84           C  
ATOM    461  CZ  PHE L  60      30.221  14.729  49.308  1.00 29.61           C  
ATOM    462  C   PHE L  60      28.642  20.214  52.213  1.00 27.79           C  
ATOM    463  O   PHE L  60      27.616  20.319  52.882  1.00 28.13           O  
ATOM    464  N   SER L  61      29.300  21.298  51.736  1.00 26.27           N  
ATOM    465  CA  SER L  61      28.793  22.631  51.958  1.00 27.01           C  
ATOM    466  CB  SER L  61      29.435  23.360  53.152  1.00 27.54           C  
ATOM    467  OG  SER L  61      30.800  23.638  52.882  1.00 33.63           O  
ATOM    468  C   SER L  61      29.074  23.462  50.738  1.00 28.96           C  
ATOM    469  O   SER L  61      30.023  23.202  49.999  1.00 27.46           O  
ATOM    470  N   GLY L  62      28.257  24.512  50.497  1.00 26.46           N  
ATOM    471  CA  GLY L  62      28.472  25.311  49.319  1.00 26.24           C  
ATOM    472  C   GLY L  62      28.414  26.772  49.672  1.00 29.87           C  
ATOM    473  O   GLY L  62      27.833  27.152  50.687  1.00 29.49           O  
ATOM    474  N   SER L  63      29.042  27.626  48.822  1.00 27.24           N  
ATOM    475  CA  SER L  63      29.032  29.059  49.000  1.00 28.51           C  
ATOM    476  CB  SER L  63      30.214  29.586  49.826  1.00 29.11           C  
ATOM    477  OG  SER L  63      31.425  29.396  49.111  1.00 39.12           O  
ATOM    478  C   SER L  63      29.138  29.711  47.646  1.00 31.84           C  
ATOM    479  O   SER L  63      29.645  29.108  46.701  1.00 31.64           O  
ATOM    480  N   ASN L  64      28.651  30.969  47.497  1.00 32.98           N  
ATOM    481  CA  ASN L  64      28.746  31.587  46.194  1.00 32.96           C  
ATOM    482  CB  ASN L  64      27.512  31.286  45.321  1.00 32.43           C  
ATOM    483  CG  ASN L  64      27.763  31.744  43.890  1.00 35.05           C  
ATOM    484  OD1 ASN L  64      28.808  32.308  43.574  1.00 56.08           O  
ATOM    485  ND2 ASN L  64      26.768  31.496  42.998  1.00 46.15           N  
ATOM    486  C   ASN L  64      28.841  33.078  46.313  1.00 37.47           C  
ATOM    487  O   ASN L  64      27.909  33.739  46.765  1.00 39.14           O  
ATOM    488  N   SER L  65      29.967  33.668  45.869  1.00 38.13           N  
ATOM    489  CA  SER L  65      30.032  35.098  45.935  1.00 40.34           C  
ATOM    490  CB  SER L  65      30.749  35.638  47.184  1.00 42.88           C  
ATOM    491  OG  SER L  65      32.134  35.327  47.129  1.00 48.54           O  
ATOM    492  C   SER L  65      30.797  35.595  44.757  1.00 40.75           C  
ATOM    493  O   SER L  65      31.727  34.953  44.276  1.00 40.43           O  
ATOM    494  N   GLY L  66      30.398  36.770  44.245  1.00 39.64           N  
ATOM    495  CA  GLY L  66      31.130  37.374  43.179  1.00 39.17           C  
ATOM    496  C   GLY L  66      31.211  36.435  42.025  1.00 39.11           C  
ATOM    497  O   GLY L  66      30.209  35.914  41.546  1.00 37.42           O  
ATOM    498  N   ASN L  67      32.443  36.257  41.518  1.00 38.64           N  
ATOM    499  CA  ASN L  67      32.735  35.437  40.381  1.00 39.26           C  
ATOM    500  CB  ASN L  67      34.063  35.799  39.702  1.00 40.01           C  
ATOM    501  CG  ASN L  67      33.782  37.061  38.899  1.00 63.07           C  
ATOM    502  OD1 ASN L  67      32.669  37.262  38.412  1.00 59.72           O  
ATOM    503  ND2 ASN L  67      34.811  37.937  38.755  1.00 64.99           N  
ATOM    504  C   ASN L  67      32.714  33.966  40.670  1.00 40.06           C  
ATOM    505  O   ASN L  67      32.525  33.175  39.749  1.00 41.75           O  
ATOM    506  N   THR L  68      32.941  33.521  41.922  1.00 36.86           N  
ATOM    507  CA  THR L  68      33.070  32.095  42.038  1.00 36.41           C  
ATOM    508  CB  THR L  68      34.455  31.699  42.456  1.00 39.73           C  
ATOM    509  OG1 THR L  68      35.407  32.230  41.544  1.00 44.72           O  
ATOM    510  CG2 THR L  68      34.547  30.167  42.459  1.00 42.26           C  
ATOM    511  C   THR L  68      32.111  31.497  43.028  1.00 34.26           C  
ATOM    512  O   THR L  68      31.694  32.131  43.995  1.00 34.09           O  
ATOM    513  N   ALA L  69      31.731  30.224  42.773  1.00 33.14           N  
ATOM    514  CA  ALA L  69      30.905  29.453  43.660  1.00 29.68           C  
ATOM    515  CB  ALA L  69      29.682  28.822  42.974  1.00 28.11           C  
ATOM    516  C   ALA L  69      31.797  28.336  44.105  1.00 30.47           C  
ATOM    517  O   ALA L  69      32.629  27.874  43.325  1.00 31.45           O  
ATOM    518  N   THR L  70      31.687  27.883  45.375  1.00 29.64           N  
ATOM    519  CA  THR L  70      32.600  26.859  45.797  1.00 28.07           C  
ATOM    520  CB  THR L  70      33.642  27.358  46.756  1.00 28.68           C  
ATOM    521  OG1 THR L  70      34.392  28.404  46.158  1.00 32.48           O  
ATOM    522  CG2 THR L  70      34.574  26.193  47.130  1.00 30.63           C  
ATOM    523  C   THR L  70      31.877  25.744  46.491  1.00 28.64           C  
ATOM    524  O   THR L  70      30.958  25.964  47.278  1.00 31.10           O  
ATOM    525  N   LEU L  71      32.299  24.495  46.203  1.00 28.98           N  
ATOM    526  CA  LEU L  71      31.775  23.332  46.859  1.00 27.86           C  
ATOM    527  CB  LEU L  71      31.442  22.188  45.885  1.00 25.63           C  
ATOM    528  CG  LEU L  71      30.883  20.931  46.573  1.00 28.02           C  
ATOM    529  CD1 LEU L  71      29.574  21.237  47.317  1.00 28.03           C  
ATOM    530  CD2 LEU L  71      30.734  19.777  45.568  1.00 25.87           C  
ATOM    531  C   LEU L  71      32.857  22.852  47.774  1.00 27.28           C  
ATOM    532  O   LEU L  71      33.972  22.574  47.335  1.00 27.82           O  
ATOM    533  N   THR L  72      32.560  22.745  49.084  1.00 27.53           N  
ATOM    534  CA  THR L  72      33.582  22.348  50.012  1.00 28.24           C  
ATOM    535  CB  THR L  72      33.776  23.331  51.130  1.00 28.15           C  
ATOM    536  OG1 THR L  72      34.121  24.607  50.609  1.00 30.87           O  
ATOM    537  CG2 THR L  72      34.893  22.815  52.051  1.00 28.00           C  
ATOM    538  C   THR L  72      33.199  21.042  50.635  1.00 29.60           C  
ATOM    539  O   THR L  72      32.075  20.871  51.104  1.00 31.20           O  
ATOM    540  N   ILE L  73      34.142  20.075  50.638  1.00 32.05           N  
ATOM    541  CA  ILE L  73      33.901  18.795  51.241  1.00 26.07           C  
ATOM    542  CB  ILE L  73      34.116  17.652  50.291  1.00 28.13           C  
ATOM    543  CG1 ILE L  73      33.247  17.834  49.037  1.00 27.53           C  
ATOM    544  CG2 ILE L  73      33.827  16.341  51.044  1.00 27.96           C  
ATOM    545  CD1 ILE L  73      33.622  16.891  47.894  1.00 25.63           C  
ATOM    546  C   ILE L  73      34.915  18.630  52.335  1.00 26.58           C  
ATOM    547  O   ILE L  73      36.112  18.524  52.065  1.00 29.90           O  
ATOM    548  N   SER L  74      34.467  18.609  53.606  1.00 37.44           N  
ATOM    549  CA  SER L  74      35.400  18.446  54.688  1.00 35.92           C  
ATOM    550  CB  SER L  74      34.995  19.188  55.974  1.00 35.74           C  
ATOM    551  OG  SER L  74      33.786  18.651  56.490  1.00 42.25           O  
ATOM    552  C   SER L  74      35.497  16.990  55.025  1.00 36.09           C  
ATOM    553  O   SER L  74      34.587  16.216  54.737  1.00 37.20           O  
ATOM    554  N   GLY L  75      36.631  16.578  55.631  1.00 36.24           N  
ATOM    555  CA  GLY L  75      36.788  15.218  56.070  1.00 37.72           C  
ATOM    556  C   GLY L  75      36.563  14.311  54.902  1.00 35.02           C  
ATOM    557  O   GLY L  75      35.840  13.322  55.009  1.00 34.02           O  
ATOM    558  N   THR L  76      37.206  14.614  53.760  1.00 34.99           N  
ATOM    559  CA  THR L  76      36.975  13.884  52.546  1.00 36.64           C  
ATOM    560  CB  THR L  76      37.793  14.398  51.391  1.00 34.63           C  
ATOM    561  OG1 THR L  76      37.529  15.778  51.179  1.00 20.36           O  
ATOM    562  CG2 THR L  76      37.423  13.607  50.124  1.00 33.12           C  
ATOM    563  C   THR L  76      37.302  12.438  52.740  1.00 36.70           C  
ATOM    564  O   THR L  76      38.300  12.083  53.364  1.00 38.22           O  
ATOM    565  N   GLN L  77      36.430  11.564  52.193  1.00 36.06           N  
ATOM    566  CA  GLN L  77      36.612  10.145  52.300  1.00 36.01           C  
ATOM    567  CB  GLN L  77      35.446   9.447  53.020  1.00 36.09           C  
ATOM    568  CG  GLN L  77      35.340   9.867  54.490  1.00 40.83           C  
ATOM    569  CD  GLN L  77      34.067   9.279  55.076  1.00 44.42           C  
ATOM    570  OE1 GLN L  77      33.284   8.639  54.376  1.00 46.56           O  
ATOM    571  NE2 GLN L  77      33.844   9.511  56.398  1.00 39.03           N  
ATOM    572  C   GLN L  77      36.734   9.589  50.911  1.00 37.54           C  
ATOM    573  O   GLN L  77      36.471  10.273  49.923  1.00 36.14           O  
ATOM    574  N   ALA L  78      37.144   8.311  50.811  1.00 38.23           N  
ATOM    575  CA  ALA L  78      37.385   7.646  49.559  1.00 35.18           C  
ATOM    576  CB  ALA L  78      37.844   6.191  49.743  1.00 36.23           C  
ATOM    577  C   ALA L  78      36.120   7.613  48.760  1.00 35.59           C  
ATOM    578  O   ALA L  78      36.140   7.739  47.538  1.00 37.31           O  
ATOM    579  N   MET L  79      34.977   7.453  49.445  1.00 35.78           N  
ATOM    580  CA  MET L  79      33.683   7.320  48.837  1.00 34.82           C  
ATOM    581  CB  MET L  79      32.586   7.075  49.886  1.00 27.02           C  
ATOM    582  CG  MET L  79      32.723   5.706  50.561  1.00 34.30           C  
ATOM    583  SD  MET L  79      31.760   5.494  52.088  1.00  0.00           S  
ATOM    584  CE  MET L  79      33.048   6.183  53.170  1.00  0.00           C  
ATOM    585  C   MET L  79      33.348   8.568  48.078  1.00 35.81           C  
ATOM    586  O   MET L  79      32.589   8.526  47.111  1.00 34.90           O  
ATOM    587  N   ASP L  80      33.880   9.714  48.533  1.00 33.50           N  
ATOM    588  CA  ASP L  80      33.636  11.017  47.982  1.00 34.36           C  
ATOM    589  CB  ASP L  80      34.218  12.137  48.862  1.00 33.14           C  
ATOM    590  CG  ASP L  80      33.429  12.153  50.167  1.00 34.26           C  
ATOM    591  OD1 ASP L  80      32.279  11.637  50.173  1.00 35.93           O  
ATOM    592  OD2 ASP L  80      33.970  12.677  51.178  1.00 35.77           O1-
ATOM    593  C   ASP L  80      34.203  11.152  46.593  1.00 35.56           C  
ATOM    594  O   ASP L  80      33.822  12.070  45.868  1.00 36.54           O  
ATOM    595  N   GLU L  81      35.170  10.302  46.191  1.00 32.81           N  
ATOM    596  CA  GLU L  81      35.731  10.476  44.877  1.00 31.82           C  
ATOM    597  CB  GLU L  81      36.803   9.440  44.493  1.00 33.47           C  
ATOM    598  CG  GLU L  81      38.125   9.603  45.243  1.00 35.73           C  
ATOM    599  CD  GLU L  81      39.109   8.591  44.673  1.00 39.43           C  
ATOM    600  OE1 GLU L  81      39.283   8.582  43.426  1.00 43.09           O  
ATOM    601  OE2 GLU L  81      39.696   7.813  45.471  1.00 41.30           O1-
ATOM    602  C   GLU L  81      34.646  10.399  43.854  1.00 31.21           C  
ATOM    603  O   GLU L  81      33.827   9.479  43.860  1.00 33.03           O  
ATOM    604  N   ALA L  82      34.622  11.397  42.941  1.00 28.60           N  
ATOM    605  CA  ALA L  82      33.626  11.452  41.910  1.00 27.66           C  
ATOM    606  CB  ALA L  82      32.190  11.556  42.455  1.00 27.28           C  
ATOM    607  C   ALA L  82      33.879  12.688  41.100  1.00 29.59           C  
ATOM    608  O   ALA L  82      34.803  13.453  41.377  1.00 30.99           O  
ATOM    609  N   ASP L  83      33.075  12.883  40.035  1.00 28.56           N  
ATOM    610  CA  ASP L  83      33.165  14.070  39.237  0.90 27.54           C  
ATOM    611  CB  ASP L  83      32.869  13.832  37.745  0.90 27.45           C  
ATOM    612  CG  ASP L  83      34.019  13.048  37.130  0.90 33.82           C  
ATOM    613  OD1 ASP L  83      35.195  13.399  37.411  0.90 34.67           O  
ATOM    614  OD2 ASP L  83      33.735  12.082  36.373  0.90 37.77           O1-
ATOM    615  C   ASP L  83      32.110  14.997  39.757  1.00 27.40           C  
ATOM    616  O   ASP L  83      30.966  14.591  39.956  1.00 29.49           O  
ATOM    617  N   TYR L  84      32.463  16.276  40.006  1.00 25.74           N  
ATOM    618  CA  TYR L  84      31.483  17.190  40.522  1.00 24.88           C  
ATOM    619  CB  TYR L  84      31.916  17.914  41.810  1.00 24.45           C  
ATOM    620  CG  TYR L  84      31.991  16.924  42.924  1.00 26.50           C  
ATOM    621  CD1 TYR L  84      33.137  16.201  43.156  1.00 25.71           C  
ATOM    622  CD2 TYR L  84      30.904  16.717  43.741  1.00 26.10           C  
ATOM    623  CE1 TYR L  84      33.200  15.292  44.187  1.00 25.24           C  
ATOM    624  CE2 TYR L  84      30.960  15.810  44.772  1.00 27.22           C  
ATOM    625  CZ  TYR L  84      32.110  15.096  44.997  1.00 26.58           C  
ATOM    626  OH  TYR L  84      32.174  14.164  46.055  1.00 25.90           O  
ATOM    627  C   TYR L  84      31.230  18.237  39.480  1.00 26.08           C  
ATOM    628  O   TYR L  84      32.166  18.824  38.939  1.00 28.47           O  
ATOM    629  N   TYR L  85      29.937  18.495  39.174  1.00 25.55           N  
ATOM    630  CA  TYR L  85      29.588  19.442  38.150  1.00 25.27           C  
ATOM    631  CB  TYR L  85      28.674  18.881  37.040  1.00 23.04           C  
ATOM    632  CG  TYR L  85      29.343  17.770  36.306  1.00 26.31           C  
ATOM    633  CD1 TYR L  85      29.222  16.476  36.750  1.00 27.84           C  
ATOM    634  CD2 TYR L  85      30.078  18.013  35.168  1.00 28.43           C  
ATOM    635  CE1 TYR L  85      29.830  15.444  36.077  1.00 28.61           C  
ATOM    636  CE2 TYR L  85      30.689  16.985  34.491  1.00 28.01           C  
ATOM    637  CZ  TYR L  85      30.567  15.697  34.946  1.00 29.27           C  
ATOM    638  OH  TYR L  85      31.194  14.639  34.253  1.00 30.63           O  
ATOM    639  C   TYR L  85      28.776  20.546  38.747  1.00 25.72           C  
ATOM    640  O   TYR L  85      27.854  20.306  39.526  1.00 26.35           O  
ATOM    641  N   CYS L  86      29.118  21.804  38.394  1.00 26.43           N  
ATOM    642  CA  CYS L  86      28.328  22.927  38.807  1.00 26.81           C  
ATOM    643  CB  CYS L  86      29.143  24.209  39.111  1.00 27.44           C  
ATOM    644  SG  CYS L  86      30.219  24.753  37.745  1.00 33.14           S  
ATOM    645  C   CYS L  86      27.371  23.210  37.687  1.00 27.17           C  
ATOM    646  O   CYS L  86      27.645  22.892  36.529  1.00 25.69           O  
ATOM    647  N   GLN L  87      26.199  23.789  38.018  1.00 24.94           N  
ATOM    648  CA  GLN L  87      25.191  24.065  37.031  1.00 23.22           C  
ATOM    649  CB  GLN L  87      24.005  23.090  37.065  1.00 24.11           C  
ATOM    650  CG  GLN L  87      22.897  23.495  36.089  1.00 23.24           C  
ATOM    651  CD  GLN L  87      21.578  22.907  36.572  1.00 25.52           C  
ATOM    652  OE1 GLN L  87      21.375  21.695  36.554  1.00 24.82           O  
ATOM    653  NE2 GLN L  87      20.651  23.794  37.027  1.00 25.37           N  
ATOM    654  C   GLN L  87      24.570  25.380  37.350  1.00 27.00           C  
ATOM    655  O   GLN L  87      24.408  25.740  38.517  1.00 27.12           O  
ATOM    656  N   ALA L  88      24.186  26.124  36.296  1.00 25.97           N  
ATOM    657  CA  ALA L  88      23.520  27.374  36.507  1.00 24.67           C  
ATOM    658  CB  ALA L  88      24.464  28.585  36.468  1.00 29.10           C  
ATOM    659  C   ALA L  88      22.510  27.559  35.422  1.00 28.15           C  
ATOM    660  O   ALA L  88      22.549  26.890  34.391  1.00 30.85           O  
ATOM    661  N   TRP L  89      21.534  28.445  35.691  1.00 29.56           N  
ATOM    662  CA  TRP L  89      20.492  28.772  34.766  1.00 33.78           C  
ATOM    663  CB  TRP L  89      19.238  29.308  35.476  1.00 36.00           C  
ATOM    664  CG  TRP L  89      18.143  29.768  34.550  1.00 35.74           C  
ATOM    665  CD2 TRP L  89      18.010  31.125  34.092  1.00 37.08           C  
ATOM    666  CD1 TRP L  89      17.115  29.068  33.995  1.00 39.98           C  
ATOM    667  NE1 TRP L  89      16.349  29.901  33.213  1.00 41.06           N  
ATOM    668  CE2 TRP L  89      16.886  31.169  33.267  1.00 38.37           C  
ATOM    669  CE3 TRP L  89      18.761  32.234  34.345  1.00 39.29           C  
ATOM    670  CZ2 TRP L  89      16.492  32.337  32.677  1.00 43.49           C  
ATOM    671  CZ3 TRP L  89      18.360  33.409  33.746  1.00 44.84           C  
ATOM    672  CH2 TRP L  89      17.250  33.458  32.932  1.00 40.93           C  
ATOM    673  C   TRP L  89      21.014  29.839  33.860  1.00 35.59           C  
ATOM    674  O   TRP L  89      21.770  30.711  34.284  1.00 37.55           O  
ATOM    675  N   ASP L  90      20.637  29.776  32.566  1.00 37.12           N  
ATOM    676  CA  ASP L  90      21.077  30.759  31.616  1.00 39.02           C  
ATOM    677  CB  ASP L  90      22.082  30.205  30.594  1.00 40.48           C  
ATOM    678  CG  ASP L  90      22.629  31.376  29.791  1.00 44.48           C  
ATOM    679  OD1 ASP L  90      22.568  32.521  30.309  1.00 43.37           O  
ATOM    680  OD2 ASP L  90      23.106  31.147  28.649  1.00 42.90           O1-
ATOM    681  C   ASP L  90      19.866  31.182  30.846  1.00 41.03           C  
ATOM    682  O   ASP L  90      19.028  30.358  30.495  1.00 43.37           O  
ATOM    683  N   SER L  91      19.722  32.489  30.563  1.00 44.59           N  
ATOM    684  CA  SER L  91      18.544  32.922  29.862  1.00 47.63           C  
ATOM    685  CB  SER L  91      18.460  34.448  29.701  1.00 52.40           C  
ATOM    686  OG  SER L  91      19.530  34.916  28.894  1.00 51.23           O  
ATOM    687  C   SER L  91      18.514  32.319  28.491  1.00 50.60           C  
ATOM    688  O   SER L  91      17.489  31.792  28.059  1.00 53.71           O  
ATOM    689  N   PHE L  92      19.621  32.437  27.734  1.00 46.89           N  
ATOM    690  CA  PHE L  92      19.635  31.892  26.408  1.00 47.76           C  
ATOM    691  CB  PHE L  92      20.779  32.437  25.543  1.00 48.93           C  
ATOM    692  CG  PHE L  92      20.672  31.711  24.249  1.00 20.81           C  
ATOM    693  CD1 PHE L  92      19.649  32.006  23.381  1.00 22.30           C  
ATOM    694  CD2 PHE L  92      21.556  30.709  23.920  1.00 22.89           C  
ATOM    695  CE1 PHE L  92      19.525  31.339  22.186  1.00 26.40           C  
ATOM    696  CE2 PHE L  92      21.438  30.038  22.725  1.00 23.99           C  
ATOM    697  CZ  PHE L  92      20.423  30.353  21.852  1.00 26.24           C  
ATOM    698  C   PHE L  92      19.724  30.391  26.380  1.00 47.60           C  
ATOM    699  O   PHE L  92      18.916  29.737  25.723  1.00 49.83           O  
ATOM    700  N   SER L  93      20.723  29.817  27.083  1.00 46.18           N  
ATOM    701  CA  SER L  93      20.997  28.399  27.046  1.00 47.38           C  
ATOM    702  CB  SER L  93      22.424  28.053  27.510  1.00 48.65           C  
ATOM    703  OG  SER L  93      23.379  28.616  26.620  1.00 52.73           O  
ATOM    704  C   SER L  93      20.033  27.629  27.899  1.00 44.33           C  
ATOM    705  O   SER L  93      19.770  26.454  27.653  1.00 42.80           O  
ATOM    706  N   THR L  94      19.498  28.286  28.936  1.00 40.65           N  
ATOM    707  CA  THR L  94      18.558  27.734  29.869  1.00 37.81           C  
ATOM    708  CB  THR L  94      17.549  26.840  29.211  1.00 39.87           C  
ATOM    709  OG1 THR L  94      16.829  27.536  28.203  1.00 20.69           O  
ATOM    710  CG2 THR L  94      16.588  26.339  30.298  1.00 19.74           C  
ATOM    711  C   THR L  94      19.279  26.900  30.892  1.00 36.35           C  
ATOM    712  O   THR L  94      18.944  26.957  32.074  1.00 38.25           O  
ATOM    713  N   PHE L  95      20.331  26.154  30.501  1.00 34.40           N  
ATOM    714  CA  PHE L  95      21.067  25.413  31.488  1.00 33.30           C  
ATOM    715  CB  PHE L  95      20.630  23.944  31.699  1.00 30.28           C  
ATOM    716  CG  PHE L  95      19.407  23.898  32.550  1.00 33.08           C  
ATOM    717  CD1 PHE L  95      19.499  24.262  33.872  1.00 35.85           C  
ATOM    718  CD2 PHE L  95      18.196  23.463  32.061  1.00 34.46           C  
ATOM    719  CE1 PHE L  95      18.402  24.226  34.696  1.00 36.20           C  
ATOM    720  CE2 PHE L  95      17.092  23.424  32.882  1.00 34.41           C  
ATOM    721  CZ  PHE L  95      17.192  23.809  34.198  1.00 37.36           C  
ATOM    722  C   PHE L  95      22.478  25.348  31.026  1.00 33.55           C  
ATOM    723  O   PHE L  95      22.749  25.006  29.876  1.00 32.54           O  
ATOM    724  N   VAL L  96      23.422  25.691  31.919  1.00 26.68           N  
ATOM    725  CA  VAL L  96      24.796  25.556  31.536  1.00 25.78           C  
ATOM    726  CB  VAL L  96      25.536  26.866  31.466  1.00 28.33           C  
ATOM    727  CG1 VAL L  96      25.055  27.658  30.245  1.00 31.28           C  
ATOM    728  CG2 VAL L  96      25.283  27.622  32.778  1.00 31.16           C  
ATOM    729  C   VAL L  96      25.458  24.739  32.595  1.00 28.87           C  
ATOM    730  O   VAL L  96      25.211  24.937  33.783  1.00 27.72           O  
ATOM    731  N   PHE L  97      26.327  23.796  32.182  1.00 31.24           N  
ATOM    732  CA  PHE L  97      27.001  22.941  33.115  1.00 28.12           C  
ATOM    733  CB  PHE L  97      26.900  21.441  32.781  1.00 28.44           C  
ATOM    734  CG  PHE L  97      25.497  20.982  32.965  1.00 27.98           C  
ATOM    735  CD1 PHE L  97      24.578  21.097  31.948  1.00 26.00           C  
ATOM    736  CD2 PHE L  97      25.100  20.427  34.158  1.00 26.69           C  
ATOM    737  CE1 PHE L  97      23.286  20.663  32.126  1.00 25.77           C  
ATOM    738  CE2 PHE L  97      23.809  19.992  34.339  1.00 28.73           C  
ATOM    739  CZ  PHE L  97      22.896  20.110  33.321  1.00 25.69           C  
ATOM    740  C   PHE L  97      28.462  23.259  33.051  1.00 27.73           C  
ATOM    741  O   PHE L  97      28.971  23.720  32.031  1.00 30.70           O  
ATOM    742  N   GLY L  98      29.174  23.027  34.171  1.00 26.67           N  
ATOM    743  CA  GLY L  98      30.590  23.238  34.204  1.00 26.20           C  
ATOM    744  C   GLY L  98      31.226  22.049  33.562  1.00 28.72           C  
ATOM    745  O   GLY L  98      30.563  21.055  33.269  1.00 29.28           O  
ATOM    746  N   THR L  99      32.549  22.140  33.346  1.00 31.23           N  
ATOM    747  CA  THR L  99      33.345  21.129  32.718  1.00 30.15           C  
ATOM    748  CB  THR L  99      34.739  21.617  32.432  1.00 19.33           C  
ATOM    749  OG1 THR L  99      35.438  20.670  31.636  1.00  0.00           O  
ATOM    750  CG2 THR L  99      35.471  21.836  33.767  1.00  0.00           C  
ATOM    751  C   THR L  99      33.403  19.914  33.597  1.00 31.43           C  
ATOM    752  O   THR L  99      33.520  18.790  33.108  1.00 34.47           O  
ATOM    753  N   GLY L 100      33.353  20.106  34.930  1.00 29.67           N  
ATOM    754  CA  GLY L 100      33.372  18.990  35.836  1.00 28.75           C  
ATOM    755  C   GLY L 100      34.715  18.926  36.493  1.00 28.45           C  
ATOM    756  O   GLY L 100      35.738  19.218  35.875  1.00 29.67           O  
ATOM    757  N   THR L 101      34.735  18.532  37.784  1.00 28.72           N  
ATOM    758  CA  THR L 101      35.972  18.433  38.505  1.00 26.37           C  
ATOM    759  CB  THR L 101      36.039  19.383  39.665  1.00 27.48           C  
ATOM    760  OG1 THR L 101      35.888  20.719  39.210  1.00 27.50           O  
ATOM    761  CG2 THR L 101      37.392  19.217  40.374  1.00 26.42           C  
ATOM    762  C   THR L 101      36.092  17.042  39.050  1.00 28.27           C  
ATOM    763  O   THR L 101      35.202  16.550  39.742  1.00 28.87           O  
ATOM    764  N   LYS L 102      37.226  16.377  38.758  1.00 33.65           N  
ATOM    765  CA  LYS L 102      37.452  15.039  39.223  1.00 33.04           C  
ATOM    766  CB  LYS L 102      38.394  14.251  38.294  1.00 34.70           C  
ATOM    767  CG  LYS L 102      38.676  12.811  38.727  1.00 37.30           C  
ATOM    768  CD  LYS L 102      39.368  11.996  37.634  1.00 43.31           C  
ATOM    769  CE  LYS L 102      39.764  10.582  38.058  1.00 53.52           C  
ATOM    770  NZ  LYS L 102      40.548   9.940  36.981  1.00 58.42           N1+
ATOM    771  C   LYS L 102      38.124  15.136  40.555  1.00 32.69           C  
ATOM    772  O   LYS L 102      39.208  15.700  40.679  1.00 34.03           O  
ATOM    773  N   VAL L 103      37.487  14.578  41.601  1.00 32.12           N  
ATOM    774  CA  VAL L 103      38.087  14.630  42.903  1.00 32.13           C  
ATOM    775  CB  VAL L 103      37.091  14.848  44.007  1.00 32.20           C  
ATOM    776  CG1 VAL L 103      37.818  14.762  45.359  1.00 23.62           C  
ATOM    777  CG2 VAL L 103      36.393  16.197  43.768  1.00 20.59           C  
ATOM    778  C   VAL L 103      38.756  13.311  43.140  1.00 35.66           C  
ATOM    779  O   VAL L 103      38.135  12.255  43.026  1.00 35.56           O  
ATOM    780  N   THR L 104      40.062  13.346  43.470  1.00 35.18           N  
ATOM    781  CA  THR L 104      40.778  12.124  43.703  1.00 35.30           C  
ATOM    782  CB  THR L 104      41.972  11.958  42.807  1.00 37.53           C  
ATOM    783  OG1 THR L 104      41.577  11.982  41.444  1.00 42.04           O  
ATOM    784  CG2 THR L 104      42.647  10.616  43.134  1.00 39.49           C  
ATOM    785  C   THR L 104      41.290  12.139  45.110  1.00 35.24           C  
ATOM    786  O   THR L 104      41.832  13.139  45.579  1.00 32.36           O  
ATOM    787  N   VAL L 105      41.120  11.009  45.828  1.00 34.56           N  
ATOM    788  CA  VAL L 105      41.605  10.924  47.174  1.00 36.96           C  
ATOM    789  CB  VAL L 105      40.659  10.222  48.104  1.00 36.82           C  
ATOM    790  CG1 VAL L 105      41.325  10.092  49.484  1.00 37.84           C  
ATOM    791  CG2 VAL L 105      39.331  10.996  48.129  1.00 38.11           C  
ATOM    792  C   VAL L 105      42.868  10.122  47.122  1.00 39.57           C  
ATOM    793  O   VAL L 105      42.847   8.927  46.832  1.00 37.11           O  
ATOM    794  N   LEU L 106      44.005  10.780  47.416  1.00 41.49           N  
ATOM    795  CA  LEU L 106      45.295  10.154  47.351  1.00 43.94           C  
ATOM    796  CB  LEU L 106      46.458  11.158  47.309  1.00 46.49           C  
ATOM    797  CG  LEU L 106      46.494  12.023  46.037  1.00 46.86           C  
ATOM    798  CD1 LEU L 106      47.683  12.995  46.079  1.00 50.83           C  
ATOM    799  CD2 LEU L 106      46.482  11.162  44.765  1.00 44.88           C  
ATOM    800  C   LEU L 106      45.495   9.317  48.570  1.00 44.24           C  
ATOM    801  O   LEU L 106      44.881   9.549  49.608  1.00 43.70           O  
ATOM    802  N   GLY L 107      46.372   8.298  48.465  1.00 41.74           N  
ATOM    803  CA  GLY L 107      46.630   7.449  49.588  1.00 42.44           C  
ATOM    804  C   GLY L 107      48.077   7.652  50.024  1.00 41.07           C  
ATOM    805  O   GLY L 107      48.997   7.290  49.240  1.00 41.52           O  
ATOM    806  OXT GLY L 107      48.279   8.169  51.154  1.00  0.00           O1-
TER     807      GLY L 107 
ATOM    808  N   GLN H 108      10.825   6.358  45.974  1.00 54.05           N1+
ATOM    809  CA  GLN H 108       9.730   7.294  45.657  1.00 53.63           C  
ATOM    810  CB  GLN H 108      10.081   8.703  46.173  1.00 58.94           C  
ATOM    811  CG  GLN H 108       8.930   9.711  46.082  1.00 65.98           C  
ATOM    812  CD  GLN H 108       9.413  11.038  46.660  1.00 73.47           C  
ATOM    813  OE1 GLN H 108       8.662  11.746  47.328  1.00 77.06           O  
ATOM    814  NE2 GLN H 108      10.698  11.392  46.386  1.00 88.40           N  
ATOM    815  C   GLN H 108       9.518   7.331  44.177  1.00 48.94           C  
ATOM    816  O   GLN H 108       9.073   6.352  43.582  1.00 47.92           O  
ATOM    817  N   VAL H 109       9.832   8.477  43.543  1.00 50.56           N  
ATOM    818  CA  VAL H 109       9.635   8.603  42.128  1.00 45.29           C  
ATOM    819  CB  VAL H 109       9.543  10.028  41.667  1.00 46.85           C  
ATOM    820  CG1 VAL H 109       9.335  10.043  40.144  1.00 43.44           C  
ATOM    821  CG2 VAL H 109       8.429  10.732  42.458  1.00 48.27           C  
ATOM    822  C   VAL H 109      10.797   7.981  41.422  1.00 43.38           C  
ATOM    823  O   VAL H 109      11.952   8.230  41.761  1.00 47.10           O  
ATOM    824  N   GLN H 110      10.505   7.159  40.395  1.00 39.76           N  
ATOM    825  CA  GLN H 110      11.548   6.484  39.679  1.00 38.37           C  
ATOM    826  CB  GLN H 110      11.497   4.954  39.849  1.00 43.73           C  
ATOM    827  CG  GLN H 110      11.745   4.480  41.281  1.00 49.48           C  
ATOM    828  CD  GLN H 110      11.555   2.969  41.327  1.00 55.51           C  
ATOM    829  OE1 GLN H 110      10.945   2.380  40.436  1.00 57.86           O  
ATOM    830  NE2 GLN H 110      12.084   2.322  42.399  1.00 60.42           N  
ATOM    831  C   GLN H 110      11.368   6.751  38.216  1.00 35.61           C  
ATOM    832  O   GLN H 110      10.244   6.849  37.722  1.00 34.51           O  
ATOM    833  N   LEU H 111      12.497   6.896  37.489  1.00 32.81           N  
ATOM    834  CA  LEU H 111      12.445   7.072  36.063  1.00 30.20           C  
ATOM    835  CB  LEU H 111      13.069   8.387  35.565  1.00 31.35           C  
ATOM    836  CG  LEU H 111      12.266   9.645  35.935  1.00 33.23           C  
ATOM    837  CD1 LEU H 111      12.188   9.837  37.455  1.00 35.35           C  
ATOM    838  CD2 LEU H 111      12.813  10.884  35.208  1.00 27.52           C  
ATOM    839  C   LEU H 111      13.227   5.961  35.424  1.00 31.72           C  
ATOM    840  O   LEU H 111      14.338   5.650  35.848  1.00 29.65           O  
ATOM    841  N   GLN H 112      12.655   5.323  34.378  1.00 32.12           N  
ATOM    842  CA  GLN H 112      13.341   4.263  33.683  1.00 30.37           C  
ATOM    843  CB  GLN H 112      12.615   2.905  33.703  1.00 32.60           C  
ATOM    844  CG  GLN H 112      12.821   2.090  34.974  1.00 37.56           C  
ATOM    845  CD  GLN H 112      14.239   1.538  34.927  1.00 45.71           C  
ATOM    846  OE1 GLN H 112      14.887   1.366  35.958  1.00 48.70           O  
ATOM    847  NE2 GLN H 112      14.740   1.251  33.696  1.00 38.62           N  
ATOM    848  C   GLN H 112      13.452   4.612  32.235  1.00 29.86           C  
ATOM    849  O   GLN H 112      12.448   4.869  31.573  1.00 30.47           O  
ATOM    850  N   GLU H 113      14.690   4.616  31.701  1.00 29.35           N  
ATOM    851  CA  GLU H 113      14.874   4.895  30.305  1.00 28.25           C  
ATOM    852  CB  GLU H 113      16.229   5.539  29.947  1.00 29.92           C  
ATOM    853  CG  GLU H 113      16.479   6.927  30.542  1.00 28.94           C  
ATOM    854  CD  GLU H 113      17.245   6.762  31.848  1.00 34.35           C  
ATOM    855  OE1 GLU H 113      17.172   5.658  32.447  1.00 32.71           O  
ATOM    856  OE2 GLU H 113      17.923   7.739  32.262  1.00 38.86           O1-
ATOM    857  C   GLU H 113      14.836   3.602  29.548  1.00 30.46           C  
ATOM    858  O   GLU H 113      15.266   2.563  30.049  1.00 31.33           O  
ATOM    859  N   SER H 114      14.307   3.641  28.305  1.00 28.42           N  
ATOM    860  CA  SER H 114      14.310   2.489  27.443  1.00 31.77           C  
ATOM    861  CB  SER H 114      12.911   1.947  27.108  1.00 33.36           C  
ATOM    862  OG  SER H 114      12.291   1.429  28.273  1.00 37.68           O  
ATOM    863  C   SER H 114      14.899   2.936  26.137  1.00 39.96           C  
ATOM    864  O   SER H 114      14.517   3.978  25.603  1.00 36.14           O  
ATOM    865  N   GLY H 115      15.835   2.149  25.567  1.00 46.39           N  
ATOM    866  CA  GLY H 115      16.439   2.568  24.330  1.00 45.34           C  
ATOM    867  C   GLY H 115      16.843   1.360  23.535  1.00 45.72           C  
ATOM    868  O   GLY H 115      16.837   0.234  24.028  1.00 48.88           O  
ATOM    869  N   PRO H 116      17.130   1.593  22.276  1.00 43.81           N  
ATOM    870  CA  PRO H 116      17.572   0.569  21.360  1.00 45.28           C  
ATOM    871  CD  PRO H 116      16.628   2.768  21.585  1.00 45.71           C  
ATOM    872  CB  PRO H 116      17.383   1.147  19.957  1.00 44.76           C  
ATOM    873  CG  PRO H 116      17.239   2.664  20.180  1.00 46.64           C  
ATOM    874  C   PRO H 116      18.963   0.076  21.604  1.00 48.79           C  
ATOM    875  O   PRO H 116      19.244  -1.083  21.302  1.00 48.00           O  
ATOM    876  N   GLY H 117      19.865   0.943  22.094  1.00 45.92           N  
ATOM    877  CA  GLY H 117      21.207   0.527  22.366  1.00 41.43           C  
ATOM    878  C   GLY H 117      22.076   0.837  21.186  1.00 39.92           C  
ATOM    879  O   GLY H 117      23.206   1.299  21.348  1.00 44.44           O  
ATOM    880  N   LEU H 118      21.575   0.612  19.954  1.00 39.34           N  
ATOM    881  CA  LEU H 118      22.427   0.854  18.823  1.00 40.18           C  
ATOM    882  CB  LEU H 118      23.011  -0.458  18.262  1.00 42.47           C  
ATOM    883  CG  LEU H 118      24.195  -0.295  17.292  1.00 48.06           C  
ATOM    884  CD1 LEU H 118      23.807   0.478  16.028  1.00 49.31           C  
ATOM    885  CD2 LEU H 118      25.424   0.287  18.009  1.00 50.72           C  
ATOM    886  C   LEU H 118      21.585   1.500  17.761  1.00 42.38           C  
ATOM    887  O   LEU H 118      20.447   1.091  17.532  1.00 46.86           O  
ATOM    888  N   VAL H 119      22.119   2.551  17.102  1.00 37.18           N  
ATOM    889  CA  VAL H 119      21.399   3.217  16.047  1.00 37.47           C  
ATOM    890  CB  VAL H 119      20.888   4.571  16.448  1.00 39.17           C  
ATOM    891  CG1 VAL H 119      20.241   5.238  15.225  1.00 39.77           C  
ATOM    892  CG2 VAL H 119      19.932   4.408  17.639  1.00 40.51           C  
ATOM    893  C   VAL H 119      22.350   3.443  14.910  1.00 41.50           C  
ATOM    894  O   VAL H 119      23.489   3.863  15.115  1.00 44.63           O  
ATOM    895  N   LYS H 120      21.901   3.181  13.666  1.00 43.55           N  
ATOM    896  CA  LYS H 120      22.763   3.379  12.534  1.00 48.39           C  
ATOM    897  CB  LYS H 120      22.332   2.616  11.272  1.00 44.04           C  
ATOM    898  CG  LYS H 120      22.766   1.151  11.306  0.80 52.06           C  
ATOM    899  CD  LYS H 120      22.162   0.353  12.462  0.80 54.58           C  
ATOM    900  CE  LYS H 120      22.687  -1.081  12.550  0.80 56.88           C  
ATOM    901  NZ  LYS H 120      22.296  -1.685  13.843  0.80 57.67           N1+
ATOM    902  C   LYS H 120      22.834   4.837  12.227  1.00 48.65           C  
ATOM    903  O   LYS H 120      21.885   5.587  12.444  1.00 46.22           O  
ATOM    904  N   SER H 121      23.986   5.269  11.691  1.00 44.40           N  
ATOM    905  CA  SER H 121      24.201   6.655  11.419  1.00 45.68           C  
ATOM    906  CB  SER H 121      25.574   6.932  10.782  1.00 48.45           C  
ATOM    907  OG  SER H 121      25.734   8.319  10.538  1.00 63.32           O  
ATOM    908  C   SER H 121      23.141   7.137  10.479  1.00 45.98           C  
ATOM    909  O   SER H 121      22.693   6.417   9.588  1.00 45.22           O  
ATOM    910  N   SER H 122      22.733   8.407  10.672  1.00 46.06           N  
ATOM    911  CA  SER H 122      21.762   9.073   9.854  1.00 41.33           C  
ATOM    912  CB  SER H 122      22.050   8.882   8.358  1.00 44.90           C  
ATOM    913  OG  SER H 122      23.343   9.381   8.057  1.00 51.70           O  
ATOM    914  C   SER H 122      20.366   8.582  10.113  1.00 44.37           C  
ATOM    915  O   SER H 122      19.433   9.019   9.441  1.00 46.16           O  
ATOM    916  N   GLU H 123      20.162   7.689  11.099  1.00 39.80           N  
ATOM    917  CA  GLU H 123      18.821   7.257  11.403  1.00 44.06           C  
ATOM    918  CB  GLU H 123      18.682   5.772  11.792  1.00 43.30           C  
ATOM    919  CG  GLU H 123      18.900   4.799  10.631  0.80 47.75           C  
ATOM    920  CD  GLU H 123      18.513   3.408  11.112  0.80 53.07           C  
ATOM    921  OE1 GLU H 123      17.904   3.311  12.211  0.80 57.59           O  
ATOM    922  OE2 GLU H 123      18.817   2.423  10.386  0.80 59.10           O1-
ATOM    923  C   GLU H 123      18.345   8.062  12.573  1.00 39.44           C  
ATOM    924  O   GLU H 123      19.067   8.924  13.072  1.00 35.09           O  
ATOM    925  N   THR H 124      17.096   7.817  13.030  1.00 37.46           N  
ATOM    926  CA  THR H 124      16.571   8.575  14.132  1.00 34.88           C  
ATOM    927  CB  THR H 124      15.135   8.982  13.961  1.00 37.09           C  
ATOM    928  OG1 THR H 124      14.986   9.781  12.798  1.00 37.44           O  
ATOM    929  CG2 THR H 124      14.690   9.771  15.206  1.00 33.43           C  
ATOM    930  C   THR H 124      16.636   7.753  15.386  1.00 33.92           C  
ATOM    931  O   THR H 124      16.224   6.595  15.420  1.00 36.03           O  
ATOM    932  N   LEU H 125      17.173   8.364  16.462  1.00 33.25           N  
ATOM    933  CA  LEU H 125      17.276   7.735  17.748  1.00 32.98           C  
ATOM    934  CB  LEU H 125      18.395   8.356  18.604  1.00 31.25           C  
ATOM    935  CG  LEU H 125      18.465   7.849  20.055  1.00 36.22           C  
ATOM    936  CD1 LEU H 125      18.835   6.361  20.133  1.00 35.04           C  
ATOM    937  CD2 LEU H 125      19.387   8.743  20.900  1.00 34.55           C  
ATOM    938  C   LEU H 125      15.981   7.958  18.467  1.00 33.41           C  
ATOM    939  O   LEU H 125      15.464   9.074  18.497  1.00 33.35           O  
ATOM    940  N   SER H 126      15.404   6.889  19.059  1.00 32.47           N  
ATOM    941  CA  SER H 126      14.179   7.072  19.787  1.00 30.52           C  
ATOM    942  CB  SER H 126      12.943   6.421  19.138  1.00 33.08           C  
ATOM    943  OG  SER H 126      12.566   7.130  17.967  1.00 42.29           O  
ATOM    944  C   SER H 126      14.334   6.471  21.150  1.00 30.93           C  
ATOM    945  O   SER H 126      14.761   5.327  21.299  1.00 32.16           O  
ATOM    946  N   LEU H 127      13.976   7.251  22.190  1.00 27.66           N  
ATOM    947  CA  LEU H 127      14.087   6.798  23.547  1.00 27.64           C  
ATOM    948  CB  LEU H 127      15.189   7.523  24.335  1.00 26.33           C  
ATOM    949  CG  LEU H 127      16.606   7.242  23.809  1.00 26.90           C  
ATOM    950  CD1 LEU H 127      17.661   7.995  24.636  1.00 26.69           C  
ATOM    951  CD2 LEU H 127      16.882   5.732  23.730  1.00 30.98           C  
ATOM    952  C   LEU H 127      12.803   7.094  24.253  1.00 28.24           C  
ATOM    953  O   LEU H 127      12.038   7.962  23.835  1.00 28.13           O  
ATOM    954  N   THR H 128      12.524   6.341  25.338  1.00 27.70           N  
ATOM    955  CA  THR H 128      11.348   6.569  26.134  1.00 29.13           C  
ATOM    956  CB  THR H 128      10.291   5.519  25.954  1.00 32.57           C  
ATOM    957  OG1 THR H 128      10.836   4.236  26.218  1.00 34.56           O  
ATOM    958  CG2 THR H 128       9.728   5.581  24.527  1.00 31.51           C  
ATOM    959  C   THR H 128      11.734   6.521  27.579  1.00 29.44           C  
ATOM    960  O   THR H 128      12.662   5.810  27.964  1.00 30.39           O  
ATOM    961  N   CYS H 129      11.032   7.301  28.427  1.00 29.96           N  
ATOM    962  CA  CYS H 129      11.293   7.262  29.840  1.00 31.03           C  
ATOM    963  CB  CYS H 129      11.978   8.543  30.377  1.00 31.76           C  
ATOM    964  SG  CYS H 129      12.321   8.523  32.167  1.00 31.24           S  
ATOM    965  C   CYS H 129       9.972   7.065  30.526  1.00 29.73           C  
ATOM    966  O   CYS H 129       9.012   7.803  30.295  1.00 31.92           O  
ATOM    967  N   THR H 130       9.893   6.042  31.401  1.00 29.23           N  
ATOM    968  CA  THR H 130       8.657   5.750  32.070  1.00 29.56           C  
ATOM    969  CB  THR H 130       8.330   4.288  32.112  1.00 34.10           C  
ATOM    970  OG1 THR H 130       8.255   3.769  30.793  1.00 33.74           O  
ATOM    971  CG2 THR H 130       6.978   4.107  32.825  1.00 36.15           C  
ATOM    972  C   THR H 130       8.788   6.220  33.481  1.00 30.59           C  
ATOM    973  O   THR H 130       9.815   6.023  34.128  1.00 30.54           O  
ATOM    974  N   VAL H 131       7.721   6.864  33.995  1.00 31.69           N  
ATOM    975  CA  VAL H 131       7.776   7.417  35.314  1.00 30.95           C  
ATOM    976  CB  VAL H 131       7.235   8.815  35.362  1.00 36.16           C  
ATOM    977  CG1 VAL H 131       7.315   9.335  36.802  1.00 35.65           C  
ATOM    978  CG2 VAL H 131       7.993   9.674  34.345  1.00 37.97           C  
ATOM    979  C   VAL H 131       6.907   6.592  36.204  1.00 32.38           C  
ATOM    980  O   VAL H 131       5.799   6.209  35.830  1.00 35.52           O  
ATOM    981  N   SER H 132       7.406   6.294  37.419  1.00 34.25           N  
ATOM    982  CA  SER H 132       6.622   5.515  38.323  1.00 38.15           C  
ATOM    983  CB  SER H 132       7.073   4.048  38.370  1.00 41.35           C  
ATOM    984  OG  SER H 132       6.270   3.311  39.273  1.00 46.76           O  
ATOM    985  C   SER H 132       6.793   6.099  39.693  1.00 43.71           C  
ATOM    986  O   SER H 132       7.796   6.749  39.985  1.00 43.91           O  
ATOM    987  N   GLY H 133       5.786   5.924  40.564  1.00 47.98           N  
ATOM    988  CA  GLY H 133       5.913   6.449  41.891  1.00 47.87           C  
ATOM    989  C   GLY H 133       5.603   7.905  41.860  1.00 54.95           C  
ATOM    990  O   GLY H 133       5.987   8.650  42.761  1.00 55.64           O  
ATOM    991  N   GLY H 134       4.897   8.352  40.811  1.00 48.50           N  
ATOM    992  CA  GLY H 134       4.557   9.738  40.720  1.00 46.39           C  
ATOM    993  C   GLY H 134       3.823   9.917  39.437  1.00 50.54           C  
ATOM    994  O   GLY H 134       3.644   8.970  38.671  1.00 54.10           O  
ATOM    995  N   SER H 135       3.382  11.158  39.163  1.00 48.91           N  
ATOM    996  CA  SER H 135       2.656  11.371  37.950  1.00 44.85           C  
ATOM    997  CB  SER H 135       1.231  11.913  38.136  1.00 48.08           C  
ATOM    998  OG  SER H 135       1.273  13.245  38.622  1.00 50.70           O  
ATOM    999  C   SER H 135       3.392  12.363  37.120  1.00 44.63           C  
ATOM   1000  O   SER H 135       4.297  13.050  37.588  1.00 45.28           O  
ATOM   1001  N   MET H 136       2.994  12.425  35.839  1.00 45.62           N  
ATOM   1002  CA  MET H 136       3.562  13.261  34.826  1.00 41.95           C  
ATOM   1003  CB  MET H 136       3.035  12.917  33.426  1.00 53.49           C  
ATOM   1004  CG  MET H 136       3.235  11.437  33.085  1.00 30.68           C  
ATOM   1005  SD  MET H 136       4.958  10.855  33.137  1.00 20.87           S  
ATOM   1006  CE  MET H 136       5.344  11.344  31.433  1.00 41.35           C  
ATOM   1007  C   MET H 136       3.296  14.726  35.085  1.00 39.16           C  
ATOM   1008  O   MET H 136       4.037  15.582  34.610  1.00 37.85           O  
ATOM   1009  N   GLY H 137       2.206  15.097  35.786  1.00 43.18           N  
ATOM   1010  CA  GLY H 137       1.918  16.508  35.932  1.00 45.90           C  
ATOM   1011  C   GLY H 137       2.858  17.208  36.889  1.00 45.07           C  
ATOM   1012  O   GLY H 137       3.593  16.582  37.648  1.00 41.43           O  
ATOM   1013  N   GLY H 138       2.872  18.565  36.823  1.00 44.05           N  
ATOM   1014  CA  GLY H 138       3.569  19.439  37.740  1.00 42.36           C  
ATOM   1015  C   GLY H 138       5.042  19.421  37.501  1.00 41.03           C  
ATOM   1016  O   GLY H 138       5.809  19.948  38.307  1.00 48.24           O  
ATOM   1017  N   TYR H 139       5.493  18.826  36.389  1.00 34.60           N  
ATOM   1018  CA  TYR H 139       6.911  18.755  36.230  1.00 30.08           C  
ATOM   1019  CB  TYR H 139       7.524  17.409  36.659  1.00 29.10           C  
ATOM   1020  CG  TYR H 139       7.544  17.368  38.149  1.00 41.97           C  
ATOM   1021  CD1 TYR H 139       8.523  18.050  38.833  1.00 41.53           C  
ATOM   1022  CD2 TYR H 139       6.612  16.648  38.863  1.00 45.15           C  
ATOM   1023  CE1 TYR H 139       8.569  18.030  40.207  1.00 49.09           C  
ATOM   1024  CE2 TYR H 139       6.654  16.621  40.238  1.00 47.19           C  
ATOM   1025  CZ  TYR H 139       7.632  17.314  40.912  1.00 47.38           C  
ATOM   1026  OH  TYR H 139       7.677  17.289  42.321  1.00 48.40           O  
ATOM   1027  C   TYR H 139       7.301  18.973  34.812  1.00 26.71           C  
ATOM   1028  O   TYR H 139       6.494  18.904  33.888  1.00 26.47           O  
ATOM   1029  N   TYR H 140       8.598  19.269  34.629  1.00 25.93           N  
ATOM   1030  CA  TYR H 140       9.161  19.423  33.317  1.00 24.45           C  
ATOM   1031  CB  TYR H 140      10.099  20.629  33.114  1.00 24.75           C  
ATOM   1032  CG  TYR H 140       9.380  21.920  33.310  1.00 24.33           C  
ATOM   1033  CD1 TYR H 140       8.264  22.237  32.571  1.00 27.01           C  
ATOM   1034  CD2 TYR H 140       9.873  22.845  34.201  1.00 25.44           C  
ATOM   1035  CE1 TYR H 140       7.623  23.441  32.752  1.00 28.87           C  
ATOM   1036  CE2 TYR H 140       9.237  24.050  34.384  1.00 26.42           C  
ATOM   1037  CZ  TYR H 140       8.107  24.348  33.663  1.00 30.94           C  
ATOM   1038  OH  TYR H 140       7.452  25.584  33.850  1.00 34.14           O  
ATOM   1039  C   TYR H 140      10.041  18.227  33.131  1.00 24.44           C  
ATOM   1040  O   TYR H 140      11.053  18.064  33.815  1.00 25.31           O  
ATOM   1041  N   TRP H 141       9.686  17.361  32.169  1.00 24.39           N  
ATOM   1042  CA  TRP H 141      10.428  16.149  32.019  1.00 23.13           C  
ATOM   1043  CB  TRP H 141       9.540  14.995  31.547  1.00 24.75           C  
ATOM   1044  CG  TRP H 141       8.455  14.765  32.571  1.00 25.86           C  
ATOM   1045  CD2 TRP H 141       8.632  14.043  33.800  1.00 26.08           C  
ATOM   1046  CD1 TRP H 141       7.172  15.228  32.576  1.00 25.42           C  
ATOM   1047  NE1 TRP H 141       6.538  14.841  33.730  1.00 27.44           N  
ATOM   1048  CE2 TRP H 141       7.423  14.110  34.494  1.00 26.98           C  
ATOM   1049  CE3 TRP H 141       9.714  13.386  34.313  1.00 25.87           C  
ATOM   1050  CZ2 TRP H 141       7.277  13.517  35.715  1.00 26.57           C  
ATOM   1051  CZ3 TRP H 141       9.562  12.782  35.542  1.00 27.06           C  
ATOM   1052  CH2 TRP H 141       8.367  12.846  36.227  1.00 28.89           C  
ATOM   1053  C   TRP H 141      11.532  16.419  31.056  1.00 22.11           C  
ATOM   1054  O   TRP H 141      11.298  16.863  29.933  1.00 23.03           O  
ATOM   1055  N   SER H 142      12.778  16.131  31.486  1.00 21.66           N  
ATOM   1056  CA  SER H 142      13.906  16.548  30.710  1.00 20.76           C  
ATOM   1057  CB  SER H 142      14.837  17.503  31.474  1.00 20.85           C  
ATOM   1058  OG  SER H 142      14.134  18.676  31.856  1.00 24.47           O  
ATOM   1059  C   SER H 142      14.758  15.397  30.293  1.00 22.05           C  
ATOM   1060  O   SER H 142      14.739  14.315  30.880  1.00 22.20           O  
ATOM   1061  N   TRP H 143      15.525  15.640  29.211  1.00 21.45           N  
ATOM   1062  CA  TRP H 143      16.484  14.700  28.718  1.00 22.97           C  
ATOM   1063  CB  TRP H 143      16.233  14.239  27.271  1.00 23.19           C  
ATOM   1064  CG  TRP H 143      15.040  13.328  27.112  1.00 24.25           C  
ATOM   1065  CD2 TRP H 143      15.092  11.906  27.300  1.00 23.79           C  
ATOM   1066  CD1 TRP H 143      13.749  13.627  26.787  1.00 20.87           C  
ATOM   1067  NE1 TRP H 143      12.992  12.479  26.761  1.00 22.66           N  
ATOM   1068  CE2 TRP H 143      13.807  11.411  27.075  1.00 24.55           C  
ATOM   1069  CE3 TRP H 143      16.126  11.078  27.633  1.00 24.08           C  
ATOM   1070  CZ2 TRP H 143      13.537  10.076  27.182  1.00 22.27           C  
ATOM   1071  CZ3 TRP H 143      15.852   9.733  27.740  1.00 23.98           C  
ATOM   1072  CH2 TRP H 143      14.581   9.243  27.518  1.00 24.96           C  
ATOM   1073  C   TRP H 143      17.826  15.370  28.747  1.00 23.54           C  
ATOM   1074  O   TRP H 143      17.949  16.550  28.420  1.00 23.63           O  
ATOM   1075  N   LEU H 144      18.860  14.625  29.192  1.00 22.59           N  
ATOM   1076  CA  LEU H 144      20.220  15.101  29.209  1.00 22.96           C  
ATOM   1077  CB  LEU H 144      20.780  15.451  30.602  1.00 23.33           C  
ATOM   1078  CG  LEU H 144      20.070  16.629  31.299  1.00 13.87           C  
ATOM   1079  CD1 LEU H 144      18.683  16.222  31.818  1.00 25.37           C  
ATOM   1080  CD2 LEU H 144      20.959  17.274  32.374  1.00 14.53           C  
ATOM   1081  C   LEU H 144      21.080  13.998  28.657  1.00 23.90           C  
ATOM   1082  O   LEU H 144      20.660  12.840  28.610  1.00 24.75           O  
ATOM   1083  N   ARG H 145      22.308  14.330  28.195  1.00 23.61           N  
ATOM   1084  CA  ARG H 145      23.157  13.296  27.661  1.00 26.76           C  
ATOM   1085  CB  ARG H 145      23.223  13.255  26.123  1.00 24.83           C  
ATOM   1086  CG  ARG H 145      23.783  14.548  25.527  1.00 31.76           C  
ATOM   1087  CD  ARG H 145      24.445  14.383  24.156  1.00 26.47           C  
ATOM   1088  NE  ARG H 145      23.386  14.290  23.119  1.00 29.83           N  
ATOM   1089  CZ  ARG H 145      23.609  14.788  21.867  1.00 31.82           C  
ATOM   1090  NH1 ARG H 145      24.745  15.494  21.598  1.00 34.49           N1+
ATOM   1091  NH2 ARG H 145      22.698  14.561  20.876  1.00 28.36           N  
ATOM   1092  C   ARG H 145      24.571  13.520  28.101  1.00 26.17           C  
ATOM   1093  O   ARG H 145      24.960  14.623  28.485  1.00 26.75           O  
ATOM   1094  N   GLN H 146      25.377  12.437  28.067  1.00 28.48           N  
ATOM   1095  CA  GLN H 146      26.769  12.538  28.409  1.00 30.00           C  
ATOM   1096  CB  GLN H 146      27.046  12.169  29.878  1.00 26.66           C  
ATOM   1097  CG  GLN H 146      28.514  12.272  30.298  1.00 35.51           C  
ATOM   1098  CD  GLN H 146      28.591  11.883  31.768  1.00 36.90           C  
ATOM   1099  OE1 GLN H 146      27.600  11.464  32.365  1.00 37.12           O  
ATOM   1100  NE2 GLN H 146      29.801  12.027  32.374  1.00 35.70           N  
ATOM   1101  C   GLN H 146      27.561  11.592  27.538  1.00 32.53           C  
ATOM   1102  O   GLN H 146      27.363  10.381  27.590  1.00 34.92           O  
ATOM   1103  N   SER H 147      28.510  12.121  26.730  1.00 35.08           N  
ATOM   1104  CA  SER H 147      29.328  11.315  25.848  1.00 39.22           C  
ATOM   1105  CB  SER H 147      29.998  12.161  24.753  1.00 42.55           C  
ATOM   1106  OG  SER H 147      30.961  13.012  25.344  1.00 45.32           O  
ATOM   1107  C   SER H 147      30.370  10.604  26.688  1.00 40.92           C  
ATOM   1108  O   SER H 147      30.623  11.021  27.817  1.00 40.35           O  
ATOM   1109  N   PRO H 148      31.012   9.565  26.172  1.00 45.40           N  
ATOM   1110  CA  PRO H 148      31.842   8.684  26.966  1.00 47.59           C  
ATOM   1111  CD  PRO H 148      31.355   9.477  24.757  1.00 48.12           C  
ATOM   1112  CB  PRO H 148      32.625   7.821  25.974  1.00 51.08           C  
ATOM   1113  CG  PRO H 148      32.665   8.676  24.701  1.00 50.16           C  
ATOM   1114  C   PRO H 148      32.723   9.262  28.027  1.00 46.81           C  
ATOM   1115  O   PRO H 148      32.543   8.864  29.175  1.00 51.99           O  
ATOM   1116  N   VAL H 149      33.686  10.154  27.740  1.00 48.69           N  
ATOM   1117  CA  VAL H 149      34.427  10.644  28.868  1.00 51.52           C  
ATOM   1118  CB  VAL H 149      35.891  10.314  28.768  1.00  0.00           C  
ATOM   1119  CG1 VAL H 149      36.645  10.854  29.998  1.00  0.00           C  
ATOM   1120  CG2 VAL H 149      36.034   8.795  28.568  1.00  0.00           C  
ATOM   1121  C   VAL H 149      34.248  12.128  28.819  1.00 52.15           C  
ATOM   1122  O   VAL H 149      35.202  12.901  28.907  1.00 56.61           O  
ATOM   1123  N   LYS H 150      32.980  12.568  28.720  1.00 49.88           N  
ATOM   1124  CA  LYS H 150      32.746  13.974  28.637  1.00 51.97           C  
ATOM   1125  CB  LYS H 150      32.308  14.496  27.260  1.00 55.08           C  
ATOM   1126  CG  LYS H 150      33.464  14.536  26.259  0.80 61.09           C  
ATOM   1127  CD  LYS H 150      33.054  14.761  24.801  0.80 61.69           C  
ATOM   1128  CE  LYS H 150      34.242  14.786  23.836  0.80 62.46           C  
ATOM   1129  NZ  LYS H 150      33.763  14.989  22.449  0.80 62.18           N1+
ATOM   1130  C   LYS H 150      31.722  14.361  29.651  1.00 48.51           C  
ATOM   1131  O   LYS H 150      31.281  13.547  30.462  1.00 48.35           O  
ATOM   1132  N   GLY H 151      31.352  15.655  29.632  1.00 43.88           N  
ATOM   1133  CA  GLY H 151      30.478  16.220  30.615  1.00 36.71           C  
ATOM   1134  C   GLY H 151      29.039  16.115  30.220  1.00 31.72           C  
ATOM   1135  O   GLY H 151      28.671  15.507  29.216  1.00 36.01           O  
ATOM   1136  N   LEU H 152      28.186  16.738  31.060  1.00 31.62           N  
ATOM   1137  CA  LEU H 152      26.759  16.739  30.931  1.00 28.47           C  
ATOM   1138  CB  LEU H 152      26.043  17.029  32.262  1.00 28.24           C  
ATOM   1139  CG  LEU H 152      26.219  15.938  33.329  1.00 27.19           C  
ATOM   1140  CD1 LEU H 152      25.479  16.299  34.625  1.00 27.13           C  
ATOM   1141  CD2 LEU H 152      25.796  14.567  32.789  1.00 29.03           C  
ATOM   1142  C   LEU H 152      26.313  17.814  29.988  1.00 29.04           C  
ATOM   1143  O   LEU H 152      26.935  18.871  29.898  1.00 29.91           O  
ATOM   1144  N   GLU H 153      25.198  17.558  29.264  1.00 28.78           N  
ATOM   1145  CA  GLU H 153      24.626  18.519  28.352  1.00 27.45           C  
ATOM   1146  CB  GLU H 153      25.024  18.226  26.892  1.00 27.51           C  
ATOM   1147  CG  GLU H 153      24.655  19.310  25.878  1.00 38.04           C  
ATOM   1148  CD  GLU H 153      25.017  18.774  24.499  1.00 43.30           C  
ATOM   1149  OE1 GLU H 153      24.501  17.680  24.150  1.00 45.51           O  
ATOM   1150  OE2 GLU H 153      25.805  19.437  23.774  1.00 45.07           O1-
ATOM   1151  C   GLU H 153      23.124  18.406  28.445  1.00 26.38           C  
ATOM   1152  O   GLU H 153      22.582  17.302  28.391  1.00 26.44           O  
ATOM   1153  N   TRP H 154      22.405  19.548  28.579  1.00 24.78           N  
ATOM   1154  CA  TRP H 154      20.963  19.526  28.689  1.00 23.65           C  
ATOM   1155  CB  TRP H 154      20.401  20.742  29.448  1.00 24.58           C  
ATOM   1156  CG  TRP H 154      18.896  20.797  29.510  1.00 24.40           C  
ATOM   1157  CD2 TRP H 154      18.101  21.712  28.741  1.00 25.29           C  
ATOM   1158  CD1 TRP H 154      18.026  20.069  30.267  1.00 25.72           C  
ATOM   1159  NE1 TRP H 154      16.735  20.466  30.008  1.00 27.68           N  
ATOM   1160  CE2 TRP H 154      16.768  21.480  29.073  1.00 25.27           C  
ATOM   1161  CE3 TRP H 154      18.457  22.669  27.833  1.00 25.96           C  
ATOM   1162  CZ2 TRP H 154      15.764  22.203  28.498  1.00 25.77           C  
ATOM   1163  CZ3 TRP H 154      17.441  23.396  27.254  1.00 30.73           C  
ATOM   1164  CH2 TRP H 154      16.121  23.167  27.582  1.00 31.67           C  
ATOM   1165  C   TRP H 154      20.366  19.539  27.309  1.00 22.96           C  
ATOM   1166  O   TRP H 154      20.754  20.369  26.493  1.00 23.61           O  
ATOM   1167  N   ILE H 155      19.498  18.543  26.987  1.00 21.92           N  
ATOM   1168  CA  ILE H 155      18.799  18.393  25.727  1.00 22.39           C  
ATOM   1169  CB  ILE H 155      18.320  16.980  25.532  1.00 23.25           C  
ATOM   1170  CG1 ILE H 155      19.467  15.956  25.621  1.00 24.62           C  
ATOM   1171  CG2 ILE H 155      17.575  16.938  24.187  1.00 22.88           C  
ATOM   1172  CD1 ILE H 155      20.455  16.007  24.461  1.00 25.24           C  
ATOM   1173  C   ILE H 155      17.554  19.241  25.589  1.00 22.65           C  
ATOM   1174  O   ILE H 155      17.406  20.004  24.634  1.00 24.39           O  
ATOM   1175  N   GLY H 156      16.610  19.120  26.554  1.00 22.00           N  
ATOM   1176  CA  GLY H 156      15.350  19.815  26.446  1.00 23.85           C  
ATOM   1177  C   GLY H 156      14.373  19.241  27.433  1.00 25.01           C  
ATOM   1178  O   GLY H 156      14.653  18.240  28.090  1.00 23.13           O  
ATOM   1179  N   TYR H 157      13.190  19.885  27.580  1.00 24.41           N  
ATOM   1180  CA  TYR H 157      12.194  19.355  28.469  1.00 23.72           C  
ATOM   1181  CB  TYR H 157      12.213  19.927  29.904  1.00 21.37           C  
ATOM   1182  CG  TYR H 157      11.902  21.387  29.926  1.00 26.86           C  
ATOM   1183  CD1 TYR H 157      10.615  21.841  29.751  1.00 29.98           C  
ATOM   1184  CD2 TYR H 157      12.900  22.303  30.160  1.00 28.52           C  
ATOM   1185  CE1 TYR H 157      10.330  23.187  29.784  1.00 32.44           C  
ATOM   1186  CE2 TYR H 157      12.625  23.651  30.196  1.00 30.65           C  
ATOM   1187  CZ  TYR H 157      11.338  24.095  30.006  1.00 33.16           C  
ATOM   1188  OH  TYR H 157      11.054  25.476  30.043  1.00 38.02           O  
ATOM   1189  C   TYR H 157      10.832  19.564  27.888  1.00 24.55           C  
ATOM   1190  O   TYR H 157      10.665  20.287  26.907  1.00 24.87           O  
ATOM   1191  N   ILE H 158       9.826  18.873  28.465  1.00 25.18           N  
ATOM   1192  CA  ILE H 158       8.466  18.997  28.021  1.00 25.64           C  
ATOM   1193  CB  ILE H 158       8.010  17.818  27.209  1.00 25.76           C  
ATOM   1194  CG1 ILE H 158       6.630  18.083  26.586  1.00 22.54           C  
ATOM   1195  CG2 ILE H 158       8.074  16.567  28.102  1.00 23.79           C  
ATOM   1196  CD1 ILE H 158       6.233  17.052  25.530  1.00 24.89           C  
ATOM   1197  C   ILE H 158       7.569  19.076  29.224  1.00 26.18           C  
ATOM   1198  O   ILE H 158       7.818  18.434  30.244  1.00 25.91           O  
ATOM   1199  N   PHE H 159       6.498  19.894  29.126  1.00 26.28           N  
ATOM   1200  CA  PHE H 159       5.514  20.042  30.164  1.00 27.61           C  
ATOM   1201  CB  PHE H 159       5.011  21.496  30.276  1.00 34.51           C  
ATOM   1202  CG  PHE H 159       4.224  21.680  31.528  1.00 30.90           C  
ATOM   1203  CD1 PHE H 159       4.818  21.495  32.755  1.00 32.57           C  
ATOM   1204  CD2 PHE H 159       2.912  22.093  31.483  1.00 31.62           C  
ATOM   1205  CE1 PHE H 159       4.105  21.676  33.917  1.00 31.31           C  
ATOM   1206  CE2 PHE H 159       2.196  22.279  32.643  1.00 33.51           C  
ATOM   1207  CZ  PHE H 159       2.790  22.067  33.864  1.00 34.10           C  
ATOM   1208  C   PHE H 159       4.386  19.116  29.792  1.00 31.52           C  
ATOM   1209  O   PHE H 159       4.274  18.714  28.637  1.00 35.26           O  
ATOM   1210  N   HIS H 160       3.493  18.773  30.753  1.00 21.72           N  
ATOM   1211  CA  HIS H 160       2.416  17.837  30.522  1.00 24.89           C  
ATOM   1212  ND1 HIS H 160      -0.223  19.212  32.163  1.00 35.21           N  
ATOM   1213  CG  HIS H 160       0.993  18.655  32.488  1.00 30.54           C  
ATOM   1214  CB  HIS H 160       1.602  17.485  31.780  1.00 26.77           C  
ATOM   1215  NE2 HIS H 160       0.546  20.344  33.914  1.00 34.98           N  
ATOM   1216  CD2 HIS H 160       1.451  19.362  33.557  1.00 31.77           C  
ATOM   1217  CE1 HIS H 160      -0.445  20.214  33.049  1.00 37.43           C  
ATOM   1218  C   HIS H 160       1.492  18.362  29.468  1.00 28.22           C  
ATOM   1219  O   HIS H 160       0.848  17.592  28.755  1.00 32.32           O  
ATOM   1220  N   THR H 161       1.393  19.693  29.364  1.00 25.42           N  
ATOM   1221  CA  THR H 161       0.581  20.343  28.377  1.00 26.95           C  
ATOM   1222  CB  THR H 161       0.570  21.833  28.535  1.00 26.45           C  
ATOM   1223  OG1 THR H 161       1.894  22.344  28.475  1.00 26.24           O  
ATOM   1224  CG2 THR H 161      -0.083  22.177  29.885  1.00 27.84           C  
ATOM   1225  C   THR H 161       1.121  20.002  27.021  1.00 25.04           C  
ATOM   1226  O   THR H 161       0.373  19.975  26.047  1.00 25.22           O  
ATOM   1227  N   GLY H 162       2.438  19.732  26.914  1.00 24.93           N  
ATOM   1228  CA  GLY H 162       2.988  19.414  25.623  1.00 24.89           C  
ATOM   1229  C   GLY H 162       3.931  20.502  25.191  1.00 24.53           C  
ATOM   1230  O   GLY H 162       4.620  20.364  24.182  1.00 24.73           O  
ATOM   1231  N   HIS H 163       3.992  21.617  25.939  1.00 32.10           N  
ATOM   1232  CA  HIS H 163       4.899  22.678  25.599  1.00 30.48           C  
ATOM   1233  ND1 HIS H 163       2.225  24.219  26.560  1.00  0.00           N  
ATOM   1234  CG  HIS H 163       3.481  24.688  26.246  1.00 35.66           C  
ATOM   1235  CB  HIS H 163       4.753  23.926  26.488  1.00 29.86           C  
ATOM   1236  NE2 HIS H 163       1.946  26.241  25.678  1.00  0.00           N  
ATOM   1237  CD2 HIS H 163       3.292  25.924  25.708  1.00  0.00           C  
ATOM   1238  CE1 HIS H 163       1.345  25.188  26.199  1.00  0.00           C  
ATOM   1239  C   HIS H 163       6.294  22.160  25.767  1.00 29.26           C  
ATOM   1240  O   HIS H 163       6.580  21.404  26.694  1.00 27.08           O  
ATOM   1241  N   THR H 164       7.209  22.559  24.859  1.00 27.76           N  
ATOM   1242  CA  THR H 164       8.547  22.043  24.924  1.00 24.58           C  
ATOM   1243  CB  THR H 164       8.886  21.143  23.771  1.00 25.95           C  
ATOM   1244  OG1 THR H 164       8.754  21.853  22.549  1.00 27.87           O  
ATOM   1245  CG2 THR H 164       7.945  19.927  23.782  1.00 25.35           C  
ATOM   1246  C   THR H 164       9.538  23.161  24.889  1.00 25.40           C  
ATOM   1247  O   THR H 164       9.227  24.284  24.492  1.00 26.63           O  
ATOM   1248  N   ASN H 165      10.769  22.859  25.359  1.00 26.66           N  
ATOM   1249  CA  ASN H 165      11.877  23.775  25.335  1.00 26.88           C  
ATOM   1250  CB  ASN H 165      12.152  24.413  26.707  1.00 26.26           C  
ATOM   1251  CG  ASN H 165      13.115  25.575  26.514  1.00 35.49           C  
ATOM   1252  OD1 ASN H 165      13.606  25.814  25.412  1.00 39.70           O  
ATOM   1253  ND2 ASN H 165      13.398  26.319  27.617  1.00 42.59           N  
ATOM   1254  C   ASN H 165      13.088  22.959  24.963  1.00 25.28           C  
ATOM   1255  O   ASN H 165      13.344  21.920  25.568  1.00 27.61           O  
ATOM   1256  N   TYR H 166      13.887  23.411  23.969  1.00 26.37           N  
ATOM   1257  CA  TYR H 166      15.007  22.608  23.545  1.00 27.04           C  
ATOM   1258  CB  TYR H 166      14.914  22.124  22.087  1.00 27.23           C  
ATOM   1259  CG  TYR H 166      13.680  21.305  21.904  1.00 28.35           C  
ATOM   1260  CD1 TYR H 166      13.599  20.023  22.401  1.00 27.24           C  
ATOM   1261  CD2 TYR H 166      12.610  21.817  21.209  1.00 27.97           C  
ATOM   1262  CE1 TYR H 166      12.459  19.275  22.220  1.00 26.64           C  
ATOM   1263  CE2 TYR H 166      11.468  21.073  21.023  1.00 26.52           C  
ATOM   1264  CZ  TYR H 166      11.391  19.800  21.531  1.00 25.14           C  
ATOM   1265  OH  TYR H 166      10.220  19.035  21.343  1.00 27.05           O  
ATOM   1266  C   TYR H 166      16.262  23.427  23.599  1.00 25.59           C  
ATOM   1267  O   TYR H 166      16.226  24.653  23.487  1.00 27.17           O  
ATOM   1268  N   ASN H 167      17.426  22.758  23.782  1.00 26.97           N  
ATOM   1269  CA  ASN H 167      18.642  23.519  23.778  1.00 28.24           C  
ATOM   1270  CB  ASN H 167      19.899  22.787  24.303  1.00 32.08           C  
ATOM   1271  CG  ASN H 167      20.285  21.604  23.428  1.00 43.08           C  
ATOM   1272  OD1 ASN H 167      19.741  21.398  22.347  1.00 47.78           O  
ATOM   1273  ND2 ASN H 167      21.261  20.794  23.918  1.00 44.29           N  
ATOM   1274  C   ASN H 167      18.827  23.996  22.375  1.00 31.12           C  
ATOM   1275  O   ASN H 167      18.430  23.344  21.411  1.00 33.35           O  
ATOM   1276  N   PRO H 168      19.380  25.163  22.243  1.00 33.28           N  
ATOM   1277  CA  PRO H 168      19.510  25.738  20.936  1.00 35.30           C  
ATOM   1278  CD  PRO H 168      19.257  26.178  23.276  1.00 33.29           C  
ATOM   1279  CB  PRO H 168      19.939  27.186  21.167  1.00 35.68           C  
ATOM   1280  CG  PRO H 168      19.322  27.526  22.536  1.00 39.45           C  
ATOM   1281  C   PRO H 168      20.404  24.967  20.024  1.00 39.45           C  
ATOM   1282  O   PRO H 168      20.200  25.026  18.813  1.00 41.93           O  
ATOM   1283  N   SER H 169      21.395  24.241  20.563  1.00 40.62           N  
ATOM   1284  CA  SER H 169      22.314  23.557  19.702  1.00 43.19           C  
ATOM   1285  CB  SER H 169      23.486  22.912  20.465  1.00 47.39           C  
ATOM   1286  OG  SER H 169      23.016  21.899  21.340  1.00 54.96           O  
ATOM   1287  C   SER H 169      21.609  22.479  18.930  1.00 43.02           C  
ATOM   1288  O   SER H 169      21.810  22.328  17.726  1.00 42.81           O  
ATOM   1289  N   LEU H 170      20.793  21.684  19.641  1.00 34.78           N  
ATOM   1290  CA  LEU H 170      20.061  20.537  19.165  1.00 35.47           C  
ATOM   1291  CB  LEU H 170      19.684  19.576  20.298  1.00 36.41           C  
ATOM   1292  CG  LEU H 170      20.931  18.925  20.921  1.00 40.38           C  
ATOM   1293  CD1 LEU H 170      20.562  17.961  22.056  1.00 40.54           C  
ATOM   1294  CD2 LEU H 170      21.801  18.257  19.844  1.00 35.55           C  
ATOM   1295  C   LEU H 170      18.837  20.863  18.375  1.00 37.93           C  
ATOM   1296  O   LEU H 170      18.325  19.998  17.667  1.00 36.23           O  
ATOM   1297  N   GLU H 171      18.294  22.084  18.538  1.00 40.86           N  
ATOM   1298  CA  GLU H 171      17.071  22.480  17.900  1.00 43.59           C  
ATOM   1299  CB  GLU H 171      16.827  23.999  17.933  1.00 45.17           C  
ATOM   1300  CG  GLU H 171      16.573  24.590  19.320  1.00 47.14           C  
ATOM   1301  CD  GLU H 171      16.513  26.103  19.153  1.00 46.02           C  
ATOM   1302  OE1 GLU H 171      17.537  26.688  18.709  1.00  0.00           O  
ATOM   1303  OE2 GLU H 171      15.443  26.692  19.460  1.00  0.00           O1-
ATOM   1304  C   GLU H 171      17.106  22.113  16.446  1.00 43.49           C  
ATOM   1305  O   GLU H 171      18.136  22.207  15.776  1.00 42.24           O  
ATOM   1306  N   SER H 172      15.913  21.717  15.959  1.00 37.99           N  
ATOM   1307  CA  SER H 172      15.517  21.239  14.662  1.00 38.95           C  
ATOM   1308  CB  SER H 172      16.205  21.960  13.487  1.00 43.42           C  
ATOM   1309  OG  SER H 172      17.555  21.536  13.359  1.00 53.30           O  
ATOM   1310  C   SER H 172      15.794  19.768  14.518  1.00 37.93           C  
ATOM   1311  O   SER H 172      15.114  19.103  13.740  1.00 40.77           O  
ATOM   1312  N   ARG H 173      16.803  19.216  15.225  1.00 34.14           N  
ATOM   1313  CA  ARG H 173      17.054  17.795  15.212  1.00 36.55           C  
ATOM   1314  CB  ARG H 173      18.528  17.413  15.431  1.00 40.84           C  
ATOM   1315  CG  ARG H 173      19.421  17.826  14.259  1.00 41.34           C  
ATOM   1316  CD  ARG H 173      20.701  16.997  14.129  1.00 39.82           C  
ATOM   1317  NE  ARG H 173      21.515  17.194  15.359  1.00 40.43           N  
ATOM   1318  CZ  ARG H 173      22.090  16.115  15.965  1.00 37.16           C  
ATOM   1319  NH1 ARG H 173      21.894  14.863  15.460  1.00 33.91           N1+
ATOM   1320  NH2 ARG H 173      22.859  16.286  17.079  1.00 36.10           N  
ATOM   1321  C   ARG H 173      16.222  17.043  16.215  1.00 32.72           C  
ATOM   1322  O   ARG H 173      15.903  15.872  16.008  1.00 35.39           O  
ATOM   1323  N   VAL H 174      15.860  17.690  17.346  1.00 30.61           N  
ATOM   1324  CA  VAL H 174      15.279  16.962  18.445  1.00 30.62           C  
ATOM   1325  CB  VAL H 174      15.937  17.282  19.753  1.00 31.09           C  
ATOM   1326  CG1 VAL H 174      15.655  18.757  20.087  1.00 36.34           C  
ATOM   1327  CG2 VAL H 174      15.436  16.293  20.819  1.00 31.89           C  
ATOM   1328  C   VAL H 174      13.813  17.226  18.621  1.00 30.36           C  
ATOM   1329  O   VAL H 174      13.312  18.307  18.320  1.00 28.55           O  
ATOM   1330  N   THR H 175      13.085  16.193  19.106  1.00 28.98           N  
ATOM   1331  CA  THR H 175      11.680  16.316  19.383  1.00 27.65           C  
ATOM   1332  CB  THR H 175      10.820  15.725  18.306  1.00 33.67           C  
ATOM   1333  OG1 THR H 175      11.084  16.360  17.063  1.00 47.15           O  
ATOM   1334  CG2 THR H 175       9.344  15.913  18.692  1.00 37.15           C  
ATOM   1335  C   THR H 175      11.377  15.558  20.644  1.00 28.72           C  
ATOM   1336  O   THR H 175      11.817  14.423  20.824  1.00 27.82           O  
ATOM   1337  N   VAL H 176      10.599  16.172  21.559  1.00 27.60           N  
ATOM   1338  CA  VAL H 176      10.228  15.504  22.773  1.00 25.41           C  
ATOM   1339  CB  VAL H 176      10.705  16.208  24.009  1.00 23.73           C  
ATOM   1340  CG1 VAL H 176      10.163  15.458  25.238  1.00 22.30           C  
ATOM   1341  CG2 VAL H 176      12.240  16.302  23.957  1.00 24.87           C  
ATOM   1342  C   VAL H 176       8.729  15.491  22.828  1.00 27.57           C  
ATOM   1343  O   VAL H 176       8.084  16.477  22.474  1.00 27.70           O  
ATOM   1344  N   SER H 177       8.137  14.361  23.272  1.00 24.91           N  
ATOM   1345  CA  SER H 177       6.704  14.256  23.348  1.00 27.99           C  
ATOM   1346  CB  SER H 177       6.086  13.366  22.257  1.00 29.77           C  
ATOM   1347  OG  SER H 177       6.282  13.941  20.975  1.00 38.06           O  
ATOM   1348  C   SER H 177       6.349  13.612  24.652  1.00 28.50           C  
ATOM   1349  O   SER H 177       7.187  12.986  25.299  1.00 27.36           O  
ATOM   1350  N   VAL H 178       5.077  13.762  25.084  1.00 29.62           N  
ATOM   1351  CA  VAL H 178       4.674  13.178  26.334  1.00 31.54           C  
ATOM   1352  CB  VAL H 178       4.580  14.190  27.441  1.00 31.86           C  
ATOM   1353  CG1 VAL H 178       3.536  15.249  27.053  1.00 35.98           C  
ATOM   1354  CG2 VAL H 178       4.280  13.461  28.760  1.00 30.65           C  
ATOM   1355  C   VAL H 178       3.335  12.516  26.180  1.00 31.65           C  
ATOM   1356  O   VAL H 178       2.469  12.982  25.438  1.00 31.34           O  
ATOM   1357  N   ASP H 179       3.153  11.372  26.879  1.00 31.84           N  
ATOM   1358  CA  ASP H 179       1.912  10.648  26.891  1.00 32.40           C  
ATOM   1359  CB  ASP H 179       2.051   9.212  26.356  1.00 35.97           C  
ATOM   1360  CG  ASP H 179       0.658   8.638  26.137  1.00 39.99           C  
ATOM   1361  OD1 ASP H 179      -0.335   9.361  26.417  1.00 40.31           O  
ATOM   1362  OD2 ASP H 179       0.570   7.465  25.685  1.00 41.97           O1-
ATOM   1363  C   ASP H 179       1.503  10.574  28.332  1.00 36.49           C  
ATOM   1364  O   ASP H 179       2.019   9.764  29.101  1.00 37.94           O  
ATOM   1365  N   THR H 180       0.550  11.436  28.725  1.00 38.80           N  
ATOM   1366  CA  THR H 180       0.120  11.572  30.084  1.00 40.55           C  
ATOM   1367  CB  THR H 180      -0.853  12.702  30.250  1.00 42.54           C  
ATOM   1368  OG1 THR H 180      -0.289  13.907  29.756  1.00 45.10           O  
ATOM   1369  CG2 THR H 180      -1.149  12.863  31.748  1.00 41.24           C  
ATOM   1370  C   THR H 180      -0.548  10.312  30.544  1.00 41.50           C  
ATOM   1371  O   THR H 180      -0.419   9.931  31.706  1.00 44.25           O  
ATOM   1372  N   SER H 181      -1.304   9.642  29.654  1.00 41.69           N  
ATOM   1373  CA  SER H 181      -2.027   8.460  30.040  1.00 44.63           C  
ATOM   1374  CB  SER H 181      -2.934   7.919  28.920  1.00 48.97           C  
ATOM   1375  OG  SER H 181      -2.158   7.466  27.821  1.00 51.52           O  
ATOM   1376  C   SER H 181      -1.075   7.363  30.423  1.00 42.38           C  
ATOM   1377  O   SER H 181      -1.319   6.630  31.380  1.00 43.07           O  
ATOM   1378  N   GLU H 182       0.003   7.187  29.636  1.00 38.80           N  
ATOM   1379  CA  GLU H 182       1.024   6.197  29.844  1.00 39.41           C  
ATOM   1380  CB  GLU H 182       1.781   5.831  28.555  1.00 40.74           C  
ATOM   1381  CG  GLU H 182       0.924   4.975  27.614  0.80 46.93           C  
ATOM   1382  CD  GLU H 182       1.724   4.647  26.360  0.80 50.63           C  
ATOM   1383  OE1 GLU H 182       2.761   5.323  26.129  1.00 45.19           O  
ATOM   1384  OE2 GLU H 182       1.304   3.723  25.613  1.00 43.94           O1-
ATOM   1385  C   GLU H 182       1.996   6.607  30.926  1.00 38.35           C  
ATOM   1386  O   GLU H 182       2.708   5.760  31.466  1.00 38.77           O  
ATOM   1387  N   ASN H 183       2.083   7.914  31.261  1.00 37.84           N  
ATOM   1388  CA  ASN H 183       3.048   8.403  32.220  1.00 35.88           C  
ATOM   1389  CB  ASN H 183       2.951   7.774  33.623  1.00 38.68           C  
ATOM   1390  CG  ASN H 183       1.903   8.536  34.419  1.00 47.37           C  
ATOM   1391  OD1 ASN H 183       1.373   9.549  33.966  1.00 55.17           O  
ATOM   1392  ND2 ASN H 183       1.622   8.061  35.661  1.00 65.55           N  
ATOM   1393  C   ASN H 183       4.422   8.164  31.703  1.00 34.27           C  
ATOM   1394  O   ASN H 183       5.321   7.750  32.436  1.00 33.12           O  
ATOM   1395  N   GLN H 184       4.609   8.449  30.403  1.00 33.24           N  
ATOM   1396  CA  GLN H 184       5.869   8.237  29.768  1.00 31.12           C  
ATOM   1397  CB  GLN H 184       5.791   6.958  28.922  1.00 37.28           C  
ATOM   1398  CG  GLN H 184       7.097   6.435  28.346  1.00 44.30           C  
ATOM   1399  CD  GLN H 184       6.733   5.132  27.648  1.00 45.78           C  
ATOM   1400  OE1 GLN H 184       6.775   4.061  28.251  1.00 48.42           O  
ATOM   1401  NE2 GLN H 184       6.341   5.221  26.349  1.00 41.69           N  
ATOM   1402  C   GLN H 184       6.124   9.416  28.868  1.00 31.02           C  
ATOM   1403  O   GLN H 184       5.185  10.093  28.449  1.00 33.28           O  
ATOM   1404  N   PHE H 185       7.414   9.726  28.590  1.00 27.87           N  
ATOM   1405  CA  PHE H 185       7.758  10.782  27.676  1.00 27.06           C  
ATOM   1406  CB  PHE H 185       8.144  12.116  28.351  1.00 24.28           C  
ATOM   1407  CG  PHE H 185       9.320  11.946  29.248  1.00 23.21           C  
ATOM   1408  CD1 PHE H 185       9.175  11.378  30.492  1.00 26.69           C  
ATOM   1409  CD2 PHE H 185      10.563  12.387  28.857  1.00 24.17           C  
ATOM   1410  CE1 PHE H 185      10.258  11.228  31.325  1.00 25.17           C  
ATOM   1411  CE2 PHE H 185      11.649  12.240  29.685  1.00 25.27           C  
ATOM   1412  CZ  PHE H 185      11.500  11.658  30.920  1.00 24.76           C  
ATOM   1413  C   PHE H 185       8.871  10.278  26.802  1.00 27.71           C  
ATOM   1414  O   PHE H 185       9.599   9.364  27.191  1.00 25.49           O  
ATOM   1415  N   SER H 186       9.029  10.851  25.584  1.00 25.48           N  
ATOM   1416  CA  SER H 186       9.973  10.285  24.657  1.00 25.78           C  
ATOM   1417  CB  SER H 186       9.290   9.557  23.487  1.00 26.82           C  
ATOM   1418  OG  SER H 186       8.467  10.459  22.763  1.00 32.84           O  
ATOM   1419  C   SER H 186      10.884  11.321  24.067  1.00 27.02           C  
ATOM   1420  O   SER H 186      10.648  12.525  24.148  1.00 26.96           O  
ATOM   1421  N   LEU H 187      11.997  10.839  23.472  1.00 28.24           N  
ATOM   1422  CA  LEU H 187      12.975  11.676  22.837  1.00 24.61           C  
ATOM   1423  CB  LEU H 187      14.339  11.637  23.553  1.00 26.66           C  
ATOM   1424  CG  LEU H 187      15.431  12.518  22.915  1.00 25.78           C  
ATOM   1425  CD1 LEU H 187      15.129  14.012  23.095  1.00 26.76           C  
ATOM   1426  CD2 LEU H 187      16.832  12.127  23.411  1.00 28.89           C  
ATOM   1427  C   LEU H 187      13.213  11.149  21.459  1.00 28.38           C  
ATOM   1428  O   LEU H 187      13.333   9.943  21.263  1.00 28.91           O  
ATOM   1429  N   ARG H 188      13.256  12.039  20.450  1.00 27.27           N  
ATOM   1430  CA  ARG H 188      13.615  11.579  19.141  0.90 28.94           C  
ATOM   1431  CB  ARG H 188      12.444  11.434  18.153  0.90 31.32           C  
ATOM   1432  CG  ARG H 188      11.612  12.689  17.932  0.88 35.03           C  
ATOM   1433  CD  ARG H 188      10.510  12.470  16.893  0.88 36.33           C  
ATOM   1434  NE  ARG H 188      10.089  11.041  16.983  0.75 29.39           N  
ATOM   1435  CZ  ARG H 188      10.691  10.104  16.192  0.75 28.83           C  
ATOM   1436  NH1 ARG H 188      11.649  10.482  15.297  0.75 30.91           N1+
ATOM   1437  NH2 ARG H 188      10.335   8.789  16.288  0.75 32.18           N  
ATOM   1438  C   ARG H 188      14.643  12.517  18.598  1.00 30.53           C  
ATOM   1439  O   ARG H 188      14.468  13.734  18.608  1.00 30.52           O  
ATOM   1440  N   LEU H 189      15.777  11.950  18.135  1.00 29.44           N  
ATOM   1441  CA  LEU H 189      16.856  12.743  17.623  1.00 28.07           C  
ATOM   1442  CB  LEU H 189      18.134  12.570  18.464  1.00 29.97           C  
ATOM   1443  CG  LEU H 189      19.332  13.411  18.002  1.00 35.21           C  
ATOM   1444  CD1 LEU H 189      19.044  14.915  18.130  1.00 32.76           C  
ATOM   1445  CD2 LEU H 189      20.607  12.987  18.746  1.00 35.28           C  
ATOM   1446  C   LEU H 189      17.136  12.258  16.229  1.00 32.64           C  
ATOM   1447  O   LEU H 189      17.463  11.091  16.019  1.00 34.43           O  
ATOM   1448  N   ARG H 190      17.018  13.155  15.230  1.00 35.01           N  
ATOM   1449  CA  ARG H 190      17.182  12.766  13.854  1.00 35.70           C  
ATOM   1450  CB  ARG H 190      16.264  13.548  12.899  1.00 39.15           C  
ATOM   1451  CG  ARG H 190      14.794  13.149  13.042  1.00 42.60           C  
ATOM   1452  CD  ARG H 190      13.819  14.033  12.268  1.00 46.46           C  
ATOM   1453  NE  ARG H 190      12.455  13.492  12.518  1.00 59.39           N  
ATOM   1454  CZ  ARG H 190      11.801  13.799  13.677  1.00 57.33           C  
ATOM   1455  NH1 ARG H 190      12.409  14.568  14.628  1.00 61.66           N1+
ATOM   1456  NH2 ARG H 190      10.545  13.313  13.897  1.00 57.40           N  
ATOM   1457  C   ARG H 190      18.594  12.949  13.387  1.00 38.60           C  
ATOM   1458  O   ARG H 190      19.390  13.650  14.007  1.00 35.89           O  
ATOM   1459  N   SER H 191      18.929  12.274  12.263  1.00 37.19           N  
ATOM   1460  CA  SER H 191      20.199  12.398  11.599  1.00 40.68           C  
ATOM   1461  CB  SER H 191      20.357  13.760  10.897  1.00 44.46           C  
ATOM   1462  OG  SER H 191      21.618  13.857  10.255  1.00 53.94           O  
ATOM   1463  C   SER H 191      21.320  12.226  12.577  1.00 38.87           C  
ATOM   1464  O   SER H 191      22.183  13.093  12.698  1.00 39.97           O  
ATOM   1465  N   VAL H 192      21.350  11.077  13.280  1.00 37.69           N  
ATOM   1466  CA  VAL H 192      22.349  10.839  14.284  1.00 36.77           C  
ATOM   1467  CB  VAL H 192      22.057   9.665  15.174  1.00 44.60           C  
ATOM   1468  CG1 VAL H 192      20.778   9.939  15.977  1.00 47.66           C  
ATOM   1469  CG2 VAL H 192      21.979   8.404  14.303  1.00 48.24           C  
ATOM   1470  C   VAL H 192      23.686  10.586  13.662  1.00 39.11           C  
ATOM   1471  O   VAL H 192      23.805  10.058  12.555  1.00 40.41           O  
ATOM   1472  N   THR H 193      24.736  10.993  14.401  1.00 41.22           N  
ATOM   1473  CA  THR H 193      26.097  10.832  13.993  1.00 39.87           C  
ATOM   1474  CB  THR H 193      26.704  12.133  13.529  1.00 44.84           C  
ATOM   1475  OG1 THR H 193      28.054  11.954  13.134  1.00 46.48           O  
ATOM   1476  CG2 THR H 193      26.585  13.188  14.639  1.00 45.14           C  
ATOM   1477  C   THR H 193      26.853  10.284  15.173  1.00 43.99           C  
ATOM   1478  O   THR H 193      26.279  10.026  16.230  1.00 40.76           O  
ATOM   1479  N   ALA H 194      28.172  10.078  15.007  1.00 43.69           N  
ATOM   1480  CA  ALA H 194      29.037   9.506  16.001  1.00 42.62           C  
ATOM   1481  CB  ALA H 194      30.492   9.386  15.519  1.00 43.42           C  
ATOM   1482  C   ALA H 194      29.025  10.381  17.216  1.00 41.76           C  
ATOM   1483  O   ALA H 194      29.168   9.904  18.339  1.00 46.34           O  
ATOM   1484  N   ALA H 195      28.867  11.698  17.012  1.00 42.65           N  
ATOM   1485  CA  ALA H 195      28.882  12.662  18.076  1.00 42.05           C  
ATOM   1486  CB  ALA H 195      28.680  14.104  17.579  1.00 43.12           C  
ATOM   1487  C   ALA H 195      27.775  12.360  19.039  1.00 40.24           C  
ATOM   1488  O   ALA H 195      27.887  12.653  20.226  1.00 41.89           O  
ATOM   1489  N   ASP H 196      26.656  11.814  18.533  1.00 36.76           N  
ATOM   1490  CA  ASP H 196      25.465  11.496  19.275  1.00 33.85           C  
ATOM   1491  CB  ASP H 196      24.280  11.164  18.355  1.00 34.43           C  
ATOM   1492  CG  ASP H 196      23.895  12.463  17.656  1.00 39.46           C  
ATOM   1493  OD1 ASP H 196      24.026  13.541  18.296  1.00 36.46           O  
ATOM   1494  OD2 ASP H 196      23.475  12.394  16.470  1.00 37.39           O1-
ATOM   1495  C   ASP H 196      25.667  10.347  20.227  1.00 32.76           C  
ATOM   1496  O   ASP H 196      24.822  10.125  21.093  1.00 32.40           O  
ATOM   1497  N   THR H 197      26.722   9.521  20.060  1.00 35.80           N  
ATOM   1498  CA  THR H 197      26.886   8.436  20.995  1.00 34.67           C  
ATOM   1499  CB  THR H 197      28.073   7.551  20.743  1.00 37.22           C  
ATOM   1500  OG1 THR H 197      29.269   8.315  20.748  1.00 47.03           O  
ATOM   1501  CG2 THR H 197      27.902   6.824  19.404  1.00 38.90           C  
ATOM   1502  C   THR H 197      27.052   9.003  22.367  1.00 33.64           C  
ATOM   1503  O   THR H 197      27.881   9.883  22.595  1.00 35.94           O  
ATOM   1504  N   ALA H 198      26.240   8.508  23.325  1.00 30.03           N  
ATOM   1505  CA  ALA H 198      26.340   8.992  24.670  1.00 31.67           C  
ATOM   1506  CB  ALA H 198      26.009  10.487  24.810  1.00 28.91           C  
ATOM   1507  C   ALA H 198      25.355   8.243  25.506  1.00 32.25           C  
ATOM   1508  O   ALA H 198      24.565   7.440  25.007  1.00 29.18           O  
ATOM   1509  N   VAL H 199      25.427   8.466  26.833  1.00 27.85           N  
ATOM   1510  CA  VAL H 199      24.480   7.904  27.742  1.00 29.25           C  
ATOM   1511  CB  VAL H 199      25.030   7.683  29.122  1.00 31.20           C  
ATOM   1512  CG1 VAL H 199      23.899   7.167  30.029  1.00 27.56           C  
ATOM   1513  CG2 VAL H 199      26.238   6.736  29.023  1.00 30.90           C  
ATOM   1514  C   VAL H 199      23.407   8.937  27.836  1.00 29.47           C  
ATOM   1515  O   VAL H 199      23.692  10.116  28.038  1.00 28.78           O  
ATOM   1516  N   TYR H 200      22.136   8.526  27.685  1.00 26.71           N  
ATOM   1517  CA  TYR H 200      21.075   9.488  27.715  1.00 24.86           C  
ATOM   1518  CB  TYR H 200      20.072   9.345  26.554  1.00 26.45           C  
ATOM   1519  CG  TYR H 200      20.710   9.826  25.293  1.00 27.13           C  
ATOM   1520  CD1 TYR H 200      21.665   9.074  24.646  1.00 28.35           C  
ATOM   1521  CD2 TYR H 200      20.331  11.032  24.746  1.00 25.90           C  
ATOM   1522  CE1 TYR H 200      22.240   9.527  23.482  1.00 27.98           C  
ATOM   1523  CE2 TYR H 200      20.903  11.491  23.582  1.00 24.03           C  
ATOM   1524  CZ  TYR H 200      21.859  10.737  22.948  1.00 28.52           C  
ATOM   1525  OH  TYR H 200      22.451  11.199  21.753  1.00 30.08           O  
ATOM   1526  C   TYR H 200      20.312   9.314  28.985  1.00 27.53           C  
ATOM   1527  O   TYR H 200      19.949   8.196  29.351  1.00 27.69           O  
ATOM   1528  N   TYR H 201      20.043  10.435  29.691  1.00 25.72           N  
ATOM   1529  CA  TYR H 201      19.351  10.347  30.946  1.00 24.16           C  
ATOM   1530  CB  TYR H 201      20.052  11.022  32.144  1.00 22.67           C  
ATOM   1531  CG  TYR H 201      21.383  10.421  32.440  1.00 23.05           C  
ATOM   1532  CD1 TYR H 201      21.491   9.208  33.074  1.00 28.77           C  
ATOM   1533  CD2 TYR H 201      22.531  11.075  32.071  1.00 24.08           C  
ATOM   1534  CE1 TYR H 201      22.723   8.663  33.348  1.00 27.72           C  
ATOM   1535  CE2 TYR H 201      23.767  10.537  32.342  1.00 27.50           C  
ATOM   1536  CZ  TYR H 201      23.866   9.329  32.985  1.00 28.80           C  
ATOM   1537  OH  TYR H 201      25.129   8.771  33.267  1.00 39.78           O  
ATOM   1538  C   TYR H 201      18.061  11.101  30.851  1.00 23.21           C  
ATOM   1539  O   TYR H 201      17.946  12.096  30.135  1.00 23.60           O  
ATOM   1540  N   CYS H 202      17.031  10.594  31.561  1.00 23.99           N  
ATOM   1541  CA  CYS H 202      15.810  11.325  31.714  1.00 25.57           C  
ATOM   1542  CB  CYS H 202      14.513  10.526  31.418  1.00 24.41           C  
ATOM   1543  SG  CYS H 202      14.308   8.975  32.344  1.00 31.53           S  
ATOM   1544  C   CYS H 202      15.821  11.792  33.141  1.00 27.03           C  
ATOM   1545  O   CYS H 202      16.355  11.112  34.016  1.00 28.03           O  
ATOM   1546  N   ALA H 203      15.279  12.998  33.411  1.00 23.20           N  
ATOM   1547  CA  ALA H 203      15.297  13.532  34.746  1.00 24.15           C  
ATOM   1548  CB  ALA H 203      16.541  14.385  35.051  1.00 20.91           C  
ATOM   1549  C   ALA H 203      14.101  14.423  34.896  1.00 25.60           C  
ATOM   1550  O   ALA H 203      13.443  14.755  33.912  1.00 24.57           O  
ATOM   1551  N   SER H 204      13.774  14.827  36.144  1.00 24.08           N  
ATOM   1552  CA  SER H 204      12.609  15.644  36.341  1.00 23.80           C  
ATOM   1553  CB  SER H 204      11.597  15.022  37.315  1.00 25.43           C  
ATOM   1554  OG  SER H 204      12.180  14.892  38.603  1.00 21.58           O  
ATOM   1555  C   SER H 204      12.997  16.987  36.906  1.00 26.28           C  
ATOM   1556  O   SER H 204      13.988  17.110  37.623  1.00 22.76           O  
ATOM   1557  N   LEU H 205      12.217  18.039  36.546  1.00 25.48           N  
ATOM   1558  CA  LEU H 205      12.366  19.388  37.042  1.00 23.87           C  
ATOM   1559  CB  LEU H 205      12.729  20.422  35.956  1.00 24.97           C  
ATOM   1560  CG  LEU H 205      14.156  20.342  35.382  1.00 23.00           C  
ATOM   1561  CD1 LEU H 205      14.369  21.429  34.313  1.00 21.26           C  
ATOM   1562  CD2 LEU H 205      15.210  20.434  36.497  1.00 18.19           C  
ATOM   1563  C   LEU H 205      11.001  19.827  37.517  1.00 26.47           C  
ATOM   1564  O   LEU H 205      10.006  19.516  36.867  1.00 27.69           O  
ATOM   1565  N   PRO H 206      10.940  20.556  38.622  1.00 25.03           N  
ATOM   1566  CA  PRO H 206       9.701  21.074  39.141  1.00 26.03           C  
ATOM   1567  CD  PRO H 206      11.983  20.522  39.633  1.00 28.08           C  
ATOM   1568  CB  PRO H 206       9.996  21.529  40.576  1.00 26.80           C  
ATOM   1569  CG  PRO H 206      11.535  21.565  40.669  1.00 29.94           C  
ATOM   1570  C   PRO H 206       9.235  22.187  38.271  1.00 26.09           C  
ATOM   1571  O   PRO H 206      10.070  22.920  37.740  1.00 25.03           O  
ATOM   1572  N   ARG H 207       7.906  22.340  38.122  1.00 24.66           N  
ATOM   1573  CA  ARG H 207       7.379  23.411  37.335  1.00 27.37           C  
ATOM   1574  CB  ARG H 207       5.863  23.294  37.113  1.00 28.69           C  
ATOM   1575  CG  ARG H 207       5.261  24.465  36.333  1.00 35.25           C  
ATOM   1576  CD  ARG H 207       3.731  24.469  36.356  1.00 41.02           C  
ATOM   1577  NE  ARG H 207       3.252  25.684  35.642  1.00 49.93           N  
ATOM   1578  CZ  ARG H 207       1.908  25.855  35.445  1.00 50.26           C  
ATOM   1579  NH1 ARG H 207       1.035  24.916  35.901  1.00 51.65           N1+
ATOM   1580  NH2 ARG H 207       1.442  26.957  34.787  1.00 55.75           N  
ATOM   1581  C   ARG H 207       7.614  24.661  38.118  1.00 27.25           C  
ATOM   1582  O   ARG H 207       7.422  24.678  39.332  1.00 30.06           O  
ATOM   1583  N   GLY H 208       8.050  25.746  37.443  1.00 29.52           N  
ATOM   1584  CA  GLY H 208       8.291  26.964  38.164  1.00 31.17           C  
ATOM   1585  C   GLY H 208       9.530  27.615  37.625  1.00 31.07           C  
ATOM   1586  O   GLY H 208       9.974  27.303  36.521  1.00 29.42           O  
ATOM   1587  N   GLN H 209      10.112  28.548  38.415  1.00 29.80           N  
ATOM   1588  CA  GLN H 209      11.287  29.280  38.013  1.00 30.86           C  
ATOM   1589  CB  GLN H 209      11.676  30.461  38.914  1.00 33.02           C  
ATOM   1590  CG  GLN H 209      10.726  31.653  38.889  1.00 43.90           C  
ATOM   1591  CD  GLN H 209      11.459  32.808  39.563  1.00 54.37           C  
ATOM   1592  OE1 GLN H 209      12.364  33.408  38.983  1.00 61.25           O  
ATOM   1593  NE2 GLN H 209      11.066  33.140  40.821  1.00 52.33           N  
ATOM   1594  C   GLN H 209      12.478  28.371  38.028  1.00 27.77           C  
ATOM   1595  O   GLN H 209      12.671  27.580  38.949  1.00 28.77           O  
ATOM   1596  N   LEU H 210      13.269  28.455  36.946  1.00 24.19           N  
ATOM   1597  CA  LEU H 210      14.452  27.682  36.659  1.00 23.59           C  
ATOM   1598  CB  LEU H 210      14.679  27.529  35.147  1.00 25.29           C  
ATOM   1599  CG  LEU H 210      13.509  26.781  34.467  1.00 26.24           C  
ATOM   1600  CD1 LEU H 210      13.775  26.564  32.970  1.00 27.64           C  
ATOM   1601  CD2 LEU H 210      13.139  25.488  35.218  1.00 27.63           C  
ATOM   1602  C   LEU H 210      15.737  28.124  37.318  1.00 22.77           C  
ATOM   1603  O   LEU H 210      16.645  27.314  37.490  1.00 21.56           O  
ATOM   1604  N   VAL H 211      15.876  29.412  37.683  1.00 24.17           N  
ATOM   1605  CA  VAL H 211      17.151  29.926  38.125  1.00 24.56           C  
ATOM   1606  CB  VAL H 211      17.041  31.342  38.607  1.00 26.61           C  
ATOM   1607  CG1 VAL H 211      16.004  31.407  39.745  1.00 26.69           C  
ATOM   1608  CG2 VAL H 211      18.443  31.814  39.023  1.00 28.19           C  
ATOM   1609  C   VAL H 211      17.727  29.105  39.249  1.00 24.89           C  
ATOM   1610  O   VAL H 211      18.923  28.818  39.259  1.00 24.36           O  
ATOM   1611  N   ASN H 212      16.897  28.765  40.249  1.00 24.07           N  
ATOM   1612  CA  ASN H 212      17.270  27.978  41.397  1.00 23.85           C  
ATOM   1613  CB  ASN H 212      16.323  28.201  42.594  1.00 25.67           C  
ATOM   1614  CG  ASN H 212      16.489  29.646  43.047  1.00 27.01           C  
ATOM   1615  OD1 ASN H 212      17.472  30.299  42.705  1.00 28.11           O  
ATOM   1616  ND2 ASN H 212      15.510  30.167  43.835  1.00 33.96           N  
ATOM   1617  C   ASN H 212      17.283  26.500  41.117  1.00 22.78           C  
ATOM   1618  O   ASN H 212      17.983  25.754  41.800  1.00 22.25           O  
ATOM   1619  N   ALA H 213      16.486  26.054  40.122  1.00 21.64           N  
ATOM   1620  CA  ALA H 213      16.138  24.676  39.892  1.00 21.32           C  
ATOM   1621  CB  ALA H 213      15.113  24.488  38.756  1.00 20.81           C  
ATOM   1622  C   ALA H 213      17.286  23.760  39.603  1.00 20.60           C  
ATOM   1623  O   ALA H 213      18.274  24.112  38.962  1.00 21.11           O  
ATOM   1624  N   PHE H 214      17.130  22.516  40.100  1.00 20.88           N  
ATOM   1625  CA  PHE H 214      18.069  21.451  39.930  1.00 19.94           C  
ATOM   1626  CB  PHE H 214      18.799  21.100  41.241  1.00 20.42           C  
ATOM   1627  CG  PHE H 214      17.777  20.803  42.292  1.00 21.33           C  
ATOM   1628  CD1 PHE H 214      17.254  19.541  42.454  1.00 19.64           C  
ATOM   1629  CD2 PHE H 214      17.342  21.802  43.131  1.00 22.69           C  
ATOM   1630  CE1 PHE H 214      16.314  19.279  43.426  1.00 25.22           C  
ATOM   1631  CE2 PHE H 214      16.402  21.548  44.103  1.00 24.44           C  
ATOM   1632  CZ  PHE H 214      15.883  20.286  44.254  1.00 28.36           C  
ATOM   1633  C   PHE H 214      17.308  20.246  39.465  1.00 19.23           C  
ATOM   1634  O   PHE H 214      16.125  20.090  39.763  1.00 20.19           O  
ATOM   1635  N   PHE H 215      17.979  19.368  38.690  1.00 18.42           N  
ATOM   1636  CA  PHE H 215      17.345  18.186  38.188  1.00 18.50           C  
ATOM   1637  CB  PHE H 215      18.113  17.540  37.020  1.00 18.26           C  
ATOM   1638  CG  PHE H 215      18.075  18.466  35.851  1.00 18.12           C  
ATOM   1639  CD1 PHE H 215      17.035  18.428  34.951  1.00 18.02           C  
ATOM   1640  CD2 PHE H 215      19.088  19.373  35.646  1.00 19.09           C  
ATOM   1641  CE1 PHE H 215      17.006  19.283  33.873  1.00 19.31           C  
ATOM   1642  CE2 PHE H 215      19.064  20.230  34.570  1.00 20.12           C  
ATOM   1643  CZ  PHE H 215      18.022  20.189  33.680  1.00 18.63           C  
ATOM   1644  C   PHE H 215      17.295  17.181  39.289  1.00 20.00           C  
ATOM   1645  O   PHE H 215      18.266  16.993  40.021  1.00 19.82           O  
ATOM   1646  N   ASP H 216      16.136  16.513  39.435  1.00 20.69           N  
ATOM   1647  CA  ASP H 216      16.013  15.512  40.449  1.00 27.64           C  
ATOM   1648  CB  ASP H 216      15.068  15.903  41.610  1.00 30.68           C  
ATOM   1649  CG  ASP H 216      13.649  16.123  41.094  1.00 36.29           C  
ATOM   1650  OD1 ASP H 216      13.477  16.875  40.096  1.00 25.53           O  
ATOM   1651  OD2 ASP H 216      12.706  15.535  41.692  1.00 29.41           O1-
ATOM   1652  C   ASP H 216      15.503  14.263  39.810  1.00 27.59           C  
ATOM   1653  O   ASP H 216      15.057  14.247  38.661  1.00 32.51           O  
ATOM   1654  N   ASN H 217      15.609  13.155  40.555  1.00 29.38           N  
ATOM   1655  CA  ASN H 217      15.034  11.914  40.136  1.00 30.18           C  
ATOM   1656  CB  ASN H 217      13.508  12.000  39.965  1.00 30.16           C  
ATOM   1657  CG  ASN H 217      12.886  12.378  41.300  1.00 28.60           C  
ATOM   1658  OD1 ASN H 217      11.860  13.055  41.349  1.00 34.09           O  
ATOM   1659  ND2 ASN H 217      13.525  11.935  42.414  1.00 31.10           N  
ATOM   1660  C   ASN H 217      15.577  11.446  38.824  1.00 32.07           C  
ATOM   1661  O   ASN H 217      14.825  10.985  37.962  1.00 32.29           O  
ATOM   1662  N   TRP H 218      16.904  11.497  38.655  1.00 30.13           N  
ATOM   1663  CA  TRP H 218      17.497  11.090  37.416  1.00 23.73           C  
ATOM   1664  CB  TRP H 218      19.031  11.230  37.413  1.00 22.95           C  
ATOM   1665  CG  TRP H 218      19.528  12.644  37.574  1.00 26.31           C  
ATOM   1666  CD2 TRP H 218      20.198  13.402  36.554  1.00 27.05           C  
ATOM   1667  CD1 TRP H 218      19.484  13.442  38.680  1.00 23.71           C  
ATOM   1668  NE1 TRP H 218      20.074  14.652  38.409  1.00 25.84           N  
ATOM   1669  CE2 TRP H 218      20.522  14.641  37.107  1.00 25.09           C  
ATOM   1670  CE3 TRP H 218      20.521  13.087  35.265  1.00 26.38           C  
ATOM   1671  CZ2 TRP H 218      21.177  15.591  36.375  1.00 25.82           C  
ATOM   1672  CZ3 TRP H 218      21.179  14.048  34.530  1.00 27.75           C  
ATOM   1673  CH2 TRP H 218      21.501  15.275  35.074  1.00 27.81           C  
ATOM   1674  C   TRP H 218      17.221   9.635  37.199  1.00 25.68           C  
ATOM   1675  O   TRP H 218      16.989   8.876  38.140  1.00 32.33           O  
ATOM   1676  N   GLY H 219      17.190   9.229  35.916  1.00 32.04           N  
ATOM   1677  CA  GLY H 219      17.038   7.848  35.565  1.00 30.36           C  
ATOM   1678  C   GLY H 219      18.413   7.249  35.608  1.00 31.10           C  
ATOM   1679  O   GLY H 219      19.396   7.942  35.865  1.00 29.75           O  
ATOM   1680  N   GLN H 220      18.501   5.927  35.369  1.00 31.93           N  
ATOM   1681  CA  GLN H 220      19.735   5.190  35.369  1.00 33.69           C  
ATOM   1682  CB  GLN H 220      19.528   3.669  35.287  1.00 36.05           C  
ATOM   1683  CG  GLN H 220      20.847   2.896  35.283  0.80 42.25           C  
ATOM   1684  CD  GLN H 220      20.536   1.408  35.199  0.80 44.89           C  
ATOM   1685  OE1 GLN H 220      21.223   0.585  35.800  1.00 30.73           O  
ATOM   1686  NE2 GLN H 220      19.473   1.051  34.429  1.00 29.39           N  
ATOM   1687  C   GLN H 220      20.578   5.579  34.190  1.00 30.94           C  
ATOM   1688  O   GLN H 220      21.806   5.540  34.255  1.00 33.33           O  
ATOM   1689  N   GLY H 221      19.938   5.915  33.060  1.00 30.63           N  
ATOM   1690  CA  GLY H 221      20.656   6.266  31.868  1.00 30.09           C  
ATOM   1691  C   GLY H 221      20.621   5.092  30.939  1.00 33.38           C  
ATOM   1692  O   GLY H 221      20.502   3.946  31.368  1.00 35.17           O  
ATOM   1693  N   THR H 222      20.691   5.359  29.618  1.00 31.82           N  
ATOM   1694  CA  THR H 222      20.723   4.299  28.650  1.00 31.64           C  
ATOM   1695  CB  THR H 222      19.432   4.134  27.900  1.00 32.19           C  
ATOM   1696  OG1 THR H 222      19.515   3.022  27.020  1.00 35.45           O  
ATOM   1697  CG2 THR H 222      19.131   5.422  27.120  1.00 35.61           C  
ATOM   1698  C   THR H 222      21.808   4.618  27.670  1.00 30.07           C  
ATOM   1699  O   THR H 222      21.894   5.737  27.166  1.00 28.25           O  
ATOM   1700  N   LEU H 223      22.672   3.628  27.364  1.00 31.67           N  
ATOM   1701  CA  LEU H 223      23.775   3.890  26.479  1.00 31.90           C  
ATOM   1702  CB  LEU H 223      24.984   2.956  26.688  1.00 34.02           C  
ATOM   1703  CG  LEU H 223      26.156   3.250  25.729  1.00 30.87           C  
ATOM   1704  CD1 LEU H 223      26.707   4.669  25.940  1.00 31.33           C  
ATOM   1705  CD2 LEU H 223      27.250   2.173  25.831  1.00 39.33           C  
ATOM   1706  C   LEU H 223      23.331   3.745  25.061  1.00 33.54           C  
ATOM   1707  O   LEU H 223      22.707   2.755  24.680  1.00 32.61           O  
ATOM   1708  N   VAL H 224      23.644   4.765  24.239  1.00 30.90           N  
ATOM   1709  CA  VAL H 224      23.302   4.716  22.850  1.00 32.10           C  
ATOM   1710  CB  VAL H 224      22.414   5.846  22.415  1.00 31.83           C  
ATOM   1711  CG1 VAL H 224      22.237   5.775  20.891  1.00 36.45           C  
ATOM   1712  CG2 VAL H 224      21.092   5.754  23.195  1.00 30.66           C  
ATOM   1713  C   VAL H 224      24.572   4.812  22.068  1.00 34.82           C  
ATOM   1714  O   VAL H 224      25.364   5.735  22.254  1.00 34.21           O  
ATOM   1715  N   THR H 225      24.795   3.843  21.162  1.00 35.20           N  
ATOM   1716  CA  THR H 225      25.981   3.862  20.356  1.00 38.65           C  
ATOM   1717  CB  THR H 225      26.756   2.579  20.410  1.00 42.50           C  
ATOM   1718  OG1 THR H 225      27.111   2.272  21.749  1.00 52.83           O  
ATOM   1719  CG2 THR H 225      28.029   2.741  19.565  1.00 42.12           C  
ATOM   1720  C   THR H 225      25.538   4.025  18.938  1.00 40.58           C  
ATOM   1721  O   THR H 225      24.598   3.370  18.493  1.00 37.47           O  
ATOM   1722  N   VAL H 226      26.200   4.929  18.190  1.00 41.05           N  
ATOM   1723  CA  VAL H 226      25.855   5.118  16.812  1.00 38.79           C  
ATOM   1724  CB  VAL H 226      25.776   6.565  16.415  1.00 39.26           C  
ATOM   1725  CG1 VAL H 226      25.479   6.652  14.911  1.00 39.10           C  
ATOM   1726  CG2 VAL H 226      24.728   7.261  17.299  1.00 36.24           C  
ATOM   1727  C   VAL H 226      26.951   4.496  16.012  1.00 44.35           C  
ATOM   1728  O   VAL H 226      28.110   4.898  16.119  1.00 45.79           O  
ATOM   1729  N   ALA H 227      26.613   3.482  15.191  1.00 42.31           N  
ATOM   1730  CA  ALA H 227      27.630   2.838  14.413  1.00 44.60           C  
ATOM   1731  CB  ALA H 227      28.443   1.800  15.205  1.00 47.52           C  
ATOM   1732  C   ALA H 227      26.981   2.108  13.282  1.00 47.50           C  
ATOM   1733  O   ALA H 227      25.779   1.845  13.298  1.00 45.66           O  
ATOM   1734  N   SER H 228      27.780   1.766  12.253  1.00 49.57           N  
ATOM   1735  CA  SER H 228      27.264   1.047  11.127  1.00 51.90           C  
ATOM   1736  CB  SER H 228      28.251   0.982   9.949  1.00 54.55           C  
ATOM   1737  OG  SER H 228      29.419   0.273  10.334  1.00 63.18           O  
ATOM   1738  C   SER H 228      26.989  -0.376  11.600  1.00 56.46           C  
ATOM   1739  O   SER H 228      26.664  -1.238  10.742  1.00 56.21           O  
ATOM   1740  OXT SER H 228      27.098  -0.616  12.831  1.00  0.00           O1-
TER    1741      SER H 228 
CONECT  148  644
CONECT  644  148
CONECT  964 1543
CONECT 1543  964
END
