# Supplementary material for: Fully automated antibody structure prediction using BIOVIA tools: Validation study
Source: PLoS One. 2017 May 18;12(5):e0177923. doi: 10.1371/journal.pone.0177923 (PMC5436848; doi:10.1371/journal.pone.0177923)
Supplement: S2 Dataset — Predicted structures using the Top5 framework method, Chothia CDR definition with canonical filtering and generating 50 models. These were used in the comparison against predictions using no filtering. (ZIP) [file pone.0177923.s004.zip › 4QHM_BA_FV_FinalModel.pdb]

REMARK   Accelrys Discovery Studio PDB file
REMARK   Created:  2015-04-10T08:48:30Z
SSBOND   1 CYS L   21    CYS L   86                                     
SSBOND   2 CYS H  129    CYS H  202                                     
ATOM      1  N   TYR L   1      27.332  32.251  28.403  1.00 44.78           N1+
ATOM      2  CA  TYR L   1      27.879  32.270  29.784  1.00 45.62           C  
ATOM      3  CB  TYR L   1      26.713  32.292  30.786  1.00 45.32           C  
ATOM      4  CG  TYR L   1      27.220  32.315  32.186  1.00 48.55           C  
ATOM      5  CD1 TYR L   1      27.716  33.476  32.737  1.00 51.03           C  
ATOM      6  CD2 TYR L   1      27.169  31.177  32.955  1.00 47.16           C  
ATOM      7  CE1 TYR L   1      28.172  33.493  34.035  1.00 50.42           C  
ATOM      8  CE2 TYR L   1      27.622  31.191  34.250  1.00 46.65           C  
ATOM      9  CZ  TYR L   1      28.124  32.348  34.792  1.00 48.98           C  
ATOM     10  OH  TYR L   1      28.589  32.365  36.123  1.00 47.96           O  
ATOM     11  C   TYR L   1      28.712  31.046  29.992  1.00 45.29           C  
ATOM     12  O   TYR L   1      28.347  29.960  29.545  1.00 44.20           O  
ATOM     13  N   GLU L   2      29.880  31.185  30.650  1.00 43.44           N  
ATOM     14  CA  GLU L   2      30.702  30.024  30.840  1.00 45.01           C  
ATOM     15  CB  GLU L   2      32.099  30.107  30.197  1.00 42.77           C  
ATOM     16  CG  GLU L   2      33.097  29.069  30.731  1.00 39.98           C  
ATOM     17  CD  GLU L   2      32.712  27.670  30.269  1.00 50.32           C  
ATOM     18  OE1 GLU L   2      31.498  27.337  30.317  1.00 54.70           O  
ATOM     19  OE2 GLU L   2      33.636  26.906  29.879  1.00 47.30           O1-
ATOM     20  C   GLU L   2      30.930  29.765  32.290  1.00 42.38           C  
ATOM     21  O   GLU L   2      31.125  30.686  33.084  1.00 42.99           O  
ATOM     22  N   LEU L   3      30.882  28.468  32.661  1.00 37.84           N  
ATOM     23  CA  LEU L   3      31.210  28.063  33.994  1.00 34.73           C  
ATOM     24  CB  LEU L   3      30.188  27.106  34.631  1.00 31.12           C  
ATOM     25  CG  LEU L   3      28.824  27.761  34.912  1.00 32.09           C  
ATOM     26  CD1 LEU L   3      27.842  26.763  35.546  1.00 28.61           C  
ATOM     27  CD2 LEU L   3      28.986  29.045  35.740  1.00 35.19           C  
ATOM     28  C   LEU L   3      32.509  27.332  33.901  1.00 36.10           C  
ATOM     29  O   LEU L   3      32.615  26.320  33.213  1.00 40.50           O  
ATOM     30  N   THR L   4      33.538  27.827  34.607  1.00 33.35           N  
ATOM     31  CA  THR L   4      34.826  27.211  34.507  1.00 33.19           C  
ATOM     32  CB  THR L   4      35.934  28.200  34.288  1.00 40.60           C  
ATOM     33  OG1 THR L   4      35.702  28.939  33.098  1.00 47.36           O  
ATOM     34  CG2 THR L   4      37.267  27.442  34.181  1.00 40.00           C  
ATOM     35  C   THR L   4      35.111  26.506  35.791  1.00 32.25           C  
ATOM     36  O   THR L   4      34.990  27.081  36.872  1.00 32.21           O  
ATOM     37  N   GLN L   5      35.489  25.216  35.686  1.00 31.77           N  
ATOM     38  CA  GLN L   5      35.821  24.422  36.833  1.00 30.77           C  
ATOM     39  CB  GLN L   5      34.888  23.216  37.028  1.00 28.14           C  
ATOM     40  CG  GLN L   5      33.426  23.588  37.269  1.00 28.59           C  
ATOM     41  CD  GLN L   5      32.645  22.293  37.441  1.00 29.57           C  
ATOM     42  OE1 GLN L   5      31.664  22.047  36.739  1.00 30.05           O  
ATOM     43  NE2 GLN L   5      33.086  21.442  38.405  1.00 26.94           N  
ATOM     44  C   GLN L   5      37.172  23.841  36.570  1.00 32.77           C  
ATOM     45  O   GLN L   5      37.549  23.638  35.417  1.00 34.34           O  
ATOM     46  N   PRO L   6      37.928  23.583  37.603  1.00 33.07           N  
ATOM     47  CA  PRO L   6      39.212  22.959  37.450  1.00 33.91           C  
ATOM     48  CD  PRO L   6      37.779  24.244  38.887  1.00 33.73           C  
ATOM     49  CB  PRO L   6      39.933  23.139  38.787  1.00 35.17           C  
ATOM     50  CG  PRO L   6      38.823  23.547  39.775  1.00 34.67           C  
ATOM     51  C   PRO L   6      38.963  21.537  37.070  1.00 33.83           C  
ATOM     52  O   PRO L   6      37.999  20.954  37.561  1.00 34.64           O  
ATOM     53  N   PRO L   7      39.773  20.981  36.219  1.00 32.97           N  
ATOM     54  CA  PRO L   7      39.557  19.626  35.805  1.00 31.98           C  
ATOM     55  CD  PRO L   7      40.428  21.769  35.187  1.00 32.55           C  
ATOM     56  CB  PRO L   7      40.464  19.410  34.596  1.00 32.91           C  
ATOM     57  CG  PRO L   7      40.595  20.818  33.989  1.00 34.74           C  
ATOM     58  C   PRO L   7      39.759  18.629  36.898  1.00 32.65           C  
ATOM     59  O   PRO L   7      39.104  17.588  36.868  1.00 34.98           O  
ATOM     60  N   SER L   8      40.659  18.897  37.863  1.00 32.21           N  
ATOM     61  CA  SER L   8      40.855  17.893  38.866  1.00 35.26           C  
ATOM     62  CB  SER L   8      41.946  16.866  38.514  1.00 35.77           C  
ATOM     63  OG  SER L   8      43.228  17.477  38.553  1.00 43.43           O  
ATOM     64  C   SER L   8      41.274  18.532  40.150  1.00 34.70           C  
ATOM     65  O   SER L   8      41.904  19.588  40.164  1.00 36.41           O  
ATOM     66  N   VAL L   9      40.896  17.890  41.274  1.00 32.85           N  
ATOM     67  CA  VAL L   9      41.305  18.330  42.576  1.00 34.11           C  
ATOM     68  CB  VAL L   9      40.212  19.004  43.354  1.00 34.36           C  
ATOM     69  CG1 VAL L   9      40.732  19.312  44.768  1.00 35.37           C  
ATOM     70  CG2 VAL L   9      39.759  20.251  42.574  1.00 31.90           C  
ATOM     71  C   VAL L   9      41.690  17.092  43.326  1.00 37.72           C  
ATOM     72  O   VAL L   9      41.006  16.074  43.251  1.00 36.39           O  
ATOM     73  N   SER L  10      42.808  17.136  44.076  1.00 39.44           N  
ATOM     74  CA  SER L  10      43.200  15.949  44.780  1.00 39.43           C  
ATOM     75  CB  SER L  10      44.439  15.266  44.175  1.00 41.15           C  
ATOM     76  OG  SER L  10      45.535  16.167  44.158  1.00 45.24           O  
ATOM     77  C   SER L  10      43.489  16.290  46.210  1.00 41.35           C  
ATOM     78  O   SER L  10      44.014  17.361  46.517  1.00 43.74           O  
ATOM     79  N   VAL L  11      43.123  15.372  47.131  1.00 38.82           N  
ATOM     80  CA  VAL L  11      43.364  15.587  48.530  1.00 39.49           C  
ATOM     81  CB  VAL L  11      42.196  16.199  49.249  1.00 41.75           C  
ATOM     82  CG1 VAL L  11      41.968  17.619  48.701  1.00 44.23           C  
ATOM     83  CG2 VAL L  11      40.980  15.270  49.081  1.00 40.98           C  
ATOM     84  C   VAL L  11      43.629  14.262  49.182  1.00 39.02           C  
ATOM     85  O   VAL L  11      43.292  13.208  48.644  1.00 40.44           O  
ATOM     86  N   SER L  12      44.289  14.289  50.359  1.00 38.32           N  
ATOM     87  CA  SER L  12      44.522  13.090  51.112  1.00 40.03           C  
ATOM     88  CB  SER L  12      45.716  13.190  52.076  1.00 42.92           C  
ATOM     89  OG  SER L  12      46.923  13.331  51.340  1.00 42.19           O  
ATOM     90  C   SER L  12      43.287  12.861  51.921  1.00 40.68           C  
ATOM     91  O   SER L  12      42.473  13.769  52.083  1.00 39.66           O  
ATOM     92  N   PRO L  13      43.110  11.680  52.444  1.00 40.77           N  
ATOM     93  CA  PRO L  13      41.911  11.426  53.187  1.00 40.58           C  
ATOM     94  CD  PRO L  13      43.622  10.480  51.804  1.00 42.96           C  
ATOM     95  CB  PRO L  13      41.870   9.916  53.400  1.00 42.52           C  
ATOM     96  CG  PRO L  13      42.630   9.364  52.178  1.00 42.27           C  
ATOM     97  C   PRO L  13      41.882  12.238  54.439  1.00 42.08           C  
ATOM     98  O   PRO L  13      42.919  12.378  55.083  1.00 43.85           O  
ATOM     99  N   GLY L  14      40.703  12.786  54.793  1.00 41.34           N  
ATOM    100  CA  GLY L  14      40.560  13.531  56.010  1.00 41.86           C  
ATOM    101  C   GLY L  14      40.768  14.993  55.749  1.00 43.07           C  
ATOM    102  O   GLY L  14      40.423  15.827  56.586  1.00 46.27           O  
ATOM    103  N   GLN L  15      41.335  15.351  54.580  1.00 39.90           N  
ATOM    104  CA  GLN L  15      41.569  16.736  54.277  1.00 39.41           C  
ATOM    105  CB  GLN L  15      42.757  16.977  53.329  1.00 40.98           C  
ATOM    106  CG  GLN L  15      44.100  16.642  53.984  1.00 49.42           C  
ATOM    107  CD  GLN L  15      45.212  16.910  52.982  1.00 54.45           C  
ATOM    108  OE1 GLN L  15      44.959  17.164  51.805  1.00 53.70           O  
ATOM    109  NE2 GLN L  15      46.483  16.858  53.463  1.00 56.99           N  
ATOM    110  C   GLN L  15      40.331  17.304  53.660  1.00 39.84           C  
ATOM    111  O   GLN L  15      39.381  16.576  53.376  1.00 40.23           O  
ATOM    112  N   THR L  16      40.296  18.639  53.461  1.00 35.44           N  
ATOM    113  CA  THR L  16      39.119  19.258  52.919  1.00 35.20           C  
ATOM    114  CB  THR L  16      38.744  20.538  53.610  1.00 34.86           C  
ATOM    115  OG1 THR L  16      38.507  20.303  54.990  1.00 36.78           O  
ATOM    116  CG2 THR L  16      37.477  21.104  52.945  1.00 31.95           C  
ATOM    117  C   THR L  16      39.361  19.586  51.479  1.00 34.95           C  
ATOM    118  O   THR L  16      40.404  20.125  51.113  1.00 37.47           O  
ATOM    119  N   ALA L  17      38.377  19.259  50.615  1.00 32.00           N  
ATOM    120  CA  ALA L  17      38.516  19.518  49.211  1.00 30.80           C  
ATOM    121  CB  ALA L  17      38.069  18.343  48.322  1.00 30.25           C  
ATOM    122  C   ALA L  17      37.660  20.696  48.866  1.00 31.77           C  
ATOM    123  O   ALA L  17      36.549  20.848  49.372  1.00 33.40           O  
ATOM    124  N   THR L  18      38.186  21.585  47.998  1.00 32.64           N  
ATOM    125  CA  THR L  18      37.451  22.750  47.602  1.00 29.24           C  
ATOM    126  CB  THR L  18      38.134  24.022  48.017  1.00 30.75           C  
ATOM    127  OG1 THR L  18      38.300  24.047  49.427  1.00 22.83           O  
ATOM    128  CG2 THR L  18      37.287  25.222  47.565  1.00 20.99           C  
ATOM    129  C   THR L  18      37.367  22.752  46.104  1.00 32.77           C  
ATOM    130  O   THR L  18      38.389  22.712  45.421  1.00 36.38           O  
ATOM    131  N   ILE L  19      36.134  22.799  45.552  1.00 30.40           N  
ATOM    132  CA  ILE L  19      35.975  22.822  44.122  1.00 28.71           C  
ATOM    133  CB  ILE L  19      35.090  21.734  43.569  1.00 29.21           C  
ATOM    134  CG1 ILE L  19      35.650  20.333  43.867  1.00 30.27           C  
ATOM    135  CG2 ILE L  19      34.920  22.002  42.065  1.00 29.97           C  
ATOM    136  CD1 ILE L  19      35.457  19.880  45.312  1.00 34.06           C  
ATOM    137  C   ILE L  19      35.325  24.123  43.767  1.00 29.09           C  
ATOM    138  O   ILE L  19      34.276  24.475  44.306  1.00 30.63           O  
ATOM    139  N   THR L  20      35.929  24.867  42.820  1.00 28.63           N  
ATOM    140  CA  THR L  20      35.418  26.167  42.490  1.00 27.93           C  
ATOM    141  CB  THR L  20      36.490  27.214  42.401  1.00 30.55           C  
ATOM    142  OG1 THR L  20      37.421  26.878  41.382  1.00 31.45           O  
ATOM    143  CG2 THR L  20      37.204  27.311  43.759  1.00 31.19           C  
ATOM    144  C   THR L  20      34.725  26.132  41.164  1.00 29.03           C  
ATOM    145  O   THR L  20      35.022  25.306  40.302  1.00 29.57           O  
ATOM    146  N   CYS L  21      33.736  27.037  40.999  1.00 30.08           N  
ATOM    147  CA  CYS L  21      33.016  27.181  39.766  1.00 29.93           C  
ATOM    148  CB  CYS L  21      31.556  26.674  39.866  1.00 29.82           C  
ATOM    149  SG  CYS L  21      30.608  26.787  38.315  1.00 36.42           S  
ATOM    150  C   CYS L  21      33.027  28.649  39.461  1.00 32.07           C  
ATOM    151  O   CYS L  21      32.349  29.446  40.111  1.00 34.83           O  
ATOM    152  N   SER L  22      33.809  29.040  38.436  1.00 31.41           N  
ATOM    153  CA  SER L  22      33.970  30.432  38.138  1.00 32.94           C  
ATOM    154  CB  SER L  22      35.392  30.792  37.667  1.00 24.24           C  
ATOM    155  OG  SER L  22      36.340  30.524  38.689  1.00 30.02           O  
ATOM    156  C   SER L  22      33.048  30.818  37.032  1.00 34.95           C  
ATOM    157  O   SER L  22      32.668  30.011  36.188  1.00 37.33           O  
ATOM    158  N   GLY L  23      32.518  32.053  37.161  1.00 85.99           N  
ATOM    159  CA  GLY L  23      31.590  32.639  36.239  1.00 83.12           C  
ATOM    160  C   GLY L  23      31.508  34.102  36.563  1.00 85.34           C  
ATOM    161  O   GLY L  23      31.607  34.510  37.719  1.00 88.62           O  
ATOM    162  N   ASP L  24      31.325  34.951  35.536  1.00 89.68           N  
ATOM    163  CA  ASP L  24      31.263  36.357  35.812  1.00 94.33           C  
ATOM    164  CB  ASP L  24      31.530  37.238  34.577  1.00 94.96           C  
ATOM    165  CG  ASP L  24      32.997  37.105  34.193  1.00 99.24           C  
ATOM    166  OD1 ASP L  24      33.863  37.132  35.109  1.00135.74           O  
ATOM    167  OD2 ASP L  24      33.272  36.968  32.971  1.00  0.00           O1-
ATOM    168  C   ASP L  24      29.900  36.700  36.324  1.00 88.44           C  
ATOM    169  O   ASP L  24      28.884  36.301  35.753  1.00 80.68           O  
ATOM    170  N   LYS L  25      29.854  37.479  37.422  1.00118.61           N  
ATOM    171  CA  LYS L  25      28.599  37.925  37.948  1.00117.73           C  
ATOM    172  CB  LYS L  25      27.822  38.727  36.896  1.00114.37           C  
ATOM    173  CG  LYS L  25      26.596  39.464  37.419  1.00117.70           C  
ATOM    174  CD  LYS L  25      26.054  40.441  36.378  1.00 15.55           C  
ATOM    175  CE  LYS L  25      24.851  41.253  36.854  1.00 15.55           C  
ATOM    176  NZ  LYS L  25      25.312  42.432  37.624  1.00 15.55           N1+
ATOM    177  C   LYS L  25      27.777  36.732  38.326  1.00112.66           C  
ATOM    178  O   LYS L  25      26.549  36.774  38.302  1.00105.74           O  
ATOM    179  N   VAL L  26      28.453  35.638  38.715  1.00 88.76           N  
ATOM    180  CA  VAL L  26      27.814  34.410  39.093  1.00 84.29           C  
ATOM    181  CB  VAL L  26      28.754  33.232  39.073  1.00 82.11           C  
ATOM    182  CG1 VAL L  26      30.058  33.618  39.770  1.00106.98           C  
ATOM    183  CG2 VAL L  26      28.044  32.002  39.667  1.00128.05           C  
ATOM    184  C   VAL L  26      27.081  34.565  40.398  1.00 88.41           C  
ATOM    185  O   VAL L  26      26.226  33.749  40.737  1.00 84.75           O  
ATOM    186  N   ALA L  27      27.399  35.613  41.178  1.00 95.67           N  
ATOM    187  CA  ALA L  27      26.771  35.810  42.455  1.00 96.09           C  
ATOM    188  CB  ALA L  27      27.248  37.092  43.160  1.00143.07           C  
ATOM    189  C   ALA L  27      25.288  35.925  42.263  1.00 90.03           C  
ATOM    190  O   ALA L  27      24.508  35.482  43.105  1.00 90.01           O  
ATOM    191  N   SER L  28      24.854  36.542  41.152  1.00102.03           N  
ATOM    192  CA  SER L  28      23.457  36.770  40.914  1.00 98.75           C  
ATOM    193  CB  SER L  28      23.212  37.619  39.655  1.00 93.60           C  
ATOM    194  OG  SER L  28      23.771  38.913  39.829  1.00  0.00           O  
ATOM    195  C   SER L  28      22.687  35.484  40.758  1.00 95.57           C  
ATOM    196  O   SER L  28      21.527  35.414  41.158  1.00 92.97           O  
ATOM    197  N   LYS L  29      23.294  34.424  40.187  1.00 95.32           N  
ATOM    198  CA  LYS L  29      22.553  33.219  39.905  1.00 88.97           C  
ATOM    199  CB  LYS L  29      22.955  32.595  38.560  1.00 85.64           C  
ATOM    200  CG  LYS L  29      22.543  33.497  37.392  1.00119.10           C  
ATOM    201  CD  LYS L  29      23.236  33.194  36.064  1.00106.02           C  
ATOM    202  CE  LYS L  29      22.792  34.122  34.930  1.00103.86           C  
ATOM    203  NZ  LYS L  29      23.702  33.983  33.771  1.00110.27           N1+
ATOM    204  C   LYS L  29      22.700  32.207  40.999  1.00 89.36           C  
ATOM    205  O   LYS L  29      23.550  32.332  41.876  1.00 94.88           O  
ATOM    206  N   ASN L  30      21.829  31.174  40.998  1.00 78.71           N  
ATOM    207  CA  ASN L  30      21.926  30.188  42.036  1.00 78.20           C  
ATOM    208  CB  ASN L  30      20.561  29.718  42.561  1.00 72.89           C  
ATOM    209  CG  ASN L  30      19.962  30.862  43.367  1.00 70.97           C  
ATOM    210  OD1 ASN L  30      20.031  30.873  44.595  1.00 99.35           O  
ATOM    211  ND2 ASN L  30      19.361  31.857  42.660  1.00 98.42           N  
ATOM    212  C   ASN L  30      22.663  28.998  41.485  1.00 75.63           C  
ATOM    213  O   ASN L  30      22.192  28.365  40.539  1.00 72.51           O  
ATOM    214  N   VAL L  31      23.850  28.655  42.055  1.00 25.66           N  
ATOM    215  CA  VAL L  31      24.525  27.526  41.494  1.00 24.11           C  
ATOM    216  CB  VAL L  31      26.022  27.633  41.585  1.00 24.81           C  
ATOM    217  CG1 VAL L  31      26.649  26.343  41.034  1.00 23.58           C  
ATOM    218  CG2 VAL L  31      26.469  28.905  40.844  1.00 24.51           C  
ATOM    219  C   VAL L  31      24.122  26.284  42.228  1.00 27.13           C  
ATOM    220  O   VAL L  31      23.841  26.307  43.427  1.00 25.58           O  
ATOM    221  N   CYS L  32      24.062  25.158  41.486  1.00 26.04           N  
ATOM    222  CA  CYS L  32      23.726  23.886  42.057  0.90 24.08           C  
ATOM    223  CB  CYS L  32      22.486  23.238  41.419  0.90 22.64           C  
ATOM    224  SG  CYS L  32      21.014  24.299  41.470  0.75 13.28           S  
ATOM    225  C   CYS L  32      24.858  22.965  41.728  1.00 23.07           C  
ATOM    226  O   CYS L  32      25.574  23.185  40.753  1.00 24.46           O  
ATOM    227  N   TRP L  33      25.058  21.906  42.538  1.00 20.63           N  
ATOM    228  CA  TRP L  33      26.135  21.003  42.260  1.00 22.58           C  
ATOM    229  CB  TRP L  33      27.280  21.066  43.281  1.00 21.77           C  
ATOM    230  CG  TRP L  33      28.084  22.337  43.174  1.00 23.99           C  
ATOM    231  CD2 TRP L  33      29.411  22.431  42.635  1.00 25.87           C  
ATOM    232  CD1 TRP L  33      27.740  23.595  43.560  1.00 24.18           C  
ATOM    233  NE1 TRP L  33      28.769  24.467  43.311  1.00 25.21           N  
ATOM    234  CE2 TRP L  33      29.805  23.765  42.739  1.00 27.04           C  
ATOM    235  CE3 TRP L  33      30.236  21.484  42.101  1.00 24.04           C  
ATOM    236  CZ2 TRP L  33      31.032  24.176  42.308  1.00 28.33           C  
ATOM    237  CZ3 TRP L  33      31.474  21.903  41.665  1.00 24.50           C  
ATOM    238  CH2 TRP L  33      31.863  23.222  41.767  1.00 27.73           C  
ATOM    239  C   TRP L  33      25.616  19.599  42.207  1.00 22.23           C  
ATOM    240  O   TRP L  33      24.698  19.227  42.939  1.00 22.12           O  
ATOM    241  N   TYR L  34      26.215  18.784  41.311  1.00 21.91           N  
ATOM    242  CA  TYR L  34      25.816  17.416  41.129  1.00 22.51           C  
ATOM    243  CB  TYR L  34      25.303  17.101  39.713  1.00 22.49           C  
ATOM    244  CG  TYR L  34      24.089  17.923  39.456  1.00 21.70           C  
ATOM    245  CD1 TYR L  34      24.210  19.195  38.959  1.00 21.88           C  
ATOM    246  CD2 TYR L  34      22.830  17.432  39.705  1.00 21.40           C  
ATOM    247  CE1 TYR L  34      23.099  19.965  38.714  1.00 23.98           C  
ATOM    248  CE2 TYR L  34      21.715  18.201  39.461  1.00 21.87           C  
ATOM    249  CZ  TYR L  34      21.845  19.471  38.964  1.00 22.17           C  
ATOM    250  OH  TYR L  34      20.703  20.260  38.712  1.00 21.45           O  
ATOM    251  C   TYR L  34      27.027  16.555  41.326  1.00 23.11           C  
ATOM    252  O   TYR L  34      28.144  16.917  40.953  1.00 23.32           O  
ATOM    253  N   GLN L  35      26.818  15.380  41.948  1.00 22.12           N  
ATOM    254  CA  GLN L  35      27.881  14.439  42.157  1.00 23.00           C  
ATOM    255  CB  GLN L  35      27.916  13.875  43.589  1.00 24.23           C  
ATOM    256  CG  GLN L  35      29.044  12.870  43.843  1.00 22.77           C  
ATOM    257  CD  GLN L  35      28.904  12.360  45.273  1.00 26.26           C  
ATOM    258  OE1 GLN L  35      27.824  11.951  45.695  1.00 30.24           O  
ATOM    259  NE2 GLN L  35      30.026  12.386  46.040  1.00 27.44           N  
ATOM    260  C   GLN L  35      27.626  13.291  41.243  1.00 24.88           C  
ATOM    261  O   GLN L  35      26.508  12.778  41.165  1.00 24.72           O  
ATOM    262  N   VAL L  36      28.663  12.884  40.492  1.00 22.78           N  
ATOM    263  CA  VAL L  36      28.499  11.754  39.630  1.00 23.50           C  
ATOM    264  CB  VAL L  36      28.637  12.118  38.180  1.00 25.14           C  
ATOM    265  CG1 VAL L  36      28.482  10.851  37.325  1.00 20.43           C  
ATOM    266  CG2 VAL L  36      27.622  13.225  37.856  1.00 17.31           C  
ATOM    267  C   VAL L  36      29.600  10.792  39.962  1.00 25.86           C  
ATOM    268  O   VAL L  36      30.771  11.089  39.740  1.00 26.32           O  
ATOM    269  N   LYS L  37      29.248   9.603  40.496  1.00 27.85           N  
ATOM    270  CA  LYS L  37      30.223   8.606  40.842  1.00 31.56           C  
ATOM    271  CB  LYS L  37      29.788   7.687  41.994  1.00 31.85           C  
ATOM    272  CG  LYS L  37      29.667   8.443  43.319  1.00 30.37           C  
ATOM    273  CD  LYS L  37      28.954   7.665  44.426  1.00 31.00           C  
ATOM    274  CE  LYS L  37      28.853   8.447  45.737  1.00 36.02           C  
ATOM    275  NZ  LYS L  37      28.155   7.636  46.758  1.00 37.34           N1+
ATOM    276  C   LYS L  37      30.456   7.780  39.625  1.00 32.89           C  
ATOM    277  O   LYS L  37      29.659   7.792  38.688  1.00 33.44           O  
ATOM    278  N   PRO L  38      31.544   7.064  39.607  1.00 34.18           N  
ATOM    279  CA  PRO L  38      31.847   6.311  38.431  1.00 34.40           C  
ATOM    280  CD  PRO L  38      32.743   7.468  40.321  1.00 34.86           C  
ATOM    281  CB  PRO L  38      33.270   5.796  38.625  1.00 34.62           C  
ATOM    282  CG  PRO L  38      33.915   6.879  39.513  1.00 35.81           C  
ATOM    283  C   PRO L  38      30.819   5.269  38.136  1.00 35.22           C  
ATOM    284  O   PRO L  38      30.476   4.489  39.021  1.00 33.84           O  
ATOM    285  N   GLY L  39      30.322   5.253  36.884  1.00 33.58           N  
ATOM    286  CA  GLY L  39      29.392   4.260  36.433  1.00 34.47           C  
ATOM    287  C   GLY L  39      28.006   4.517  36.952  1.00 38.52           C  
ATOM    288  O   GLY L  39      27.164   3.622  36.888  1.00 41.75           O  
ATOM    289  N   GLN L  40      27.701   5.722  37.476  1.00 35.69           N  
ATOM    290  CA  GLN L  40      26.357   5.884  37.961  1.00 33.93           C  
ATOM    291  CB  GLN L  40      26.192   5.558  39.463  1.00 34.45           C  
ATOM    292  CG  GLN L  40      27.070   6.339  40.439  1.00 38.95           C  
ATOM    293  CD  GLN L  40      26.964   5.616  41.781  1.00 44.84           C  
ATOM    294  OE1 GLN L  40      25.871   5.409  42.307  1.00 50.11           O  
ATOM    295  NE2 GLN L  40      28.128   5.196  42.344  1.00 46.00           N  
ATOM    296  C   GLN L  40      25.771   7.217  37.572  1.00 31.01           C  
ATOM    297  O   GLN L  40      26.449   8.068  36.998  1.00 32.14           O  
ATOM    298  N   SER L  41      24.451   7.393  37.818  1.00 32.50           N  
ATOM    299  CA  SER L  41      23.727   8.586  37.446  1.00 28.64           C  
ATOM    300  CB  SER L  41      22.203   8.382  37.390  1.00 28.03           C  
ATOM    301  OG  SER L  41      21.868   7.448  36.374  1.00 27.66           O  
ATOM    302  C   SER L  41      23.987   9.671  38.449  1.00 30.18           C  
ATOM    303  O   SER L  41      24.337   9.424  39.600  1.00 31.39           O  
ATOM    304  N   PRO L  42      23.798  10.883  38.003  1.00 27.47           N  
ATOM    305  CA  PRO L  42      24.046  12.043  38.824  1.00 25.03           C  
ATOM    306  CD  PRO L  42      23.977  11.164  36.588  1.00 24.28           C  
ATOM    307  CB  PRO L  42      24.101  13.225  37.857  1.00 23.25           C  
ATOM    308  CG  PRO L  42      24.520  12.598  36.517  1.00 25.51           C  
ATOM    309  C   PRO L  42      23.030  12.266  39.907  1.00 26.54           C  
ATOM    310  O   PRO L  42      21.899  11.806  39.767  1.00 28.67           O  
ATOM    311  N   GLU L  43      23.426  12.961  41.000  1.00 26.14           N  
ATOM    312  CA  GLU L  43      22.524  13.305  42.075  1.00 25.14           C  
ATOM    313  CB  GLU L  43      22.636  12.387  43.303  1.00 28.95           C  
ATOM    314  CG  GLU L  43      24.001  12.457  43.992  1.00 27.97           C  
ATOM    315  CD  GLU L  43      23.944  11.573  45.230  1.00 40.90           C  
ATOM    316  OE1 GLU L  43      23.238  10.531  45.177  1.00 43.69           O  
ATOM    317  OE2 GLU L  43      24.602  11.927  46.246  1.00 44.76           O1-
ATOM    318  C   GLU L  43      22.880  14.691  42.554  1.00 22.18           C  
ATOM    319  O   GLU L  43      24.041  15.090  42.495  1.00 23.34           O  
ATOM    320  N   VAL L  44      21.884  15.468  43.043  1.00 23.01           N  
ATOM    321  CA  VAL L  44      22.149  16.812  43.517  1.00 21.15           C  
ATOM    322  CB  VAL L  44      20.935  17.697  43.568  1.00 21.00           C  
ATOM    323  CG1 VAL L  44      21.274  18.960  44.370  1.00 24.54           C  
ATOM    324  CG2 VAL L  44      20.515  18.045  42.144  1.00 19.31           C  
ATOM    325  C   VAL L  44      22.665  16.803  44.931  1.00 23.73           C  
ATOM    326  O   VAL L  44      22.045  16.221  45.819  1.00 21.85           O  
ATOM    327  N   VAL L  45      23.882  17.365  45.141  1.00 22.61           N  
ATOM    328  CA  VAL L  45      24.503  17.584  46.428  1.00 24.17           C  
ATOM    329  CB  VAL L  45      25.997  17.460  46.368  1.00 23.28           C  
ATOM    330  CG1 VAL L  45      26.331  16.006  45.994  1.00 22.56           C  
ATOM    331  CG2 VAL L  45      26.547  18.491  45.371  1.00 25.05           C  
ATOM    332  C   VAL L  45      24.167  18.911  47.059  1.00 21.43           C  
ATOM    333  O   VAL L  45      24.036  19.015  48.278  1.00 25.55           O  
ATOM    334  N   MET L  46      24.089  19.994  46.257  1.00 21.77           N  
ATOM    335  CA  MET L  46      23.812  21.277  46.842  1.00 21.97           C  
ATOM    336  CB  MET L  46      25.066  22.045  47.280  1.00 23.27           C  
ATOM    337  CG  MET L  46      26.144  22.148  46.208  1.00  0.00           C  
ATOM    338  SD  MET L  46      27.407  23.387  46.600  1.00  0.00           S  
ATOM    339  CE  MET L  46      26.379  24.713  45.907  1.00  0.00           C  
ATOM    340  C   MET L  46      23.053  22.115  45.865  1.00 23.81           C  
ATOM    341  O   MET L  46      23.262  22.030  44.657  1.00 24.15           O  
ATOM    342  N   TYR L  47      22.120  22.942  46.383  1.00 22.59           N  
ATOM    343  CA  TYR L  47      21.371  23.811  45.528  1.00 22.66           C  
ATOM    344  CB  TYR L  47      19.966  23.291  45.160  1.00 23.92           C  
ATOM    345  CG  TYR L  47      19.140  23.115  46.386  1.00 25.99           C  
ATOM    346  CD1 TYR L  47      19.315  22.014  47.194  1.00 27.08           C  
ATOM    347  CD2 TYR L  47      18.175  24.038  46.718  1.00 26.45           C  
ATOM    348  CE1 TYR L  47      18.550  21.840  48.324  1.00 29.09           C  
ATOM    349  CE2 TYR L  47      17.406  23.869  47.846  1.00 30.87           C  
ATOM    350  CZ  TYR L  47      17.594  22.770  48.650  1.00 31.41           C  
ATOM    351  OH  TYR L  47      16.807  22.595  49.808  1.00 37.67           O  
ATOM    352  C   TYR L  47      21.254  25.149  46.191  1.00 25.75           C  
ATOM    353  O   TYR L  47      21.464  25.285  47.395  1.00 26.90           O  
ATOM    354  N   GLU L  48      20.965  26.186  45.374  1.00 10.48           N  
ATOM    355  CA  GLU L  48      20.840  27.548  45.813  1.00 11.23           C  
ATOM    356  CB  GLU L  48      19.644  27.784  46.751  1.00 12.94           C  
ATOM    357  CG  GLU L  48      19.388  29.268  47.017  1.00 15.97           C  
ATOM    358  CD  GLU L  48      18.012  29.399  47.649  1.00 19.73           C  
ATOM    359  OE1 GLU L  48      17.567  28.424  48.311  1.00 19.39           O  
ATOM    360  OE2 GLU L  48      17.383  30.476  47.473  1.00 24.59           O1-
ATOM    361  C   GLU L  48      22.105  27.958  46.498  1.00 12.13           C  
ATOM    362  O   GLU L  48      22.090  28.721  47.462  1.00 13.33           O  
ATOM    363  N   ASN L  49      23.234  27.434  45.992  1.00 10.42           N  
ATOM    364  CA  ASN L  49      24.589  27.705  46.381  1.00 10.71           C  
ATOM    365  CB  ASN L  49      24.904  29.209  46.424  1.00 14.19           C  
ATOM    366  CG  ASN L  49      24.937  29.691  44.983  1.00 14.80           C  
ATOM    367  OD1 ASN L  49      24.334  30.703  44.630  1.00 13.59           O  
ATOM    368  ND2 ASN L  49      25.664  28.936  44.117  1.00 17.42           N  
ATOM    369  C   ASN L  49      24.946  27.107  47.719  1.00 11.44           C  
ATOM    370  O   ASN L  49      26.038  26.562  47.867  1.00 11.35           O  
ATOM    371  N   TYR L  50      24.111  27.291  48.761  1.00 11.86           N  
ATOM    372  CA  TYR L  50      24.329  26.727  50.077  1.00 12.44           C  
ATOM    373  CB  TYR L  50      24.200  27.767  51.214  1.00 13.24           C  
ATOM    374  CG  TYR L  50      22.917  28.525  51.110  1.00 14.62           C  
ATOM    375  CD1 TYR L  50      21.713  27.968  51.477  1.00 14.96           C  
ATOM    376  CD2 TYR L  50      22.929  29.827  50.662  1.00 16.21           C  
ATOM    377  CE1 TYR L  50      20.544  28.690  51.379  1.00 16.61           C  
ATOM    378  CE2 TYR L  50      21.767  30.552  50.563  1.00 17.36           C  
ATOM    379  CZ  TYR L  50      20.569  29.986  50.920  1.00 18.98           C  
ATOM    380  OH  TYR L  50      19.376  30.733  50.816  1.00 22.66           O  
ATOM    381  C   TYR L  50      23.570  25.484  50.491  1.00 13.33           C  
ATOM    382  O   TYR L  50      24.081  24.678  51.270  1.00 13.93           O  
ATOM    383  N   LYS L  51      22.300  25.329  50.048  1.00 24.72           N  
ATOM    384  CA  LYS L  51      21.411  24.366  50.650  1.00 23.45           C  
ATOM    385  CB  LYS L  51      19.930  24.642  50.352  1.00 25.66           C  
ATOM    386  CG  LYS L  51      19.423  25.934  50.995  1.00 29.28           C  
ATOM    387  CD  LYS L  51      18.049  26.364  50.484  1.00 24.33           C  
ATOM    388  CE  LYS L  51      17.487  27.595  51.195  1.00 24.85           C  
ATOM    389  NZ  LYS L  51      16.159  27.936  50.635  1.00 26.74           N1+
ATOM    390  C   LYS L  51      21.682  22.937  50.301  1.00 26.91           C  
ATOM    391  O   LYS L  51      22.029  22.593  49.173  1.00 28.16           O  
ATOM    392  N   ARG L  52      21.477  22.052  51.305  1.00 25.92           N  
ATOM    393  CA  ARG L  52      21.684  20.646  51.114  0.90 24.94           C  
ATOM    394  CB  ARG L  52      22.411  19.937  52.269  0.90 26.71           C  
ATOM    395  CG  ARG L  52      23.825  20.439  52.548  0.90 30.73           C  
ATOM    396  CD  ARG L  52      24.621  19.492  53.448  0.90 34.66           C  
ATOM    397  NE  ARG L  52      23.749  19.136  54.604  0.90 35.71           N  
ATOM    398  CZ  ARG L  52      23.745  19.896  55.736  0.90 37.55           C  
ATOM    399  NH1 ARG L  52      24.543  21.000  55.825  0.90 35.63           N1+
ATOM    400  NH2 ARG L  52      22.941  19.549  56.784  0.90 32.68           N  
ATOM    401  C   ARG L  52      20.347  19.985  51.033  1.00 28.49           C  
ATOM    402  O   ARG L  52      19.435  20.265  51.811  1.00 29.15           O  
ATOM    403  N   PRO L  53      20.226  19.110  50.076  1.00 27.35           N  
ATOM    404  CA  PRO L  53      19.031  18.334  49.910  1.00 28.54           C  
ATOM    405  CD  PRO L  53      20.987  19.220  48.844  1.00 26.10           C  
ATOM    406  CB  PRO L  53      19.069  17.794  48.477  1.00 25.74           C  
ATOM    407  CG  PRO L  53      20.521  18.018  48.010  1.00 25.63           C  
ATOM    408  C   PRO L  53      19.046  17.277  50.966  1.00 30.98           C  
ATOM    409  O   PRO L  53      20.111  17.009  51.522  1.00 30.60           O  
ATOM    410  N   SER L  54      17.887  16.669  51.280  1.00 32.03           N  
ATOM    411  CA  SER L  54      17.897  15.682  52.317  1.00 32.44           C  
ATOM    412  CB  SER L  54      16.494  15.204  52.733  1.00 38.14           C  
ATOM    413  OG  SER L  54      15.858  14.543  51.648  1.00 49.41           O  
ATOM    414  C   SER L  54      18.665  14.495  51.829  1.00 31.49           C  
ATOM    415  O   SER L  54      18.608  14.138  50.654  1.00 34.06           O  
ATOM    416  N   GLY L  55      19.416  13.856  52.749  1.00 31.70           N  
ATOM    417  CA  GLY L  55      20.159  12.673  52.427  1.00 33.10           C  
ATOM    418  C   GLY L  55      21.599  13.004  52.161  1.00 35.83           C  
ATOM    419  O   GLY L  55      22.429  12.100  52.071  1.00 36.34           O  
ATOM    420  N   ILE L  56      21.950  14.300  52.043  1.00 32.17           N  
ATOM    421  CA  ILE L  56      23.316  14.654  51.754  1.00 30.44           C  
ATOM    422  CB  ILE L  56      23.445  15.893  50.911  1.00 29.07           C  
ATOM    423  CG1 ILE L  56      22.743  15.687  49.557  1.00 30.27           C  
ATOM    424  CG2 ILE L  56      24.940  16.225  50.768  1.00 26.81           C  
ATOM    425  CD1 ILE L  56      23.328  14.541  48.733  1.00 25.38           C  
ATOM    426  C   ILE L  56      24.025  14.896  53.051  1.00 30.62           C  
ATOM    427  O   ILE L  56      23.504  15.563  53.944  1.00 31.31           O  
ATOM    428  N   PRO L  57      25.217  14.363  53.165  1.00 31.21           N  
ATOM    429  CA  PRO L  57      25.983  14.464  54.381  1.00 29.58           C  
ATOM    430  CD  PRO L  57      25.591  13.195  52.383  1.00 28.27           C  
ATOM    431  CB  PRO L  57      27.166  13.517  54.209  1.00 31.48           C  
ATOM    432  CG  PRO L  57      26.644  12.455  53.227  1.00 28.48           C  
ATOM    433  C   PRO L  57      26.396  15.869  54.698  1.00 29.55           C  
ATOM    434  O   PRO L  57      26.567  16.679  53.791  1.00 28.85           O  
ATOM    435  N   ASP L  58      26.600  16.145  55.997  1.00 30.36           N  
ATOM    436  CA  ASP L  58      26.916  17.436  56.542  1.00 32.26           C  
ATOM    437  CB  ASP L  58      27.077  17.394  58.072  1.00 34.90           C  
ATOM    438  CG  ASP L  58      25.728  17.057  58.691  1.00 42.13           C  
ATOM    439  OD1 ASP L  58      24.690  17.485  58.117  1.00 53.82           O  
ATOM    440  OD2 ASP L  58      25.714  16.361  59.741  1.00 37.03           O1-
ATOM    441  C   ASP L  58      28.222  17.910  55.991  1.00 31.95           C  
ATOM    442  O   ASP L  58      28.470  19.111  55.901  1.00 35.22           O  
ATOM    443  N   ARG L  59      29.105  16.971  55.617  1.00 31.47           N  
ATOM    444  CA  ARG L  59      30.422  17.344  55.188  1.00 27.06           C  
ATOM    445  CB  ARG L  59      31.398  16.168  54.993  1.00 33.10           C  
ATOM    446  CG  ARG L  59      31.028  15.117  53.949  1.00 37.10           C  
ATOM    447  CD  ARG L  59      32.090  14.015  53.867  1.00 42.40           C  
ATOM    448  NE  ARG L  59      31.674  13.043  52.819  1.00 38.67           N  
ATOM    449  CZ  ARG L  59      31.055  11.879  53.167  1.00 36.13           C  
ATOM    450  NH1 ARG L  59      30.814  11.600  54.481  1.00 36.81           N1+
ATOM    451  NH2 ARG L  59      30.687  10.994  52.196  1.00 36.28           N  
ATOM    452  C   ARG L  59      30.368  18.180  53.943  1.00 25.90           C  
ATOM    453  O   ARG L  59      31.293  18.951  53.690  1.00 26.18           O  
ATOM    454  N   PHE L  60      29.318  18.024  53.109  1.00 29.83           N  
ATOM    455  CA  PHE L  60      29.221  18.811  51.906  1.00 28.20           C  
ATOM    456  CB  PHE L  60      28.307  18.173  50.844  1.00 28.69           C  
ATOM    457  CG  PHE L  60      28.956  16.931  50.336  1.00 31.22           C  
ATOM    458  CD1 PHE L  60      28.916  15.756  51.049  1.00 29.55           C  
ATOM    459  CD2 PHE L  60      29.601  16.935  49.125  1.00 30.46           C  
ATOM    460  CE1 PHE L  60      29.514  14.613  50.570  1.00 29.75           C  
ATOM    461  CE2 PHE L  60      30.200  15.796  48.641  1.00 29.84           C  
ATOM    462  CZ  PHE L  60      30.162  14.629  49.361  1.00 29.61           C  
ATOM    463  C   PHE L  60      28.642  20.164  52.228  1.00 27.79           C  
ATOM    464  O   PHE L  60      27.619  20.269  52.904  1.00 28.13           O  
ATOM    465  N   SER L  61      29.292  21.248  51.741  1.00 26.27           N  
ATOM    466  CA  SER L  61      28.799  22.582  51.981  1.00 27.01           C  
ATOM    467  CB  SER L  61      29.464  23.284  53.179  1.00 27.54           C  
ATOM    468  OG  SER L  61      30.841  23.506  52.918  1.00 33.63           O  
ATOM    469  C   SER L  61      29.074  23.419  50.764  1.00 28.96           C  
ATOM    470  O   SER L  61      29.941  23.094  49.955  1.00 27.46           O  
ATOM    471  N   GLY L  62      28.337  24.542  50.601  1.00 26.46           N  
ATOM    472  CA  GLY L  62      28.540  25.351  49.427  1.00 26.24           C  
ATOM    473  C   GLY L  62      28.518  26.809  49.791  1.00 29.87           C  
ATOM    474  O   GLY L  62      27.994  27.191  50.837  1.00 29.49           O  
ATOM    475  N   SER L  63      29.116  27.657  48.916  1.00 27.24           N  
ATOM    476  CA  SER L  63      29.138  29.088  49.100  1.00 28.51           C  
ATOM    477  CB  SER L  63      30.342  29.589  49.914  1.00 29.11           C  
ATOM    478  OG  SER L  63      31.546  29.358  49.199  1.00 39.12           O  
ATOM    479  C   SER L  63      29.221  29.739  47.740  1.00 31.84           C  
ATOM    480  O   SER L  63      29.717  29.138  46.790  1.00 31.64           O  
ATOM    481  N   LYS L  64      28.726  30.994  47.608  1.00 32.98           N  
ATOM    482  CA  LYS L  64      28.740  31.684  46.340  1.00 32.96           C  
ATOM    483  CB  LYS L  64      27.370  31.634  45.640  1.00 32.43           C  
ATOM    484  CG  LYS L  64      27.256  32.430  44.332  1.00 35.05           C  
ATOM    485  CD  LYS L  64      27.782  31.714  43.089  1.00 19.14           C  
ATOM    486  CE  LYS L  64      29.264  31.955  42.820  1.00 18.47           C  
ATOM    487  NZ  LYS L  64      29.510  33.390  42.573  1.00 22.48           N1+
ATOM    488  C   LYS L  64      28.988  33.138  46.571  1.00 37.47           C  
ATOM    489  O   LYS L  64      28.185  33.819  47.205  1.00 39.14           O  
ATOM    490  N   SER L  65      30.098  33.678  46.035  1.00 38.13           N  
ATOM    491  CA  SER L  65      30.301  35.083  46.214  1.00 40.34           C  
ATOM    492  CB  SER L  65      31.171  35.451  47.431  1.00 42.88           C  
ATOM    493  OG  SER L  65      30.496  35.146  48.641  1.00 48.54           O  
ATOM    494  C   SER L  65      31.015  35.602  45.024  1.00 40.75           C  
ATOM    495  O   SER L  65      31.989  35.016  44.555  1.00 40.43           O  
ATOM    496  N   GLY L  66      30.528  36.735  44.502  1.00 39.64           N  
ATOM    497  CA  GLY L  66      31.215  37.366  43.424  1.00 39.17           C  
ATOM    498  C   GLY L  66      31.357  36.417  42.281  1.00 39.11           C  
ATOM    499  O   GLY L  66      30.384  35.830  41.809  1.00 37.42           O  
ATOM    500  N   SER L  67      32.611  36.292  41.804  1.00 38.64           N  
ATOM    501  CA  SER L  67      33.006  35.545  40.645  1.00 39.26           C  
ATOM    502  CB  SER L  67      34.387  35.983  40.127  1.00 40.01           C  
ATOM    503  OG  SER L  67      34.747  35.229  38.980  1.00 35.56           O  
ATOM    504  C   SER L  67      33.064  34.064  40.877  1.00 40.06           C  
ATOM    505  O   SER L  67      33.281  33.326  39.918  1.00 41.75           O  
ATOM    506  N   THR L  68      32.931  33.553  42.118  1.00 36.86           N  
ATOM    507  CA  THR L  68      33.097  32.127  42.186  1.00 36.41           C  
ATOM    508  CB  THR L  68      34.488  31.738  42.592  1.00 39.73           C  
ATOM    509  OG1 THR L  68      35.434  32.302  41.697  1.00 44.72           O  
ATOM    510  CG2 THR L  68      34.602  30.207  42.564  1.00 42.26           C  
ATOM    511  C   THR L  68      32.153  31.497  43.161  1.00 34.26           C  
ATOM    512  O   THR L  68      31.809  32.073  44.193  1.00 34.09           O  
ATOM    513  N   ALA L  69      31.707  30.267  42.828  1.00 33.14           N  
ATOM    514  CA  ALA L  69      30.890  29.463  43.697  1.00 29.68           C  
ATOM    515  CB  ALA L  69      29.687  28.812  42.994  1.00 28.11           C  
ATOM    516  C   ALA L  69      31.795  28.352  44.136  1.00 30.47           C  
ATOM    517  O   ALA L  69      32.636  27.900  43.360  1.00 31.45           O  
ATOM    518  N   THR L  70      31.681  27.897  45.403  1.00 29.64           N  
ATOM    519  CA  THR L  70      32.593  26.876  45.842  1.00 28.07           C  
ATOM    520  CB  THR L  70      33.610  27.385  46.819  1.00 28.68           C  
ATOM    521  OG1 THR L  70      34.372  28.431  46.235  1.00 32.48           O  
ATOM    522  CG2 THR L  70      34.531  26.221  47.221  1.00 30.63           C  
ATOM    523  C   THR L  70      31.867  25.752  46.522  1.00 28.64           C  
ATOM    524  O   THR L  70      30.941  25.963  47.305  1.00 31.10           O  
ATOM    525  N   LEU L  71      32.293  24.506  46.226  1.00 28.98           N  
ATOM    526  CA  LEU L  71      31.760  23.339  46.871  1.00 27.86           C  
ATOM    527  CB  LEU L  71      31.425  22.211  45.879  1.00 25.63           C  
ATOM    528  CG  LEU L  71      30.852  20.942  46.533  1.00 28.02           C  
ATOM    529  CD1 LEU L  71      29.496  21.215  47.209  1.00 28.03           C  
ATOM    530  CD2 LEU L  71      30.805  19.777  45.535  1.00 25.87           C  
ATOM    531  C   LEU L  71      32.843  22.840  47.780  1.00 27.28           C  
ATOM    532  O   LEU L  71      33.953  22.558  47.331  1.00 27.82           O  
ATOM    533  N   THR L  72      32.550  22.720  49.092  1.00 27.53           N  
ATOM    534  CA  THR L  72      33.570  22.301  50.011  1.00 28.24           C  
ATOM    535  CB  THR L  72      33.768  23.258  51.151  1.00 28.15           C  
ATOM    536  OG1 THR L  72      34.126  24.540  50.656  1.00 30.87           O  
ATOM    537  CG2 THR L  72      34.876  22.719  52.072  1.00 28.00           C  
ATOM    538  C   THR L  72      33.189  20.982  50.604  1.00 29.60           C  
ATOM    539  O   THR L  72      32.061  20.790  51.056  1.00 31.20           O  
ATOM    540  N   ILE L  73      34.143  20.026  50.597  1.00 32.05           N  
ATOM    541  CA  ILE L  73      33.914  18.733  51.176  1.00 26.07           C  
ATOM    542  CB  ILE L  73      34.114  17.613  50.198  1.00 28.13           C  
ATOM    543  CG1 ILE L  73      33.186  17.791  48.986  1.00 27.53           C  
ATOM    544  CG2 ILE L  73      33.887  16.284  50.936  1.00 27.96           C  
ATOM    545  CD1 ILE L  73      33.542  16.874  47.816  1.00 25.63           C  
ATOM    546  C   ILE L  73      34.935  18.555  52.259  1.00 26.58           C  
ATOM    547  O   ILE L  73      36.133  18.476  51.992  1.00 29.90           O  
ATOM    548  N   ARG L  74      34.474  18.490  53.520  1.00 37.44           N  
ATOM    549  CA  ARG L  74      35.344  18.331  54.651  1.00 35.92           C  
ATOM    550  CB  ARG L  74      34.783  19.034  55.896  1.00 35.74           C  
ATOM    551  CG  ARG L  74      35.498  18.709  57.204  1.00 29.08           C  
ATOM    552  CD  ARG L  74      34.821  19.379  58.401  1.00 32.38           C  
ATOM    553  NE  ARG L  74      33.455  19.773  57.952  1.00 39.69           N  
ATOM    554  CZ  ARG L  74      32.424  18.876  57.959  1.00 43.22           C  
ATOM    555  NH1 ARG L  74      32.617  17.606  58.421  1.00 46.44           N1+
ATOM    556  NH2 ARG L  74      31.197  19.254  57.493  1.00 39.52           N  
ATOM    557  C   ARG L  74      35.472  16.870  54.963  1.00 36.09           C  
ATOM    558  O   ARG L  74      34.570  16.085  54.682  1.00 37.20           O  
ATOM    559  N   GLY L  75      36.629  16.461  55.527  1.00 36.24           N  
ATOM    560  CA  GLY L  75      36.801  15.098  55.950  1.00 37.72           C  
ATOM    561  C   GLY L  75      36.576  14.204  54.775  1.00 35.02           C  
ATOM    562  O   GLY L  75      35.851  13.215  54.867  1.00 34.02           O  
ATOM    563  N   THR L  76      37.221  14.524  53.642  1.00 34.99           N  
ATOM    564  CA  THR L  76      36.999  13.800  52.424  1.00 36.64           C  
ATOM    565  CB  THR L  76      37.829  14.311  51.279  1.00 34.63           C  
ATOM    566  OG1 THR L  76      37.556  15.687  51.058  1.00 20.36           O  
ATOM    567  CG2 THR L  76      37.488  13.504  50.015  1.00 33.12           C  
ATOM    568  C   THR L  76      37.317  12.353  52.620  1.00 36.70           C  
ATOM    569  O   THR L  76      38.315  11.986  53.241  1.00 38.22           O  
ATOM    570  N   GLN L  77      36.436  11.495  52.068  1.00 36.06           N  
ATOM    571  CA  GLN L  77      36.570  10.074  52.166  1.00 36.01           C  
ATOM    572  CB  GLN L  77      35.339   9.402  52.796  1.00 36.09           C  
ATOM    573  CG  GLN L  77      35.111   9.816  54.251  1.00 40.83           C  
ATOM    574  CD  GLN L  77      33.780   9.239  54.710  1.00 44.42           C  
ATOM    575  OE1 GLN L  77      33.008   8.713  53.911  1.00 46.56           O  
ATOM    576  NE2 GLN L  77      33.498   9.345  56.036  1.00 39.03           N  
ATOM    577  C   GLN L  77      36.726   9.535  50.775  1.00 37.54           C  
ATOM    578  O   GLN L  77      36.477  10.226  49.790  1.00 36.14           O  
ATOM    579  N   ALA L  78      37.146   8.260  50.668  1.00 38.23           N  
ATOM    580  CA  ALA L  78      37.393   7.612  49.410  1.00 35.18           C  
ATOM    581  CB  ALA L  78      37.880   6.163  49.576  1.00 36.23           C  
ATOM    582  C   ALA L  78      36.120   7.573  48.618  1.00 35.59           C  
ATOM    583  O   ALA L  78      36.135   7.699  47.396  1.00 37.31           O  
ATOM    584  N   THR L  79      34.980   7.402  49.309  1.00 35.78           N  
ATOM    585  CA  THR L  79      33.689   7.277  48.690  1.00 34.82           C  
ATOM    586  CB  THR L  79      32.587   7.048  49.683  1.00 27.02           C  
ATOM    587  OG1 THR L  79      32.470   8.165  50.552  1.00  0.00           O  
ATOM    588  CG2 THR L  79      32.905   5.777  50.492  1.00 26.36           C  
ATOM    589  C   THR L  79      33.357   8.536  47.949  1.00 35.81           C  
ATOM    590  O   THR L  79      32.600   8.506  46.982  1.00 34.90           O  
ATOM    591  N   ASP L  80      33.893   9.678  48.416  1.00 33.50           N  
ATOM    592  CA  ASP L  80      33.638  10.988  47.880  1.00 34.36           C  
ATOM    593  CB  ASP L  80      34.243  12.101  48.745  1.00 33.14           C  
ATOM    594  CG  ASP L  80      33.447  12.119  50.041  1.00 34.26           C  
ATOM    595  OD1 ASP L  80      32.273  11.659  50.012  1.00 35.93           O  
ATOM    596  OD2 ASP L  80      33.999  12.582  51.074  1.00 35.77           O1-
ATOM    597  C   ASP L  80      34.183  11.134  46.491  1.00 35.56           C  
ATOM    598  O   ASP L  80      33.788  12.058  45.779  1.00 36.54           O  
ATOM    599  N   GLU L  81      35.146  10.286  46.078  1.00 32.81           N  
ATOM    600  CA  GLU L  81      35.702  10.443  44.761  1.00 31.82           C  
ATOM    601  CB  GLU L  81      36.710   9.350  44.361  1.00 33.47           C  
ATOM    602  CG  GLU L  81      38.008   9.365  45.171  1.00 35.73           C  
ATOM    603  CD  GLU L  81      38.932   8.305  44.586  1.00 39.43           C  
ATOM    604  OE1 GLU L  81      39.375   8.492  43.422  1.00 43.09           O  
ATOM    605  OE2 GLU L  81      39.207   7.298  45.290  1.00 41.30           O1-
ATOM    606  C   GLU L  81      34.595  10.401  43.757  1.00 31.21           C  
ATOM    607  O   GLU L  81      33.764   9.493  43.765  1.00 33.03           O  
ATOM    608  N   ALA L  82      34.565  11.412  42.862  1.00 28.60           N  
ATOM    609  CA  ALA L  82      33.545  11.482  41.855  1.00 27.66           C  
ATOM    610  CB  ALA L  82      32.123  11.597  42.435  1.00 27.28           C  
ATOM    611  C   ALA L  82      33.787  12.719  41.043  1.00 29.59           C  
ATOM    612  O   ALA L  82      34.708  13.487  41.315  1.00 30.99           O  
ATOM    613  N   ASP L  83      32.976  12.908  39.980  1.00 28.56           N  
ATOM    614  CA  ASP L  83      33.047  14.097  39.181  0.90 27.54           C  
ATOM    615  CB  ASP L  83      32.689  13.882  37.699  0.90 27.45           C  
ATOM    616  CG  ASP L  83      33.835  13.166  37.000  0.90 33.82           C  
ATOM    617  OD1 ASP L  83      35.002  13.346  37.436  0.90 34.67           O  
ATOM    618  OD2 ASP L  83      33.557  12.432  36.014  0.90 37.77           O1-
ATOM    619  C   ASP L  83      32.009  15.025  39.732  1.00 27.40           C  
ATOM    620  O   ASP L  83      30.872  14.616  39.962  1.00 29.49           O  
ATOM    621  N   TYR L  84      32.374  16.300  39.970  1.00 25.74           N  
ATOM    622  CA  TYR L  84      31.420  17.231  40.506  1.00 24.88           C  
ATOM    623  CB  TYR L  84      31.897  17.955  41.779  1.00 24.45           C  
ATOM    624  CG  TYR L  84      31.963  16.962  42.890  1.00 26.50           C  
ATOM    625  CD1 TYR L  84      33.104  16.231  43.121  1.00 25.71           C  
ATOM    626  CD2 TYR L  84      30.875  16.762  43.705  1.00 26.10           C  
ATOM    627  CE1 TYR L  84      33.156  15.316  44.148  1.00 25.24           C  
ATOM    628  CE2 TYR L  84      30.921  15.849  44.732  1.00 27.22           C  
ATOM    629  CZ  TYR L  84      32.064  15.124  44.956  1.00 26.58           C  
ATOM    630  OH  TYR L  84      32.115  14.186  46.010  1.00 25.90           O  
ATOM    631  C   TYR L  84      31.159  18.278  39.467  1.00 26.08           C  
ATOM    632  O   TYR L  84      32.089  18.862  38.915  1.00 28.47           O  
ATOM    633  N   TYR L  85      29.864  18.542  39.179  1.00 25.55           N  
ATOM    634  CA  TYR L  85      29.512  19.494  38.160  1.00 25.27           C  
ATOM    635  CB  TYR L  85      28.575  18.942  37.067  1.00 23.04           C  
ATOM    636  CG  TYR L  85      29.199  17.804  36.330  1.00 26.31           C  
ATOM    637  CD1 TYR L  85      29.043  16.516  36.787  1.00 27.84           C  
ATOM    638  CD2 TYR L  85      29.922  18.015  35.177  1.00 28.43           C  
ATOM    639  CE1 TYR L  85      29.605  15.459  36.111  1.00 28.61           C  
ATOM    640  CE2 TYR L  85      30.488  16.962  34.498  1.00 28.01           C  
ATOM    641  CZ  TYR L  85      30.330  15.681  34.965  1.00 29.27           C  
ATOM    642  OH  TYR L  85      30.908  14.597  34.272  1.00 30.63           O  
ATOM    643  C   TYR L  85      28.713  20.602  38.778  1.00 25.72           C  
ATOM    644  O   TYR L  85      27.792  20.357  39.556  1.00 26.35           O  
ATOM    645  N   CYS L  86      29.064  21.864  38.445  1.00 26.43           N  
ATOM    646  CA  CYS L  86      28.280  22.989  38.873  1.00 26.81           C  
ATOM    647  CB  CYS L  86      29.104  24.264  39.188  1.00 27.44           C  
ATOM    648  SG  CYS L  86      30.141  24.861  37.817  1.00 33.14           S  
ATOM    649  C   CYS L  86      27.326  23.285  37.754  1.00 27.17           C  
ATOM    650  O   CYS L  86      27.609  22.982  36.595  1.00 25.69           O  
ATOM    651  N   GLN L  87      26.150  23.857  38.088  1.00 24.94           N  
ATOM    652  CA  GLN L  87      25.143  24.146  37.105  1.00 23.22           C  
ATOM    653  CB  GLN L  87      23.954  23.174  37.130  1.00 24.11           C  
ATOM    654  CG  GLN L  87      22.847  23.599  36.162  1.00 23.24           C  
ATOM    655  CD  GLN L  87      21.531  23.009  36.645  1.00 25.52           C  
ATOM    656  OE1 GLN L  87      21.371  21.793  36.731  1.00 24.82           O  
ATOM    657  NE2 GLN L  87      20.560  23.899  36.985  1.00 25.37           N  
ATOM    658  C   GLN L  87      24.523  25.463  37.425  1.00 27.00           C  
ATOM    659  O   GLN L  87      24.340  25.816  38.591  1.00 27.12           O  
ATOM    660  N   VAL L  88      24.172  26.217  36.365  1.00 25.97           N  
ATOM    661  CA  VAL L  88      23.496  27.462  36.557  1.00 24.67           C  
ATOM    662  CB  VAL L  88      24.403  28.650  36.489  1.00 29.10           C  
ATOM    663  CG1 VAL L  88      24.951  28.762  35.057  1.00 34.94           C  
ATOM    664  CG2 VAL L  88      23.622  29.888  36.959  1.00 40.67           C  
ATOM    665  C   VAL L  88      22.485  27.608  35.463  1.00 28.15           C  
ATOM    666  O   VAL L  88      22.560  26.939  34.434  1.00 30.85           O  
ATOM    667  N   TRP L  89      21.498  28.501  35.689  1.00 29.56           N  
ATOM    668  CA  TRP L  89      20.506  28.817  34.702  1.00 33.78           C  
ATOM    669  CB  TRP L  89      19.168  29.273  35.309  1.00 36.00           C  
ATOM    670  CG  TRP L  89      18.122  29.673  34.297  1.00 35.74           C  
ATOM    671  CD2 TRP L  89      17.841  31.034  33.931  1.00 37.08           C  
ATOM    672  CD1 TRP L  89      17.263  28.895  33.576  1.00 39.98           C  
ATOM    673  NE1 TRP L  89      16.467  29.686  32.783  1.00 41.06           N  
ATOM    674  CE2 TRP L  89      16.811  31.005  32.991  1.00 38.37           C  
ATOM    675  CE3 TRP L  89      18.395  32.210  34.347  1.00 39.29           C  
ATOM    676  CZ2 TRP L  89      16.318  32.156  32.450  1.00 43.49           C  
ATOM    677  CZ3 TRP L  89      17.897  33.371  33.795  1.00 44.84           C  
ATOM    678  CH2 TRP L  89      16.878  33.343  32.865  1.00 40.93           C  
ATOM    679  C   TRP L  89      21.051  29.937  33.872  1.00 35.59           C  
ATOM    680  O   TRP L  89      21.788  30.787  34.370  1.00 37.55           O  
ATOM    681  N   ASP L  90      20.725  29.947  32.564  1.00 37.12           N  
ATOM    682  CA  ASP L  90      21.208  30.982  31.693  1.00 39.02           C  
ATOM    683  CB  ASP L  90      22.300  30.485  30.729  1.00 40.48           C  
ATOM    684  CG  ASP L  90      22.938  31.675  30.020  1.00 44.48           C  
ATOM    685  OD1 ASP L  90      22.535  32.833  30.306  1.00 42.90           O  
ATOM    686  OD2 ASP L  90      23.849  31.444  29.182  1.00 43.37           O1-
ATOM    687  C   ASP L  90      20.041  31.430  30.868  1.00 41.03           C  
ATOM    688  O   ASP L  90      19.203  30.626  30.468  1.00 43.37           O  
ATOM    689  N   SER L  91      19.934  32.741  30.597  1.00 44.59           N  
ATOM    690  CA  SER L  91      18.826  33.217  29.821  1.00 47.63           C  
ATOM    691  CB  SER L  91      18.822  34.751  29.678  1.00 52.40           C  
ATOM    692  OG  SER L  91      19.979  35.183  28.976  1.00 51.23           O  
ATOM    693  C   SER L  91      18.890  32.625  28.442  1.00 50.60           C  
ATOM    694  O   SER L  91      17.875  32.181  27.906  1.00 53.71           O  
ATOM    695  N   PHE L  92      20.082  32.653  27.814  1.00 46.89           N  
ATOM    696  CA  PHE L  92      20.243  32.158  26.472  1.00 47.76           C  
ATOM    697  CB  PHE L  92      21.629  32.535  25.915  1.00 48.93           C  
ATOM    698  CG  PHE L  92      21.788  31.977  24.542  1.00 20.81           C  
ATOM    699  CD1 PHE L  92      22.258  30.696  24.355  1.00 22.89           C  
ATOM    700  CD2 PHE L  92      21.477  32.737  23.441  1.00 22.30           C  
ATOM    701  CE1 PHE L  92      22.411  30.177  23.092  1.00 23.99           C  
ATOM    702  CE2 PHE L  92      21.629  32.224  22.175  1.00 26.40           C  
ATOM    703  CZ  PHE L  92      22.095  30.943  21.997  1.00 26.24           C  
ATOM    704  C   PHE L  92      20.115  30.661  26.376  1.00 47.60           C  
ATOM    705  O   PHE L  92      19.242  30.145  25.680  1.00 49.83           O  
ATOM    706  N   SER L  93      21.005  29.936  27.089  1.00 46.18           N  
ATOM    707  CA  SER L  93      21.137  28.502  27.007  1.00 47.38           C  
ATOM    708  CB  SER L  93      22.536  28.022  27.428  1.00 48.65           C  
ATOM    709  OG  SER L  93      23.515  28.546  26.543  1.00 52.73           O  
ATOM    710  C   SER L  93      20.134  27.765  27.846  1.00 44.33           C  
ATOM    711  O   SER L  93      19.875  26.590  27.602  1.00 42.80           O  
ATOM    712  N   THR L  94      19.598  28.443  28.876  1.00 40.65           N  
ATOM    713  CA  THR L  94      18.643  28.020  29.872  1.00 37.81           C  
ATOM    714  CB  THR L  94      17.416  27.312  29.355  1.00 39.87           C  
ATOM    715  OG1 THR L  94      17.718  26.017  28.860  1.00 20.69           O  
ATOM    716  CG2 THR L  94      16.795  28.178  28.246  1.00 19.74           C  
ATOM    717  C   THR L  94      19.300  27.138  30.896  1.00 36.35           C  
ATOM    718  O   THR L  94      18.950  27.209  32.072  1.00 38.25           O  
ATOM    719  N   PHE L  95      20.320  26.340  30.518  1.00 34.40           N  
ATOM    720  CA  PHE L  95      21.010  25.560  31.511  1.00 33.30           C  
ATOM    721  CB  PHE L  95      20.506  24.113  31.685  1.00 30.28           C  
ATOM    722  CG  PHE L  95      19.203  24.116  32.411  1.00 33.08           C  
ATOM    723  CD1 PHE L  95      19.166  24.389  33.759  1.00 35.85           C  
ATOM    724  CD2 PHE L  95      18.027  23.815  31.761  1.00 34.46           C  
ATOM    725  CE1 PHE L  95      17.974  24.386  34.444  1.00 36.20           C  
ATOM    726  CE2 PHE L  95      16.831  23.809  32.441  1.00 34.41           C  
ATOM    727  CZ  PHE L  95      16.802  24.097  33.785  1.00 37.36           C  
ATOM    728  C   PHE L  95      22.432  25.455  31.074  1.00 33.55           C  
ATOM    729  O   PHE L  95      22.713  25.116  29.925  1.00 32.54           O  
ATOM    730  N   VAL L  96      23.375  25.737  31.992  1.00 26.68           N  
ATOM    731  CA  VAL L  96      24.761  25.664  31.627  1.00 25.78           C  
ATOM    732  CB  VAL L  96      25.459  26.997  31.716  1.00 28.33           C  
ATOM    733  CG1 VAL L  96      26.947  26.813  31.380  1.00 31.28           C  
ATOM    734  CG2 VAL L  96      24.745  28.002  30.802  1.00 31.16           C  
ATOM    735  C   VAL L  96      25.405  24.787  32.649  1.00 28.87           C  
ATOM    736  O   VAL L  96      25.140  24.922  33.840  1.00 27.72           O  
ATOM    737  N   PHE L  97      26.274  23.857  32.209  1.00 31.24           N  
ATOM    738  CA  PHE L  97      26.937  22.988  33.137  1.00 28.12           C  
ATOM    739  CB  PHE L  97      26.826  21.489  32.799  1.00 28.44           C  
ATOM    740  CG  PHE L  97      25.432  21.015  33.028  1.00 27.98           C  
ATOM    741  CD1 PHE L  97      24.469  21.147  32.056  1.00 26.00           C  
ATOM    742  CD2 PHE L  97      25.090  20.425  34.221  1.00 26.69           C  
ATOM    743  CE1 PHE L  97      23.187  20.700  32.276  1.00 25.77           C  
ATOM    744  CE2 PHE L  97      23.811  19.977  34.447  1.00 28.73           C  
ATOM    745  CZ  PHE L  97      22.853  20.114  33.473  1.00 25.69           C  
ATOM    746  C   PHE L  97      28.397  23.311  33.090  1.00 27.73           C  
ATOM    747  O   PHE L  97      28.911  23.794  32.083  1.00 30.70           O  
ATOM    748  N   GLY L  98      29.100  23.064  34.212  1.00 26.67           N  
ATOM    749  CA  GLY L  98      30.515  23.281  34.259  1.00 26.20           C  
ATOM    750  C   GLY L  98      31.151  22.101  33.597  1.00 28.72           C  
ATOM    751  O   GLY L  98      30.489  21.116  33.279  1.00 29.28           O  
ATOM    752  N   SER L  99      32.475  22.193  33.385  1.00 31.23           N  
ATOM    753  CA  SER L  99      33.266  21.196  32.728  1.00 30.15           C  
ATOM    754  CB  SER L  99      34.697  21.704  32.504  1.00 19.33           C  
ATOM    755  OG  SER L  99      34.667  22.928  31.789  1.00 25.40           O  
ATOM    756  C   SER L  99      33.330  19.970  33.590  1.00 31.43           C  
ATOM    757  O   SER L  99      33.494  18.859  33.088  1.00 34.47           O  
ATOM    758  N   GLY L 100      33.215  20.143  34.920  1.00 29.67           N  
ATOM    759  CA  GLY L 100      33.253  19.024  35.818  1.00 28.75           C  
ATOM    760  C   GLY L 100      34.605  18.962  36.456  1.00 28.45           C  
ATOM    761  O   GLY L 100      35.620  19.262  35.828  1.00 29.67           O  
ATOM    762  N   THR L 101      34.644  18.559  37.746  1.00 28.72           N  
ATOM    763  CA  THR L 101      35.892  18.452  38.446  1.00 26.37           C  
ATOM    764  CB  THR L 101      36.007  19.402  39.602  1.00 27.48           C  
ATOM    765  OG1 THR L 101      35.865  20.740  39.148  1.00 27.50           O  
ATOM    766  CG2 THR L 101      37.382  19.216  40.269  1.00 26.42           C  
ATOM    767  C   THR L 101      36.006  17.061  38.992  1.00 28.27           C  
ATOM    768  O   THR L 101      35.121  16.575  39.694  1.00 28.87           O  
ATOM    769  N   GLN L 102      37.128  16.386  38.683  1.00 33.65           N  
ATOM    770  CA  GLN L 102      37.355  15.051  39.153  1.00 33.04           C  
ATOM    771  CB  GLN L 102      38.284  14.251  38.220  1.00 34.70           C  
ATOM    772  CG  GLN L 102      38.748  12.898  38.769  1.00 37.30           C  
ATOM    773  CD  GLN L 102      37.663  11.853  38.554  1.00 43.31           C  
ATOM    774  OE1 GLN L 102      36.525  12.016  38.988  1.00 37.24           O  
ATOM    775  NE2 GLN L 102      38.029  10.740  37.866  1.00 42.06           N  
ATOM    776  C   GLN L 102      38.039  15.152  40.476  1.00 32.69           C  
ATOM    777  O   GLN L 102      39.130  15.710  40.583  1.00 34.03           O  
ATOM    778  N   VAL L 103      37.406  14.606  41.532  1.00 32.12           N  
ATOM    779  CA  VAL L 103      38.023  14.647  42.826  1.00 32.13           C  
ATOM    780  CB  VAL L 103      37.054  14.868  43.951  1.00 32.20           C  
ATOM    781  CG1 VAL L 103      37.804  14.723  45.286  1.00 23.62           C  
ATOM    782  CG2 VAL L 103      36.399  16.248  43.763  1.00 20.59           C  
ATOM    783  C   VAL L 103      38.687  13.326  43.048  1.00 35.66           C  
ATOM    784  O   VAL L 103      38.057  12.274  42.950  1.00 35.56           O  
ATOM    785  N   THR L 104      40.000  13.356  43.352  1.00 35.18           N  
ATOM    786  CA  THR L 104      40.731  12.139  43.558  1.00 35.30           C  
ATOM    787  CB  THR L 104      41.915  12.013  42.646  1.00 37.53           C  
ATOM    788  OG1 THR L 104      41.498  12.053  41.290  1.00 42.04           O  
ATOM    789  CG2 THR L 104      42.627  10.683  42.941  1.00 39.49           C  
ATOM    790  C   THR L 104      41.259  12.135  44.960  1.00 35.24           C  
ATOM    791  O   THR L 104      41.806  13.130  45.434  1.00 32.36           O  
ATOM    792  N   VAL L 105      41.096  10.998  45.667  1.00 34.56           N  
ATOM    793  CA  VAL L 105      41.602  10.896  47.006  1.00 36.96           C  
ATOM    794  CB  VAL L 105      40.676  10.168  47.934  1.00 36.82           C  
ATOM    795  CG1 VAL L 105      41.365  10.017  49.300  1.00 37.84           C  
ATOM    796  CG2 VAL L 105      39.345  10.934  47.993  1.00 38.11           C  
ATOM    797  C   VAL L 105      42.871  10.106  46.924  1.00 39.57           C  
ATOM    798  O   VAL L 105      42.849   8.905  46.658  1.00 37.11           O  
ATOM    799  N   LEU L 106      44.013  10.779  47.157  1.00 41.49           N  
ATOM    800  CA  LEU L 106      45.297  10.146  47.062  1.00 43.94           C  
ATOM    801  CB  LEU L 106      46.448  11.124  46.764  1.00 46.49           C  
ATOM    802  CG  LEU L 106      46.388  11.778  45.370  1.00 46.86           C  
ATOM    803  CD1 LEU L 106      47.570  12.737  45.163  1.00 50.83           C  
ATOM    804  CD2 LEU L 106      46.296  10.723  44.257  1.00 44.88           C  
ATOM    805  C   LEU L 106      45.620   9.473  48.355  1.00 44.24           C  
ATOM    806  O   LEU L 106      45.064   9.794  49.403  1.00 43.70           O  
ATOM    807  N   GLY L 107      46.533   8.484  48.296  1.00 41.74           N  
ATOM    808  CA  GLY L 107      46.976   7.802  49.474  1.00 42.44           C  
ATOM    809  C   GLY L 107      45.792   7.110  50.138  1.00 41.07           C  
ATOM    810  O   GLY L 107      46.018   6.447  51.186  1.00 41.52           O  
ATOM    811  OXT GLY L 107      44.654   7.231  49.610  1.00  0.00           O1-
TER     812      GLY L 107 
ATOM    813  N   GLN H 108      10.349   6.796  46.108  1.00 54.05           N1+
ATOM    814  CA  GLN H 108       9.291   7.703  45.626  1.00 53.63           C  
ATOM    815  CB  GLN H 108       9.605   9.156  46.024  1.00 58.94           C  
ATOM    816  CG  GLN H 108       9.548   9.423  47.530  1.00 65.98           C  
ATOM    817  CD  GLN H 108       8.087   9.410  47.962  1.00 73.47           C  
ATOM    818  OE1 GLN H 108       7.514  10.447  48.293  1.00 77.06           O  
ATOM    819  NE2 GLN H 108       7.464   8.202  47.954  1.00 88.40           N  
ATOM    820  C   GLN H 108       9.171   7.644  44.139  1.00 48.94           C  
ATOM    821  O   GLN H 108       8.784   6.625  43.570  1.00 47.92           O  
ATOM    822  N   VAL H 109       9.508   8.763  43.472  1.00 50.56           N  
ATOM    823  CA  VAL H 109       9.373   8.857  42.048  1.00 45.29           C  
ATOM    824  CB  VAL H 109       9.349  10.275  41.558  1.00 46.85           C  
ATOM    825  CG1 VAL H 109       9.218  10.266  40.025  1.00 43.44           C  
ATOM    826  CG2 VAL H 109       8.221  11.025  42.286  1.00 48.27           C  
ATOM    827  C   VAL H 109      10.528   8.176  41.384  1.00 43.38           C  
ATOM    828  O   VAL H 109      11.682   8.367  41.765  1.00 47.10           O  
ATOM    829  N   GLN H 110      10.233   7.365  40.346  1.00 39.76           N  
ATOM    830  CA  GLN H 110      11.269   6.655  39.653  1.00 38.37           C  
ATOM    831  CB  GLN H 110      11.170   5.131  39.831  1.00 43.73           C  
ATOM    832  CG  GLN H 110      11.316   4.664  41.280  1.00 49.48           C  
ATOM    833  CD  GLN H 110      11.186   3.147  41.294  1.00 55.51           C  
ATOM    834  OE1 GLN H 110      11.058   2.513  40.249  1.00 57.86           O  
ATOM    835  NE2 GLN H 110      11.210   2.547  42.514  1.00 60.42           N  
ATOM    836  C   GLN H 110      11.113   6.907  38.183  1.00 35.61           C  
ATOM    837  O   GLN H 110       9.998   7.022  37.674  1.00 34.51           O  
ATOM    838  N   LEU H 111      12.252   7.015  37.466  1.00 32.81           N  
ATOM    839  CA  LEU H 111      12.226   7.205  36.042  1.00 30.20           C  
ATOM    840  CB  LEU H 111      12.869   8.522  35.565  1.00 31.35           C  
ATOM    841  CG  LEU H 111      12.058   9.783  35.918  1.00 33.23           C  
ATOM    842  CD1 LEU H 111      11.945   9.975  37.436  1.00 35.35           C  
ATOM    843  CD2 LEU H 111      12.612  11.025  35.204  1.00 27.52           C  
ATOM    844  C   LEU H 111      13.007   6.093  35.408  1.00 31.72           C  
ATOM    845  O   LEU H 111      14.108   5.766  35.850  1.00 29.65           O  
ATOM    846  N   GLN H 112      12.451   5.475  34.344  1.00 32.12           N  
ATOM    847  CA  GLN H 112      13.146   4.404  33.684  1.00 30.37           C  
ATOM    848  CB  GLN H 112      12.412   3.056  33.794  1.00 32.60           C  
ATOM    849  CG  GLN H 112      13.131   1.899  33.098  1.00 37.56           C  
ATOM    850  CD  GLN H 112      14.306   1.460  33.956  1.00 45.71           C  
ATOM    851  OE1 GLN H 112      14.129   0.973  35.071  1.00 48.70           O  
ATOM    852  NE2 GLN H 112      15.546   1.630  33.424  1.00 38.62           N  
ATOM    853  C   GLN H 112      13.236   4.719  32.223  1.00 29.86           C  
ATOM    854  O   GLN H 112      12.221   4.937  31.563  1.00 30.47           O  
ATOM    855  N   GLU H 113      14.467   4.755  31.670  1.00 29.35           N  
ATOM    856  CA  GLU H 113      14.591   5.013  30.263  1.00 28.25           C  
ATOM    857  CB  GLU H 113      15.770   5.923  29.868  1.00 29.92           C  
ATOM    858  CG  GLU H 113      17.091   5.580  30.547  1.00 28.94           C  
ATOM    859  CD  GLU H 113      17.250   6.534  31.720  1.00 34.35           C  
ATOM    860  OE1 GLU H 113      17.455   7.751  31.469  1.00 32.71           O  
ATOM    861  OE2 GLU H 113      17.163   6.064  32.883  1.00 38.86           O1-
ATOM    862  C   GLU H 113      14.678   3.726  29.505  1.00 30.46           C  
ATOM    863  O   GLU H 113      15.204   2.728  29.996  1.00 31.33           O  
ATOM    864  N   SER H 114      14.117   3.724  28.275  1.00 28.42           N  
ATOM    865  CA  SER H 114      14.171   2.572  27.419  1.00 31.77           C  
ATOM    866  CB  SER H 114      12.797   1.973  27.082  1.00 33.36           C  
ATOM    867  OG  SER H 114      12.189   1.450  28.252  1.00 37.68           O  
ATOM    868  C   SER H 114      14.749   3.029  26.115  1.00 39.96           C  
ATOM    869  O   SER H 114      14.349   4.059  25.574  1.00 36.14           O  
ATOM    870  N   GLY H 115      15.699   2.253  25.558  1.00 46.39           N  
ATOM    871  CA  GLY H 115      16.305   2.662  24.320  1.00 45.34           C  
ATOM    872  C   GLY H 115      16.691   1.445  23.533  1.00 45.72           C  
ATOM    873  O   GLY H 115      16.660   0.319  24.028  1.00 48.88           O  
ATOM    874  N   PRO H 116      16.993   1.672  22.275  1.00 43.81           N  
ATOM    875  CA  PRO H 116      17.421   0.642  21.358  1.00 45.28           C  
ATOM    876  CD  PRO H 116      16.548   2.869  21.584  1.00 45.71           C  
ATOM    877  CB  PRO H 116      17.253   1.229  19.955  1.00 44.76           C  
ATOM    878  CG  PRO H 116      17.161   2.747  20.180  1.00 46.64           C  
ATOM    879  C   PRO H 116      18.801   0.121  21.609  1.00 48.79           C  
ATOM    880  O   PRO H 116      19.064  -1.041  21.302  1.00 48.00           O  
ATOM    881  N   GLY H 117      19.714   0.968  22.118  1.00 45.92           N  
ATOM    882  CA  GLY H 117      21.046   0.526  22.395  1.00 41.43           C  
ATOM    883  C   GLY H 117      21.925   0.832  21.221  1.00 39.92           C  
ATOM    884  O   GLY H 117      23.048   1.304  21.390  1.00 44.44           O  
ATOM    885  N   LEU H 118      21.434   0.589  19.989  1.00 39.34           N  
ATOM    886  CA  LEU H 118      22.266   0.833  18.846  1.00 40.18           C  
ATOM    887  CB  LEU H 118      22.849  -0.458  18.237  1.00 42.47           C  
ATOM    888  CG  LEU H 118      23.752  -0.223  17.011  1.00 48.06           C  
ATOM    889  CD1 LEU H 118      25.003   0.588  17.381  1.00 49.31           C  
ATOM    890  CD2 LEU H 118      24.098  -1.552  16.315  1.00 50.72           C  
ATOM    891  C   LEU H 118      21.435   1.489  17.791  1.00 42.38           C  
ATOM    892  O   LEU H 118      20.285   1.109  17.569  1.00 46.86           O  
ATOM    893  N   VAL H 119      21.996   2.517  17.123  1.00 37.18           N  
ATOM    894  CA  VAL H 119      21.269   3.161  16.068  1.00 37.47           C  
ATOM    895  CB  VAL H 119      20.675   4.475  16.489  1.00 39.17           C  
ATOM    896  CG1 VAL H 119      21.794   5.524  16.592  1.00 39.77           C  
ATOM    897  CG2 VAL H 119      19.531   4.840  15.535  1.00 40.51           C  
ATOM    898  C   VAL H 119      22.230   3.396  14.939  1.00 41.50           C  
ATOM    899  O   VAL H 119      23.371   3.804  15.150  1.00 44.63           O  
ATOM    900  N   LYS H 120      21.785   3.138  13.693  1.00 43.55           N  
ATOM    901  CA  LYS H 120      22.644   3.293  12.553  1.00 48.39           C  
ATOM    902  CB  LYS H 120      22.129   2.568  11.299  1.00 44.04           C  
ATOM    903  CG  LYS H 120      22.139   1.044  11.449  0.80 52.06           C  
ATOM    904  CD  LYS H 120      21.143   0.526  12.488  0.80 54.58           C  
ATOM    905  CE  LYS H 120      21.166  -0.995  12.657  0.80 56.88           C  
ATOM    906  NZ  LYS H 120      22.346  -1.397  13.455  0.80 57.67           N1+
ATOM    907  C   LYS H 120      22.762   4.751  12.249  1.00 48.65           C  
ATOM    908  O   LYS H 120      21.833   5.525  12.469  1.00 46.22           O  
ATOM    909  N   SER H 121      23.929   5.161  11.718  1.00 44.40           N  
ATOM    910  CA  SER H 121      24.151   6.549  11.449  1.00 45.68           C  
ATOM    911  CB  SER H 121      25.541   6.847  10.860  1.00 48.45           C  
ATOM    912  OG  SER H 121      25.688   6.206   9.602  1.00 63.32           O  
ATOM    913  C   SER H 121      23.116   7.016  10.479  1.00 45.98           C  
ATOM    914  O   SER H 121      22.657   6.258   9.627  1.00 45.22           O  
ATOM    915  N   SER H 122      22.738   8.305  10.621  1.00 46.06           N  
ATOM    916  CA  SER H 122      21.778   9.033   9.835  1.00 41.33           C  
ATOM    917  CB  SER H 122      22.040   8.997   8.314  1.00 44.90           C  
ATOM    918  OG  SER H 122      21.687   7.738   7.763  1.00 51.70           O  
ATOM    919  C   SER H 122      20.376   8.557  10.078  1.00 44.37           C  
ATOM    920  O   SER H 122      19.455   8.994   9.391  1.00 46.16           O  
ATOM    921  N   GLU H 123      20.152   7.681  11.076  1.00 39.80           N  
ATOM    922  CA  GLU H 123      18.806   7.268  11.373  1.00 44.06           C  
ATOM    923  CB  GLU H 123      18.638   5.777  11.721  1.00 43.30           C  
ATOM    924  CG  GLU H 123      18.795   4.846  10.518  0.80 47.75           C  
ATOM    925  CD  GLU H 123      18.339   3.455  10.933  0.80 53.07           C  
ATOM    926  OE1 GLU H 123      17.592   3.350  11.942  0.80 57.59           O  
ATOM    927  OE2 GLU H 123      18.728   2.478  10.240  0.80 59.10           O1-
ATOM    928  C   GLU H 123      18.342   8.062  12.556  1.00 39.44           C  
ATOM    929  O   GLU H 123      19.083   8.889  13.083  1.00 35.09           O  
ATOM    930  N   THR H 124      17.083   7.849  12.993  1.00 37.46           N  
ATOM    931  CA  THR H 124      16.583   8.619  14.096  1.00 34.88           C  
ATOM    932  CB  THR H 124      15.178   9.109  13.896  1.00 37.09           C  
ATOM    933  OG1 THR H 124      15.104   9.932  12.742  1.00 37.44           O  
ATOM    934  CG2 THR H 124      14.750   9.904  15.141  1.00 33.43           C  
ATOM    935  C   THR H 124      16.602   7.795  15.348  1.00 33.92           C  
ATOM    936  O   THR H 124      16.158   6.648  15.376  1.00 36.03           O  
ATOM    937  N   LEU H 125      17.148   8.392  16.428  1.00 33.25           N  
ATOM    938  CA  LEU H 125      17.231   7.779  17.723  1.00 32.98           C  
ATOM    939  CB  LEU H 125      18.341   8.410  18.584  1.00 31.25           C  
ATOM    940  CG  LEU H 125      18.398   7.917  20.042  1.00 36.22           C  
ATOM    941  CD1 LEU H 125      18.772   6.430  20.132  1.00 35.04           C  
ATOM    942  CD2 LEU H 125      19.312   8.819  20.887  1.00 34.55           C  
ATOM    943  C   LEU H 125      15.935   8.020  18.430  1.00 33.41           C  
ATOM    944  O   LEU H 125      15.422   9.139  18.437  1.00 33.35           O  
ATOM    945  N   SER H 126      15.355   6.968  19.042  1.00 32.47           N  
ATOM    946  CA  SER H 126      14.135   7.181  19.765  1.00 30.52           C  
ATOM    947  CB  SER H 126      12.883   6.622  19.061  1.00 33.08           C  
ATOM    948  OG  SER H 126      12.978   5.215  18.911  1.00 42.29           O  
ATOM    949  C   SER H 126      14.255   6.559  21.124  1.00 30.93           C  
ATOM    950  O   SER H 126      14.659   5.405  21.269  1.00 32.16           O  
ATOM    951  N   LEU H 127      13.905   7.338  22.169  1.00 27.66           N  
ATOM    952  CA  LEU H 127      13.992   6.874  23.526  1.00 27.64           C  
ATOM    953  CB  LEU H 127      15.096   7.568  24.338  1.00 26.33           C  
ATOM    954  CG  LEU H 127      16.522   7.272  23.842  1.00 26.90           C  
ATOM    955  CD1 LEU H 127      17.568   7.997  24.703  1.00 26.69           C  
ATOM    956  CD2 LEU H 127      16.777   5.758  23.761  1.00 30.98           C  
ATOM    957  C   LEU H 127      12.705   7.192  24.223  1.00 28.24           C  
ATOM    958  O   LEU H 127      11.958   8.071  23.797  1.00 28.13           O  
ATOM    959  N   THR H 128      12.403   6.447  25.309  1.00 27.70           N  
ATOM    960  CA  THR H 128      11.230   6.706  26.101  1.00 29.13           C  
ATOM    961  CB  THR H 128      10.137   5.689  25.931  1.00 32.57           C  
ATOM    962  OG1 THR H 128      10.641   4.386  26.177  1.00 34.56           O  
ATOM    963  CG2 THR H 128       9.541   5.783  24.521  1.00 31.51           C  
ATOM    964  C   THR H 128      11.608   6.656  27.549  1.00 29.44           C  
ATOM    965  O   THR H 128      12.521   5.933  27.942  1.00 30.39           O  
ATOM    966  N   CYS H 129      10.914   7.453  28.387  1.00 29.96           N  
ATOM    967  CA  CYS H 129      11.161   7.410  29.802  1.00 31.03           C  
ATOM    968  CB  CYS H 129      11.879   8.670  30.344  1.00 31.76           C  
ATOM    969  SG  CYS H 129      12.220   8.627  32.135  1.00 31.24           S  
ATOM    970  C   CYS H 129       9.832   7.238  30.480  1.00 29.73           C  
ATOM    971  O   CYS H 129       8.884   7.987  30.233  1.00 31.92           O  
ATOM    972  N   THR H 130       9.731   6.222  31.361  1.00 29.23           N  
ATOM    973  CA  THR H 130       8.494   5.938  32.031  1.00 29.56           C  
ATOM    974  CB  THR H 130       8.190   4.470  32.109  1.00 34.10           C  
ATOM    975  OG1 THR H 130       8.131   3.914  30.805  1.00 33.74           O  
ATOM    976  CG2 THR H 130       6.843   4.279  32.825  1.00 36.15           C  
ATOM    977  C   THR H 130       8.623   6.431  33.435  1.00 30.59           C  
ATOM    978  O   THR H 130       9.649   6.235  34.084  1.00 30.54           O  
ATOM    979  N   VAL H 131       7.565   7.095  33.936  1.00 31.69           N  
ATOM    980  CA  VAL H 131       7.600   7.657  35.255  1.00 30.95           C  
ATOM    981  CB  VAL H 131       7.082   9.068  35.274  1.00 36.16           C  
ATOM    982  CG1 VAL H 131       7.140   9.614  36.706  1.00 35.65           C  
ATOM    983  CG2 VAL H 131       7.889   9.898  34.266  1.00 37.97           C  
ATOM    984  C   VAL H 131       6.699   6.849  36.135  1.00 32.38           C  
ATOM    985  O   VAL H 131       5.589   6.494  35.740  1.00 35.52           O  
ATOM    986  N   SER H 132       7.173   6.526  37.359  1.00 34.25           N  
ATOM    987  CA  SER H 132       6.364   5.780  38.278  1.00 38.15           C  
ATOM    988  CB  SER H 132       6.795   4.311  38.440  1.00 41.35           C  
ATOM    989  OG  SER H 132       6.607   3.600  37.227  1.00 46.76           O  
ATOM    990  C   SER H 132       6.511   6.408  39.628  1.00 43.71           C  
ATOM    991  O   SER H 132       7.495   7.089  39.908  1.00 43.91           O  
ATOM    992  N   GLY H 133       5.500   6.224  40.492  1.00 47.98           N  
ATOM    993  CA  GLY H 133       5.598   6.775  41.810  1.00 47.87           C  
ATOM    994  C   GLY H 133       5.343   8.239  41.729  1.00 54.95           C  
ATOM    995  O   GLY H 133       5.779   9.002  42.589  1.00 55.64           O  
ATOM    996  N   GLY H 134       4.630   8.674  40.678  1.00 48.50           N  
ATOM    997  CA  GLY H 134       4.345  10.067  40.557  1.00 46.39           C  
ATOM    998  C   GLY H 134       3.612  10.254  39.273  1.00 50.54           C  
ATOM    999  O   GLY H 134       3.431   9.311  38.504  1.00 54.10           O  
ATOM   1000  N   SER H 135       3.185  11.501  39.005  1.00 48.91           N  
ATOM   1001  CA  SER H 135       2.432  11.749  37.814  1.00 44.85           C  
ATOM   1002  CB  SER H 135       1.056  12.389  38.063  1.00 48.08           C  
ATOM   1003  OG  SER H 135       1.213  13.714  38.547  1.00 50.70           O  
ATOM   1004  C   SER H 135       3.193  12.697  36.957  1.00 44.63           C  
ATOM   1005  O   SER H 135       4.121  13.363  37.410  1.00 45.28           O  
ATOM   1006  N   MET H 136       2.788  12.751  35.677  1.00 45.62           N  
ATOM   1007  CA  MET H 136       3.362  13.555  34.640  1.00 41.95           C  
ATOM   1008  CB  MET H 136       2.763  13.230  33.264  1.00 53.49           C  
ATOM   1009  CG  MET H 136       2.970  11.767  32.873  1.00 30.68           C  
ATOM   1010  SD  MET H 136       4.711  11.262  32.764  1.00 20.87           S  
ATOM   1011  CE  MET H 136       4.993  12.089  31.173  1.00 41.35           C  
ATOM   1012  C   MET H 136       3.153  15.031  34.895  1.00 39.16           C  
ATOM   1013  O   MET H 136       3.932  15.858  34.429  1.00 37.85           O  
ATOM   1014  N   GLY H 137       2.073  15.438  35.589  1.00 43.18           N  
ATOM   1015  CA  GLY H 137       1.821  16.856  35.731  1.00 45.90           C  
ATOM   1016  C   GLY H 137       2.760  17.539  36.701  1.00 45.07           C  
ATOM   1017  O   GLY H 137       3.465  16.903  37.481  1.00 41.43           O  
ATOM   1018  N   GLY H 138       2.806  18.893  36.625  1.00 44.05           N  
ATOM   1019  CA  GLY H 138       3.503  19.753  37.552  1.00 42.36           C  
ATOM   1020  C   GLY H 138       4.985  19.712  37.343  1.00 41.03           C  
ATOM   1021  O   GLY H 138       5.736  20.269  38.144  1.00 48.24           O  
ATOM   1022  N   TYR H 139       5.465  19.064  36.267  1.00 34.60           N  
ATOM   1023  CA  TYR H 139       6.881  18.991  36.111  1.00 30.08           C  
ATOM   1024  CB  TYR H 139       7.484  17.634  36.521  1.00 29.10           C  
ATOM   1025  CG  TYR H 139       7.392  17.474  38.001  1.00 41.97           C  
ATOM   1026  CD1 TYR H 139       8.307  18.088  38.826  1.00 41.53           C  
ATOM   1027  CD2 TYR H 139       6.405  16.699  38.566  1.00 45.15           C  
ATOM   1028  CE1 TYR H 139       8.231  17.941  40.191  1.00 49.09           C  
ATOM   1029  CE2 TYR H 139       6.324  16.548  39.930  1.00 47.19           C  
ATOM   1030  CZ  TYR H 139       7.238  17.171  40.745  1.00 47.38           C  
ATOM   1031  OH  TYR H 139       7.159  17.018  42.145  1.00 48.40           O  
ATOM   1032  C   TYR H 139       7.271  19.203  34.685  1.00 26.71           C  
ATOM   1033  O   TYR H 139       6.466  19.126  33.759  1.00 26.47           O  
ATOM   1034  N   TYR H 140       8.564  19.508  34.497  1.00 25.93           N  
ATOM   1035  CA  TYR H 140       9.150  19.622  33.192  1.00 24.45           C  
ATOM   1036  CB  TYR H 140      10.101  20.816  32.965  1.00 24.75           C  
ATOM   1037  CG  TYR H 140       9.377  22.115  33.052  1.00 24.33           C  
ATOM   1038  CD1 TYR H 140       8.268  22.366  32.278  1.00 27.01           C  
ATOM   1039  CD2 TYR H 140       9.856  23.116  33.866  1.00 25.44           C  
ATOM   1040  CE1 TYR H 140       7.618  23.576  32.351  1.00 28.87           C  
ATOM   1041  CE2 TYR H 140       9.212  24.329  33.943  1.00 26.42           C  
ATOM   1042  CZ  TYR H 140       8.088  24.560  33.188  1.00 30.94           C  
ATOM   1043  OH  TYR H 140       7.423  25.801  33.262  1.00 34.14           O  
ATOM   1044  C   TYR H 140      10.018  18.416  33.040  1.00 24.44           C  
ATOM   1045  O   TYR H 140      11.012  18.244  33.745  1.00 25.31           O  
ATOM   1046  N   TRP H 141       9.673  17.551  32.074  1.00 24.39           N  
ATOM   1047  CA  TRP H 141      10.393  16.324  31.938  1.00 23.13           C  
ATOM   1048  CB  TRP H 141       9.480  15.198  31.442  1.00 24.75           C  
ATOM   1049  CG  TRP H 141       8.330  15.034  32.407  1.00 25.86           C  
ATOM   1050  CD2 TRP H 141       8.413  14.339  33.660  1.00 26.08           C  
ATOM   1051  CD1 TRP H 141       7.064  15.539  32.329  1.00 25.42           C  
ATOM   1052  NE1 TRP H 141       6.356  15.208  33.459  1.00 27.44           N  
ATOM   1053  CE2 TRP H 141       7.174  14.468  34.287  1.00 26.98           C  
ATOM   1054  CE3 TRP H 141       9.443  13.658  34.246  1.00 25.87           C  
ATOM   1055  CZ2 TRP H 141       6.943  13.915  35.513  1.00 26.57           C  
ATOM   1056  CZ3 TRP H 141       9.204  13.095  35.479  1.00 27.06           C  
ATOM   1057  CH2 TRP H 141       7.978  13.220  36.099  1.00 28.89           C  
ATOM   1058  C   TRP H 141      11.511  16.575  30.985  1.00 22.11           C  
ATOM   1059  O   TRP H 141      11.294  17.021  29.860  1.00 23.03           O  
ATOM   1060  N   SER H 142      12.752  16.271  31.421  1.00 21.66           N  
ATOM   1061  CA  SER H 142      13.883  16.672  30.643  1.00 20.76           C  
ATOM   1062  CB  SER H 142      14.811  17.644  31.392  1.00 20.85           C  
ATOM   1063  OG  SER H 142      14.104  18.824  31.744  1.00 24.47           O  
ATOM   1064  C   SER H 142      14.729  15.514  30.239  1.00 22.05           C  
ATOM   1065  O   SER H 142      14.701  14.440  30.840  1.00 22.20           O  
ATOM   1066  N   TRP H 143      15.495  15.732  29.150  1.00 21.45           N  
ATOM   1067  CA  TRP H 143      16.452  14.771  28.695  1.00 22.97           C  
ATOM   1068  CB  TRP H 143      16.219  14.250  27.265  1.00 23.19           C  
ATOM   1069  CG  TRP H 143      15.056  13.295  27.137  1.00 24.25           C  
ATOM   1070  CD2 TRP H 143      15.154  11.879  27.361  1.00 23.79           C  
ATOM   1071  CD1 TRP H 143      13.757  13.545  26.807  1.00 20.87           C  
ATOM   1072  NE1 TRP H 143      13.038  12.373  26.809  1.00 22.66           N  
ATOM   1073  CE2 TRP H 143      13.886  11.339  27.149  1.00 24.55           C  
ATOM   1074  CE3 TRP H 143      16.214  11.092  27.715  1.00 24.08           C  
ATOM   1075  CZ2 TRP H 143      13.659   9.998  27.288  1.00 22.27           C  
ATOM   1076  CZ3 TRP H 143      15.981   9.741  27.853  1.00 23.98           C  
ATOM   1077  CH2 TRP H 143      14.728   9.205  27.643  1.00 24.96           C  
ATOM   1078  C   TRP H 143      17.802  15.425  28.725  1.00 23.54           C  
ATOM   1079  O   TRP H 143      17.946  16.606  28.407  1.00 23.63           O  
ATOM   1080  N   LEU H 144      18.823  14.659  29.164  1.00 22.59           N  
ATOM   1081  CA  LEU H 144      20.186  15.117  29.208  1.00 22.96           C  
ATOM   1082  CB  LEU H 144      20.722  15.427  30.618  1.00 23.33           C  
ATOM   1083  CG  LEU H 144      19.984  16.570  31.338  1.00 13.87           C  
ATOM   1084  CD1 LEU H 144      18.581  16.138  31.785  1.00 25.37           C  
ATOM   1085  CD2 LEU H 144      20.831  17.153  32.480  1.00 14.53           C  
ATOM   1086  C   LEU H 144      21.034  14.000  28.674  1.00 23.90           C  
ATOM   1087  O   LEU H 144      20.600  12.848  28.641  1.00 24.75           O  
ATOM   1088  N   ARG H 145      22.266  14.310  28.209  1.00 23.61           N  
ATOM   1089  CA  ARG H 145      23.090  13.238  27.721  1.00 26.76           C  
ATOM   1090  CB  ARG H 145      23.073  13.061  26.192  1.00 24.83           C  
ATOM   1091  CG  ARG H 145      23.627  14.249  25.406  1.00 31.76           C  
ATOM   1092  CD  ARG H 145      23.626  14.004  23.897  1.00 26.47           C  
ATOM   1093  NE  ARG H 145      24.333  15.144  23.250  1.00 29.83           N  
ATOM   1094  CZ  ARG H 145      24.645  15.080  21.924  1.00 31.82           C  
ATOM   1095  NH1 ARG H 145      24.294  13.982  21.192  1.00 28.36           N1+
ATOM   1096  NH2 ARG H 145      25.312  16.113  21.330  1.00 34.49           N  
ATOM   1097  C   ARG H 145      24.514  13.470  28.113  1.00 26.17           C  
ATOM   1098  O   ARG H 145      24.916  14.584  28.449  1.00 26.75           O  
ATOM   1099  N   GLN H 146      25.312  12.383  28.114  1.00 28.48           N  
ATOM   1100  CA  GLN H 146      26.706  12.509  28.426  1.00 30.00           C  
ATOM   1101  CB  GLN H 146      27.018  12.171  29.895  1.00 26.66           C  
ATOM   1102  CG  GLN H 146      28.490  12.331  30.275  1.00 35.51           C  
ATOM   1103  CD  GLN H 146      28.623  11.987  31.753  1.00 36.90           C  
ATOM   1104  OE1 GLN H 146      27.639  11.661  32.414  1.00 37.12           O  
ATOM   1105  NE2 GLN H 146      29.867  12.063  32.295  1.00 35.70           N  
ATOM   1106  C   GLN H 146      27.482  11.560  27.552  1.00 32.53           C  
ATOM   1107  O   GLN H 146      27.308  10.348  27.641  1.00 34.92           O  
ATOM   1108  N   SER H 147      28.379  12.090  26.689  1.00 35.08           N  
ATOM   1109  CA  SER H 147      29.166  11.255  25.812  1.00 39.22           C  
ATOM   1110  CB  SER H 147      29.727  12.021  24.600  1.00 42.55           C  
ATOM   1111  OG  SER H 147      30.643  13.015  25.027  1.00 45.32           O  
ATOM   1112  C   SER H 147      30.295  10.665  26.611  1.00 40.92           C  
ATOM   1113  O   SER H 147      30.665  11.208  27.650  1.00 40.35           O  
ATOM   1114  N   PRO H 148      30.851   9.559  26.157  1.00 45.40           N  
ATOM   1115  CA  PRO H 148      31.880   8.865  26.886  1.00 47.59           C  
ATOM   1116  CD  PRO H 148      30.896   9.241  24.739  1.00 48.12           C  
ATOM   1117  CB  PRO H 148      32.380   7.764  25.953  1.00 51.08           C  
ATOM   1118  CG  PRO H 148      32.149   8.367  24.556  1.00 50.16           C  
ATOM   1119  C   PRO H 148      32.987   9.795  27.270  1.00 46.81           C  
ATOM   1120  O   PRO H 148      33.522  10.480  26.400  1.00 51.99           O  
ATOM   1121  N   VAL H 149      33.344   9.784  28.569  1.00 48.69           N  
ATOM   1122  CA  VAL H 149      34.373  10.561  29.203  1.00 51.52           C  
ATOM   1123  CB  VAL H 149      35.787  10.194  28.820  1.00  0.00           C  
ATOM   1124  CG1 VAL H 149      36.007   8.711  29.164  1.00  0.00           C  
ATOM   1125  CG2 VAL H 149      36.075  10.570  27.359  1.00  0.00           C  
ATOM   1126  C   VAL H 149      34.149  12.020  28.969  1.00 52.15           C  
ATOM   1127  O   VAL H 149      35.094  12.808  28.958  1.00 56.61           O  
ATOM   1128  N   LYS H 150      32.874  12.429  28.838  1.00 49.88           N  
ATOM   1129  CA  LYS H 150      32.592  13.815  28.600  1.00 51.97           C  
ATOM   1130  CB  LYS H 150      31.944  14.079  27.236  1.00 55.08           C  
ATOM   1131  CG  LYS H 150      31.943  15.549  26.821  0.80 61.09           C  
ATOM   1132  CD  LYS H 150      31.599  15.757  25.345  0.80 61.69           C  
ATOM   1133  CE  LYS H 150      31.535  17.228  24.939  0.80 62.46           C  
ATOM   1134  NZ  LYS H 150      30.370  17.876  25.582  0.80 62.18           N1+
ATOM   1135  C   LYS H 150      31.641  14.277  29.662  1.00 48.51           C  
ATOM   1136  O   LYS H 150      31.239  13.501  30.526  1.00 48.35           O  
ATOM   1137  N   GLY H 151      31.278  15.577  29.630  1.00 43.88           N  
ATOM   1138  CA  GLY H 151      30.438  16.162  30.637  1.00 36.71           C  
ATOM   1139  C   GLY H 151      28.987  16.055  30.274  1.00 31.72           C  
ATOM   1140  O   GLY H 151      28.601  15.416  29.297  1.00 36.01           O  
ATOM   1141  N   LEU H 152      28.147  16.703  31.105  1.00 31.62           N  
ATOM   1142  CA  LEU H 152      26.719  16.709  30.973  1.00 28.47           C  
ATOM   1143  CB  LEU H 152      25.984  17.015  32.291  1.00 28.24           C  
ATOM   1144  CG  LEU H 152      26.119  15.929  33.369  1.00 27.19           C  
ATOM   1145  CD1 LEU H 152      25.363  16.319  34.646  1.00 27.13           C  
ATOM   1146  CD2 LEU H 152      25.677  14.563  32.835  1.00 29.03           C  
ATOM   1147  C   LEU H 152      26.288  17.778  30.019  1.00 29.04           C  
ATOM   1148  O   LEU H 152      26.922  18.827  29.916  1.00 29.91           O  
ATOM   1149  N   GLU H 153      25.174  17.522  29.296  1.00 28.78           N  
ATOM   1150  CA  GLU H 153      24.623  18.475  28.370  1.00 27.45           C  
ATOM   1151  CB  GLU H 153      25.037  18.141  26.926  1.00 27.51           C  
ATOM   1152  CG  GLU H 153      24.717  19.210  25.884  1.00 38.04           C  
ATOM   1153  CD  GLU H 153      25.215  18.678  24.547  1.00 43.30           C  
ATOM   1154  OE1 GLU H 153      26.162  17.850  24.558  1.00 45.07           O  
ATOM   1155  OE2 GLU H 153      24.651  19.087  23.498  1.00 45.51           O1-
ATOM   1156  C   GLU H 153      23.123  18.383  28.464  1.00 26.38           C  
ATOM   1157  O   GLU H 153      22.568  17.287  28.421  1.00 26.44           O  
ATOM   1158  N   TRP H 154      22.423  19.535  28.596  1.00 24.78           N  
ATOM   1159  CA  TRP H 154      20.981  19.531  28.703  1.00 23.65           C  
ATOM   1160  CB  TRP H 154      20.424  20.730  29.491  1.00 24.58           C  
ATOM   1161  CG  TRP H 154      18.917  20.794  29.531  1.00 24.40           C  
ATOM   1162  CD2 TRP H 154      18.136  21.703  28.740  1.00 25.29           C  
ATOM   1163  CD1 TRP H 154      18.033  20.071  30.277  1.00 25.72           C  
ATOM   1164  NE1 TRP H 154      16.747  20.464  29.990  1.00 27.68           N  
ATOM   1165  CE2 TRP H 154      16.796  21.471  29.049  1.00 25.27           C  
ATOM   1166  CE3 TRP H 154      18.505  22.654  27.833  1.00 25.96           C  
ATOM   1167  CZ2 TRP H 154      15.800  22.188  28.449  1.00 25.77           C  
ATOM   1168  CZ3 TRP H 154      17.497  23.377  27.232  1.00 30.73           C  
ATOM   1169  CH2 TRP H 154      16.171  23.149  27.534  1.00 31.67           C  
ATOM   1170  C   TRP H 154      20.399  19.580  27.318  1.00 22.96           C  
ATOM   1171  O   TRP H 154      20.792  20.429  26.524  1.00 23.61           O  
ATOM   1172  N   ILE H 155      19.544  18.587  26.964  1.00 21.92           N  
ATOM   1173  CA  ILE H 155      18.867  18.483  25.692  1.00 22.39           C  
ATOM   1174  CB  ILE H 155      18.516  17.059  25.375  1.00 23.25           C  
ATOM   1175  CG1 ILE H 155      19.799  16.207  25.333  1.00 24.62           C  
ATOM   1176  CG2 ILE H 155      17.726  17.034  24.056  1.00 22.88           C  
ATOM   1177  CD1 ILE H 155      19.540  14.702  25.319  1.00 25.24           C  
ATOM   1178  C   ILE H 155      17.610  19.309  25.563  1.00 22.65           C  
ATOM   1179  O   ILE H 155      17.465  20.082  24.616  1.00 24.39           O  
ATOM   1180  N   GLY H 156      16.658  19.172  26.517  1.00 22.00           N  
ATOM   1181  CA  GLY H 156      15.407  19.880  26.398  1.00 23.85           C  
ATOM   1182  C   GLY H 156      14.412  19.324  27.377  1.00 25.01           C  
ATOM   1183  O   GLY H 156      14.670  18.323  28.044  1.00 23.13           O  
ATOM   1184  N   TYR H 157      13.239  19.986  27.509  1.00 24.41           N  
ATOM   1185  CA  TYR H 157      12.228  19.471  28.387  1.00 23.72           C  
ATOM   1186  CB  TYR H 157      12.237  20.042  29.821  1.00 21.37           C  
ATOM   1187  CG  TYR H 157      11.994  21.512  29.821  1.00 26.86           C  
ATOM   1188  CD1 TYR H 157      10.735  22.027  29.609  1.00 29.98           C  
ATOM   1189  CD2 TYR H 157      13.031  22.379  30.070  1.00 28.52           C  
ATOM   1190  CE1 TYR H 157      10.520  23.385  29.623  1.00 32.44           C  
ATOM   1191  CE2 TYR H 157      12.824  23.736  30.087  1.00 30.65           C  
ATOM   1192  CZ  TYR H 157      11.567  24.242  29.861  1.00 33.16           C  
ATOM   1193  OH  TYR H 157      11.355  25.637  29.880  1.00 38.02           O  
ATOM   1194  C   TYR H 157      10.878  19.708  27.794  1.00 24.55           C  
ATOM   1195  O   TYR H 157      10.732  20.436  26.814  1.00 24.87           O  
ATOM   1196  N   ILE H 158       9.856  19.035  28.362  1.00 25.18           N  
ATOM   1197  CA  ILE H 158       8.507  19.193  27.902  1.00 25.64           C  
ATOM   1198  CB  ILE H 158       8.056  18.046  27.048  1.00 25.76           C  
ATOM   1199  CG1 ILE H 158       6.694  18.343  26.399  1.00 22.54           C  
ATOM   1200  CG2 ILE H 158       8.094  16.771  27.908  1.00 23.79           C  
ATOM   1201  CD1 ILE H 158       6.329  17.360  25.286  1.00 24.89           C  
ATOM   1202  C   ILE H 158       7.595  19.267  29.093  1.00 26.18           C  
ATOM   1203  O   ILE H 158       7.832  18.617  30.111  1.00 25.91           O  
ATOM   1204  N   PHE H 159       6.531  20.093  28.993  1.00 26.28           N  
ATOM   1205  CA  PHE H 159       5.544  20.220  30.033  1.00 27.61           C  
ATOM   1206  CB  PHE H 159       5.038  21.665  30.204  1.00 34.51           C  
ATOM   1207  CG  PHE H 159       4.265  21.765  31.476  1.00 30.90           C  
ATOM   1208  CD1 PHE H 159       4.899  21.573  32.681  1.00 32.57           C  
ATOM   1209  CD2 PHE H 159       2.928  22.091  31.474  1.00 31.62           C  
ATOM   1210  CE1 PHE H 159       4.206  21.672  33.864  1.00 31.31           C  
ATOM   1211  CE2 PHE H 159       2.231  22.194  32.655  1.00 33.51           C  
ATOM   1212  CZ  PHE H 159       2.868  21.980  33.852  1.00 34.10           C  
ATOM   1213  C   PHE H 159       4.407  19.319  29.628  1.00 31.52           C  
ATOM   1214  O   PHE H 159       4.323  18.914  28.472  1.00 35.26           O  
ATOM   1215  N   HIS H 160       3.480  18.997  30.564  1.00 21.72           N  
ATOM   1216  CA  HIS H 160       2.389  18.085  30.306  1.00 24.89           C  
ATOM   1217  ND1 HIS H 160      -0.317  19.505  31.566  1.00 35.21           N  
ATOM   1218  CG  HIS H 160       0.784  18.904  32.135  1.00 30.54           C  
ATOM   1219  CB  HIS H 160       1.524  17.748  31.536  1.00 26.77           C  
ATOM   1220  NE2 HIS H 160       0.058  20.555  33.488  1.00 34.98           N  
ATOM   1221  CD2 HIS H 160       0.999  19.557  33.308  1.00 31.77           C  
ATOM   1222  CE1 HIS H 160      -0.710  20.485  32.417  1.00 37.43           C  
ATOM   1223  C   HIS H 160       1.499  18.631  29.233  1.00 28.22           C  
ATOM   1224  O   HIS H 160       0.826  17.879  28.528  1.00 32.32           O  
ATOM   1225  N   THR H 161       1.451  19.966  29.112  1.00 25.42           N  
ATOM   1226  CA  THR H 161       0.661  20.637  28.118  1.00 26.95           C  
ATOM   1227  CB  THR H 161       0.695  22.133  28.251  1.00 26.45           C  
ATOM   1228  OG1 THR H 161       2.023  22.615  28.107  1.00 26.24           O  
ATOM   1229  CG2 THR H 161       0.133  22.516  29.631  1.00 27.84           C  
ATOM   1230  C   THR H 161       1.198  20.276  26.768  1.00 25.04           C  
ATOM   1231  O   THR H 161       0.462  20.292  25.782  1.00 25.22           O  
ATOM   1232  N   GLY H 162       2.503  19.949  26.681  1.00 24.93           N  
ATOM   1233  CA  GLY H 162       3.073  19.621  25.404  1.00 24.89           C  
ATOM   1234  C   GLY H 162       4.026  20.703  24.996  1.00 24.53           C  
ATOM   1235  O   GLY H 162       4.715  20.575  23.984  1.00 24.73           O  
ATOM   1236  N   HIS H 163       4.094  21.801  25.775  1.00 32.10           N  
ATOM   1237  CA  HIS H 163       4.991  22.880  25.468  1.00 30.48           C  
ATOM   1238  ND1 HIS H 163       4.873  26.281  25.127  1.00  0.00           N  
ATOM   1239  CG  HIS H 163       5.485  25.334  25.919  1.00 35.66           C  
ATOM   1240  CB  HIS H 163       4.806  24.089  26.403  1.00 29.86           C  
ATOM   1241  NE2 HIS H 163       6.946  26.997  25.490  1.00  0.00           N  
ATOM   1242  CD2 HIS H 163       6.750  25.787  26.131  1.00  0.00           C  
ATOM   1243  CE1 HIS H 163       5.792  27.254  24.901  1.00  0.00           C  
ATOM   1244  C   HIS H 163       6.389  22.364  25.641  1.00 29.26           C  
ATOM   1245  O   HIS H 163       6.673  21.629  26.585  1.00 27.08           O  
ATOM   1246  N   THR H 164       7.311  22.742  24.727  1.00 27.76           N  
ATOM   1247  CA  THR H 164       8.649  22.218  24.806  1.00 24.58           C  
ATOM   1248  CB  THR H 164       8.996  21.300  23.669  1.00 25.95           C  
ATOM   1249  OG1 THR H 164       8.880  21.991  22.434  1.00 27.87           O  
ATOM   1250  CG2 THR H 164       8.056  20.083  23.690  1.00 25.35           C  
ATOM   1251  C   THR H 164       9.653  23.325  24.772  1.00 25.40           C  
ATOM   1252  O   THR H 164       9.356  24.451  24.374  1.00 26.63           O  
ATOM   1253  N   ASN H 165      10.880  23.009  25.247  1.00 26.66           N  
ATOM   1254  CA  ASN H 165      11.998  23.912  25.219  1.00 26.88           C  
ATOM   1255  CB  ASN H 165      12.268  24.583  26.576  1.00 26.26           C  
ATOM   1256  CG  ASN H 165      13.268  25.711  26.364  1.00 35.49           C  
ATOM   1257  OD1 ASN H 165      13.835  25.858  25.284  1.00 39.70           O  
ATOM   1258  ND2 ASN H 165      13.494  26.529  27.427  1.00 42.59           N  
ATOM   1259  C   ASN H 165      13.205  23.080  24.880  1.00 25.28           C  
ATOM   1260  O   ASN H 165      13.442  22.049  25.507  1.00 27.61           O  
ATOM   1261  N   TYR H 166      14.023  23.509  23.890  1.00 26.37           N  
ATOM   1262  CA  TYR H 166      15.143  22.691  23.497  1.00 27.04           C  
ATOM   1263  CB  TYR H 166      15.066  22.185  22.045  1.00 27.23           C  
ATOM   1264  CG  TYR H 166      13.852  21.338  21.877  1.00 28.35           C  
ATOM   1265  CD1 TYR H 166      13.799  20.065  22.394  1.00 27.24           C  
ATOM   1266  CD2 TYR H 166      12.770  21.816  21.174  1.00 27.97           C  
ATOM   1267  CE1 TYR H 166      12.679  19.285  22.227  1.00 26.64           C  
ATOM   1268  CE2 TYR H 166      11.647  21.041  21.003  1.00 26.52           C  
ATOM   1269  CZ  TYR H 166      11.600  19.774  21.531  1.00 25.14           C  
ATOM   1270  OH  TYR H 166      10.449  18.975  21.359  1.00 27.05           O  
ATOM   1271  C   TYR H 166      16.405  23.496  23.566  1.00 25.59           C  
ATOM   1272  O   TYR H 166      16.383  24.720  23.443  1.00 27.17           O  
ATOM   1273  N   ASN H 167      17.558  22.817  23.775  1.00 26.97           N  
ATOM   1274  CA  ASN H 167      18.781  23.567  23.787  1.00 28.24           C  
ATOM   1275  CB  ASN H 167      20.027  22.835  24.340  1.00 32.08           C  
ATOM   1276  CG  ASN H 167      20.438  21.642  23.492  1.00 43.08           C  
ATOM   1277  OD1 ASN H 167      19.877  21.376  22.432  1.00 47.78           O  
ATOM   1278  ND2 ASN H 167      21.461  20.893  23.986  1.00 44.29           N  
ATOM   1279  C   ASN H 167      18.998  24.024  22.383  1.00 31.12           C  
ATOM   1280  O   ASN H 167      18.645  23.344  21.420  1.00 33.35           O  
ATOM   1281  N   PRO H 168      19.538  25.197  22.244  1.00 33.28           N  
ATOM   1282  CA  PRO H 168      19.684  25.749  20.931  1.00 35.30           C  
ATOM   1283  CD  PRO H 168      19.379  26.227  23.256  1.00 33.29           C  
ATOM   1284  CB  PRO H 168      20.092  27.204  21.142  1.00 35.68           C  
ATOM   1285  CG  PRO H 168      19.437  27.561  22.490  1.00 39.45           C  
ATOM   1286  C   PRO H 168      20.591  24.971  20.037  1.00 39.45           C  
ATOM   1287  O   PRO H 168      20.397  25.014  18.824  1.00 41.93           O  
ATOM   1288  N   SER H 169      21.586  24.259  20.590  1.00 40.62           N  
ATOM   1289  CA  SER H 169      22.502  23.583  19.720  1.00 43.19           C  
ATOM   1290  CB  SER H 169      23.695  22.959  20.467  1.00 47.39           C  
ATOM   1291  OG  SER H 169      23.255  21.937  21.349  1.00 54.96           O  
ATOM   1292  C   SER H 169      21.809  22.494  18.956  1.00 43.02           C  
ATOM   1293  O   SER H 169      21.992  22.349  17.749  1.00 42.81           O  
ATOM   1294  N   LEU H 170      21.021  21.677  19.675  1.00 34.78           N  
ATOM   1295  CA  LEU H 170      20.314  20.522  19.187  1.00 35.47           C  
ATOM   1296  CB  LEU H 170      19.975  19.526  20.303  1.00 36.41           C  
ATOM   1297  CG  LEU H 170      21.248  18.906  20.912  1.00 40.38           C  
ATOM   1298  CD1 LEU H 170      20.913  17.906  22.027  1.00 40.54           C  
ATOM   1299  CD2 LEU H 170      22.153  18.304  19.824  1.00 35.55           C  
ATOM   1300  C   LEU H 170      19.072  20.840  18.421  1.00 37.93           C  
ATOM   1301  O   LEU H 170      18.567  19.986  17.693  1.00 36.23           O  
ATOM   1302  N   GLU H 171      18.502  22.041  18.618  1.00 40.86           N  
ATOM   1303  CA  GLU H 171      17.254  22.372  17.997  1.00 43.59           C  
ATOM   1304  CB  GLU H 171      16.824  23.828  18.237  1.00 45.17           C  
ATOM   1305  CG  GLU H 171      15.394  24.124  17.787  1.00 47.14           C  
ATOM   1306  CD  GLU H 171      15.034  25.520  18.270  1.00 46.02           C  
ATOM   1307  OE1 GLU H 171      15.781  26.478  17.935  1.00  0.00           O  
ATOM   1308  OE2 GLU H 171      14.010  25.644  18.992  1.00  0.00           O1-
ATOM   1309  C   GLU H 171      17.340  22.127  16.518  1.00 43.49           C  
ATOM   1310  O   GLU H 171      18.384  22.296  15.886  1.00 42.24           O  
ATOM   1311  N   SER H 172      16.170  21.748  15.965  1.00 37.99           N  
ATOM   1312  CA  SER H 172      15.838  21.321  14.632  1.00 38.95           C  
ATOM   1313  CB  SER H 172      16.643  22.029  13.525  1.00 43.42           C  
ATOM   1314  OG  SER H 172      17.967  21.519  13.467  1.00 53.30           O  
ATOM   1315  C   SER H 172      16.088  19.844  14.487  1.00 37.93           C  
ATOM   1316  O   SER H 172      15.412  19.197  13.691  1.00 40.77           O  
ATOM   1317  N   ARG H 173      17.065  19.271  15.220  1.00 34.14           N  
ATOM   1318  CA  ARG H 173      17.307  17.847  15.226  1.00 36.55           C  
ATOM   1319  CB  ARG H 173      18.773  17.463  15.498  1.00 40.84           C  
ATOM   1320  CG  ARG H 173      19.716  17.881  14.367  1.00 41.34           C  
ATOM   1321  CD  ARG H 173      21.000  17.054  14.284  1.00 39.82           C  
ATOM   1322  NE  ARG H 173      21.739  17.206  15.567  1.00 40.43           N  
ATOM   1323  CZ  ARG H 173      22.540  16.190  16.005  1.00 37.16           C  
ATOM   1324  NH1 ARG H 173      22.649  15.047  15.268  1.00 33.91           N1+
ATOM   1325  NH2 ARG H 173      23.226  16.312  17.179  1.00 36.10           N  
ATOM   1326  C   ARG H 173      16.443  17.104  16.212  1.00 32.72           C  
ATOM   1327  O   ARG H 173      16.155  15.924  16.017  1.00 35.39           O  
ATOM   1328  N   VAL H 174      16.029  17.755  17.321  1.00 30.61           N  
ATOM   1329  CA  VAL H 174      15.415  17.006  18.389  1.00 30.62           C  
ATOM   1330  CB  VAL H 174      16.079  17.252  19.713  1.00 31.09           C  
ATOM   1331  CG1 VAL H 174      15.834  18.716  20.112  1.00 36.34           C  
ATOM   1332  CG2 VAL H 174      15.560  16.226  20.733  1.00 31.89           C  
ATOM   1333  C   VAL H 174      13.957  17.311  18.562  1.00 30.36           C  
ATOM   1334  O   VAL H 174      13.489  18.406  18.261  1.00 28.55           O  
ATOM   1335  N   THR H 175      13.192  16.295  19.035  1.00 28.98           N  
ATOM   1336  CA  THR H 175      11.791  16.456  19.313  1.00 27.65           C  
ATOM   1337  CB  THR H 175      10.909  15.922  18.221  1.00 33.67           C  
ATOM   1338  OG1 THR H 175      11.197  16.570  16.992  1.00 47.15           O  
ATOM   1339  CG2 THR H 175       9.441  16.161  18.612  1.00 37.15           C  
ATOM   1340  C   THR H 175      11.460  15.687  20.562  1.00 28.72           C  
ATOM   1341  O   THR H 175      11.872  14.538  20.728  1.00 27.82           O  
ATOM   1342  N   VAL H 176      10.693  16.307  21.482  1.00 27.60           N  
ATOM   1343  CA  VAL H 176      10.295  15.628  22.684  1.00 25.41           C  
ATOM   1344  CB  VAL H 176      10.793  16.279  23.942  1.00 23.73           C  
ATOM   1345  CG1 VAL H 176      10.207  15.527  25.149  1.00 22.30           C  
ATOM   1346  CG2 VAL H 176      12.331  16.301  23.908  1.00 24.87           C  
ATOM   1347  C   VAL H 176       8.799  15.662  22.732  1.00 27.57           C  
ATOM   1348  O   VAL H 176       8.184  16.662  22.369  1.00 27.70           O  
ATOM   1349  N   SER H 177       8.169  14.551  23.174  1.00 24.91           N  
ATOM   1350  CA  SER H 177       6.734  14.499  23.241  1.00 27.99           C  
ATOM   1351  CB  SER H 177       6.101  13.749  22.056  1.00 29.77           C  
ATOM   1352  OG  SER H 177       6.589  12.416  22.003  1.00 38.06           O  
ATOM   1353  C   SER H 177       6.334  13.803  24.510  1.00 28.50           C  
ATOM   1354  O   SER H 177       7.144  13.116  25.132  1.00 27.36           O  
ATOM   1355  N   VAL H 178       5.068  13.989  24.948  1.00 29.62           N  
ATOM   1356  CA  VAL H 178       4.632  13.364  26.173  1.00 31.54           C  
ATOM   1357  CB  VAL H 178       4.421  14.313  27.317  1.00 31.86           C  
ATOM   1358  CG1 VAL H 178       5.750  14.996  27.663  1.00 35.98           C  
ATOM   1359  CG2 VAL H 178       3.283  15.276  26.952  1.00 30.65           C  
ATOM   1360  C   VAL H 178       3.302  12.702  25.973  1.00 31.65           C  
ATOM   1361  O   VAL H 178       2.474  13.144  25.175  1.00 31.34           O  
ATOM   1362  N   ASP H 179       3.087  11.593  26.712  1.00 31.84           N  
ATOM   1363  CA  ASP H 179       1.841  10.885  26.717  1.00 32.40           C  
ATOM   1364  CB  ASP H 179       1.971   9.439  26.213  1.00 35.97           C  
ATOM   1365  CG  ASP H 179       0.578   8.864  26.012  1.00 39.99           C  
ATOM   1366  OD1 ASP H 179      -0.415   9.579  26.313  1.00 40.31           O  
ATOM   1367  OD2 ASP H 179       0.490   7.693  25.554  1.00 41.97           O1-
ATOM   1368  C   ASP H 179       1.422  10.835  28.155  1.00 36.49           C  
ATOM   1369  O   ASP H 179       1.923  10.025  28.934  1.00 37.94           O  
ATOM   1370  N   THR H 180       0.480  11.715  28.538  1.00 38.80           N  
ATOM   1371  CA  THR H 180       0.034  11.844  29.895  1.00 40.55           C  
ATOM   1372  CB  THR H 180      -0.930  12.981  30.085  1.00 42.54           C  
ATOM   1373  OG1 THR H 180      -2.093  12.778  29.295  1.00 45.10           O  
ATOM   1374  CG2 THR H 180      -0.233  14.293  29.683  1.00 41.24           C  
ATOM   1375  C   THR H 180      -0.657  10.594  30.343  1.00 41.50           C  
ATOM   1376  O   THR H 180      -0.547  10.207  31.503  1.00 44.25           O  
ATOM   1377  N   SER H 181      -1.419   9.944  29.445  1.00 41.69           N  
ATOM   1378  CA  SER H 181      -2.159   8.775  29.836  1.00 44.63           C  
ATOM   1379  CB  SER H 181      -3.082   8.251  28.721  1.00 48.97           C  
ATOM   1380  OG  SER H 181      -2.315   7.812  27.609  1.00 51.52           O  
ATOM   1381  C   SER H 181      -1.225   7.664  30.223  1.00 42.38           C  
ATOM   1382  O   SER H 181      -1.493   6.922  31.166  1.00 43.07           O  
ATOM   1383  N   GLU H 182      -0.138   7.485  29.454  1.00 38.80           N  
ATOM   1384  CA  GLU H 182       0.863   6.479  29.681  1.00 39.41           C  
ATOM   1385  CB  GLU H 182       1.644   6.112  28.409  1.00 40.74           C  
ATOM   1386  CG  GLU H 182       0.781   5.329  27.412  0.80 46.93           C  
ATOM   1387  CD  GLU H 182       1.606   4.991  26.178  0.80 50.63           C  
ATOM   1388  OE1 GLU H 182       2.642   5.668  25.949  1.00 45.19           O  
ATOM   1389  OE2 GLU H 182       1.206   4.046  25.444  1.00 43.94           O1-
ATOM   1390  C   GLU H 182       1.820   6.876  30.781  1.00 38.35           C  
ATOM   1391  O   GLU H 182       2.489   6.021  31.358  1.00 38.77           O  
ATOM   1392  N   ASN H 183       1.938   8.186  31.092  1.00 37.84           N  
ATOM   1393  CA  ASN H 183       2.903   8.655  32.059  1.00 35.88           C  
ATOM   1394  CB  ASN H 183       2.782   8.025  33.460  1.00 38.68           C  
ATOM   1395  CG  ASN H 183       1.795   8.848  34.274  1.00 47.37           C  
ATOM   1396  OD1 ASN H 183       0.669   9.100  33.852  1.00 55.17           O  
ATOM   1397  ND2 ASN H 183       2.241   9.304  35.475  1.00 65.55           N  
ATOM   1398  C   ASN H 183       4.289   8.416  31.561  1.00 34.27           C  
ATOM   1399  O   ASN H 183       5.187   8.075  32.331  1.00 33.12           O  
ATOM   1400  N   GLN H 184       4.492   8.608  30.243  1.00 33.24           N  
ATOM   1401  CA  GLN H 184       5.792   8.471  29.658  1.00 31.12           C  
ATOM   1402  CB  GLN H 184       5.937   7.265  28.713  1.00 37.28           C  
ATOM   1403  CG  GLN H 184       5.872   5.902  29.398  1.00 44.30           C  
ATOM   1404  CD  GLN H 184       6.029   4.834  28.324  1.00 45.78           C  
ATOM   1405  OE1 GLN H 184       6.132   3.646  28.623  1.00 48.42           O  
ATOM   1406  NE2 GLN H 184       6.050   5.265  27.034  1.00 41.69           N  
ATOM   1407  C   GLN H 184       6.036   9.667  28.790  1.00 31.02           C  
ATOM   1408  O   GLN H 184       5.102  10.370  28.410  1.00 33.28           O  
ATOM   1409  N   PHE H 185       7.326   9.943  28.492  1.00 27.87           N  
ATOM   1410  CA  PHE H 185       7.688  10.982  27.568  1.00 27.06           C  
ATOM   1411  CB  PHE H 185       8.085  12.323  28.218  1.00 24.28           C  
ATOM   1412  CG  PHE H 185       9.242  12.149  29.138  1.00 23.21           C  
ATOM   1413  CD1 PHE H 185       9.064  11.601  30.387  1.00 26.69           C  
ATOM   1414  CD2 PHE H 185      10.497  12.568  28.765  1.00 24.17           C  
ATOM   1415  CE1 PHE H 185      10.127  11.450  31.245  1.00 25.17           C  
ATOM   1416  CE2 PHE H 185      11.564  12.420  29.619  1.00 25.27           C  
ATOM   1417  CZ  PHE H 185      11.379  11.860  30.860  1.00 24.76           C  
ATOM   1418  C   PHE H 185       8.800  10.448  26.716  1.00 27.71           C  
ATOM   1419  O   PHE H 185       9.504   9.525  27.124  1.00 25.49           O  
ATOM   1420  N   SER H 186       8.983  11.007  25.498  1.00 25.48           N  
ATOM   1421  CA  SER H 186       9.936  10.419  24.593  1.00 25.78           C  
ATOM   1422  CB  SER H 186       9.266   9.651  23.439  1.00 26.82           C  
ATOM   1423  OG  SER H 186       8.427  10.521  22.697  1.00 32.84           O  
ATOM   1424  C   SER H 186      10.854  11.444  23.994  1.00 27.02           C  
ATOM   1425  O   SER H 186      10.621  12.649  24.058  1.00 26.96           O  
ATOM   1426  N   LEU H 187      11.968  10.946  23.412  1.00 28.24           N  
ATOM   1427  CA  LEU H 187      12.962  11.773  22.792  1.00 24.61           C  
ATOM   1428  CB  LEU H 187      14.310  11.699  23.530  1.00 26.66           C  
ATOM   1429  CG  LEU H 187      15.422  12.564  22.914  1.00 25.78           C  
ATOM   1430  CD1 LEU H 187      15.141  14.062  23.108  1.00 26.76           C  
ATOM   1431  CD2 LEU H 187      16.807  12.137  23.428  1.00 28.89           C  
ATOM   1432  C   LEU H 187      13.209  11.246  21.413  1.00 28.38           C  
ATOM   1433  O   LEU H 187      13.318  10.039  21.215  1.00 28.91           O  
ATOM   1434  N   ARG H 188      13.282  12.145  20.410  1.00 27.27           N  
ATOM   1435  CA  ARG H 188      13.615  11.701  19.088  0.90 28.94           C  
ATOM   1436  CB  ARG H 188      12.427  11.667  18.111  0.90 31.32           C  
ATOM   1437  CG  ARG H 188      11.438  10.548  18.440  0.88 35.03           C  
ATOM   1438  CD  ARG H 188      10.457  10.234  17.312  0.88 36.33           C  
ATOM   1439  NE  ARG H 188      11.247   9.682  16.174  0.75 29.39           N  
ATOM   1440  CZ  ARG H 188      10.935   8.458  15.655  0.75 28.83           C  
ATOM   1441  NH1 ARG H 188       9.929   7.721  16.208  0.75 30.91           N1+
ATOM   1442  NH2 ARG H 188      11.635   7.967  14.591  0.75 32.18           N  
ATOM   1443  C   ARG H 188      14.671  12.613  18.551  1.00 30.53           C  
ATOM   1444  O   ARG H 188      14.520  13.833  18.549  1.00 30.52           O  
ATOM   1445  N   LEU H 189      15.796  12.025  18.098  1.00 29.44           N  
ATOM   1446  CA  LEU H 189      16.886  12.794  17.571  1.00 28.07           C  
ATOM   1447  CB  LEU H 189      18.168  12.635  18.408  1.00 29.97           C  
ATOM   1448  CG  LEU H 189      19.378  13.439  17.904  1.00 35.21           C  
ATOM   1449  CD1 LEU H 189      19.112  14.950  17.962  1.00 32.76           C  
ATOM   1450  CD2 LEU H 189      20.654  13.036  18.663  1.00 35.28           C  
ATOM   1451  C   LEU H 189      17.163  12.284  16.188  1.00 32.64           C  
ATOM   1452  O   LEU H 189      17.492  11.114  16.006  1.00 34.43           O  
ATOM   1453  N   ARG H 190      17.035  13.154  15.164  1.00 35.01           N  
ATOM   1454  CA  ARG H 190      17.226  12.703  13.811  1.00 35.70           C  
ATOM   1455  CB  ARG H 190      16.234  13.297  12.792  1.00 39.15           C  
ATOM   1456  CG  ARG H 190      16.160  14.822  12.783  1.00 42.60           C  
ATOM   1457  CD  ARG H 190      14.820  15.335  13.315  1.00 46.46           C  
ATOM   1458  NE  ARG H 190      14.485  14.513  14.512  1.00 59.39           N  
ATOM   1459  CZ  ARG H 190      13.289  13.864  14.607  1.00 57.33           C  
ATOM   1460  NH1 ARG H 190      12.361  13.982  13.617  1.00 61.66           N1+
ATOM   1461  NH2 ARG H 190      13.026  13.085  15.695  1.00 57.40           N  
ATOM   1462  C   ARG H 190      18.628  12.928  13.329  1.00 38.60           C  
ATOM   1463  O   ARG H 190      19.404  13.672  13.925  1.00 35.89           O  
ATOM   1464  N   SER H 191      18.977  12.236  12.220  1.00 37.19           N  
ATOM   1465  CA  SER H 191      20.250  12.362  11.560  1.00 40.68           C  
ATOM   1466  CB  SER H 191      20.407  13.720  10.852  1.00 44.46           C  
ATOM   1467  OG  SER H 191      21.669  13.810  10.210  1.00 53.94           O  
ATOM   1468  C   SER H 191      21.370  12.196  12.538  1.00 38.87           C  
ATOM   1469  O   SER H 191      22.233  13.063  12.653  1.00 39.97           O  
ATOM   1470  N   VAL H 192      21.399  11.053  13.251  1.00 37.69           N  
ATOM   1471  CA  VAL H 192      22.396  10.824  14.261  1.00 36.77           C  
ATOM   1472  CB  VAL H 192      22.077   9.688  15.188  1.00 44.60           C  
ATOM   1473  CG1 VAL H 192      20.810  10.030  15.986  1.00 47.66           C  
ATOM   1474  CG2 VAL H 192      21.962   8.400  14.361  1.00 48.24           C  
ATOM   1475  C   VAL H 192      23.731  10.525  13.654  1.00 39.11           C  
ATOM   1476  O   VAL H 192      23.843   9.974  12.558  1.00 40.41           O  
ATOM   1477  N   THR H 193      24.792  10.918  14.389  1.00 41.22           N  
ATOM   1478  CA  THR H 193      26.147  10.678  13.986  1.00 39.87           C  
ATOM   1479  CB  THR H 193      26.884  11.913  13.560  1.00 44.84           C  
ATOM   1480  OG1 THR H 193      26.974  12.827  14.642  1.00 46.48           O  
ATOM   1481  CG2 THR H 193      26.135  12.558  12.384  1.00 45.14           C  
ATOM   1482  C   THR H 193      26.872  10.125  15.175  1.00 43.99           C  
ATOM   1483  O   THR H 193      26.282   9.865  16.222  1.00 40.76           O  
ATOM   1484  N   ALA H 194      28.194   9.938  15.027  1.00 43.69           N  
ATOM   1485  CA  ALA H 194      29.043   9.381  16.042  1.00 42.62           C  
ATOM   1486  CB  ALA H 194      30.510   9.263  15.594  1.00 43.42           C  
ATOM   1487  C   ALA H 194      29.008  10.273  17.243  1.00 41.76           C  
ATOM   1488  O   ALA H 194      29.133   9.811  18.375  1.00 46.34           O  
ATOM   1489  N   ALA H 195      28.854  11.587  17.018  1.00 42.65           N  
ATOM   1490  CA  ALA H 195      28.866  12.562  18.072  1.00 42.05           C  
ATOM   1491  CB  ALA H 195      28.672  13.997  17.555  1.00 43.12           C  
ATOM   1492  C   ALA H 195      27.756  12.281  19.039  1.00 40.24           C  
ATOM   1493  O   ALA H 195      27.874  12.579  20.225  1.00 41.89           O  
ATOM   1494  N   ASP H 196      26.630  11.749  18.537  1.00 36.76           N  
ATOM   1495  CA  ASP H 196      25.437  11.458  19.286  1.00 33.85           C  
ATOM   1496  CB  ASP H 196      24.237  11.174  18.374  1.00 34.43           C  
ATOM   1497  CG  ASP H 196      23.901  12.494  17.688  1.00 39.46           C  
ATOM   1498  OD1 ASP H 196      24.032  13.555  18.354  1.00 36.46           O  
ATOM   1499  OD2 ASP H 196      23.524  12.460  16.487  1.00 37.39           O1-
ATOM   1500  C   ASP H 196      25.611  10.307  20.238  1.00 32.76           C  
ATOM   1501  O   ASP H 196      24.754  10.091  21.093  1.00 32.40           O  
ATOM   1502  N   THR H 197      26.658   9.474  20.079  1.00 35.80           N  
ATOM   1503  CA  THR H 197      26.813   8.377  20.997  1.00 34.67           C  
ATOM   1504  CB  THR H 197      27.992   7.501  20.687  1.00 37.22           C  
ATOM   1505  OG1 THR H 197      27.878   6.972  19.373  1.00 47.03           O  
ATOM   1506  CG2 THR H 197      28.037   6.354  21.708  1.00 38.90           C  
ATOM   1507  C   THR H 197      26.993   8.926  22.381  1.00 33.64           C  
ATOM   1508  O   THR H 197      27.858   9.768  22.620  1.00 35.94           O  
ATOM   1509  N   ALA H 198      26.156   8.462  23.337  1.00 30.03           N  
ATOM   1510  CA  ALA H 198      26.266   8.939  24.687  1.00 31.67           C  
ATOM   1511  CB  ALA H 198      25.970  10.441  24.830  1.00 28.91           C  
ATOM   1512  C   ALA H 198      25.264   8.216  25.530  1.00 32.25           C  
ATOM   1513  O   ALA H 198      24.445   7.441  25.032  1.00 29.18           O  
ATOM   1514  N   VAL H 199      25.351   8.426  26.860  1.00 27.85           N  
ATOM   1515  CA  VAL H 199      24.380   7.881  27.758  1.00 29.25           C  
ATOM   1516  CB  VAL H 199      24.915   7.613  29.135  1.00 31.20           C  
ATOM   1517  CG1 VAL H 199      23.758   7.140  30.032  1.00 27.56           C  
ATOM   1518  CG2 VAL H 199      26.063   6.597  29.017  1.00 30.90           C  
ATOM   1519  C   VAL H 199      23.318   8.928  27.860  1.00 29.47           C  
ATOM   1520  O   VAL H 199      23.610  10.104  28.063  1.00 28.78           O  
ATOM   1521  N   TYR H 200      22.042   8.528  27.715  1.00 26.71           N  
ATOM   1522  CA  TYR H 200      20.986   9.498  27.734  1.00 24.86           C  
ATOM   1523  CB  TYR H 200      19.997   9.360  26.561  1.00 26.45           C  
ATOM   1524  CG  TYR H 200      20.648   9.858  25.314  1.00 27.13           C  
ATOM   1525  CD1 TYR H 200      21.604   9.118  24.656  1.00 28.35           C  
ATOM   1526  CD2 TYR H 200      20.282  11.078  24.791  1.00 25.90           C  
ATOM   1527  CE1 TYR H 200      22.189   9.594  23.504  1.00 27.98           C  
ATOM   1528  CE2 TYR H 200      20.861  11.559  23.640  1.00 24.03           C  
ATOM   1529  CZ  TYR H 200      21.819  10.817  22.994  1.00 28.52           C  
ATOM   1530  OH  TYR H 200      22.416  11.308  21.814  1.00 30.08           O  
ATOM   1531  C   TYR H 200      20.206   9.336  28.997  1.00 27.53           C  
ATOM   1532  O   TYR H 200      19.812   8.229  29.360  1.00 27.69           O  
ATOM   1533  N   TYR H 201      19.954  10.463  29.699  1.00 25.72           N  
ATOM   1534  CA  TYR H 201      19.251  10.385  30.951  1.00 24.16           C  
ATOM   1535  CB  TYR H 201      19.957  11.033  32.160  1.00 22.67           C  
ATOM   1536  CG  TYR H 201      21.277  10.402  32.444  1.00 23.05           C  
ATOM   1537  CD1 TYR H 201      21.366   9.166  33.037  1.00 28.77           C  
ATOM   1538  CD2 TYR H 201      22.437  11.051  32.104  1.00 24.08           C  
ATOM   1539  CE1 TYR H 201      22.587   8.593  33.299  1.00 27.72           C  
ATOM   1540  CE2 TYR H 201      23.663  10.484  32.363  1.00 27.50           C  
ATOM   1541  CZ  TYR H 201      23.742   9.252  32.964  1.00 28.80           C  
ATOM   1542  OH  TYR H 201      24.997   8.664  33.233  1.00 39.78           O  
ATOM   1543  C   TYR H 201      17.972  11.157  30.853  1.00 23.21           C  
ATOM   1544  O   TYR H 201      17.875  12.158  30.143  1.00 23.60           O  
ATOM   1545  N   CYS H 202      16.931  10.663  31.554  1.00 23.99           N  
ATOM   1546  CA  CYS H 202      15.717  11.410  31.698  1.00 25.57           C  
ATOM   1547  CB  CYS H 202      14.416  10.622  31.398  1.00 24.41           C  
ATOM   1548  SG  CYS H 202      14.208   9.065  32.315  1.00 31.53           S  
ATOM   1549  C   CYS H 202      15.714  11.888  33.121  1.00 27.03           C  
ATOM   1550  O   CYS H 202      16.225  11.208  34.010  1.00 28.03           O  
ATOM   1551  N   ALA H 203      15.184  13.103  33.372  1.00 23.20           N  
ATOM   1552  CA  ALA H 203      15.195  13.630  34.711  1.00 24.15           C  
ATOM   1553  CB  ALA H 203      16.457  14.451  35.034  1.00 20.91           C  
ATOM   1554  C   ALA H 203      14.013  14.540  34.860  1.00 25.60           C  
ATOM   1555  O   ALA H 203      13.379  14.915  33.876  1.00 24.57           O  
ATOM   1556  N   SER H 204      13.673  14.912  36.113  1.00 24.08           N  
ATOM   1557  CA  SER H 204      12.520  15.748  36.307  1.00 23.80           C  
ATOM   1558  CB  SER H 204      11.494  15.143  37.280  1.00 25.43           C  
ATOM   1559  OG  SER H 204      12.064  15.019  38.575  1.00 21.58           O  
ATOM   1560  C   SER H 204      12.927  17.082  36.874  1.00 26.28           C  
ATOM   1561  O   SER H 204      13.917  17.190  37.596  1.00 22.76           O  
ATOM   1562  N   LEU H 205      12.165  18.141  36.506  1.00 25.48           N  
ATOM   1563  CA  LEU H 205      12.320  19.493  36.993  1.00 23.87           C  
ATOM   1564  CB  LEU H 205      12.740  20.508  35.911  1.00 24.97           C  
ATOM   1565  CG  LEU H 205      14.194  20.400  35.418  1.00 23.00           C  
ATOM   1566  CD1 LEU H 205      14.481  21.464  34.344  1.00 21.26           C  
ATOM   1567  CD2 LEU H 205      15.183  20.499  36.592  1.00 18.19           C  
ATOM   1568  C   LEU H 205      10.954  19.959  37.438  1.00 26.47           C  
ATOM   1569  O   LEU H 205       9.963  19.677  36.767  1.00 27.69           O  
ATOM   1570  N   PRO H 206      10.881  20.691  38.542  1.00 25.03           N  
ATOM   1571  CA  PRO H 206       9.613  21.231  38.977  1.00 26.03           C  
ATOM   1572  CD  PRO H 206      11.741  20.377  39.673  1.00 28.08           C  
ATOM   1573  CB  PRO H 206       9.783  21.584  40.451  1.00 26.80           C  
ATOM   1574  CG  PRO H 206      10.888  20.625  40.928  1.00 29.94           C  
ATOM   1575  C   PRO H 206       9.204  22.394  38.130  1.00 26.09           C  
ATOM   1576  O   PRO H 206      10.065  23.134  37.655  1.00 25.03           O  
ATOM   1577  N   ARG H 207       7.887  22.581  37.948  1.00 24.66           N  
ATOM   1578  CA  ARG H 207       7.383  23.669  37.169  1.00 27.37           C  
ATOM   1579  CB  ARG H 207       5.868  23.541  36.961  1.00 28.69           C  
ATOM   1580  CG  ARG H 207       5.196  24.720  36.263  1.00 35.25           C  
ATOM   1581  CD  ARG H 207       3.672  24.594  36.298  1.00 41.02           C  
ATOM   1582  NE  ARG H 207       3.084  25.825  35.706  1.00 49.93           N  
ATOM   1583  CZ  ARG H 207       1.729  25.982  35.724  1.00 50.26           C  
ATOM   1584  NH1 ARG H 207       0.947  25.028  36.306  1.00 51.65           N1+
ATOM   1585  NH2 ARG H 207       1.158  27.087  35.160  1.00 55.75           N  
ATOM   1586  C   ARG H 207       7.647  24.912  37.956  1.00 27.25           C  
ATOM   1587  O   ARG H 207       7.473  24.923  39.173  1.00 30.06           O  
ATOM   1588  N   GLY H 208       8.092  25.994  37.284  1.00 29.52           N  
ATOM   1589  CA  GLY H 208       8.344  27.210  38.006  1.00 31.17           C  
ATOM   1590  C   GLY H 208       9.614  27.832  37.496  1.00 31.07           C  
ATOM   1591  O   GLY H 208      10.074  27.514  36.401  1.00 29.42           O  
ATOM   1592  N   GLN H 209      10.205  28.748  38.302  1.00 29.80           N  
ATOM   1593  CA  GLN H 209      11.401  29.460  37.927  1.00 30.86           C  
ATOM   1594  CB  GLN H 209      11.750  30.642  38.842  1.00 33.02           C  
ATOM   1595  CG  GLN H 209      10.754  31.792  38.761  1.00 43.90           C  
ATOM   1596  CD  GLN H 209      11.238  32.874  39.711  1.00 54.37           C  
ATOM   1597  OE1 GLN H 209      11.296  34.050  39.355  1.00 61.25           O  
ATOM   1598  NE2 GLN H 209      11.606  32.468  40.956  1.00 52.33           N  
ATOM   1599  C   GLN H 209      12.576  28.535  37.947  1.00 27.77           C  
ATOM   1600  O   GLN H 209      12.743  27.721  38.852  1.00 28.77           O  
ATOM   1601  N   LEU H 210      13.374  28.619  36.868  1.00 24.19           N  
ATOM   1602  CA  LEU H 210      14.543  27.830  36.581  1.00 23.59           C  
ATOM   1603  CB  LEU H 210      14.782  27.683  35.071  1.00 25.29           C  
ATOM   1604  CG  LEU H 210      13.615  26.937  34.392  1.00 26.24           C  
ATOM   1605  CD1 LEU H 210      13.888  26.670  32.903  1.00 27.64           C  
ATOM   1606  CD2 LEU H 210      13.241  25.666  35.175  1.00 27.63           C  
ATOM   1607  C   LEU H 210      15.827  28.244  37.255  1.00 22.77           C  
ATOM   1608  O   LEU H 210      16.706  27.407  37.452  1.00 21.56           O  
ATOM   1609  N   VAL H 211      16.002  29.531  37.609  1.00 24.17           N  
ATOM   1610  CA  VAL H 211      17.293  30.000  38.053  1.00 24.56           C  
ATOM   1611  CB  VAL H 211      17.264  31.442  38.476  1.00 26.61           C  
ATOM   1612  CG1 VAL H 211      16.312  31.589  39.675  1.00 26.69           C  
ATOM   1613  CG2 VAL H 211      18.704  31.899  38.758  1.00 28.19           C  
ATOM   1614  C   VAL H 211      17.809  29.188  39.207  1.00 24.89           C  
ATOM   1615  O   VAL H 211      18.998  28.876  39.269  1.00 24.36           O  
ATOM   1616  N   ASN H 212      16.939  28.879  40.179  1.00 24.07           N  
ATOM   1617  CA  ASN H 212      17.271  28.106  41.343  1.00 23.85           C  
ATOM   1618  CB  ASN H 212      16.237  28.281  42.470  1.00 25.67           C  
ATOM   1619  CG  ASN H 212      16.244  29.735  42.911  1.00 27.01           C  
ATOM   1620  OD1 ASN H 212      17.288  30.289  43.243  1.00 28.11           O  
ATOM   1621  ND2 ASN H 212      15.045  30.377  42.909  1.00 33.96           N  
ATOM   1622  C   ASN H 212      17.314  26.634  41.058  1.00 22.78           C  
ATOM   1623  O   ASN H 212      18.032  25.897  41.730  1.00 22.25           O  
ATOM   1624  N   ALA H 213      16.530  26.182  40.058  1.00 21.64           N  
ATOM   1625  CA  ALA H 213      16.182  24.801  39.837  1.00 21.32           C  
ATOM   1626  CB  ALA H 213      15.137  24.618  38.721  1.00 20.81           C  
ATOM   1627  C   ALA H 213      17.309  23.855  39.536  1.00 20.60           C  
ATOM   1628  O   ALA H 213      18.302  24.184  38.889  1.00 21.11           O  
ATOM   1629  N   PHE H 214      17.124  22.607  40.028  1.00 20.88           N  
ATOM   1630  CA  PHE H 214      18.023  21.504  39.834  1.00 19.94           C  
ATOM   1631  CB  PHE H 214      18.863  21.187  41.087  1.00 20.42           C  
ATOM   1632  CG  PHE H 214      17.945  20.895  42.227  1.00 21.33           C  
ATOM   1633  CD1 PHE H 214      17.283  21.912  42.871  1.00 19.64           C  
ATOM   1634  CD2 PHE H 214      17.760  19.606  42.670  1.00 22.69           C  
ATOM   1635  CE1 PHE H 214      16.440  21.651  43.927  1.00 25.22           C  
ATOM   1636  CE2 PHE H 214      16.921  19.338  43.725  1.00 24.44           C  
ATOM   1637  CZ  PHE H 214      16.254  20.360  44.355  1.00 28.36           C  
ATOM   1638  C   PHE H 214      17.200  20.292  39.468  1.00 19.23           C  
ATOM   1639  O   PHE H 214      16.004  20.240  39.755  1.00 20.19           O  
ATOM   1640  N   PHE H 215      17.820  19.292  38.795  1.00 18.42           N  
ATOM   1641  CA  PHE H 215      17.126  18.101  38.365  1.00 18.50           C  
ATOM   1642  CB  PHE H 215      17.891  17.355  37.258  1.00 18.26           C  
ATOM   1643  CG  PHE H 215      17.962  18.264  36.073  1.00 18.12           C  
ATOM   1644  CD1 PHE H 215      16.946  18.296  35.144  1.00 18.02           C  
ATOM   1645  CD2 PHE H 215      19.049  19.087  35.892  1.00 19.09           C  
ATOM   1646  CE1 PHE H 215      17.015  19.133  34.055  1.00 19.31           C  
ATOM   1647  CE2 PHE H 215      19.125  19.927  34.805  1.00 20.12           C  
ATOM   1648  CZ  PHE H 215      18.107  19.951  33.883  1.00 18.63           C  
ATOM   1649  C   PHE H 215      16.970  17.195  39.563  1.00 20.00           C  
ATOM   1650  O   PHE H 215      17.952  16.817  40.202  1.00 19.82           O  
ATOM   1651  N   ASP H 216      15.699  16.873  39.908  1.00 20.69           N  
ATOM   1652  CA  ASP H 216      15.324  16.172  41.118  1.00 27.64           C  
ATOM   1653  CB  ASP H 216      13.818  16.324  41.415  1.00 30.68           C  
ATOM   1654  CG  ASP H 216      13.473  17.793  41.653  1.00 36.29           C  
ATOM   1655  OD1 ASP H 216      14.408  18.635  41.707  1.00 25.53           O  
ATOM   1656  OD2 ASP H 216      12.256  18.092  41.783  1.00 29.41           O1-
ATOM   1657  C   ASP H 216      15.599  14.711  41.155  1.00 27.59           C  
ATOM   1658  O   ASP H 216      16.298  14.207  42.026  1.00 32.51           O  
ATOM   1659  N   ASN H 217      15.018  13.990  40.198  1.00 29.38           N  
ATOM   1660  CA  ASN H 217      15.077  12.569  40.109  1.00 30.18           C  
ATOM   1661  CB  ASN H 217      13.688  11.913  40.190  1.00 30.16           C  
ATOM   1662  CG  ASN H 217      13.074  12.279  41.534  1.00 28.60           C  
ATOM   1663  OD1 ASN H 217      12.007  12.888  41.599  1.00 34.09           O  
ATOM   1664  ND2 ASN H 217      13.764  11.902  42.643  1.00 31.10           N  
ATOM   1665  C   ASN H 217      15.611  12.312  38.751  1.00 32.07           C  
ATOM   1666  O   ASN H 217      15.097  12.848  37.770  1.00 32.29           O  
ATOM   1667  N   TRP H 218      16.683  11.506  38.682  1.00 30.13           N  
ATOM   1668  CA  TRP H 218      17.295  11.177  37.434  1.00 23.73           C  
ATOM   1669  CB  TRP H 218      18.830  11.317  37.458  1.00 22.95           C  
ATOM   1670  CG  TRP H 218      19.353  12.728  37.608  1.00 26.31           C  
ATOM   1671  CD2 TRP H 218      20.074  13.431  36.584  1.00 27.05           C  
ATOM   1672  CD1 TRP H 218      19.304  13.562  38.687  1.00 23.71           C  
ATOM   1673  NE1 TRP H 218      19.939  14.746  38.395  1.00 25.84           N  
ATOM   1674  CE2 TRP H 218      20.421  14.678  37.105  1.00 25.09           C  
ATOM   1675  CE3 TRP H 218      20.423  13.064  35.316  1.00 26.38           C  
ATOM   1676  CZ2 TRP H 218      21.125  15.583  36.361  1.00 25.82           C  
ATOM   1677  CZ3 TRP H 218      21.129  13.979  34.568  1.00 27.75           C  
ATOM   1678  CH2 TRP H 218      21.472  15.215  35.080  1.00 27.81           C  
ATOM   1679  C   TRP H 218      17.015   9.733  37.192  1.00 25.68           C  
ATOM   1680  O   TRP H 218      16.754   8.964  38.117  1.00 32.33           O  
ATOM   1681  N   GLY H 219      17.016   9.343  35.908  1.00 32.04           N  
ATOM   1682  CA  GLY H 219      16.853   7.965  35.566  1.00 30.36           C  
ATOM   1683  C   GLY H 219      18.220   7.360  35.646  1.00 31.10           C  
ATOM   1684  O   GLY H 219      19.194   8.043  35.952  1.00 29.75           O  
ATOM   1685  N   GLN H 220      18.305   6.040  35.398  1.00 31.93           N  
ATOM   1686  CA  GLN H 220      19.522   5.277  35.421  1.00 33.69           C  
ATOM   1687  CB  GLN H 220      19.261   3.761  35.379  1.00 36.05           C  
ATOM   1688  CG  GLN H 220      20.538   2.924  35.395  0.80 42.25           C  
ATOM   1689  CD  GLN H 220      20.135   1.456  35.377  0.80 44.89           C  
ATOM   1690  OE1 GLN H 220      19.353   1.006  36.212  1.00 30.73           O  
ATOM   1691  NE2 GLN H 220      20.672   0.689  34.391  1.00 29.39           N  
ATOM   1692  C   GLN H 220      20.387   5.633  34.243  1.00 30.94           C  
ATOM   1693  O   GLN H 220      21.612   5.564  34.319  1.00 33.33           O  
ATOM   1694  N   GLY H 221      19.768   5.982  33.100  1.00 30.63           N  
ATOM   1695  CA  GLY H 221      20.497   6.312  31.906  1.00 30.09           C  
ATOM   1696  C   GLY H 221      20.443   5.134  30.977  1.00 33.38           C  
ATOM   1697  O   GLY H 221      20.286   3.993  31.407  1.00 35.17           O  
ATOM   1698  N   THR H 222      20.544   5.399  29.656  1.00 31.82           N  
ATOM   1699  CA  THR H 222      20.567   4.343  28.681  1.00 31.64           C  
ATOM   1700  CB  THR H 222      19.287   4.222  27.905  1.00 32.19           C  
ATOM   1701  OG1 THR H 222      19.349   3.102  27.035  1.00 35.45           O  
ATOM   1702  CG2 THR H 222      19.054   5.516  27.107  1.00 35.61           C  
ATOM   1703  C   THR H 222      21.673   4.647  27.713  1.00 30.07           C  
ATOM   1704  O   THR H 222      21.792   5.766  27.219  1.00 28.25           O  
ATOM   1705  N   LEU H 223      22.506   3.634  27.393  1.00 31.67           N  
ATOM   1706  CA  LEU H 223      23.639   3.856  26.539  1.00 31.90           C  
ATOM   1707  CB  LEU H 223      24.783   2.859  26.825  1.00 34.02           C  
ATOM   1708  CG  LEU H 223      26.087   3.074  26.029  1.00 30.87           C  
ATOM   1709  CD1 LEU H 223      25.920   2.740  24.542  1.00 31.33           C  
ATOM   1710  CD2 LEU H 223      26.668   4.477  26.273  1.00 39.33           C  
ATOM   1711  C   LEU H 223      23.209   3.732  25.112  1.00 33.54           C  
ATOM   1712  O   LEU H 223      22.576   2.752  24.722  1.00 32.61           O  
ATOM   1713  N   VAL H 224      23.538   4.752  24.293  1.00 30.90           N  
ATOM   1714  CA  VAL H 224      23.201   4.710  22.899  1.00 32.10           C  
ATOM   1715  CB  VAL H 224      22.339   5.859  22.459  1.00 31.83           C  
ATOM   1716  CG1 VAL H 224      22.142   5.769  20.936  1.00 36.45           C  
ATOM   1717  CG2 VAL H 224      21.025   5.825  23.258  1.00 30.66           C  
ATOM   1718  C   VAL H 224      24.473   4.794  22.119  1.00 34.82           C  
ATOM   1719  O   VAL H 224      25.271   5.712  22.302  1.00 34.21           O  
ATOM   1720  N   THR H 225      24.695   3.819  21.216  1.00 35.20           N  
ATOM   1721  CA  THR H 225      25.878   3.848  20.405  1.00 38.65           C  
ATOM   1722  CB  THR H 225      26.714   2.604  20.494  1.00 42.50           C  
ATOM   1723  OG1 THR H 225      25.945   1.469  20.125  1.00 52.83           O  
ATOM   1724  CG2 THR H 225      27.250   2.447  21.924  1.00 42.12           C  
ATOM   1725  C   THR H 225      25.453   3.985  18.981  1.00 40.58           C  
ATOM   1726  O   THR H 225      24.522   3.321  18.530  1.00 37.47           O  
ATOM   1727  N   VAL H 226      26.126   4.883  18.237  1.00 41.05           N  
ATOM   1728  CA  VAL H 226      25.805   5.057  16.851  1.00 38.79           C  
ATOM   1729  CB  VAL H 226      25.789   6.496  16.420  1.00 39.26           C  
ATOM   1730  CG1 VAL H 226      25.488   6.555  14.914  1.00 39.10           C  
ATOM   1731  CG2 VAL H 226      24.781   7.264  17.292  1.00 36.24           C  
ATOM   1732  C   VAL H 226      26.893   4.386  16.082  1.00 44.35           C  
ATOM   1733  O   VAL H 226      28.060   4.756  16.198  1.00 45.79           O  
ATOM   1734  N   ALA H 227      26.535   3.370  15.273  1.00 42.31           N  
ATOM   1735  CA  ALA H 227      27.541   2.667  14.535  1.00 44.60           C  
ATOM   1736  CB  ALA H 227      28.227   1.552  15.343  1.00 47.52           C  
ATOM   1737  C   ALA H 227      26.894   2.013  13.356  1.00 47.50           C  
ATOM   1738  O   ALA H 227      25.672   1.907  13.279  1.00 45.66           O  
ATOM   1739  N   SER H 228      27.723   1.570  12.389  1.00 49.57           N  
ATOM   1740  CA  SER H 228      27.231   0.923  11.208  1.00 51.90           C  
ATOM   1741  CB  SER H 228      28.339   0.622  10.186  1.00 54.55           C  
ATOM   1742  OG  SER H 228      27.791  -0.017   9.043  1.00 63.18           O  
ATOM   1743  C   SER H 228      26.605  -0.405  11.619  1.00 56.46           C  
ATOM   1744  O   SER H 228      27.224  -1.461  11.324  1.00 56.21           O  
ATOM   1745  OXT SER H 228      25.501  -0.391  12.225  1.00  0.00           O1-
TER    1746      SER H 228 
CONECT  149  648
CONECT  648  149
CONECT  969 1548
CONECT 1548  969
END
