# Supplementary material for: Fully automated antibody structure prediction using BIOVIA tools: Validation study
Source: PLoS One. 2017 May 18;12(5):e0177923. doi: 10.1371/journal.pone.0177923 (PMC5436848; doi:10.1371/journal.pone.0177923)
Supplement: S2 Dataset — Predicted structures using the Top5 framework method, Chothia CDR definition with canonical filtering and generating 50 models. These were used in the comparison against predictions using no filtering. (ZIP) [file pone.0177923.s004.zip › 4QHN_BA_FV_FinalModel.pdb]

REMARK   Accelrys Discovery Studio PDB file
REMARK   Created:  2015-04-10T08:44:32Z
SSBOND   1 CYS L   20    CYS L   85                                     
SSBOND   2 CYS H  127    CYS H  200                                     
ATOM      1  N   GLU L   1      31.837  26.605  28.809  1.00 32.68           N1+
ATOM      2  CA  GLU L   1      31.450  26.031  30.115  1.00 35.03           C  
ATOM      3  CB  GLU L   1      31.986  24.598  30.276  1.00 34.52           C  
ATOM      4  CG  GLU L   1      31.304  23.582  29.357  1.00 39.98           C  
ATOM      5  CD  GLU L   1      31.919  22.213  29.620  1.00 50.32           C  
ATOM      6  OE1 GLU L   1      32.972  21.906  29.005  1.00 47.30           O  
ATOM      7  OE2 GLU L   1      31.340  21.454  30.444  1.00 54.70           O1-
ATOM      8  C   GLU L   1      31.975  26.854  31.241  1.00 35.41           C  
ATOM      9  O   GLU L   1      32.943  27.597  31.087  1.00 36.78           O  
ATOM     10  N   LEU L   2      31.326  26.735  32.416  1.00 28.92           N  
ATOM     11  CA  LEU L   2      31.782  27.449  33.566  1.00 22.38           C  
ATOM     12  CB  LEU L   2      30.881  27.267  34.798  1.00 16.92           C  
ATOM     13  CG  LEU L   2      29.447  27.795  34.593  1.00 19.10           C  
ATOM     14  CD1 LEU L   2      28.604  27.608  35.863  1.00 18.07           C  
ATOM     15  CD2 LEU L   2      29.441  29.245  34.083  1.00 30.86           C  
ATOM     16  C   LEU L   2      33.120  26.865  33.865  1.00 23.13           C  
ATOM     17  O   LEU L   2      33.379  25.706  33.543  1.00 24.63           O  
ATOM     18  N   THR L   3      34.022  27.656  34.477  1.00 17.55           N  
ATOM     19  CA  THR L   3      35.353  27.154  34.633  1.00 18.25           C  
ATOM     20  CB  THR L   3      36.417  28.208  34.484  1.00 24.49           C  
ATOM     21  OG1 THR L   3      37.697  27.598  34.416  1.00 31.00           O  
ATOM     22  CG2 THR L   3      36.355  29.177  35.677  1.00 25.03           C  
ATOM     23  C   THR L   3      35.518  26.518  35.975  1.00 16.07           C  
ATOM     24  O   THR L   3      35.179  27.090  37.010  1.00 15.82           O  
ATOM     25  N   GLN L   4      36.036  25.273  35.959  1.00 13.91           N  
ATOM     26  CA  GLN L   4      36.316  24.540  37.157  1.00 14.28           C  
ATOM     27  CB  GLN L   4      35.388  23.338  37.393  1.00 14.79           C  
ATOM     28  CG  GLN L   4      33.917  23.695  37.604  1.00 14.18           C  
ATOM     29  CD  GLN L   4      33.171  22.386  37.820  1.00 13.81           C  
ATOM     30  OE1 GLN L   4      32.280  22.028  37.050  1.00 12.82           O  
ATOM     31  NE2 GLN L   4      33.546  21.647  38.899  1.00 12.92           N  
ATOM     32  C   GLN L   4      37.677  23.942  36.990  1.00 14.39           C  
ATOM     33  O   GLN L   4      38.100  23.635  35.877  1.00 16.42           O  
ATOM     34  N   PRO L   5      38.385  23.790  38.077  1.00 14.26           N  
ATOM     35  CA  PRO L   5      39.682  23.169  38.069  1.00 16.45           C  
ATOM     36  CD  PRO L   5      37.804  23.851  39.407  1.00 16.72           C  
ATOM     37  CB  PRO L   5      40.131  23.183  39.527  1.00 17.76           C  
ATOM     38  CG  PRO L   5      38.802  23.103  40.306  1.00 17.92           C  
ATOM     39  C   PRO L   5      39.496  21.764  37.585  1.00 15.70           C  
ATOM     40  O   PRO L   5      38.513  21.139  37.981  1.00 15.15           O  
ATOM     41  N   PRO L   6      40.367  21.251  36.764  1.00 15.12           N  
ATOM     42  CA  PRO L   6      40.198  19.905  36.296  1.00 15.44           C  
ATOM     43  CD  PRO L   6      41.074  22.082  35.803  1.00 18.72           C  
ATOM     44  CB  PRO L   6      41.196  19.741  35.151  1.00 16.90           C  
ATOM     45  CG  PRO L   6      41.342  21.169  34.595  1.00 21.51           C  
ATOM     46  C   PRO L   6      40.346  18.880  37.371  1.00 14.74           C  
ATOM     47  O   PRO L   6      39.669  17.854  37.303  1.00 15.93           O  
ATOM     48  N   SER L   7      41.219  19.113  38.371  1.00 14.95           N  
ATOM     49  CA  SER L   7      41.377  18.082  39.355  1.00 18.26           C  
ATOM     50  CB  SER L   7      42.575  17.150  39.114  1.00 19.40           C  
ATOM     51  OG  SER L   7      43.782  17.807  39.478  1.00 32.63           O  
ATOM     52  C   SER L   7      41.625  18.704  40.686  1.00 16.47           C  
ATOM     53  O   SER L   7      42.267  19.747  40.799  1.00 17.78           O  
ATOM     54  N   VAL L   8      41.091  18.054  41.735  1.00 14.94           N  
ATOM     55  CA  VAL L   8      41.319  18.450  43.092  1.00 14.44           C  
ATOM     56  CB  VAL L   8      40.078  18.967  43.765  1.00 17.98           C  
ATOM     57  CG1 VAL L   8      40.399  19.253  45.241  1.00 24.33           C  
ATOM     58  CG2 VAL L   8      39.567  20.185  42.980  1.00 17.38           C  
ATOM     59  C   VAL L   8      41.684  17.176  43.785  1.00 19.05           C  
ATOM     60  O   VAL L   8      41.025  16.158  43.587  1.00 17.14           O  
ATOM     61  N   SER L   9      42.739  17.185  44.619  1.00 17.16           N  
ATOM     62  CA  SER L   9      43.118  15.942  45.229  1.00 19.60           C  
ATOM     63  CB  SER L   9      44.340  15.313  44.539  1.00 21.53           C  
ATOM     64  OG  SER L   9      44.688  14.085  45.155  1.00 26.40           O  
ATOM     65  C   SER L   9      43.466  16.191  46.664  1.00 23.06           C  
ATOM     66  O   SER L   9      43.996  17.245  47.013  1.00 24.01           O  
ATOM     67  N   VAL L  10      43.160  15.211  47.541  1.00 17.54           N  
ATOM     68  CA  VAL L  10      43.453  15.355  48.939  1.00 19.00           C  
ATOM     69  CB  VAL L  10      42.324  15.963  49.717  1.00 27.74           C  
ATOM     70  CG1 VAL L  10      42.107  17.405  49.231  1.00 30.61           C  
ATOM     71  CG2 VAL L  10      41.087  15.063  49.545  1.00 26.58           C  
ATOM     72  C   VAL L  10      43.676  13.992  49.522  1.00 19.33           C  
ATOM     73  O   VAL L  10      43.282  12.977  48.948  1.00 22.83           O  
ATOM     74  N   SER L  11      44.368  13.934  50.678  1.00 21.08           N  
ATOM     75  CA  SER L  11      44.515  12.693  51.378  1.00 23.33           C  
ATOM     76  CB  SER L  11      45.715  12.662  52.342  1.00 29.30           C  
ATOM     77  OG  SER L  11      45.550  13.626  53.371  1.00 44.91           O  
ATOM     78  C   SER L  11      43.268  12.548  52.189  1.00 25.37           C  
ATOM     79  O   SER L  11      42.601  13.542  52.469  1.00 21.88           O  
ATOM     80  N   PRO L  12      42.921  11.354  52.584  1.00 27.19           N  
ATOM     81  CA  PRO L  12      41.711  11.098  53.319  1.00 24.69           C  
ATOM     82  CD  PRO L  12      43.788  10.195  52.482  1.00 31.44           C  
ATOM     83  CB  PRO L  12      41.779   9.623  53.717  1.00 30.51           C  
ATOM     84  CG  PRO L  12      42.856   9.014  52.795  1.00 32.96           C  
ATOM     85  C   PRO L  12      41.693  11.981  54.530  1.00 25.64           C  
ATOM     86  O   PRO L  12      42.691  12.022  55.247  1.00 27.67           O  
ATOM     87  N   GLY L  13      40.575  12.688  54.789  1.00 24.83           N  
ATOM     88  CA  GLY L  13      40.481  13.486  55.979  1.00 24.48           C  
ATOM     89  C   GLY L  13      40.772  14.933  55.692  1.00 30.48           C  
ATOM     90  O   GLY L  13      40.445  15.793  56.510  1.00 35.22           O  
ATOM     91  N   GLN L  14      41.394  15.259  54.540  1.00 23.98           N  
ATOM     92  CA  GLN L  14      41.662  16.642  54.237  1.00 22.28           C  
ATOM     93  CB  GLN L  14      42.801  16.881  53.230  1.00 22.60           C  
ATOM     94  CG  GLN L  14      44.194  16.503  53.735  1.00 31.08           C  
ATOM     95  CD  GLN L  14      45.199  16.999  52.703  1.00 34.31           C  
ATOM     96  OE1 GLN L  14      46.313  16.488  52.602  1.00 29.66           O  
ATOM     97  NE2 GLN L  14      44.798  18.032  51.914  1.00 38.60           N  
ATOM     98  C   GLN L  14      40.427  17.221  53.621  1.00 26.65           C  
ATOM     99  O   GLN L  14      39.522  16.489  53.229  1.00 24.90           O  
ATOM    100  N   THR L  15      40.362  18.566  53.519  1.00 20.35           N  
ATOM    101  CA  THR L  15      39.195  19.198  52.969  1.00 22.82           C  
ATOM    102  CB  THR L  15      38.819  20.475  53.667  1.00 24.18           C  
ATOM    103  OG1 THR L  15      38.567  20.232  55.044  1.00 26.29           O  
ATOM    104  CG2 THR L  15      37.560  21.049  52.997  1.00 19.03           C  
ATOM    105  C   THR L  15      39.465  19.535  51.534  1.00 20.41           C  
ATOM    106  O   THR L  15      40.538  20.026  51.184  1.00 20.76           O  
ATOM    107  N   ALA L  16      38.477  19.256  50.658  1.00 16.31           N  
ATOM    108  CA  ALA L  16      38.623  19.518  49.255  1.00 15.46           C  
ATOM    109  CB  ALA L  16      38.120  18.367  48.367  1.00 17.05           C  
ATOM    110  C   ALA L  16      37.797  20.719  48.921  1.00 15.44           C  
ATOM    111  O   ALA L  16      36.653  20.844  49.355  1.00 17.12           O  
ATOM    112  N   THR L  17      38.377  21.651  48.138  1.00 15.41           N  
ATOM    113  CA  THR L  17      37.668  22.840  47.763  1.00 13.21           C  
ATOM    114  CB  THR L  17      38.354  24.092  48.226  1.00 20.08           C  
ATOM    115  OG1 THR L  17      38.490  24.074  49.639  1.00 22.83           O  
ATOM    116  CG2 THR L  17      37.527  25.311  47.790  1.00 20.99           C  
ATOM    117  C   THR L  17      37.612  22.874  46.268  1.00 15.49           C  
ATOM    118  O   THR L  17      38.635  22.725  45.601  1.00 16.49           O  
ATOM    119  N   ILE L  18      36.403  23.079  45.706  1.00 12.38           N  
ATOM    120  CA  ILE L  18      36.227  23.075  44.282  1.00 12.18           C  
ATOM    121  CB  ILE L  18      35.343  21.940  43.871  1.00 11.31           C  
ATOM    122  CG1 ILE L  18      36.004  20.637  44.355  1.00 20.81           C  
ATOM    123  CG2 ILE L  18      35.114  22.000  42.351  1.00 14.89           C  
ATOM    124  CD1 ILE L  18      35.054  19.452  44.485  1.00 29.34           C  
ATOM    125  C   ILE L  18      35.567  24.364  43.900  1.00 14.50           C  
ATOM    126  O   ILE L  18      34.578  24.764  44.510  1.00 14.55           O  
ATOM    127  N   THR L  19      36.087  25.048  42.860  1.00 13.48           N  
ATOM    128  CA  THR L  19      35.538  26.326  42.509  1.00 12.09           C  
ATOM    129  CB  THR L  19      36.567  27.418  42.434  1.00 20.12           C  
ATOM    130  OG1 THR L  19      37.528  27.116  41.432  1.00 20.40           O  
ATOM    131  CG2 THR L  19      37.256  27.563  43.802  1.00 19.76           C  
ATOM    132  C   THR L  19      34.882  26.246  41.162  1.00 13.90           C  
ATOM    133  O   THR L  19      35.230  25.409  40.331  1.00 14.35           O  
ATOM    134  N   CYS L  20      33.867  27.112  40.953  1.00 12.66           N  
ATOM    135  CA  CYS L  20      33.165  27.223  39.704  1.00 13.12           C  
ATOM    136  CB  CYS L  20      31.750  26.608  39.764  1.00 16.40           C  
ATOM    137  SG  CYS L  20      30.822  26.727  38.206  1.00 18.69           S  
ATOM    138  C   CYS L  20      33.028  28.694  39.446  1.00 16.26           C  
ATOM    139  O   CYS L  20      32.362  29.397  40.202  1.00 17.77           O  
ATOM    140  N   SER L  21      33.635  29.205  38.355  1.00 14.28           N  
ATOM    141  CA  SER L  21      33.609  30.625  38.135  1.00 15.45           C  
ATOM    142  CB  SER L  21      35.003  31.249  37.937  1.00 21.70           C  
ATOM    143  OG  SER L  21      35.781  31.109  39.115  1.00 29.86           O  
ATOM    144  C   SER L  21      32.838  30.933  36.892  1.00 17.15           C  
ATOM    145  O   SER L  21      32.655  30.085  36.021  1.00 18.24           O  
ATOM    146  N   GLY L  22      32.163  32.108  36.920  1.00 85.99           N  
ATOM    147  CA  GLY L  22      31.356  32.523  35.801  1.00 83.12           C  
ATOM    148  C   GLY L  22      30.730  33.853  36.095  1.00 85.34           C  
ATOM    149  O   GLY L  22      29.920  33.965  37.004  1.00 88.62           O  
ATOM    150  N   ASP L  23      30.984  34.859  35.230  1.00 89.68           N  
ATOM    151  CA  ASP L  23      30.641  36.250  35.435  1.00 94.33           C  
ATOM    152  CB  ASP L  23      30.976  37.140  34.225  1.00 94.96           C  
ATOM    153  CG  ASP L  23      32.490  37.200  34.077  1.00 99.24           C  
ATOM    154  OD1 ASP L  23      33.185  37.363  35.115  1.00  0.00           O  
ATOM    155  OD2 ASP L  23      32.969  37.097  32.918  1.00135.74           O1-
ATOM    156  C   ASP L  23      29.184  36.471  35.750  1.00 88.44           C  
ATOM    157  O   ASP L  23      28.287  35.876  35.156  1.00 80.68           O  
ATOM    158  N   LYS L  24      28.959  37.376  36.735  1.00118.61           N  
ATOM    159  CA  LYS L  24      27.720  37.824  37.294  1.00117.73           C  
ATOM    160  CB  LYS L  24      26.820  38.570  36.291  1.00114.37           C  
ATOM    161  CG  LYS L  24      27.415  39.869  35.748  1.00117.70           C  
ATOM    162  CD  LYS L  24      28.582  39.647  34.783  1.00 15.55           C  
ATOM    163  CE  LYS L  24      29.117  40.929  34.141  1.00 15.55           C  
ATOM    164  NZ  LYS L  24      30.241  40.606  33.233  1.00 15.55           N1+
ATOM    165  C   LYS L  24      26.946  36.650  37.779  1.00112.66           C  
ATOM    166  O   LYS L  24      25.727  36.727  37.914  1.00105.74           O  
ATOM    167  N   VAL L  25      27.607  35.529  38.110  1.00 88.76           N  
ATOM    168  CA  VAL L  25      26.728  34.467  38.448  1.00 84.29           C  
ATOM    169  CB  VAL L  25      27.179  33.062  38.150  1.00 82.11           C  
ATOM    170  CG1 VAL L  25      28.353  32.693  39.016  1.00106.98           C  
ATOM    171  CG2 VAL L  25      25.977  32.113  38.277  1.00128.05           C  
ATOM    172  C   VAL L  25      26.101  34.689  39.778  1.00 88.41           C  
ATOM    173  O   VAL L  25      25.159  33.977  40.110  1.00 84.75           O  
ATOM    174  N   ALA L  26      26.599  35.632  40.612  1.00 95.67           N  
ATOM    175  CA  ALA L  26      26.196  35.744  42.000  1.00 96.09           C  
ATOM    176  CB  ALA L  26      26.758  37.006  42.679  1.00143.07           C  
ATOM    177  C   ALA L  26      24.701  35.808  42.092  1.00 90.03           C  
ATOM    178  O   ALA L  26      24.109  35.297  43.043  1.00 90.01           O  
ATOM    179  N   SER L  27      24.041  36.450  41.120  1.00102.03           N  
ATOM    180  CA  SER L  27      22.611  36.520  41.165  1.00 98.75           C  
ATOM    181  CB  SER L  27      22.030  37.335  39.998  1.00 93.60           C  
ATOM    182  OG  SER L  27      22.493  38.676  40.065  1.00  0.00           O  
ATOM    183  C   SER L  27      22.001  35.138  41.089  1.00 95.57           C  
ATOM    184  O   SER L  27      21.031  34.844  41.783  1.00 92.97           O  
ATOM    185  N   LYS L  28      22.560  34.248  40.249  1.00 95.32           N  
ATOM    186  CA  LYS L  28      22.036  32.927  39.990  1.00 88.97           C  
ATOM    187  CB  LYS L  28      22.564  32.316  38.681  1.00 85.64           C  
ATOM    188  CG  LYS L  28      22.223  33.152  37.445  1.00119.10           C  
ATOM    189  CD  LYS L  28      20.722  33.360  37.228  1.00106.02           C  
ATOM    190  CE  LYS L  28      20.401  34.321  36.080  1.00103.86           C  
ATOM    191  NZ  LYS L  28      18.937  34.484  35.946  1.00110.27           N1+
ATOM    192  C   LYS L  28      22.358  31.973  41.095  1.00 89.36           C  
ATOM    193  O   LYS L  28      23.213  32.221  41.940  1.00 94.88           O  
ATOM    194  N   ASN L  29      21.633  30.841  41.147  1.00 78.71           N  
ATOM    195  CA  ASN L  29      21.967  29.893  42.163  1.00 78.20           C  
ATOM    196  CB  ASN L  29      20.735  29.344  42.901  1.00 72.89           C  
ATOM    197  CG  ASN L  29      19.726  28.952  41.841  1.00 70.97           C  
ATOM    198  OD1 ASN L  29      19.631  27.793  41.440  1.00 99.35           O  
ATOM    199  ND2 ASN L  29      18.954  29.969  41.371  1.00 98.42           N  
ATOM    200  C   ASN L  29      22.764  28.768  41.546  1.00 75.63           C  
ATOM    201  O   ASN L  29      22.243  28.045  40.696  1.00 72.51           O  
ATOM    202  N   VAL L  30      24.069  28.602  41.927  1.00 13.27           N  
ATOM    203  CA  VAL L  30      24.743  27.466  41.374  1.00 11.76           C  
ATOM    204  CB  VAL L  30      26.228  27.512  41.593  1.00 12.54           C  
ATOM    205  CG1 VAL L  30      26.858  26.261  40.959  1.00 13.14           C  
ATOM    206  CG2 VAL L  30      26.791  28.856  41.118  1.00 14.85           C  
ATOM    207  C   VAL L  30      24.323  26.238  42.122  1.00 15.64           C  
ATOM    208  O   VAL L  30      24.030  26.288  43.317  1.00 13.43           O  
ATOM    209  N   CYS L  31      24.287  25.092  41.408  1.00 10.78           N  
ATOM    210  CA  CYS L  31      24.012  23.819  42.012  0.75 11.82           C  
ATOM    211  CB  CYS L  31      22.723  23.162  41.494  0.75 13.96           C  
ATOM    212  SG  CYS L  31      22.760  22.884  39.698  0.75 13.28           S  
ATOM    213  C   CYS L  31      25.162  22.930  41.642  1.00 11.53           C  
ATOM    214  O   CYS L  31      25.878  23.206  40.680  1.00 10.72           O  
ATOM    215  N   TRP L  32      25.381  21.840  42.410  1.00 10.85           N  
ATOM    216  CA  TRP L  32      26.506  20.981  42.168  1.00 10.79           C  
ATOM    217  CB  TRP L  32      27.536  21.033  43.310  1.00 11.58           C  
ATOM    218  CG  TRP L  32      28.150  22.397  43.531  1.00 10.96           C  
ATOM    219  CD2 TRP L  32      29.393  22.838  42.964  1.00 10.38           C  
ATOM    220  CD1 TRP L  32      27.678  23.435  44.279  1.00 11.18           C  
ATOM    221  NE1 TRP L  32      28.544  24.499  44.208  1.00 13.11           N  
ATOM    222  CE2 TRP L  32      29.606  24.146  43.403  1.00 12.07           C  
ATOM    223  CE3 TRP L  32      30.285  22.208  42.145  1.00 11.17           C  
ATOM    224  CZ2 TRP L  32      30.718  24.844  43.027  1.00 12.85           C  
ATOM    225  CZ3 TRP L  32      31.405  22.916  41.767  1.00 12.16           C  
ATOM    226  CH2 TRP L  32      31.617  24.210  42.199  1.00 12.91           C  
ATOM    227  C   TRP L  32      26.013  19.568  42.096  1.00 11.33           C  
ATOM    228  O   TRP L  32      25.135  19.170  42.860  1.00 12.03           O  
ATOM    229  N   TYR L  33      26.595  18.766  41.176  1.00 11.39           N  
ATOM    230  CA  TYR L  33      26.191  17.397  40.997  1.00 14.81           C  
ATOM    231  CB  TYR L  33      25.709  17.082  39.568  1.00 13.93           C  
ATOM    232  CG  TYR L  33      24.488  17.874  39.245  1.00 12.35           C  
ATOM    233  CD1 TYR L  33      23.241  17.427  39.617  1.00 15.80           C  
ATOM    234  CD2 TYR L  33      24.591  19.057  38.551  1.00 13.78           C  
ATOM    235  CE1 TYR L  33      22.118  18.160  39.310  1.00 14.40           C  
ATOM    236  CE2 TYR L  33      23.472  19.794  38.241  1.00 14.32           C  
ATOM    237  CZ  TYR L  33      22.230  19.343  38.621  1.00 12.74           C  
ATOM    238  OH  TYR L  33      21.076  20.094  38.307  1.00 14.10           O  
ATOM    239  C   TYR L  33      27.391  16.522  41.203  1.00 12.49           C  
ATOM    240  O   TYR L  33      28.506  16.864  40.808  1.00 12.84           O  
ATOM    241  N   GLN L  34      27.179  15.358  41.848  1.00 13.35           N  
ATOM    242  CA  GLN L  34      28.239  14.408  42.045  1.00 14.00           C  
ATOM    243  CB  GLN L  34      28.179  13.740  43.428  1.00 14.81           C  
ATOM    244  CG  GLN L  34      29.332  12.780  43.720  1.00 15.65           C  
ATOM    245  CD  GLN L  34      29.104  12.215  45.115  1.00 16.74           C  
ATOM    246  OE1 GLN L  34      28.181  11.437  45.343  1.00 20.87           O  
ATOM    247  NE2 GLN L  34      29.970  12.624  46.081  1.00 17.98           N  
ATOM    248  C   GLN L  34      28.020  13.337  41.021  1.00 16.89           C  
ATOM    249  O   GLN L  34      26.925  12.781  40.924  1.00 16.06           O  
ATOM    250  N   VAL L  35      29.051  13.031  40.210  1.00 14.96           N  
ATOM    251  CA  VAL L  35      28.874  12.029  39.196  1.00 16.39           C  
ATOM    252  CB  VAL L  35      29.047  12.567  37.803  1.00 17.03           C  
ATOM    253  CG1 VAL L  35      28.863  11.419  36.794  1.00 20.43           C  
ATOM    254  CG2 VAL L  35      28.065  13.731  37.603  1.00 17.31           C  
ATOM    255  C   VAL L  35      29.911  10.967  39.390  1.00 18.88           C  
ATOM    256  O   VAL L  35      31.098  11.255  39.527  1.00 18.16           O  
ATOM    257  N   LYS L  36      29.468   9.695  39.404  1.00 20.17           N  
ATOM    258  CA  LYS L  36      30.358   8.577  39.539  1.00 22.61           C  
ATOM    259  CB  LYS L  36      30.114   7.740  40.809  1.00 23.83           C  
ATOM    260  CG  LYS L  36      30.428   8.509  42.094  1.00 22.89           C  
ATOM    261  CD  LYS L  36      29.915   7.836  43.368  1.00 22.22           C  
ATOM    262  CE  LYS L  36      30.253   8.616  44.641  1.00 26.51           C  
ATOM    263  NZ  LYS L  36      29.728   7.901  45.826  1.00 26.44           N1+
ATOM    264  C   LYS L  36      30.108   7.702  38.354  1.00 25.45           C  
ATOM    265  O   LYS L  36      29.036   7.753  37.752  1.00 26.56           O  
ATOM    266  N   PRO L  37      31.068   6.905  37.980  1.00 26.51           N  
ATOM    267  CA  PRO L  37      30.872   6.091  36.817  1.00 30.01           C  
ATOM    268  CD  PRO L  37      32.463   7.274  38.155  1.00 33.19           C  
ATOM    269  CB  PRO L  37      32.246   5.524  36.472  1.00 35.46           C  
ATOM    270  CG  PRO L  37      33.212   6.610  36.984  1.00 34.43           C  
ATOM    271  C   PRO L  37      29.803   5.062  36.998  1.00 30.69           C  
ATOM    272  O   PRO L  37      29.819   4.343  37.996  1.00 30.77           O  
ATOM    273  N   GLY L  38      28.866   4.981  36.034  1.00 34.11           N  
ATOM    274  CA  GLY L  38      27.853   3.966  36.028  1.00 35.42           C  
ATOM    275  C   GLY L  38      26.784   4.253  37.036  1.00 35.51           C  
ATOM    276  O   GLY L  38      25.936   3.397  37.284  1.00 36.23           O  
ATOM    277  N   GLN L  39      26.760   5.455  37.645  1.00 28.19           N  
ATOM    278  CA  GLN L  39      25.744   5.664  38.636  1.00 28.79           C  
ATOM    279  CB  GLN L  39      26.309   5.795  40.059  1.00 26.55           C  
ATOM    280  CG  GLN L  39      27.026   4.526  40.532  1.00 28.28           C  
ATOM    281  CD  GLN L  39      27.540   4.756  41.946  1.00 31.68           C  
ATOM    282  OE1 GLN L  39      26.791   5.168  42.834  1.00 39.49           O  
ATOM    283  NE2 GLN L  39      28.855   4.494  42.166  1.00 37.99           N  
ATOM    284  C   GLN L  39      24.995   6.920  38.315  1.00 24.05           C  
ATOM    285  O   GLN L  39      25.476   7.776  37.574  1.00 26.86           O  
ATOM    286  N   SER L  40      23.766   7.048  38.858  1.00 28.42           N  
ATOM    287  CA  SER L  40      22.980   8.217  38.598  1.00 23.10           C  
ATOM    288  CB  SER L  40      21.533   8.107  39.108  1.00 24.74           C  
ATOM    289  OG  SER L  40      20.854   7.069  38.415  1.00 27.66           O  
ATOM    290  C   SER L  40      23.620   9.368  39.305  1.00 22.53           C  
ATOM    291  O   SER L  40      24.122   9.235  40.420  1.00 23.87           O  
ATOM    292  N   PRO L  41      23.609  10.504  38.665  1.00 21.17           N  
ATOM    293  CA  PRO L  41      24.182  11.677  39.265  1.00 18.06           C  
ATOM    294  CD  PRO L  41      23.707  10.532  37.213  1.00 19.83           C  
ATOM    295  CB  PRO L  41      24.332  12.693  38.133  1.00 18.78           C  
ATOM    296  CG  PRO L  41      24.482  11.816  36.875  1.00 19.00           C  
ATOM    297  C   PRO L  41      23.267  12.124  40.357  1.00 17.77           C  
ATOM    298  O   PRO L  41      22.090  11.769  40.318  1.00 19.06           O  
ATOM    299  N   GLU L  42      23.781  12.865  41.356  1.00 16.27           N  
ATOM    300  CA  GLU L  42      22.923  13.334  42.405  1.00 17.81           C  
ATOM    301  CB  GLU L  42      23.006  12.501  43.694  1.00 24.19           C  
ATOM    302  CG  GLU L  42      24.386  12.544  44.355  1.00 31.39           C  
ATOM    303  CD  GLU L  42      24.302  11.789  45.673  1.00 40.90           C  
ATOM    304  OE1 GLU L  42      23.237  11.170  45.936  1.00 43.69           O  
ATOM    305  OE2 GLU L  42      25.304  11.826  46.437  1.00 44.76           O1-
ATOM    306  C   GLU L  42      23.363  14.715  42.766  1.00 15.05           C  
ATOM    307  O   GLU L  42      24.555  15.018  42.751  1.00 14.78           O  
ATOM    308  N   VAL L  43      22.399  15.595  43.103  1.00 15.94           N  
ATOM    309  CA  VAL L  43      22.741  16.938  43.477  1.00 13.98           C  
ATOM    310  CB  VAL L  43      21.602  17.903  43.295  1.00 17.04           C  
ATOM    311  CG1 VAL L  43      20.466  17.519  44.260  1.00 24.54           C  
ATOM    312  CG2 VAL L  43      22.127  19.334  43.488  1.00 19.31           C  
ATOM    313  C   VAL L  43      23.147  16.949  44.924  1.00 14.40           C  
ATOM    314  O   VAL L  43      22.455  16.394  45.776  1.00 16.16           O  
ATOM    315  N   VAL L  44      24.366  17.459  45.205  1.00 13.73           N  
ATOM    316  CA  VAL L  44      24.896  17.642  46.533  1.00 14.22           C  
ATOM    317  CB  VAL L  44      26.386  17.500  46.579  1.00 14.66           C  
ATOM    318  CG1 VAL L  44      26.733  16.056  46.180  1.00 16.38           C  
ATOM    319  CG2 VAL L  44      27.016  18.562  45.665  1.00 14.53           C  
ATOM    320  C   VAL L  44      24.531  18.966  47.150  1.00 14.03           C  
ATOM    321  O   VAL L  44      24.334  19.059  48.363  1.00 15.57           O  
ATOM    322  N   MET L  45      24.496  20.046  46.344  1.00 13.20           N  
ATOM    323  CA  MET L  45      24.231  21.344  46.905  1.00 13.19           C  
ATOM    324  CB  MET L  45      25.519  22.132  47.197  1.00 13.80           C  
ATOM    325  CG  MET L  45      26.480  21.388  48.128  1.00  0.00           C  
ATOM    326  SD  MET L  45      25.866  21.123  49.817  1.00  0.00           S  
ATOM    327  CE  MET L  45      26.274  22.803  50.371  1.00  0.00           C  
ATOM    328  C   MET L  45      23.455  22.134  45.893  1.00 12.87           C  
ATOM    329  O   MET L  45      23.692  22.017  44.692  1.00 13.44           O  
ATOM    330  N   TYR L  46      22.483  22.949  46.352  1.00 13.47           N  
ATOM    331  CA  TYR L  46      21.750  23.784  45.444  1.00 13.10           C  
ATOM    332  CB  TYR L  46      20.381  23.210  45.015  1.00 13.59           C  
ATOM    333  CG  TYR L  46      19.505  22.977  46.199  1.00 15.29           C  
ATOM    334  CD1 TYR L  46      19.742  21.920  47.047  1.00 17.11           C  
ATOM    335  CD2 TYR L  46      18.423  23.793  46.437  1.00 19.60           C  
ATOM    336  CE1 TYR L  46      18.930  21.693  48.134  1.00 20.26           C  
ATOM    337  CE2 TYR L  46      17.608  23.570  47.521  1.00 25.15           C  
ATOM    338  CZ  TYR L  46      17.858  22.519  48.370  1.00 22.84           C  
ATOM    339  OH  TYR L  46      17.018  22.293  49.482  1.00  0.00           O  
ATOM    340  C   TYR L  46      21.586  25.135  46.076  1.00 15.30           C  
ATOM    341  O   TYR L  46      21.763  25.294  47.283  1.00 14.18           O  
ATOM    342  N   GLU L  47      21.249  26.163  45.265  1.00 10.48           N  
ATOM    343  CA  GLU L  47      21.085  27.503  45.761  1.00 11.23           C  
ATOM    344  CB  GLU L  47      19.848  27.713  46.653  1.00 12.94           C  
ATOM    345  CG  GLU L  47      18.545  27.719  45.847  1.00 15.97           C  
ATOM    346  CD  GLU L  47      17.385  27.983  46.797  1.00 19.73           C  
ATOM    347  OE1 GLU L  47      17.530  28.878  47.671  1.00 19.39           O  
ATOM    348  OE2 GLU L  47      16.340  27.290  46.664  1.00 24.59           O1-
ATOM    349  C   GLU L  47      22.330  27.887  46.496  1.00 12.13           C  
ATOM    350  O   GLU L  47      22.302  28.554  47.530  1.00 13.33           O  
ATOM    351  N   ASN L  48      23.455  27.414  45.934  1.00 10.42           N  
ATOM    352  CA  ASN L  48      24.822  27.668  46.275  1.00 10.71           C  
ATOM    353  CB  ASN L  48      25.148  29.168  46.340  1.00 14.19           C  
ATOM    354  CG  ASN L  48      25.077  29.703  44.919  1.00 14.80           C  
ATOM    355  OD1 ASN L  48      24.384  30.679  44.637  1.00 13.59           O  
ATOM    356  ND2 ASN L  48      25.815  29.036  43.992  1.00 17.42           N  
ATOM    357  C   ASN L  48      25.219  27.048  47.580  1.00 11.44           C  
ATOM    358  O   ASN L  48      26.282  26.439  47.676  1.00 11.35           O  
ATOM    359  N   TYR L  49      24.418  27.289  48.630  1.00 11.86           N  
ATOM    360  CA  TYR L  49      24.626  26.836  49.978  1.00 12.44           C  
ATOM    361  CB  TYR L  49      24.240  27.958  50.948  1.00 13.24           C  
ATOM    362  CG  TYR L  49      24.204  27.340  52.284  1.00 14.62           C  
ATOM    363  CD1 TYR L  49      25.373  27.039  52.931  1.00 14.96           C  
ATOM    364  CD2 TYR L  49      22.997  27.064  52.877  1.00 16.21           C  
ATOM    365  CE1 TYR L  49      25.336  26.460  54.174  1.00 16.61           C  
ATOM    366  CE2 TYR L  49      22.956  26.486  54.120  1.00 17.36           C  
ATOM    367  CZ  TYR L  49      24.128  26.182  54.767  1.00 18.98           C  
ATOM    368  OH  TYR L  49      24.094  25.587  56.046  1.00 22.66           O  
ATOM    369  C   TYR L  49      23.952  25.576  50.451  1.00 13.33           C  
ATOM    370  O   TYR L  49      24.499  24.816  51.248  1.00 13.93           O  
ATOM    371  N   LYS L  50      22.703  25.357  50.015  1.00 15.83           N  
ATOM    372  CA  LYS L  50      21.850  24.410  50.689  1.00 16.86           C  
ATOM    373  CB  LYS L  50      20.368  24.828  50.733  1.00 18.11           C  
ATOM    374  CG  LYS L  50      19.815  25.356  49.414  1.00 18.88           C  
ATOM    375  CD  LYS L  50      18.315  25.661  49.480  1.00 22.68           C  
ATOM    376  CE  LYS L  50      17.976  26.927  50.269  1.00 23.11           C  
ATOM    377  NZ  LYS L  50      16.516  27.175  50.231  1.00 24.90           N1+
ATOM    378  C   LYS L  50      21.996  22.988  50.257  1.00 16.54           C  
ATOM    379  O   LYS L  50      22.250  22.673  49.096  1.00 15.97           O  
ATOM    380  N   ARG L  51      21.814  22.079  51.242  1.00 17.65           N  
ATOM    381  CA  ARG L  51      21.974  20.671  51.028  0.75 19.91           C  
ATOM    382  CB  ARG L  51      22.719  19.959  52.166  0.75 20.08           C  
ATOM    383  CG  ARG L  51      24.070  20.584  52.518  0.75 20.87           C  
ATOM    384  CD  ARG L  51      24.878  19.738  53.505  0.75 30.33           C  
ATOM    385  NE  ARG L  51      23.964  19.354  54.619  0.75 36.81           N  
ATOM    386  CZ  ARG L  51      23.836  20.144  55.724  0.75 40.65           C  
ATOM    387  NH1 ARG L  51      24.540  21.308  55.820  0.75 34.15           N1+
ATOM    388  NH2 ARG L  51      23.003  19.764  56.736  0.75 29.20           N  
ATOM    389  C   ARG L  51      20.615  20.047  50.989  1.00 24.45           C  
ATOM    390  O   ARG L  51      19.730  20.368  51.780  1.00 27.51           O  
ATOM    391  N   PRO L  52      20.449  19.158  50.052  1.00 20.76           N  
ATOM    392  CA  PRO L  52      19.232  18.407  49.914  1.00 25.24           C  
ATOM    393  CD  PRO L  52      21.219  19.192  48.820  1.00 18.32           C  
ATOM    394  CB  PRO L  52      19.246  17.837  48.493  1.00 24.69           C  
ATOM    395  CG  PRO L  52      20.705  17.985  48.023  1.00 25.31           C  
ATOM    396  C   PRO L  52      19.235  17.362  50.982  1.00 28.37           C  
ATOM    397  O   PRO L  52      20.290  17.117  51.565  1.00 26.91           O  
ATOM    398  N   SER L  53      18.079  16.741  51.274  1.00 32.42           N  
ATOM    399  CA  SER L  53      18.073  15.752  52.312  1.00 29.72           C  
ATOM    400  CB  SER L  53      16.665  15.254  52.686  1.00 40.28           C  
ATOM    401  OG  SER L  53      16.091  14.540  51.601  1.00 51.35           O  
ATOM    402  C   SER L  53      18.866  14.572  51.847  1.00 26.89           C  
ATOM    403  O   SER L  53      18.897  14.258  50.659  1.00 33.15           O  
ATOM    404  N   GLY L  54      19.552  13.896  52.792  1.00 30.24           N  
ATOM    405  CA  GLY L  54      20.290  12.708  52.469  1.00 35.65           C  
ATOM    406  C   GLY L  54      21.730  13.033  52.214  1.00 36.92           C  
ATOM    407  O   GLY L  54      22.555  12.127  52.111  1.00 35.04           O  
ATOM    408  N   ILE L  55      22.083  14.328  52.109  1.00 28.08           N  
ATOM    409  CA  ILE L  55      23.456  14.674  51.858  1.00 20.66           C  
ATOM    410  CB  ILE L  55      23.624  15.910  51.024  1.00 21.57           C  
ATOM    411  CG1 ILE L  55      23.030  15.700  49.622  1.00 24.32           C  
ATOM    412  CG2 ILE L  55      25.120  16.263  51.008  1.00 19.74           C  
ATOM    413  CD1 ILE L  55      23.706  14.580  48.832  1.00 20.51           C  
ATOM    414  C   ILE L  55      24.108  14.928  53.180  1.00 21.65           C  
ATOM    415  O   ILE L  55      23.547  15.596  54.047  1.00 23.51           O  
ATOM    416  N   PRO L  56      25.295  14.403  53.351  1.00 25.05           N  
ATOM    417  CA  PRO L  56      26.019  14.513  54.590  1.00 23.08           C  
ATOM    418  CD  PRO L  56      25.819  13.358  52.490  1.00 21.18           C  
ATOM    419  CB  PRO L  56      27.166  13.504  54.497  1.00 29.90           C  
ATOM    420  CG  PRO L  56      27.252  13.142  53.001  1.00 24.15           C  
ATOM    421  C   PRO L  56      26.464  15.915  54.889  1.00 21.65           C  
ATOM    422  O   PRO L  56      26.625  16.717  53.971  1.00 21.91           O  
ATOM    423  N   ASP L  57      26.700  16.197  56.186  1.00 23.19           N  
ATOM    424  CA  ASP L  57      27.033  17.482  56.737  1.00 26.37           C  
ATOM    425  CB  ASP L  57      27.272  17.431  58.258  1.00 31.23           C  
ATOM    426  CG  ASP L  57      25.970  17.078  58.966  1.00 42.19           C  
ATOM    427  OD1 ASP L  57      24.911  17.077  58.285  1.00 53.82           O  
ATOM    428  OD2 ASP L  57      26.016  16.804  60.196  1.00 37.03           O1-
ATOM    429  C   ASP L  57      28.316  17.976  56.146  1.00 21.76           C  
ATOM    430  O   ASP L  57      28.539  19.182  56.057  1.00 23.33           O  
ATOM    431  N   ARG L  58      29.195  17.049  55.730  1.00 21.05           N  
ATOM    432  CA  ARG L  58      30.513  17.380  55.263  1.00 20.03           C  
ATOM    433  CB  ARG L  58      31.343  16.147  54.855  1.00 25.34           C  
ATOM    434  CG  ARG L  58      30.746  15.366  53.683  1.00 21.73           C  
ATOM    435  CD  ARG L  58      31.469  14.053  53.381  1.00 28.73           C  
ATOM    436  NE  ARG L  58      30.917  13.034  54.313  1.00 24.16           N  
ATOM    437  CZ  ARG L  58      30.515  11.818  53.841  1.00 26.90           C  
ATOM    438  NH1 ARG L  58      30.690  11.502  52.524  1.00 25.14           N1+
ATOM    439  NH2 ARG L  58      29.920  10.926  54.684  1.00 29.36           N  
ATOM    440  C   ARG L  58      30.435  18.276  54.065  1.00 18.94           C  
ATOM    441  O   ARG L  58      31.347  19.071  53.839  1.00 19.05           O  
ATOM    442  N   PHE L  59      29.377  18.146  53.236  1.00 17.97           N  
ATOM    443  CA  PHE L  59      29.270  18.967  52.059  1.00 16.35           C  
ATOM    444  CB  PHE L  59      28.318  18.402  50.991  1.00 15.94           C  
ATOM    445  CG  PHE L  59      28.946  17.198  50.386  1.00 18.11           C  
ATOM    446  CD1 PHE L  59      28.854  15.969  50.997  1.00 18.78           C  
ATOM    447  CD2 PHE L  59      29.624  17.299  49.194  1.00 16.72           C  
ATOM    448  CE1 PHE L  59      29.436  14.862  50.427  1.00 18.85           C  
ATOM    449  CE2 PHE L  59      30.208  16.195  48.620  1.00 16.66           C  
ATOM    450  CZ  PHE L  59      30.117  14.970  49.236  1.00 16.78           C  
ATOM    451  C   PHE L  59      28.735  20.323  52.410  1.00 18.01           C  
ATOM    452  O   PHE L  59      27.767  20.456  53.156  1.00 18.74           O  
ATOM    453  N   SER L  60      29.363  21.380  51.853  1.00 17.17           N  
ATOM    454  CA  SER L  60      28.914  22.726  52.089  1.00 15.69           C  
ATOM    455  CB  SER L  60      29.605  23.405  53.284  1.00 18.56           C  
ATOM    456  OG  SER L  60      31.002  23.512  53.046  1.00 23.60           O  
ATOM    457  C   SER L  60      29.224  23.533  50.865  1.00 19.06           C  
ATOM    458  O   SER L  60      29.947  23.077  49.980  1.00 16.65           O  
ATOM    459  N   GLY L  61      28.674  24.766  50.774  1.00 17.29           N  
ATOM    460  CA  GLY L  61      28.930  25.560  49.604  1.00 18.10           C  
ATOM    461  C   GLY L  61      28.887  27.013  49.956  1.00 18.24           C  
ATOM    462  O   GLY L  61      28.416  27.400  51.025  1.00 17.73           O  
ATOM    463  N   SER L  62      29.411  27.861  49.040  1.00 15.28           N  
ATOM    464  CA  SER L  62      29.399  29.286  49.227  1.00 16.36           C  
ATOM    465  CB  SER L  62      30.580  29.808  50.060  1.00 20.94           C  
ATOM    466  OG  SER L  62      30.491  31.218  50.196  1.00 31.77           O  
ATOM    467  C   SER L  62      29.490  29.927  47.875  1.00 20.47           C  
ATOM    468  O   SER L  62      29.976  29.322  46.921  1.00 17.01           O  
ATOM    469  N   LYS L  63      29.005  31.182  47.754  1.00 17.09           N  
ATOM    470  CA  LYS L  63      29.063  31.875  46.500  1.00 17.30           C  
ATOM    471  CB  LYS L  63      27.702  31.890  45.779  1.00 20.51           C  
ATOM    472  CG  LYS L  63      27.724  32.507  44.379  1.00 18.37           C  
ATOM    473  CD  LYS L  63      28.283  31.582  43.296  1.00 19.14           C  
ATOM    474  CE  LYS L  63      28.299  32.223  41.906  1.00 18.47           C  
ATOM    475  NZ  LYS L  63      26.944  32.706  41.555  1.00 22.48           N1+
ATOM    476  C   LYS L  63      29.408  33.304  46.783  1.00 22.45           C  
ATOM    477  O   LYS L  63      28.863  33.922  47.696  1.00 25.26           O  
ATOM    478  N   SER L  64      30.362  33.864  46.021  1.00 18.43           N  
ATOM    479  CA  SER L  64      30.674  35.252  46.175  1.00 22.58           C  
ATOM    480  CB  SER L  64      31.955  35.503  46.985  1.00 28.41           C  
ATOM    481  OG  SER L  64      32.196  36.897  47.092  1.00 38.44           O  
ATOM    482  C   SER L  64      30.908  35.748  44.792  1.00 25.26           C  
ATOM    483  O   SER L  64      31.780  35.246  44.086  1.00 22.06           O  
ATOM    484  N   GLY L  65      30.129  36.754  44.360  1.00 24.33           N  
ATOM    485  CA  GLY L  65      30.317  37.228  43.027  1.00 25.92           C  
ATOM    486  C   GLY L  65      29.992  36.091  42.109  1.00 25.56           C  
ATOM    487  O   GLY L  65      29.048  35.334  42.334  1.00 22.02           O  
ATOM    488  N   SER L  66      30.779  35.977  41.026  1.00 22.24           N  
ATOM    489  CA  SER L  66      30.629  34.995  39.990  1.00 21.51           C  
ATOM    490  CB  SER L  66      31.407  35.369  38.717  1.00 25.08           C  
ATOM    491  OG  SER L  66      30.955  36.619  38.219  1.00 35.56           O  
ATOM    492  C   SER L  66      31.159  33.656  40.407  1.00 21.48           C  
ATOM    493  O   SER L  66      30.966  32.682  39.681  1.00 22.35           O  
ATOM    494  N   THR L  67      31.854  33.554  41.556  1.00 16.85           N  
ATOM    495  CA  THR L  67      32.498  32.301  41.855  1.00 16.68           C  
ATOM    496  CB  THR L  67      33.923  32.475  42.293  1.00 21.81           C  
ATOM    497  OG1 THR L  67      34.666  33.139  41.282  1.00 24.92           O  
ATOM    498  CG2 THR L  67      34.534  31.093  42.580  1.00 24.99           C  
ATOM    499  C   THR L  67      31.794  31.573  42.958  1.00 15.32           C  
ATOM    500  O   THR L  67      31.525  32.129  44.022  1.00 16.06           O  
ATOM    501  N   ALA L  68      31.503  30.277  42.716  1.00 13.82           N  
ATOM    502  CA  ALA L  68      30.858  29.428  43.678  1.00 13.12           C  
ATOM    503  CB  ALA L  68      29.653  28.660  43.113  1.00 14.43           C  
ATOM    504  C   ALA L  68      31.867  28.407  44.109  1.00 14.34           C  
ATOM    505  O   ALA L  68      32.742  28.021  43.334  1.00 14.49           O  
ATOM    506  N   THR L  69      31.789  27.960  45.381  1.00 13.14           N  
ATOM    507  CA  THR L  69      32.744  26.998  45.855  1.00 13.13           C  
ATOM    508  CB  THR L  69      33.670  27.560  46.892  1.00 15.69           C  
ATOM    509  OG1 THR L  69      34.379  28.671  46.366  1.00 20.37           O  
ATOM    510  CG2 THR L  69      34.652  26.464  47.334  1.00 22.82           C  
ATOM    511  C   THR L  69      32.017  25.866  46.508  1.00 15.16           C  
ATOM    512  O   THR L  69      31.037  26.071  47.225  1.00 15.17           O  
ATOM    513  N   LEU L  70      32.492  24.627  46.260  1.00 12.56           N  
ATOM    514  CA  LEU L  70      31.948  23.457  46.888  1.00 12.56           C  
ATOM    515  CB  LEU L  70      31.637  22.327  45.890  1.00 11.99           C  
ATOM    516  CG  LEU L  70      31.055  21.058  46.541  1.00 14.85           C  
ATOM    517  CD1 LEU L  70      29.685  21.341  47.180  1.00 15.38           C  
ATOM    518  CD2 LEU L  70      31.017  19.883  45.552  1.00 16.18           C  
ATOM    519  C   LEU L  70      33.022  22.969  47.812  1.00 13.40           C  
ATOM    520  O   LEU L  70      34.177  22.844  47.409  1.00 13.39           O  
ATOM    521  N   THR L  71      32.674  22.699  49.086  1.00 13.06           N  
ATOM    522  CA  THR L  71      33.678  22.277  50.021  1.00 14.86           C  
ATOM    523  CB  THR L  71      33.869  23.248  51.150  1.00 17.80           C  
ATOM    524  OG1 THR L  71      34.230  24.524  50.640  1.00 20.58           O  
ATOM    525  CG2 THR L  71      34.972  22.725  52.085  1.00 19.02           C  
ATOM    526  C   THR L  71      33.265  20.971  50.617  1.00 17.31           C  
ATOM    527  O   THR L  71      32.114  20.787  51.014  1.00 18.86           O  
ATOM    528  N   ILE L  72      34.213  20.013  50.673  1.00 15.35           N  
ATOM    529  CA  ILE L  72      33.958  18.730  51.262  1.00 15.41           C  
ATOM    530  CB  ILE L  72      34.211  17.599  50.309  1.00 16.91           C  
ATOM    531  CG1 ILE L  72      33.335  17.746  49.056  1.00 18.63           C  
ATOM    532  CG2 ILE L  72      33.989  16.275  51.059  1.00 18.67           C  
ATOM    533  CD1 ILE L  72      33.761  16.831  47.908  1.00 19.36           C  
ATOM    534  C   ILE L  72      34.928  18.578  52.391  1.00 18.89           C  
ATOM    535  O   ILE L  72      36.133  18.467  52.170  1.00 19.50           O  
ATOM    536  N   ARG L  73      34.421  18.564  53.641  1.00 18.73           N  
ATOM    537  CA  ARG L  73      35.290  18.438  54.780  1.00 19.80           C  
ATOM    538  CB  ARG L  73      34.710  18.994  56.089  1.00 22.80           C  
ATOM    539  CG  ARG L  73      34.242  20.445  56.037  1.00 29.08           C  
ATOM    540  CD  ARG L  73      33.833  20.974  57.412  1.00 32.38           C  
ATOM    541  NE  ARG L  73      33.083  19.883  58.103  1.00 39.69           N  
ATOM    542  CZ  ARG L  73      31.765  19.652  57.833  1.00 43.22           C  
ATOM    543  NH1 ARG L  73      31.111  20.420  56.915  1.00 39.52           N1+
ATOM    544  NH2 ARG L  73      31.105  18.638  58.468  1.00 46.44           N  
ATOM    545  C   ARG L  73      35.483  16.983  55.058  1.00 22.16           C  
ATOM    546  O   ARG L  73      34.572  16.183  54.862  1.00 25.78           O  
ATOM    547  N   GLY L  74      36.690  16.607  55.525  1.00 23.77           N  
ATOM    548  CA  GLY L  74      36.933  15.246  55.920  1.00 25.84           C  
ATOM    549  C   GLY L  74      36.605  14.350  54.768  1.00 23.81           C  
ATOM    550  O   GLY L  74      35.885  13.367  54.926  1.00 23.79           O  
ATOM    551  N   THR L  75      37.150  14.668  53.581  1.00 22.32           N  
ATOM    552  CA  THR L  75      36.830  13.945  52.386  1.00 22.01           C  
ATOM    553  CB  THR L  75      37.667  14.361  51.208  1.00 19.43           C  
ATOM    554  OG1 THR L  75      37.518  15.754  50.975  1.00 20.36           O  
ATOM    555  CG2 THR L  75      37.218  13.573  49.964  1.00 21.58           C  
ATOM    556  C   THR L  75      37.051  12.482  52.605  1.00 20.76           C  
ATOM    557  O   THR L  75      38.050  12.063  53.189  1.00 21.85           O  
ATOM    558  N   GLN L  76      36.088  11.666  52.128  1.00 20.56           N  
ATOM    559  CA  GLN L  76      36.150  10.241  52.277  1.00 22.08           C  
ATOM    560  CB  GLN L  76      34.886   9.651  52.924  1.00 23.26           C  
ATOM    561  CG  GLN L  76      34.644  10.159  54.346  1.00 30.82           C  
ATOM    562  CD  GLN L  76      33.329   9.582  54.847  1.00 36.29           C  
ATOM    563  OE1 GLN L  76      32.768   8.663  54.253  1.00 40.32           O  
ATOM    564  NE2 GLN L  76      32.818  10.142  55.977  1.00 40.33           N  
ATOM    565  C   GLN L  76      36.270   9.644  50.907  1.00 21.81           C  
ATOM    566  O   GLN L  76      36.063  10.315  49.898  1.00 20.47           O  
ATOM    567  N   ALA L  77      36.603   8.343  50.844  1.00 24.44           N  
ATOM    568  CA  ALA L  77      36.793   7.655  49.599  1.00 23.51           C  
ATOM    569  CB  ALA L  77      37.164   6.173  49.784  1.00 28.37           C  
ATOM    570  C   ALA L  77      35.511   7.699  48.819  1.00 23.15           C  
ATOM    571  O   ALA L  77      35.523   7.818  47.595  1.00 22.72           O  
ATOM    572  N   THR L  78      34.366   7.611  49.517  1.00 23.34           N  
ATOM    573  CA  THR L  78      33.073   7.576  48.893  1.00 22.97           C  
ATOM    574  CB  THR L  78      31.949   7.426  49.877  1.00 24.10           C  
ATOM    575  OG1 THR L  78      31.902   8.545  50.750  1.00  0.00           O  
ATOM    576  CG2 THR L  78      32.168   6.134  50.681  1.00 26.36           C  
ATOM    577  C   THR L  78      32.849   8.853  48.139  1.00 22.60           C  
ATOM    578  O   THR L  78      32.115   8.875  47.153  1.00 22.45           O  
ATOM    579  N   ASP L  79      33.450   9.956  48.621  1.00 19.93           N  
ATOM    580  CA  ASP L  79      33.325  11.276  48.066  1.00 18.24           C  
ATOM    581  CB  ASP L  79      33.905  12.354  48.997  1.00 18.23           C  
ATOM    582  CG  ASP L  79      32.998  12.422  50.220  1.00 20.10           C  
ATOM    583  OD1 ASP L  79      31.819  11.991  50.103  1.00 22.72           O  
ATOM    584  OD2 ASP L  79      33.466  12.901  51.287  1.00 23.92           O1-
ATOM    585  C   ASP L  79      33.997  11.382  46.724  1.00 17.55           C  
ATOM    586  O   ASP L  79      33.722  12.313  45.970  1.00 17.67           O  
ATOM    587  N   GLU L  80      34.946  10.484  46.406  1.00 18.86           N  
ATOM    588  CA  GLU L  80      35.644  10.561  45.151  1.00 18.19           C  
ATOM    589  CB  GLU L  80      36.638   9.397  44.990  1.00 19.72           C  
ATOM    590  CG  GLU L  80      37.605   9.518  43.815  1.00 22.32           C  
ATOM    591  CD  GLU L  80      38.601   8.374  43.943  1.00 27.88           C  
ATOM    592  OE1 GLU L  80      38.760   7.853  45.079  1.00 32.69           O  
ATOM    593  OE2 GLU L  80      39.218   8.006  42.909  1.00 31.81           O1-
ATOM    594  C   GLU L  80      34.642  10.511  44.033  1.00 18.62           C  
ATOM    595  O   GLU L  80      33.794   9.621  43.982  1.00 20.91           O  
ATOM    596  N   ALA L  81      34.720  11.488  43.099  1.00 17.96           N  
ATOM    597  CA  ALA L  81      33.792  11.540  42.003  1.00 16.48           C  
ATOM    598  CB  ALA L  81      32.323  11.625  42.453  1.00 18.51           C  
ATOM    599  C   ALA L  81      34.080  12.782  41.214  1.00 16.08           C  
ATOM    600  O   ALA L  81      34.964  13.565  41.560  1.00 17.77           O  
ATOM    601  N   ASP L  82      33.353  12.959  40.092  1.00 16.40           N  
ATOM    602  CA  ASP L  82      33.457  14.143  39.290  0.75 16.11           C  
ATOM    603  CB  ASP L  82      33.170  13.909  37.799  0.75 15.91           C  
ATOM    604  CG  ASP L  82      34.318  13.129  37.188  0.75 28.86           C  
ATOM    605  OD1 ASP L  82      35.489  13.548  37.386  0.75 29.81           O  
ATOM    606  OD2 ASP L  82      34.040  12.099  36.519  0.75 33.53           O1-
ATOM    607  C   ASP L  82      32.365  15.044  39.765  1.00 15.89           C  
ATOM    608  O   ASP L  82      31.234  14.601  39.954  1.00 20.89           O  
ATOM    609  N   TYR L  83      32.671  16.340  39.980  1.00 13.43           N  
ATOM    610  CA  TYR L  83      31.653  17.243  40.433  1.00 12.00           C  
ATOM    611  CB  TYR L  83      32.020  18.008  41.720  1.00 11.65           C  
ATOM    612  CG  TYR L  83      32.061  17.043  42.857  1.00 12.26           C  
ATOM    613  CD1 TYR L  83      33.184  16.284  43.098  1.00 12.90           C  
ATOM    614  CD2 TYR L  83      30.972  16.904  43.687  1.00 12.44           C  
ATOM    615  CE1 TYR L  83      33.220  15.399  44.150  1.00 13.64           C  
ATOM    616  CE2 TYR L  83      31.001  16.022  44.740  1.00 14.12           C  
ATOM    617  CZ  TYR L  83      32.125  15.265  44.969  1.00 14.61           C  
ATOM    618  OH  TYR L  83      32.153  14.360  46.051  1.00 15.03           O  
ATOM    619  C   TYR L  83      31.449  18.275  39.367  1.00 12.15           C  
ATOM    620  O   TYR L  83      32.413  18.833  38.842  1.00 12.51           O  
ATOM    621  N   TYR L  84      30.172  18.549  39.015  1.00 11.27           N  
ATOM    622  CA  TYR L  84      29.881  19.504  37.981  1.00 11.19           C  
ATOM    623  CB  TYR L  84      29.100  18.908  36.789  1.00 11.73           C  
ATOM    624  CG  TYR L  84      29.927  17.863  36.111  1.00 12.23           C  
ATOM    625  CD1 TYR L  84      29.921  16.560  36.561  1.00 13.41           C  
ATOM    626  CD2 TYR L  84      30.705  18.178  35.020  1.00 15.90           C  
ATOM    627  CE1 TYR L  84      30.679  15.595  35.938  1.00 14.34           C  
ATOM    628  CE2 TYR L  84      31.466  17.218  34.393  1.00 14.65           C  
ATOM    629  CZ  TYR L  84      31.454  15.923  34.851  1.00 18.35           C  
ATOM    630  OH  TYR L  84      32.235  14.940  34.207  1.00 21.37           O  
ATOM    631  C   TYR L  84      28.988  20.566  38.555  1.00 11.08           C  
ATOM    632  O   TYR L  84      28.009  20.261  39.234  1.00 11.07           O  
ATOM    633  N   CYS L  85      29.327  21.850  38.308  1.00 10.91           N  
ATOM    634  CA  CYS L  85      28.503  22.952  38.731  1.00 10.40           C  
ATOM    635  CB  CYS L  85      29.301  24.229  39.082  1.00 11.77           C  
ATOM    636  SG  CYS L  85      30.367  24.801  37.725  1.00 15.38           S  
ATOM    637  C   CYS L  85      27.555  23.274  37.613  1.00 10.75           C  
ATOM    638  O   CYS L  85      27.787  22.902  36.462  1.00 10.89           O  
ATOM    639  N   GLN L  86      26.437  23.960  37.938  1.00 10.64           N  
ATOM    640  CA  GLN L  86      25.449  24.293  36.946  1.00 11.02           C  
ATOM    641  CB  GLN L  86      24.285  23.290  36.907  1.00 11.73           C  
ATOM    642  CG  GLN L  86      23.217  23.615  35.865  1.00 12.86           C  
ATOM    643  CD  GLN L  86      22.007  22.740  36.157  1.00 14.51           C  
ATOM    644  OE1 GLN L  86      22.105  21.514  36.210  1.00 17.00           O  
ATOM    645  NE2 GLN L  86      20.831  23.389  36.366  1.00 18.38           N  
ATOM    646  C   GLN L  86      24.831  25.620  37.270  1.00 13.25           C  
ATOM    647  O   GLN L  86      24.667  25.980  38.436  1.00 12.26           O  
ATOM    648  N   VAL L  87      24.479  26.391  36.221  1.00 12.10           N  
ATOM    649  CA  VAL L  87      23.779  27.628  36.426  1.00 12.60           C  
ATOM    650  CB  VAL L  87      24.627  28.858  36.375  1.00 17.26           C  
ATOM    651  CG1 VAL L  87      25.199  29.028  34.962  1.00 16.53           C  
ATOM    652  CG2 VAL L  87      23.755  30.039  36.832  1.00 33.31           C  
ATOM    653  C   VAL L  87      22.791  27.769  35.318  1.00 15.01           C  
ATOM    654  O   VAL L  87      22.953  27.176  34.254  1.00 15.03           O  
ATOM    655  N   TRP L  88      21.702  28.525  35.573  1.00 29.56           N  
ATOM    656  CA  TRP L  88      20.700  28.747  34.567  1.00 33.78           C  
ATOM    657  CB  TRP L  88      19.318  29.123  35.135  1.00 36.00           C  
ATOM    658  CG  TRP L  88      18.269  29.390  34.078  1.00 35.74           C  
ATOM    659  CD2 TRP L  88      17.887  30.704  33.642  1.00 37.08           C  
ATOM    660  CD1 TRP L  88      17.506  28.512  33.367  1.00 39.98           C  
ATOM    661  NE1 TRP L  88      16.677  29.198  32.508  1.00 41.06           N  
ATOM    662  CE2 TRP L  88      16.900  30.548  32.670  1.00 38.37           C  
ATOM    663  CE3 TRP L  88      18.320  31.940  34.023  1.00 39.29           C  
ATOM    664  CZ2 TRP L  88      16.331  31.630  32.058  1.00 43.49           C  
ATOM    665  CZ3 TRP L  88      17.748  33.031  33.406  1.00 44.84           C  
ATOM    666  CH2 TRP L  88      16.773  32.878  32.442  1.00 40.93           C  
ATOM    667  C   TRP L  88      21.173  29.866  33.699  1.00 35.59           C  
ATOM    668  O   TRP L  88      21.909  30.742  34.145  1.00 37.55           O  
ATOM    669  N   ASP L  89      20.787  29.843  32.409  1.00 37.12           N  
ATOM    670  CA  ASP L  89      21.211  30.869  31.497  1.00 39.02           C  
ATOM    671  CB  ASP L  89      22.396  30.436  30.613  1.00 40.48           C  
ATOM    672  CG  ASP L  89      22.913  31.642  29.840  1.00 44.48           C  
ATOM    673  OD1 ASP L  89      22.455  32.780  30.131  1.00 43.37           O  
ATOM    674  OD2 ASP L  89      23.772  31.440  28.942  1.00 42.90           O1-
ATOM    675  C   ASP L  89      20.058  31.207  30.598  1.00 41.03           C  
ATOM    676  O   ASP L  89      19.330  30.326  30.143  1.00 43.37           O  
ATOM    677  N   SER L  90      19.853  32.512  30.329  1.00 44.59           N  
ATOM    678  CA  SER L  90      18.769  32.921  29.487  1.00 47.63           C  
ATOM    679  CB  SER L  90      18.631  34.450  29.398  1.00 52.40           C  
ATOM    680  OG  SER L  90      19.783  35.012  28.785  1.00 51.23           O  
ATOM    681  C   SER L  90      18.960  32.399  28.090  1.00 50.60           C  
ATOM    682  O   SER L  90      18.014  31.884  27.493  1.00 53.71           O  
ATOM    683  N   PHE L  91      20.175  32.537  27.514  1.00 46.89           N  
ATOM    684  CA  PHE L  91      20.359  32.119  26.148  1.00 47.76           C  
ATOM    685  CB  PHE L  91      21.741  32.491  25.582  1.00 48.93           C  
ATOM    686  CG  PHE L  91      21.730  32.161  24.128  1.00 20.81           C  
ATOM    687  CD1 PHE L  91      21.208  33.054  23.218  1.00 22.89           C  
ATOM    688  CD2 PHE L  91      22.239  30.967  23.671  1.00 22.30           C  
ATOM    689  CE1 PHE L  91      21.192  32.758  21.876  1.00 23.99           C  
ATOM    690  CE2 PHE L  91      22.225  30.667  22.329  1.00 26.40           C  
ATOM    691  CZ  PHE L  91      21.702  31.564  21.429  1.00 26.24           C  
ATOM    692  C   PHE L  91      20.212  30.636  26.027  1.00 47.60           C  
ATOM    693  O   PHE L  91      19.363  30.139  25.289  1.00 49.83           O  
ATOM    694  N   SER L  92      21.026  29.881  26.786  1.00 46.18           N  
ATOM    695  CA  SER L  92      20.925  28.454  26.769  1.00 47.38           C  
ATOM    696  CB  SER L  92      22.280  27.747  26.611  1.00 48.65           C  
ATOM    697  OG  SER L  92      23.148  28.120  27.670  1.00 52.73           O  
ATOM    698  C   SER L  92      20.407  28.165  28.120  1.00 44.33           C  
ATOM    699  O   SER L  92      20.943  28.682  29.087  1.00 42.80           O  
ATOM    700  N   THR L  93      19.380  27.318  28.244  1.00 40.65           N  
ATOM    701  CA  THR L  93      18.717  27.173  29.503  1.00 37.81           C  
ATOM    702  CB  THR L  93      17.636  26.141  29.430  1.00 39.87           C  
ATOM    703  OG1 THR L  93      16.693  26.509  28.435  1.00 20.69           O  
ATOM    704  CG2 THR L  93      16.952  26.029  30.802  1.00 19.74           C  
ATOM    705  C   THR L  93      19.670  26.770  30.581  1.00 36.35           C  
ATOM    706  O   THR L  93      19.682  27.375  31.652  1.00 38.25           O  
ATOM    707  N   PHE L  94      20.513  25.751  30.344  1.00 34.40           N  
ATOM    708  CA  PHE L  94      21.361  25.362  31.430  1.00 33.30           C  
ATOM    709  CB  PHE L  94      21.055  23.950  31.956  1.00 30.28           C  
ATOM    710  CG  PHE L  94      19.667  23.917  32.499  1.00 33.08           C  
ATOM    711  CD1 PHE L  94      19.402  24.360  33.773  1.00 35.85           C  
ATOM    712  CD2 PHE L  94      18.632  23.428  31.736  1.00 34.46           C  
ATOM    713  CE1 PHE L  94      18.123  24.324  34.278  1.00 36.20           C  
ATOM    714  CE2 PHE L  94      17.351  23.389  32.234  1.00 34.41           C  
ATOM    715  CZ  PHE L  94      17.095  23.840  33.506  1.00 37.36           C  
ATOM    716  C   PHE L  94      22.767  25.310  30.937  1.00 33.55           C  
ATOM    717  O   PHE L  94      23.024  24.898  29.807  1.00 32.54           O  
ATOM    718  N   VAL L  95      23.725  25.745  31.781  1.00 13.68           N  
ATOM    719  CA  VAL L  95      25.103  25.609  31.406  1.00 14.06           C  
ATOM    720  CB  VAL L  95      25.801  26.904  31.101  1.00 18.77           C  
ATOM    721  CG1 VAL L  95      25.234  27.473  29.793  1.00 25.91           C  
ATOM    722  CG2 VAL L  95      25.617  27.849  32.297  1.00 24.51           C  
ATOM    723  C   VAL L  95      25.806  24.962  32.554  1.00 17.40           C  
ATOM    724  O   VAL L  95      25.496  25.226  33.716  1.00 15.26           O  
ATOM    725  N   PHE L  96      26.787  24.092  32.238  1.00 16.92           N  
ATOM    726  CA  PHE L  96      27.464  23.337  33.254  1.00 14.74           C  
ATOM    727  CB  PHE L  96      27.339  21.815  33.065  1.00 14.73           C  
ATOM    728  CG  PHE L  96      25.901  21.440  33.139  1.00 14.23           C  
ATOM    729  CD1 PHE L  96      25.092  21.572  32.034  1.00 19.70           C  
ATOM    730  CD2 PHE L  96      25.362  20.948  34.304  1.00 16.18           C  
ATOM    731  CE1 PHE L  96      23.762  21.225  32.089  1.00 20.26           C  
ATOM    732  CE2 PHE L  96      24.033  20.600  34.365  1.00 19.24           C  
ATOM    733  CZ  PHE L  96      23.229  20.738  33.259  1.00 19.08           C  
ATOM    734  C   PHE L  96      28.928  23.630  33.181  1.00 15.01           C  
ATOM    735  O   PHE L  96      29.439  24.117  32.173  1.00 16.81           O  
ATOM    736  N   GLY L  97      29.638  23.335  34.289  1.00 13.23           N  
ATOM    737  CA  GLY L  97      31.056  23.535  34.358  1.00 13.89           C  
ATOM    738  C   GLY L  97      31.731  22.377  33.691  1.00 13.40           C  
ATOM    739  O   GLY L  97      31.097  21.390  33.320  1.00 15.74           O  
ATOM    740  N   SER L  98      33.062  22.492  33.526  1.00 17.19           N  
ATOM    741  CA  SER L  98      33.872  21.505  32.870  1.00 19.64           C  
ATOM    742  CB  SER L  98      35.281  22.021  32.532  1.00 19.33           C  
ATOM    743  OG  SER L  98      35.970  22.378  33.721  1.00 25.40           O  
ATOM    744  C   SER L  98      34.003  20.275  33.721  1.00 19.41           C  
ATOM    745  O   SER L  98      34.357  19.210  33.217  1.00 22.43           O  
ATOM    746  N   GLY L  99      33.760  20.384  35.041  1.00 13.27           N  
ATOM    747  CA  GLY L  99      33.814  19.216  35.875  1.00 13.69           C  
ATOM    748  C   GLY L  99      35.129  19.171  36.580  1.00 14.51           C  
ATOM    749  O   GLY L  99      36.168  19.527  36.024  1.00 17.03           O  
ATOM    750  N   THR L 100      35.106  18.716  37.848  1.00 12.40           N  
ATOM    751  CA  THR L 100      36.335  18.618  38.568  1.00 14.00           C  
ATOM    752  CB  THR L 100      36.451  19.641  39.668  1.00 14.26           C  
ATOM    753  OG1 THR L 100      37.803  19.783  40.061  1.00 13.50           O  
ATOM    754  CG2 THR L 100      35.598  19.223  40.876  1.00 16.69           C  
ATOM    755  C   THR L 100      36.403  17.235  39.133  1.00 14.55           C  
ATOM    756  O   THR L 100      35.458  16.737  39.743  1.00 14.38           O  
ATOM    757  N   GLN L 101      37.537  16.552  38.921  1.00 14.28           N  
ATOM    758  CA  GLN L 101      37.636  15.228  39.446  1.00 14.99           C  
ATOM    759  CB  GLN L 101      38.500  14.293  38.591  1.00 20.85           C  
ATOM    760  CG  GLN L 101      38.590  12.878  39.161  1.00 28.01           C  
ATOM    761  CD  GLN L 101      39.274  12.005  38.124  1.00 35.27           C  
ATOM    762  OE1 GLN L 101      39.481  12.421  36.986  1.00 37.24           O  
ATOM    763  NE2 GLN L 101      39.622  10.751  38.522  1.00 42.06           N  
ATOM    764  C   GLN L 101      38.254  15.340  40.795  1.00 14.73           C  
ATOM    765  O   GLN L 101      39.321  15.929  40.959  1.00 16.61           O  
ATOM    766  N   VAL L 102      37.568  14.784  41.810  1.00 14.71           N  
ATOM    767  CA  VAL L 102      38.098  14.838  43.136  1.00 14.88           C  
ATOM    768  CB  VAL L 102      37.059  15.118  44.182  1.00 19.15           C  
ATOM    769  CG1 VAL L 102      37.721  15.044  45.568  1.00 21.72           C  
ATOM    770  CG2 VAL L 102      36.416  16.479  43.875  1.00 17.24           C  
ATOM    771  C   VAL L 102      38.679  13.497  43.423  1.00 18.62           C  
ATOM    772  O   VAL L 102      37.992  12.479  43.353  1.00 18.92           O  
ATOM    773  N   THR L 103      39.983  13.470  43.756  1.00 16.67           N  
ATOM    774  CA  THR L 103      40.615  12.210  43.995  1.00 17.98           C  
ATOM    775  CB  THR L 103      41.806  11.963  43.116  1.00 19.20           C  
ATOM    776  OG1 THR L 103      41.427  11.998  41.748  1.00 22.53           O  
ATOM    777  CG2 THR L 103      42.418  10.597  43.474  1.00 23.58           C  
ATOM    778  C   THR L 103      41.109  12.176  45.397  1.00 19.15           C  
ATOM    779  O   THR L 103      41.695  13.134  45.900  1.00 18.67           O  
ATOM    780  N   VAL L 104      40.853  11.043  46.073  1.00 19.38           N  
ATOM    781  CA  VAL L 104      41.387  10.842  47.382  1.00 20.09           C  
ATOM    782  CB  VAL L 104      40.481  10.062  48.285  1.00 20.87           C  
ATOM    783  CG1 VAL L 104      41.168   9.906  49.652  1.00 23.60           C  
ATOM    784  CG2 VAL L 104      39.120  10.776  48.349  1.00 21.51           C  
ATOM    785  C   VAL L 104      42.597  10.013  47.123  1.00 23.93           C  
ATOM    786  O   VAL L 104      42.504   8.946  46.521  1.00 23.19           O  
ATOM    787  N   LEU L 105      43.769  10.479  47.586  1.00 21.26           N  
ATOM    788  CA  LEU L 105      44.981   9.802  47.241  1.00 22.31           C  
ATOM    789  CB  LEU L 105      46.250  10.439  47.838  1.00 23.85           C  
ATOM    790  CG  LEU L 105      46.543  11.854  47.306  1.00 25.38           C  
ATOM    791  CD1 LEU L 105      47.827  12.431  47.930  1.00 29.46           C  
ATOM    792  CD2 LEU L 105      46.563  11.880  45.768  1.00 23.17           C  
ATOM    793  C   LEU L 105      44.920   8.399  47.741  1.00 26.03           C  
ATOM    794  O   LEU L 105      44.399   8.122  48.821  1.00 26.04           O  
ATOM    795  N   GLY L 106      45.458   7.467  46.932  1.00 25.02           N  
ATOM    796  CA  GLY L 106      45.479   6.084  47.295  1.00 29.04           C  
ATOM    797  C   GLY L 106      45.296   5.303  46.003  1.00 28.65           C  
ATOM    798  O   GLY L 106      45.546   4.069  46.019  1.00 30.22           O  
ATOM    799  OXT GLY L 106      44.907   5.931  44.982  1.00  0.00           O1-
TER     800      GLY L 106 
ATOM    801  N   VAL H 107      10.907   9.322  42.695  1.00 46.49           N1+
ATOM    802  CA  VAL H 107      10.491   8.381  41.627  1.00 45.21           C  
ATOM    803  CB  VAL H 107       9.715   9.112  40.570  1.00 45.86           C  
ATOM    804  CG1 VAL H 107       8.486   9.772  41.219  1.00 43.94           C  
ATOM    805  CG2 VAL H 107      10.657  10.107  39.872  1.00 47.42           C  
ATOM    806  C   VAL H 107      11.721   7.834  40.987  1.00 40.59           C  
ATOM    807  O   VAL H 107      12.830   8.253  41.311  1.00 44.84           O  
ATOM    808  N   GLN H 108      11.575   6.862  40.067  1.00 29.28           N  
ATOM    809  CA  GLN H 108      12.776   6.374  39.460  1.00 25.48           C  
ATOM    810  CB  GLN H 108      13.218   4.978  39.929  1.00 29.41           C  
ATOM    811  CG  GLN H 108      12.257   3.848  39.575  1.00 33.03           C  
ATOM    812  CD  GLN H 108      12.973   2.555  39.932  1.00 37.78           C  
ATOM    813  OE1 GLN H 108      14.014   2.570  40.588  1.00 40.54           O  
ATOM    814  NE2 GLN H 108      12.410   1.402  39.481  1.00 45.24           N  
ATOM    815  C   GLN H 108      12.610   6.350  37.974  1.00 23.65           C  
ATOM    816  O   GLN H 108      11.529   6.076  37.453  1.00 24.35           O  
ATOM    817  N   LEU H 109      13.702   6.669  37.252  1.00 24.02           N  
ATOM    818  CA  LEU H 109      13.677   6.667  35.819  1.00 19.58           C  
ATOM    819  CB  LEU H 109      14.168   7.978  35.181  1.00 17.10           C  
ATOM    820  CG  LEU H 109      13.203   9.163  35.373  1.00 23.17           C  
ATOM    821  CD1 LEU H 109      12.978   9.478  36.859  1.00 29.43           C  
ATOM    822  CD2 LEU H 109      13.668  10.391  34.574  1.00 20.47           C  
ATOM    823  C   LEU H 109      14.570   5.573  35.332  1.00 21.96           C  
ATOM    824  O   LEU H 109      15.663   5.359  35.858  1.00 23.12           O  
ATOM    825  N   GLN H 110      14.101   4.830  34.311  1.00 25.42           N  
ATOM    826  CA  GLN H 110      14.897   3.781  33.747  1.00 25.22           C  
ATOM    827  CB  GLN H 110      14.251   2.387  33.843  1.00 27.50           C  
ATOM    828  CG  GLN H 110      12.965   2.223  33.032  1.00 38.50           C  
ATOM    829  CD  GLN H 110      12.326   0.924  33.495  1.00 42.81           C  
ATOM    830  OE1 GLN H 110      11.279   0.508  32.999  1.00 44.06           O  
ATOM    831  NE2 GLN H 110      12.978   0.264  34.490  1.00 40.60           N  
ATOM    832  C   GLN H 110      15.074   4.110  32.304  1.00 23.42           C  
ATOM    833  O   GLN H 110      14.108   4.303  31.568  1.00 22.98           O  
ATOM    834  N   GLU H 111      16.342   4.185  31.876  1.00 23.82           N  
ATOM    835  CA  GLU H 111      16.667   4.560  30.535  1.00 21.63           C  
ATOM    836  CB  GLU H 111      17.974   5.367  30.509  1.00 26.50           C  
ATOM    837  CG  GLU H 111      18.214   6.221  29.268  1.00 25.72           C  
ATOM    838  CD  GLU H 111      19.396   7.119  29.603  1.00 34.35           C  
ATOM    839  OE1 GLU H 111      20.159   6.763  30.540  1.00 33.33           O  
ATOM    840  OE2 GLU H 111      19.550   8.177  28.937  1.00 39.44           O1-
ATOM    841  C   GLU H 111      16.855   3.306  29.743  1.00 25.32           C  
ATOM    842  O   GLU H 111      17.211   2.263  30.291  1.00 25.15           O  
ATOM    843  N   SER H 112      16.602   3.372  28.420  1.00 19.65           N  
ATOM    844  CA  SER H 112      16.804   2.215  27.598  1.00 22.13           C  
ATOM    845  CB  SER H 112      16.377   2.417  26.133  1.00 27.70           C  
ATOM    846  OG  SER H 112      17.134   3.463  25.542  1.00 22.33           O  
ATOM    847  C   SER H 112      18.273   1.935  27.635  1.00 37.28           C  
ATOM    848  O   SER H 112      19.074   2.831  27.901  1.00 35.93           O  
ATOM    849  N   GLY H 113      18.665   0.681  27.343  1.00 47.80           N  
ATOM    850  CA  GLY H 113      20.028   0.254  27.493  1.00 47.07           C  
ATOM    851  C   GLY H 113      20.907   0.961  26.514  1.00 45.89           C  
ATOM    852  O   GLY H 113      20.456   1.699  25.640  1.00 45.68           O  
ATOM    853  N   PRO H 114      22.185   0.751  26.698  1.00 46.21           N  
ATOM    854  CA  PRO H 114      23.190   1.330  25.850  1.00 47.08           C  
ATOM    855  CD  PRO H 114      22.720   0.352  27.988  1.00 51.31           C  
ATOM    856  CB  PRO H 114      24.509   1.230  26.619  1.00 48.68           C  
ATOM    857  CG  PRO H 114      24.230   0.209  27.737  1.00 53.28           C  
ATOM    858  C   PRO H 114      23.209   0.642  24.531  1.00 51.20           C  
ATOM    859  O   PRO H 114      22.772  -0.506  24.448  1.00 51.65           O  
ATOM    860  N   GLY H 115      23.703   1.320  23.482  1.00 42.96           N  
ATOM    861  CA  GLY H 115      23.713   0.666  22.212  1.00 40.93           C  
ATOM    862  C   GLY H 115      24.646   1.391  21.306  1.00 37.96           C  
ATOM    863  O   GLY H 115      25.222   2.420  21.659  1.00 40.08           O  
ATOM    864  N   VAL H 116      24.829   0.838  20.096  1.00 35.44           N  
ATOM    865  CA  VAL H 116      25.665   1.481  19.133  1.00 37.99           C  
ATOM    866  CB  VAL H 116      26.743   0.596  18.578  1.00 45.03           C  
ATOM    867  CG1 VAL H 116      27.486   1.363  17.470  1.00 44.90           C  
ATOM    868  CG2 VAL H 116      27.650   0.160  19.740  1.00 48.16           C  
ATOM    869  C   VAL H 116      24.765   1.879  18.012  1.00 42.67           C  
ATOM    870  O   VAL H 116      23.835   1.153  17.662  1.00 47.49           O  
ATOM    871  N   VAL H 117      24.996   3.080  17.450  1.00 35.24           N  
ATOM    872  CA  VAL H 117      24.176   3.514  16.361  1.00 35.22           C  
ATOM    873  CB  VAL H 117      23.388   4.755  16.669  1.00 35.85           C  
ATOM    874  CG1 VAL H 117      24.358   5.943  16.777  1.00 39.49           C  
ATOM    875  CG2 VAL H 117      22.289   4.920  15.609  1.00 35.99           C  
ATOM    876  C   VAL H 117      25.092   3.805  15.217  1.00 40.22           C  
ATOM    877  O   VAL H 117      26.183   4.344  15.403  1.00 43.99           O  
ATOM    878  N   LYS H 118      24.673   3.431  13.994  1.00 41.68           N  
ATOM    879  CA  LYS H 118      25.511   3.657  12.854  1.00 44.73           C  
ATOM    880  CB  LYS H 118      25.037   2.949  11.573  1.00 45.78           C  
ATOM    881  CG  LYS H 118      25.107   1.423  11.619  1.00 54.19           C  
ATOM    882  CD  LYS H 118      24.355   0.768  10.458  1.00 56.29           C  
ATOM    883  CE  LYS H 118      24.786   1.294   9.088  1.00 58.33           C  
ATOM    884  NZ  LYS H 118      23.947   0.697   8.024  1.00 57.82           N1+
ATOM    885  C   LYS H 118      25.489   5.117  12.569  1.00 45.97           C  
ATOM    886  O   LYS H 118      24.451   5.768  12.671  1.00 41.89           O  
ATOM    887  N   SER H 119      26.649   5.668  12.174  1.00 43.76           N  
ATOM    888  CA  SER H 119      26.706   7.073  11.931  1.00 45.07           C  
ATOM    889  CB  SER H 119      28.094   7.561  11.488  1.00 57.00           C  
ATOM    890  OG  SER H 119      28.072   8.963  11.274  1.00 63.32           O  
ATOM    891  C   SER H 119      25.722   7.395  10.851  1.00 43.99           C  
ATOM    892  O   SER H 119      25.480   6.586   9.958  1.00 46.49           O  
ATOM    893  N   SER H 120      25.164   8.622  10.924  1.00 46.47           N  
ATOM    894  CA  SER H 120      24.182   9.221  10.055  1.00 42.07           C  
ATOM    895  CB  SER H 120      24.493   9.087   8.550  1.00 48.12           C  
ATOM    896  OG  SER H 120      24.187   7.782   8.081  1.00 52.68           O  
ATOM    897  C   SER H 120      22.812   8.649  10.288  1.00 48.42           C  
ATOM    898  O   SER H 120      21.858   9.041   9.617  1.00 43.14           O  
ATOM    899  N   GLU H 121      22.661   7.746  11.275  1.00 39.10           N  
ATOM    900  CA  GLU H 121      21.383   7.165  11.594  1.00 39.42           C  
ATOM    901  CB  GLU H 121      21.477   5.716  12.107  1.00 38.15           C  
ATOM    902  CG  GLU H 121      21.941   4.706  11.056  1.00 45.83           C  
ATOM    903  CD  GLU H 121      20.770   4.400  10.133  1.00 54.12           C  
ATOM    904  OE1 GLU H 121      20.115   5.368   9.662  1.00 62.01           O  
ATOM    905  OE2 GLU H 121      20.511   3.192   9.892  1.00 63.81           O1-
ATOM    906  C   GLU H 121      20.781   7.978  12.699  1.00 33.68           C  
ATOM    907  O   GLU H 121      21.379   8.947  13.166  1.00 32.94           O  
ATOM    908  N   THR H 122      19.553   7.620  13.135  1.00 31.12           N  
ATOM    909  CA  THR H 122      18.936   8.377  14.186  1.00 28.49           C  
ATOM    910  CB  THR H 122      17.476   8.648  13.964  1.00 29.53           C  
ATOM    911  OG1 THR H 122      17.286   9.381  12.762  1.00 32.80           O  
ATOM    912  CG2 THR H 122      16.942   9.445  15.168  1.00 28.23           C  
ATOM    913  C   THR H 122      19.059   7.628  15.479  1.00 26.53           C  
ATOM    914  O   THR H 122      18.794   6.429  15.554  1.00 28.50           O  
ATOM    915  N   LEU H 123      19.503   8.340  16.536  1.00 24.92           N  
ATOM    916  CA  LEU H 123      19.632   7.778  17.848  1.00 25.95           C  
ATOM    917  CB  LEU H 123      20.563   8.603  18.753  1.00 25.65           C  
ATOM    918  CG  LEU H 123      20.739   8.042  20.176  1.00 36.34           C  
ATOM    919  CD1 LEU H 123      21.557   6.743  20.182  1.00 38.04           C  
ATOM    920  CD2 LEU H 123      21.312   9.108  21.121  1.00 38.58           C  
ATOM    921  C   LEU H 123      18.271   7.810  18.473  1.00 25.36           C  
ATOM    922  O   LEU H 123      17.562   8.810  18.364  1.00 23.48           O  
ATOM    923  N   SER H 124      17.860   6.709  19.137  1.00 21.78           N  
ATOM    924  CA  SER H 124      16.567   6.711  19.762  1.00 24.17           C  
ATOM    925  CB  SER H 124      15.521   5.866  19.013  1.00 27.64           C  
ATOM    926  OG  SER H 124      14.269   5.916  19.682  1.00 33.56           O  
ATOM    927  C   SER H 124      16.706   6.131  21.133  1.00 22.12           C  
ATOM    928  O   SER H 124      17.215   5.027  21.305  1.00 25.68           O  
ATOM    929  N   LEU H 125      16.241   6.877  22.156  1.00 17.89           N  
ATOM    930  CA  LEU H 125      16.323   6.433  23.517  1.00 17.38           C  
ATOM    931  CB  LEU H 125      17.343   7.220  24.355  1.00 16.58           C  
ATOM    932  CG  LEU H 125      18.807   6.976  23.944  1.00 22.03           C  
ATOM    933  CD1 LEU H 125      19.770   7.793  24.820  1.00 22.05           C  
ATOM    934  CD2 LEU H 125      19.146   5.476  23.959  1.00 25.23           C  
ATOM    935  C   LEU H 125      14.989   6.650  24.150  1.00 19.93           C  
ATOM    936  O   LEU H 125      14.194   7.467  23.688  1.00 18.23           O  
ATOM    937  N   THR H 126      14.700   5.886  25.222  1.00 16.80           N  
ATOM    938  CA  THR H 126      13.456   6.041  25.918  1.00 16.68           C  
ATOM    939  CB  THR H 126      12.509   4.910  25.671  1.00 21.95           C  
ATOM    940  OG1 THR H 126      13.071   3.698  26.152  1.00 22.94           O  
ATOM    941  CG2 THR H 126      12.246   4.806  24.160  1.00 18.68           C  
ATOM    942  C   THR H 126      13.750   6.037  27.383  1.00 18.11           C  
ATOM    943  O   THR H 126      14.756   5.484  27.825  1.00 17.81           O  
ATOM    944  N   CYS H 127      12.876   6.686  28.179  1.00 15.51           N  
ATOM    945  CA  CYS H 127      13.040   6.693  29.605  1.00 16.29           C  
ATOM    946  CB  CYS H 127      13.570   8.050  30.138  1.00 16.43           C  
ATOM    947  SG  CYS H 127      13.953   8.078  31.921  1.00 22.74           S  
ATOM    948  C   CYS H 127      11.691   6.393  30.184  1.00 17.07           C  
ATOM    949  O   CYS H 127      10.688   6.987  29.792  1.00 19.99           O  
ATOM    950  N   THR H 128      11.632   5.438  31.136  1.00 17.72           N  
ATOM    951  CA  THR H 128      10.383   5.038  31.719  1.00 19.86           C  
ATOM    952  CB  THR H 128      10.255   3.550  31.855  1.00 29.43           C  
ATOM    953  OG1 THR H 128      10.387   2.933  30.583  1.00 29.23           O  
ATOM    954  CG2 THR H 128       8.880   3.222  32.460  1.00 33.39           C  
ATOM    955  C   THR H 128      10.331   5.618  33.093  1.00 21.47           C  
ATOM    956  O   THR H 128      11.327   5.617  33.813  1.00 23.76           O  
ATOM    957  N   VAL H 129       9.152   6.139  33.487  1.00 20.06           N  
ATOM    958  CA  VAL H 129       9.013   6.773  34.766  1.00 22.09           C  
ATOM    959  CB  VAL H 129       8.296   8.091  34.683  1.00 24.41           C  
ATOM    960  CG1 VAL H 129       8.169   8.680  36.096  1.00 27.14           C  
ATOM    961  CG2 VAL H 129       9.042   8.996  33.691  1.00 25.46           C  
ATOM    962  C   VAL H 129       8.188   5.902  35.656  1.00 25.76           C  
ATOM    963  O   VAL H 129       7.167   5.360  35.240  1.00 26.92           O  
ATOM    964  N   SER H 130       8.634   5.736  36.920  1.00 28.69           N  
ATOM    965  CA  SER H 130       7.877   4.958  37.855  1.00 31.61           C  
ATOM    966  CB  SER H 130       8.588   3.663  38.279  1.00 39.03           C  
ATOM    967  OG  SER H 130       8.794   2.833  37.146  1.00 47.79           O  
ATOM    968  C   SER H 130       7.703   5.795  39.084  1.00 39.42           C  
ATOM    969  O   SER H 130       8.663   6.363  39.606  1.00 41.00           O  
ATOM    970  N   GLY H 131       6.461   5.846  39.603  1.00 52.41           N  
ATOM    971  CA  GLY H 131       6.173   6.571  40.805  1.00 55.55           C  
ATOM    972  C   GLY H 131       5.820   7.970  40.429  1.00 56.92           C  
ATOM    973  O   GLY H 131       6.262   8.479  39.400  1.00 54.37           O  
ATOM    974  N   GLY H 132       5.003   8.631  41.270  1.00 56.28           N  
ATOM    975  CA  GLY H 132       4.661  10.008  41.051  1.00 56.25           C  
ATOM    976  C   GLY H 132       3.727  10.120  39.887  1.00 59.16           C  
ATOM    977  O   GLY H 132       3.087   9.153  39.477  1.00 61.13           O  
ATOM    978  N   SER H 133       3.629  11.346  39.330  1.00 58.35           N  
ATOM    979  CA  SER H 133       2.773  11.600  38.206  1.00 56.85           C  
ATOM    980  CB  SER H 133       1.648  12.605  38.492  1.00 60.01           C  
ATOM    981  OG  SER H 133       2.194  13.891  38.749  1.00 62.97           O  
ATOM    982  C   SER H 133       3.612  12.181  37.106  1.00 54.20           C  
ATOM    983  O   SER H 133       4.747  12.601  37.316  1.00 55.58           O  
ATOM    984  N   MET H 134       3.079  12.133  35.873  1.00 53.65           N  
ATOM    985  CA  MET H 134       3.705  12.675  34.699  1.00 52.36           C  
ATOM    986  CB  MET H 134       3.083  12.167  33.388  1.00 55.07           C  
ATOM    987  CG  MET H 134       3.340  10.675  33.168  1.00 30.68           C  
ATOM    988  SD  MET H 134       5.098  10.228  33.021  1.00 20.87           S  
ATOM    989  CE  MET H 134       5.302  10.836  31.322  1.00 41.35           C  
ATOM    990  C   MET H 134       3.636  14.172  34.717  1.00 51.76           C  
ATOM    991  O   MET H 134       4.449  14.834  34.077  1.00 51.62           O  
ATOM    992  N   GLY H 135       2.624  14.744  35.396  1.00 54.23           N  
ATOM    993  CA  GLY H 135       2.439  16.170  35.383  1.00 55.13           C  
ATOM    994  C   GLY H 135       3.402  16.857  36.309  1.00 54.26           C  
ATOM    995  O   GLY H 135       4.153  16.225  37.048  1.00 52.81           O  
ATOM    996  N   GLY H 136       3.416  18.206  36.227  1.00 52.02           N  
ATOM    997  CA  GLY H 136       4.151  19.069  37.112  1.00 51.28           C  
ATOM    998  C   GLY H 136       5.627  18.917  36.912  1.00 49.71           C  
ATOM    999  O   GLY H 136       6.405  19.321  37.777  1.00 48.91           O  
ATOM   1000  N   THR H 137       6.069  18.353  35.773  1.00 46.81           N  
ATOM   1001  CA  THR H 137       7.483  18.128  35.671  1.00 43.93           C  
ATOM   1002  CB  THR H 137       7.850  16.717  36.034  1.00 43.97           C  
ATOM   1003  OG1 THR H 137       7.421  16.432  37.358  1.00 18.64           O  
ATOM   1004  CG2 THR H 137       9.374  16.531  35.919  1.00 14.78           C  
ATOM   1005  C   THR H 137       7.963  18.362  34.272  1.00 42.97           C  
ATOM   1006  O   THR H 137       7.209  18.235  33.307  1.00 44.14           O  
ATOM   1007  N   TYR H 138       9.262  18.719  34.141  1.00 16.96           N  
ATOM   1008  CA  TYR H 138       9.850  18.842  32.842  1.00 15.72           C  
ATOM   1009  CB  TYR H 138      10.789  20.049  32.655  1.00 16.09           C  
ATOM   1010  CG  TYR H 138      10.024  21.319  32.825  1.00 19.51           C  
ATOM   1011  CD1 TYR H 138       8.968  21.624  31.998  1.00 23.72           C  
ATOM   1012  CD2 TYR H 138      10.403  22.228  33.785  1.00 24.01           C  
ATOM   1013  CE1 TYR H 138       8.276  22.803  32.153  1.00 23.10           C  
ATOM   1014  CE2 TYR H 138       9.718  23.408  33.944  1.00 24.48           C  
ATOM   1015  CZ  TYR H 138       8.651  23.694  33.129  1.00 27.98           C  
ATOM   1016  OH  TYR H 138       7.951  24.906  33.296  1.00 34.13           O  
ATOM   1017  C   TYR H 138      10.709  17.625  32.711  1.00 15.43           C  
ATOM   1018  O   TYR H 138      11.711  17.484  33.411  1.00 17.85           O  
ATOM   1019  N   TRP H 139      10.322  16.697  31.815  1.00 14.66           N  
ATOM   1020  CA  TRP H 139      11.067  15.481  31.650  1.00 14.74           C  
ATOM   1021  CB  TRP H 139      10.211  14.388  31.003  1.00 14.88           C  
ATOM   1022  CG  TRP H 139       8.970  14.179  31.835  1.00 17.00           C  
ATOM   1023  CD2 TRP H 139       8.948  13.509  33.105  1.00 14.84           C  
ATOM   1024  CD1 TRP H 139       7.701  14.632  31.615  1.00 18.38           C  
ATOM   1025  NE1 TRP H 139       6.890  14.288  32.671  1.00 21.99           N  
ATOM   1026  CE2 TRP H 139       7.644  13.596  33.596  1.00 17.68           C  
ATOM   1027  CE3 TRP H 139       9.936  12.882  33.811  1.00 16.08           C  
ATOM   1028  CZ2 TRP H 139       7.307  13.057  34.805  1.00 21.89           C  
ATOM   1029  CZ3 TRP H 139       9.588  12.330  35.024  1.00 19.23           C  
ATOM   1030  CH2 TRP H 139       8.300  12.415  35.512  1.00 20.06           C  
ATOM   1031  C   TRP H 139      12.220  15.829  30.764  1.00 13.18           C  
ATOM   1032  O   TRP H 139      12.025  16.319  29.652  1.00 14.28           O  
ATOM   1033  N   SER H 140      13.459  15.541  31.218  1.00 12.18           N  
ATOM   1034  CA  SER H 140      14.580  16.080  30.501  1.00 11.86           C  
ATOM   1035  CB  SER H 140      15.355  17.131  31.314  1.00 15.52           C  
ATOM   1036  OG  SER H 140      14.499  18.210  31.659  1.00 17.51           O  
ATOM   1037  C   SER H 140      15.582  15.042  30.104  1.00 12.61           C  
ATOM   1038  O   SER H 140      15.615  13.926  30.623  1.00 13.27           O  
ATOM   1039  N   TRP H 141      16.423  15.425  29.117  1.00 12.02           N  
ATOM   1040  CA  TRP H 141      17.494  14.595  28.644  1.00 12.49           C  
ATOM   1041  CB  TRP H 141      17.303  14.101  27.200  1.00 13.06           C  
ATOM   1042  CG  TRP H 141      16.152  13.141  27.019  1.00 12.94           C  
ATOM   1043  CD2 TRP H 141      16.244  11.727  27.238  1.00 14.29           C  
ATOM   1044  CD1 TRP H 141      14.866  13.393  26.644  1.00 13.31           C  
ATOM   1045  NE1 TRP H 141      14.148  12.220  26.615  1.00 12.90           N  
ATOM   1046  CE2 TRP H 141      14.986  11.187  26.978  1.00 15.43           C  
ATOM   1047  CE3 TRP H 141      17.290  10.943  27.624  1.00 14.69           C  
ATOM   1048  CZ2 TRP H 141      14.757   9.846  27.102  1.00 14.76           C  
ATOM   1049  CZ3 TRP H 141      17.057   9.593  27.747  1.00 15.89           C  
ATOM   1050  CH2 TRP H 141      15.814   9.054  27.491  1.00 19.57           C  
ATOM   1051  C   TRP H 141      18.749  15.416  28.662  1.00 14.37           C  
ATOM   1052  O   TRP H 141      18.728  16.609  28.359  1.00 14.18           O  
ATOM   1053  N   LEU H 142      19.878  14.789  29.058  1.00 14.38           N  
ATOM   1054  CA  LEU H 142      21.158  15.443  29.066  1.00 13.53           C  
ATOM   1055  CB  LEU H 142      21.612  15.948  30.447  1.00 13.50           C  
ATOM   1056  CG  LEU H 142      20.687  17.008  31.070  1.00 13.87           C  
ATOM   1057  CD1 LEU H 142      19.355  16.397  31.531  1.00 15.76           C  
ATOM   1058  CD2 LEU H 142      21.404  17.787  32.183  1.00 14.53           C  
ATOM   1059  C   LEU H 142      22.173  14.433  28.615  1.00 14.10           C  
ATOM   1060  O   LEU H 142      21.871  13.244  28.529  1.00 15.65           O  
ATOM   1061  N   ARG H 143      23.401  14.885  28.269  1.00 15.16           N  
ATOM   1062  CA  ARG H 143      24.407  13.935  27.878  1.00 20.10           C  
ATOM   1063  CB  ARG H 143      24.531  13.739  26.352  1.00 17.89           C  
ATOM   1064  CG  ARG H 143      24.924  14.981  25.546  1.00 25.02           C  
ATOM   1065  CD  ARG H 143      24.931  14.714  24.034  1.00 22.07           C  
ATOM   1066  NE  ARG H 143      25.364  15.955  23.330  1.00 23.26           N  
ATOM   1067  CZ  ARG H 143      25.391  15.989  21.963  1.00 26.65           C  
ATOM   1068  NH1 ARG H 143      24.959  14.911  21.246  1.00 24.90           N1+
ATOM   1069  NH2 ARG H 143      25.844  17.102  21.314  1.00 31.77           N  
ATOM   1070  C   ARG H 143      25.732  14.384  28.410  1.00 21.44           C  
ATOM   1071  O   ARG H 143      25.936  15.562  28.702  1.00 20.21           O  
ATOM   1072  N   LEU H 144      26.664  13.423  28.581  1.00 20.84           N  
ATOM   1073  CA  LEU H 144      27.966  13.718  29.106  1.00 22.13           C  
ATOM   1074  CB  LEU H 144      28.157  13.168  30.531  1.00 21.19           C  
ATOM   1075  CG  LEU H 144      29.541  13.462  31.141  1.00 33.97           C  
ATOM   1076  CD1 LEU H 144      29.775  14.970  31.331  1.00 35.82           C  
ATOM   1077  CD2 LEU H 144      29.751  12.650  32.432  1.00 36.88           C  
ATOM   1078  C   LEU H 144      28.999  13.075  28.229  1.00 27.33           C  
ATOM   1079  O   LEU H 144      28.929  11.879  27.952  1.00 26.18           O  
ATOM   1080  N   SER H 145      29.993  13.865  27.766  1.00 32.67           N  
ATOM   1081  CA  SER H 145      31.048  13.326  26.947  1.00 38.35           C  
ATOM   1082  CB  SER H 145      30.861  13.601  25.445  1.00 42.76           C  
ATOM   1083  OG  SER H 145      30.901  14.998  25.189  1.00 45.32           O  
ATOM   1084  C   SER H 145      32.330  13.981  27.357  1.00 38.69           C  
ATOM   1085  O   SER H 145      32.340  15.099  27.863  1.00 37.54           O  
ATOM   1086  N   PRO H 146      33.422  13.293  27.186  1.00 44.50           N  
ATOM   1087  CA  PRO H 146      34.705  13.825  27.552  1.00 46.90           C  
ATOM   1088  CD  PRO H 146      33.529  12.259  26.171  1.00 49.99           C  
ATOM   1089  CB  PRO H 146      35.716  12.787  27.076  1.00 53.38           C  
ATOM   1090  CG  PRO H 146      35.030  12.184  25.836  1.00 55.14           C  
ATOM   1091  C   PRO H 146      34.969  15.155  26.914  1.00 43.24           C  
ATOM   1092  O   PRO H 146      35.403  16.069  27.613  1.00 52.68           O  
ATOM   1093  N   GLY H 147      34.743  15.287  25.592  1.00 47.31           N  
ATOM   1094  CA  GLY H 147      35.072  16.521  24.935  1.00 53.48           C  
ATOM   1095  C   GLY H 147      34.173  17.649  25.357  1.00 57.57           C  
ATOM   1096  O   GLY H 147      34.639  18.741  25.681  1.00 65.10           O  
ATOM   1097  N   LYS H 148      32.852  17.396  25.300  1.00 59.24           N  
ATOM   1098  CA  LYS H 148      31.757  18.304  25.546  1.00 57.60           C  
ATOM   1099  CB  LYS H 148      30.433  17.754  24.994  1.00 58.46           C  
ATOM   1100  CG  LYS H 148      30.353  17.678  23.472  1.00 63.95           C  
ATOM   1101  CD  LYS H 148      30.350  19.045  22.793  1.00 61.11           C  
ATOM   1102  CE  LYS H 148      30.026  18.965  21.303  1.00 59.46           C  
ATOM   1103  NZ  LYS H 148      29.795  20.323  20.763  1.00 57.53           N1+
ATOM   1104  C   LYS H 148      31.481  18.593  26.988  1.00 50.61           C  
ATOM   1105  O   LYS H 148      31.007  19.675  27.324  1.00 54.89           O  
ATOM   1106  N   GLY H 149      31.693  17.621  27.885  1.00 44.49           N  
ATOM   1107  CA  GLY H 149      31.307  17.821  29.248  1.00 35.34           C  
ATOM   1108  C   GLY H 149      29.846  17.491  29.351  1.00 27.72           C  
ATOM   1109  O   GLY H 149      29.311  16.728  28.545  1.00 30.55           O  
ATOM   1110  N   LEU H 150      29.164  18.071  30.358  1.00 26.51           N  
ATOM   1111  CA  LEU H 150      27.781  17.796  30.622  1.00 21.65           C  
ATOM   1112  CB  LEU H 150      27.481  17.866  32.134  1.00 26.51           C  
ATOM   1113  CG  LEU H 150      26.033  17.563  32.539  1.00 21.17           C  
ATOM   1114  CD1 LEU H 150      25.621  16.142  32.116  1.00 24.03           C  
ATOM   1115  CD2 LEU H 150      25.834  17.805  34.044  1.00 26.42           C  
ATOM   1116  C   LEU H 150      26.959  18.818  29.894  1.00 20.80           C  
ATOM   1117  O   LEU H 150      27.209  20.019  30.000  1.00 19.85           O  
ATOM   1118  N   GLU H 151      25.955  18.356  29.114  1.00 19.81           N  
ATOM   1119  CA  GLU H 151      25.156  19.251  28.324  1.00 21.00           C  
ATOM   1120  CB  GLU H 151      25.469  19.163  26.823  1.00 22.86           C  
ATOM   1121  CG  GLU H 151      26.884  19.617  26.460  1.00 34.87           C  
ATOM   1122  CD  GLU H 151      27.137  19.225  25.010  1.00 42.56           C  
ATOM   1123  OE1 GLU H 151      26.957  18.020  24.694  1.00 43.83           O  
ATOM   1124  OE2 GLU H 151      27.509  20.116  24.203  1.00 44.46           O1-
ATOM   1125  C   GLU H 151      23.706  18.900  28.475  1.00 18.88           C  
ATOM   1126  O   GLU H 151      23.338  17.732  28.596  1.00 17.26           O  
ATOM   1127  N   TRP H 152      22.842  19.933  28.464  1.00 15.74           N  
ATOM   1128  CA  TRP H 152      21.421  19.735  28.551  1.00 15.10           C  
ATOM   1129  CB  TRP H 152      20.712  20.880  29.295  1.00 16.48           C  
ATOM   1130  CG  TRP H 152      19.209  20.839  29.231  1.00 13.94           C  
ATOM   1131  CD2 TRP H 152      18.436  21.715  28.397  1.00 14.14           C  
ATOM   1132  CD1 TRP H 152      18.317  20.058  29.904  1.00 15.42           C  
ATOM   1133  NE1 TRP H 152      17.035  20.390  29.540  1.00 17.40           N  
ATOM   1134  CE2 TRP H 152      17.092  21.411  28.614  1.00 14.24           C  
ATOM   1135  CE3 TRP H 152      18.815  22.694  27.524  1.00 16.84           C  
ATOM   1136  CZ2 TRP H 152      16.102  22.086  27.958  1.00 17.18           C  
ATOM   1137  CZ3 TRP H 152      17.815  23.371  26.863  1.00 21.44           C  
ATOM   1138  CH2 TRP H 152      16.484  23.072  27.076  1.00 22.80           C  
ATOM   1139  C   TRP H 152      20.884  19.694  27.152  1.00 15.56           C  
ATOM   1140  O   TRP H 152      21.183  20.573  26.349  1.00 17.59           O  
ATOM   1141  N   ILE H 153      20.190  18.590  26.795  1.00 14.43           N  
ATOM   1142  CA  ILE H 153      19.578  18.401  25.506  1.00 15.33           C  
ATOM   1143  CB  ILE H 153      19.398  16.946  25.187  1.00 14.33           C  
ATOM   1144  CG1 ILE H 153      20.772  16.254  25.140  1.00 16.38           C  
ATOM   1145  CG2 ILE H 153      18.595  16.830  23.880  1.00 15.66           C  
ATOM   1146  CD1 ILE H 153      20.694  14.728  25.117  1.00 14.91           C  
ATOM   1147  C   ILE H 153      18.242  19.075  25.339  1.00 15.14           C  
ATOM   1148  O   ILE H 153      18.033  19.815  24.378  1.00 15.98           O  
ATOM   1149  N   GLY H 154      17.292  18.841  26.275  1.00 13.35           N  
ATOM   1150  CA  GLY H 154      15.976  19.405  26.117  1.00 14.53           C  
ATOM   1151  C   GLY H 154      15.047  18.781  27.116  1.00 15.32           C  
ATOM   1152  O   GLY H 154      15.418  17.844  27.821  1.00 13.01           O  
ATOM   1153  N   TYR H 155      13.811  19.323  27.229  1.00 13.60           N  
ATOM   1154  CA  TYR H 155      12.842  18.742  28.116  1.00 12.56           C  
ATOM   1155  CB  TYR H 155      12.842  19.291  29.562  1.00 12.53           C  
ATOM   1156  CG  TYR H 155      12.504  20.743  29.617  1.00 14.19           C  
ATOM   1157  CD1 TYR H 155      11.210  21.172  29.434  1.00 18.47           C  
ATOM   1158  CD2 TYR H 155      13.480  21.676  29.892  1.00 18.84           C  
ATOM   1159  CE1 TYR H 155      10.900  22.511  29.501  1.00 21.42           C  
ATOM   1160  CE2 TYR H 155      13.177  23.016  29.962  1.00 21.87           C  
ATOM   1161  CZ  TYR H 155      11.885  23.434  29.762  1.00 21.69           C  
ATOM   1162  OH  TYR H 155      11.568  24.808  29.833  1.00 30.86           O  
ATOM   1163  C   TYR H 155      11.467  18.880  27.534  1.00 16.54           C  
ATOM   1164  O   TYR H 155      11.254  19.616  26.571  1.00 17.50           O  
ATOM   1165  N   ILE H 156      10.505  18.116  28.102  1.00 15.49           N  
ATOM   1166  CA  ILE H 156       9.140  18.116  27.654  1.00 14.65           C  
ATOM   1167  CB  ILE H 156       8.728  16.830  27.009  1.00 16.51           C  
ATOM   1168  CG1 ILE H 156       8.858  15.702  28.036  1.00 16.22           C  
ATOM   1169  CG2 ILE H 156       9.540  16.597  25.736  1.00 15.15           C  
ATOM   1170  CD1 ILE H 156       8.374  14.354  27.515  1.00 16.60           C  
ATOM   1171  C   ILE H 156       8.242  18.213  28.846  1.00 17.48           C  
ATOM   1172  O   ILE H 156       8.534  17.681  29.916  1.00 17.67           O  
ATOM   1173  N   PHE H 157       7.096  18.887  28.655  1.00 16.78           N  
ATOM   1174  CA  PHE H 157       6.087  19.079  29.652  1.00 17.98           C  
ATOM   1175  CB  PHE H 157       5.590  20.537  29.604  1.00 21.92           C  
ATOM   1176  CG  PHE H 157       4.794  20.918  30.802  1.00 26.26           C  
ATOM   1177  CD1 PHE H 157       5.358  20.877  32.057  1.00 27.69           C  
ATOM   1178  CD2 PHE H 157       3.509  21.383  30.661  1.00 29.37           C  
ATOM   1179  CE1 PHE H 157       4.630  21.253  33.161  1.00 25.13           C  
ATOM   1180  CE2 PHE H 157       2.779  21.762  31.763  1.00 34.17           C  
ATOM   1181  CZ  PHE H 157       3.338  21.693  33.017  1.00 32.36           C  
ATOM   1182  C   PHE H 157       4.993  18.124  29.261  1.00 23.54           C  
ATOM   1183  O   PHE H 157       4.953  17.658  28.124  1.00 26.04           O  
ATOM   1184  N   HIS H 158       4.087  17.763  30.196  1.00 21.72           N  
ATOM   1185  CA  HIS H 158       3.104  16.738  29.935  1.00 24.89           C  
ATOM   1186  ND1 HIS H 158       0.157  17.826  31.278  1.00 35.21           N  
ATOM   1187  CG  HIS H 158       1.420  17.489  31.712  1.00 30.54           C  
ATOM   1188  CB  HIS H 158       2.238  16.364  31.154  1.00 26.77           C  
ATOM   1189  NE2 HIS H 158       0.661  19.238  32.918  1.00 34.98           N  
ATOM   1190  CD2 HIS H 158       1.712  18.362  32.713  1.00 31.77           C  
ATOM   1191  CE1 HIS H 158      -0.249  18.878  32.034  1.00 37.43           C  
ATOM   1192  C   HIS H 158       2.214  17.146  28.803  1.00 28.22           C  
ATOM   1193  O   HIS H 158       1.664  16.297  28.100  1.00 32.32           O  
ATOM   1194  N   THR H 159       2.039  18.465  28.617  1.00 25.42           N  
ATOM   1195  CA  THR H 159       1.227  19.010  27.567  1.00 26.95           C  
ATOM   1196  CB  THR H 159       1.123  20.512  27.600  1.00 26.45           C  
ATOM   1197  OG1 THR H 159       2.396  21.106  27.400  1.00 26.24           O  
ATOM   1198  CG2 THR H 159       0.554  20.941  28.963  1.00 27.84           C  
ATOM   1199  C   THR H 159       1.835  18.633  26.249  1.00 25.04           C  
ATOM   1200  O   THR H 159       1.130  18.524  25.247  1.00 25.22           O  
ATOM   1201  N   GLY H 160       3.168  18.434  26.202  1.00 24.93           N  
ATOM   1202  CA  GLY H 160       3.791  18.095  24.954  1.00 24.89           C  
ATOM   1203  C   GLY H 160       4.674  19.228  24.529  1.00 24.53           C  
ATOM   1204  O   GLY H 160       5.427  19.099  23.565  1.00 24.73           O  
ATOM   1205  N   HIS H 161       4.606  20.371  25.239  1.00 24.38           N  
ATOM   1206  CA  HIS H 161       5.461  21.480  24.925  1.00 23.72           C  
ATOM   1207  ND1 HIS H 161       7.364  23.887  26.404  1.00  0.00           N  
ATOM   1208  CG  HIS H 161       6.255  23.783  25.593  1.00 35.66           C  
ATOM   1209  CB  HIS H 161       5.195  22.734  25.773  1.00 25.80           C  
ATOM   1210  NE2 HIS H 161       7.540  25.498  24.883  1.00  0.00           N  
ATOM   1211  CD2 HIS H 161       6.378  24.775  24.669  1.00  0.00           C  
ATOM   1212  CE1 HIS H 161       8.098  24.928  25.935  1.00  0.00           C  
ATOM   1213  C   HIS H 161       6.870  21.073  25.194  1.00 23.59           C  
ATOM   1214  O   HIS H 161       7.151  20.396  26.181  1.00 18.56           O  
ATOM   1215  N   THR H 162       7.802  21.482  24.308  1.00 20.68           N  
ATOM   1216  CA  THR H 162       9.168  21.104  24.514  1.00 18.38           C  
ATOM   1217  CB  THR H 162       9.672  20.085  23.532  1.00 18.24           C  
ATOM   1218  OG1 THR H 162       9.576  20.596  22.211  1.00 22.89           O  
ATOM   1219  CG2 THR H 162       8.842  18.798  23.676  1.00 20.07           C  
ATOM   1220  C   THR H 162      10.051  22.306  24.410  1.00 19.64           C  
ATOM   1221  O   THR H 162       9.675  23.340  23.855  1.00 22.72           O  
ATOM   1222  N   ASN H 163      11.253  22.184  25.011  1.00 18.73           N  
ATOM   1223  CA  ASN H 163      12.277  23.190  24.988  1.00 19.85           C  
ATOM   1224  CB  ASN H 163      12.498  23.819  26.376  1.00 18.48           C  
ATOM   1225  CG  ASN H 163      13.476  24.979  26.265  1.00 26.91           C  
ATOM   1226  OD1 ASN H 163      14.141  25.151  25.245  1.00 32.85           O  
ATOM   1227  ND2 ASN H 163      13.580  25.794  27.348  1.00 33.31           N  
ATOM   1228  C   ASN H 163      13.539  22.468  24.611  1.00 20.18           C  
ATOM   1229  O   ASN H 163      13.908  21.486  25.255  1.00 20.06           O  
ATOM   1230  N   TYR H 164      14.252  22.938  23.565  1.00 18.64           N  
ATOM   1231  CA  TYR H 164      15.429  22.226  23.149  1.00 19.51           C  
ATOM   1232  CB  TYR H 164      15.372  21.688  21.704  1.00 21.29           C  
ATOM   1233  CG  TYR H 164      14.235  20.735  21.538  1.00 20.56           C  
ATOM   1234  CD1 TYR H 164      14.226  19.522  22.188  1.00 21.22           C  
ATOM   1235  CD2 TYR H 164      13.190  21.043  20.695  1.00 23.17           C  
ATOM   1236  CE1 TYR H 164      13.182  18.644  22.018  1.00 21.17           C  
ATOM   1237  CE2 TYR H 164      12.142  20.168  20.520  1.00 21.77           C  
ATOM   1238  CZ  TYR H 164      12.135  18.966  21.188  1.00 17.80           C  
ATOM   1239  OH  TYR H 164      11.064  18.063  21.013  1.00 18.36           O  
ATOM   1240  C   TYR H 164      16.605  23.154  23.175  1.00 19.14           C  
ATOM   1241  O   TYR H 164      16.469  24.370  23.041  1.00 21.15           O  
ATOM   1242  N   ASN H 165      17.811  22.579  23.360  1.00 18.07           N  
ATOM   1243  CA  ASN H 165      19.019  23.355  23.359  1.00 21.74           C  
ATOM   1244  CB  ASN H 165      20.271  22.490  23.613  1.00 27.36           C  
ATOM   1245  CG  ASN H 165      21.531  23.347  23.704  1.00  0.00           C  
ATOM   1246  OD1 ASN H 165      21.545  24.525  23.354  1.00  0.00           O  
ATOM   1247  ND2 ASN H 165      22.638  22.721  24.188  1.00  0.00           N  
ATOM   1248  C   ASN H 165      19.131  23.940  21.987  1.00 22.24           C  
ATOM   1249  O   ASN H 165      18.848  23.271  20.998  1.00 24.19           O  
ATOM   1250  N   PRO H 166      19.529  25.178  21.897  1.00 25.23           N  
ATOM   1251  CA  PRO H 166      19.625  25.804  20.610  1.00 25.95           C  
ATOM   1252  CD  PRO H 166      19.257  26.141  22.951  1.00 26.89           C  
ATOM   1253  CB  PRO H 166      19.865  27.287  20.890  1.00 29.43           C  
ATOM   1254  CG  PRO H 166      19.172  27.509  22.247  1.00 31.20           C  
ATOM   1255  C   PRO H 166      20.653  25.149  19.747  1.00 30.68           C  
ATOM   1256  O   PRO H 166      20.559  25.261  18.527  1.00 34.34           O  
ATOM   1257  N   SER H 167      21.647  24.475  20.350  1.00 32.85           N  
ATOM   1258  CA  SER H 167      22.685  23.861  19.578  1.00 39.79           C  
ATOM   1259  CB  SER H 167      23.779  23.244  20.466  1.00 44.64           C  
ATOM   1260  OG  SER H 167      24.389  24.261  21.248  1.00 56.22           O  
ATOM   1261  C   SER H 167      22.098  22.763  18.734  1.00 44.03           C  
ATOM   1262  O   SER H 167      22.405  22.650  17.549  1.00 42.24           O  
ATOM   1263  N   LEU H 168      21.266  21.912  19.362  1.00 29.92           N  
ATOM   1264  CA  LEU H 168      20.633  20.740  18.813  1.00 30.53           C  
ATOM   1265  CB  LEU H 168      20.189  19.747  19.896  1.00 25.67           C  
ATOM   1266  CG  LEU H 168      21.384  19.167  20.674  1.00 30.23           C  
ATOM   1267  CD1 LEU H 168      20.933  18.119  21.704  1.00 31.81           C  
ATOM   1268  CD2 LEU H 168      22.472  18.650  19.716  1.00 30.15           C  
ATOM   1269  C   LEU H 168      19.461  21.003  17.919  1.00 39.40           C  
ATOM   1270  O   LEU H 168      19.122  20.143  17.107  1.00 38.24           O  
ATOM   1271  N   GLU H 169      18.782  22.157  18.074  1.00 47.06           N  
ATOM   1272  CA  GLU H 169      17.544  22.437  17.393  1.00 54.35           C  
ATOM   1273  CB  GLU H 169      17.105  23.905  17.508  1.00 58.10           C  
ATOM   1274  CG  GLU H 169      15.751  24.185  16.854  1.00 60.47           C  
ATOM   1275  CD  GLU H 169      15.446  25.664  17.042  1.00 61.29           C  
ATOM   1276  OE1 GLU H 169      16.211  26.331  17.788  1.00  0.00           O  
ATOM   1277  OE2 GLU H 169      14.447  26.145  16.445  1.00  0.00           O1-
ATOM   1278  C   GLU H 169      17.614  22.095  15.936  1.00 49.74           C  
ATOM   1279  O   GLU H 169      18.578  22.411  15.241  1.00 46.61           O  
ATOM   1280  N   GLY H 170      16.550  21.405  15.468  1.00 42.25           N  
ATOM   1281  CA  GLY H 170      16.383  20.970  14.111  1.00 39.23           C  
ATOM   1282  C   GLY H 170      16.650  19.493  14.070  1.00 38.00           C  
ATOM   1283  O   GLY H 170      16.004  18.761  13.322  1.00 43.71           O  
ATOM   1284  N   ARG H 171      17.674  19.055  14.829  1.00 29.23           N  
ATOM   1285  CA  ARG H 171      18.120  17.694  14.984  1.00 35.64           C  
ATOM   1286  CB  ARG H 171      19.570  17.604  15.487  1.00 45.65           C  
ATOM   1287  CG  ARG H 171      20.637  17.982  14.463  1.00 41.40           C  
ATOM   1288  CD  ARG H 171      22.058  17.893  15.024  1.00 39.12           C  
ATOM   1289  NE  ARG H 171      22.116  16.679  15.887  1.00 41.65           N  
ATOM   1290  CZ  ARG H 171      23.313  16.111  16.222  1.00 36.74           C  
ATOM   1291  NH1 ARG H 171      24.484  16.618  15.742  1.00 36.85           N1+
ATOM   1292  NH2 ARG H 171      23.340  15.025  17.046  1.00 30.88           N  
ATOM   1293  C   ARG H 171      17.330  16.860  15.957  1.00 29.47           C  
ATOM   1294  O   ARG H 171      17.189  15.654  15.755  1.00 30.76           O  
ATOM   1295  N   VAL H 172      16.827  17.459  17.059  1.00 25.45           N  
ATOM   1296  CA  VAL H 172      16.325  16.645  18.138  1.00 22.41           C  
ATOM   1297  CB  VAL H 172      16.931  17.006  19.464  1.00 23.62           C  
ATOM   1298  CG1 VAL H 172      16.498  18.438  19.826  1.00 24.81           C  
ATOM   1299  CG2 VAL H 172      16.518  15.952  20.502  1.00 26.42           C  
ATOM   1300  C   VAL H 172      14.840  16.736  18.298  1.00 21.12           C  
ATOM   1301  O   VAL H 172      14.209  17.734  17.953  1.00 21.85           O  
ATOM   1302  N   SER H 173      14.242  15.645  18.826  1.00 18.61           N  
ATOM   1303  CA  SER H 173      12.830  15.626  19.073  1.00 17.99           C  
ATOM   1304  CB  SER H 173      12.028  14.955  17.941  1.00 25.36           C  
ATOM   1305  OG  SER H 173      10.642  14.955  18.248  1.00 25.60           O  
ATOM   1306  C   SER H 173      12.585  14.836  20.325  1.00 20.36           C  
ATOM   1307  O   SER H 173      13.215  13.803  20.554  1.00 18.51           O  
ATOM   1308  N   ILE H 174      11.660  15.320  21.184  1.00 16.37           N  
ATOM   1309  CA  ILE H 174      11.333  14.607  22.386  1.00 14.94           C  
ATOM   1310  CB  ILE H 174      11.789  15.285  23.645  1.00 13.98           C  
ATOM   1311  CG1 ILE H 174      13.316  15.481  23.634  1.00 13.51           C  
ATOM   1312  CG2 ILE H 174      11.316  14.428  24.829  1.00 18.40           C  
ATOM   1313  CD1 ILE H 174      13.815  16.405  24.744  1.00 13.55           C  
ATOM   1314  C   ILE H 174       9.841  14.491  22.439  1.00 16.48           C  
ATOM   1315  O   ILE H 174       9.121  15.429  22.097  1.00 16.58           O  
ATOM   1316  N   SER H 175       9.338  13.314  22.860  1.00 15.60           N  
ATOM   1317  CA  SER H 175       7.922  13.097  22.920  1.00 16.56           C  
ATOM   1318  CB  SER H 175       7.412  12.212  21.772  1.00 17.80           C  
ATOM   1319  OG  SER H 175       8.093  10.966  21.782  1.00 19.83           O  
ATOM   1320  C   SER H 175       7.614  12.406  24.209  1.00 16.21           C  
ATOM   1321  O   SER H 175       8.497  11.831  24.842  1.00 15.22           O  
ATOM   1322  N   VAL H 176       6.341  12.479  24.653  1.00 17.10           N  
ATOM   1323  CA  VAL H 176       5.999  11.834  25.885  1.00 18.85           C  
ATOM   1324  CB  VAL H 176       5.928  12.782  27.044  1.00 16.87           C  
ATOM   1325  CG1 VAL H 176       4.798  13.795  26.792  1.00 19.10           C  
ATOM   1326  CG2 VAL H 176       5.770  11.971  28.339  1.00 17.72           C  
ATOM   1327  C   VAL H 176       4.658  11.180  25.757  1.00 19.20           C  
ATOM   1328  O   VAL H 176       3.767  11.678  25.067  1.00 20.26           O  
ATOM   1329  N   ASP H 177       4.509  10.016  26.425  1.00 19.52           N  
ATOM   1330  CA  ASP H 177       3.277   9.289  26.483  1.00 21.55           C  
ATOM   1331  CB  ASP H 177       3.460   7.802  26.125  1.00 23.35           C  
ATOM   1332  CG  ASP H 177       2.095   7.152  25.988  1.00 24.69           C  
ATOM   1333  OD1 ASP H 177       1.106   7.738  26.501  1.00 23.30           O  
ATOM   1334  OD2 ASP H 177       2.025   6.057  25.368  1.00 25.41           O1-
ATOM   1335  C   ASP H 177       2.863   9.383  27.918  1.00 23.69           C  
ATOM   1336  O   ASP H 177       3.487   8.791  28.797  1.00 22.24           O  
ATOM   1337  N   THR H 178       1.800  10.160  28.185  1.00 24.92           N  
ATOM   1338  CA  THR H 178       1.355  10.427  29.520  1.00 29.24           C  
ATOM   1339  CB  THR H 178       0.251  11.445  29.558  1.00 30.71           C  
ATOM   1340  OG1 THR H 178      -0.034  11.807  30.901  1.00 31.85           O  
ATOM   1341  CG2 THR H 178      -1.000  10.856  28.884  1.00 31.79           C  
ATOM   1342  C   THR H 178       0.857   9.178  30.163  1.00 30.41           C  
ATOM   1343  O   THR H 178       0.992   9.014  31.373  1.00 39.17           O  
ATOM   1344  N   SER H 179       0.193   8.306  29.383  1.00 27.14           N  
ATOM   1345  CA  SER H 179      -0.349   7.079  29.903  1.00 32.42           C  
ATOM   1346  CB  SER H 179      -1.343   6.422  28.935  1.00 38.12           C  
ATOM   1347  OG  SER H 179      -2.454   7.281  28.732  1.00 40.42           O  
ATOM   1348  C   SER H 179       0.715   6.055  30.172  1.00 31.48           C  
ATOM   1349  O   SER H 179       0.707   5.390  31.206  1.00 32.22           O  
ATOM   1350  N   GLU H 180       1.643   5.881  29.215  1.00 26.30           N  
ATOM   1351  CA  GLU H 180       2.671   4.884  29.297  1.00 27.44           C  
ATOM   1352  CB  GLU H 180       3.386   4.604  27.964  1.00 33.15           C  
ATOM   1353  CG  GLU H 180       2.517   3.854  26.948  1.00 39.14           C  
ATOM   1354  CD  GLU H 180       3.453   3.234  25.921  1.00 43.82           C  
ATOM   1355  OE1 GLU H 180       4.482   2.658  26.363  1.00 45.19           O  
ATOM   1356  OE2 GLU H 180       3.160   3.307  24.697  1.00 43.94           O1-
ATOM   1357  C   GLU H 180       3.702   5.268  30.323  1.00 24.08           C  
ATOM   1358  O   GLU H 180       4.464   4.418  30.779  1.00 27.14           O  
ATOM   1359  N   ASP H 181       3.775   6.563  30.699  1.00 23.36           N  
ATOM   1360  CA  ASP H 181       4.772   7.008  31.638  1.00 25.50           C  
ATOM   1361  CB  ASP H 181       4.703   6.285  32.994  1.00 28.00           C  
ATOM   1362  CG  ASP H 181       3.454   6.773  33.715  1.00 39.88           C  
ATOM   1363  OD1 ASP H 181       2.800   7.713  33.190  1.00 35.81           O  
ATOM   1364  OD2 ASP H 181       3.142   6.219  34.803  1.00 45.92           O1-
ATOM   1365  C   ASP H 181       6.120   6.776  31.050  1.00 21.53           C  
ATOM   1366  O   ASP H 181       7.008   6.205  31.682  1.00 23.39           O  
ATOM   1367  N   GLN H 182       6.287   7.204  29.784  1.00 20.54           N  
ATOM   1368  CA  GLN H 182       7.549   7.073  29.125  1.00 18.36           C  
ATOM   1369  CB  GLN H 182       7.627   5.831  28.216  1.00 24.88           C  
ATOM   1370  CG  GLN H 182       8.977   5.648  27.520  1.00 31.62           C  
ATOM   1371  CD  GLN H 182       8.886   4.371  26.693  1.00 30.74           C  
ATOM   1372  OE1 GLN H 182       8.419   3.340  27.175  1.00 36.37           O  
ATOM   1373  NE2 GLN H 182       9.337   4.437  25.413  1.00 20.18           N  
ATOM   1374  C   GLN H 182       7.747   8.278  28.259  1.00 16.82           C  
ATOM   1375  O   GLN H 182       6.784   8.881  27.785  1.00 17.92           O  
ATOM   1376  N   PHE H 183       9.019   8.687  28.067  1.00 15.58           N  
ATOM   1377  CA  PHE H 183       9.310   9.764  27.165  1.00 15.18           C  
ATOM   1378  CB  PHE H 183       9.486  11.146  27.823  1.00 14.12           C  
ATOM   1379  CG  PHE H 183      10.507  11.107  28.903  1.00 13.24           C  
ATOM   1380  CD1 PHE H 183      10.187  10.592  30.138  1.00 15.69           C  
ATOM   1381  CD2 PHE H 183      11.768  11.615  28.698  1.00 14.43           C  
ATOM   1382  CE1 PHE H 183      11.118  10.564  31.149  1.00 16.08           C  
ATOM   1383  CE2 PHE H 183      12.702  11.591  29.706  1.00 16.19           C  
ATOM   1384  CZ  PHE H 183      12.379  11.062  30.932  1.00 13.35           C  
ATOM   1385  C   PHE H 183      10.502   9.376  26.352  1.00 17.69           C  
ATOM   1386  O   PHE H 183      11.279   8.506  26.747  1.00 14.89           O  
ATOM   1387  N   SER H 184      10.669  10.012  25.173  1.00 14.65           N  
ATOM   1388  CA  SER H 184      11.676   9.540  24.270  1.00 14.67           C  
ATOM   1389  CB  SER H 184      11.056   8.897  23.015  1.00 16.65           C  
ATOM   1390  OG  SER H 184      12.064   8.433  22.134  1.00 19.11           O  
ATOM   1391  C   SER H 184      12.567  10.655  23.827  1.00 14.81           C  
ATOM   1392  O   SER H 184      12.260  11.837  23.986  1.00 14.59           O  
ATOM   1393  N   LEU H 185      13.748  10.270  23.300  1.00 14.47           N  
ATOM   1394  CA  LEU H 185      14.688  11.195  22.740  1.00 14.56           C  
ATOM   1395  CB  LEU H 185      15.983  11.332  23.558  1.00 14.91           C  
ATOM   1396  CG  LEU H 185      17.005  12.296  22.928  1.00 15.78           C  
ATOM   1397  CD1 LEU H 185      16.448  13.726  22.848  1.00 15.87           C  
ATOM   1398  CD2 LEU H 185      18.364  12.220  23.643  1.00 16.92           C  
ATOM   1399  C   LEU H 185      15.080  10.659  21.404  1.00 16.42           C  
ATOM   1400  O   LEU H 185      15.434   9.488  21.278  1.00 16.99           O  
ATOM   1401  N   ARG H 186      14.998  11.503  20.359  1.00 16.60           N  
ATOM   1402  CA  ARG H 186      15.418  11.062  19.065  0.75 18.23           C  
ATOM   1403  CB  ARG H 186      14.241  10.857  18.097  0.75 19.30           C  
ATOM   1404  CG  ARG H 186      13.267   9.795  18.621  0.75 20.00           C  
ATOM   1405  CD  ARG H 186      12.229   9.312  17.609  0.75 24.14           C  
ATOM   1406  NE  ARG H 186      12.876   8.245  16.798  0.75 29.39           N  
ATOM   1407  CZ  ARG H 186      13.482   8.567  15.620  0.75 28.83           C  
ATOM   1408  NH1 ARG H 186      13.441   9.853  15.167  0.75 32.18           N1+
ATOM   1409  NH2 ARG H 186      14.127   7.604  14.899  0.75 30.91           N  
ATOM   1410  C   ARG H 186      16.337  12.118  18.543  1.00 22.18           C  
ATOM   1411  O   ARG H 186      16.008  13.305  18.547  1.00 19.70           O  
ATOM   1412  N   LEU H 187      17.543  11.698  18.113  1.00 20.24           N  
ATOM   1413  CA  LEU H 187      18.531  12.620  17.634  1.00 21.90           C  
ATOM   1414  CB  LEU H 187      19.767  12.630  18.553  1.00 22.74           C  
ATOM   1415  CG  LEU H 187      20.854  13.659  18.205  1.00 26.25           C  
ATOM   1416  CD1 LEU H 187      20.316  15.099  18.302  1.00 29.01           C  
ATOM   1417  CD2 LEU H 187      22.096  13.438  19.084  1.00 30.21           C  
ATOM   1418  C   LEU H 187      18.937  12.148  16.269  1.00 25.22           C  
ATOM   1419  O   LEU H 187      19.441  11.037  16.107  1.00 26.17           O  
ATOM   1420  N   ARG H 188      18.733  12.997  15.241  1.00 30.32           N  
ATOM   1421  CA  ARG H 188      18.979  12.578  13.889  1.00 32.72           C  
ATOM   1422  CB  ARG H 188      18.098  13.295  12.853  1.00 34.28           C  
ATOM   1423  CG  ARG H 188      16.617  13.330  13.225  1.00 49.42           C  
ATOM   1424  CD  ARG H 188      15.691  13.534  12.027  1.00 54.26           C  
ATOM   1425  NE  ARG H 188      14.433  14.158  12.526  1.00 59.39           N  
ATOM   1426  CZ  ARG H 188      13.580  13.473  13.344  1.00 57.33           C  
ATOM   1427  NH1 ARG H 188      13.932  12.251  13.835  1.00 61.66           N1+
ATOM   1428  NH2 ARG H 188      12.381  14.026  13.692  1.00 57.40           N  
ATOM   1429  C   ARG H 188      20.397  12.858  13.488  1.00 35.15           C  
ATOM   1430  O   ARG H 188      21.078  13.694  14.080  1.00 31.62           O  
ATOM   1431  N   SER H 189      20.862  12.130  12.451  1.00 35.78           N  
ATOM   1432  CA  SER H 189      22.144  12.326  11.825  1.00 37.34           C  
ATOM   1433  CB  SER H 189      22.210  13.602  10.971  1.00 43.45           C  
ATOM   1434  OG  SER H 189      21.277  13.523   9.904  1.00 46.58           O  
ATOM   1435  C   SER H 189      23.248  12.396  12.831  1.00 34.61           C  
ATOM   1436  O   SER H 189      23.981  13.382  12.884  1.00 38.73           O  
ATOM   1437  N   VAL H 190      23.418  11.335  13.637  1.00 34.73           N  
ATOM   1438  CA  VAL H 190      24.441  11.332  14.642  1.00 33.76           C  
ATOM   1439  CB  VAL H 190      24.258  10.264  15.683  1.00 32.33           C  
ATOM   1440  CG1 VAL H 190      22.948  10.530  16.441  1.00 39.15           C  
ATOM   1441  CG2 VAL H 190      24.309   8.891  14.993  1.00 42.25           C  
ATOM   1442  C   VAL H 190      25.787  11.115  14.028  1.00 37.68           C  
ATOM   1443  O   VAL H 190      25.925  10.527  12.956  1.00 41.28           O  
ATOM   1444  N   THR H 191      26.826  11.635  14.713  1.00 39.53           N  
ATOM   1445  CA  THR H 191      28.189  11.485  14.295  1.00 41.78           C  
ATOM   1446  CB  THR H 191      28.810  12.761  13.810  1.00 47.69           C  
ATOM   1447  OG1 THR H 191      28.816  13.729  14.848  1.00 50.38           O  
ATOM   1448  CG2 THR H 191      28.002  13.271  12.602  1.00 46.98           C  
ATOM   1449  C   THR H 191      28.949  11.055  15.507  1.00 41.11           C  
ATOM   1450  O   THR H 191      28.378  10.894  16.583  1.00 35.68           O  
ATOM   1451  N   ALA H 192      30.277  10.896  15.357  1.00 41.89           N  
ATOM   1452  CA  ALA H 192      31.141  10.429  16.402  1.00 41.65           C  
ATOM   1453  CB  ALA H 192      32.619  10.379  15.983  1.00 45.90           C  
ATOM   1454  C   ALA H 192      31.028  11.376  17.553  1.00 39.00           C  
ATOM   1455  O   ALA H 192      31.171  10.987  18.711  1.00 43.06           O  
ATOM   1456  N   ALA H 193      30.775  12.657  17.252  1.00 41.04           N  
ATOM   1457  CA  ALA H 193      30.694  13.680  18.254  1.00 40.57           C  
ATOM   1458  CB  ALA H 193      30.367  15.063  17.664  1.00 41.95           C  
ATOM   1459  C   ALA H 193      29.610  13.344  19.237  1.00 37.62           C  
ATOM   1460  O   ALA H 193      29.721  13.654  20.420  1.00 36.85           O  
ATOM   1461  N   ASP H 194      28.521  12.724  18.756  1.00 32.42           N  
ATOM   1462  CA  ASP H 194      27.349  12.362  19.509  1.00 28.48           C  
ATOM   1463  CB  ASP H 194      26.186  11.921  18.607  1.00 30.10           C  
ATOM   1464  CG  ASP H 194      25.707  13.161  17.864  1.00 38.25           C  
ATOM   1465  OD1 ASP H 194      25.691  14.257  18.485  1.00 31.43           O  
ATOM   1466  OD2 ASP H 194      25.360  13.029  16.660  1.00 35.74           O1-
ATOM   1467  C   ASP H 194      27.628  11.266  20.497  1.00 28.17           C  
ATOM   1468  O   ASP H 194      26.776  10.969  21.334  1.00 27.72           O  
ATOM   1469  N   THR H 195      28.768  10.560  20.380  1.00 30.83           N  
ATOM   1470  CA  THR H 195      29.045   9.516  21.329  1.00 30.90           C  
ATOM   1471  CB  THR H 195      30.357   8.823  21.087  1.00 34.49           C  
ATOM   1472  OG1 THR H 195      30.384   8.256  19.788  1.00 37.69           O  
ATOM   1473  CG2 THR H 195      30.538   7.724  22.146  1.00 35.26           C  
ATOM   1474  C   THR H 195      29.095  10.129  22.695  1.00 30.87           C  
ATOM   1475  O   THR H 195      29.817  11.098  22.931  1.00 30.68           O  
ATOM   1476  N   ALA H 196      28.299   9.576  23.637  1.00 27.26           N  
ATOM   1477  CA  ALA H 196      28.277  10.114  24.965  1.00 25.99           C  
ATOM   1478  CB  ALA H 196      27.727  11.549  25.034  1.00 26.20           C  
ATOM   1479  C   ALA H 196      27.377   9.264  25.802  1.00 26.89           C  
ATOM   1480  O   ALA H 196      26.728   8.342  25.309  1.00 26.27           O  
ATOM   1481  N   VAL H 197      27.354   9.546  27.119  1.00 23.50           N  
ATOM   1482  CA  VAL H 197      26.465   8.843  27.994  1.00 22.28           C  
ATOM   1483  CB  VAL H 197      27.023   8.628  29.372  1.00 24.93           C  
ATOM   1484  CG1 VAL H 197      25.966   7.900  30.219  1.00 24.38           C  
ATOM   1485  CG2 VAL H 197      28.349   7.858  29.250  1.00 31.45           C  
ATOM   1486  C   VAL H 197      25.265   9.728  28.112  1.00 23.62           C  
ATOM   1487  O   VAL H 197      25.381  10.894  28.485  1.00 20.73           O  
ATOM   1488  N   TYR H 198      24.077   9.190  27.775  1.00 19.20           N  
ATOM   1489  CA  TYR H 198      22.864   9.961  27.777  1.00 17.40           C  
ATOM   1490  CB  TYR H 198      21.930   9.642  26.595  1.00 17.94           C  
ATOM   1491  CG  TYR H 198      22.559  10.199  25.363  1.00 17.64           C  
ATOM   1492  CD1 TYR H 198      23.614   9.563  24.746  1.00 19.61           C  
ATOM   1493  CD2 TYR H 198      22.081  11.372  24.821  1.00 17.73           C  
ATOM   1494  CE1 TYR H 198      24.185  10.092  23.611  1.00 24.04           C  
ATOM   1495  CE2 TYR H 198      22.647  11.902  23.687  1.00 17.89           C  
ATOM   1496  CZ  TYR H 198      23.701  11.264  23.082  1.00 19.83           C  
ATOM   1497  OH  TYR H 198      24.280  11.813  21.918  1.00 23.37           O  
ATOM   1498  C   TYR H 198      22.101   9.694  29.033  1.00 17.89           C  
ATOM   1499  O   TYR H 198      22.005   8.553  29.482  1.00 18.76           O  
ATOM   1500  N   PHE H 199      21.548  10.765  29.646  1.00 14.84           N  
ATOM   1501  CA  PHE H 199      20.816  10.600  30.871  1.00 15.73           C  
ATOM   1502  CB  PHE H 199      21.449  11.322  32.074  1.00 14.44           C  
ATOM   1503  CG  PHE H 199      22.767  10.724  32.433  1.00 15.86           C  
ATOM   1504  CD1 PHE H 199      22.831   9.614  33.242  1.00 16.90           C  
ATOM   1505  CD2 PHE H 199      23.938  11.289  31.981  1.00 21.22           C  
ATOM   1506  CE1 PHE H 199      24.044   9.066  33.584  1.00 19.81           C  
ATOM   1507  CE2 PHE H 199      25.155  10.744  32.321  1.00 23.10           C  
ATOM   1508  CZ  PHE H 199      25.209   9.629  33.123  1.00 19.87           C  
ATOM   1509  C   PHE H 199      19.457  11.231  30.750  1.00 13.16           C  
ATOM   1510  O   PHE H 199      19.279  12.233  30.059  1.00 14.00           O  
ATOM   1511  N   CYS H 200      18.456  10.629  31.430  1.00 14.27           N  
ATOM   1512  CA  CYS H 200      17.156  11.230  31.550  1.00 16.92           C  
ATOM   1513  CB  CYS H 200      15.954  10.304  31.207  1.00 17.44           C  
ATOM   1514  SG  CYS H 200      15.900   8.698  32.066  1.00 23.94           S  
ATOM   1515  C   CYS H 200      17.057  11.706  32.973  1.00 16.71           C  
ATOM   1516  O   CYS H 200      17.708  11.160  33.865  1.00 15.97           O  
ATOM   1517  N   ALA H 201      16.272  12.776  33.219  1.00 14.39           N  
ATOM   1518  CA  ALA H 201      16.170  13.330  34.543  1.00 13.11           C  
ATOM   1519  CB  ALA H 201      17.328  14.276  34.898  1.00 12.82           C  
ATOM   1520  C   ALA H 201      14.909  14.134  34.599  1.00 16.40           C  
ATOM   1521  O   ALA H 201      14.203  14.252  33.599  1.00 14.98           O  
ATOM   1522  N   SER H 202      14.572  14.687  35.785  1.00 13.97           N  
ATOM   1523  CA  SER H 202      13.357  15.450  35.875  1.00 14.73           C  
ATOM   1524  CB  SER H 202      12.232  14.720  36.632  1.00 18.28           C  
ATOM   1525  OG  SER H 202      12.611  14.511  37.985  1.00 21.58           O  
ATOM   1526  C   SER H 202      13.608  16.751  36.586  1.00 15.81           C  
ATOM   1527  O   SER H 202      14.512  16.860  37.414  1.00 16.43           O  
ATOM   1528  N   LEU H 203      12.800  17.781  36.239  1.00 14.65           N  
ATOM   1529  CA  LEU H 203      12.848  19.095  36.827  1.00 14.67           C  
ATOM   1530  CB  LEU H 203      13.215  20.205  35.826  1.00 20.06           C  
ATOM   1531  CG  LEU H 203      14.664  20.188  35.309  1.00 24.60           C  
ATOM   1532  CD1 LEU H 203      14.888  21.309  34.281  1.00 21.26           C  
ATOM   1533  CD2 LEU H 203      15.668  20.267  36.471  1.00 18.19           C  
ATOM   1534  C   LEU H 203      11.455  19.441  37.264  1.00 20.00           C  
ATOM   1535  O   LEU H 203      10.485  19.057  36.612  1.00 22.70           O  
ATOM   1536  N   PRO H 204      11.311  20.177  38.336  1.00 25.03           N  
ATOM   1537  CA  PRO H 204       9.982  20.564  38.728  1.00 26.03           C  
ATOM   1538  CD  PRO H 204      12.168  19.956  39.491  1.00 28.08           C  
ATOM   1539  CB  PRO H 204      10.075  20.970  40.196  1.00 26.80           C  
ATOM   1540  CG  PRO H 204      11.264  20.147  40.721  1.00 29.94           C  
ATOM   1541  C   PRO H 204       9.496  21.665  37.834  1.00 26.09           C  
ATOM   1542  O   PRO H 204      10.320  22.432  37.338  1.00 25.03           O  
ATOM   1543  N   ARG H 205       8.170  21.770  37.618  1.00 24.66           N  
ATOM   1544  CA  ARG H 205       7.652  22.818  36.784  1.00 27.37           C  
ATOM   1545  CB  ARG H 205       6.140  22.718  36.504  1.00 28.69           C  
ATOM   1546  CG  ARG H 205       5.633  23.855  35.610  1.00 35.25           C  
ATOM   1547  CD  ARG H 205       4.220  24.359  35.932  1.00 41.02           C  
ATOM   1548  NE  ARG H 205       3.237  23.263  35.714  1.00 49.93           N  
ATOM   1549  CZ  ARG H 205       1.903  23.558  35.740  1.00 50.26           C  
ATOM   1550  NH1 ARG H 205       1.496  24.846  35.940  1.00 55.75           N1+
ATOM   1551  NH2 ARG H 205       0.971  22.575  35.564  1.00 51.65           N  
ATOM   1552  C   ARG H 205       7.821  24.088  37.547  1.00 27.25           C  
ATOM   1553  O   ARG H 205       7.669  24.107  38.767  1.00 30.06           O  
ATOM   1554  N   GLY H 206       8.144  25.195  36.849  1.00 29.52           N  
ATOM   1555  CA  GLY H 206       8.289  26.445  37.539  1.00 31.17           C  
ATOM   1556  C   GLY H 206       9.500  27.151  37.013  1.00 31.07           C  
ATOM   1557  O   GLY H 206      10.022  26.803  35.955  1.00 29.42           O  
ATOM   1558  N   GLN H 207       9.975  28.178  37.756  1.00 29.80           N  
ATOM   1559  CA  GLN H 207      11.115  28.927  37.313  1.00 30.86           C  
ATOM   1560  CB  GLN H 207      11.328  30.279  38.009  1.00 33.02           C  
ATOM   1561  CG  GLN H 207      10.300  31.321  37.565  1.00 43.90           C  
ATOM   1562  CD  GLN H 207      10.747  32.688  38.052  1.00 54.37           C  
ATOM   1563  OE1 GLN H 207      11.697  32.809  38.823  1.00 61.25           O  
ATOM   1564  NE2 GLN H 207      10.048  33.754  37.581  1.00 52.33           N  
ATOM   1565  C   GLN H 207      12.347  28.093  37.459  1.00 27.77           C  
ATOM   1566  O   GLN H 207      12.526  27.347  38.420  1.00 28.77           O  
ATOM   1567  N   LEU H 208      13.178  28.165  36.407  1.00 24.19           N  
ATOM   1568  CA  LEU H 208      14.400  27.446  36.195  1.00 23.59           C  
ATOM   1569  CB  LEU H 208      14.724  27.298  34.701  1.00 25.29           C  
ATOM   1570  CG  LEU H 208      13.636  26.478  33.977  1.00 26.24           C  
ATOM   1571  CD1 LEU H 208      14.006  26.191  32.513  1.00 27.64           C  
ATOM   1572  CD2 LEU H 208      13.284  25.207  34.767  1.00 27.63           C  
ATOM   1573  C   LEU H 208      15.609  27.972  36.915  1.00 22.77           C  
ATOM   1574  O   LEU H 208      16.549  27.213  37.144  1.00 21.56           O  
ATOM   1575  N   VAL H 209      15.646  29.272  37.268  1.00 24.17           N  
ATOM   1576  CA  VAL H 209      16.867  29.859  37.760  1.00 24.56           C  
ATOM   1577  CB  VAL H 209      16.685  31.288  38.192  1.00 26.61           C  
ATOM   1578  CG1 VAL H 209      15.659  31.340  39.338  1.00 26.69           C  
ATOM   1579  CG2 VAL H 209      18.063  31.863  38.565  1.00 28.19           C  
ATOM   1580  C   VAL H 209      17.419  29.086  38.924  1.00 24.89           C  
ATOM   1581  O   VAL H 209      18.623  28.842  38.989  1.00 24.36           O  
ATOM   1582  N   ASN H 210      16.557  28.715  39.886  1.00 24.07           N  
ATOM   1583  CA  ASN H 210      16.909  27.986  41.075  1.00 23.85           C  
ATOM   1584  CB  ASN H 210      15.821  28.118  42.153  1.00 25.67           C  
ATOM   1585  CG  ASN H 210      15.646  29.598  42.460  1.00 27.01           C  
ATOM   1586  OD1 ASN H 210      16.615  30.321  42.682  1.00 28.11           O  
ATOM   1587  ND2 ASN H 210      14.368  30.067  42.457  1.00 33.96           N  
ATOM   1588  C   ASN H 210      17.091  26.510  40.846  1.00 22.78           C  
ATOM   1589  O   ASN H 210      17.889  25.869  41.529  1.00 22.25           O  
ATOM   1590  N   ALA H 211      16.344  25.944  39.880  1.00 21.64           N  
ATOM   1591  CA  ALA H 211      16.142  24.525  39.715  1.00 21.32           C  
ATOM   1592  CB  ALA H 211      15.105  24.192  38.627  1.00 20.81           C  
ATOM   1593  C   ALA H 211      17.360  23.704  39.417  1.00 20.60           C  
ATOM   1594  O   ALA H 211      18.312  24.136  38.770  1.00 21.11           O  
ATOM   1595  N   TYR H 212      17.325  22.448  39.928  1.00 20.88           N  
ATOM   1596  CA  TYR H 212      18.334  21.460  39.677  1.00 19.94           C  
ATOM   1597  CB  TYR H 212      19.318  21.231  40.845  1.00 20.42           C  
ATOM   1598  CG  TYR H 212      18.604  20.818  42.086  1.00 21.33           C  
ATOM   1599  CD1 TYR H 212      18.282  19.501  42.317  1.00 19.64           C  
ATOM   1600  CD2 TYR H 212      18.271  21.751  43.039  1.00 22.69           C  
ATOM   1601  CE1 TYR H 212      17.635  19.124  43.471  1.00 25.22           C  
ATOM   1602  CE2 TYR H 212      17.623  21.383  44.194  1.00 24.44           C  
ATOM   1603  CZ  TYR H 212      17.301  20.067  44.413  1.00 28.36           C  
ATOM   1604  OH  TYR H 212      16.636  19.686  45.597  1.00 36.59           O  
ATOM   1605  C   TYR H 212      17.646  20.171  39.314  1.00 19.23           C  
ATOM   1606  O   TYR H 212      16.490  19.944  39.670  1.00 20.19           O  
ATOM   1607  N   PHE H 213      18.347  19.301  38.555  1.00 18.42           N  
ATOM   1608  CA  PHE H 213      17.784  18.069  38.072  1.00 18.50           C  
ATOM   1609  CB  PHE H 213      18.602  17.436  36.932  1.00 18.26           C  
ATOM   1610  CG  PHE H 213      18.544  18.348  35.753  1.00 18.12           C  
ATOM   1611  CD1 PHE H 213      17.508  18.265  34.851  1.00 18.02           C  
ATOM   1612  CD2 PHE H 213      19.530  19.286  35.553  1.00 19.09           C  
ATOM   1613  CE1 PHE H 213      17.457  19.106  33.764  1.00 19.31           C  
ATOM   1614  CE2 PHE H 213      19.484  20.129  34.468  1.00 20.12           C  
ATOM   1615  CZ  PHE H 213      18.446  20.040  33.572  1.00 18.63           C  
ATOM   1616  C   PHE H 213      17.717  17.066  39.180  1.00 20.00           C  
ATOM   1617  O   PHE H 213      18.604  16.985  40.028  1.00 19.82           O  
ATOM   1618  N   ARG H 214      16.637  16.259  39.181  1.00 20.69           N  
ATOM   1619  CA  ARG H 214      16.433  15.264  40.191  1.00 27.64           C  
ATOM   1620  CB  ARG H 214      15.243  15.601  41.106  1.00 30.68           C  
ATOM   1621  CG  ARG H 214      15.369  16.986  41.739  1.00 36.29           C  
ATOM   1622  CD  ARG H 214      14.103  17.498  42.430  1.00 42.21           C  
ATOM   1623  NE  ARG H 214      14.332  18.943  42.714  1.00 43.31           N  
ATOM   1624  CZ  ARG H 214      13.542  19.614  43.602  1.00 42.06           C  
ATOM   1625  NH1 ARG H 214      12.543  18.959  44.262  1.00 42.17           N1+
ATOM   1626  NH2 ARG H 214      13.758  20.941  43.836  1.00 40.47           N  
ATOM   1627  C   ARG H 214      16.090  13.976  39.493  1.00 27.59           C  
ATOM   1628  O   ARG H 214      15.763  13.952  38.307  1.00 32.51           O  
ATOM   1629  N   ASN H 215      16.192  12.855  40.230  1.00 20.90           N  
ATOM   1630  CA  ASN H 215      15.768  11.564  39.763  1.00 21.80           C  
ATOM   1631  CB  ASN H 215      14.249  11.489  39.537  1.00 22.40           C  
ATOM   1632  CG  ASN H 215      13.582  11.712  40.885  1.00 28.60           C  
ATOM   1633  OD1 ASN H 215      12.439  12.161  40.960  1.00 34.09           O  
ATOM   1634  ND2 ASN H 215      14.319  11.400  41.985  1.00 31.10           N  
ATOM   1635  C   ASN H 215      16.442  11.168  38.481  1.00 25.84           C  
ATOM   1636  O   ASN H 215      15.788  10.663  37.569  1.00 28.71           O  
ATOM   1637  N   TRP H 216      17.776  11.328  38.399  1.00 18.72           N  
ATOM   1638  CA  TRP H 216      18.508  11.004  37.202  1.00 15.50           C  
ATOM   1639  CB  TRP H 216      19.999  11.382  37.275  1.00 16.80           C  
ATOM   1640  CG  TRP H 216      20.317  12.856  37.289  1.00 15.56           C  
ATOM   1641  CD2 TRP H 216      20.962  13.547  36.209  1.00 15.02           C  
ATOM   1642  CD1 TRP H 216      20.135  13.775  38.280  1.00 16.12           C  
ATOM   1643  NE1 TRP H 216      20.625  14.996  37.886  1.00 17.89           N  
ATOM   1644  CE2 TRP H 216      21.140  14.870  36.612  1.00 15.32           C  
ATOM   1645  CE3 TRP H 216      21.380  13.110  34.984  1.00 15.85           C  
ATOM   1646  CZ2 TRP H 216      21.744  15.782  35.794  1.00 16.26           C  
ATOM   1647  CZ3 TRP H 216      21.978  14.035  34.157  1.00 17.89           C  
ATOM   1648  CH2 TRP H 216      22.156  15.344  34.556  1.00 16.70           C  
ATOM   1649  C   TRP H 216      18.501   9.524  36.971  1.00 17.56           C  
ATOM   1650  O   TRP H 216      18.452   8.725  37.905  1.00 20.67           O  
ATOM   1651  N   GLY H 217      18.536   9.128  35.680  1.00 18.39           N  
ATOM   1652  CA  GLY H 217      18.651   7.744  35.312  1.00 24.38           C  
ATOM   1653  C   GLY H 217      20.108   7.391  35.445  1.00 20.81           C  
ATOM   1654  O   GLY H 217      20.947   8.260  35.666  1.00 19.76           O  
ATOM   1655  N   ARG H 218      20.434   6.090  35.310  1.00 28.21           N  
ATOM   1656  CA  ARG H 218      21.766   5.559  35.449  1.00 26.40           C  
ATOM   1657  CB  ARG H 218      21.789   4.021  35.401  1.00 32.96           C  
ATOM   1658  CG  ARG H 218      23.143   3.398  35.750  1.00 45.61           C  
ATOM   1659  CD  ARG H 218      23.159   1.873  35.594  1.00 52.44           C  
ATOM   1660  NE  ARG H 218      24.523   1.386  35.951  1.00 56.35           N  
ATOM   1661  CZ  ARG H 218      24.939   0.166  35.503  1.00 58.41           C  
ATOM   1662  NH1 ARG H 218      24.133  -0.566  34.679  1.00 58.79           N1+
ATOM   1663  NH2 ARG H 218      26.158  -0.320  35.876  1.00 55.60           N  
ATOM   1664  C   ARG H 218      22.648   6.055  34.342  1.00 25.46           C  
ATOM   1665  O   ARG H 218      23.848   6.238  34.534  1.00 27.85           O  
ATOM   1666  N   GLY H 219      22.088   6.248  33.134  1.00 24.22           N  
ATOM   1667  CA  GLY H 219      22.889   6.713  32.035  1.00 24.17           C  
ATOM   1668  C   GLY H 219      23.104   5.574  31.091  1.00 27.89           C  
ATOM   1669  O   GLY H 219      23.289   4.427  31.500  1.00 29.40           O  
ATOM   1670  N   THR H 220      23.083   5.881  29.780  1.00 25.41           N  
ATOM   1671  CA  THR H 220      23.247   4.880  28.768  1.00 24.88           C  
ATOM   1672  CB  THR H 220      21.969   4.664  28.002  1.00 29.31           C  
ATOM   1673  OG1 THR H 220      22.147   3.671  27.009  1.00  0.00           O  
ATOM   1674  CG2 THR H 220      21.518   5.986  27.361  1.00  0.00           C  
ATOM   1675  C   THR H 220      24.308   5.338  27.815  1.00 27.41           C  
ATOM   1676  O   THR H 220      24.220   6.417  27.230  1.00 22.91           O  
ATOM   1677  N   LEU H 221      25.357   4.515  27.621  1.00 26.51           N  
ATOM   1678  CA  LEU H 221      26.403   4.907  26.723  1.00 28.60           C  
ATOM   1679  CB  LEU H 221      27.724   4.153  26.952  1.00 30.17           C  
ATOM   1680  CG  LEU H 221      28.843   4.572  25.981  1.00 33.16           C  
ATOM   1681  CD1 LEU H 221      29.185   6.065  26.137  1.00 31.33           C  
ATOM   1682  CD2 LEU H 221      30.074   3.664  26.129  1.00 39.33           C  
ATOM   1683  C   LEU H 221      25.951   4.614  25.333  1.00 31.35           C  
ATOM   1684  O   LEU H 221      25.554   3.494  25.011  1.00 33.01           O  
ATOM   1685  N   VAL H 222      25.981   5.641  24.465  1.00 26.72           N  
ATOM   1686  CA  VAL H 222      25.631   5.419  23.096  1.00 27.53           C  
ATOM   1687  CB  VAL H 222      24.538   6.322  22.604  1.00 26.75           C  
ATOM   1688  CG1 VAL H 222      24.329   6.057  21.104  1.00 36.65           C  
ATOM   1689  CG2 VAL H 222      23.281   6.085  23.461  1.00 28.08           C  
ATOM   1690  C   VAL H 222      26.858   5.708  22.299  1.00 34.57           C  
ATOM   1691  O   VAL H 222      27.371   6.827  22.303  1.00 33.30           O  
ATOM   1692  N   SER H 223      27.360   4.692  21.578  1.00 34.22           N  
ATOM   1693  CA  SER H 223      28.552   4.908  20.820  1.00 35.79           C  
ATOM   1694  CB  SER H 223      29.580   3.773  20.957  1.00 43.68           C  
ATOM   1695  OG  SER H 223      30.016   3.667  22.303  1.00 51.75           O  
ATOM   1696  C   SER H 223      28.163   4.968  19.382  1.00 36.12           C  
ATOM   1697  O   SER H 223      27.440   4.111  18.879  1.00 38.58           O  
ATOM   1698  N   VAL H 224      28.628   6.016  18.679  1.00 39.07           N  
ATOM   1699  CA  VAL H 224      28.346   6.107  17.279  1.00 37.51           C  
ATOM   1700  CB  VAL H 224      28.032   7.490  16.815  1.00 36.14           C  
ATOM   1701  CG1 VAL H 224      26.667   7.916  17.370  1.00 38.15           C  
ATOM   1702  CG2 VAL H 224      29.175   8.384  17.293  1.00 35.70           C  
ATOM   1703  C   VAL H 224      29.576   5.656  16.569  1.00 45.73           C  
ATOM   1704  O   VAL H 224      30.676   6.136  16.843  1.00 44.47           O  
ATOM   1705  N   THR H 225      29.417   4.711  15.624  1.00 46.33           N  
ATOM   1706  CA  THR H 225      30.574   4.186  14.965  1.00 50.54           C  
ATOM   1707  CB  THR H 225      30.787   2.718  15.194  1.00 54.41           C  
ATOM   1708  OG1 THR H 225      29.727   1.976  14.607  1.00 66.58           O  
ATOM   1709  CG2 THR H 225      30.839   2.452  16.706  1.00 51.53           C  
ATOM   1710  C   THR H 225      30.410   4.350  13.491  1.00 50.51           C  
ATOM   1711  O   THR H 225      29.304   4.531  12.985  1.00 49.50           O  
ATOM   1712  N   ALA H 226      31.541   4.302  12.764  1.00 55.32           N  
ATOM   1713  CA  ALA H 226      31.503   4.423  11.339  1.00 57.64           C  
ATOM   1714  CB  ALA H 226      32.866   4.779  10.723  1.00 61.75           C  
ATOM   1715  C   ALA H 226      31.088   3.066  10.790  1.00 63.10           C  
ATOM   1716  O   ALA H 226      30.908   2.128  11.609  1.00 59.18           O  
ATOM   1717  OXT ALA H 226      30.944   2.949   9.543  1.00  0.00           O1-
TER    1718      ALA H 226 
CONECT  137  636
CONECT  636  137
CONECT  947 1514
CONECT 1514  947
END
