# Supplementary material for: Fully automated antibody structure prediction using BIOVIA tools: Validation study
Source: PLoS One. 2017 May 18;12(5):e0177923. doi: 10.1371/journal.pone.0177923 (PMC5436848; doi:10.1371/journal.pone.0177923)
Supplement: S2 Dataset — Predicted structures using the Top5 framework method, Chothia CDR definition with canonical filtering and generating 50 models. These were used in the comparison against predictions using no filtering. (ZIP) [file pone.0177923.s004.zip › 4QWW_CD_FV_FinalModel.pdb]

REMARK   Accelrys Discovery Studio PDB file
REMARK   Created:  2015-04-10T08:55:31Z
SSBOND   1 CYS L   23    CYS L   87                                     
SSBOND   2 CYS H  128    CYS H  204                                     
ATOM      1  N   GLN L   1      25.146  33.148  26.609  1.00 44.91           N1+
ATOM      2  CA  GLN L   1      25.327  31.910  27.398  1.00 43.54           C  
ATOM      3  CB  GLN L   1      25.823  30.755  26.509  1.00 43.35           C  
ATOM      4  CG  GLN L   1      24.850  30.373  25.392  1.00 44.51           C  
ATOM      5  CD  GLN L   1      24.972  31.411  24.284  1.00 51.77           C  
ATOM      6  OE1 GLN L   1      25.999  31.503  23.612  1.00 50.08           O  
ATOM      7  NE2 GLN L   1      23.898  32.223  24.087  1.00 52.08           N  
ATOM      8  C   GLN L   1      26.350  32.148  28.454  1.00 42.46           C  
ATOM      9  O   GLN L   1      27.419  32.692  28.185  1.00 43.32           O  
ATOM     10  N   ILE L   2      26.036  31.739  29.695  1.00 40.17           N  
ATOM     11  CA  ILE L   2      26.939  31.952  30.781  1.00 38.46           C  
ATOM     12  CB  ILE L   2      26.237  32.003  32.102  1.00 36.68           C  
ATOM     13  CG1 ILE L   2      25.164  33.099  32.072  1.00 35.12           C  
ATOM     14  CG2 ILE L   2      27.288  32.192  33.204  1.00 35.55           C  
ATOM     15  CD1 ILE L   2      25.711  34.470  31.697  1.00 39.96           C  
ATOM     16  C   ILE L   2      27.865  30.779  30.817  1.00 37.53           C  
ATOM     17  O   ILE L   2      27.421  29.633  30.844  1.00 37.38           O  
ATOM     18  N   VAL L   3      29.188  31.034  30.816  1.00 36.55           N  
ATOM     19  CA  VAL L   3      30.113  29.939  30.818  1.00 36.18           C  
ATOM     20  CB  VAL L   3      31.296  30.161  29.918  1.00 37.36           C  
ATOM     21  CG1 VAL L   3      32.167  31.284  30.507  1.00 45.71           C  
ATOM     22  CG2 VAL L   3      32.037  28.830  29.730  1.00 46.06           C  
ATOM     23  C   VAL L   3      30.617  29.748  32.216  1.00 35.15           C  
ATOM     24  O   VAL L   3      30.958  30.710  32.901  1.00 35.07           O  
ATOM     25  N   LEU L   4      30.656  28.485  32.685  1.00 32.74           N  
ATOM     26  CA  LEU L   4      31.126  28.224  34.022  1.00 31.70           C  
ATOM     27  CB  LEU L   4      30.149  27.364  34.845  1.00 30.00           C  
ATOM     28  CG  LEU L   4      28.781  28.029  35.084  1.00 30.22           C  
ATOM     29  CD1 LEU L   4      27.856  27.124  35.912  1.00 29.58           C  
ATOM     30  CD2 LEU L   4      28.937  29.429  35.703  1.00 29.37           C  
ATOM     31  C   LEU L   4      32.400  27.453  33.908  1.00 31.71           C  
ATOM     32  O   LEU L   4      32.470  26.463  33.184  1.00 32.21           O  
ATOM     33  N   THR L   5      33.456  27.889  34.623  1.00 31.75           N  
ATOM     34  CA  THR L   5      34.706  27.188  34.559  1.00 32.74           C  
ATOM     35  CB  THR L   5      35.854  28.063  34.146  1.00 34.56           C  
ATOM     36  OG1 THR L   5      35.592  28.648  32.880  1.00 38.44           O  
ATOM     37  CG2 THR L   5      37.126  27.204  34.069  1.00 38.69           C  
ATOM     38  C   THR L   5      35.002  26.670  35.931  1.00 32.39           C  
ATOM     39  O   THR L   5      34.868  27.391  36.919  1.00 33.15           O  
ATOM     40  N   GLN L   6      35.416  25.390  36.025  1.00 32.24           N  
ATOM     41  CA  GLN L   6      35.681  24.815  37.314  1.00 31.42           C  
ATOM     42  CB  GLN L   6      34.960  23.476  37.538  1.00 30.54           C  
ATOM     43  CG  GLN L   6      33.435  23.618  37.541  1.00 31.86           C  
ATOM     44  CD  GLN L   6      32.818  22.243  37.765  1.00 30.69           C  
ATOM     45  OE1 GLN L   6      31.953  21.808  37.008  1.00 30.03           O  
ATOM     46  NE2 GLN L   6      33.266  21.547  38.842  1.00 30.32           N  
ATOM     47  C   GLN L   6      37.151  24.567  37.440  1.00 32.01           C  
ATOM     48  O   GLN L   6      37.824  24.207  36.475  1.00 32.56           O  
ATOM     49  N   SER L   7      37.693  24.796  38.653  1.00 32.96           N  
ATOM     50  CA  SER L   7      39.080  24.534  38.901  1.00 34.86           C  
ATOM     51  CB  SER L   7      39.939  25.803  39.056  1.00 36.88           C  
ATOM     52  OG  SER L   7      39.979  26.533  37.840  1.00 41.27           O  
ATOM     53  C   SER L   7      39.150  23.833  40.218  1.00 34.03           C  
ATOM     54  O   SER L   7      38.400  24.167  41.135  1.00 34.30           O  
ATOM     55  N   PRO L   8      40.017  22.865  40.364  1.00 33.81           N  
ATOM     56  CA  PRO L   8      40.853  22.394  39.292  1.00 33.53           C  
ATOM     57  CD  PRO L   8      40.625  22.629  41.663  1.00 34.03           C  
ATOM     58  CB  PRO L   8      42.126  21.855  39.944  1.00 34.04           C  
ATOM     59  CG  PRO L   8      41.721  21.587  41.402  1.00 34.25           C  
ATOM     60  C   PRO L   8      40.115  21.344  38.527  1.00 34.31           C  
ATOM     61  O   PRO L   8      39.029  20.950  38.947  1.00 35.10           O  
ATOM     62  N   ALA L   9      40.665  20.916  37.373  1.00 34.84           N  
ATOM     63  CA  ALA L   9      40.061  19.870  36.603  1.00 35.75           C  
ATOM     64  CB  ALA L   9      40.766  19.642  35.255  1.00 37.99           C  
ATOM     65  C   ALA L   9      40.132  18.579  37.363  1.00 36.71           C  
ATOM     66  O   ALA L   9      39.146  17.849  37.445  1.00 36.94           O  
ATOM     67  N   ILE L  10      41.307  18.256  37.944  1.00 37.07           N  
ATOM     68  CA  ILE L  10      41.442  17.010  38.651  1.00 36.91           C  
ATOM     69  CB  ILE L  10      42.162  15.945  37.866  1.00 37.94           C  
ATOM     70  CG1 ILE L  10      41.355  15.544  36.624  1.00 43.41           C  
ATOM     71  CG2 ILE L  10      42.446  14.760  38.799  1.00 42.70           C  
ATOM     72  CD1 ILE L  10      42.131  14.630  35.676  1.00 41.33           C  
ATOM     73  C   ILE L  10      42.231  17.248  39.897  1.00 36.54           C  
ATOM     74  O   ILE L  10      43.113  18.104  39.934  1.00 37.23           O  
ATOM     75  N   MET L  11      41.922  16.493  40.970  1.00 36.44           N  
ATOM     76  CA  MET L  11      42.664  16.694  42.176  1.00 37.13           C  
ATOM     77  CB  MET L  11      42.079  17.829  43.035  1.00 37.58           C  
ATOM     78  CG  MET L  11      43.004  18.293  44.157  1.00 38.66           C  
ATOM     79  SD  MET L  11      42.471  19.810  45.002  1.00 45.78           S  
ATOM     80  CE  MET L  11      41.028  19.046  45.795  1.00 42.58           C  
ATOM     81  C   MET L  11      42.629  15.426  42.965  1.00 36.71           C  
ATOM     82  O   MET L  11      41.743  14.593  42.783  1.00 36.46           O  
ATOM     83  N   SER L  12      43.625  15.241  43.853  1.00 36.32           N  
ATOM     84  CA  SER L  12      43.661  14.060  44.665  1.00 35.70           C  
ATOM     85  CB  SER L  12      44.893  13.184  44.392  1.00 35.44           C  
ATOM     86  OG  SER L  12      44.865  12.031  45.219  1.00 49.72           O  
ATOM     87  C   SER L  12      43.713  14.505  46.093  1.00 35.44           C  
ATOM     88  O   SER L  12      44.380  15.484  46.426  1.00 35.69           O  
ATOM     89  N   ALA L  13      42.987  13.800  46.987  1.00 35.63           N  
ATOM     90  CA  ALA L  13      43.003  14.205  48.363  1.00 36.37           C  
ATOM     91  CB  ALA L  13      41.750  14.990  48.787  1.00 35.06           C  
ATOM     92  C   ALA L  13      43.075  12.989  49.232  1.00 37.47           C  
ATOM     93  O   ALA L  13      42.527  11.937  48.910  1.00 37.80           O  
ATOM     94  N   SER L  14      43.781  13.113  50.374  1.00 38.02           N  
ATOM     95  CA  SER L  14      43.889  12.023  51.298  1.00 38.71           C  
ATOM     96  CB  SER L  14      45.119  12.102  52.219  1.00 39.48           C  
ATOM     97  OG  SER L  14      46.313  11.999  51.457  1.00 41.97           O  
ATOM     98  C   SER L  14      42.687  12.084  52.174  1.00 38.56           C  
ATOM     99  O   SER L  14      42.062  13.135  52.309  1.00 39.17           O  
ATOM    100  N   PRO L  15      42.342  10.991  52.787  1.00 38.06           N  
ATOM    101  CA  PRO L  15      41.191  11.033  53.631  1.00 37.74           C  
ATOM    102  CD  PRO L  15      42.525   9.682  52.183  1.00 37.59           C  
ATOM    103  CB  PRO L  15      40.867   9.581  53.966  1.00 38.03           C  
ATOM    104  CG  PRO L  15      41.374   8.816  52.728  1.00 37.60           C  
ATOM    105  C   PRO L  15      41.440  11.921  54.802  1.00 38.98           C  
ATOM    106  O   PRO L  15      42.515  11.848  55.394  1.00 39.70           O  
ATOM    107  N   GLY L  16      40.448  12.762  55.151  1.00 38.50           N  
ATOM    108  CA  GLY L  16      40.580  13.634  56.280  1.00 38.22           C  
ATOM    109  C   GLY L  16      40.997  15.005  55.836  1.00 37.67           C  
ATOM    110  O   GLY L  16      40.951  15.945  56.628  1.00 38.58           O  
ATOM    111  N   GLU L  17      41.413  15.173  54.565  1.00 38.12           N  
ATOM    112  CA  GLU L  17      41.836  16.476  54.124  1.00 38.66           C  
ATOM    113  CB  GLU L  17      42.702  16.491  52.853  1.00 37.93           C  
ATOM    114  CG  GLU L  17      44.136  16.003  53.041  1.00 43.14           C  
ATOM    115  CD  GLU L  17      44.881  16.294  51.745  1.00 43.76           C  
ATOM    116  OE1 GLU L  17      45.076  17.500  51.435  1.00 47.86           O  
ATOM    117  OE2 GLU L  17      45.261  15.319  51.044  1.00 44.53           O1-
ATOM    118  C   GLU L  17      40.634  17.298  53.798  1.00 38.99           C  
ATOM    119  O   GLU L  17      39.544  16.774  53.583  1.00 38.44           O  
ATOM    120  N   LYS L  18      40.803  18.637  53.788  1.00 38.73           N  
ATOM    121  CA  LYS L  18      39.706  19.468  53.399  1.00 38.72           C  
ATOM    122  CB  LYS L  18      39.589  20.794  54.171  1.00 39.60           C  
ATOM    123  CG  LYS L  18      38.272  21.514  53.874  1.00 41.96           C  
ATOM    124  CD  LYS L  18      37.891  22.584  54.896  1.00 43.17           C  
ATOM    125  CE  LYS L  18      36.522  23.212  54.625  1.00 45.51           C  
ATOM    126  NZ  LYS L  18      36.112  24.052  55.772  1.00 46.80           N1+
ATOM    127  C   LYS L  18      39.887  19.777  51.947  1.00 37.23           C  
ATOM    128  O   LYS L  18      41.008  19.977  51.481  1.00 38.58           O  
ATOM    129  N   VAL L  19      38.774  19.806  51.183  1.00 35.31           N  
ATOM    130  CA  VAL L  19      38.883  20.040  49.772  1.00 34.65           C  
ATOM    131  CB  VAL L  19      38.508  18.834  48.963  1.00 34.49           C  
ATOM    132  CG1 VAL L  19      38.602  19.181  47.471  1.00 35.48           C  
ATOM    133  CG2 VAL L  19      39.404  17.663  49.391  1.00 33.08           C  
ATOM    134  C   VAL L  19      37.944  21.141  49.382  1.00 34.03           C  
ATOM    135  O   VAL L  19      36.822  21.227  49.883  1.00 34.27           O  
ATOM    136  N   THR L  20      38.395  22.031  48.473  1.00 33.56           N  
ATOM    137  CA  THR L  20      37.555  23.099  48.009  1.00 33.67           C  
ATOM    138  CB  THR L  20      37.963  24.438  48.547  1.00 34.37           C  
ATOM    139  OG1 THR L  20      37.934  24.431  49.966  1.00 37.25           O  
ATOM    140  CG2 THR L  20      36.993  25.502  48.012  1.00 35.31           C  
ATOM    141  C   THR L  20      37.678  23.166  46.519  1.00 32.55           C  
ATOM    142  O   THR L  20      38.782  23.195  45.979  1.00 33.33           O  
ATOM    143  N   MET L  21      36.536  23.197  45.806  1.00 31.48           N  
ATOM    144  CA  MET L  21      36.579  23.295  44.375  1.00 32.10           C  
ATOM    145  CB  MET L  21      35.973  22.078  43.657  1.00 31.77           C  
ATOM    146  CG  MET L  21      34.490  21.853  43.942  1.00  9.39           C  
ATOM    147  SD  MET L  21      33.820  20.342  43.188  1.00 16.10           S  
ATOM    148  CE  MET L  21      34.637  19.221  44.359  1.00 10.78           C  
ATOM    149  C   MET L  21      35.817  24.525  43.998  1.00 31.99           C  
ATOM    150  O   MET L  21      34.811  24.863  44.621  1.00 32.42           O  
ATOM    151  N   THR L  22      36.280  25.236  42.952  1.00 32.61           N  
ATOM    152  CA  THR L  22      35.671  26.491  42.617  1.00 32.91           C  
ATOM    153  CB  THR L  22      36.669  27.609  42.514  1.00 33.98           C  
ATOM    154  OG1 THR L  22      37.602  27.336  41.479  1.00 22.08           O  
ATOM    155  CG2 THR L  22      37.398  27.745  43.860  1.00 19.92           C  
ATOM    156  C   THR L  22      34.981  26.399  41.292  1.00 32.55           C  
ATOM    157  O   THR L  22      35.303  25.562  40.453  1.00 32.66           O  
ATOM    158  N   CYS L  23      33.960  27.259  41.105  1.00 32.59           N  
ATOM    159  CA  CYS L  23      33.227  27.371  39.872  1.00 32.39           C  
ATOM    160  CB  CYS L  23      31.811  26.742  39.963  1.00 31.81           C  
ATOM    161  SG  CYS L  23      30.822  26.841  38.434  1.00 33.16           S  
ATOM    162  C   CYS L  23      33.120  28.849  39.609  1.00 32.57           C  
ATOM    163  O   CYS L  23      32.655  29.601  40.466  1.00 33.12           O  
ATOM    164  N   SER L  24      33.570  29.312  38.420  1.00 33.00           N  
ATOM    165  CA  SER L  24      33.545  30.727  38.140  1.00 35.10           C  
ATOM    166  CB  SER L  24      34.929  31.317  37.820  1.00 36.43           C  
ATOM    167  OG  SER L  24      35.773  31.228  38.957  1.00 40.26           O  
ATOM    168  C   SER L  24      32.684  30.978  36.940  1.00 34.39           C  
ATOM    169  O   SER L  24      32.723  30.230  35.966  1.00 34.95           O  
ATOM    170  N   ALA L  25      31.907  32.082  36.968  1.00 34.30           N  
ATOM    171  CA  ALA L  25      30.964  32.373  35.921  1.00 34.54           C  
ATOM    172  CB  ALA L  25      29.566  32.731  36.453  1.00 32.66           C  
ATOM    173  C   ALA L  25      31.430  33.545  35.116  1.00 34.63           C  
ATOM    174  O   ALA L  25      32.170  34.401  35.596  1.00 35.15           O  
ATOM    175  N   SER L  26      31.056  33.543  33.825  1.00 26.26           N  
ATOM    176  CA  SER L  26      31.407  34.599  32.926  1.00 28.95           C  
ATOM    177  CB  SER L  26      30.955  34.322  31.483  1.00 28.30           C  
ATOM    178  OG  SER L  26      31.326  35.402  30.642  1.00 28.97           O  
ATOM    179  C   SER L  26      30.706  35.835  33.379  1.00 30.74           C  
ATOM    180  O   SER L  26      31.260  36.934  33.331  1.00 33.50           O  
ATOM    181  N   SER L  27      29.442  35.671  33.832  1.00 30.03           N  
ATOM    182  CA  SER L  27      28.659  36.770  34.314  1.00 30.95           C  
ATOM    183  CB  SER L  27      27.484  37.158  33.400  1.00 33.10           C  
ATOM    184  OG  SER L  27      27.971  37.673  32.171  1.00 37.25           O  
ATOM    185  C   SER L  27      28.066  36.331  35.610  1.00 30.81           C  
ATOM    186  O   SER L  27      28.013  35.140  35.905  1.00 29.44           O  
ATOM    187  N   SER L  28      27.586  37.294  36.418  1.00 31.33           N  
ATOM    188  CA  SER L  28      27.085  36.967  37.721  1.00 31.06           C  
ATOM    189  CB  SER L  28      26.744  38.197  38.581  0.83 32.88           C  
ATOM    190  OG  SER L  28      27.927  38.916  38.897  0.83 35.74           O  
ATOM    191  C   SER L  28      25.853  36.124  37.611  1.00 29.87           C  
ATOM    192  O   SER L  28      25.076  36.242  36.663  1.00 29.61           O  
ATOM    193  N   VAL L  29      25.668  35.225  38.604  1.00 29.51           N  
ATOM    194  CA  VAL L  29      24.528  34.353  38.656  1.00 29.83           C  
ATOM    195  CB  VAL L  29      24.860  32.912  38.389  1.00 27.71           C  
ATOM    196  CG1 VAL L  29      25.408  32.796  36.957  1.00 27.70           C  
ATOM    197  CG2 VAL L  29      25.830  32.413  39.473  1.00 26.49           C  
ATOM    198  C   VAL L  29      23.949  34.434  40.038  1.00 27.79           C  
ATOM    199  O   VAL L  29      24.655  34.694  41.010  1.00 28.79           O  
ATOM    200  N   SER L  30      22.619  34.234  40.149  1.00 29.65           N  
ATOM    201  CA  SER L  30      21.921  34.332  41.402  1.00 27.76           C  
ATOM    202  CB  SER L  30      20.397  34.240  41.230  1.00 30.14           C  
ATOM    203  OG  SER L  30      19.932  35.355  40.484  1.00 35.80           O  
ATOM    204  C   SER L  30      22.337  33.243  42.347  1.00 27.48           C  
ATOM    205  O   SER L  30      22.672  33.519  43.498  1.00 29.08           O  
ATOM    206  N   TYR L  31      22.299  31.973  41.895  1.00 28.00           N  
ATOM    207  CA  TYR L  31      22.670  30.860  42.731  1.00 25.30           C  
ATOM    208  CB  TYR L  31      21.474  30.131  43.361  1.00 26.87           C  
ATOM    209  CG  TYR L  31      20.817  31.101  44.276  1.00 28.94           C  
ATOM    210  CD1 TYR L  31      19.856  31.961  43.802  1.00 30.77           C  
ATOM    211  CD2 TYR L  31      21.172  31.156  45.604  1.00 31.65           C  
ATOM    212  CE1 TYR L  31      19.248  32.862  44.643  1.00 33.46           C  
ATOM    213  CE2 TYR L  31      20.568  32.056  46.450  1.00 34.42           C  
ATOM    214  CZ  TYR L  31      19.604  32.908  45.969  1.00 35.26           C  
ATOM    215  OH  TYR L  31      18.983  33.833  46.835  1.00 37.74           O  
ATOM    216  C   TYR L  31      23.385  29.864  41.865  1.00 22.74           C  
ATOM    217  O   TYR L  31      23.300  29.920  40.640  1.00 23.32           O  
ATOM    218  N   MET L  32      24.120  28.926  42.499  1.00 27.19           N  
ATOM    219  CA  MET L  32      24.881  27.902  41.848  1.00 26.10           C  
ATOM    220  CB  MET L  32      26.395  28.002  42.099  1.00 26.37           C  
ATOM    221  CG  MET L  32      27.207  27.029  41.245  1.00 29.79           C  
ATOM    222  SD  MET L  32      27.161  27.390  39.464  1.00 38.61           S  
ATOM    223  CE  MET L  32      28.090  28.946  39.573  1.00 37.62           C  
ATOM    224  C   MET L  32      24.400  26.597  42.404  1.00 25.90           C  
ATOM    225  O   MET L  32      24.166  26.476  43.605  1.00 25.14           O  
ATOM    226  N   TYR L  33      24.242  25.581  41.534  1.00 26.09           N  
ATOM    227  CA  TYR L  33      23.729  24.306  41.957  1.00 25.04           C  
ATOM    228  CB  TYR L  33      22.343  23.946  41.257  1.00 24.71           C  
ATOM    229  CG  TYR L  33      21.121  24.894  41.471  1.00 23.67           C  
ATOM    230  CD1 TYR L  33      21.029  26.070  40.754  1.00 23.57           C  
ATOM    231  CD2 TYR L  33      20.043  24.652  42.329  1.00 42.56           C  
ATOM    232  CE1 TYR L  33      19.969  26.945  40.895  1.00 42.02           C  
ATOM    233  CE2 TYR L  33      18.972  25.519  42.484  1.00 22.97           C  
ATOM    234  CZ  TYR L  33      18.936  26.680  41.759  1.00 42.62           C  
ATOM    235  OH  TYR L  33      17.862  27.586  41.894  1.00 43.30           O  
ATOM    236  C   TYR L  33      24.848  23.312  41.639  1.00 25.13           C  
ATOM    237  O   TYR L  33      25.625  23.515  40.703  1.00 25.82           O  
ATOM    238  N   TRP L  34      25.024  22.242  42.459  1.00 25.20           N  
ATOM    239  CA  TRP L  34      26.121  21.319  42.251  1.00 25.24           C  
ATOM    240  CB  TRP L  34      27.147  21.351  43.396  1.00 24.57           C  
ATOM    241  CG  TRP L  34      27.886  22.662  43.517  1.00 24.44           C  
ATOM    242  CD2 TRP L  34      29.202  22.904  42.997  1.00 24.51           C  
ATOM    243  CD1 TRP L  34      27.491  23.821  44.119  1.00 24.07           C  
ATOM    244  NE1 TRP L  34      28.476  24.772  44.002  1.00 24.89           N  
ATOM    245  CE2 TRP L  34      29.536  24.219  43.314  1.00 25.57           C  
ATOM    246  CE3 TRP L  34      30.062  22.094  42.311  1.00 22.84           C  
ATOM    247  CZ2 TRP L  34      30.742  24.748  42.949  1.00 23.30           C  
ATOM    248  CZ3 TRP L  34      31.276  22.630  41.944  1.00 24.00           C  
ATOM    249  CH2 TRP L  34      31.608  23.932  42.257  1.00 23.08           C  
ATOM    250  C   TRP L  34      25.619  19.903  42.157  1.00 24.95           C  
ATOM    251  O   TRP L  34      24.694  19.507  42.865  1.00 23.59           O  
ATOM    252  N   TYR L  35      26.257  19.094  41.276  1.00 24.63           N  
ATOM    253  CA  TYR L  35      25.861  17.724  41.067  1.00 25.48           C  
ATOM    254  CB  TYR L  35      25.325  17.431  39.655  1.00 24.40           C  
ATOM    255  CG  TYR L  35      24.068  18.204  39.467  1.00 24.01           C  
ATOM    256  CD1 TYR L  35      24.104  19.487  38.986  1.00 24.49           C  
ATOM    257  CD2 TYR L  35      22.849  17.651  39.776  1.00 22.72           C  
ATOM    258  CE1 TYR L  35      22.945  20.204  38.810  1.00 23.85           C  
ATOM    259  CE2 TYR L  35      21.688  18.364  39.601  1.00 24.12           C  
ATOM    260  CZ  TYR L  35      21.733  19.644  39.116  1.00 24.94           C  
ATOM    261  OH  TYR L  35      20.544  20.379  38.936  1.00 28.55           O  
ATOM    262  C   TYR L  35      27.054  16.830  41.256  1.00 26.62           C  
ATOM    263  O   TYR L  35      28.186  17.185  40.932  1.00 27.41           O  
ATOM    264  N   HIS L  36      26.802  15.625  41.799  1.00 27.83           N  
ATOM    265  CA  HIS L  36      27.806  14.631  42.061  1.00 27.83           C  
ATOM    266  ND1 HIS L  36      28.328  11.635  43.436  1.00  0.00           N  
ATOM    267  CG  HIS L  36      28.557  12.929  43.853  1.00 28.78           C  
ATOM    268  CB  HIS L  36      27.674  14.087  43.496  1.00 26.56           C  
ATOM    269  NE2 HIS L  36      30.111  11.569  44.761  1.00 30.34           N  
ATOM    270  CD2 HIS L  36      29.652  12.871  44.658  1.00  0.00           C  
ATOM    271  CE1 HIS L  36      29.286  10.864  44.010  1.00  0.00           C  
ATOM    272  C   HIS L  36      27.550  13.488  41.129  1.00 28.42           C  
ATOM    273  O   HIS L  36      26.425  13.001  41.028  1.00 29.22           O  
ATOM    274  N   GLN L  37      28.593  13.035  40.403  1.00 27.58           N  
ATOM    275  CA  GLN L  37      28.386  11.934  39.504  1.00 27.90           C  
ATOM    276  CB  GLN L  37      28.417  12.341  38.019  1.00 27.01           C  
ATOM    277  CG  GLN L  37      28.191  11.168  37.061  1.00 25.48           C  
ATOM    278  CD  GLN L  37      28.241  11.698  35.634  1.00 26.37           C  
ATOM    279  OE1 GLN L  37      28.758  12.785  35.378  1.00 27.28           O  
ATOM    280  NE2 GLN L  37      27.692  10.910  34.670  1.00 26.25           N  
ATOM    281  C   GLN L  37      29.481  10.930  39.697  1.00 29.28           C  
ATOM    282  O   GLN L  37      30.665  11.258  39.657  1.00 29.05           O  
ATOM    283  N   LYS L  38      29.099   9.656  39.904  1.00 30.60           N  
ATOM    284  CA  LYS L  38      30.060   8.601  40.039  1.00 32.49           C  
ATOM    285  CB  LYS L  38      29.728   7.601  41.160  1.00 31.00           C  
ATOM    286  CG  LYS L  38      29.861   8.180  42.569  1.00 31.09           C  
ATOM    287  CD  LYS L  38      29.214   7.306  43.645  1.00 32.29           C  
ATOM    288  CE  LYS L  38      29.429   7.826  45.066  1.00 31.37           C  
ATOM    289  NZ  LYS L  38      30.834   7.604  45.468  1.00 32.97           N1+
ATOM    290  C   LYS L  38      30.021   7.847  38.747  1.00 33.89           C  
ATOM    291  O   LYS L  38      28.973   7.746  38.115  1.00 33.29           O  
ATOM    292  N   PRO L  39      31.138   7.315  38.338  1.00 36.18           N  
ATOM    293  CA  PRO L  39      31.233   6.640  37.072  1.00 37.07           C  
ATOM    294  CD  PRO L  39      32.162   6.876  39.271  1.00 25.87           C  
ATOM    295  CB  PRO L  39      32.628   6.022  37.050  1.00 38.56           C  
ATOM    296  CG  PRO L  39      32.907   5.747  38.539  1.00 27.35           C  
ATOM    297  C   PRO L  39      30.177   5.588  36.920  1.00 37.79           C  
ATOM    298  O   PRO L  39      29.950   4.824  37.857  1.00 37.63           O  
ATOM    299  N   GLY L  40      29.523   5.535  35.740  1.00 37.39           N  
ATOM    300  CA  GLY L  40      28.554   4.514  35.456  1.00 38.50           C  
ATOM    301  C   GLY L  40      27.210   4.896  35.989  1.00 38.09           C  
ATOM    302  O   GLY L  40      26.268   4.107  35.904  1.00 37.94           O  
ATOM    303  N   SER L  41      27.067   6.114  36.547  1.00 36.68           N  
ATOM    304  CA  SER L  41      25.790   6.482  37.090  1.00 34.73           C  
ATOM    305  CB  SER L  41      25.771   6.575  38.625  1.00 35.69           C  
ATOM    306  OG  SER L  41      26.032   5.305  39.202  1.00 56.19           O  
ATOM    307  C   SER L  41      25.437   7.850  36.599  1.00 33.42           C  
ATOM    308  O   SER L  41      26.260   8.548  36.013  1.00 32.13           O  
ATOM    309  N   SER L  42      24.165   8.252  36.815  1.00 32.38           N  
ATOM    310  CA  SER L  42      23.695   9.546  36.406  1.00 31.18           C  
ATOM    311  CB  SER L  42      22.179   9.586  36.144  1.00 32.07           C  
ATOM    312  OG  SER L  42      21.464   9.191  37.304  1.00 33.04           O  
ATOM    313  C   SER L  42      24.042  10.539  37.471  1.00 30.06           C  
ATOM    314  O   SER L  42      24.385  10.173  38.593  1.00 29.40           O  
ATOM    315  N   PRO L  43      23.969  11.800  37.127  1.00 29.27           N  
ATOM    316  CA  PRO L  43      24.301  12.842  38.062  1.00 27.99           C  
ATOM    317  CD  PRO L  43      24.218  12.202  35.750  1.00 28.58           C  
ATOM    318  CB  PRO L  43      24.414  14.119  37.232  1.00 27.03           C  
ATOM    319  CG  PRO L  43      24.824  13.613  35.837  1.00 28.07           C  
ATOM    320  C   PRO L  43      23.271  12.909  39.144  1.00 28.24           C  
ATOM    321  O   PRO L  43      22.118  12.560  38.893  1.00 28.04           O  
ATOM    322  N   LYS L  44      23.672  13.339  40.358  1.00 27.60           N  
ATOM    323  CA  LYS L  44      22.757  13.432  41.461  1.00 28.52           C  
ATOM    324  CB  LYS L  44      23.126  12.511  42.633  1.00 30.63           C  
ATOM    325  CG  LYS L  44      23.089  11.028  42.277  1.00 35.46           C  
ATOM    326  CD  LYS L  44      23.836  10.147  43.275  1.00 39.06           C  
ATOM    327  CE  LYS L  44      23.932   8.690  42.826  1.00 41.78           C  
ATOM    328  NZ  LYS L  44      24.924   7.970  43.653  1.00 40.10           N1+
ATOM    329  C   LYS L  44      22.853  14.825  41.999  1.00 28.01           C  
ATOM    330  O   LYS L  44      23.929  15.416  42.035  1.00 28.31           O  
ATOM    331  N   PRO L  45      21.745  15.377  42.405  1.00 27.22           N  
ATOM    332  CA  PRO L  45      21.753  16.693  42.985  1.00 27.13           C  
ATOM    333  CD  PRO L  45      20.471  15.061  41.795  1.00 41.54           C  
ATOM    334  CB  PRO L  45      20.289  17.127  43.055  1.00 25.34           C  
ATOM    335  CG  PRO L  45      19.486  15.874  42.640  1.00 29.71           C  
ATOM    336  C   PRO L  45      22.483  16.703  44.295  1.00 26.88           C  
ATOM    337  O   PRO L  45      22.079  15.979  45.204  1.00 26.82           O  
ATOM    338  N   TRP L  46      23.628  17.415  44.375  1.00 26.85           N  
ATOM    339  CA  TRP L  46      24.375  17.476  45.599  1.00 26.80           C  
ATOM    340  CB  TRP L  46      25.883  17.441  45.307  1.00 26.84           C  
ATOM    341  CG  TRP L  46      26.698  16.868  46.434  1.00 28.34           C  
ATOM    342  CD2 TRP L  46      26.667  15.466  46.732  1.00 28.26           C  
ATOM    343  CD1 TRP L  46      27.532  17.444  47.347  1.00 27.49           C  
ATOM    344  NE1 TRP L  46      28.039  16.479  48.188  1.00 27.87           N  
ATOM    345  CE2 TRP L  46      27.509  15.258  47.821  1.00 28.08           C  
ATOM    346  CE3 TRP L  46      25.986  14.437  46.143  1.00 27.73           C  
ATOM    347  CZ2 TRP L  46      27.685  14.007  48.343  1.00 28.12           C  
ATOM    348  CZ3 TRP L  46      26.167  13.178  46.668  1.00 27.66           C  
ATOM    349  CH2 TRP L  46      27.000  12.969  47.748  1.00 28.58           C  
ATOM    350  C   TRP L  46      24.041  18.672  46.454  1.00 26.37           C  
ATOM    351  O   TRP L  46      23.731  18.557  47.638  1.00 26.07           O  
ATOM    352  N   ILE L  47      24.121  19.880  45.846  1.00 26.25           N  
ATOM    353  CA  ILE L  47      23.885  21.106  46.557  1.00 26.29           C  
ATOM    354  CB  ILE L  47      25.139  21.877  46.858  1.00 25.87           C  
ATOM    355  CG1 ILE L  47      26.050  21.055  47.785  1.00 25.15           C  
ATOM    356  CG2 ILE L  47      24.742  23.242  47.443  1.00 26.52           C  
ATOM    357  CD1 ILE L  47      27.437  21.662  47.979  1.00 26.86           C  
ATOM    358  C   ILE L  47      23.020  21.965  45.695  1.00 26.04           C  
ATOM    359  O   ILE L  47      23.220  22.042  44.484  1.00 25.83           O  
ATOM    360  N   TYR L  48      22.026  22.634  46.313  1.00 26.65           N  
ATOM    361  CA  TYR L  48      21.129  23.464  45.567  1.00 26.91           C  
ATOM    362  CB  TYR L  48      19.705  22.882  45.466  1.00 25.48           C  
ATOM    363  CG  TYR L  48      19.108  22.676  46.820  1.00 27.18           C  
ATOM    364  CD1 TYR L  48      18.393  23.677  47.433  1.00 29.05           C  
ATOM    365  CD2 TYR L  48      19.248  21.474  47.475  1.00 27.11           C  
ATOM    366  CE1 TYR L  48      17.833  23.485  48.676  1.00 27.64           C  
ATOM    367  CE2 TYR L  48      18.693  21.274  48.718  1.00 28.28           C  
ATOM    368  CZ  TYR L  48      17.982  22.281  49.321  1.00 28.94           C  
ATOM    369  OH  TYR L  48      17.409  22.081  50.596  1.00 30.87           O  
ATOM    370  C   TYR L  48      21.071  24.817  46.213  1.00 27.55           C  
ATOM    371  O   TYR L  48      21.248  24.946  47.425  1.00 28.05           O  
ATOM    372  N   ARG L  49      20.813  25.864  45.409  1.00 45.77           N  
ATOM    373  CA  ARG L  49      20.685  27.209  45.894  1.00 45.92           C  
ATOM    374  CB  ARG L  49      19.386  27.472  46.665  1.00 45.19           C  
ATOM    375  CG  ARG L  49      18.209  27.497  45.690  1.00 69.57           C  
ATOM    376  CD  ARG L  49      16.997  28.286  46.178  1.00 70.23           C  
ATOM    377  NE  ARG L  49      16.137  28.511  44.984  1.00 70.12           N  
ATOM    378  CZ  ARG L  49      16.535  29.420  44.047  1.00 70.60           C  
ATOM    379  NH1 ARG L  49      17.740  30.053  44.190  1.00 71.32           N1+
ATOM    380  NH2 ARG L  49      15.750  29.687  42.965  1.00 70.42           N  
ATOM    381  C   ARG L  49      21.897  27.650  46.654  1.00 46.86           C  
ATOM    382  O   ARG L  49      21.805  28.343  47.667  1.00 48.47           O  
ATOM    383  N   THR L  50      23.074  27.239  46.156  1.00 45.41           N  
ATOM    384  CA  THR L  50      24.373  27.682  46.579  1.00 44.38           C  
ATOM    385  CB  THR L  50      24.468  29.178  46.630  1.00 44.03           C  
ATOM    386  OG1 THR L  50      24.184  29.732  45.355  1.00 45.10           O  
ATOM    387  CG2 THR L  50      25.892  29.561  47.069  1.00 44.21           C  
ATOM    388  C   THR L  50      24.790  27.171  47.919  1.00 43.78           C  
ATOM    389  O   THR L  50      25.984  26.983  48.142  1.00 42.81           O  
ATOM    390  N   SER L  51      23.867  26.851  48.842  1.00 44.77           N  
ATOM    391  CA  SER L  51      24.416  26.438  50.101  1.00 46.09           C  
ATOM    392  CB  SER L  51      24.521  27.597  51.108  1.00 47.58           C  
ATOM    393  OG  SER L  51      23.229  28.106  51.402  1.00 50.15           O  
ATOM    394  C   SER L  51      23.548  25.398  50.722  1.00 46.47           C  
ATOM    395  O   SER L  51      23.799  24.991  51.856  1.00 46.99           O  
ATOM    396  N   ASN L  52      22.542  24.882  49.989  1.00 28.46           N  
ATOM    397  CA  ASN L  52      21.660  23.975  50.670  1.00 29.51           C  
ATOM    398  CB  ASN L  52      20.177  24.189  50.325  1.00 31.38           C  
ATOM    399  CG  ASN L  52      19.743  25.543  50.874  1.00 32.43           C  
ATOM    400  OD1 ASN L  52      19.799  25.791  52.077  1.00 32.99           O  
ATOM    401  ND2 ASN L  52      19.302  26.453  49.964  1.00 34.34           N  
ATOM    402  C   ASN L  52      22.024  22.581  50.260  1.00 29.39           C  
ATOM    403  O   ASN L  52      22.170  22.289  49.074  1.00 28.59           O  
ATOM    404  N   LEU L  53      22.201  21.686  51.256  1.00 30.03           N  
ATOM    405  CA  LEU L  53      22.560  20.323  50.982  1.00 30.31           C  
ATOM    406  CB  LEU L  53      23.168  19.587  52.188  1.00 30.78           C  
ATOM    407  CG  LEU L  53      24.503  20.180  52.677  1.00 31.94           C  
ATOM    408  CD1 LEU L  53      25.046  19.392  53.881  1.00 32.30           C  
ATOM    409  CD2 LEU L  53      25.522  20.299  51.532  1.00 31.22           C  
ATOM    410  C   LEU L  53      21.327  19.573  50.583  1.00 30.04           C  
ATOM    411  O   LEU L  53      20.269  19.717  51.197  1.00 30.08           O  
ATOM    412  N   ALA L  54      21.453  18.722  49.541  1.00 29.92           N  
ATOM    413  CA  ALA L  54      20.372  17.923  49.035  1.00 31.58           C  
ATOM    414  CB  ALA L  54      20.666  17.290  47.665  1.00 31.35           C  
ATOM    415  C   ALA L  54      20.120  16.805  49.995  1.00 32.65           C  
ATOM    416  O   ALA L  54      20.905  16.557  50.907  1.00 31.80           O  
ATOM    417  N   SER L  55      18.983  16.102  49.820  1.00 34.05           N  
ATOM    418  CA  SER L  55      18.656  15.058  50.748  1.00 35.67           C  
ATOM    419  CB  SER L  55      17.289  14.401  50.481  1.00 37.01           C  
ATOM    420  OG  SER L  55      17.309  13.724  49.232  1.00 43.12           O  
ATOM    421  C   SER L  55      19.696  13.978  50.705  1.00 35.27           C  
ATOM    422  O   SER L  55      20.075  13.490  49.642  1.00 35.52           O  
ATOM    423  N   GLY L  56      20.191  13.578  51.894  1.00 35.08           N  
ATOM    424  CA  GLY L  56      21.105  12.474  52.009  1.00 35.23           C  
ATOM    425  C   GLY L  56      22.538  12.918  51.930  1.00 35.38           C  
ATOM    426  O   GLY L  56      23.438  12.113  52.168  1.00 36.38           O  
ATOM    427  N   VAL L  57      22.805  14.198  51.609  1.00 34.08           N  
ATOM    428  CA  VAL L  57      24.175  14.631  51.486  1.00 32.73           C  
ATOM    429  CB  VAL L  57      24.320  15.936  50.753  1.00 31.59           C  
ATOM    430  CG1 VAL L  57      25.789  16.388  50.810  1.00 31.12           C  
ATOM    431  CG2 VAL L  57      23.789  15.747  49.321  1.00 29.58           C  
ATOM    432  C   VAL L  57      24.760  14.796  52.859  1.00 33.18           C  
ATOM    433  O   VAL L  57      24.108  15.296  53.775  1.00 33.20           O  
ATOM    434  N   PRO L  58      25.995  14.385  53.009  1.00 33.73           N  
ATOM    435  CA  PRO L  58      26.655  14.462  54.288  1.00 32.92           C  
ATOM    436  CD  PRO L  58      26.510  13.294  52.198  1.00 34.25           C  
ATOM    437  CB  PRO L  58      27.911  13.603  54.160  1.00 33.25           C  
ATOM    438  CG  PRO L  58      27.538  12.570  53.082  1.00 33.31           C  
ATOM    439  C   PRO L  58      26.947  15.875  54.697  1.00 32.95           C  
ATOM    440  O   PRO L  58      27.161  16.726  53.837  1.00 32.53           O  
ATOM    441  N   ALA L  59      27.007  16.115  56.019  1.00 32.71           N  
ATOM    442  CA  ALA L  59      27.206  17.392  56.651  1.00 32.48           C  
ATOM    443  CB  ALA L  59      27.168  17.308  58.186  1.00 33.54           C  
ATOM    444  C   ALA L  59      28.537  17.963  56.267  1.00 32.51           C  
ATOM    445  O   ALA L  59      28.719  19.179  56.258  1.00 32.46           O  
ATOM    446  N   ARG L  60      29.513  17.095  55.960  1.00 32.15           N  
ATOM    447  CA  ARG L  60      30.854  17.525  55.684  1.00 31.54           C  
ATOM    448  CB  ARG L  60      31.807  16.362  55.347  1.00 31.41           C  
ATOM    449  CG  ARG L  60      31.405  15.580  54.096  1.00 33.05           C  
ATOM    450  CD  ARG L  60      32.273  14.351  53.818  1.00 32.15           C  
ATOM    451  NE  ARG L  60      31.794  13.260  54.710  1.00 31.09           N  
ATOM    452  CZ  ARG L  60      31.505  12.023  54.206  1.00 30.48           C  
ATOM    453  NH1 ARG L  60      31.644  11.766  52.873  1.00 31.66           N1+
ATOM    454  NH2 ARG L  60      31.061  11.041  55.041  1.00 31.78           N  
ATOM    455  C   ARG L  60      30.865  18.475  54.520  1.00 31.02           C  
ATOM    456  O   ARG L  60      31.773  19.302  54.423  1.00 32.60           O  
ATOM    457  N   PHE L  61      29.899  18.352  53.580  1.00 30.24           N  
ATOM    458  CA  PHE L  61      29.873  19.209  52.422  1.00 29.58           C  
ATOM    459  CB  PHE L  61      29.100  18.633  51.224  1.00 27.91           C  
ATOM    460  CG  PHE L  61      29.825  17.439  50.709  1.00 26.99           C  
ATOM    461  CD1 PHE L  61      30.974  17.580  49.975  1.00 27.09           C  
ATOM    462  CD2 PHE L  61      29.377  16.169  50.972  1.00 26.26           C  
ATOM    463  CE1 PHE L  61      31.650  16.483  49.496  1.00 26.80           C  
ATOM    464  CE2 PHE L  61      30.048  15.068  50.494  1.00 25.76           C  
ATOM    465  CZ  PHE L  61      31.190  15.218  49.752  1.00 25.50           C  
ATOM    466  C   PHE L  61      29.251  20.544  52.722  1.00 29.52           C  
ATOM    467  O   PHE L  61      28.399  20.675  53.599  1.00 30.58           O  
ATOM    468  N   SER L  62      29.696  21.588  51.981  1.00 29.47           N  
ATOM    469  CA  SER L  62      29.165  22.920  52.112  1.00 28.96           C  
ATOM    470  CB  SER L  62      29.903  23.800  53.136  1.00 29.18           C  
ATOM    471  OG  SER L  62      29.668  23.336  54.455  1.00 31.93           O  
ATOM    472  C   SER L  62      29.325  23.623  50.800  1.00 28.59           C  
ATOM    473  O   SER L  62      30.187  23.282  49.990  1.00 28.53           O  
ATOM    474  N   GLY L  63      28.483  24.649  50.562  1.00 27.90           N  
ATOM    475  CA  GLY L  63      28.578  25.402  49.345  1.00 27.61           C  
ATOM    476  C   GLY L  63      28.528  26.846  49.716  1.00 29.24           C  
ATOM    477  O   GLY L  63      27.880  27.231  50.686  1.00 29.51           O  
ATOM    478  N   SER L  64      29.220  27.692  48.934  1.00 30.35           N  
ATOM    479  CA  SER L  64      29.241  29.086  49.250  1.00 31.57           C  
ATOM    480  CB  SER L  64      30.333  29.419  50.282  1.00 32.32           C  
ATOM    481  OG  SER L  64      30.324  30.805  50.576  1.00 33.26           O  
ATOM    482  C   SER L  64      29.559  29.835  47.996  1.00 31.03           C  
ATOM    483  O   SER L  64      29.873  29.240  46.967  1.00 30.49           O  
ATOM    484  N   GLY L  65      29.445  31.178  48.044  1.00 31.54           N  
ATOM    485  CA  GLY L  65      29.822  31.962  46.901  1.00 33.22           C  
ATOM    486  C   GLY L  65      28.739  32.932  46.552  1.00 33.17           C  
ATOM    487  O   GLY L  65      27.612  32.849  47.038  1.00 32.69           O  
ATOM    488  N   SER L  66      29.088  33.899  45.680  1.00 33.71           N  
ATOM    489  CA  SER L  66      28.150  34.877  45.213  1.00 34.45           C  
ATOM    490  CB  SER L  66      27.932  36.040  46.196  1.00 35.88           C  
ATOM    491  OG  SER L  66      29.136  36.774  46.361  1.00 36.68           O  
ATOM    492  C   SER L  66      28.720  35.463  43.962  1.00 34.47           C  
ATOM    493  O   SER L  66      29.910  35.324  43.683  1.00 35.88           O  
ATOM    494  N   GLY L  67      27.869  36.128  43.160  1.00 34.76           N  
ATOM    495  CA  GLY L  67      28.343  36.776  41.974  1.00 33.71           C  
ATOM    496  C   GLY L  67      28.904  35.762  41.026  1.00 34.66           C  
ATOM    497  O   GLY L  67      28.203  34.871  40.549  1.00 34.22           O  
ATOM    498  N   THR L  68      30.175  35.986  40.645  1.00 34.43           N  
ATOM    499  CA  THR L  68      30.961  35.198  39.738  1.00 34.91           C  
ATOM    500  CB  THR L  68      32.063  35.995  39.115  1.00 36.44           C  
ATOM    501  OG1 THR L  68      32.758  35.207  38.161  1.00 37.18           O  
ATOM    502  CG2 THR L  68      33.013  36.471  40.223  1.00 36.95           C  
ATOM    503  C   THR L  68      31.579  33.966  40.339  1.00 34.16           C  
ATOM    504  O   THR L  68      31.857  33.017  39.606  1.00 35.09           O  
ATOM    505  N   SER L  69      31.876  33.937  41.658  1.00 33.52           N  
ATOM    506  CA  SER L  69      32.639  32.808  42.126  1.00 33.89           C  
ATOM    507  CB  SER L  69      33.984  33.238  42.737  1.00 34.53           C  
ATOM    508  OG  SER L  69      34.715  32.107  43.181  1.00 38.59           O  
ATOM    509  C   SER L  69      31.887  32.029  43.166  1.00 33.11           C  
ATOM    510  O   SER L  69      31.320  32.588  44.103  1.00 32.65           O  
ATOM    511  N   TYR L  70      31.888  30.685  43.017  1.00 31.75           N  
ATOM    512  CA  TYR L  70      31.211  29.809  43.935  1.00 30.95           C  
ATOM    513  CB  TYR L  70      29.923  29.187  43.363  1.00 29.45           C  
ATOM    514  CG  TYR L  70      28.894  30.258  43.226  1.00 29.53           C  
ATOM    515  CD1 TYR L  70      28.917  31.133  42.164  1.00 28.79           C  
ATOM    516  CD2 TYR L  70      27.895  30.376  44.165  1.00 28.93           C  
ATOM    517  CE1 TYR L  70      27.960  32.114  42.046  1.00 29.14           C  
ATOM    518  CE2 TYR L  70      26.935  31.355  44.053  1.00 29.47           C  
ATOM    519  CZ  TYR L  70      26.968  32.226  42.991  1.00 29.36           C  
ATOM    520  OH  TYR L  70      25.984  33.230  42.872  1.00 30.61           O  
ATOM    521  C   TYR L  70      32.136  28.674  44.255  1.00 30.58           C  
ATOM    522  O   TYR L  70      33.009  28.337  43.457  1.00 30.98           O  
ATOM    523  N   SER L  71      31.973  28.057  45.448  1.00 30.24           N  
ATOM    524  CA  SER L  71      32.850  26.983  45.824  1.00 30.78           C  
ATOM    525  CB  SER L  71      33.895  27.379  46.880  1.00 31.94           C  
ATOM    526  OG  SER L  71      34.745  28.402  46.392  1.00 33.06           O  
ATOM    527  C   SER L  71      32.057  25.891  46.476  1.00 30.15           C  
ATOM    528  O   SER L  71      30.952  26.106  46.969  1.00 30.14           O  
ATOM    529  N   LEU L  72      32.627  24.672  46.462  1.00 29.76           N  
ATOM    530  CA  LEU L  72      32.071  23.540  47.142  1.00 29.26           C  
ATOM    531  CB  LEU L  72      31.643  22.417  46.165  1.00 29.03           C  
ATOM    532  CG  LEU L  72      31.025  21.151  46.801  1.00 30.09           C  
ATOM    533  CD1 LEU L  72      30.443  20.231  45.718  1.00 30.25           C  
ATOM    534  CD2 LEU L  72      32.033  20.386  47.671  1.00 31.52           C  
ATOM    535  C   LEU L  72      33.180  23.069  48.028  1.00 29.28           C  
ATOM    536  O   LEU L  72      34.327  22.987  47.593  1.00 29.60           O  
ATOM    537  N   SER L  73      32.883  22.765  49.309  1.00 30.35           N  
ATOM    538  CA  SER L  73      33.962  22.401  50.187  1.00 32.09           C  
ATOM    539  CB  SER L  73      34.249  23.471  51.256  1.00 33.33           C  
ATOM    540  OG  SER L  73      34.598  24.701  50.637  1.00  0.00           O  
ATOM    541  C   SER L  73      33.621  21.145  50.927  1.00 32.32           C  
ATOM    542  O   SER L  73      32.467  20.907  51.279  1.00 32.66           O  
ATOM    543  N   VAL L  74      34.645  20.296  51.163  1.00 32.55           N  
ATOM    544  CA  VAL L  74      34.475  19.102  51.940  1.00 33.48           C  
ATOM    545  CB  VAL L  74      34.862  17.843  51.213  1.00 32.37           C  
ATOM    546  CG1 VAL L  74      36.317  17.952  50.729  1.00 32.35           C  
ATOM    547  CG2 VAL L  74      34.612  16.650  52.150  1.00 31.54           C  
ATOM    548  C   VAL L  74      35.348  19.248  53.149  1.00 34.75           C  
ATOM    549  O   VAL L  74      36.566  19.383  53.049  1.00 34.69           O  
ATOM    550  N   SER L  75      34.722  19.224  54.338  1.00 35.58           N  
ATOM    551  CA  SER L  75      35.434  19.408  55.569  1.00 35.78           C  
ATOM    552  CB  SER L  75      34.497  19.321  56.781  1.00 36.24           C  
ATOM    553  OG  SER L  75      35.242  19.440  57.982  1.00 37.63           O  
ATOM    554  C   SER L  75      36.452  18.325  55.710  1.00 36.88           C  
ATOM    555  O   SER L  75      37.648  18.597  55.817  1.00 36.75           O  
ATOM    556  N   SER L  76      35.995  17.060  55.716  1.00 36.88           N  
ATOM    557  CA  SER L  76      36.914  15.969  55.839  1.00 36.82           C  
ATOM    558  CB  SER L  76      36.781  15.205  57.167  1.00 37.71           C  
ATOM    559  OG  SER L  76      35.495  14.610  57.265  1.00 57.31           O  
ATOM    560  C   SER L  76      36.591  15.018  54.737  1.00 36.19           C  
ATOM    561  O   SER L  76      35.491  14.475  54.666  1.00 36.46           O  
ATOM    562  N   VAL L  77      37.575  14.770  53.859  1.00 35.30           N  
ATOM    563  CA  VAL L  77      37.355  13.933  52.719  1.00 35.46           C  
ATOM    564  CB  VAL L  77      38.452  14.025  51.698  1.00 36.07           C  
ATOM    565  CG1 VAL L  77      38.175  13.004  50.580  1.00 17.50           C  
ATOM    566  CG2 VAL L  77      38.531  15.480  51.202  1.00 18.38           C  
ATOM    567  C   VAL L  77      37.239  12.507  53.150  1.00 36.15           C  
ATOM    568  O   VAL L  77      37.940  12.048  54.053  1.00 37.39           O  
ATOM    569  N   GLU L  78      36.305  11.778  52.504  1.00 35.58           N  
ATOM    570  CA  GLU L  78      36.086  10.385  52.760  1.00 35.23           C  
ATOM    571  CB  GLU L  78      34.698  10.074  53.348  1.00 36.36           C  
ATOM    572  CG  GLU L  78      34.497  10.599  54.772  1.00 40.71           C  
ATOM    573  CD  GLU L  78      35.300   9.722  55.723  1.00 44.19           C  
ATOM    574  OE1 GLU L  78      35.181   8.471  55.614  1.00 45.40           O  
ATOM    575  OE2 GLU L  78      36.041  10.288  56.569  1.00 46.64           O1-
ATOM    576  C   GLU L  78      36.171   9.692  51.432  1.00 34.99           C  
ATOM    577  O   GLU L  78      36.092  10.325  50.382  1.00 34.01           O  
ATOM    578  N   ALA L  79      36.334   8.357  51.457  1.00 34.76           N  
ATOM    579  CA  ALA L  79      36.496   7.552  50.275  1.00 33.90           C  
ATOM    580  CB  ALA L  79      36.697   6.061  50.598  1.00 35.78           C  
ATOM    581  C   ALA L  79      35.281   7.661  49.402  1.00 33.31           C  
ATOM    582  O   ALA L  79      35.379   7.646  48.177  1.00 33.58           O  
ATOM    583  N   GLU L  80      34.100   7.777  50.026  1.00 32.56           N  
ATOM    584  CA  GLU L  80      32.827   7.811  49.361  1.00 33.57           C  
ATOM    585  CB  GLU L  80      31.687   8.015  50.364  1.00 33.77           C  
ATOM    586  CG  GLU L  80      31.648   6.949  51.453  1.00 36.16           C  
ATOM    587  CD  GLU L  80      30.798   7.497  52.585  1.00 39.53           C  
ATOM    588  OE1 GLU L  80      29.783   8.181  52.284  1.00 42.18           O  
ATOM    589  OE2 GLU L  80      31.156   7.247  53.766  1.00 41.83           O1-
ATOM    590  C   GLU L  80      32.772   8.996  48.446  1.00 32.93           C  
ATOM    591  O   GLU L  80      32.073   8.980  47.437  1.00 33.40           O  
ATOM    592  N   ASP L  81      33.485  10.070  48.809  1.00 32.40           N  
ATOM    593  CA  ASP L  81      33.467  11.338  48.135  1.00 30.78           C  
ATOM    594  CB  ASP L  81      34.197  12.424  48.936  1.00 31.31           C  
ATOM    595  CG  ASP L  81      33.395  12.639  50.209  1.00 32.08           C  
ATOM    596  OD1 ASP L  81      32.230  12.159  50.257  1.00 32.07           O  
ATOM    597  OD2 ASP L  81      33.933  13.280  51.150  1.00 33.22           O1-
ATOM    598  C   ASP L  81      34.067  11.291  46.761  1.00 31.42           C  
ATOM    599  O   ASP L  81      33.823  12.197  45.966  1.00 31.57           O  
ATOM    600  N   ALA L  82      34.920  10.296  46.446  1.00 31.51           N  
ATOM    601  CA  ALA L  82      35.523  10.300  45.141  1.00 31.55           C  
ATOM    602  CB  ALA L  82      36.439   9.093  44.880  1.00 31.09           C  
ATOM    603  C   ALA L  82      34.437  10.276  44.112  1.00 32.58           C  
ATOM    604  O   ALA L  82      33.582   9.392  44.110  1.00 33.77           O  
ATOM    605  N   ALA L  83      34.458  11.268  43.199  1.00 31.36           N  
ATOM    606  CA  ALA L  83      33.466  11.362  42.168  1.00 30.16           C  
ATOM    607  CB  ALA L  83      32.031  11.505  42.693  1.00 29.37           C  
ATOM    608  C   ALA L  83      33.776  12.599  41.391  1.00 30.03           C  
ATOM    609  O   ALA L  83      34.746  13.297  41.676  1.00 30.60           O  
ATOM    610  N   THR L  84      32.968  12.887  40.353  1.00 29.28           N  
ATOM    611  CA  THR L  84      33.199  14.095  39.628  1.00 27.75           C  
ATOM    612  CB  THR L  84      33.211  13.925  38.135  1.00 28.08           C  
ATOM    613  OG1 THR L  84      33.808  15.059  37.525  1.00 29.22           O  
ATOM    614  CG2 THR L  84      31.768  13.757  37.633  1.00 28.07           C  
ATOM    615  C   THR L  84      32.082  15.017  40.002  1.00 28.04           C  
ATOM    616  O   THR L  84      30.928  14.603  40.102  1.00 27.06           O  
ATOM    617  N   TYR L  85      32.404  16.304  40.242  1.00 27.06           N  
ATOM    618  CA  TYR L  85      31.401  17.229  40.676  1.00 26.44           C  
ATOM    619  CB  TYR L  85      31.774  17.959  41.981  1.00 26.28           C  
ATOM    620  CG  TYR L  85      31.878  16.956  43.086  1.00 25.12           C  
ATOM    621  CD1 TYR L  85      33.024  16.209  43.253  1.00 25.42           C  
ATOM    622  CD2 TYR L  85      30.836  16.769  43.966  1.00 24.13           C  
ATOM    623  CE1 TYR L  85      33.124  15.289  44.271  1.00 26.41           C  
ATOM    624  CE2 TYR L  85      30.929  15.852  44.987  1.00 25.83           C  
ATOM    625  CZ  TYR L  85      32.076  15.109  45.141  1.00 26.45           C  
ATOM    626  OH  TYR L  85      32.172  14.169  46.188  1.00 27.25           O  
ATOM    627  C   TYR L  85      31.234  18.272  39.611  1.00 26.83           C  
ATOM    628  O   TYR L  85      32.217  18.740  39.036  1.00 27.73           O  
ATOM    629  N   TYR L  86      29.967  18.648  39.313  1.00 27.27           N  
ATOM    630  CA  TYR L  86      29.692  19.640  38.305  1.00 26.72           C  
ATOM    631  CB  TYR L  86      28.830  19.167  37.117  1.00 26.62           C  
ATOM    632  CG  TYR L  86      29.468  18.053  36.359  1.00 26.83           C  
ATOM    633  CD1 TYR L  86      30.577  18.264  35.575  1.00 25.85           C  
ATOM    634  CD2 TYR L  86      28.958  16.781  36.445  1.00 26.11           C  
ATOM    635  CE1 TYR L  86      31.154  17.231  34.874  1.00 25.13           C  
ATOM    636  CE2 TYR L  86      29.531  15.745  35.744  1.00 25.92           C  
ATOM    637  CZ  TYR L  86      30.631  15.968  34.954  1.00 25.96           C  
ATOM    638  OH  TYR L  86      31.225  14.911  34.232  1.00 27.40           O  
ATOM    639  C   TYR L  86      28.874  20.741  38.916  1.00 25.34           C  
ATOM    640  O   TYR L  86      28.051  20.502  39.797  1.00 24.82           O  
ATOM    641  N   CYS L  87      29.088  21.993  38.450  1.00 26.05           N  
ATOM    642  CA  CYS L  87      28.316  23.121  38.909  1.00 26.31           C  
ATOM    643  CB  CYS L  87      29.168  24.368  39.275  1.00 25.91           C  
ATOM    644  SG  CYS L  87      30.313  24.915  37.965  1.00 27.62           S  
ATOM    645  C   CYS L  87      27.346  23.483  37.820  1.00 25.28           C  
ATOM    646  O   CYS L  87      27.583  23.185  36.651  1.00 25.10           O  
ATOM    647  N   GLN L  88      26.196  24.106  38.187  1.00 24.64           N  
ATOM    648  CA  GLN L  88      25.181  24.442  37.216  1.00 24.45           C  
ATOM    649  CB  GLN L  88      24.047  23.407  37.168  1.00 24.18           C  
ATOM    650  CG  GLN L  88      22.953  23.728  36.150  1.00 24.82           C  
ATOM    651  CD  GLN L  88      21.718  22.919  36.523  1.00 25.36           C  
ATOM    652  OE1 GLN L  88      21.323  21.992  35.820  1.00 27.16           O  
ATOM    653  NE2 GLN L  88      21.082  23.281  37.668  1.00 23.08           N  
ATOM    654  C   GLN L  88      24.523  25.733  37.621  1.00 23.51           C  
ATOM    655  O   GLN L  88      24.470  26.063  38.804  1.00 24.29           O  
ATOM    656  N   GLN L  89      24.007  26.501  36.634  1.00 24.88           N  
ATOM    657  CA  GLN L  89      23.291  27.718  36.927  1.00 25.41           C  
ATOM    658  CB  GLN L  89      24.101  28.996  36.619  1.00 24.91           C  
ATOM    659  CG  GLN L  89      24.485  29.179  35.146  1.00 25.51           C  
ATOM    660  CD  GLN L  89      23.309  29.781  34.388  1.00 28.75           C  
ATOM    661  OE1 GLN L  89      22.552  30.585  34.929  1.00 28.24           O  
ATOM    662  NE2 GLN L  89      23.151  29.383  33.097  1.00 27.59           N  
ATOM    663  C   GLN L  89      22.037  27.738  36.090  1.00 25.75           C  
ATOM    664  O   GLN L  89      22.085  27.364  34.918  1.00 25.37           O  
ATOM    665  N   TYR L  90      20.930  28.307  36.623  1.00 25.90           N  
ATOM    666  CA  TYR L  90      19.844  28.595  35.727  1.00 24.87           C  
ATOM    667  CB  TYR L  90      18.633  27.663  35.942  1.00 24.52           C  
ATOM    668  CG  TYR L  90      17.825  27.599  34.681  1.00 24.29           C  
ATOM    669  CD1 TYR L  90      16.959  28.599  34.296  1.00 24.59           C  
ATOM    670  CD2 TYR L  90      17.933  26.495  33.867  1.00 23.44           C  
ATOM    671  CE1 TYR L  90      16.229  28.507  33.132  1.00 23.73           C  
ATOM    672  CE2 TYR L  90      17.208  26.391  32.702  1.00 24.78           C  
ATOM    673  CZ  TYR L  90      16.357  27.402  32.330  1.00 22.85           C  
ATOM    674  OH  TYR L  90      15.612  27.300  31.136  1.00 21.95           O  
ATOM    675  C   TYR L  90      19.399  30.027  35.991  1.00 27.55           C  
ATOM    676  O   TYR L  90      18.206  30.333  35.983  1.00 27.58           O  
ATOM    677  N   ASN L  91      20.349  30.950  36.251  1.00 28.22           N  
ATOM    678  CA  ASN L  91      20.080  32.355  36.430  1.00 30.39           C  
ATOM    679  CB  ASN L  91      21.307  33.122  36.955  1.00 30.65           C  
ATOM    680  CG  ASN L  91      20.933  34.587  37.115  1.00 44.47           C  
ATOM    681  OD1 ASN L  91      21.627  35.472  36.614  1.00 39.27           O  
ATOM    682  ND2 ASN L  91      19.809  34.856  37.830  1.00 42.39           N  
ATOM    683  C   ASN L  91      19.716  32.926  35.101  1.00 32.65           C  
ATOM    684  O   ASN L  91      18.798  33.739  34.987  1.00 34.49           O  
ATOM    685  N   SER L  92      20.442  32.487  34.053  1.00 30.45           N  
ATOM    686  CA  SER L  92      20.233  32.979  32.725  1.00 31.68           C  
ATOM    687  CB  SER L  92      21.448  33.731  32.158  1.00 34.24           C  
ATOM    688  OG  SER L  92      21.705  34.894  32.932  1.00 44.81           O  
ATOM    689  C   SER L  92      20.003  31.798  31.841  1.00 32.76           C  
ATOM    690  O   SER L  92      20.127  30.647  32.261  1.00 34.84           O  
ATOM    691  N   HIS L  93      19.631  32.066  30.578  1.00 31.00           N  
ATOM    692  CA  HIS L  93      19.373  31.010  29.645  1.00 30.08           C  
ATOM    693  ND1 HIS L  93      17.732  29.954  26.768  1.00 28.51           N  
ATOM    694  CG  HIS L  93      17.587  29.994  28.135  1.00 30.32           C  
ATOM    695  CB  HIS L  93      17.987  31.150  28.997  1.00 27.69           C  
ATOM    696  NE2 HIS L  93      16.783  28.034  27.362  1.00 27.76           N  
ATOM    697  CD2 HIS L  93      17.007  28.812  28.484  1.00 30.58           C  
ATOM    698  CE1 HIS L  93      17.234  28.760  26.355  1.00 31.15           C  
ATOM    699  C   HIS L  93      20.405  31.132  28.571  1.00 32.76           C  
ATOM    700  O   HIS L  93      20.832  32.238  28.247  1.00 35.47           O  
ATOM    701  N   PRO L  94      20.852  30.036  28.014  1.00 31.58           N  
ATOM    702  CA  PRO L  94      20.424  28.726  28.423  1.00 30.28           C  
ATOM    703  CD  PRO L  94      21.271  30.060  26.623  1.00 32.76           C  
ATOM    704  CB  PRO L  94      20.642  27.806  27.216  1.00 30.22           C  
ATOM    705  CG  PRO L  94      21.584  28.594  26.291  1.00 32.87           C  
ATOM    706  C   PRO L  94      21.150  28.273  29.651  1.00 30.10           C  
ATOM    707  O   PRO L  94      22.142  28.893  30.031  1.00 31.96           O  
ATOM    708  N   MET L  95      20.662  27.185  30.277  1.00 25.39           N  
ATOM    709  CA  MET L  95      21.229  26.644  31.478  1.00 23.77           C  
ATOM    710  CB  MET L  95      20.358  25.520  32.064  1.00 21.42           C  
ATOM    711  CG  MET L  95      20.861  24.937  33.383  1.00 23.57           C  
ATOM    712  SD  MET L  95      19.789  23.625  34.039  1.00  0.00           S  
ATOM    713  CE  MET L  95      20.186  22.439  32.721  1.00  0.00           C  
ATOM    714  C   MET L  95      22.578  26.080  31.150  1.00 25.30           C  
ATOM    715  O   MET L  95      22.792  25.599  30.038  1.00 25.14           O  
ATOM    716  N   THR L  96      23.545  26.131  32.101  1.00 26.72           N  
ATOM    717  CA  THR L  96      24.835  25.659  31.685  1.00 25.67           C  
ATOM    718  CB  THR L  96      25.752  26.760  31.237  1.00 25.72           C  
ATOM    719  OG1 THR L  96      25.941  27.695  32.287  1.00 26.44           O  
ATOM    720  CG2 THR L  96      25.137  27.454  30.009  1.00 26.43           C  
ATOM    721  C   THR L  96      25.499  24.958  32.825  1.00 25.12           C  
ATOM    722  O   THR L  96      25.220  25.243  33.987  1.00 25.00           O  
ATOM    723  N   PHE L  97      26.412  24.015  32.494  1.00 25.60           N  
ATOM    724  CA  PHE L  97      27.116  23.246  33.482  1.00 25.48           C  
ATOM    725  CB  PHE L  97      26.987  21.720  33.299  1.00 24.81           C  
ATOM    726  CG  PHE L  97      25.582  21.264  33.517  1.00 23.54           C  
ATOM    727  CD1 PHE L  97      24.646  21.356  32.510  1.00 22.22           C  
ATOM    728  CD2 PHE L  97      25.201  20.720  34.724  1.00 22.55           C  
ATOM    729  CE1 PHE L  97      23.355  20.923  32.709  1.00 22.72           C  
ATOM    730  CE2 PHE L  97      23.911  20.287  34.929  1.00 23.41           C  
ATOM    731  CZ  PHE L  97      22.984  20.389  33.920  1.00 21.77           C  
ATOM    732  C   PHE L  97      28.583  23.533  33.339  1.00 25.97           C  
ATOM    733  O   PHE L  97      29.049  24.000  32.301  1.00 26.49           O  
ATOM    734  N   GLY L  98      29.359  23.272  34.410  1.00 26.39           N  
ATOM    735  CA  GLY L  98      30.779  23.487  34.372  1.00 27.85           C  
ATOM    736  C   GLY L  98      31.422  22.273  33.767  1.00 28.30           C  
ATOM    737  O   GLY L  98      30.765  21.270  33.506  1.00 28.34           O  
ATOM    738  N   GLY L  99      32.750  22.350  33.537  1.00 28.98           N  
ATOM    739  CA  GLY L  99      33.546  21.300  32.956  1.00 29.59           C  
ATOM    740  C   GLY L  99      33.579  20.118  33.874  1.00 29.25           C  
ATOM    741  O   GLY L  99      33.664  18.975  33.426  1.00 30.36           O  
ATOM    742  N   GLY L 100      33.566  20.365  35.195  1.00 29.28           N  
ATOM    743  CA  GLY L 100      33.583  19.294  36.149  1.00 29.20           C  
ATOM    744  C   GLY L 100      34.920  19.232  36.825  1.00 29.49           C  
ATOM    745  O   GLY L 100      35.941  19.647  36.278  1.00 30.34           O  
ATOM    746  N   THR L 101      34.919  18.724  38.074  1.00 29.86           N  
ATOM    747  CA  THR L 101      36.124  18.535  38.826  1.00 30.00           C  
ATOM    748  CB  THR L 101      36.193  19.382  40.067  1.00 29.35           C  
ATOM    749  OG1 THR L 101      36.116  20.757  39.724  1.00 30.68           O  
ATOM    750  CG2 THR L 101      37.514  19.094  40.804  1.00 28.84           C  
ATOM    751  C   THR L 101      36.122  17.102  39.258  1.00 29.78           C  
ATOM    752  O   THR L 101      35.164  16.630  39.871  1.00 29.58           O  
ATOM    753  N   LYS L 102      37.200  16.359  38.947  1.00 29.78           N  
ATOM    754  CA  LYS L 102      37.223  14.981  39.334  1.00 31.40           C  
ATOM    755  CB  LYS L 102      37.827  14.041  38.279  1.00 32.56           C  
ATOM    756  CG  LYS L 102      37.625  12.562  38.614  1.00 36.32           C  
ATOM    757  CD  LYS L 102      37.925  11.624  37.446  1.00 38.45           C  
ATOM    758  CE  LYS L 102      36.920  11.736  36.298  1.00 40.81           C  
ATOM    759  NZ  LYS L 102      37.286  10.798  35.214  1.00 43.85           N1+
ATOM    760  C   LYS L 102      38.047  14.876  40.568  1.00 30.49           C  
ATOM    761  O   LYS L 102      39.197  15.310  40.614  1.00 32.40           O  
ATOM    762  N   LEU L 103      37.460  14.290  41.622  1.00 29.73           N  
ATOM    763  CA  LEU L 103      38.188  14.182  42.844  1.00 29.95           C  
ATOM    764  CB  LEU L 103      37.355  14.590  44.072  1.00 29.75           C  
ATOM    765  CG  LEU L 103      38.118  14.513  45.405  1.00 31.45           C  
ATOM    766  CD1 LEU L 103      39.303  15.490  45.416  1.00 32.82           C  
ATOM    767  CD2 LEU L 103      37.170  14.720  46.598  1.00 31.92           C  
ATOM    768  C   LEU L 103      38.580  12.752  43.000  1.00 31.21           C  
ATOM    769  O   LEU L 103      37.741  11.854  42.977  1.00 29.94           O  
ATOM    770  N   GLU L 104      39.891  12.508  43.150  1.00 31.58           N  
ATOM    771  CA  GLU L 104      40.359  11.166  43.306  1.00 32.95           C  
ATOM    772  CB  GLU L 104      41.475  10.810  42.313  1.00 34.93           C  
ATOM    773  CG  GLU L 104      41.734   9.311  42.211  1.00 39.25           C  
ATOM    774  CD  GLU L 104      42.851   9.098  41.203  1.00 41.67           C  
ATOM    775  OE1 GLU L 104      42.615   9.335  39.988  1.00 42.14           O  
ATOM    776  OE2 GLU L 104      43.961   8.698  41.641  1.00 41.98           O1-
ATOM    777  C   GLU L 104      40.905  11.069  44.694  1.00 32.73           C  
ATOM    778  O   GLU L 104      41.382  12.054  45.255  1.00 32.50           O  
ATOM    779  N   ILE L 105      40.843   9.870  45.303  1.00 33.11           N  
ATOM    780  CA  ILE L 105      41.295   9.792  46.661  1.00 34.39           C  
ATOM    781  CB  ILE L 105      40.319   9.124  47.577  1.00 35.92           C  
ATOM    782  CG1 ILE L 105      39.055   9.988  47.671  1.00 39.25           C  
ATOM    783  CG2 ILE L 105      41.004   8.881  48.932  1.00 37.47           C  
ATOM    784  CD1 ILE L 105      37.885   9.286  48.344  1.00 37.05           C  
ATOM    785  C   ILE L 105      42.581   9.052  46.723  1.00 35.18           C  
ATOM    786  O   ILE L 105      42.722   7.952  46.192  1.00 35.35           O  
ATOM    787  N   LYS L 106      43.575   9.686  47.373  1.00 18.72           N  
ATOM    788  CA  LYS L 106      44.859   9.084  47.542  1.00 19.38           C  
ATOM    789  CB  LYS L 106      46.023  10.034  47.213  1.00 20.35           C  
ATOM    790  CG  LYS L 106      45.998  11.333  48.019  1.00 22.07           C  
ATOM    791  CD  LYS L 106      47.289  12.148  47.922  1.00 26.48           C  
ATOM    792  CE  LYS L 106      47.234  13.461  48.707  1.00 28.50           C  
ATOM    793  NZ  LYS L 106      48.513  14.191  48.569  1.00 32.50           N1+
ATOM    794  C   LYS L 106      44.974   8.692  49.011  1.00 19.26           C  
ATOM    795  O   LYS L 106      44.085   7.946  49.500  1.00 20.09           O  
ATOM    796  OXT LYS L 106      45.957   9.135  49.663  1.00  0.00           O1-
TER     797      LYS L 106 
ATOM    798  N   GLU H 107       8.053   6.498  45.377  1.00 45.16           N1+
ATOM    799  CA  GLU H 107       9.380   6.558  44.725  1.00 46.33           C  
ATOM    800  CB  GLU H 107       9.958   5.146  44.565  1.00 48.66           C  
ATOM    801  CG  GLU H 107       9.089   4.262  43.670  1.00 53.24           C  
ATOM    802  CD  GLU H 107       9.750   2.897  43.563  1.00 55.21           C  
ATOM    803  OE1 GLU H 107      10.548   2.553  44.475  1.00 55.70           O  
ATOM    804  OE2 GLU H 107       9.469   2.181  42.565  1.00 56.76           O1-
ATOM    805  C   GLU H 107       9.262   7.154  43.360  1.00 44.55           C  
ATOM    806  O   GLU H 107       8.362   6.809  42.597  1.00 45.13           O  
ATOM    807  N   VAL H 108      10.174   8.085  43.019  1.00 41.58           N  
ATOM    808  CA  VAL H 108      10.112   8.685  41.722  1.00 38.85           C  
ATOM    809  CB  VAL H 108      10.561  10.116  41.695  1.00 38.67           C  
ATOM    810  CG1 VAL H 108      10.551  10.609  40.240  1.00 38.00           C  
ATOM    811  CG2 VAL H 108       9.646  10.928  42.628  1.00 37.78           C  
ATOM    812  C   VAL H 108      11.009   7.912  40.822  1.00 38.16           C  
ATOM    813  O   VAL H 108      12.109   7.522  41.208  1.00 38.28           O  
ATOM    814  N   GLN H 109      10.541   7.637  39.590  1.00 36.53           N  
ATOM    815  CA  GLN H 109      11.392   6.925  38.692  1.00 35.88           C  
ATOM    816  CB  GLN H 109      11.147   5.406  38.690  1.00 38.12           C  
ATOM    817  CG  GLN H 109      12.188   4.618  37.895  1.00 40.66           C  
ATOM    818  CD  GLN H 109      12.007   3.145  38.236  1.00 44.10           C  
ATOM    819  OE1 GLN H 109      11.131   2.781  39.019  1.00  0.00           O  
ATOM    820  NE2 GLN H 109      12.864   2.272  37.643  1.00  0.00           N  
ATOM    821  C   GLN H 109      11.168   7.454  37.312  1.00 33.64           C  
ATOM    822  O   GLN H 109      10.040   7.754  36.918  1.00 34.63           O  
ATOM    823  N   LEU H 110      12.271   7.622  36.555  1.00 31.77           N  
ATOM    824  CA  LEU H 110      12.187   8.057  35.190  1.00 29.87           C  
ATOM    825  CB  LEU H 110      12.925   9.374  34.882  1.00 28.40           C  
ATOM    826  CG  LEU H 110      12.437  10.604  35.674  1.00 29.59           C  
ATOM    827  CD1 LEU H 110      10.933  10.847  35.480  1.00 28.53           C  
ATOM    828  CD2 LEU H 110      12.866  10.539  37.145  1.00 28.02           C  
ATOM    829  C   LEU H 110      12.878   7.004  34.382  1.00 31.43           C  
ATOM    830  O   LEU H 110      14.036   6.683  34.639  1.00 31.67           O  
ATOM    831  N   VAL H 111      12.189   6.423  33.379  1.00 32.36           N  
ATOM    832  CA  VAL H 111      12.834   5.400  32.606  1.00 32.75           C  
ATOM    833  CB  VAL H 111      12.113   4.083  32.645  1.00 35.01           C  
ATOM    834  CG1 VAL H 111      12.839   3.094  31.717  1.00 45.06           C  
ATOM    835  CG2 VAL H 111      12.028   3.615  34.107  1.00 45.88           C  
ATOM    836  C   VAL H 111      12.858   5.841  31.179  1.00 32.45           C  
ATOM    837  O   VAL H 111      11.816   6.103  30.582  1.00 32.39           O  
ATOM    838  N   GLU H 112      14.063   5.922  30.581  1.00 31.58           N  
ATOM    839  CA  GLU H 112      14.116   6.344  29.212  1.00 31.69           C  
ATOM    840  CB  GLU H 112      15.106   7.491  28.920  1.00 31.08           C  
ATOM    841  CG  GLU H 112      16.525   7.295  29.447  1.00 31.59           C  
ATOM    842  CD  GLU H 112      16.631   7.976  30.804  1.00 31.95           C  
ATOM    843  OE1 GLU H 112      16.274   7.325  31.820  1.00 31.43           O  
ATOM    844  OE2 GLU H 112      17.070   9.156  30.844  1.00 29.93           O1-
ATOM    845  C   GLU H 112      14.426   5.173  28.339  1.00 32.15           C  
ATOM    846  O   GLU H 112      15.032   4.195  28.772  1.00 33.57           O  
ATOM    847  N   SER H 113      13.953   5.240  27.078  1.00 31.73           N  
ATOM    848  CA  SER H 113      14.170   4.185  26.132  1.00 32.42           C  
ATOM    849  CB  SER H 113      13.054   3.126  26.138  1.00 31.57           C  
ATOM    850  OG  SER H 113      11.812   3.724  25.792  1.00 32.79           O  
ATOM    851  C   SER H 113      14.197   4.806  24.769  1.00 31.55           C  
ATOM    852  O   SER H 113      13.962   6.005  24.618  1.00 30.63           O  
ATOM    853  N   GLY H 114      14.505   3.995  23.736  1.00 31.46           N  
ATOM    854  CA  GLY H 114      14.490   4.488  22.388  1.00 31.31           C  
ATOM    855  C   GLY H 114      15.871   4.802  21.893  1.00 32.05           C  
ATOM    856  O   GLY H 114      16.029   5.207  20.742  1.00 32.63           O  
ATOM    857  N   GLY H 115      16.915   4.625  22.725  1.00 32.93           N  
ATOM    858  CA  GLY H 115      18.242   4.940  22.266  1.00 33.38           C  
ATOM    859  C   GLY H 115      18.695   3.855  21.340  1.00 34.62           C  
ATOM    860  O   GLY H 115      18.118   2.770  21.304  1.00 35.80           O  
ATOM    861  N   GLY H 116      19.768   4.119  20.566  1.00 33.75           N  
ATOM    862  CA  GLY H 116      20.233   3.115  19.654  1.00 33.72           C  
ATOM    863  C   GLY H 116      21.183   3.747  18.689  1.00 33.65           C  
ATOM    864  O   GLY H 116      21.680   4.849  18.912  1.00 34.51           O  
ATOM    865  N   LEU H 117      21.467   3.036  17.580  1.00 33.58           N  
ATOM    866  CA  LEU H 117      22.381   3.518  16.587  1.00 34.47           C  
ATOM    867  CB  LEU H 117      23.340   2.410  16.101  1.00 33.58           C  
ATOM    868  CG  LEU H 117      24.440   2.838  15.105  1.00 34.36           C  
ATOM    869  CD1 LEU H 117      23.862   3.261  13.748  1.00 33.69           C  
ATOM    870  CD2 LEU H 117      25.381   3.888  15.718  1.00 34.84           C  
ATOM    871  C   LEU H 117      21.556   3.994  15.430  1.00 35.82           C  
ATOM    872  O   LEU H 117      20.595   3.338  15.032  1.00 36.44           O  
ATOM    873  N   VAL H 118      21.893   5.180  14.884  1.00 36.56           N  
ATOM    874  CA  VAL H 118      21.160   5.705  13.768  1.00 36.97           C  
ATOM    875  CB  VAL H 118      20.153   6.740  14.183  1.00 37.50           C  
ATOM    876  CG1 VAL H 118      20.907   7.974  14.703  1.00 39.20           C  
ATOM    877  CG2 VAL H 118      19.202   7.023  13.012  1.00 36.45           C  
ATOM    878  C   VAL H 118      22.152   6.351  12.847  1.00 37.79           C  
ATOM    879  O   VAL H 118      23.180   6.862  13.288  1.00 37.87           O  
ATOM    880  N   GLN H 119      21.868   6.329  11.531  1.00 39.12           N  
ATOM    881  CA  GLN H 119      22.767   6.904  10.570  1.00 41.00           C  
ATOM    882  CB  GLN H 119      22.534   6.399   9.136  1.00 44.17           C  
ATOM    883  CG  GLN H 119      22.846   4.914   8.949  1.00 47.45           C  
ATOM    884  CD  GLN H 119      22.573   4.563   7.495  1.00 49.47           C  
ATOM    885  OE1 GLN H 119      22.851   5.350   6.589  1.00 36.02           O  
ATOM    886  NE2 GLN H 119      22.003   3.352   7.260  1.00 34.70           N  
ATOM    887  C   GLN H 119      22.553   8.381  10.566  1.00 40.09           C  
ATOM    888  O   GLN H 119      21.474   8.874  10.887  1.00 39.23           O  
ATOM    889  N   PRO H 120      23.579   9.097  10.202  1.00 39.23           N  
ATOM    890  CA  PRO H 120      23.538  10.529  10.174  1.00 39.49           C  
ATOM    891  CD  PRO H 120      24.647   8.557   9.377  1.00 39.66           C  
ATOM    892  CB  PRO H 120      24.880  10.959   9.587  1.00 39.26           C  
ATOM    893  CG  PRO H 120      25.259   9.780   8.673  1.00 40.57           C  
ATOM    894  C   PRO H 120      22.393  10.977   9.321  1.00 40.65           C  
ATOM    895  O   PRO H 120      22.078  10.307   8.337  1.00 41.99           O  
ATOM    896  N   LYS H 121      21.782  12.122   9.689  1.00 39.55           N  
ATOM    897  CA  LYS H 121      20.663  12.719   9.019  1.00 38.94           C  
ATOM    898  CB  LYS H 121      20.876  12.864   7.502  1.00  0.00           C  
ATOM    899  CG  LYS H 121      21.965  13.882   7.152  1.00  0.00           C  
ATOM    900  CD  LYS H 121      22.419  13.834   5.692  1.00  0.00           C  
ATOM    901  CE  LYS H 121      23.502  14.864   5.361  1.00  0.00           C  
ATOM    902  NZ  LYS H 121      23.889  14.757   3.937  1.00  0.00           N1+
ATOM    903  C   LYS H 121      19.428  11.906   9.262  1.00 39.32           C  
ATOM    904  O   LYS H 121      18.379  12.180   8.681  1.00 39.98           O  
ATOM    905  N   GLY H 122      19.498  10.919  10.175  1.00 38.03           N  
ATOM    906  CA  GLY H 122      18.335  10.132  10.474  1.00 37.08           C  
ATOM    907  C   GLY H 122      17.609  10.791  11.603  1.00 36.81           C  
ATOM    908  O   GLY H 122      18.054  11.811  12.131  1.00 36.83           O  
ATOM    909  N   SER H 123      16.465  10.205  12.008  1.00 35.84           N  
ATOM    910  CA  SER H 123      15.703  10.754  13.090  1.00 36.64           C  
ATOM    911  CB  SER H 123      14.307  11.242  12.671  1.00 37.46           C  
ATOM    912  OG  SER H 123      14.427  12.308  11.739  1.00 39.04           O  
ATOM    913  C   SER H 123      15.513   9.667  14.096  1.00 36.82           C  
ATOM    914  O   SER H 123      15.557   8.484  13.765  1.00 37.58           O  
ATOM    915  N   LEU H 124      15.344  10.048  15.378  1.00 36.20           N  
ATOM    916  CA  LEU H 124      15.129   9.071  16.402  1.00 35.39           C  
ATOM    917  CB  LEU H 124      16.445   8.597  17.048  1.00 36.10           C  
ATOM    918  CG  LEU H 124      16.285   7.460  18.072  1.00 38.31           C  
ATOM    919  CD1 LEU H 124      15.697   6.200  17.414  1.00 48.88           C  
ATOM    920  CD2 LEU H 124      17.612   7.176  18.792  1.00 48.70           C  
ATOM    921  C   LEU H 124      14.291   9.732  17.450  1.00 34.28           C  
ATOM    922  O   LEU H 124      14.364  10.947  17.632  1.00 34.46           O  
ATOM    923  N   LYS H 125      13.446   8.956  18.157  1.00 33.41           N  
ATOM    924  CA  LYS H 125      12.616   9.549  19.167  1.00 33.19           C  
ATOM    925  CB  LYS H 125      11.116   9.356  18.887  1.00 33.61           C  
ATOM    926  CG  LYS H 125      10.202  10.143  19.824  1.00 35.10           C  
ATOM    927  CD  LYS H 125       8.750  10.179  19.349  1.00 37.93           C  
ATOM    928  CE  LYS H 125       7.822  10.962  20.277  1.00 40.46           C  
ATOM    929  NZ  LYS H 125       6.443  10.940  19.739  1.00 42.23           N1+
ATOM    930  C   LYS H 125      12.924   8.879  20.467  1.00 32.37           C  
ATOM    931  O   LYS H 125      12.923   7.653  20.559  1.00 33.26           O  
ATOM    932  N   LEU H 126      13.198   9.684  21.515  1.00 30.41           N  
ATOM    933  CA  LEU H 126      13.510   9.157  22.815  1.00 28.92           C  
ATOM    934  CB  LEU H 126      14.634   9.919  23.533  1.00 27.18           C  
ATOM    935  CG  LEU H 126      15.992   9.849  22.815  1.00 27.91           C  
ATOM    936  CD1 LEU H 126      17.064  10.630  23.588  1.00 28.92           C  
ATOM    937  CD2 LEU H 126      16.403   8.397  22.524  1.00 26.52           C  
ATOM    938  C   LEU H 126      12.290   9.298  23.661  1.00 28.94           C  
ATOM    939  O   LEU H 126      11.465  10.182  23.433  1.00 29.30           O  
ATOM    940  N   SER H 127      12.139   8.411  24.667  1.00 27.91           N  
ATOM    941  CA  SER H 127      10.989   8.491  25.520  1.00 28.22           C  
ATOM    942  CB  SER H 127       9.983   7.351  25.293  1.00 28.41           C  
ATOM    943  OG  SER H 127       9.464   7.417  23.973  1.00 32.66           O  
ATOM    944  C   SER H 127      11.456   8.402  26.940  1.00 29.32           C  
ATOM    945  O   SER H 127      12.557   7.933  27.220  1.00 29.38           O  
ATOM    946  N   CYS H 128      10.624   8.904  27.872  1.00 29.81           N  
ATOM    947  CA  CYS H 128      10.931   8.849  29.272  1.00 29.69           C  
ATOM    948  CB  CYS H 128      11.622  10.149  29.769  1.00 29.66           C  
ATOM    949  SG  CYS H 128      11.940  10.236  31.560  1.00 31.43           S  
ATOM    950  C   CYS H 128       9.628   8.660  29.987  1.00 30.28           C  
ATOM    951  O   CYS H 128       8.781   9.552  30.002  1.00 29.82           O  
ATOM    952  N   ALA H 129       9.429   7.464  30.580  1.00 30.34           N  
ATOM    953  CA  ALA H 129       8.216   7.184  31.297  1.00 31.43           C  
ATOM    954  CB  ALA H 129       7.869   5.687  31.354  1.00 32.77           C  
ATOM    955  C   ALA H 129       8.422   7.654  32.697  1.00 31.85           C  
ATOM    956  O   ALA H 129       9.490   7.467  33.277  1.00 32.14           O  
ATOM    957  N   ALA H 130       7.388   8.272  33.294  1.00 31.62           N  
ATOM    958  CA  ALA H 130       7.568   8.793  34.616  1.00 31.85           C  
ATOM    959  CB  ALA H 130       7.452  10.326  34.685  1.00 30.40           C  
ATOM    960  C   ALA H 130       6.507   8.238  35.505  1.00 33.40           C  
ATOM    961  O   ALA H 130       5.405   7.922  35.063  1.00 34.96           O  
ATOM    962  N   SER H 131       6.844   8.078  36.801  1.00 33.83           N  
ATOM    963  CA  SER H 131       5.879   7.595  37.742  1.00 34.92           C  
ATOM    964  CB  SER H 131       5.789   6.060  37.792  1.00 36.77           C  
ATOM    965  OG  SER H 131       7.019   5.511  38.239  1.00 38.05           O  
ATOM    966  C   SER H 131       6.308   8.056  39.097  1.00 35.72           C  
ATOM    967  O   SER H 131       7.469   8.408  39.305  1.00 36.18           O  
ATOM    968  N   GLY H 132       5.356   8.029  40.051  1.00 31.78           N  
ATOM    969  CA  GLY H 132       5.659   8.328  41.419  1.00 30.78           C  
ATOM    970  C   GLY H 132       5.357   9.754  41.737  1.00 31.05           C  
ATOM    971  O   GLY H 132       5.472  10.164  42.892  1.00 32.71           O  
ATOM    972  N   PHE H 133       4.978  10.567  40.736  1.00 30.57           N  
ATOM    973  CA  PHE H 133       4.671  11.926  41.060  1.00 30.79           C  
ATOM    974  CB  PHE H 133       5.898  12.865  41.047  1.00 30.08           C  
ATOM    975  CG  PHE H 133       6.548  12.883  39.703  1.00 29.94           C  
ATOM    976  CD1 PHE H 133       7.362  11.852  39.295  1.00 28.42           C  
ATOM    977  CD2 PHE H 133       6.368  13.948  38.854  1.00 27.95           C  
ATOM    978  CE1 PHE H 133       7.968  11.878  38.059  1.00 30.76           C  
ATOM    979  CE2 PHE H 133       6.973  13.980  37.620  1.00 26.48           C  
ATOM    980  CZ  PHE H 133       7.773  12.942  37.215  1.00 29.26           C  
ATOM    981  C   PHE H 133       3.628  12.420  40.107  1.00 30.80           C  
ATOM    982  O   PHE H 133       3.279  11.745  39.138  1.00 30.11           O  
ATOM    983  N   THR H 134       3.069  13.616  40.384  1.00 30.82           N  
ATOM    984  CA  THR H 134       2.072  14.151  39.506  1.00 31.92           C  
ATOM    985  CB  THR H 134       1.229  15.209  40.161  1.00 32.18           C  
ATOM    986  OG1 THR H 134       0.601  14.681  41.321  1.00 21.99           O  
ATOM    987  CG2 THR H 134       0.161  15.683  39.164  1.00 18.74           C  
ATOM    988  C   THR H 134       2.829  14.778  38.378  1.00 32.35           C  
ATOM    989  O   THR H 134       3.364  15.878  38.495  1.00 32.05           O  
ATOM    990  N   PHE H 135       2.857  14.073  37.235  1.00 33.08           N  
ATOM    991  CA  PHE H 135       3.641  14.425  36.084  1.00 32.72           C  
ATOM    992  CB  PHE H 135       3.543  13.383  34.956  1.00 32.60           C  
ATOM    993  CG  PHE H 135       4.403  13.825  33.817  1.00 34.51           C  
ATOM    994  CD1 PHE H 135       5.763  13.632  33.860  1.00 36.21           C  
ATOM    995  CD2 PHE H 135       3.857  14.417  32.699  1.00 36.43           C  
ATOM    996  CE1 PHE H 135       6.566  14.031  32.816  1.00 35.45           C  
ATOM    997  CE2 PHE H 135       4.654  14.818  31.653  1.00 35.85           C  
ATOM    998  CZ  PHE H 135       6.014  14.627  31.710  1.00 35.38           C  
ATOM    999  C   PHE H 135       3.211  15.742  35.515  1.00 33.11           C  
ATOM   1000  O   PHE H 135       4.051  16.553  35.130  1.00 34.04           O  
ATOM   1001  N   ASN H 136       1.895  16.013  35.468  1.00 32.41           N  
ATOM   1002  CA  ASN H 136       1.433  17.187  34.785  1.00 32.80           C  
ATOM   1003  CB  ASN H 136      -0.105  17.307  34.678  1.00 33.92           C  
ATOM   1004  CG  ASN H 136      -0.752  17.397  36.052  1.00 34.13           C  
ATOM   1005  OD1 ASN H 136      -1.103  16.384  36.654  1.00 34.21           O  
ATOM   1006  ND2 ASN H 136      -0.934  18.646  36.557  1.00 30.71           N  
ATOM   1007  C   ASN H 136       1.996  18.440  35.390  1.00 32.86           C  
ATOM   1008  O   ASN H 136       2.167  19.433  34.687  1.00 32.48           O  
ATOM   1009  N   THR H 137       2.265  18.448  36.706  1.00 31.57           N  
ATOM   1010  CA  THR H 137       2.727  19.616  37.410  1.00 31.01           C  
ATOM   1011  CB  THR H 137       2.654  19.442  38.898  1.00 31.52           C  
ATOM   1012  OG1 THR H 137       3.505  18.383  39.312  1.00 52.21           O  
ATOM   1013  CG2 THR H 137       1.199  19.126  39.281  1.00 52.31           C  
ATOM   1014  C   THR H 137       4.135  20.042  37.080  1.00 30.13           C  
ATOM   1015  O   THR H 137       4.418  21.240  37.056  1.00 29.53           O  
ATOM   1016  N   TYR H 138       5.057  19.092  36.828  1.00 28.11           N  
ATOM   1017  CA  TYR H 138       6.457  19.415  36.745  1.00 26.26           C  
ATOM   1018  CB  TYR H 138       7.376  18.329  37.325  1.00 26.33           C  
ATOM   1019  CG  TYR H 138       7.166  18.232  38.798  1.00 27.43           C  
ATOM   1020  CD1 TYR H 138       6.142  17.474  39.315  1.00 28.69           C  
ATOM   1021  CD2 TYR H 138       8.007  18.892  39.663  1.00 28.77           C  
ATOM   1022  CE1 TYR H 138       5.956  17.381  40.675  1.00 26.39           C  
ATOM   1023  CE2 TYR H 138       7.827  18.804  41.024  1.00 27.41           C  
ATOM   1024  CZ  TYR H 138       6.801  18.045  41.530  1.00 29.55           C  
ATOM   1025  OH  TYR H 138       6.613  17.949  42.926  1.00 29.95           O  
ATOM   1026  C   TYR H 138       6.953  19.657  35.362  1.00 25.23           C  
ATOM   1027  O   TYR H 138       6.476  19.103  34.371  1.00 25.59           O  
ATOM   1028  N   ALA H 139       7.943  20.565  35.295  1.00 28.31           N  
ATOM   1029  CA  ALA H 139       8.652  20.854  34.084  1.00 28.41           C  
ATOM   1030  CB  ALA H 139       9.490  22.141  34.155  1.00 29.86           C  
ATOM   1031  C   ALA H 139       9.589  19.705  33.881  1.00 27.94           C  
ATOM   1032  O   ALA H 139      10.001  19.059  34.844  1.00 27.51           O  
ATOM   1033  N   MET H 140       9.950  19.404  32.618  1.00 26.64           N  
ATOM   1034  CA  MET H 140      10.836  18.296  32.405  1.00 25.90           C  
ATOM   1035  CB  MET H 140      10.144  17.069  31.797  1.00 26.62           C  
ATOM   1036  CG  MET H 140       9.050  16.509  32.706  1.00 26.38           C  
ATOM   1037  SD  MET H 140       9.629  15.889  34.315  1.00 29.26           S  
ATOM   1038  CE  MET H 140      10.405  14.388  33.649  1.00 27.52           C  
ATOM   1039  C   MET H 140      11.916  18.726  31.466  1.00 25.81           C  
ATOM   1040  O   MET H 140      11.694  19.532  30.563  1.00 25.57           O  
ATOM   1041  N   HIS H 141      13.133  18.186  31.659  1.00 25.65           N  
ATOM   1042  CA  HIS H 141      14.232  18.598  30.834  1.00 25.62           C  
ATOM   1043  ND1 HIS H 141      13.523  20.985  32.497  1.00  0.00           N  
ATOM   1044  CG  HIS H 141      14.793  20.747  32.028  1.00 18.52           C  
ATOM   1045  CB  HIS H 141      15.286  19.398  31.614  1.00 26.08           C  
ATOM   1046  NE2 HIS H 141      14.581  22.941  32.493  1.00  0.00           N  
ATOM   1047  CD2 HIS H 141      15.426  21.950  32.034  1.00  0.00           C  
ATOM   1048  CE1 HIS H 141      13.450  22.313  32.757  1.00  0.00           C  
ATOM   1049  C   HIS H 141      14.947  17.405  30.279  1.00 25.22           C  
ATOM   1050  O   HIS H 141      14.794  16.282  30.757  1.00 25.79           O  
ATOM   1051  N   TRP H 142      15.730  17.637  29.205  1.00 24.99           N  
ATOM   1052  CA  TRP H 142      16.572  16.621  28.643  1.00 24.70           C  
ATOM   1053  CB  TRP H 142      16.280  16.296  27.168  1.00 25.43           C  
ATOM   1054  CG  TRP H 142      15.000  15.530  26.945  1.00 26.15           C  
ATOM   1055  CD2 TRP H 142      14.903  14.098  27.019  1.00 25.91           C  
ATOM   1056  CD1 TRP H 142      13.748  15.988  26.653  1.00 26.40           C  
ATOM   1057  NE1 TRP H 142      12.877  14.930  26.540  1.00 26.93           N  
ATOM   1058  CE2 TRP H 142      13.575  13.761  26.763  1.00 26.62           C  
ATOM   1059  CE3 TRP H 142      15.845  13.143  27.278  1.00 25.66           C  
ATOM   1060  CZ2 TRP H 142      13.168  12.458  26.764  1.00 26.51           C  
ATOM   1061  CZ3 TRP H 142      15.431  11.828  27.279  1.00 25.90           C  
ATOM   1062  CH2 TRP H 142      14.117  11.494  27.028  1.00 27.03           C  
ATOM   1063  C   TRP H 142      17.972  17.150  28.711  1.00 25.43           C  
ATOM   1064  O   TRP H 142      18.224  18.301  28.357  1.00 24.67           O  
ATOM   1065  N   VAL H 143      18.919  16.319  29.194  1.00 24.48           N  
ATOM   1066  CA  VAL H 143      20.299  16.715  29.295  1.00 24.20           C  
ATOM   1067  CB  VAL H 143      20.765  16.868  30.716  1.00 23.60           C  
ATOM   1068  CG1 VAL H 143      22.270  17.181  30.717  1.00 23.02           C  
ATOM   1069  CG2 VAL H 143      19.904  17.942  31.403  1.00 22.76           C  
ATOM   1070  C   VAL H 143      21.106  15.612  28.685  1.00 25.23           C  
ATOM   1071  O   VAL H 143      20.748  14.442  28.812  1.00 26.38           O  
ATOM   1072  N   ARG H 144      22.220  15.949  27.999  1.00 24.88           N  
ATOM   1073  CA  ARG H 144      22.998  14.912  27.377  1.00 25.82           C  
ATOM   1074  CB  ARG H 144      23.012  14.976  25.841  1.00 25.62           C  
ATOM   1075  CG  ARG H 144      23.632  16.265  25.303  1.00 25.92           C  
ATOM   1076  CD  ARG H 144      23.945  16.222  23.807  1.00 26.20           C  
ATOM   1077  NE  ARG H 144      22.729  16.645  23.063  1.00 27.36           N  
ATOM   1078  CZ  ARG H 144      22.861  17.302  21.874  1.00 29.13           C  
ATOM   1079  NH1 ARG H 144      24.102  17.617  21.402  1.00 30.93           N1+
ATOM   1080  NH2 ARG H 144      21.753  17.646  21.156  1.00 29.66           N  
ATOM   1081  C   ARG H 144      24.425  15.029  27.815  1.00 27.18           C  
ATOM   1082  O   ARG H 144      24.884  16.097  28.218  1.00 25.19           O  
ATOM   1083  N   GLN H 145      25.163  13.899  27.775  1.00 26.85           N  
ATOM   1084  CA  GLN H 145      26.553  13.931  28.133  1.00 27.91           C  
ATOM   1085  CB  GLN H 145      26.824  13.384  29.545  1.00 26.65           C  
ATOM   1086  CG  GLN H 145      28.299  13.407  29.947  1.00 25.96           C  
ATOM   1087  CD  GLN H 145      28.402  12.860  31.364  1.00 26.61           C  
ATOM   1088  OE1 GLN H 145      27.711  11.911  31.732  1.00 27.37           O  
ATOM   1089  NE2 GLN H 145      29.281  13.484  32.191  1.00 26.06           N  
ATOM   1090  C   GLN H 145      27.294  13.069  27.155  1.00 30.22           C  
ATOM   1091  O   GLN H 145      27.034  11.875  27.037  1.00 30.43           O  
ATOM   1092  N   ALA H 146      28.259  13.655  26.423  1.00 31.56           N  
ATOM   1093  CA  ALA H 146      28.998  12.871  25.476  1.00 33.44           C  
ATOM   1094  CB  ALA H 146      28.835  13.348  24.024  1.00 33.51           C  
ATOM   1095  C   ALA H 146      30.432  13.011  25.829  1.00 35.67           C  
ATOM   1096  O   ALA H 146      30.844  14.035  26.366  1.00 35.12           O  
ATOM   1097  N   PRO H 147      31.215  12.004  25.575  1.00 37.13           N  
ATOM   1098  CA  PRO H 147      32.610  12.060  25.882  1.00 37.92           C  
ATOM   1099  CD  PRO H 147      30.784  10.722  25.051  1.00 37.18           C  
ATOM   1100  CB  PRO H 147      33.185  10.713  25.450  1.00 38.78           C  
ATOM   1101  CG  PRO H 147      31.960   9.780  25.364  1.00 37.70           C  
ATOM   1102  C   PRO H 147      33.130  13.175  25.038  1.00 38.40           C  
ATOM   1103  O   PRO H 147      32.952  13.120  23.828  1.00 38.25           O  
ATOM   1104  N   GLY H 148      33.820  14.172  25.597  1.00 38.75           N  
ATOM   1105  CA  GLY H 148      34.289  15.210  24.722  1.00 39.67           C  
ATOM   1106  C   GLY H 148      33.555  16.464  25.046  1.00 38.90           C  
ATOM   1107  O   GLY H 148      34.123  17.554  25.019  1.00 38.28           O  
ATOM   1108  N   LYS H 149      32.260  16.348  25.369  1.00 38.27           N  
ATOM   1109  CA  LYS H 149      31.554  17.517  25.782  1.00 37.44           C  
ATOM   1110  CB  LYS H 149      30.284  17.814  24.970  1.00 39.83           C  
ATOM   1111  CG  LYS H 149      30.634  18.432  23.612  1.00 43.33           C  
ATOM   1112  CD  LYS H 149      29.460  18.580  22.645  1.00 43.57           C  
ATOM   1113  CE  LYS H 149      29.802  19.443  21.427  1.00 44.64           C  
ATOM   1114  NZ  LYS H 149      30.046  20.840  21.853  1.00 43.94           N1+
ATOM   1115  C   LYS H 149      31.226  17.272  27.218  1.00 35.02           C  
ATOM   1116  O   LYS H 149      31.441  16.188  27.753  1.00 34.87           O  
ATOM   1117  N   GLY H 150      30.763  18.292  27.936  1.00 33.43           N  
ATOM   1118  CA  GLY H 150      30.433  18.004  29.297  1.00 32.00           C  
ATOM   1119  C   GLY H 150      28.980  17.687  29.284  1.00 30.32           C  
ATOM   1120  O   GLY H 150      28.458  17.165  28.301  1.00 30.66           O  
ATOM   1121  N   LEU H 151      28.304  17.958  30.410  1.00 29.09           N  
ATOM   1122  CA  LEU H 151      26.883  17.823  30.469  1.00 27.76           C  
ATOM   1123  CB  LEU H 151      26.319  17.938  31.895  1.00 26.00           C  
ATOM   1124  CG  LEU H 151      26.604  16.723  32.792  1.00 25.61           C  
ATOM   1125  CD1 LEU H 151      26.090  16.955  34.219  1.00 25.07           C  
ATOM   1126  CD2 LEU H 151      26.002  15.448  32.187  1.00 26.70           C  
ATOM   1127  C   LEU H 151      26.351  18.988  29.701  1.00 28.75           C  
ATOM   1128  O   LEU H 151      26.905  20.085  29.766  1.00 28.88           O  
ATOM   1129  N   GLU H 152      25.272  18.778  28.927  1.00 28.89           N  
ATOM   1130  CA  GLU H 152      24.742  19.861  28.156  1.00 29.18           C  
ATOM   1131  CB  GLU H 152      25.138  19.762  26.672  1.00 30.98           C  
ATOM   1132  CG  GLU H 152      24.698  20.939  25.802  1.00 35.37           C  
ATOM   1133  CD  GLU H 152      25.175  20.649  24.386  1.00 38.01           C  
ATOM   1134  OE1 GLU H 152      25.715  19.533  24.165  1.00 39.59           O  
ATOM   1135  OE2 GLU H 152      25.005  21.536  23.506  1.00 39.35           O1-
ATOM   1136  C   GLU H 152      23.245  19.795  28.226  1.00 28.87           C  
ATOM   1137  O   GLU H 152      22.649  18.754  27.956  1.00 28.17           O  
ATOM   1138  N   TRP H 153      22.599  20.921  28.596  1.00 27.85           N  
ATOM   1139  CA  TRP H 153      21.165  20.983  28.666  1.00 27.04           C  
ATOM   1140  CB  TRP H 153      20.683  22.190  29.489  1.00 26.97           C  
ATOM   1141  CG  TRP H 153      19.203  22.456  29.426  1.00 25.29           C  
ATOM   1142  CD2 TRP H 153      18.616  23.453  28.575  1.00 24.77           C  
ATOM   1143  CD1 TRP H 153      18.176  21.884  30.117  1.00 24.31           C  
ATOM   1144  NE1 TRP H 153      16.986  22.460  29.742  1.00 24.36           N  
ATOM   1145  CE2 TRP H 153      17.241  23.429  28.797  1.00 25.73           C  
ATOM   1146  CE3 TRP H 153      19.179  24.319  27.682  1.00 27.16           C  
ATOM   1147  CZ2 TRP H 153      16.402  24.273  28.127  1.00 24.84           C  
ATOM   1148  CZ3 TRP H 153      18.331  25.168  27.006  1.00 26.30           C  
ATOM   1149  CH2 TRP H 153      16.969  25.146  27.223  1.00 25.59           C  
ATOM   1150  C   TRP H 153      20.640  21.128  27.267  1.00 27.41           C  
ATOM   1151  O   TRP H 153      21.038  22.041  26.545  1.00 27.91           O  
ATOM   1152  N   VAL H 154      19.820  20.154  26.816  1.00 27.51           N  
ATOM   1153  CA  VAL H 154      19.226  20.162  25.507  1.00 26.78           C  
ATOM   1154  CB  VAL H 154      18.886  18.775  25.049  1.00 26.13           C  
ATOM   1155  CG1 VAL H 154      18.228  18.857  23.663  1.00 32.62           C  
ATOM   1156  CG2 VAL H 154      20.169  17.925  25.084  1.00 33.19           C  
ATOM   1157  C   VAL H 154      17.975  20.990  25.407  1.00 26.51           C  
ATOM   1158  O   VAL H 154      17.856  21.853  24.539  1.00 27.50           O  
ATOM   1159  N   ALA H 155      16.991  20.750  26.301  1.00 25.44           N  
ATOM   1160  CA  ALA H 155      15.740  21.443  26.163  1.00 24.49           C  
ATOM   1161  CB  ALA H 155      14.960  21.028  24.908  1.00 31.32           C  
ATOM   1162  C   ALA H 155      14.883  21.179  27.361  1.00 23.88           C  
ATOM   1163  O   ALA H 155      15.181  20.314  28.183  1.00 25.15           O  
ATOM   1164  N   ARG H 156      13.799  21.966  27.511  1.00 24.37           N  
ATOM   1165  CA  ARG H 156      12.903  21.762  28.610  1.00 25.04           C  
ATOM   1166  CB  ARG H 156      13.067  22.753  29.773  1.00 25.10           C  
ATOM   1167  CG  ARG H 156      12.778  24.195  29.346  1.00 15.87           C  
ATOM   1168  CD  ARG H 156      12.173  25.070  30.448  1.00 17.10           C  
ATOM   1169  NE  ARG H 156      13.231  25.375  31.449  1.00  0.00           N  
ATOM   1170  CZ  ARG H 156      12.900  26.076  32.573  1.00 20.05           C  
ATOM   1171  NH1 ARG H 156      11.606  26.456  32.783  1.00  0.00           N1+
ATOM   1172  NH2 ARG H 156      13.860  26.396  33.490  1.00  0.00           N  
ATOM   1173  C   ARG H 156      11.528  22.035  28.099  1.00 25.08           C  
ATOM   1174  O   ARG H 156      11.348  22.776  27.135  1.00 25.03           O  
ATOM   1175  N   ILE H 157      10.521  21.409  28.734  1.00 25.22           N  
ATOM   1176  CA  ILE H 157       9.151  21.680  28.421  1.00 26.08           C  
ATOM   1177  CB  ILE H 157       8.437  20.531  27.767  1.00 26.41           C  
ATOM   1178  CG1 ILE H 157       7.050  20.980  27.271  1.00 26.73           C  
ATOM   1179  CG2 ILE H 157       8.424  19.344  28.742  1.00 25.60           C  
ATOM   1180  CD1 ILE H 157       6.393  19.994  26.306  1.00 26.58           C  
ATOM   1181  C   ILE H 157       8.489  21.990  29.727  1.00 26.85           C  
ATOM   1182  O   ILE H 157       8.746  21.338  30.739  1.00 26.23           O  
ATOM   1183  N   ARG H 158       7.626  23.022  29.738  1.00 28.16           N  
ATOM   1184  CA  ARG H 158       7.003  23.484  30.944  1.00 28.37           C  
ATOM   1185  CB  ARG H 158       6.684  24.986  30.926  1.00 32.36           C  
ATOM   1186  CG  ARG H 158       7.945  25.851  30.980  1.00 21.11           C  
ATOM   1187  CD  ARG H 158       7.672  27.355  30.973  1.00 23.09           C  
ATOM   1188  NE  ARG H 158       8.990  28.045  31.056  1.00 24.17           N  
ATOM   1189  CZ  ARG H 158       9.051  29.407  30.984  1.00 25.46           C  
ATOM   1190  NH1 ARG H 158       7.909  30.133  30.818  1.00 24.26           N1+
ATOM   1191  NH2 ARG H 158      10.257  30.040  31.074  1.00 25.72           N  
ATOM   1192  C   ARG H 158       5.740  22.728  31.240  1.00 29.61           C  
ATOM   1193  O   ARG H 158       5.263  21.920  30.449  1.00 29.82           O  
ATOM   1194  N   SER H 159       5.091  23.005  32.392  1.00 15.97           N  
ATOM   1195  CA  SER H 159       3.871  22.324  32.756  1.00 15.94           C  
ATOM   1196  CB  SER H 159       3.553  22.397  34.263  1.00 15.25           C  
ATOM   1197  OG  SER H 159       3.324  23.742  34.656  1.00 14.90           O  
ATOM   1198  C   SER H 159       2.704  22.899  32.010  1.00 15.71           C  
ATOM   1199  O   SER H 159       2.835  23.838  31.224  1.00 15.28           O  
ATOM   1200  N   LYS H 160       1.512  22.311  32.244  1.00 16.26           N  
ATOM   1201  CA  LYS H 160       0.288  22.705  31.602  1.00 16.93           C  
ATOM   1202  CB  LYS H 160      -0.941  21.975  32.159  1.00 17.13           C  
ATOM   1203  CG  LYS H 160      -0.931  20.459  32.015  1.00 17.23           C  
ATOM   1204  CD  LYS H 160      -2.003  19.802  32.882  1.00 18.07           C  
ATOM   1205  CE  LYS H 160      -2.086  18.286  32.724  1.00 18.48           C  
ATOM   1206  NZ  LYS H 160      -3.148  17.748  33.603  1.00 18.37           N1+
ATOM   1207  C   LYS H 160       0.026  24.134  31.945  1.00 17.38           C  
ATOM   1208  O   LYS H 160      -0.359  24.932  31.093  1.00 17.36           O  
ATOM   1209  N   SER H 161       0.244  24.488  33.223  1.00 17.62           N  
ATOM   1210  CA  SER H 161      -0.075  25.803  33.690  1.00 18.03           C  
ATOM   1211  CB  SER H 161       0.187  25.992  35.196  1.00 18.95           C  
ATOM   1212  OG  SER H 161       1.579  25.926  35.474  1.00 20.44           O  
ATOM   1213  C   SER H 161       0.747  26.809  32.946  1.00 18.00           C  
ATOM   1214  O   SER H 161       0.292  27.931  32.724  1.00 17.82           O  
ATOM   1215  N   ASN H 162       1.982  26.445  32.544  1.00 16.80           N  
ATOM   1216  CA  ASN H 162       2.809  27.397  31.852  1.00 17.31           C  
ATOM   1217  CB  ASN H 162       4.313  27.281  32.181  1.00 17.34           C  
ATOM   1218  CG  ASN H 162       4.594  27.914  33.536  1.00 18.25           C  
ATOM   1219  OD1 ASN H 162       5.016  27.243  34.475  1.00 19.03           O  
ATOM   1220  ND2 ASN H 162       4.369  29.250  33.641  1.00 18.74           N  
ATOM   1221  C   ASN H 162       2.708  27.179  30.375  1.00 17.64           C  
ATOM   1222  O   ASN H 162       3.685  27.368  29.653  1.00 17.76           O  
ATOM   1223  N   LYS H 163       1.516  26.802  29.880  1.00 16.40           N  
ATOM   1224  CA  LYS H 163       1.275  26.693  28.467  1.00 16.82           C  
ATOM   1225  CB  LYS H 163       1.434  28.038  27.739  0.83 18.19           C  
ATOM   1226  CG  LYS H 163       0.389  29.081  28.129  0.83 19.24           C  
ATOM   1227  CD  LYS H 163      -1.038  28.677  27.752  1.00  0.00           C  
ATOM   1228  CE  LYS H 163      -1.281  28.657  26.242  1.00  0.00           C  
ATOM   1229  NZ  LYS H 163      -2.677  28.258  25.961  1.00  0.00           N1+
ATOM   1230  C   LYS H 163       2.203  25.720  27.795  1.00 16.39           C  
ATOM   1231  O   LYS H 163       2.426  25.845  26.592  1.00 15.84           O  
ATOM   1232  N   TYR H 164       2.749  24.726  28.529  1.00 16.07           N  
ATOM   1233  CA  TYR H 164       3.587  23.703  27.951  1.00 15.69           C  
ATOM   1234  CB  TYR H 164       2.831  22.794  26.966  1.00 14.85           C  
ATOM   1235  CG  TYR H 164       1.608  22.248  27.619  1.00 14.48           C  
ATOM   1236  CD1 TYR H 164       0.439  22.973  27.580  1.00 14.56           C  
ATOM   1237  CD2 TYR H 164       1.619  21.032  28.262  1.00 14.08           C  
ATOM   1238  CE1 TYR H 164      -0.708  22.495  28.166  1.00 14.66           C  
ATOM   1239  CE2 TYR H 164       0.472  20.550  28.851  1.00 13.65           C  
ATOM   1240  CZ  TYR H 164      -0.692  21.281  28.803  1.00 14.39           C  
ATOM   1241  OH  TYR H 164      -1.867  20.785  29.406  1.00 15.01           O  
ATOM   1242  C   TYR H 164       4.657  24.364  27.138  1.00 15.83           C  
ATOM   1243  O   TYR H 164       5.000  23.887  26.058  1.00 15.20           O  
ATOM   1244  N   ALA H 165       5.244  25.465  27.636  1.00 31.87           N  
ATOM   1245  CA  ALA H 165       6.125  26.186  26.756  1.00 32.36           C  
ATOM   1246  CB  ALA H 165       6.440  27.614  27.236  1.00 33.31           C  
ATOM   1247  C   ALA H 165       7.418  25.437  26.679  1.00 32.04           C  
ATOM   1248  O   ALA H 165       7.746  24.653  27.568  1.00 32.78           O  
ATOM   1249  N   THR H 166       8.187  25.640  25.590  1.00 31.37           N  
ATOM   1250  CA  THR H 166       9.408  24.898  25.479  1.00 31.00           C  
ATOM   1251  CB  THR H 166       9.395  23.900  24.360  1.00 31.50           C  
ATOM   1252  OG1 THR H 166       8.275  23.038  24.469  1.00 39.41           O  
ATOM   1253  CG2 THR H 166      10.661  23.051  24.490  1.00 32.15           C  
ATOM   1254  C   THR H 166      10.533  25.846  25.195  1.00 31.08           C  
ATOM   1255  O   THR H 166      10.332  26.953  24.696  1.00 31.83           O  
ATOM   1256  N   HIS H 167      11.765  25.429  25.545  1.00 30.90           N  
ATOM   1257  CA  HIS H 167      12.929  26.217  25.268  1.00 30.85           C  
ATOM   1258  ND1 HIS H 167      11.523  27.616  28.041  1.00 38.18           N  
ATOM   1259  CG  HIS H 167      12.389  27.923  27.015  1.00 32.78           C  
ATOM   1260  CB  HIS H 167      13.438  26.985  26.495  1.00 29.84           C  
ATOM   1261  NE2 HIS H 167      10.990  29.662  27.349  1.00 40.19           N  
ATOM   1262  CD2 HIS H 167      12.051  29.176  26.606  1.00 39.11           C  
ATOM   1263  CE1 HIS H 167      10.708  28.690  28.198  1.00 39.27           C  
ATOM   1264  C   HIS H 167      13.986  25.255  24.824  1.00 30.10           C  
ATOM   1265  O   HIS H 167      14.048  24.132  25.320  1.00 30.92           O  
ATOM   1266  N   TYR H 168      14.849  25.670  23.870  1.00 30.24           N  
ATOM   1267  CA  TYR H 168      15.831  24.759  23.348  1.00 30.62           C  
ATOM   1268  CB  TYR H 168      15.604  24.369  21.876  1.00 29.65           C  
ATOM   1269  CG  TYR H 168      14.307  23.646  21.736  1.00 28.96           C  
ATOM   1270  CD1 TYR H 168      14.206  22.318  22.073  1.00 29.05           C  
ATOM   1271  CD2 TYR H 168      13.185  24.295  21.278  1.00 29.20           C  
ATOM   1272  CE1 TYR H 168      13.014  21.645  21.946  1.00 29.51           C  
ATOM   1273  CE2 TYR H 168      11.989  23.626  21.147  1.00 29.86           C  
ATOM   1274  CZ  TYR H 168      11.901  22.298  21.480  1.00 29.08           C  
ATOM   1275  OH  TYR H 168      10.676  21.611  21.348  1.00 30.01           O  
ATOM   1276  C   TYR H 168      17.191  25.388  23.396  1.00 31.98           C  
ATOM   1277  O   TYR H 168      17.338  26.604  23.514  1.00 33.70           O  
ATOM   1278  N   ALA H 169      18.232  24.530  23.340  1.00 32.41           N  
ATOM   1279  CA  ALA H 169      19.597  24.966  23.289  1.00 33.18           C  
ATOM   1280  CB  ALA H 169      20.611  23.862  23.632  1.00 33.24           C  
ATOM   1281  C   ALA H 169      19.844  25.408  21.880  1.00 35.18           C  
ATOM   1282  O   ALA H 169      19.130  25.009  20.962  1.00 35.24           O  
ATOM   1283  N   ASP H 170      20.869  26.259  21.676  1.00 37.75           N  
ATOM   1284  CA  ASP H 170      21.145  26.820  20.384  1.00 40.52           C  
ATOM   1285  CB  ASP H 170      22.301  27.834  20.413  1.00 42.95           C  
ATOM   1286  CG  ASP H 170      21.823  29.090  21.130  1.00 46.30           C  
ATOM   1287  OD1 ASP H 170      20.581  29.264  21.261  1.00 84.55           O  
ATOM   1288  OD2 ASP H 170      22.694  29.895  21.553  1.00 86.33           O1-
ATOM   1289  C   ASP H 170      21.508  25.756  19.393  1.00 41.94           C  
ATOM   1290  O   ASP H 170      21.067  25.800  18.246  1.00 42.75           O  
ATOM   1291  N   SER H 171      22.326  24.770  19.800  1.00 42.37           N  
ATOM   1292  CA  SER H 171      22.784  23.773  18.875  1.00 43.11           C  
ATOM   1293  CB  SER H 171      23.826  22.825  19.494  1.00 44.25           C  
ATOM   1294  OG  SER H 171      23.249  22.099  20.570  1.00 44.32           O  
ATOM   1295  C   SER H 171      21.645  22.935  18.373  1.00 42.41           C  
ATOM   1296  O   SER H 171      21.581  22.610  17.190  1.00 43.60           O  
ATOM   1297  N   VAL H 172      20.744  22.530  19.281  1.00 40.62           N  
ATOM   1298  CA  VAL H 172      19.629  21.661  19.013  1.00 38.98           C  
ATOM   1299  CB  VAL H 172      19.097  21.001  20.251  1.00 37.89           C  
ATOM   1300  CG1 VAL H 172      20.222  20.146  20.856  1.00 37.39           C  
ATOM   1301  CG2 VAL H 172      18.543  22.077  21.198  1.00 37.24           C  
ATOM   1302  C   VAL H 172      18.484  22.328  18.313  1.00 38.92           C  
ATOM   1303  O   VAL H 172      17.682  21.645  17.678  1.00 39.18           O  
ATOM   1304  N   LYS H 173      18.343  23.662  18.442  1.00 39.18           N  
ATOM   1305  CA  LYS H 173      17.173  24.332  17.944  1.00 38.68           C  
ATOM   1306  CB  LYS H 173      17.226  25.863  18.066  1.00 38.21           C  
ATOM   1307  CG  LYS H 173      17.195  26.348  19.514  1.00 40.12           C  
ATOM   1308  CD  LYS H 173      17.377  27.858  19.646  1.00 42.64           C  
ATOM   1309  CE  LYS H 173      16.095  28.635  19.346  1.00 43.20           C  
ATOM   1310  NZ  LYS H 173      16.338  30.084  19.498  1.00 42.29           N1+
ATOM   1311  C   LYS H 173      16.877  23.986  16.517  1.00 38.66           C  
ATOM   1312  O   LYS H 173      17.750  23.940  15.649  1.00 38.46           O  
ATOM   1313  N   ASP H 174      15.572  23.737  16.290  1.00 38.77           N  
ATOM   1314  CA  ASP H 174      14.901  23.398  15.067  1.00 38.51           C  
ATOM   1315  CB  ASP H 174      15.396  24.236  13.876  1.00  0.00           C  
ATOM   1316  CG  ASP H 174      14.957  25.675  14.106  1.00  0.00           C  
ATOM   1317  OD1 ASP H 174      14.040  25.886  14.943  1.00  0.00           O  
ATOM   1318  OD2 ASP H 174      15.534  26.582  13.449  1.00  0.00           O1-
ATOM   1319  C   ASP H 174      15.100  21.954  14.716  1.00 37.96           C  
ATOM   1320  O   ASP H 174      14.254  21.368  14.042  1.00 39.10           O  
ATOM   1321  N   ARG H 175      16.206  21.323  15.145  1.00 36.83           N  
ATOM   1322  CA  ARG H 175      16.347  19.922  14.868  1.00 34.28           C  
ATOM   1323  CB  ARG H 175      17.801  19.463  14.665  1.00 34.28           C  
ATOM   1324  CG  ARG H 175      18.774  19.746  15.799  1.00 34.29           C  
ATOM   1325  CD  ARG H 175      20.210  19.470  15.358  1.00 34.81           C  
ATOM   1326  NE  ARG H 175      21.114  19.761  16.498  1.00 39.17           N  
ATOM   1327  CZ  ARG H 175      22.294  19.080  16.561  1.00 38.89           C  
ATOM   1328  NH1 ARG H 175      22.586  18.166  15.591  1.00 36.62           N1+
ATOM   1329  NH2 ARG H 175      23.169  19.302  17.583  1.00 37.26           N  
ATOM   1330  C   ARG H 175      15.622  19.054  15.859  1.00 33.00           C  
ATOM   1331  O   ARG H 175      15.084  18.009  15.496  1.00 33.44           O  
ATOM   1332  N   PHE H 176      15.578  19.472  17.142  1.00 31.15           N  
ATOM   1333  CA  PHE H 176      15.017  18.672  18.201  1.00 30.74           C  
ATOM   1334  CB  PHE H 176      15.922  18.663  19.447  1.00 31.38           C  
ATOM   1335  CG  PHE H 176      17.148  17.859  19.175  1.00 31.82           C  
ATOM   1336  CD1 PHE H 176      17.874  18.034  18.021  1.00 32.85           C  
ATOM   1337  CD2 PHE H 176      17.612  16.971  20.116  1.00 31.17           C  
ATOM   1338  CE1 PHE H 176      19.013  17.302  17.785  1.00 32.61           C  
ATOM   1339  CE2 PHE H 176      18.752  16.237  19.888  1.00 30.42           C  
ATOM   1340  CZ  PHE H 176      19.453  16.396  18.719  1.00 31.99           C  
ATOM   1341  C   PHE H 176      13.726  19.284  18.645  1.00 30.30           C  
ATOM   1342  O   PHE H 176      13.580  20.504  18.661  1.00 31.40           O  
ATOM   1343  N   THR H 177      12.744  18.431  19.004  1.00 28.42           N  
ATOM   1344  CA  THR H 177      11.493  18.924  19.504  1.00 28.64           C  
ATOM   1345  CB  THR H 177      10.355  18.757  18.537  1.00 29.23           C  
ATOM   1346  OG1 THR H 177      10.629  19.450  17.329  1.00 34.55           O  
ATOM   1347  CG2 THR H 177       9.072  19.306  19.182  1.00 29.50           C  
ATOM   1348  C   THR H 177      11.152  18.131  20.724  1.00 27.65           C  
ATOM   1349  O   THR H 177      11.299  16.910  20.749  1.00 28.76           O  
ATOM   1350  N   ILE H 178      10.677  18.817  21.779  1.00 25.71           N  
ATOM   1351  CA  ILE H 178      10.295  18.130  22.977  1.00 24.97           C  
ATOM   1352  CB  ILE H 178      10.849  18.699  24.252  1.00 23.60           C  
ATOM   1353  CG1 ILE H 178      12.357  18.462  24.362  1.00 13.32           C  
ATOM   1354  CG2 ILE H 178      10.056  18.111  25.427  1.00 21.64           C  
ATOM   1355  CD1 ILE H 178      12.931  19.039  25.652  1.00 11.32           C  
ATOM   1356  C   ILE H 178       8.814  18.227  23.097  1.00 26.16           C  
ATOM   1357  O   ILE H 178       8.216  19.245  22.753  1.00 27.38           O  
ATOM   1358  N   SER H 179       8.182  17.129  23.552  1.00 26.83           N  
ATOM   1359  CA  SER H 179       6.761  17.118  23.727  1.00 28.15           C  
ATOM   1360  CB  SER H 179       6.004  16.626  22.483  1.00 28.15           C  
ATOM   1361  OG  SER H 179       6.375  15.289  22.181  1.00 31.60           O  
ATOM   1362  C   SER H 179       6.468  16.179  24.847  1.00 28.89           C  
ATOM   1363  O   SER H 179       7.336  15.421  25.277  1.00 29.48           O  
ATOM   1364  N   ARG H 180       5.230  16.226  25.375  1.00 29.56           N  
ATOM   1365  CA  ARG H 180       4.897  15.357  26.460  1.00 30.82           C  
ATOM   1366  CB  ARG H 180       4.982  16.023  27.847  1.00 31.55           C  
ATOM   1367  CG  ARG H 180       4.048  17.228  28.005  1.00 31.54           C  
ATOM   1368  CD  ARG H 180       3.819  17.662  29.457  1.00 33.54           C  
ATOM   1369  NE  ARG H 180       5.009  18.427  29.922  1.00 32.55           N  
ATOM   1370  CZ  ARG H 180       5.068  18.930  31.192  1.00 32.38           C  
ATOM   1371  NH1 ARG H 180       4.069  18.692  32.090  1.00 32.09           N1+
ATOM   1372  NH2 ARG H 180       6.144  19.674  31.576  1.00 29.78           N  
ATOM   1373  C   ARG H 180       3.481  14.922  26.296  1.00 32.24           C  
ATOM   1374  O   ARG H 180       2.661  15.626  25.708  1.00 32.31           O  
ATOM   1375  N   ASP H 181       3.180  13.713  26.805  1.00 33.54           N  
ATOM   1376  CA  ASP H 181       1.846  13.200  26.796  1.00 35.82           C  
ATOM   1377  CB  ASP H 181       1.758  11.801  26.160  1.00 37.23           C  
ATOM   1378  CG  ASP H 181       0.299  11.470  25.888  1.00 39.15           C  
ATOM   1379  OD1 ASP H 181      -0.586  12.112  26.512  1.00 39.94           O  
ATOM   1380  OD2 ASP H 181       0.049  10.569  25.046  1.00 39.95           O1-
ATOM   1381  C   ASP H 181       1.472  13.081  28.241  1.00 35.90           C  
ATOM   1382  O   ASP H 181       1.942  12.192  28.946  1.00 35.79           O  
ATOM   1383  N   ASP H 182       0.611  13.997  28.720  1.00 37.37           N  
ATOM   1384  CA  ASP H 182       0.248  14.062  30.106  1.00 39.10           C  
ATOM   1385  CB  ASP H 182      -0.665  15.265  30.396  1.00 40.19           C  
ATOM   1386  CG  ASP H 182       0.171  16.526  30.209  1.00 42.00           C  
ATOM   1387  OD1 ASP H 182       1.321  16.544  30.719  1.00 39.34           O  
ATOM   1388  OD2 ASP H 182      -0.321  17.481  29.550  1.00 32.31           O1-
ATOM   1389  C   ASP H 182      -0.476  12.817  30.523  1.00 40.62           C  
ATOM   1390  O   ASP H 182      -0.246  12.301  31.616  1.00 41.26           O  
ATOM   1391  N   SER H 183      -1.377  12.295  29.667  1.00 41.07           N  
ATOM   1392  CA  SER H 183      -2.146  11.146  30.052  1.00 42.06           C  
ATOM   1393  CB  SER H 183      -3.205  10.742  29.007  1.00 42.86           C  
ATOM   1394  OG  SER H 183      -2.584  10.307  27.806  1.00 34.57           O  
ATOM   1395  C   SER H 183      -1.238   9.974  30.273  1.00 41.72           C  
ATOM   1396  O   SER H 183      -1.326   9.296  31.296  1.00 43.09           O  
ATOM   1397  N   GLN H 184      -0.346   9.710  29.303  1.00 41.34           N  
ATOM   1398  CA  GLN H 184       0.600   8.629  29.337  1.00 41.08           C  
ATOM   1399  CB  GLN H 184       1.231   8.306  27.973  1.00 41.43           C  
ATOM   1400  CG  GLN H 184       0.212   7.706  27.001  1.00 43.02           C  
ATOM   1401  CD  GLN H 184       0.950   7.210  25.768  1.00 45.86           C  
ATOM   1402  OE1 GLN H 184       2.175   7.097  25.763  1.00 33.38           O  
ATOM   1403  NE2 GLN H 184       0.182   6.894  24.691  1.00 31.24           N  
ATOM   1404  C   GLN H 184       1.685   8.901  30.334  1.00 39.95           C  
ATOM   1405  O   GLN H 184       2.388   7.980  30.746  1.00 39.99           O  
ATOM   1406  N   THR H 185       1.882  10.182  30.699  1.00 38.17           N  
ATOM   1407  CA  THR H 185       2.922  10.632  31.585  1.00 35.65           C  
ATOM   1408  CB  THR H 185       2.847  10.141  33.011  1.00 36.95           C  
ATOM   1409  OG1 THR H 185       3.058   8.741  33.102  1.00  0.00           O  
ATOM   1410  CG2 THR H 185       1.464  10.508  33.573  1.00  0.00           C  
ATOM   1411  C   THR H 185       4.239  10.271  30.990  1.00 33.92           C  
ATOM   1412  O   THR H 185       5.151   9.803  31.673  1.00 34.12           O  
ATOM   1413  N   MET H 186       4.364  10.500  29.670  1.00 32.39           N  
ATOM   1414  CA  MET H 186       5.591  10.219  28.989  1.00 31.77           C  
ATOM   1415  CB  MET H 186       5.425   9.205  27.844  1.00 32.74           C  
ATOM   1416  CG  MET H 186       4.967   7.832  28.343  1.00 30.06           C  
ATOM   1417  SD  MET H 186       4.746   6.575  27.049  1.00  0.00           S  
ATOM   1418  CE  MET H 186       4.146   5.290  28.184  1.00  0.00           C  
ATOM   1419  C   MET H 186       6.118  11.503  28.416  1.00 30.52           C  
ATOM   1420  O   MET H 186       5.358  12.373  27.993  1.00 30.49           O  
ATOM   1421  N   LEU H 187       7.459  11.654  28.424  1.00 28.33           N  
ATOM   1422  CA  LEU H 187       8.147  12.807  27.908  1.00 27.55           C  
ATOM   1423  CB  LEU H 187       9.185  13.335  28.916  1.00 28.11           C  
ATOM   1424  CG  LEU H 187      10.062  14.494  28.415  1.00 30.53           C  
ATOM   1425  CD1 LEU H 187       9.239  15.764  28.159  1.00 30.07           C  
ATOM   1426  CD2 LEU H 187      11.248  14.731  29.362  1.00 29.60           C  
ATOM   1427  C   LEU H 187       8.882  12.349  26.682  1.00 28.15           C  
ATOM   1428  O   LEU H 187       9.481  11.276  26.687  1.00 28.50           O  
ATOM   1429  N   TYR H 188       8.869  13.150  25.593  1.00 27.10           N  
ATOM   1430  CA  TYR H 188       9.485  12.676  24.380  1.00 26.87           C  
ATOM   1431  CB  TYR H 188       8.518  12.524  23.192  1.00 27.25           C  
ATOM   1432  CG  TYR H 188       7.394  11.594  23.506  1.00 16.26           C  
ATOM   1433  CD1 TYR H 188       7.530  10.233  23.357  1.00 16.23           C  
ATOM   1434  CD2 TYR H 188       6.192  12.092  23.946  1.00 17.81           C  
ATOM   1435  CE1 TYR H 188       6.481   9.389  23.641  1.00 17.67           C  
ATOM   1436  CE2 TYR H 188       5.140  11.254  24.231  1.00 19.05           C  
ATOM   1437  CZ  TYR H 188       5.283   9.899  24.077  1.00 20.22           C  
ATOM   1438  OH  TYR H 188       4.207   9.035  24.368  1.00 22.09           O  
ATOM   1439  C   TYR H 188      10.490  13.676  23.896  1.00 27.00           C  
ATOM   1440  O   TYR H 188      10.416  14.865  24.204  1.00 27.37           O  
ATOM   1441  N   LEU H 189      11.495  13.186  23.139  1.00 26.94           N  
ATOM   1442  CA  LEU H 189      12.450  14.058  22.522  1.00 26.78           C  
ATOM   1443  CB  LEU H 189      13.823  14.035  23.217  1.00 25.20           C  
ATOM   1444  CG  LEU H 189      14.837  15.022  22.616  1.00 25.63           C  
ATOM   1445  CD1 LEU H 189      14.361  16.474  22.782  1.00 24.91           C  
ATOM   1446  CD2 LEU H 189      16.241  14.800  23.198  1.00 23.23           C  
ATOM   1447  C   LEU H 189      12.635  13.572  21.113  1.00 28.15           C  
ATOM   1448  O   LEU H 189      13.259  12.538  20.879  1.00 28.70           O  
ATOM   1449  N   GLN H 190      12.098  14.323  20.129  1.00 28.87           N  
ATOM   1450  CA  GLN H 190      12.207  13.946  18.746  1.00 30.04           C  
ATOM   1451  CB  GLN H 190      11.026  14.445  17.891  1.00 29.95           C  
ATOM   1452  CG  GLN H 190      11.124  14.109  16.399  1.00 33.10           C  
ATOM   1453  CD  GLN H 190      10.810  12.635  16.182  1.00 36.06           C  
ATOM   1454  OE1 GLN H 190      11.397  11.759  16.814  1.00 37.47           O  
ATOM   1455  NE2 GLN H 190       9.857  12.350  15.255  1.00 37.34           N  
ATOM   1456  C   GLN H 190      13.448  14.584  18.213  1.00 30.65           C  
ATOM   1457  O   GLN H 190      13.650  15.789  18.353  1.00 30.95           O  
ATOM   1458  N   MET H 191      14.321  13.779  17.579  1.00 30.66           N  
ATOM   1459  CA  MET H 191      15.555  14.316  17.086  1.00 31.06           C  
ATOM   1460  CB  MET H 191      16.777  13.605  17.686  1.00 31.89           C  
ATOM   1461  CG  MET H 191      16.836  13.702  19.213  1.00 32.71           C  
ATOM   1462  SD  MET H 191      18.223  12.812  19.981  1.00 33.84           S  
ATOM   1463  CE  MET H 191      17.534  11.156  19.701  1.00 32.18           C  
ATOM   1464  C   MET H 191      15.599  14.097  15.604  1.00 31.59           C  
ATOM   1465  O   MET H 191      15.372  12.986  15.128  1.00 32.15           O  
ATOM   1466  N   ASN H 192      15.908  15.158  14.832  1.00 32.08           N  
ATOM   1467  CA  ASN H 192      15.933  15.037  13.401  1.00 33.52           C  
ATOM   1468  CB  ASN H 192      14.860  15.890  12.701  1.00 34.60           C  
ATOM   1469  CG  ASN H 192      13.477  15.381  13.091  1.00 23.11           C  
ATOM   1470  OD1 ASN H 192      13.181  14.192  12.987  1.00 25.13           O  
ATOM   1471  ND2 ASN H 192      12.601  16.310  13.556  1.00 23.70           N  
ATOM   1472  C   ASN H 192      17.255  15.549  12.908  1.00 33.71           C  
ATOM   1473  O   ASN H 192      17.938  16.302  13.599  1.00 34.04           O  
ATOM   1474  N   ASN H 193      17.648  15.133  11.685  1.00 34.53           N  
ATOM   1475  CA  ASN H 193      18.866  15.581  11.065  1.00 35.40           C  
ATOM   1476  CB  ASN H 193      18.825  17.055  10.626  1.00 35.35           C  
ATOM   1477  CG  ASN H 193      20.028  17.307   9.727  1.00  0.00           C  
ATOM   1478  OD1 ASN H 193      20.947  16.494   9.655  1.00  0.00           O  
ATOM   1479  ND2 ASN H 193      20.025  18.470   9.021  1.00  0.00           N  
ATOM   1480  C   ASN H 193      20.008  15.410  12.018  1.00 35.22           C  
ATOM   1481  O   ASN H 193      20.786  16.336  12.238  1.00 34.77           O  
ATOM   1482  N   LEU H 194      20.153  14.195  12.578  1.00 34.83           N  
ATOM   1483  CA  LEU H 194      21.164  13.921  13.561  1.00 34.10           C  
ATOM   1484  CB  LEU H 194      20.982  12.554  14.242  1.00 32.95           C  
ATOM   1485  CG  LEU H 194      19.764  12.503  15.178  1.00 31.25           C  
ATOM   1486  CD1 LEU H 194      19.609  11.119  15.820  1.00 30.86           C  
ATOM   1487  CD2 LEU H 194      19.842  13.610  16.239  1.00 29.45           C  
ATOM   1488  C   LEU H 194      22.535  13.962  12.966  1.00 34.57           C  
ATOM   1489  O   LEU H 194      22.750  13.651  11.794  1.00 35.01           O  
ATOM   1490  N   LYS H 195      23.509  14.377  13.801  1.00 35.21           N  
ATOM   1491  CA  LYS H 195      24.883  14.478  13.403  1.00 36.64           C  
ATOM   1492  CB  LYS H 195      25.424  15.916  13.434  1.00 37.90           C  
ATOM   1493  CG  LYS H 195      24.752  16.832  12.410  1.00 44.30           C  
ATOM   1494  CD  LYS H 195      25.047  18.313  12.636  1.00 47.63           C  
ATOM   1495  CE  LYS H 195      26.494  18.682  12.321  1.00  0.00           C  
ATOM   1496  NZ  LYS H 195      26.712  20.125  12.560  1.00  0.00           N1+
ATOM   1497  C   LYS H 195      25.694  13.678  14.373  1.00 36.53           C  
ATOM   1498  O   LYS H 195      25.196  13.232  15.405  1.00 36.09           O  
ATOM   1499  N   THR H 196      26.987  13.486  14.057  1.00 37.41           N  
ATOM   1500  CA  THR H 196      27.868  12.697  14.870  1.00 37.42           C  
ATOM   1501  CB  THR H 196      29.253  12.591  14.297  1.00 38.20           C  
ATOM   1502  OG1 THR H 196      29.852  13.876  14.227  1.00  0.00           O  
ATOM   1503  CG2 THR H 196      29.164  11.969  12.893  1.00  0.00           C  
ATOM   1504  C   THR H 196      27.988  13.336  16.219  1.00 36.64           C  
ATOM   1505  O   THR H 196      28.075  12.648  17.235  1.00 36.33           O  
ATOM   1506  N   GLU H 197      27.961  14.681  16.258  1.00 36.86           N  
ATOM   1507  CA  GLU H 197      28.169  15.441  17.460  1.00 36.33           C  
ATOM   1508  CB  GLU H 197      28.035  16.955  17.232  1.00 39.06           C  
ATOM   1509  CG  GLU H 197      28.984  17.509  16.166  1.00 45.06           C  
ATOM   1510  CD  GLU H 197      30.409  17.130  16.533  1.00 49.43           C  
ATOM   1511  OE1 GLU H 197      31.018  17.855  17.363  1.00 51.82           O  
ATOM   1512  OE2 GLU H 197      30.906  16.107  15.988  1.00 50.88           O1-
ATOM   1513  C   GLU H 197      27.123  15.070  18.466  1.00 34.32           C  
ATOM   1514  O   GLU H 197      27.364  15.146  19.670  1.00 34.54           O  
ATOM   1515  N   ASP H 198      25.923  14.687  17.989  1.00 32.91           N  
ATOM   1516  CA  ASP H 198      24.781  14.367  18.803  1.00 31.32           C  
ATOM   1517  CB  ASP H 198      23.510  14.158  17.969  1.00 30.29           C  
ATOM   1518  CG  ASP H 198      23.130  15.515  17.401  1.00 31.11           C  
ATOM   1519  OD1 ASP H 198      23.141  16.505  18.180  1.00 31.11           O  
ATOM   1520  OD2 ASP H 198      22.844  15.583  16.176  1.00 31.80           O1-
ATOM   1521  C   ASP H 198      24.987  13.124  19.625  1.00 30.47           C  
ATOM   1522  O   ASP H 198      24.247  12.895  20.578  1.00 29.74           O  
ATOM   1523  N   THR H 199      25.937  12.245  19.260  1.00 30.53           N  
ATOM   1524  CA  THR H 199      26.114  11.018  19.996  1.00 30.31           C  
ATOM   1525  CB  THR H 199      27.263  10.198  19.482  1.00 30.68           C  
ATOM   1526  OG1 THR H 199      27.077   9.912  18.104  1.00 40.10           O  
ATOM   1527  CG2 THR H 199      27.341   8.888  20.284  1.00 38.94           C  
ATOM   1528  C   THR H 199      26.377  11.315  21.446  1.00 29.51           C  
ATOM   1529  O   THR H 199      27.204  12.163  21.777  1.00 31.02           O  
ATOM   1530  N   ALA H 200      25.655  10.622  22.362  1.00 27.71           N  
ATOM   1531  CA  ALA H 200      25.885  10.863  23.765  1.00 26.14           C  
ATOM   1532  CB  ALA H 200      25.789  12.350  24.148  1.00 36.76           C  
ATOM   1533  C   ALA H 200      24.843  10.142  24.566  1.00 25.65           C  
ATOM   1534  O   ALA H 200      23.987   9.452  24.015  1.00 26.39           O  
ATOM   1535  N   MET H 201      24.934  10.248  25.913  1.00 25.16           N  
ATOM   1536  CA  MET H 201      23.912   9.691  26.757  1.00 25.00           C  
ATOM   1537  CB  MET H 201      24.334   9.269  28.171  1.00 25.03           C  
ATOM   1538  CG  MET H 201      25.029   7.922  28.256  1.00 73.91           C  
ATOM   1539  SD  MET H 201      25.028   7.209  29.924  1.00 74.33           S  
ATOM   1540  CE  MET H 201      23.283   6.708  29.877  1.00 75.69           C  
ATOM   1541  C   MET H 201      22.908  10.762  26.991  1.00 25.57           C  
ATOM   1542  O   MET H 201      23.255  11.899  27.305  1.00 25.21           O  
ATOM   1543  N   TYR H 202      21.618  10.405  26.878  1.00 25.03           N  
ATOM   1544  CA  TYR H 202      20.591  11.381  27.068  1.00 24.12           C  
ATOM   1545  CB  TYR H 202      19.555  11.408  25.930  1.00 23.84           C  
ATOM   1546  CG  TYR H 202      20.189  11.999  24.716  1.00 24.00           C  
ATOM   1547  CD1 TYR H 202      21.117  11.298  23.979  1.00 23.27           C  
ATOM   1548  CD2 TYR H 202      19.831  13.263  24.306  1.00 23.89           C  
ATOM   1549  CE1 TYR H 202      21.687  11.859  22.859  1.00 23.67           C  
ATOM   1550  CE2 TYR H 202      20.396  13.827  23.187  1.00 23.15           C  
ATOM   1551  CZ  TYR H 202      21.327  13.125  22.462  1.00 24.25           C  
ATOM   1552  OH  TYR H 202      21.907  13.703  21.314  1.00 23.98           O  
ATOM   1553  C   TYR H 202      19.854  11.047  28.323  1.00 25.20           C  
ATOM   1554  O   TYR H 202      19.371   9.929  28.505  1.00 26.07           O  
ATOM   1555  N   TYR H 203      19.739  12.043  29.223  1.00 24.57           N  
ATOM   1556  CA  TYR H 203      19.080  11.847  30.482  1.00 23.90           C  
ATOM   1557  CB  TYR H 203      19.889  12.347  31.696  1.00 24.42           C  
ATOM   1558  CG  TYR H 203      21.186  11.619  31.857  1.00 25.04           C  
ATOM   1559  CD1 TYR H 203      21.233  10.359  32.408  1.00 26.05           C  
ATOM   1560  CD2 TYR H 203      22.369  12.220  31.484  1.00 26.40           C  
ATOM   1561  CE1 TYR H 203      22.435   9.708  32.568  1.00 26.56           C  
ATOM   1562  CE2 TYR H 203      23.574  11.574  31.640  1.00 26.65           C  
ATOM   1563  CZ  TYR H 203      23.608  10.314  32.184  1.00 27.13           C  
ATOM   1564  OH  TYR H 203      24.842   9.649  32.347  1.00 29.50           O  
ATOM   1565  C   TYR H 203      17.833  12.686  30.487  1.00 24.67           C  
ATOM   1566  O   TYR H 203      17.817  13.796  29.958  1.00 24.36           O  
ATOM   1567  N   CYS H 204      16.727  12.150  31.052  1.00 24.87           N  
ATOM   1568  CA  CYS H 204      15.543  12.946  31.227  1.00 26.76           C  
ATOM   1569  CB  CYS H 204      14.209  12.224  30.888  1.00 28.07           C  
ATOM   1570  SG  CYS H 204      13.928  10.662  31.777  1.00 32.15           S  
ATOM   1571  C   CYS H 204      15.547  13.345  32.672  1.00 26.17           C  
ATOM   1572  O   CYS H 204      15.836  12.520  33.537  1.00 25.17           O  
ATOM   1573  N   VAL H 205      15.285  14.638  32.984  1.00 25.28           N  
ATOM   1574  CA  VAL H 205      15.310  14.998  34.377  1.00 25.40           C  
ATOM   1575  CB  VAL H 205      16.517  15.768  34.843  1.00 26.07           C  
ATOM   1576  CG1 VAL H 205      17.779  14.994  34.453  1.00 13.86           C  
ATOM   1577  CG2 VAL H 205      16.448  17.212  34.344  1.00 14.09           C  
ATOM   1578  C   VAL H 205      14.126  15.846  34.696  1.00 23.92           C  
ATOM   1579  O   VAL H 205      13.639  16.620  33.876  1.00 24.77           O  
ATOM   1580  N   ARG H 206      13.640  15.712  35.941  1.00 23.60           N  
ATOM   1581  CA  ARG H 206      12.498  16.448  36.386  1.00 24.76           C  
ATOM   1582  CB  ARG H 206      11.801  15.737  37.558  1.00 25.05           C  
ATOM   1583  CG  ARG H 206      10.567  16.446  38.106  1.00 24.94           C  
ATOM   1584  CD  ARG H 206       9.931  15.701  39.280  1.00 29.48           C  
ATOM   1585  NE  ARG H 206      10.735  16.011  40.495  1.00 31.20           N  
ATOM   1586  CZ  ARG H 206      10.261  15.662  41.725  1.00 32.07           C  
ATOM   1587  NH1 ARG H 206       9.087  14.974  41.831  1.00 35.16           N1+
ATOM   1588  NH2 ARG H 206      10.967  15.993  42.845  1.00 34.22           N  
ATOM   1589  C   ARG H 206      12.969  17.787  36.859  1.00 26.09           C  
ATOM   1590  O   ARG H 206      13.868  17.875  37.695  1.00 26.22           O  
ATOM   1591  N   GLU H 207      12.353  18.875  36.346  1.00 27.04           N  
ATOM   1592  CA  GLU H 207      12.785  20.185  36.744  1.00 27.41           C  
ATOM   1593  CB  GLU H 207      12.856  21.259  35.644  1.00 27.33           C  
ATOM   1594  CG  GLU H 207      13.798  22.406  36.049  1.00 27.14           C  
ATOM   1595  CD  GLU H 207      13.324  23.715  35.432  1.00 23.40           C  
ATOM   1596  OE1 GLU H 207      12.204  23.738  34.853  1.00  0.00           O  
ATOM   1597  OE2 GLU H 207      14.078  24.717  35.545  1.00  0.00           O1-
ATOM   1598  C   GLU H 207      11.827  20.722  37.767  1.00 28.02           C  
ATOM   1599  O   GLU H 207      11.345  19.989  38.627  1.00 29.37           O  
ATOM   1600  N   GLY H 208      12.068  21.983  38.204  1.00 45.50           N  
ATOM   1601  CA  GLY H 208      11.192  22.549  39.202  1.00 47.87           C  
ATOM   1602  C   GLY H 208      10.014  23.169  38.551  1.00 47.11           C  
ATOM   1603  O   GLY H 208       8.872  23.041  38.990  1.00 51.00           O  
ATOM   1604  N   SER H 209      10.335  23.885  37.460  1.00 47.23           N  
ATOM   1605  CA  SER H 209       9.440  24.692  36.684  1.00 50.01           C  
ATOM   1606  CB  SER H 209       8.239  23.963  36.054  1.00 46.98           C  
ATOM   1607  OG  SER H 209       7.295  23.543  37.028  1.00  0.00           O  
ATOM   1608  C   SER H 209       8.830  25.715  37.568  1.00 52.80           C  
ATOM   1609  O   SER H 209       7.676  26.070  37.357  1.00 54.46           O  
ATOM   1610  N   TYR H 210       9.573  26.231  38.567  1.00 68.31           N  
ATOM   1611  CA  TYR H 210       8.965  27.219  39.410  1.00 49.00           C  
ATOM   1612  CB  TYR H 210       9.221  27.027  40.914  1.00 52.70           C  
ATOM   1613  CG  TYR H 210       8.251  26.021  41.422  1.00 56.86           C  
ATOM   1614  CD1 TYR H 210       6.962  26.414  41.692  1.00133.12           C  
ATOM   1615  CD2 TYR H 210       8.614  24.713  41.634  1.00130.38           C  
ATOM   1616  CE1 TYR H 210       6.038  25.516  42.166  1.00135.54           C  
ATOM   1617  CE2 TYR H 210       7.693  23.809  42.110  1.00132.93           C  
ATOM   1618  CZ  TYR H 210       6.404  24.208  42.377  1.00142.09           C  
ATOM   1619  OH  TYR H 210       5.459  23.281  42.867  1.00145.05           O  
ATOM   1620  C   TYR H 210       9.471  28.576  39.054  1.00 56.11           C  
ATOM   1621  O   TYR H 210      10.600  28.954  39.364  1.00 55.94           O  
ATOM   1622  N   TYR H 211       8.609  29.351  38.378  1.00 55.01           N  
ATOM   1623  CA  TYR H 211       8.908  30.693  37.974  1.00 59.89           C  
ATOM   1624  CB  TYR H 211       7.871  31.251  36.974  1.00 57.37           C  
ATOM   1625  CG  TYR H 211       6.498  30.944  37.474  1.00 23.16           C  
ATOM   1626  CD1 TYR H 211       5.869  31.724  38.418  1.00 17.64           C  
ATOM   1627  CD2 TYR H 211       5.828  29.851  36.973  1.00 22.23           C  
ATOM   1628  CE1 TYR H 211       4.603  31.411  38.858  1.00 23.59           C  
ATOM   1629  CE2 TYR H 211       4.562  29.533  37.404  1.00 20.82           C  
ATOM   1630  CZ  TYR H 211       3.949  30.311  38.354  1.00 19.73           C  
ATOM   1631  OH  TYR H 211       2.651  29.988  38.803  1.00 20.06           O  
ATOM   1632  C   TYR H 211       8.998  31.606  39.159  1.00 57.84           C  
ATOM   1633  O   TYR H 211       9.869  32.475  39.226  1.00 52.94           O  
ATOM   1634  N   ASP H 212       8.092  31.442  40.137  1.00 57.14           N  
ATOM   1635  CA  ASP H 212       8.090  32.359  41.240  1.00 54.97           C  
ATOM   1636  CB  ASP H 212       6.966  32.078  42.255  1.00  0.00           C  
ATOM   1637  CG  ASP H 212       6.924  33.230  43.256  1.00  0.00           C  
ATOM   1638  OD1 ASP H 212       7.754  34.167  43.115  1.00  0.00           O  
ATOM   1639  OD2 ASP H 212       6.063  33.185  44.171  1.00  0.00           O1-
ATOM   1640  C   ASP H 212       9.387  32.250  41.977  1.00 60.12           C  
ATOM   1641  O   ASP H 212      10.024  33.255  42.290  1.00 56.67           O  
ATOM   1642  N   SER H 213       9.791  31.004  42.284  1.00 59.72           N  
ATOM   1643  CA  SER H 213      11.005  30.735  42.997  1.00 57.82           C  
ATOM   1644  CB  SER H 213      11.041  29.319  43.598  1.00 59.19           C  
ATOM   1645  OG  SER H 213      11.044  28.348  42.563  1.00149.87           O  
ATOM   1646  C   SER H 213      12.174  30.861  42.069  1.00 58.28           C  
ATOM   1647  O   SER H 213      13.313  30.953  42.520  1.00 60.50           O  
ATOM   1648  N   SER H 214      11.929  30.859  40.744  1.00 56.44           N  
ATOM   1649  CA  SER H 214      13.025  30.909  39.814  1.00 54.35           C  
ATOM   1650  CB  SER H 214      13.854  32.200  39.902  1.00 53.08           C  
ATOM   1651  OG  SER H 214      13.064  33.316  39.513  1.00145.94           O  
ATOM   1652  C   SER H 214      13.908  29.751  40.131  1.00 59.59           C  
ATOM   1653  O   SER H 214      15.134  29.843  40.070  1.00 57.91           O  
ATOM   1654  N   TYR H 215      13.278  28.616  40.478  1.00 54.17           N  
ATOM   1655  CA  TYR H 215      13.999  27.436  40.841  1.00 51.95           C  
ATOM   1656  CB  TYR H 215      13.535  26.863  42.192  1.00 55.05           C  
ATOM   1657  CG  TYR H 215      14.141  25.519  42.410  1.00 18.42           C  
ATOM   1658  CD1 TYR H 215      15.433  25.382  42.863  1.00  0.00           C  
ATOM   1659  CD2 TYR H 215      13.394  24.387  42.174  1.00  0.00           C  
ATOM   1660  CE1 TYR H 215      15.969  24.133  43.067  1.00  0.00           C  
ATOM   1661  CE2 TYR H 215      13.924  23.136  42.374  1.00  0.00           C  
ATOM   1662  CZ  TYR H 215      15.216  23.008  42.824  1.00  0.00           C  
ATOM   1663  OH  TYR H 215      15.760  21.724  43.033  1.00  0.00           O  
ATOM   1664  C   TYR H 215      13.766  26.409  39.789  1.00 56.42           C  
ATOM   1665  O   TYR H 215      12.632  26.054  39.467  1.00 52.89           O  
ATOM   1666  N   GLY H 216      14.866  25.898  39.207  1.00 50.98           N  
ATOM   1667  CA  GLY H 216      14.670  24.898  38.209  1.00 47.16           C  
ATOM   1668  C   GLY H 216      15.800  23.924  38.272  1.00 48.30           C  
ATOM   1669  O   GLY H 216      16.379  23.579  37.242  1.00 46.10           O  
ATOM   1670  N   ALA H 217      16.125  23.435  39.490  1.00 43.85           N  
ATOM   1671  CA  ALA H 217      17.166  22.458  39.640  1.00 41.50           C  
ATOM   1672  CB  ALA H 217      17.660  22.287  41.085  1.00 40.46           C  
ATOM   1673  C   ALA H 217      16.619  21.139  39.173  1.00 34.63           C  
ATOM   1674  O   ALA H 217      15.408  20.913  39.180  1.00 39.86           O  
ATOM   1675  N   MET H 218      17.498  20.223  38.718  1.00 32.77           N  
ATOM   1676  CA  MET H 218      16.961  18.973  38.259  1.00 31.78           C  
ATOM   1677  CB  MET H 218      17.486  18.579  36.870  1.00 38.22           C  
ATOM   1678  CG  MET H 218      17.132  19.645  35.828  1.00 40.46           C  
ATOM   1679  SD  MET H 218      18.215  21.100  35.807  1.00 68.71           S  
ATOM   1680  CE  MET H 218      19.416  20.337  34.683  1.00 65.51           C  
ATOM   1681  C   MET H 218      17.268  17.925  39.296  1.00 38.39           C  
ATOM   1682  O   MET H 218      18.384  17.420  39.401  1.00 36.50           O  
ATOM   1683  N   ASP H 219      16.243  17.614  40.117  1.00 32.68           N  
ATOM   1684  CA  ASP H 219      16.307  16.743  41.266  1.00 31.97           C  
ATOM   1685  CB  ASP H 219      15.178  17.044  42.267  1.00 32.78           C  
ATOM   1686  CG  ASP H 219      13.859  17.039  41.516  1.00 44.41           C  
ATOM   1687  OD1 ASP H 219      13.806  16.469  40.396  1.00 40.72           O  
ATOM   1688  OD2 ASP H 219      12.888  17.646  42.046  1.00 47.30           O1-
ATOM   1689  C   ASP H 219      16.430  15.236  41.048  1.00 39.43           C  
ATOM   1690  O   ASP H 219      17.138  14.567  41.787  1.00 40.66           O  
ATOM   1691  N   TYR H 220      15.733  14.664  40.057  1.00 26.95           N  
ATOM   1692  CA  TYR H 220      15.575  13.319  39.622  1.00 26.58           C  
ATOM   1693  CB  TYR H 220      14.123  12.798  39.520  1.00 26.65           C  
ATOM   1694  CG  TYR H 220      13.493  12.673  40.864  1.00 16.24           C  
ATOM   1695  CD1 TYR H 220      14.022  11.811  41.787  1.00 16.95           C  
ATOM   1696  CD2 TYR H 220      12.396  13.425  41.221  1.00 17.59           C  
ATOM   1697  CE1 TYR H 220      13.469  11.675  43.036  1.00 16.45           C  
ATOM   1698  CE2 TYR H 220      11.832  13.288  42.472  1.00 17.96           C  
ATOM   1699  CZ  TYR H 220      12.369  12.413  43.385  1.00 18.44           C  
ATOM   1700  OH  TYR H 220      11.800  12.272  44.669  1.00 20.66           O  
ATOM   1701  C   TYR H 220      16.107  13.204  38.248  1.00 26.57           C  
ATOM   1702  O   TYR H 220      15.817  14.026  37.379  1.00 27.57           O  
ATOM   1703  N   TRP H 221      16.917  12.153  38.039  1.00 26.77           N  
ATOM   1704  CA  TRP H 221      17.491  11.913  36.759  1.00 25.74           C  
ATOM   1705  CB  TRP H 221      19.019  12.117  36.744  1.00 24.17           C  
ATOM   1706  CG  TRP H 221      19.456  13.551  36.959  1.00 22.18           C  
ATOM   1707  CD2 TRP H 221      20.258  14.315  36.042  1.00 20.97           C  
ATOM   1708  CD1 TRP H 221      19.234  14.358  38.037  1.00 21.39           C  
ATOM   1709  NE1 TRP H 221      19.834  15.580  37.844  1.00 21.17           N  
ATOM   1710  CE2 TRP H 221      20.472  15.566  36.622  1.00 20.54           C  
ATOM   1711  CE3 TRP H 221      20.778  13.999  34.819  1.00 21.14           C  
ATOM   1712  CZ2 TRP H 221      21.210  16.524  35.986  1.00 21.22           C  
ATOM   1713  CZ3 TRP H 221      21.521  14.968  34.179  1.00 22.26           C  
ATOM   1714  CH2 TRP H 221      21.733  16.205  34.751  1.00 22.04           C  
ATOM   1715  C   TRP H 221      17.219  10.477  36.433  1.00 26.58           C  
ATOM   1716  O   TRP H 221      17.093   9.632  37.319  1.00 28.61           O  
ATOM   1717  N   GLY H 222      17.089  10.168  35.132  1.00 26.61           N  
ATOM   1718  CA  GLY H 222      16.838   8.816  34.730  1.00 27.90           C  
ATOM   1719  C   GLY H 222      18.164   8.144  34.580  1.00 28.78           C  
ATOM   1720  O   GLY H 222      19.212   8.756  34.770  1.00 27.27           O  
ATOM   1721  N   GLN H 223      18.141   6.844  34.236  1.00 28.98           N  
ATOM   1722  CA  GLN H 223      19.346   6.087  34.059  1.00 29.94           C  
ATOM   1723  CB  GLN H 223      19.111   4.569  33.945  1.00 31.71           C  
ATOM   1724  CG  GLN H 223      18.254   4.148  32.755  1.00 24.97           C  
ATOM   1725  CD  GLN H 223      16.807   4.464  33.095  1.00 26.52           C  
ATOM   1726  OE1 GLN H 223      16.463   4.711  34.249  1.00 27.46           O  
ATOM   1727  NE2 GLN H 223      15.930   4.452  32.056  1.00 26.41           N  
ATOM   1728  C   GLN H 223      20.076   6.579  32.845  1.00 29.87           C  
ATOM   1729  O   GLN H 223      21.305   6.557  32.807  1.00 30.67           O  
ATOM   1730  N   GLY H 224      19.338   7.012  31.804  1.00 29.21           N  
ATOM   1731  CA  GLY H 224      19.971   7.529  30.625  1.00 27.76           C  
ATOM   1732  C   GLY H 224      19.963   6.474  29.567  1.00 28.91           C  
ATOM   1733  O   GLY H 224      20.023   5.281  29.855  1.00 29.24           O  
ATOM   1734  N   THR H 225      19.883   6.909  28.294  1.00 28.39           N  
ATOM   1735  CA  THR H 225      19.898   6.002  27.184  1.00 28.96           C  
ATOM   1736  CB  THR H 225      18.601   5.966  26.428  1.00 28.95           C  
ATOM   1737  OG1 THR H 225      18.634   4.952  25.433  1.00 29.30           O  
ATOM   1738  CG2 THR H 225      18.358   7.343  25.788  1.00 28.37           C  
ATOM   1739  C   THR H 225      20.960   6.501  26.254  1.00 28.91           C  
ATOM   1740  O   THR H 225      21.168   7.707  26.135  1.00 28.91           O  
ATOM   1741  N   SER H 226      21.665   5.588  25.555  1.00 29.27           N  
ATOM   1742  CA  SER H 226      22.744   6.031  24.718  1.00 29.87           C  
ATOM   1743  CB  SER H 226      23.980   5.116  24.774  1.00 32.70           C  
ATOM   1744  OG  SER H 226      23.661   3.833  24.255  1.00 20.04           O  
ATOM   1745  C   SER H 226      22.291   6.091  23.294  1.00 30.02           C  
ATOM   1746  O   SER H 226      21.544   5.237  22.819  1.00 30.87           O  
ATOM   1747  N   VAL H 227      22.735   7.146  22.580  1.00 28.96           N  
ATOM   1748  CA  VAL H 227      22.410   7.313  21.195  1.00 28.80           C  
ATOM   1749  CB  VAL H 227      21.635   8.570  20.921  1.00 28.40           C  
ATOM   1750  CG1 VAL H 227      21.439   8.714  19.403  1.00 31.83           C  
ATOM   1751  CG2 VAL H 227      20.319   8.511  21.715  1.00 31.34           C  
ATOM   1752  C   VAL H 227      23.710   7.413  20.462  1.00 29.63           C  
ATOM   1753  O   VAL H 227      24.603   8.159  20.863  1.00 29.67           O  
ATOM   1754  N   THR H 228      23.855   6.641  19.368  1.00 29.13           N  
ATOM   1755  CA  THR H 228      25.083   6.678  18.629  1.00 29.79           C  
ATOM   1756  CB  THR H 228      25.794   5.358  18.610  1.00 30.61           C  
ATOM   1757  OG1 THR H 228      26.071   4.934  19.937  1.00 32.08           O  
ATOM   1758  CG2 THR H 228      27.105   5.509  17.820  1.00 31.55           C  
ATOM   1759  C   THR H 228      24.751   7.017  17.213  1.00 29.77           C  
ATOM   1760  O   THR H 228      23.936   6.350  16.580  1.00 30.67           O  
ATOM   1761  N   VAL H 229      25.379   8.081  16.676  1.00 30.06           N  
ATOM   1762  CA  VAL H 229      25.129   8.441  15.312  1.00 31.46           C  
ATOM   1763  CB  VAL H 229      24.890   9.909  15.119  1.00 30.27           C  
ATOM   1764  CG1 VAL H 229      24.700  10.184  13.617  1.00 29.48           C  
ATOM   1765  CG2 VAL H 229      23.694  10.333  15.989  1.00 28.91           C  
ATOM   1766  C   VAL H 229      26.357   8.094  14.543  1.00 33.13           C  
ATOM   1767  O   VAL H 229      27.420   8.679  14.753  1.00 33.36           O  
ATOM   1768  N   SER H 230      26.243   7.116  13.626  1.00 34.80           N  
ATOM   1769  CA  SER H 230      27.388   6.746  12.851  1.00 37.14           C  
ATOM   1770  CB  SER H 230      28.302   5.721  13.542  1.00 38.48           C  
ATOM   1771  OG  SER H 230      27.621   4.485  13.694  1.00 38.64           O  
ATOM   1772  C   SER H 230      26.898   6.111  11.596  1.00 38.02           C  
ATOM   1773  O   SER H 230      25.754   5.668  11.511  1.00 38.42           O  
ATOM   1774  N   SER H 231      27.771   6.067  10.574  1.00 40.09           N  
ATOM   1775  CA  SER H 231      27.416   5.456   9.331  1.00 42.77           C  
ATOM   1776  CB  SER H 231      28.271   5.943   8.149  1.00 44.14           C  
ATOM   1777  OG  SER H 231      28.047   7.325   7.915  1.00 52.99           O  
ATOM   1778  C   SER H 231      27.676   3.963   9.496  1.00 44.22           C  
ATOM   1779  O   SER H 231      27.509   3.215   8.494  1.00 45.10           O  
ATOM   1780  OXT SER H 231      28.048   3.550  10.626  1.00  0.00           O1-
TER    1781      SER H 231 
CONECT  161  644
CONECT  644  161
CONECT  949 1570
CONECT 1570  949
END
