# Supplementary material for: Fully automated antibody structure prediction using BIOVIA tools: Validation study
Source: PLoS One. 2017 May 18;12(5):e0177923. doi: 10.1371/journal.pone.0177923 (PMC5436848; doi:10.1371/journal.pone.0177923)
Supplement: S2 Dataset — Predicted structures using the Top5 framework method, Chothia CDR definition with canonical filtering and generating 50 models. These were used in the comparison against predictions using no filtering. (ZIP) [file pone.0177923.s004.zip › 4R2G_MN_FV_FinalModel.pdb]

REMARK   Accelrys Discovery Studio PDB file
REMARK   Created:  2015-04-10T08:55:46Z
SSBOND   1 CYS L   13    CYS L   81                                     
SSBOND   2 CYS H  126    CYS H  199                                     
ATOM      1  N   LEU L   1      40.707  17.532  40.441  1.00 39.16           N1+
ATOM      2  CA  LEU L   1      41.388  18.011  41.661  1.00 41.76           C  
ATOM      3  CB  LEU L   1      40.473  18.975  42.436  1.00 38.89           C  
ATOM      4  CG  LEU L   1      41.095  19.531  43.729  1.00 23.24           C  
ATOM      5  CD1 LEU L   1      42.335  20.393  43.431  1.00 28.20           C  
ATOM      6  CD2 LEU L   1      40.046  20.277  44.569  1.00 24.60           C  
ATOM      7  C   LEU L   1      41.729  16.844  42.522  1.00 44.67           C  
ATOM      8  O   LEU L   1      41.000  15.856  42.570  1.00 43.07           O  
ATOM      9  N   SER L   2      42.876  16.924  43.223  1.00 48.33           N  
ATOM     10  CA  SER L   2      43.273  15.813  44.034  1.00 46.44           C  
ATOM     11  CB  SER L   2      44.623  15.205  43.617  1.00 49.04           C  
ATOM     12  OG  SER L   2      44.547  14.711  42.287  1.00 53.74           O  
ATOM     13  C   SER L   2      43.418  16.298  45.432  1.00 48.84           C  
ATOM     14  O   SER L   2      43.865  17.421  45.674  1.00 52.43           O  
ATOM     15  N   VAL L   3      43.026  15.452  46.401  1.00 46.49           N  
ATOM     16  CA  VAL L   3      43.117  15.831  47.775  1.00 46.08           C  
ATOM     17  CB  VAL L   3      41.795  16.286  48.318  1.00 43.47           C  
ATOM     18  CG1 VAL L   3      41.957  16.677  49.792  1.00 48.77           C  
ATOM     19  CG2 VAL L   3      41.263  17.420  47.430  1.00 47.38           C  
ATOM     20  C   VAL L   3      43.519  14.620  48.555  1.00 45.68           C  
ATOM     21  O   VAL L   3      43.283  13.489  48.133  1.00 46.90           O  
ATOM     22  N   ALA L   4      44.183  14.831  49.703  1.00 43.53           N  
ATOM     23  CA  ALA L   4      44.537  13.746  50.574  1.00 44.38           C  
ATOM     24  CB  ALA L   4      45.717  14.062  51.511  1.00 48.06           C  
ATOM     25  C   ALA L   4      43.334  13.477  51.421  1.00 44.81           C  
ATOM     26  O   ALA L   4      42.487  14.348  51.604  1.00 44.55           O  
ATOM     27  N   LEU L   5      43.231  12.254  51.970  1.00 43.58           N  
ATOM     28  CA  LEU L   5      42.088  11.884  52.750  1.00 45.06           C  
ATOM     29  CB  LEU L   5      42.144  10.401  53.176  1.00 45.61           C  
ATOM     30  CG  LEU L   5      40.881   9.839  53.860  1.00 44.12           C  
ATOM     31  CD1 LEU L   5      40.598  10.505  55.220  1.00 19.52           C  
ATOM     32  CD2 LEU L   5      39.685   9.853  52.892  1.00 21.80           C  
ATOM     33  C   LEU L   5      42.067  12.736  53.986  1.00 46.22           C  
ATOM     34  O   LEU L   5      43.105  13.012  54.585  1.00 48.08           O  
ATOM     35  N   GLY L   6      40.861  13.203  54.378  1.00 45.72           N  
ATOM     36  CA  GLY L   6      40.682  13.959  55.586  1.00 47.40           C  
ATOM     37  C   GLY L   6      40.830  15.424  55.304  1.00 47.17           C  
ATOM     38  O   GLY L   6      40.461  16.262  56.126  1.00 48.64           O  
ATOM     39  N   GLU L   7      41.360  15.768  54.119  1.00 45.52           N  
ATOM     40  CA  GLU L   7      41.591  17.137  53.750  1.00 45.35           C  
ATOM     41  CB  GLU L   7      42.608  17.282  52.604  1.00 50.83           C  
ATOM     42  CG  GLU L   7      44.030  16.836  52.953  1.00 63.48           C  
ATOM     43  CD  GLU L   7      44.865  18.071  53.258  1.00 75.91           C  
ATOM     44  OE1 GLU L   7      44.417  18.903  54.090  1.00 79.55           O  
ATOM     45  OE2 GLU L   7      45.964  18.200  52.654  1.00 69.45           O1-
ATOM     46  C   GLU L   7      40.299  17.709  53.257  1.00 41.77           C  
ATOM     47  O   GLU L   7      39.312  16.995  53.086  1.00 43.05           O  
ATOM     48  N   THR L   8      40.274  19.040  53.044  1.00 39.96           N  
ATOM     49  CA  THR L   8      39.095  19.696  52.558  1.00 37.61           C  
ATOM     50  CB  THR L   8      38.849  21.022  53.223  1.00 35.70           C  
ATOM     51  OG1 THR L   8      38.685  20.840  54.621  1.00 38.67           O  
ATOM     52  CG2 THR L   8      37.595  21.670  52.616  1.00 35.48           C  
ATOM     53  C   THR L   8      39.281  19.950  51.092  1.00 40.60           C  
ATOM     54  O   THR L   8      40.288  20.516  50.667  1.00 44.57           O  
ATOM     55  N   ALA L   9      38.296  19.525  50.274  1.00 36.73           N  
ATOM     56  CA  ALA L   9      38.396  19.704  48.854  1.00 35.73           C  
ATOM     57  CB  ALA L   9      37.910  18.482  48.055  1.00 34.05           C  
ATOM     58  C   ALA L   9      37.534  20.861  48.464  1.00 36.85           C  
ATOM     59  O   ALA L   9      36.430  21.031  48.978  1.00 39.98           O  
ATOM     60  N   ARG L  10      38.043  21.713  47.549  1.00 39.39           N  
ATOM     61  CA  ARG L  10      37.280  22.843  47.109  1.00 35.71           C  
ATOM     62  CB  ARG L  10      37.956  24.184  47.434  1.00 34.21           C  
ATOM     63  CG  ARG L  10      38.366  24.304  48.902  1.00 37.75           C  
ATOM     64  CD  ARG L  10      38.887  25.687  49.289  1.00 43.46           C  
ATOM     65  NE  ARG L  10      39.721  25.514  50.511  1.00 53.51           N  
ATOM     66  CZ  ARG L  10      39.138  25.335  51.731  1.00 58.79           C  
ATOM     67  NH1 ARG L  10      37.780  25.274  51.842  1.00 60.81           N1+
ATOM     68  NH2 ARG L  10      39.919  25.200  52.843  1.00 57.99           N  
ATOM     69  C   ARG L  10      37.185  22.757  45.619  1.00 41.29           C  
ATOM     70  O   ARG L  10      38.200  22.732  44.923  1.00 47.31           O  
ATOM     71  N   ILE L  11      35.952  22.715  45.079  1.00 36.79           N  
ATOM     72  CA  ILE L  11      35.815  22.627  43.655  1.00 35.48           C  
ATOM     73  CB  ILE L  11      34.981  21.455  43.233  1.00 36.45           C  
ATOM     74  CG1 ILE L  11      35.644  20.152  43.712  1.00 32.32           C  
ATOM     75  CG2 ILE L  11      34.785  21.520  41.709  1.00 36.91           C  
ATOM     76  CD1 ILE L  11      34.716  18.941  43.680  1.00 32.49           C  
ATOM     77  C   ILE L  11      35.148  23.881  43.182  1.00 34.57           C  
ATOM     78  O   ILE L  11      34.024  24.184  43.582  1.00 35.73           O  
ATOM     79  N   SER L  12      35.844  24.653  42.319  1.00 33.52           N  
ATOM     80  CA  SER L  12      35.311  25.893  41.824  1.00 33.77           C  
ATOM     81  CB  SER L  12      36.389  26.909  41.403  1.00 35.87           C  
ATOM     82  OG  SER L  12      37.157  27.312  42.529  1.00 42.02           O  
ATOM     83  C   SER L  12      34.467  25.627  40.619  1.00 36.01           C  
ATOM     84  O   SER L  12      34.688  24.669  39.881  1.00 36.29           O  
ATOM     85  N   CYS L  13      33.472  26.503  40.375  1.00 37.77           N  
ATOM     86  CA  CYS L  13      32.626  26.291  39.237  1.00 37.44           C  
ATOM     87  CB  CYS L  13      31.291  27.064  39.299  1.00 36.54           C  
ATOM     88  SG  CYS L  13      30.121  26.662  37.961  1.00 47.66           S  
ATOM     89  C   CYS L  13      33.420  26.651  38.024  1.00 40.61           C  
ATOM     90  O   CYS L  13      34.337  27.467  38.084  1.00 44.99           O  
ATOM     91  N   GLY L  14      33.109  25.990  36.894  1.00 41.95           N  
ATOM     92  CA  GLY L  14      33.815  26.172  35.658  1.00 43.57           C  
ATOM     93  C   GLY L  14      33.626  27.569  35.162  1.00 47.12           C  
ATOM     94  O   GLY L  14      34.535  28.149  34.572  1.00 49.48           O  
ATOM     95  N   ARG L  15      32.413  28.132  35.346  1.00 33.84           N  
ATOM     96  CA  ARG L  15      32.141  29.461  34.872  1.00 35.17           C  
ATOM     97  CB  ARG L  15      31.051  29.503  33.786  1.00 38.59           C  
ATOM     98  CG  ARG L  15      29.721  28.878  34.208  0.67 43.02           C  
ATOM     99  CD  ARG L  15      28.778  28.664  33.023  0.67 47.40           C  
ATOM    100  NE  ARG L  15      27.561  27.962  33.518  1.00 45.44           N  
ATOM    101  CZ  ARG L  15      27.488  26.598  33.468  1.00 38.23           C  
ATOM    102  NH1 ARG L  15      28.528  25.874  32.969  1.00 36.67           N1+
ATOM    103  NH2 ARG L  15      26.371  25.959  33.923  1.00 25.62           N  
ATOM    104  C   ARG L  15      31.722  30.319  36.029  1.00 33.75           C  
ATOM    105  O   ARG L  15      31.038  29.862  36.945  1.00 33.66           O  
ATOM    106  N   GLN L  16      32.150  31.600  36.024  1.00 36.13           N  
ATOM    107  CA  GLN L  16      31.812  32.460  37.124  1.00 38.86           C  
ATOM    108  CB  GLN L  16      32.925  33.434  37.559  1.00 42.51           C  
ATOM    109  CG  GLN L  16      32.559  34.219  38.822  1.00 52.28           C  
ATOM    110  CD  GLN L  16      33.706  35.151  39.186  1.00 62.30           C  
ATOM    111  OE1 GLN L  16      34.251  35.857  38.336  1.00 71.17           O  
ATOM    112  NE2 GLN L  16      34.092  35.148  40.490  1.00 80.78           N  
ATOM    113  C   GLN L  16      30.601  33.258  36.764  1.00 38.74           C  
ATOM    114  O   GLN L  16      30.368  33.586  35.602  1.00 37.83           O  
ATOM    115  N   ALA L  17      29.775  33.572  37.781  1.00 34.85           N  
ATOM    116  CA  ALA L  17      28.540  34.256  37.537  1.00 30.46           C  
ATOM    117  CB  ALA L  17      27.460  33.939  38.587  1.00 30.29           C  
ATOM    118  C   ALA L  17      28.712  35.738  37.527  1.00 32.20           C  
ATOM    119  O   ALA L  17      29.563  36.286  38.227  1.00 30.21           O  
ATOM    120  N   LEU L  18      27.887  36.407  36.693  1.00 29.47           N  
ATOM    121  CA  LEU L  18      27.762  37.836  36.672  1.00 33.65           C  
ATOM    122  CB  LEU L  18      27.766  38.456  35.261  1.00 30.65           C  
ATOM    123  CG  LEU L  18      29.112  38.392  34.521  1.00 36.80           C  
ATOM    124  CD1 LEU L  18      29.007  39.038  33.130  1.00 30.58           C  
ATOM    125  CD2 LEU L  18      30.248  39.006  35.353  1.00 33.83           C  
ATOM    126  C   LEU L  18      26.397  38.106  37.230  1.00 35.43           C  
ATOM    127  O   LEU L  18      25.393  37.704  36.649  1.00 35.09           O  
ATOM    128  N   GLY L  19      26.297  38.790  38.380  1.00 35.60           N  
ATOM    129  CA  GLY L  19      24.985  39.090  38.891  1.00 35.87           C  
ATOM    130  C   GLY L  19      24.497  37.967  39.752  1.00 35.27           C  
ATOM    131  O   GLY L  19      25.262  37.085  40.137  1.00 34.05           O  
ATOM    132  N   SER L  20      23.182  37.983  40.062  1.00 35.23           N  
ATOM    133  CA  SER L  20      22.576  37.045  40.967  1.00 26.03           C  
ATOM    134  CB  SER L  20      21.090  37.350  41.227  1.00 28.01           C  
ATOM    135  OG  SER L  20      20.530  36.397  42.117  1.00 31.59           O  
ATOM    136  C   SER L  20      22.676  35.674  40.385  1.00 23.53           C  
ATOM    137  O   SER L  20      22.597  35.496  39.171  1.00 24.94           O  
ATOM    138  N   ARG L  21      22.858  34.655  41.250  1.00 25.78           N  
ATOM    139  CA  ARG L  21      23.027  33.339  40.712  1.00 21.05           C  
ATOM    140  CB  ARG L  21      24.508  32.964  40.544  1.00 27.20           C  
ATOM    141  CG  ARG L  21      25.299  33.099  41.845  1.00 27.83           C  
ATOM    142  CD  ARG L  21      26.782  32.759  41.709  1.00 31.15           C  
ATOM    143  NE  ARG L  21      27.447  33.158  42.982  1.00 35.27           N  
ATOM    144  CZ  ARG L  21      27.431  32.317  44.056  1.00 34.48           C  
ATOM    145  NH1 ARG L  21      26.779  31.121  43.975  1.00 30.39           N1+
ATOM    146  NH2 ARG L  21      28.066  32.672  45.212  1.00 32.27           N  
ATOM    147  C   ARG L  21      22.392  32.307  41.585  1.00 21.60           C  
ATOM    148  O   ARG L  21      22.201  32.500  42.786  1.00 19.19           O  
ATOM    149  N   ALA L  22      21.992  31.187  40.950  1.00 20.54           N  
ATOM    150  CA  ALA L  22      21.512  30.030  41.647  1.00 26.73           C  
ATOM    151  CB  ALA L  22      20.024  29.717  41.397  1.00 18.53           C  
ATOM    152  C   ALA L  22      22.308  28.897  41.073  1.00 23.21           C  
ATOM    153  O   ALA L  22      22.140  28.526  39.915  1.00 19.96           O  
ATOM    154  N   VAL L  23      23.185  28.289  41.885  1.00 30.31           N  
ATOM    155  CA  VAL L  23      24.055  27.247  41.413  1.00 28.64           C  
ATOM    156  CB  VAL L  23      25.497  27.457  41.776  1.00 29.35           C  
ATOM    157  CG1 VAL L  23      26.315  26.258  41.265  1.00 27.24           C  
ATOM    158  CG2 VAL L  23      25.957  28.807  41.208  1.00 27.35           C  
ATOM    159  C   VAL L  23      23.654  25.939  42.016  1.00 32.01           C  
ATOM    160  O   VAL L  23      23.312  25.858  43.194  1.00 30.52           O  
ATOM    161  N   GLN L  24      23.697  24.874  41.193  1.00 32.65           N  
ATOM    162  CA  GLN L  24      23.377  23.544  41.634  1.00 29.54           C  
ATOM    163  CB  GLN L  24      22.213  22.897  40.860  1.00 25.71           C  
ATOM    164  CG  GLN L  24      20.828  23.447  41.209  1.00 31.68           C  
ATOM    165  CD  GLN L  24      20.704  24.873  40.690  1.00 18.98           C  
ATOM    166  OE1 GLN L  24      20.307  25.776  41.423  1.00 21.11           O  
ATOM    167  NE2 GLN L  24      21.034  25.083  39.388  1.00 31.65           N  
ATOM    168  C   GLN L  24      24.579  22.679  41.398  1.00 27.62           C  
ATOM    169  O   GLN L  24      25.320  22.870  40.435  1.00 31.57           O  
ATOM    170  N   TRP L  25      24.811  21.696  42.290  1.00 24.03           N  
ATOM    171  CA  TRP L  25      25.942  20.823  42.134  1.00 28.00           C  
ATOM    172  CB  TRP L  25      26.958  20.923  43.286  1.00 25.52           C  
ATOM    173  CG  TRP L  25      27.719  22.228  43.288  1.00 30.05           C  
ATOM    174  CD2 TRP L  25      29.001  22.412  42.665  1.00 34.07           C  
ATOM    175  CD1 TRP L  25      27.380  23.431  43.834  1.00 30.07           C  
ATOM    176  NE1 TRP L  25      28.367  24.356  43.584  1.00 30.99           N  
ATOM    177  CE2 TRP L  25      29.371  23.740  42.865  1.00 34.18           C  
ATOM    178  CE3 TRP L  25      29.802  21.544  41.980  1.00 31.98           C  
ATOM    179  CZ2 TRP L  25      30.555  24.222  42.382  1.00 37.61           C  
ATOM    180  CZ3 TRP L  25      30.994  22.033  41.494  1.00 32.01           C  
ATOM    181  CH2 TRP L  25      31.363  23.348  41.691  1.00 36.26           C  
ATOM    182  C   TRP L  25      25.468  19.402  42.066  1.00 26.89           C  
ATOM    183  O   TRP L  25      24.525  19.015  42.756  1.00 26.43           O  
ATOM    184  N   TYR L  26      26.122  18.587  41.206  1.00 25.47           N  
ATOM    185  CA  TYR L  26      25.748  17.206  41.072  1.00 24.89           C  
ATOM    186  CB  TYR L  26      25.166  16.852  39.690  1.00 24.72           C  
ATOM    187  CG  TYR L  26      23.925  17.648  39.446  1.00 25.20           C  
ATOM    188  CD1 TYR L  26      23.996  18.892  38.862  1.00 22.94           C  
ATOM    189  CD2 TYR L  26      22.688  17.160  39.792  1.00 24.43           C  
ATOM    190  CE1 TYR L  26      22.858  19.630  38.627  1.00 28.23           C  
ATOM    191  CE2 TYR L  26      21.547  17.895  39.560  1.00 26.07           C  
ATOM    192  CZ  TYR L  26      21.628  19.133  38.976  1.00 27.21           C  
ATOM    193  OH  TYR L  26      20.456  19.886  38.737  1.00 24.23           O  
ATOM    194  C   TYR L  26      26.975  16.358  41.241  1.00 27.05           C  
ATOM    195  O   TYR L  26      28.069  16.720  40.804  1.00 28.59           O  
ATOM    196  N   GLN L  27      26.810  15.191  41.897  1.00 24.04           N  
ATOM    197  CA  GLN L  27      27.896  14.272  42.116  1.00 24.85           C  
ATOM    198  CB  GLN L  27      28.005  13.800  43.577  1.00 27.90           C  
ATOM    199  CG  GLN L  27      29.153  12.820  43.836  1.00 24.77           C  
ATOM    200  CD  GLN L  27      29.111  12.425  45.308  1.00 30.56           C  
ATOM    201  OE1 GLN L  27      28.045  12.167  45.863  1.00 32.03           O  
ATOM    202  NE2 GLN L  27      30.304  12.380  45.960  1.00 30.55           N  
ATOM    203  C   GLN L  27      27.626  13.052  41.291  1.00 26.72           C  
ATOM    204  O   GLN L  27      26.507  12.538  41.268  1.00 27.94           O  
ATOM    205  N   HIS L  28      28.655  12.559  40.578  1.00 24.24           N  
ATOM    206  CA  HIS L  28      28.488  11.395  39.756  1.00 25.11           C  
ATOM    207  ND1 HIS L  28      27.216  10.831  36.386  1.00 32.55           N  
ATOM    208  CG  HIS L  28      28.219  10.680  37.315  1.00 28.85           C  
ATOM    209  CB  HIS L  28      28.643  11.754  38.266  1.00 27.43           C  
ATOM    210  NE2 HIS L  28      28.002   8.769  36.141  1.00 28.66           N  
ATOM    211  CD2 HIS L  28      28.688   9.415  37.153  1.00 28.06           C  
ATOM    212  CE1 HIS L  28      27.128   9.658  35.710  1.00 34.66           C  
ATOM    213  C   HIS L  28      29.588  10.425  40.092  1.00 28.89           C  
ATOM    214  O   HIS L  28      30.734  10.621  39.692  1.00 28.75           O  
ATOM    215  N   LYS L  29      29.269   9.344  40.836  1.00 31.89           N  
ATOM    216  CA  LYS L  29      30.254   8.355  41.188  1.00 37.04           C  
ATOM    217  CB  LYS L  29      29.934   7.610  42.499  1.00 34.32           C  
ATOM    218  CG  LYS L  29      30.085   8.486  43.749  1.00 35.31           C  
ATOM    219  CD  LYS L  29      29.498   7.858  45.015  1.00 35.54           C  
ATOM    220  CE  LYS L  29      29.659   8.719  46.270  1.00 45.52           C  
ATOM    221  NZ  LYS L  29      29.064   8.026  47.435  1.00 48.24           N1+
ATOM    222  C   LYS L  29      30.340   7.371  40.062  1.00 39.10           C  
ATOM    223  O   LYS L  29      29.391   7.197  39.299  1.00 40.00           O  
ATOM    224  N   PRO L  30      31.473   6.729  39.933  1.00 45.93           N  
ATOM    225  CA  PRO L  30      31.704   5.824  38.842  1.00 44.93           C  
ATOM    226  CD  PRO L  30      32.331   6.434  41.070  1.00 43.22           C  
ATOM    227  CB  PRO L  30      33.050   5.169  39.132  1.00 42.62           C  
ATOM    228  CG  PRO L  30      33.104   5.165  40.669  1.00 45.23           C  
ATOM    229  C   PRO L  30      30.623   4.795  38.731  1.00 44.70           C  
ATOM    230  O   PRO L  30      30.300   4.145  39.725  1.00 40.55           O  
ATOM    231  N   GLY L  31      30.061   4.635  37.517  1.00 39.05           N  
ATOM    232  CA  GLY L  31      29.111   3.599  37.232  1.00 41.85           C  
ATOM    233  C   GLY L  31      27.780   3.892  37.851  1.00 47.60           C  
ATOM    234  O   GLY L  31      26.942   2.996  37.939  1.00 52.87           O  
ATOM    235  N   GLN L  32      27.522   5.136  38.293  1.00 43.70           N  
ATOM    236  CA  GLN L  32      26.235   5.334  38.894  1.00 38.70           C  
ATOM    237  CB  GLN L  32      26.261   5.375  40.433  1.00 40.84           C  
ATOM    238  CG  GLN L  32      27.077   6.509  41.044  1.00 51.82           C  
ATOM    239  CD  GLN L  32      26.967   6.343  42.550  1.00 64.14           C  
ATOM    240  OE1 GLN L  32      26.077   6.903  43.189  1.00 68.88           O  
ATOM    241  NE2 GLN L  32      27.888   5.530  43.133  1.00 63.61           N  
ATOM    242  C   GLN L  32      25.589   6.573  38.355  1.00 36.21           C  
ATOM    243  O   GLN L  32      26.181   7.319  37.578  1.00 37.29           O  
ATOM    244  N   ALA L  33      24.304   6.771  38.717  1.00 36.06           N  
ATOM    245  CA  ALA L  33      23.539   7.908  38.286  1.00 32.85           C  
ATOM    246  CB  ALA L  33      22.022   7.722  38.452  1.00 31.56           C  
ATOM    247  C   ALA L  33      23.945   9.092  39.114  1.00 35.38           C  
ATOM    248  O   ALA L  33      24.425   8.943  40.234  1.00 35.27           O  
ATOM    249  N   PRO L  34      23.763  10.271  38.575  1.00 30.10           N  
ATOM    250  CA  PRO L  34      24.130  11.477  39.275  1.00 26.97           C  
ATOM    251  CD  PRO L  34      23.837  10.436  37.132  1.00 25.44           C  
ATOM    252  CB  PRO L  34      24.119  12.584  38.224  1.00 24.87           C  
ATOM    253  CG  PRO L  34      24.401  11.847  36.905  1.00 27.62           C  
ATOM    254  C   PRO L  34      23.204  11.752  40.419  1.00 29.64           C  
ATOM    255  O   PRO L  34      22.073  11.267  40.399  1.00 33.37           O  
ATOM    256  N   ILE L  35      23.671  12.517  41.430  1.00 30.84           N  
ATOM    257  CA  ILE L  35      22.868  12.849  42.577  1.00 28.18           C  
ATOM    258  CB  ILE L  35      23.352  12.193  43.840  1.00 32.07           C  
ATOM    259  CG1 ILE L  35      23.344  10.665  43.704  1.00 34.92           C  
ATOM    260  CG2 ILE L  35      22.491  12.714  45.003  1.00 31.64           C  
ATOM    261  CD1 ILE L  35      24.115   9.963  44.822  1.00 36.32           C  
ATOM    262  C   ILE L  35      22.995  14.325  42.813  1.00 23.75           C  
ATOM    263  O   ILE L  35      24.028  14.925  42.523  1.00 25.86           O  
ATOM    264  N   LEU L  36      21.936  14.954  43.365  1.00 25.19           N  
ATOM    265  CA  LEU L  36      21.952  16.370  43.614  1.00 22.70           C  
ATOM    266  CB  LEU L  36      20.543  16.990  43.558  1.00 20.72           C  
ATOM    267  CG  LEU L  36      20.495  18.508  43.816  1.00 27.35           C  
ATOM    268  CD1 LEU L  36      21.239  19.288  42.724  1.00 24.26           C  
ATOM    269  CD2 LEU L  36      19.044  18.986  44.000  1.00 21.64           C  
ATOM    270  C   LEU L  36      22.504  16.602  44.996  1.00 26.86           C  
ATOM    271  O   LEU L  36      21.922  16.153  45.980  1.00 23.31           O  
ATOM    272  N   LEU L  37      23.720  17.184  45.079  1.00 24.72           N  
ATOM    273  CA  LEU L  37      24.360  17.556  46.319  1.00 27.09           C  
ATOM    274  CB  LEU L  37      25.894  17.620  46.216  1.00 25.66           C  
ATOM    275  CG  LEU L  37      26.570  16.258  45.982  1.00 11.77           C  
ATOM    276  CD1 LEU L  37      28.098  16.407  45.934  1.00 10.39           C  
ATOM    277  CD2 LEU L  37      26.116  15.214  47.015  1.00 17.67           C  
ATOM    278  C   LEU L  37      23.921  18.885  46.868  1.00 23.64           C  
ATOM    279  O   LEU L  37      23.778  19.040  48.080  1.00 29.37           O  
ATOM    280  N   ILE L  38      23.774  19.908  45.996  1.00 25.24           N  
ATOM    281  CA  ILE L  38      23.436  21.223  46.480  1.00 23.82           C  
ATOM    282  CB  ILE L  38      24.647  22.087  46.693  1.00 25.77           C  
ATOM    283  CG1 ILE L  38      25.556  21.489  47.782  1.00 26.01           C  
ATOM    284  CG2 ILE L  38      24.171  23.515  47.003  1.00 22.75           C  
ATOM    285  CD1 ILE L  38      24.890  21.388  49.155  1.00 12.98           C  
ATOM    286  C   ILE L  38      22.572  21.912  45.464  1.00 27.65           C  
ATOM    287  O   ILE L  38      22.781  21.753  44.263  1.00 28.45           O  
ATOM    288  N   TYR L  39      21.561  22.690  45.918  1.00 26.77           N  
ATOM    289  CA  TYR L  39      20.760  23.444  44.992  1.00 25.63           C  
ATOM    290  CB  TYR L  39      19.391  22.807  44.650  1.00 27.45           C  
ATOM    291  CG  TYR L  39      18.539  22.663  45.867  1.00 31.55           C  
ATOM    292  CD1 TYR L  39      18.741  21.620  46.742  1.00 33.16           C  
ATOM    293  CD2 TYR L  39      17.520  23.553  46.122  1.00 31.46           C  
ATOM    294  CE1 TYR L  39      17.953  21.476  47.860  1.00 35.07           C  
ATOM    295  CE2 TYR L  39      16.728  23.415  47.238  1.00 36.07           C  
ATOM    296  CZ  TYR L  39      16.946  22.375  48.110  1.00 37.95           C  
ATOM    297  OH  TYR L  39      16.137  22.228  49.258  1.00 38.45           O  
ATOM    298  C   TYR L  39      20.537  24.824  45.538  1.00 29.74           C  
ATOM    299  O   TYR L  39      20.582  25.046  46.746  1.00 32.48           O  
ATOM    300  N   ASN L  40      20.270  25.791  44.634  1.00 18.54           N  
ATOM    301  CA  ASN L  40      20.003  27.135  45.050  1.00 18.30           C  
ATOM    302  CB  ASN L  40      18.703  27.257  45.863  1.00 19.19           C  
ATOM    303  CG  ASN L  40      18.339  28.727  45.998  1.00 28.10           C  
ATOM    304  OD1 ASN L  40      19.074  29.610  45.560  1.00 27.14           O  
ATOM    305  ND2 ASN L  40      17.170  28.997  46.639  1.00 26.61           N  
ATOM    306  C   ASN L  40      21.141  27.607  45.893  1.00 18.76           C  
ATOM    307  O   ASN L  40      20.934  28.186  46.958  1.00 22.45           O  
ATOM    308  N   ASN L  41      22.380  27.329  45.442  1.00 16.94           N  
ATOM    309  CA  ASN L  41      23.539  27.830  46.121  1.00 16.52           C  
ATOM    310  CB  ASN L  41      23.413  29.287  46.612  1.00 18.48           C  
ATOM    311  CG  ASN L  41      23.444  30.193  45.389  1.00 21.08           C  
ATOM    312  OD1 ASN L  41      24.037  29.855  44.364  1.00 22.77           O  
ATOM    313  ND2 ASN L  41      22.790  31.381  45.498  1.00 18.74           N  
ATOM    314  C   ASN L  41      23.923  26.941  47.272  1.00 20.29           C  
ATOM    315  O   ASN L  41      24.871  26.167  47.176  1.00 18.23           O  
ATOM    316  N   GLN L  42      23.330  27.197  48.453  1.00 22.11           N  
ATOM    317  CA  GLN L  42      23.555  26.483  49.685  1.00 24.05           C  
ATOM    318  CB  GLN L  42      23.532  27.401  50.909  1.00 24.88           C  
ATOM    319  CG  GLN L  42      24.736  28.341  50.916  1.00 33.27           C  
ATOM    320  CD  GLN L  42      24.704  29.137  52.207  1.00 41.39           C  
ATOM    321  OE1 GLN L  42      23.765  29.888  52.465  1.00 44.01           O  
ATOM    322  NE2 GLN L  42      25.760  28.964  53.047  1.00 43.64           N  
ATOM    323  C   GLN L  42      22.675  25.301  49.967  1.00 22.44           C  
ATOM    324  O   GLN L  42      23.070  24.429  50.744  1.00 24.40           O  
ATOM    325  N   ASP L  43      21.449  25.258  49.405  1.00 28.56           N  
ATOM    326  CA  ASP L  43      20.494  24.310  49.917  1.00 26.64           C  
ATOM    327  CB  ASP L  43      19.122  24.404  49.230  1.00 29.10           C  
ATOM    328  CG  ASP L  43      18.501  25.735  49.639  1.00 37.38           C  
ATOM    329  OD1 ASP L  43      19.091  26.418  50.517  1.00 41.29           O  
ATOM    330  OD2 ASP L  43      17.430  26.089  49.078  1.00 35.97           O1-
ATOM    331  C   ASP L  43      20.987  22.897  49.843  1.00 31.42           C  
ATOM    332  O   ASP L  43      21.575  22.465  48.854  1.00 32.67           O  
ATOM    333  N   ARG L  44      20.723  22.135  50.928  1.00 28.46           N  
ATOM    334  CA  ARG L  44      21.170  20.777  51.037  1.00 24.47           C  
ATOM    335  CB  ARG L  44      21.809  20.491  52.407  1.00 27.49           C  
ATOM    336  CG  ARG L  44      22.319  19.064  52.590  1.00 33.62           C  
ATOM    337  CD  ARG L  44      22.753  18.782  54.028  1.00 35.24           C  
ATOM    338  NE  ARG L  44      23.857  19.728  54.352  1.00 30.69           N  
ATOM    339  CZ  ARG L  44      23.771  20.516  55.463  1.00 31.56           C  
ATOM    340  NH1 ARG L  44      22.652  20.473  56.243  1.00 31.41           N1+
ATOM    341  NH2 ARG L  44      24.801  21.349  55.792  1.00 30.39           N  
ATOM    342  C   ARG L  44      19.976  19.874  50.899  1.00 29.34           C  
ATOM    343  O   ARG L  44      18.963  20.037  51.578  1.00 28.89           O  
ATOM    344  N   PRO L  45      20.084  18.922  50.010  1.00 28.96           N  
ATOM    345  CA  PRO L  45      19.015  17.980  49.813  1.00 29.63           C  
ATOM    346  CD  PRO L  45      20.829  19.161  48.783  1.00 26.80           C  
ATOM    347  CB  PRO L  45      19.296  17.305  48.473  1.00 23.54           C  
ATOM    348  CG  PRO L  45      20.100  18.360  47.693  1.00 21.49           C  
ATOM    349  C   PRO L  45      18.995  17.021  50.956  1.00 30.55           C  
ATOM    350  O   PRO L  45      20.011  16.890  51.636  1.00 29.97           O  
ATOM    351  N   SER L  46      17.859  16.340  51.192  1.00 30.38           N  
ATOM    352  CA  SER L  46      17.805  15.426  52.294  1.00 35.87           C  
ATOM    353  CB  SER L  46      16.392  14.867  52.553  1.00 43.52           C  
ATOM    354  OG  SER L  46      16.409  13.970  53.653  1.00 59.62           O  
ATOM    355  C   SER L  46      18.704  14.269  51.996  1.00 34.76           C  
ATOM    356  O   SER L  46      18.706  13.735  50.888  1.00 36.82           O  
ATOM    357  N   GLY L  47      19.499  13.847  53.003  1.00 31.42           N  
ATOM    358  CA  GLY L  47      20.337  12.692  52.850  1.00 30.98           C  
ATOM    359  C   GLY L  47      21.735  13.073  52.463  1.00 35.87           C  
ATOM    360  O   GLY L  47      22.605  12.206  52.386  1.00 36.61           O  
ATOM    361  N   ILE L  48      22.002  14.369  52.217  1.00 32.36           N  
ATOM    362  CA  ILE L  48      23.332  14.759  51.828  1.00 33.07           C  
ATOM    363  CB  ILE L  48      23.352  15.967  50.934  1.00 29.81           C  
ATOM    364  CG1 ILE L  48      22.535  15.706  49.654  1.00 30.69           C  
ATOM    365  CG2 ILE L  48      24.821  16.323  50.655  1.00 26.26           C  
ATOM    366  CD1 ILE L  48      23.061  14.548  48.807  1.00 25.46           C  
ATOM    367  C   ILE L  48      24.084  15.101  53.081  1.00 33.45           C  
ATOM    368  O   ILE L  48      23.591  15.837  53.936  1.00 33.40           O  
ATOM    369  N   PRO L  49      25.280  14.587  53.206  1.00 31.14           N  
ATOM    370  CA  PRO L  49      26.050  14.817  54.398  1.00 31.02           C  
ATOM    371  CD  PRO L  49      25.629  13.326  52.570  1.00 28.80           C  
ATOM    372  CB  PRO L  49      27.247  13.877  54.305  1.00 29.62           C  
ATOM    373  CG  PRO L  49      26.711  12.700  53.468  1.00 28.33           C  
ATOM    374  C   PRO L  49      26.410  16.259  54.572  1.00 30.49           C  
ATOM    375  O   PRO L  49      26.577  16.972  53.585  1.00 28.12           O  
ATOM    376  N   GLU L  50      26.558  16.686  55.837  1.00 29.58           N  
ATOM    377  CA  GLU L  50      26.843  18.036  56.230  1.00 31.29           C  
ATOM    378  CB  GLU L  50      26.863  18.210  57.756  1.00 32.26           C  
ATOM    379  CG  GLU L  50      25.509  17.917  58.401  1.00 37.20           C  
ATOM    380  CD  GLU L  50      25.629  18.181  59.893  1.00 47.16           C  
ATOM    381  OE1 GLU L  50      26.397  19.107  60.260  1.00 42.08           O  
ATOM    382  OE2 GLU L  50      24.958  17.465  60.683  1.00 50.67           O1-
ATOM    383  C   GLU L  50      28.189  18.409  55.704  1.00 35.07           C  
ATOM    384  O   GLU L  50      28.524  19.587  55.593  1.00 38.68           O  
ATOM    385  N   ARG L  51      29.011  17.396  55.391  1.00 31.87           N  
ATOM    386  CA  ARG L  51      30.348  17.612  54.922  1.00 25.12           C  
ATOM    387  CB  ARG L  51      31.102  16.303  54.631  1.00 31.61           C  
ATOM    388  CG  ARG L  51      31.352  15.458  55.882  1.00 41.20           C  
ATOM    389  CD  ARG L  51      32.115  14.166  55.595  1.00 45.71           C  
ATOM    390  NE  ARG L  51      31.368  13.440  54.531  1.00 41.83           N  
ATOM    391  CZ  ARG L  51      32.055  12.674  53.637  1.00 35.42           C  
ATOM    392  NH1 ARG L  51      33.411  12.569  53.744  1.00 36.73           N1+
ATOM    393  NH2 ARG L  51      31.395  12.026  52.634  1.00 34.65           N  
ATOM    394  C   ARG L  51      30.314  18.419  53.654  1.00 25.00           C  
ATOM    395  O   ARG L  51      31.264  19.149  53.373  1.00 25.76           O  
ATOM    396  N   PHE L  52      29.247  18.287  52.836  1.00 31.47           N  
ATOM    397  CA  PHE L  52      29.168  19.016  51.592  1.00 29.21           C  
ATOM    398  CB  PHE L  52      28.283  18.318  50.542  1.00 31.72           C  
ATOM    399  CG  PHE L  52      28.931  17.037  50.140  1.00 35.07           C  
ATOM    400  CD1 PHE L  52      29.867  17.017  49.134  1.00 32.28           C  
ATOM    401  CD2 PHE L  52      28.600  15.854  50.759  1.00 35.75           C  
ATOM    402  CE1 PHE L  52      30.465  15.839  48.754  1.00 34.43           C  
ATOM    403  CE2 PHE L  52      29.196  14.672  50.384  1.00 34.70           C  
ATOM    404  CZ  PHE L  52      30.133  14.663  49.379  1.00 35.51           C  
ATOM    405  C   PHE L  52      28.550  20.372  51.823  1.00 27.60           C  
ATOM    406  O   PHE L  52      27.527  20.490  52.498  1.00 29.88           O  
ATOM    407  N   SER L  53      29.161  21.445  51.258  1.00 25.87           N  
ATOM    408  CA  SER L  53      28.592  22.762  51.413  1.00 28.98           C  
ATOM    409  CB  SER L  53      29.185  23.569  52.581  1.00 29.59           C  
ATOM    410  OG  SER L  53      30.539  23.904  52.312  1.00 37.39           O  
ATOM    411  C   SER L  53      28.825  23.566  50.159  1.00 31.36           C  
ATOM    412  O   SER L  53      29.855  23.426  49.500  1.00 29.86           O  
ATOM    413  N   GLY L  54      27.863  24.458  49.816  1.00 28.11           N  
ATOM    414  CA  GLY L  54      27.946  25.284  48.634  1.00 25.95           C  
ATOM    415  C   GLY L  54      28.031  26.717  49.075  1.00 34.12           C  
ATOM    416  O   GLY L  54      27.582  27.048  50.171  1.00 34.00           O  
ATOM    417  N   THR L  55      28.572  27.607  48.205  1.00 32.30           N  
ATOM    418  CA  THR L  55      28.851  28.976  48.569  1.00 33.48           C  
ATOM    419  CB  THR L  55      29.973  29.567  47.762  1.00 33.28           C  
ATOM    420  OG1 THR L  55      30.448  30.756  48.370  1.00 32.37           O  
ATOM    421  CG2 THR L  55      29.462  29.864  46.343  1.00 39.44           C  
ATOM    422  C   THR L  55      27.648  29.868  48.427  1.00 35.14           C  
ATOM    423  O   THR L  55      26.902  29.796  47.455  1.00 38.94           O  
ATOM    424  N   PRO L  56      27.460  30.739  49.391  1.00 39.86           N  
ATOM    425  CA  PRO L  56      26.341  31.648  49.395  1.00 40.02           C  
ATOM    426  CD  PRO L  56      28.023  30.558  50.717  1.00 18.52           C  
ATOM    427  CB  PRO L  56      26.189  32.129  50.837  1.00 38.27           C  
ATOM    428  CG  PRO L  56      27.536  31.790  51.501  1.00 43.09           C  
ATOM    429  C   PRO L  56      26.525  32.777  48.430  1.00 46.32           C  
ATOM    430  O   PRO L  56      27.665  33.152  48.159  1.00 46.25           O  
ATOM    431  N   ASP L  57      25.410  33.330  47.905  1.00 25.85           N  
ATOM    432  CA  ASP L  57      25.461  34.458  47.018  1.00 20.58           C  
ATOM    433  CB  ASP L  57      24.300  34.487  46.009  1.00 21.50           C  
ATOM    434  CG  ASP L  57      24.562  35.592  44.995  1.00 30.89           C  
ATOM    435  OD1 ASP L  57      25.644  36.231  45.078  1.00 35.63           O  
ATOM    436  OD2 ASP L  57      23.678  35.811  44.123  1.00 24.71           O1-
ATOM    437  C   ASP L  57      25.333  35.668  47.893  1.00 28.72           C  
ATOM    438  O   ASP L  57      24.247  36.204  48.111  1.00 33.62           O  
ATOM    439  N   ILE L  58      26.490  36.056  48.445  1.00 29.58           N  
ATOM    440  CA  ILE L  58      26.839  37.097  49.366  1.00 34.21           C  
ATOM    441  CB  ILE L  58      28.169  36.802  49.982  1.00 33.86           C  
ATOM    442  CG1 ILE L  58      28.429  37.725  51.172  1.00 35.64           C  
ATOM    443  CG2 ILE L  58      29.231  36.803  48.874  1.00 34.74           C  
ATOM    444  CD1 ILE L  58      29.641  37.314  52.005  1.00 37.49           C  
ATOM    445  C   ILE L  58      26.818  38.479  48.781  1.00 42.18           C  
ATOM    446  O   ILE L  58      26.703  39.447  49.528  1.00 47.40           O  
ATOM    447  N   ASN L  59      26.984  38.618  47.449  1.00 48.62           N  
ATOM    448  CA  ASN L  59      27.114  39.897  46.800  1.00 49.54           C  
ATOM    449  CB  ASN L  59      26.169  40.990  47.336  1.00 50.86           C  
ATOM    450  CG  ASN L  59      26.196  42.155  46.358  1.00 60.22           C  
ATOM    451  OD1 ASN L  59      26.840  42.085  45.313  1.00 61.63           O  
ATOM    452  ND2 ASN L  59      25.489  43.263  46.707  1.00 61.38           N  
ATOM    453  C   ASN L  59      28.525  40.365  46.950  1.00 48.57           C  
ATOM    454  O   ASN L  59      28.831  41.550  46.821  1.00 42.48           O  
ATOM    455  N   PHE L  60      29.428  39.409  47.227  1.00 58.60           N  
ATOM    456  CA  PHE L  60      30.837  39.652  47.182  1.00 62.06           C  
ATOM    457  CB  PHE L  60      31.635  39.017  48.334  1.00 62.10           C  
ATOM    458  CG  PHE L  60      31.436  39.878  49.533  1.00 60.37           C  
ATOM    459  CD1 PHE L  60      30.267  39.832  50.251  1.00 62.77           C  
ATOM    460  CD2 PHE L  60      32.431  40.736  49.944  1.00 62.57           C  
ATOM    461  CE1 PHE L  60      30.080  40.628  51.357  1.00 64.96           C  
ATOM    462  CE2 PHE L  60      32.254  41.536  51.049  1.00 66.81           C  
ATOM    463  CZ  PHE L  60      31.079  41.481  51.760  1.00 66.58           C  
ATOM    464  C   PHE L  60      31.250  39.000  45.908  1.00 63.34           C  
ATOM    465  O   PHE L  60      30.437  38.321  45.285  1.00 64.42           O  
ATOM    466  N   GLY L  61      32.491  39.225  45.439  1.00 63.59           N  
ATOM    467  CA  GLY L  61      32.838  38.553  44.220  1.00 61.43           C  
ATOM    468  C   GLY L  61      33.209  37.165  44.618  1.00 61.00           C  
ATOM    469  O   GLY L  61      34.336  36.719  44.414  1.00 60.71           O  
ATOM    470  N   THR L  62      32.222  36.413  45.138  1.00 62.57           N  
ATOM    471  CA  THR L  62      32.511  35.114  45.661  1.00 62.72           C  
ATOM    472  CB  THR L  62      31.651  34.762  46.842  1.00 64.31           C  
ATOM    473  OG1 THR L  62      30.283  34.736  46.461  1.00 76.81           O  
ATOM    474  CG2 THR L  62      31.867  35.820  47.940  1.00 76.55           C  
ATOM    475  C   THR L  62      32.270  34.086  44.607  1.00 59.76           C  
ATOM    476  O   THR L  62      31.147  33.890  44.144  1.00 62.71           O  
ATOM    477  N   THR L  63      33.345  33.377  44.211  1.00 54.09           N  
ATOM    478  CA  THR L  63      33.217  32.363  43.205  1.00 50.90           C  
ATOM    479  CB  THR L  63      34.532  31.828  42.726  1.00 54.59           C  
ATOM    480  OG1 THR L  63      35.262  31.280  43.813  1.00 72.89           O  
ATOM    481  CG2 THR L  63      35.324  32.973  42.081  1.00 66.69           C  
ATOM    482  C   THR L  63      32.440  31.226  43.795  1.00 46.66           C  
ATOM    483  O   THR L  63      32.576  30.923  44.979  1.00 45.89           O  
ATOM    484  N   ALA L  64      31.579  30.584  42.974  1.00 43.46           N  
ATOM    485  CA  ALA L  64      30.786  29.481  43.444  1.00 37.41           C  
ATOM    486  CB  ALA L  64      29.717  29.020  42.436  1.00 35.19           C  
ATOM    487  C   ALA L  64      31.699  28.325  43.690  1.00 38.84           C  
ATOM    488  O   ALA L  64      32.475  27.934  42.816  1.00 39.41           O  
ATOM    489  N   THR L  65      31.607  27.725  44.894  1.00 36.52           N  
ATOM    490  CA  THR L  65      32.497  26.648  45.212  1.00 34.75           C  
ATOM    491  CB  THR L  65      33.620  27.075  46.112  1.00 34.63           C  
ATOM    492  OG1 THR L  65      34.377  28.106  45.498  1.00 38.96           O  
ATOM    493  CG2 THR L  65      34.515  25.860  46.404  1.00 33.85           C  
ATOM    494  C   THR L  65      31.757  25.572  45.944  1.00 34.29           C  
ATOM    495  O   THR L  65      30.848  25.834  46.731  1.00 37.83           O  
ATOM    496  N   LEU L  66      32.147  24.309  45.688  1.00 36.65           N  
ATOM    497  CA  LEU L  66      31.591  23.198  46.401  1.00 32.69           C  
ATOM    498  CB  LEU L  66      31.245  22.013  45.481  1.00 30.32           C  
ATOM    499  CG  LEU L  66      30.670  20.784  46.207  1.00 31.77           C  
ATOM    500  CD1 LEU L  66      29.357  21.116  46.931  1.00 31.16           C  
ATOM    501  CD2 LEU L  66      30.526  19.599  45.237  1.00 28.00           C  
ATOM    502  C   LEU L  66      32.671  22.752  47.331  1.00 32.03           C  
ATOM    503  O   LEU L  66      33.744  22.341  46.890  1.00 33.59           O  
ATOM    504  N   THR L  67      32.422  22.817  48.653  1.00 32.60           N  
ATOM    505  CA  THR L  67      33.467  22.464  49.570  1.00 32.41           C  
ATOM    506  CB  THR L  67      33.706  23.498  50.630  1.00 30.34           C  
ATOM    507  OG1 THR L  67      34.043  24.740  50.032  1.00 33.80           O  
ATOM    508  CG2 THR L  67      34.862  23.019  51.524  1.00 31.34           C  
ATOM    509  C   THR L  67      33.114  21.182  50.245  1.00 32.42           C  
ATOM    510  O   THR L  67      31.996  21.005  50.728  1.00 34.43           O  
ATOM    511  N   ILE L  68      34.077  20.237  50.262  1.00 36.68           N  
ATOM    512  CA  ILE L  68      33.865  18.972  50.903  1.00 27.52           C  
ATOM    513  CB  ILE L  68      34.028  17.818  49.957  1.00 30.34           C  
ATOM    514  CG1 ILE L  68      33.107  17.992  48.739  1.00 28.71           C  
ATOM    515  CG2 ILE L  68      33.760  16.516  50.731  1.00 28.66           C  
ATOM    516  CD1 ILE L  68      33.450  17.042  47.591  1.00 24.43           C  
ATOM    517  C   ILE L  68      34.934  18.821  51.947  1.00 25.93           C  
ATOM    518  O   ILE L  68      36.112  18.681  51.621  1.00 31.15           O  
ATOM    519  N   SER L  69      34.548  18.846  53.239  1.00 45.67           N  
ATOM    520  CA  SER L  69      35.513  18.687  54.294  1.00 41.48           C  
ATOM    521  CB  SER L  69      35.125  19.416  55.590  1.00 39.68           C  
ATOM    522  OG  SER L  69      33.914  18.878  56.103  1.00 37.59           O  
ATOM    523  C   SER L  69      35.616  17.226  54.618  1.00 40.40           C  
ATOM    524  O   SER L  69      34.733  16.443  54.276  1.00 38.82           O  
ATOM    525  N   GLY L  70      36.731  16.817  55.261  1.00 38.72           N  
ATOM    526  CA  GLY L  70      36.881  15.460  55.720  1.00 39.10           C  
ATOM    527  C   GLY L  70      36.676  14.520  54.574  1.00 35.25           C  
ATOM    528  O   GLY L  70      35.973  13.520  54.704  1.00 34.91           O  
ATOM    529  N   VAL L  71      37.318  14.801  53.426  1.00 35.84           N  
ATOM    530  CA  VAL L  71      37.103  14.018  52.243  1.00 39.44           C  
ATOM    531  CB  VAL L  71      37.924  14.483  51.072  1.00 41.02           C  
ATOM    532  CG1 VAL L  71      37.690  13.535  49.885  1.00 44.10           C  
ATOM    533  CG2 VAL L  71      37.565  15.949  50.782  1.00 38.53           C  
ATOM    534  C   VAL L  71      37.460  12.593  52.506  1.00 41.49           C  
ATOM    535  O   VAL L  71      38.457  12.289  53.158  1.00 42.40           O  
ATOM    536  N   GLU L  72      36.617  11.676  51.992  1.00 41.08           N  
ATOM    537  CA  GLU L  72      36.833  10.269  52.141  1.00 39.24           C  
ATOM    538  CB  GLU L  72      35.724   9.560  52.939  1.00 39.10           C  
ATOM    539  CG  GLU L  72      34.310   9.846  52.437  1.00 42.62           C  
ATOM    540  CD  GLU L  72      33.333   9.230  53.431  1.00 45.72           C  
ATOM    541  OE1 GLU L  72      33.514   9.463  54.657  1.00 46.17           O  
ATOM    542  OE2 GLU L  72      32.396   8.519  52.982  1.00 44.67           O1-
ATOM    543  C   GLU L  72      36.955   9.679  50.770  1.00 41.67           C  
ATOM    544  O   GLU L  72      36.666  10.330  49.767  1.00 40.91           O  
ATOM    545  N   VAL L  73      37.414   8.418  50.697  1.00 40.29           N  
ATOM    546  CA  VAL L  73      37.652   7.746  49.452  1.00 36.21           C  
ATOM    547  CB  VAL L  73      38.146   6.346  49.650  1.00 35.12           C  
ATOM    548  CG1 VAL L  73      39.506   6.408  50.366  1.00  0.00           C  
ATOM    549  CG2 VAL L  73      37.073   5.558  50.421  1.00  0.00           C  
ATOM    550  C   VAL L  73      36.378   7.670  48.666  1.00 38.44           C  
ATOM    551  O   VAL L  73      36.387   7.775  47.441  1.00 41.73           O  
ATOM    552  N   GLY L  74      35.242   7.498  49.360  1.00 38.13           N  
ATOM    553  CA  GLY L  74      33.950   7.331  48.753  1.00 36.59           C  
ATOM    554  C   GLY L  74      33.583   8.534  47.937  1.00 38.77           C  
ATOM    555  O   GLY L  74      32.802   8.430  46.994  1.00 38.20           O  
ATOM    556  N   ASP L  75      34.094   9.714  48.323  1.00 35.73           N  
ATOM    557  CA  ASP L  75      33.785  10.979  47.714  1.00 38.24           C  
ATOM    558  CB  ASP L  75      34.366  12.162  48.505  1.00 37.15           C  
ATOM    559  CG  ASP L  75      33.592  12.253  49.815  1.00 38.37           C  
ATOM    560  OD1 ASP L  75      32.479  11.667  49.886  1.00 40.26           O  
ATOM    561  OD2 ASP L  75      34.103  12.910  50.762  1.00 38.14           O1-
ATOM    562  C   ASP L  75      34.280  11.077  46.296  1.00 42.75           C  
ATOM    563  O   ASP L  75      33.817  11.937  45.547  1.00 44.51           O  
ATOM    564  N   GLU L  76      35.271  10.262  45.889  1.00 36.21           N  
ATOM    565  CA  GLU L  76      35.776  10.397  44.548  1.00 35.53           C  
ATOM    566  CB  GLU L  76      36.963   9.460  44.258  1.00 37.71           C  
ATOM    567  CG  GLU L  76      36.742   8.005  44.672  1.00 44.40           C  
ATOM    568  CD  GLU L  76      38.111   7.342  44.743  1.00 46.55           C  
ATOM    569  OE1 GLU L  76      39.125   8.058  44.535  1.00 48.17           O  
ATOM    570  OE2 GLU L  76      38.161   6.112  45.015  1.00 51.60           O1-
ATOM    571  C   GLU L  76      34.671  10.228  43.549  1.00 35.58           C  
ATOM    572  O   GLU L  76      33.940   9.238  43.559  1.00 39.70           O  
ATOM    573  N   ALA L  77      34.526  11.232  42.652  1.00 31.16           N  
ATOM    574  CA  ALA L  77      33.483  11.228  41.664  1.00 32.47           C  
ATOM    575  CB  ALA L  77      32.074  11.321  42.272  1.00 28.14           C  
ATOM    576  C   ALA L  77      33.662  12.439  40.797  1.00 35.33           C  
ATOM    577  O   ALA L  77      34.577  13.234  41.006  1.00 35.56           O  
ATOM    578  N   ASP L  78      32.800  12.578  39.764  1.00 34.58           N  
ATOM    579  CA  ASP L  78      32.818  13.731  38.904  1.00 32.14           C  
ATOM    580  CB  ASP L  78      32.428  13.429  37.448  1.00 31.48           C  
ATOM    581  CG  ASP L  78      33.577  12.664  36.810  1.00 34.90           C  
ATOM    582  OD1 ASP L  78      34.678  12.642  37.423  1.00 36.30           O  
ATOM    583  OD2 ASP L  78      33.376  12.100  35.702  1.00 40.25           O1-
ATOM    584  C   ASP L  78      31.814  14.702  39.449  1.00 33.57           C  
ATOM    585  O   ASP L  78      30.692  14.321  39.780  1.00 33.17           O  
ATOM    586  N   TYR L  79      32.192  15.994  39.565  1.00 29.65           N  
ATOM    587  CA  TYR L  79      31.278  16.961  40.114  1.00 29.01           C  
ATOM    588  CB  TYR L  79      31.831  17.744  41.319  1.00 29.31           C  
ATOM    589  CG  TYR L  79      31.997  16.807  42.468  1.00 32.40           C  
ATOM    590  CD1 TYR L  79      30.929  16.496  43.272  1.00 31.11           C  
ATOM    591  CD2 TYR L  79      33.212  16.227  42.745  1.00 31.34           C  
ATOM    592  CE1 TYR L  79      31.066  15.632  44.333  1.00 32.04           C  
ATOM    593  CE2 TYR L  79      33.352  15.363  43.808  1.00 29.40           C  
ATOM    594  CZ  TYR L  79      32.280  15.062  44.607  1.00 31.79           C  
ATOM    595  OH  TYR L  79      32.429  14.175  45.695  1.00 29.19           O  
ATOM    596  C   TYR L  79      30.944  17.970  39.056  1.00 32.76           C  
ATOM    597  O   TYR L  79      31.830  18.499  38.386  1.00 36.35           O  
ATOM    598  N   TYR L  80      29.634  18.267  38.886  1.00 32.11           N  
ATOM    599  CA  TYR L  80      29.219  19.204  37.879  1.00 31.58           C  
ATOM    600  CB  TYR L  80      28.154  18.664  36.902  1.00 28.34           C  
ATOM    601  CG  TYR L  80      28.675  17.487  36.149  1.00 32.79           C  
ATOM    602  CD1 TYR L  80      29.420  17.652  35.005  1.00 33.80           C  
ATOM    603  CD2 TYR L  80      28.417  16.210  36.588  1.00 35.83           C  
ATOM    604  CE1 TYR L  80      29.893  16.564  34.311  1.00 35.37           C  
ATOM    605  CE2 TYR L  80      28.888  15.118  35.898  1.00 35.90           C  
ATOM    606  CZ  TYR L  80      29.629  15.293  34.756  1.00 35.75           C  
ATOM    607  OH  TYR L  80      30.116  14.176  34.044  1.00 37.17           O  
ATOM    608  C   TYR L  80      28.554  20.372  38.550  1.00 31.46           C  
ATOM    609  O   TYR L  80      27.723  20.188  39.438  1.00 33.16           O  
ATOM    610  N   CYS L  81      28.914  21.613  38.138  1.00 33.68           N  
ATOM    611  CA  CYS L  81      28.276  22.792  38.668  1.00 35.00           C  
ATOM    612  CB  CYS L  81      29.241  23.931  39.095  1.00 35.16           C  
ATOM    613  SG  CYS L  81      30.204  24.637  37.721  1.00 44.25           S  
ATOM    614  C   CYS L  81      27.389  23.342  37.597  1.00 34.92           C  
ATOM    615  O   CYS L  81      27.849  23.664  36.504  1.00 33.36           O  
ATOM    616  N   HIS L  82      26.080  23.463  37.893  1.00 31.88           N  
ATOM    617  CA  HIS L  82      25.128  23.954  36.939  1.00 30.06           C  
ATOM    618  ND1 HIS L  82      21.763  22.617  35.647  1.00 13.91           N  
ATOM    619  CG  HIS L  82      22.962  23.274  35.805  1.00 28.41           C  
ATOM    620  CB  HIS L  82      23.815  23.164  37.023  1.00 29.83           C  
ATOM    621  NE2 HIS L  82      22.123  23.747  33.770  1.00 28.85           N  
ATOM    622  CD2 HIS L  82      23.167  23.960  34.649  1.00 12.62           C  
ATOM    623  CE1 HIS L  82      21.307  22.938  34.414  1.00 12.93           C  
ATOM    624  C   HIS L  82      24.870  25.377  37.360  1.00 33.50           C  
ATOM    625  O   HIS L  82      24.187  25.611  38.358  1.00 34.35           O  
ATOM    626  N   MET L  83      25.410  26.359  36.596  1.00 32.65           N  
ATOM    627  CA  MET L  83      25.367  27.750  36.971  1.00 30.24           C  
ATOM    628  CB  MET L  83      26.697  28.473  36.688  1.00 36.21           C  
ATOM    629  CG  MET L  83      26.671  29.981  36.949  1.00 27.71           C  
ATOM    630  SD  MET L  83      26.581  30.463  38.697  1.00 32.30           S  
ATOM    631  CE  MET L  83      28.261  29.905  39.102  1.00 25.25           C  
ATOM    632  C   MET L  83      24.306  28.485  36.207  1.00 34.42           C  
ATOM    633  O   MET L  83      24.227  28.394  34.982  1.00 40.08           O  
ATOM    634  N   TRP L  84      23.446  29.168  37.000  1.00 19.04           N  
ATOM    635  CA  TRP L  84      22.357  29.977  36.542  1.00 19.83           C  
ATOM    636  CB  TRP L  84      21.005  29.565  37.137  1.00 20.46           C  
ATOM    637  CG  TRP L  84      20.607  28.176  36.705  1.00 21.15           C  
ATOM    638  CD2 TRP L  84      19.760  27.858  35.588  1.00 16.47           C  
ATOM    639  CD1 TRP L  84      20.969  26.990  37.264  1.00 19.97           C  
ATOM    640  NE1 TRP L  84      20.397  25.950  36.576  1.00 17.54           N  
ATOM    641  CE2 TRP L  84      19.652  26.467  35.540  1.00 17.92           C  
ATOM    642  CE3 TRP L  84      19.127  28.653  34.677  1.00 17.49           C  
ATOM    643  CZ2 TRP L  84      18.904  25.848  34.579  1.00 17.19           C  
ATOM    644  CZ3 TRP L  84      18.375  28.025  33.708  1.00 18.33           C  
ATOM    645  CH2 TRP L  84      18.265  26.649  33.661  1.00 25.11           C  
ATOM    646  C   TRP L  84      22.685  31.371  36.978  1.00 17.26           C  
ATOM    647  O   TRP L  84      23.068  31.621  38.121  1.00 21.41           O  
ATOM    648  N   ASP L  85      22.520  32.316  36.041  1.00 18.01           N  
ATOM    649  CA  ASP L  85      23.018  33.643  36.191  1.00 19.68           C  
ATOM    650  CB  ASP L  85      24.352  33.628  35.407  1.00 21.58           C  
ATOM    651  CG  ASP L  85      25.036  34.958  35.258  1.00 26.54           C  
ATOM    652  OD1 ASP L  85      24.317  35.977  35.168  1.00 29.32           O  
ATOM    653  OD2 ASP L  85      26.295  34.968  35.197  1.00 22.81           O1-
ATOM    654  C   ASP L  85      21.999  34.574  35.583  1.00 21.58           C  
ATOM    655  O   ASP L  85      21.378  34.253  34.570  1.00 19.82           O  
ATOM    656  N   SER L  86      21.780  35.751  36.211  1.00 20.02           N  
ATOM    657  CA  SER L  86      20.792  36.697  35.750  1.00 23.11           C  
ATOM    658  CB  SER L  86      20.621  37.893  36.706  1.00 24.89           C  
ATOM    659  OG  SER L  86      21.828  38.637  36.780  1.00 26.68           O  
ATOM    660  C   SER L  86      21.173  37.248  34.404  1.00 25.32           C  
ATOM    661  O   SER L  86      20.319  37.480  33.550  1.00 26.02           O  
ATOM    662  N   ARG L  87      22.468  37.527  34.197  1.00 20.98           N  
ATOM    663  CA  ARG L  87      22.974  38.055  32.961  1.00 23.81           C  
ATOM    664  CB  ARG L  87      24.449  38.455  33.078  1.00 23.46           C  
ATOM    665  CG  ARG L  87      24.643  39.649  34.004  1.00 28.29           C  
ATOM    666  CD  ARG L  87      24.874  40.952  33.244  1.00 29.56           C  
ATOM    667  NE  ARG L  87      24.761  42.064  34.224  1.00 30.57           N  
ATOM    668  CZ  ARG L  87      23.707  42.925  34.133  1.00 29.93           C  
ATOM    669  NH1 ARG L  87      22.833  42.821  33.090  1.00 33.78           N1+
ATOM    670  NH2 ARG L  87      23.532  43.897  35.074  1.00 28.23           N  
ATOM    671  C   ARG L  87      22.878  37.039  31.872  1.00 25.78           C  
ATOM    672  O   ARG L  87      22.484  37.357  30.753  1.00 26.30           O  
ATOM    673  N   SER L  88      23.247  35.785  32.181  1.00 24.58           N  
ATOM    674  CA  SER L  88      23.249  34.749  31.194  1.00 24.61           C  
ATOM    675  CB  SER L  88      24.149  33.566  31.584  1.00 26.08           C  
ATOM    676  OG  SER L  88      25.488  34.016  31.747  1.00 44.84           O  
ATOM    677  C   SER L  88      21.844  34.264  31.047  1.00 26.72           C  
ATOM    678  O   SER L  88      20.979  34.536  31.878  1.00 28.97           O  
ATOM    679  N   GLY L  89      21.581  33.527  29.956  1.00 26.06           N  
ATOM    680  CA  GLY L  89      20.260  33.043  29.695  1.00 26.59           C  
ATOM    681  C   GLY L  89      20.121  31.696  30.329  1.00 22.27           C  
ATOM    682  O   GLY L  89      20.853  31.348  31.253  1.00 21.30           O  
ATOM    683  N   PHE L  90      19.158  30.904  29.824  1.00 21.58           N  
ATOM    684  CA  PHE L  90      18.872  29.592  30.327  1.00 21.26           C  
ATOM    685  CB  PHE L  90      17.768  28.923  29.480  1.00 27.98           C  
ATOM    686  CG  PHE L  90      17.452  27.547  29.954  1.00 27.94           C  
ATOM    687  CD1 PHE L  90      16.595  27.332  31.008  1.00 26.95           C  
ATOM    688  CD2 PHE L  90      18.002  26.463  29.312  1.00 21.63           C  
ATOM    689  CE1 PHE L  90      16.308  26.053  31.423  1.00 23.41           C  
ATOM    690  CE2 PHE L  90      17.721  25.183  29.721  1.00 21.69           C  
ATOM    691  CZ  PHE L  90      16.873  24.977  30.780  1.00 20.93           C  
ATOM    692  C   PHE L  90      20.131  28.790  30.237  1.00 20.02           C  
ATOM    693  O   PHE L  90      20.836  28.845  29.231  1.00 20.34           O  
ATOM    694  N   SER L  91      20.453  28.023  31.302  1.00 19.82           N  
ATOM    695  CA  SER L  91      21.676  27.277  31.282  1.00 22.19           C  
ATOM    696  CB  SER L  91      22.417  27.319  32.623  1.00 20.15           C  
ATOM    697  OG  SER L  91      22.725  28.672  32.920  1.00 37.27           O  
ATOM    698  C   SER L  91      21.348  25.861  30.958  1.00 21.87           C  
ATOM    699  O   SER L  91      20.947  25.062  31.802  1.00 22.32           O  
ATOM    700  N   TRP L  92      21.529  25.545  29.672  1.00 20.32           N  
ATOM    701  CA  TRP L  92      21.296  24.283  29.049  1.00 21.41           C  
ATOM    702  CB  TRP L  92      21.440  24.387  27.518  1.00 19.88           C  
ATOM    703  CG  TRP L  92      20.682  25.526  26.872  1.00 21.81           C  
ATOM    704  CD2 TRP L  92      19.283  25.535  26.545  1.00 21.95           C  
ATOM    705  CD1 TRP L  92      21.172  26.742  26.491  1.00 20.29           C  
ATOM    706  NE1 TRP L  92      20.171  27.506  25.947  1.00 26.11           N  
ATOM    707  CE2 TRP L  92      19.002  26.778  25.974  1.00 23.05           C  
ATOM    708  CE3 TRP L  92      18.310  24.591  26.710  1.00 22.37           C  
ATOM    709  CZ2 TRP L  92      17.742  27.096  25.558  1.00 24.94           C  
ATOM    710  CZ3 TRP L  92      17.039  24.916  26.287  1.00 23.72           C  
ATOM    711  CH2 TRP L  92      16.761  26.144  25.721  1.00 26.08           C  
ATOM    712  C   TRP L  92      22.399  23.364  29.466  1.00 24.75           C  
ATOM    713  O   TRP L  92      22.272  22.144  29.375  1.00 28.35           O  
ATOM    714  N   SER L  93      23.517  23.944  29.949  1.00 34.68           N  
ATOM    715  CA  SER L  93      24.734  23.210  29.780  1.00 32.32           C  
ATOM    716  CB  SER L  93      25.855  23.979  29.062  1.00 33.99           C  
ATOM    717  OG  SER L  93      27.014  23.162  28.967  1.00 21.33           O  
ATOM    718  C   SER L  93      25.188  23.005  31.188  1.00 35.25           C  
ATOM    719  O   SER L  93      25.222  23.939  31.988  1.00 33.98           O  
ATOM    720  N   PHE L  94      25.497  21.749  31.530  1.00 39.01           N  
ATOM    721  CA  PHE L  94      25.943  21.341  32.830  1.00 34.86           C  
ATOM    722  CB  PHE L  94      25.923  19.820  33.042  1.00 35.45           C  
ATOM    723  CG  PHE L  94      24.515  19.417  33.305  1.00 36.34           C  
ATOM    724  CD1 PHE L  94      23.990  19.583  34.564  1.00 32.66           C  
ATOM    725  CD2 PHE L  94      23.729  18.876  32.314  1.00 35.43           C  
ATOM    726  CE1 PHE L  94      22.696  19.214  34.836  1.00 31.80           C  
ATOM    727  CE2 PHE L  94      22.433  18.504  32.580  1.00 37.42           C  
ATOM    728  CZ  PHE L  94      21.917  18.675  33.842  1.00 30.04           C  
ATOM    729  C   PHE L  94      27.334  21.799  33.076  1.00 33.67           C  
ATOM    730  O   PHE L  94      27.783  21.853  34.221  1.00 38.29           O  
ATOM    731  N   GLY L  95      28.101  22.022  32.001  1.00 33.27           N  
ATOM    732  CA  GLY L  95      29.452  22.442  32.201  1.00 32.30           C  
ATOM    733  C   GLY L  95      30.273  21.197  32.296  1.00 39.08           C  
ATOM    734  O   GLY L  95      29.735  20.095  32.402  1.00 38.67           O  
ATOM    735  N   GLY L  96      31.612  21.351  32.273  1.00 40.12           N  
ATOM    736  CA  GLY L  96      32.493  20.219  32.307  1.00 36.93           C  
ATOM    737  C   GLY L  96      32.537  19.707  33.710  1.00 38.88           C  
ATOM    738  O   GLY L  96      32.175  20.404  34.654  1.00 42.03           O  
ATOM    739  N   ALA L  97      32.978  18.445  33.874  1.00 39.68           N  
ATOM    740  CA  ALA L  97      33.031  17.848  35.176  1.00 37.33           C  
ATOM    741  CB  ALA L  97      32.751  16.335  35.173  1.00 23.09           C  
ATOM    742  C   ALA L  97      34.380  18.037  35.793  1.00 36.21           C  
ATOM    743  O   ALA L  97      35.388  18.193  35.106  1.00 38.27           O  
ATOM    744  N   THR L  98      34.412  18.026  37.141  1.00 37.28           N  
ATOM    745  CA  THR L  98      35.657  18.068  37.855  1.00 32.94           C  
ATOM    746  CB  THR L  98      35.663  19.053  38.991  1.00 35.72           C  
ATOM    747  OG1 THR L  98      35.402  20.361  38.505  1.00 36.58           O  
ATOM    748  CG2 THR L  98      37.033  19.009  39.691  1.00 31.29           C  
ATOM    749  C   THR L  98      35.809  16.703  38.447  1.00 35.08           C  
ATOM    750  O   THR L  98      34.945  16.248  39.193  1.00 34.69           O  
ATOM    751  N   ARG L  99      36.914  16.000  38.125  1.00 42.84           N  
ATOM    752  CA  ARG L  99      37.048  14.676  38.653  1.00 42.93           C  
ATOM    753  CB  ARG L  99      37.721  13.671  37.701  1.00 40.67           C  
ATOM    754  CG  ARG L  99      37.458  12.217  38.103  1.00 41.12           C  
ATOM    755  CD  ARG L  99      37.974  11.179  37.103  1.00 47.98           C  
ATOM    756  NE  ARG L  99      37.328   9.879  37.442  1.00 25.62           N  
ATOM    757  CZ  ARG L  99      36.118   9.557  36.895  1.00 28.13           C  
ATOM    758  NH1 ARG L  99      35.508  10.425  36.037  1.00 31.29           N1+
ATOM    759  NH2 ARG L  99      35.522   8.367  37.197  1.00 30.89           N  
ATOM    760  C   ARG L  99      37.875  14.770  39.894  1.00 41.57           C  
ATOM    761  O   ARG L  99      39.028  15.201  39.860  1.00 43.11           O  
ATOM    762  N   LEU L 100      37.288  14.351  41.031  1.00 40.11           N  
ATOM    763  CA  LEU L 100      37.965  14.448  42.290  1.00 39.61           C  
ATOM    764  CB  LEU L 100      36.995  14.749  43.449  1.00 37.10           C  
ATOM    765  CG  LEU L 100      37.660  14.857  44.833  1.00 40.43           C  
ATOM    766  CD1 LEU L 100      38.641  16.040  44.894  1.00 40.73           C  
ATOM    767  CD2 LEU L 100      36.604  14.903  45.950  1.00 39.05           C  
ATOM    768  C   LEU L 100      38.622  13.136  42.576  1.00 42.90           C  
ATOM    769  O   LEU L 100      37.972  12.090  42.586  1.00 42.12           O  
ATOM    770  N   THR L 101      39.952  13.157  42.812  1.00 43.35           N  
ATOM    771  CA  THR L 101      40.638  11.936  43.120  1.00 43.20           C  
ATOM    772  CB  THR L 101      41.787  11.633  42.203  1.00 46.93           C  
ATOM    773  OG1 THR L 101      41.340  11.569  40.857  1.00 51.68           O  
ATOM    774  CG2 THR L 101      42.394  10.279  42.607  1.00 48.18           C  
ATOM    775  C   THR L 101      41.186  12.071  44.507  1.00 43.06           C  
ATOM    776  O   THR L 101      41.733  13.109  44.874  1.00 37.74           O  
ATOM    777  N   VAL L 102      41.035  11.007  45.322  1.00 42.49           N  
ATOM    778  CA  VAL L 102      41.504  11.047  46.677  1.00 45.80           C  
ATOM    779  CB  VAL L 102      40.521  10.453  47.643  1.00 45.70           C  
ATOM    780  CG1 VAL L 102      41.131  10.481  49.053  1.00 45.08           C  
ATOM    781  CG2 VAL L 102      39.190  11.214  47.518  1.00 47.92           C  
ATOM    782  C   VAL L 102      42.754  10.227  46.743  1.00 46.71           C  
ATOM    783  O   VAL L 102      42.721   9.009  46.574  1.00 43.21           O  
ATOM    784  N   LEU L 103      43.899  10.890  47.008  1.00 51.57           N  
ATOM    785  CA  LEU L 103      45.165  10.221  47.042  1.00 55.73           C  
ATOM    786  CB  LEU L 103      46.330  11.105  46.566  1.00 57.64           C  
ATOM    787  CG  LEU L 103      46.230  11.494  45.078  1.00 58.26           C  
ATOM    788  CD1 LEU L 103      47.412  12.376  44.653  1.00 64.96           C  
ATOM    789  CD2 LEU L 103      46.063  10.255  44.184  1.00 55.02           C  
ATOM    790  C   LEU L 103      45.461   9.773  48.439  1.00 53.05           C  
ATOM    791  O   LEU L 103      44.965  10.341  49.410  1.00 51.71           O  
ATOM    792  N   SER L 104      46.289   8.718  48.558  1.00 51.13           N  
ATOM    793  CA  SER L 104      46.633   8.188  49.841  1.00 49.03           C  
ATOM    794  CB  SER L 104      47.380   6.846  49.759  1.00  0.00           C  
ATOM    795  OG  SER L 104      47.694   6.382  51.064  1.00  0.00           O  
ATOM    796  C   SER L 104      47.541   9.173  50.555  1.00 45.97           C  
ATOM    797  O   SER L 104      47.865   8.892  51.742  1.00 47.60           O  
ATOM    798  OXT SER L 104      47.923  10.205  49.940  1.00  0.00           O1-
TER     799      SER L 104 
ATOM    800  N   GLN H 105       9.618   8.261  49.116  1.00 67.60           N1+
ATOM    801  CA  GLN H 105      10.298   7.219  48.318  1.00 67.72           C  
ATOM    802  CB  GLN H 105       9.915   5.819  48.834  1.00 73.51           C  
ATOM    803  CG  GLN H 105       8.422   5.503  48.703  1.00 82.20           C  
ATOM    804  CD  GLN H 105       8.203   4.054  49.110  1.00 91.74           C  
ATOM    805  OE1 GLN H 105       9.146   3.266  49.184  1.00 94.94           O  
ATOM    806  NE2 GLN H 105       6.921   3.686  49.375  1.00 95.19           N  
ATOM    807  C   GLN H 105       9.923   7.310  46.873  1.00 61.32           C  
ATOM    808  O   GLN H 105       9.404   6.357  46.293  1.00 59.38           O  
ATOM    809  N   VAL H 106      10.180   8.473  46.242  1.00 59.90           N  
ATOM    810  CA  VAL H 106       9.832   8.600  44.860  1.00 51.26           C  
ATOM    811  CB  VAL H 106       9.765  10.025  44.383  1.00 50.68           C  
ATOM    812  CG1 VAL H 106      11.188  10.602  44.303  1.00 48.42           C  
ATOM    813  CG2 VAL H 106       8.992  10.070  43.057  1.00 49.73           C  
ATOM    814  C   VAL H 106      10.878   7.878  44.074  1.00 50.75           C  
ATOM    815  O   VAL H 106      12.071   8.008  44.343  1.00 53.92           O  
ATOM    816  N   GLN H 107      10.459   7.075  43.075  1.00 50.07           N  
ATOM    817  CA  GLN H 107      11.450   6.357  42.327  1.00 48.88           C  
ATOM    818  CB  GLN H 107      11.513   4.863  42.682  1.00 56.91           C  
ATOM    819  CG  GLN H 107      11.920   4.624  44.137  1.00 66.78           C  
ATOM    820  CD  GLN H 107      11.951   3.124  44.374  1.00 77.08           C  
ATOM    821  OE1 GLN H 107      12.185   2.347  43.451  1.00 80.96           O  
ATOM    822  NE2 GLN H 107      11.712   2.699  45.644  1.00 81.64           N  
ATOM    823  C   GLN H 107      11.133   6.470  40.868  1.00 44.55           C  
ATOM    824  O   GLN H 107       9.968   6.505  40.475  1.00 42.71           O  
ATOM    825  N   LEU H 108      12.184   6.557  40.026  1.00 38.31           N  
ATOM    826  CA  LEU H 108      11.998   6.640  38.603  1.00 36.63           C  
ATOM    827  CB  LEU H 108      12.554   7.928  37.965  1.00 40.03           C  
ATOM    828  CG  LEU H 108      11.770   9.199  38.334  1.00 41.39           C  
ATOM    829  CD1 LEU H 108      11.822   9.476  39.841  1.00 36.44           C  
ATOM    830  CD2 LEU H 108      12.234  10.399  37.495  1.00 29.80           C  
ATOM    831  C   LEU H 108      12.722   5.502  37.950  1.00 40.15           C  
ATOM    832  O   LEU H 108      13.871   5.212  38.281  1.00 36.08           O  
ATOM    833  N   GLN H 109      12.059   4.818  36.993  1.00 38.25           N  
ATOM    834  CA  GLN H 109      12.701   3.721  36.326  1.00 35.25           C  
ATOM    835  CB  GLN H 109      12.088   2.355  36.679  1.00 39.13           C  
ATOM    836  CG  GLN H 109      12.761   1.180  35.967  1.00 40.74           C  
ATOM    837  CD  GLN H 109      14.200   1.079  36.452  1.00 54.38           C  
ATOM    838  OE1 GLN H 109      14.460   0.993  37.651  1.00 58.17           O  
ATOM    839  NE2 GLN H 109      15.163   1.093  35.491  1.00 43.83           N  
ATOM    840  C   GLN H 109      12.564   3.903  34.846  1.00 35.08           C  
ATOM    841  O   GLN H 109      11.458   4.017  34.320  1.00 35.40           O  
ATOM    842  N   GLU H 110      13.703   3.945  34.125  1.00 34.10           N  
ATOM    843  CA  GLU H 110      13.622   4.090  32.702  1.00 34.09           C  
ATOM    844  CB  GLU H 110      14.721   4.975  32.085  1.00 34.37           C  
ATOM    845  CG  GLU H 110      16.121   4.738  32.643  1.00 33.43           C  
ATOM    846  CD  GLU H 110      16.313   5.662  33.839  1.00 37.11           C  
ATOM    847  OE1 GLU H 110      15.744   5.374  34.924  1.00 34.84           O  
ATOM    848  OE2 GLU H 110      17.041   6.679  33.680  1.00 39.73           O1-
ATOM    849  C   GLU H 110      13.584   2.751  32.039  1.00 35.41           C  
ATOM    850  O   GLU H 110      14.164   1.776  32.517  1.00 35.18           O  
ATOM    851  N   SER H 111      12.848   2.674  30.910  1.00 34.93           N  
ATOM    852  CA  SER H 111      12.761   1.463  30.144  1.00 41.50           C  
ATOM    853  CB  SER H 111      11.339   0.897  30.013  1.00 41.54           C  
ATOM    854  OG  SER H 111      10.851   0.476  31.277  1.00 53.31           O  
ATOM    855  C   SER H 111      13.172   1.823  28.753  1.00 44.99           C  
ATOM    856  O   SER H 111      12.730   2.840  28.220  1.00 37.36           O  
ATOM    857  N   GLY H 112      14.019   0.983  28.122  1.00 48.43           N  
ATOM    858  CA  GLY H 112      14.461   1.293  26.790  1.00 48.17           C  
ATOM    859  C   GLY H 112      14.755   0.017  26.053  1.00 50.56           C  
ATOM    860  O   GLY H 112      14.804  -1.068  26.631  1.00 55.88           O  
ATOM    861  N   PRO H 113      14.888   0.150  24.752  1.00 47.64           N  
ATOM    862  CA  PRO H 113      15.188  -0.930  23.842  1.00 49.71           C  
ATOM    863  CD  PRO H 113      14.526   1.375  24.060  1.00 45.96           C  
ATOM    864  CB  PRO H 113      14.920  -0.380  22.441  1.00 47.05           C  
ATOM    865  CG  PRO H 113      14.995   1.148  22.614  1.00 47.21           C  
ATOM    866  C   PRO H 113      16.569  -1.493  23.975  1.00 52.00           C  
ATOM    867  O   PRO H 113      16.748  -2.688  23.743  1.00 50.92           O  
ATOM    868  N   GLY H 114      17.566  -0.647  24.290  1.00 52.13           N  
ATOM    869  CA  GLY H 114      18.910  -1.120  24.455  1.00 45.30           C  
ATOM    870  C   GLY H 114      19.642  -1.027  23.147  1.00 44.65           C  
ATOM    871  O   GLY H 114      20.852  -0.803  23.129  1.00 56.52           O  
ATOM    872  N   LEU H 115      18.937  -1.200  22.012  1.00 43.41           N  
ATOM    873  CA  LEU H 115      19.640  -1.141  20.759  1.00 43.20           C  
ATOM    874  CB  LEU H 115      20.086  -2.523  20.254  1.00 42.38           C  
ATOM    875  CG  LEU H 115      20.855  -2.474  18.923  1.00 50.17           C  
ATOM    876  CD1 LEU H 115      22.191  -1.734  19.088  1.00 54.02           C  
ATOM    877  CD2 LEU H 115      21.017  -3.876  18.316  1.00 53.71           C  
ATOM    878  C   LEU H 115      18.720  -0.561  19.730  1.00 44.73           C  
ATOM    879  O   LEU H 115      17.540  -0.905  19.681  1.00 48.60           O  
ATOM    880  N   VAL H 116      19.239   0.362  18.889  1.00 40.11           N  
ATOM    881  CA  VAL H 116      18.450   0.929  17.830  1.00 39.07           C  
ATOM    882  CB  VAL H 116      17.931   2.307  18.121  1.00 45.02           C  
ATOM    883  CG1 VAL H 116      16.949   2.235  19.297  1.00 41.02           C  
ATOM    884  CG2 VAL H 116      19.131   3.230  18.375  1.00 47.88           C  
ATOM    885  C   VAL H 116      19.326   1.065  16.622  1.00 42.79           C  
ATOM    886  O   VAL H 116      20.495   1.432  16.720  1.00 45.82           O  
ATOM    887  N   ARG H 117      18.758   0.780  15.435  1.00 45.62           N  
ATOM    888  CA  ARG H 117      19.491   0.884  14.207  1.00 52.03           C  
ATOM    889  CB  ARG H 117      18.832   0.125  13.042  1.00 44.97           C  
ATOM    890  CG  ARG H 117      19.511   0.354  11.692  0.67 52.98           C  
ATOM    891  CD  ARG H 117      18.932  -0.504  10.564  0.67 57.81           C  
ATOM    892  NE  ARG H 117      19.523  -1.865  10.691  1.00  0.00           N  
ATOM    893  CZ  ARG H 117      20.611  -2.194   9.936  1.00  0.00           C  
ATOM    894  NH1 ARG H 117      21.101  -1.306   9.023  1.00  0.00           N1+
ATOM    895  NH2 ARG H 117      21.207  -3.413  10.083  1.00  0.00           N  
ATOM    896  C   ARG H 117      19.578   2.330  13.842  1.00 51.21           C  
ATOM    897  O   ARG H 117      18.754   3.145  14.255  1.00 49.68           O  
ATOM    898  N   PRO H 118      20.570   2.671  13.071  1.00 45.87           N  
ATOM    899  CA  PRO H 118      20.741   4.042  12.695  1.00 48.59           C  
ATOM    900  CD  PRO H 118      21.835   1.954  13.096  1.00 48.25           C  
ATOM    901  CB  PRO H 118      22.101   4.117  12.009  1.00 46.66           C  
ATOM    902  CG  PRO H 118      22.899   2.988  12.685  1.00 51.31           C  
ATOM    903  C   PRO H 118      19.591   4.503  11.863  1.00 50.51           C  
ATOM    904  O   PRO H 118      19.007   3.690  11.152  1.00 46.02           O  
ATOM    905  N   SER H 119      19.265   5.807  11.965  1.00 49.42           N  
ATOM    906  CA  SER H 119      18.199   6.471  11.267  1.00 42.06           C  
ATOM    907  CB  SER H 119      18.309   6.414   9.728  1.00 44.59           C  
ATOM    908  OG  SER H 119      18.035   5.110   9.241  1.00 55.13           O  
ATOM    909  C   SER H 119      16.861   5.931  11.682  1.00 44.17           C  
ATOM    910  O   SER H 119      15.874   6.109  10.971  1.00 52.45           O  
ATOM    911  N   GLU H 120      16.782   5.284  12.861  1.00 40.42           N  
ATOM    912  CA  GLU H 120      15.519   4.815  13.362  1.00 47.19           C  
ATOM    913  CB  GLU H 120      15.510   3.364  13.878  1.00 49.83           C  
ATOM    914  CG  GLU H 120      15.532   2.295  12.785  0.67 54.24           C  
ATOM    915  CD  GLU H 120      15.471   0.934  13.470  0.67 57.69           C  
ATOM    916  OE1 GLU H 120      15.731   0.876  14.702  0.67 59.51           O  
ATOM    917  OE2 GLU H 120      15.161  -0.066  12.769  0.67 59.34           O1-
ATOM    918  C   GLU H 120      15.183   5.677  14.536  1.00 42.85           C  
ATOM    919  O   GLU H 120      15.966   6.546  14.916  1.00 37.24           O  
ATOM    920  N   THR H 121      13.995   5.466  15.140  1.00 41.55           N  
ATOM    921  CA  THR H 121      13.590   6.304  16.233  1.00 38.04           C  
ATOM    922  CB  THR H 121      12.142   6.700  16.158  1.00 42.44           C  
ATOM    923  OG1 THR H 121      11.888   7.400  14.948  1.00 42.93           O  
ATOM    924  CG2 THR H 121      11.803   7.585  17.368  1.00 36.38           C  
ATOM    925  C   THR H 121      13.779   5.586  17.538  1.00 38.80           C  
ATOM    926  O   THR H 121      13.302   4.469  17.730  1.00 43.79           O  
ATOM    927  N   LEU H 122      14.502   6.242  18.472  1.00 38.75           N  
ATOM    928  CA  LEU H 122      14.744   5.727  19.794  1.00 38.57           C  
ATOM    929  CB  LEU H 122      15.972   6.369  20.469  1.00 35.02           C  
ATOM    930  CG  LEU H 122      16.212   5.910  21.921  1.00 38.74           C  
ATOM    931  CD1 LEU H 122      16.638   4.437  21.992  1.00 36.20           C  
ATOM    932  CD2 LEU H 122      17.182   6.850  22.649  1.00 33.44           C  
ATOM    933  C   LEU H 122      13.559   6.077  20.639  1.00 39.81           C  
ATOM    934  O   LEU H 122      13.070   7.206  20.603  1.00 40.37           O  
ATOM    935  N   SER H 123      13.058   5.112  21.437  1.00 39.13           N  
ATOM    936  CA  SER H 123      11.923   5.416  22.258  1.00 35.37           C  
ATOM    937  CB  SER H 123      10.653   4.680  21.798  1.00 39.76           C  
ATOM    938  OG  SER H 123       9.537   5.083  22.575  1.00 53.43           O  
ATOM    939  C   SER H 123      12.236   4.983  23.660  1.00 38.54           C  
ATOM    940  O   SER H 123      12.673   3.857  23.890  1.00 37.90           O  
ATOM    941  N   VAL H 124      12.017   5.881  24.645  1.00 33.91           N  
ATOM    942  CA  VAL H 124      12.303   5.546  26.015  1.00 36.27           C  
ATOM    943  CB  VAL H 124      13.523   6.249  26.556  1.00 35.68           C  
ATOM    944  CG1 VAL H 124      13.688   5.901  28.047  1.00 38.93           C  
ATOM    945  CG2 VAL H 124      14.740   5.854  25.701  1.00 30.63           C  
ATOM    946  C   VAL H 124      11.128   5.955  26.854  1.00 34.98           C  
ATOM    947  O   VAL H 124      10.363   6.843  26.480  1.00 34.67           O  
ATOM    948  N   THR H 125      10.932   5.274  28.006  1.00 35.56           N  
ATOM    949  CA  THR H 125       9.850   5.616  28.886  1.00 38.96           C  
ATOM    950  CB  THR H 125       8.724   4.624  28.872  1.00 44.02           C  
ATOM    951  OG1 THR H 125       8.186   4.500  27.564  1.00 45.78           O  
ATOM    952  CG2 THR H 125       7.636   5.108  29.846  1.00 47.13           C  
ATOM    953  C   THR H 125      10.376   5.644  30.290  1.00 38.13           C  
ATOM    954  O   THR H 125      11.271   4.876  30.641  1.00 39.27           O  
ATOM    955  N   CYS H 126       9.837   6.552  31.134  1.00 39.00           N  
ATOM    956  CA  CYS H 126      10.261   6.605  32.507  1.00 40.55           C  
ATOM    957  CB  CYS H 126      10.996   7.912  32.871  1.00 43.27           C  
ATOM    958  SG  CYS H 126      11.533   7.982  34.608  1.00 41.72           S  
ATOM    959  C   CYS H 126       9.033   6.482  33.361  1.00 38.57           C  
ATOM    960  O   CYS H 126       8.104   7.281  33.252  1.00 41.34           O  
ATOM    961  N   ILE H 127       9.009   5.472  34.256  1.00 37.41           N  
ATOM    962  CA  ILE H 127       7.859   5.240  35.086  1.00 38.02           C  
ATOM    963  CB  ILE H 127       7.495   3.786  35.198  1.00 40.36           C  
ATOM    964  CG1 ILE H 127       8.632   2.987  35.858  1.00  0.00           C  
ATOM    965  CG2 ILE H 127       7.132   3.276  33.793  1.00 45.00           C  
ATOM    966  CD1 ILE H 127       8.228   1.567  36.249  1.00  0.00           C  
ATOM    967  C   ILE H 127       8.186   5.730  36.462  1.00 39.63           C  
ATOM    968  O   ILE H 127       9.229   5.398  37.020  1.00 38.63           O  
ATOM    969  N   VAL H 128       7.294   6.559  37.036  1.00 38.73           N  
ATOM    970  CA  VAL H 128       7.519   7.113  38.340  1.00 36.40           C  
ATOM    971  CB  VAL H 128       7.095   8.549  38.433  1.00 42.73           C  
ATOM    972  CG1 VAL H 128       7.352   9.066  39.852  1.00 40.79           C  
ATOM    973  CG2 VAL H 128       7.819   9.347  37.342  1.00 45.57           C  
ATOM    974  C   VAL H 128       6.684   6.348  39.317  1.00 38.48           C  
ATOM    975  O   VAL H 128       5.528   6.030  39.044  1.00 43.84           O  
ATOM    976  N   SER H 129       7.267   6.024  40.493  1.00 40.50           N  
ATOM    977  CA  SER H 129       6.546   5.293  41.497  1.00 46.36           C  
ATOM    978  CB  SER H 129       7.063   3.857  41.710  1.00 46.88           C  
ATOM    979  OG  SER H 129       6.881   3.078  40.538  1.00 53.79           O  
ATOM    980  C   SER H 129       6.736   5.991  42.805  1.00 49.47           C  
ATOM    981  O   SER H 129       7.728   6.689  43.017  1.00 49.60           O  
ATOM    982  N   GLY H 130       5.771   5.827  43.732  1.00 61.73           N  
ATOM    983  CA  GLY H 130       5.922   6.383  45.047  1.00 59.39           C  
ATOM    984  C   GLY H 130       5.764   7.868  44.991  1.00 65.35           C  
ATOM    985  O   GLY H 130       6.312   8.587  45.825  1.00 70.56           O  
ATOM    986  N   GLY H 131       5.008   8.368  43.999  1.00 59.16           N  
ATOM    987  CA  GLY H 131       4.820   9.783  43.885  1.00 56.81           C  
ATOM    988  C   GLY H 131       3.993  10.024  42.664  1.00 59.34           C  
ATOM    989  O   GLY H 131       3.599   9.088  41.964  1.00 63.51           O  
ATOM    990  N   SER H 132       3.713  11.306  42.367  1.00 57.67           N  
ATOM    991  CA  SER H 132       2.890  11.597  41.234  1.00 57.59           C  
ATOM    992  CB  SER H 132       1.569  12.286  41.608  1.00 63.14           C  
ATOM    993  OG  SER H 132       0.801  12.547  40.442  1.00 66.55           O  
ATOM    994  C   SER H 132       3.633  12.512  40.317  1.00 58.59           C  
ATOM    995  O   SER H 132       4.489  13.296  40.730  1.00 56.65           O  
ATOM    996  N   ILE H 133       3.328  12.381  39.016  1.00 58.36           N  
ATOM    997  CA  ILE H 133       3.920  13.154  37.972  1.00 52.66           C  
ATOM    998  CB  ILE H 133       3.614  12.571  36.624  1.00 61.08           C  
ATOM    999  CG1 ILE H 133       4.709  12.963  35.630  1.00 68.37           C  
ATOM   1000  CG2 ILE H 133       2.202  13.013  36.203  1.00 63.66           C  
ATOM   1001  CD1 ILE H 133       4.879  11.959  34.493  1.00 70.42           C  
ATOM   1002  C   ILE H 133       3.452  14.579  38.083  1.00 51.03           C  
ATOM   1003  O   ILE H 133       4.201  15.516  37.816  1.00 47.46           O  
ATOM   1004  N   SER H 134       2.186  14.774  38.502  1.00 52.96           N  
ATOM   1005  CA  SER H 134       1.551  16.065  38.545  1.00 54.70           C  
ATOM   1006  CB  SER H 134       0.107  15.990  39.071  1.00 60.13           C  
ATOM   1007  OG  SER H 134      -0.684  15.188  38.205  1.00 72.95           O  
ATOM   1008  C   SER H 134       2.317  17.048  39.391  1.00 53.89           C  
ATOM   1009  O   SER H 134       3.002  16.693  40.348  1.00 52.35           O  
ATOM   1010  N   ASN H 135       2.205  18.341  39.008  1.00 52.53           N  
ATOM   1011  CA  ASN H 135       2.795  19.471  39.674  1.00 50.48           C  
ATOM   1012  CB  ASN H 135       2.324  19.621  41.129  1.00 59.23           C  
ATOM   1013  CG  ASN H 135       0.859  20.031  41.082  1.00 53.47           C  
ATOM   1014  OD1 ASN H 135       0.473  20.901  40.303  1.00 48.41           O  
ATOM   1015  ND2 ASN H 135       0.017  19.379  41.929  1.00 57.94           N  
ATOM   1016  C   ASN H 135       4.290  19.383  39.670  1.00 47.00           C  
ATOM   1017  O   ASN H 135       4.956  20.011  40.493  1.00 56.33           O  
ATOM   1018  N   TYR H 136       4.864  18.635  38.711  1.00 41.51           N  
ATOM   1019  CA  TYR H 136       6.290  18.523  38.640  1.00 37.24           C  
ATOM   1020  CB  TYR H 136       6.856  17.168  39.104  1.00 37.12           C  
ATOM   1021  CG  TYR H 136       6.875  17.100  40.592  1.00 44.16           C  
ATOM   1022  CD1 TYR H 136       7.900  17.701  41.286  1.00 46.07           C  
ATOM   1023  CD2 TYR H 136       5.901  16.427  41.293  1.00 44.09           C  
ATOM   1024  CE1 TYR H 136       7.950  17.649  42.657  1.00 53.31           C  
ATOM   1025  CE2 TYR H 136       5.946  16.370  42.666  1.00 49.08           C  
ATOM   1026  CZ  TYR H 136       6.970  16.982  43.349  1.00 51.82           C  
ATOM   1027  OH  TYR H 136       7.018  16.925  44.758  1.00 53.23           O  
ATOM   1028  C   TYR H 136       6.722  18.662  37.222  1.00 35.88           C  
ATOM   1029  O   TYR H 136       5.927  18.586  36.285  1.00 35.71           O  
ATOM   1030  N   TYR H 137       8.034  18.894  37.055  1.00 30.77           N  
ATOM   1031  CA  TYR H 137       8.636  19.004  35.764  1.00 28.96           C  
ATOM   1032  CB  TYR H 137       9.500  20.269  35.608  1.00 31.52           C  
ATOM   1033  CG  TYR H 137       8.563  21.432  35.496  1.00 28.79           C  
ATOM   1034  CD1 TYR H 137       7.675  21.720  36.509  1.00 30.53           C  
ATOM   1035  CD2 TYR H 137       8.590  22.255  34.391  1.00 30.07           C  
ATOM   1036  CE1 TYR H 137       6.818  22.793  36.411  1.00 36.02           C  
ATOM   1037  CE2 TYR H 137       7.737  23.331  34.287  1.00 31.58           C  
ATOM   1038  CZ  TYR H 137       6.845  23.598  35.298  1.00 37.31           C  
ATOM   1039  OH  TYR H 137       5.965  24.698  35.203  1.00 41.16           O  
ATOM   1040  C   TYR H 137       9.473  17.776  35.594  1.00 30.37           C  
ATOM   1041  O   TYR H 137      10.001  17.239  36.567  1.00 30.03           O  
ATOM   1042  N   TRP H 138       9.558  17.255  34.350  1.00 29.87           N  
ATOM   1043  CA  TRP H 138      10.256  16.018  34.150  1.00 26.90           C  
ATOM   1044  CB  TRP H 138       9.275  14.895  33.794  1.00 29.73           C  
ATOM   1045  CG  TRP H 138       8.252  14.743  34.893  1.00 31.45           C  
ATOM   1046  CD2 TRP H 138       8.418  13.901  36.041  1.00 32.18           C  
ATOM   1047  CD1 TRP H 138       7.060  15.387  35.052  1.00 30.01           C  
ATOM   1048  NE1 TRP H 138       6.483  15.017  36.242  1.00 32.16           N  
ATOM   1049  CE2 TRP H 138       7.306  14.099  36.861  1.00 33.32           C  
ATOM   1050  CE3 TRP H 138       9.420  13.044  36.389  1.00 30.24           C  
ATOM   1051  CZ2 TRP H 138       7.180  13.442  38.051  1.00 29.96           C  
ATOM   1052  CZ3 TRP H 138       9.282  12.372  37.582  1.00 31.00           C  
ATOM   1053  CH2 TRP H 138       8.186  12.566  38.398  1.00 34.52           C  
ATOM   1054  C   TRP H 138      11.232  16.185  33.028  1.00 26.96           C  
ATOM   1055  O   TRP H 138      10.891  16.691  31.962  1.00 27.74           O  
ATOM   1056  N   THR H 139      12.480  15.721  33.223  1.00 27.08           N  
ATOM   1057  CA  THR H 139      13.464  15.970  32.211  1.00 24.85           C  
ATOM   1058  CB  THR H 139      14.520  16.921  32.660  1.00 22.04           C  
ATOM   1059  OG1 THR H 139      15.449  17.139  31.612  1.00 20.83           O  
ATOM   1060  CG2 THR H 139      15.223  16.312  33.885  1.00 10.96           C  
ATOM   1061  C   THR H 139      14.164  14.710  31.814  1.00 28.08           C  
ATOM   1062  O   THR H 139      14.157  13.709  32.531  1.00 27.08           O  
ATOM   1063  N   TRP H 140      14.776  14.746  30.612  1.00 25.74           N  
ATOM   1064  CA  TRP H 140      15.570  13.653  30.138  1.00 30.15           C  
ATOM   1065  CB  TRP H 140      15.109  13.092  28.782  1.00 30.00           C  
ATOM   1066  CG  TRP H 140      13.800  12.348  28.855  1.00 31.29           C  
ATOM   1067  CD2 TRP H 140      13.696  10.974  29.255  1.00 30.20           C  
ATOM   1068  CD1 TRP H 140      12.532  12.776  28.597  1.00 25.38           C  
ATOM   1069  NE1 TRP H 140      11.641  11.750  28.810  1.00 28.32           N  
ATOM   1070  CE2 TRP H 140      12.343  10.636  29.217  1.00 29.75           C  
ATOM   1071  CE3 TRP H 140      14.648  10.070  29.628  1.00 31.32           C  
ATOM   1072  CZ2 TRP H 140      11.922   9.379  29.551  1.00 26.91           C  
ATOM   1073  CZ3 TRP H 140      14.222   8.804  29.963  1.00 29.27           C  
ATOM   1074  CH2 TRP H 140      12.885   8.466  29.925  1.00 30.23           C  
ATOM   1075  C   TRP H 140      16.963  14.176  29.964  1.00 28.40           C  
ATOM   1076  O   TRP H 140      17.159  15.295  29.491  1.00 28.50           O  
ATOM   1077  N   ILE H 141      17.966  13.377  30.381  1.00 25.32           N  
ATOM   1078  CA  ILE H 141      19.347  13.757  30.265  1.00 26.63           C  
ATOM   1079  CB  ILE H 141      20.021  14.057  31.577  1.00 27.46           C  
ATOM   1080  CG1 ILE H 141      19.269  15.146  32.360  1.00 31.38           C  
ATOM   1081  CG2 ILE H 141      21.475  14.445  31.269  1.00 29.23           C  
ATOM   1082  CD1 ILE H 141      17.956  14.659  32.966  1.00 32.61           C  
ATOM   1083  C   ILE H 141      20.062  12.570  29.696  1.00 29.43           C  
ATOM   1084  O   ILE H 141      19.605  11.437  29.844  1.00 31.09           O  
ATOM   1085  N   ARG H 142      21.192  12.793  28.992  1.00 27.83           N  
ATOM   1086  CA  ARG H 142      21.904  11.649  28.490  1.00 29.62           C  
ATOM   1087  CB  ARG H 142      21.676  11.348  26.995  1.00 28.97           C  
ATOM   1088  CG  ARG H 142      22.144  12.436  26.025  1.00 36.01           C  
ATOM   1089  CD  ARG H 142      21.883  12.057  24.564  1.00 29.13           C  
ATOM   1090  NE  ARG H 142      22.458  13.119  23.694  1.00 34.28           N  
ATOM   1091  CZ  ARG H 142      22.346  13.016  22.336  1.00 35.64           C  
ATOM   1092  NH1 ARG H 142      21.677  11.963  21.783  1.00 29.87           N1+
ATOM   1093  NH2 ARG H 142      22.907  13.966  21.531  1.00 38.02           N  
ATOM   1094  C   ARG H 142      23.372  11.859  28.695  1.00 29.52           C  
ATOM   1095  O   ARG H 142      23.839  12.985  28.849  1.00 31.40           O  
ATOM   1096  N   GLN H 143      24.138  10.748  28.741  1.00 34.09           N  
ATOM   1097  CA  GLN H 143      25.555  10.850  28.929  1.00 39.00           C  
ATOM   1098  CB  GLN H 143      25.986  10.446  30.353  1.00 34.26           C  
ATOM   1099  CG  GLN H 143      27.489  10.556  30.615  1.00 43.24           C  
ATOM   1100  CD  GLN H 143      27.749  10.125  32.049  1.00 43.18           C  
ATOM   1101  OE1 GLN H 143      26.859   9.604  32.719  1.00 41.47           O  
ATOM   1102  NE2 GLN H 143      29.002  10.340  32.531  1.00 43.62           N  
ATOM   1103  C   GLN H 143      26.225   9.908  27.971  1.00 40.03           C  
ATOM   1104  O   GLN H 143      26.072   8.693  28.080  1.00 42.67           O  
ATOM   1105  N   SER H 144      27.005  10.457  27.015  1.00 42.89           N  
ATOM   1106  CA  SER H 144      27.719   9.652  26.061  1.00 47.25           C  
ATOM   1107  CB  SER H 144      28.271  10.456  24.870  1.00 53.09           C  
ATOM   1108  OG  SER H 144      28.965   9.600  23.974  1.00 62.44           O  
ATOM   1109  C   SER H 144      28.884   9.059  26.788  1.00 49.06           C  
ATOM   1110  O   SER H 144      29.306   9.574  27.822  1.00 48.69           O  
ATOM   1111  N   PRO H 145      29.430   7.986  26.286  1.00 54.95           N  
ATOM   1112  CA  PRO H 145      30.494   7.357  27.010  1.00 58.44           C  
ATOM   1113  CD  PRO H 145      28.660   7.031  25.507  1.00 55.18           C  
ATOM   1114  CB  PRO H 145      30.718   6.010  26.330  1.00 60.74           C  
ATOM   1115  CG  PRO H 145      29.322   5.666  25.769  1.00 56.86           C  
ATOM   1116  C   PRO H 145      31.703   8.220  27.150  1.00 58.43           C  
ATOM   1117  O   PRO H 145      32.259   8.649  26.141  1.00 60.61           O  
ATOM   1118  N   GLY H 146      32.134   8.460  28.405  1.00 55.88           N  
ATOM   1119  CA  GLY H 146      33.316   9.220  28.680  1.00 56.99           C  
ATOM   1120  C   GLY H 146      33.040  10.682  28.493  1.00 55.25           C  
ATOM   1121  O   GLY H 146      33.969  11.489  28.504  1.00 58.94           O  
ATOM   1122  N   LYS H 147      31.761  11.071  28.322  1.00 48.37           N  
ATOM   1123  CA  LYS H 147      31.457  12.462  28.116  1.00 50.90           C  
ATOM   1124  CB  LYS H 147      30.676  12.733  26.820  1.00 55.23           C  
ATOM   1125  CG  LYS H 147      31.541  12.498  25.579  0.67 62.39           C  
ATOM   1126  CD  LYS H 147      30.770  12.419  24.261  0.67 64.88           C  
ATOM   1127  CE  LYS H 147      31.678  12.183  23.052  0.67 69.17           C  
ATOM   1128  NZ  LYS H 147      30.864  12.028  21.826  0.67 69.79           N1+
ATOM   1129  C   LYS H 147      30.651  12.950  29.278  1.00 52.34           C  
ATOM   1130  O   LYS H 147      30.271  12.172  30.154  1.00 50.16           O  
ATOM   1131  N   GLY H 148      30.396  14.276  29.316  1.00 48.48           N  
ATOM   1132  CA  GLY H 148      29.690  14.887  30.403  1.00 37.57           C  
ATOM   1133  C   GLY H 148      28.215  14.738  30.195  1.00 34.74           C  
ATOM   1134  O   GLY H 148      27.759  14.124  29.230  1.00 44.67           O  
ATOM   1135  N   LEU H 149      27.435  15.309  31.136  1.00 35.25           N  
ATOM   1136  CA  LEU H 149      26.001  15.249  31.117  1.00 31.64           C  
ATOM   1137  CB  LEU H 149      25.378  15.607  32.479  1.00 29.30           C  
ATOM   1138  CG  LEU H 149      25.707  14.600  33.598  1.00 33.07           C  
ATOM   1139  CD1 LEU H 149      25.097  15.045  34.936  1.00 30.93           C  
ATOM   1140  CD2 LEU H 149      25.277  13.175  33.213  1.00 31.47           C  
ATOM   1141  C   LEU H 149      25.474  16.229  30.111  1.00 34.69           C  
ATOM   1142  O   LEU H 149      26.026  17.317  29.947  1.00 41.41           O  
ATOM   1143  N   GLU H 150      24.381  15.851  29.403  1.00 34.21           N  
ATOM   1144  CA  GLU H 150      23.763  16.706  28.425  1.00 29.75           C  
ATOM   1145  CB  GLU H 150      23.978  16.216  26.982  1.00 30.05           C  
ATOM   1146  CG  GLU H 150      23.400  17.139  25.909  1.00 42.16           C  
ATOM   1147  CD  GLU H 150      23.715  16.509  24.559  1.00 48.39           C  
ATOM   1148  OE1 GLU H 150      24.121  15.318  24.549  1.00 50.98           O  
ATOM   1149  OE2 GLU H 150      23.558  17.207  23.523  1.00 51.02           O1-
ATOM   1150  C   GLU H 150      22.280  16.708  28.678  1.00 31.86           C  
ATOM   1151  O   GLU H 150      21.647  15.652  28.700  1.00 31.94           O  
ATOM   1152  N   TRP H 151      21.675  17.905  28.851  1.00 28.85           N  
ATOM   1153  CA  TRP H 151      20.266  17.981  29.140  1.00 26.70           C  
ATOM   1154  CB  TRP H 151      19.910  19.223  29.950  1.00 27.49           C  
ATOM   1155  CG  TRP H 151      18.454  19.486  30.261  1.00 29.70           C  
ATOM   1156  CD2 TRP H 151      17.712  20.572  29.688  1.00 30.24           C  
ATOM   1157  CD1 TRP H 151      17.621  18.883  31.156  1.00 31.29           C  
ATOM   1158  NE1 TRP H 151      16.408  19.534  31.182  1.00 31.36           N  
ATOM   1159  CE2 TRP H 151      16.454  20.579  30.285  1.00 31.94           C  
ATOM   1160  CE3 TRP H 151      18.053  21.491  28.743  1.00 28.28           C  
ATOM   1161  CZ2 TRP H 151      15.516  21.514  29.946  1.00 28.69           C  
ATOM   1162  CZ3 TRP H 151      17.115  22.439  28.409  1.00 31.70           C  
ATOM   1163  CH2 TRP H 151      15.870  22.450  28.999  1.00 31.87           C  
ATOM   1164  C   TRP H 151      19.515  18.050  27.846  1.00 26.20           C  
ATOM   1165  O   TRP H 151      19.816  18.877  26.989  1.00 28.33           O  
ATOM   1166  N   ILE H 152      18.577  17.100  27.647  1.00 26.00           N  
ATOM   1167  CA  ILE H 152      17.749  17.014  26.475  1.00 25.74           C  
ATOM   1168  CB  ILE H 152      17.184  15.636  26.297  1.00 27.92           C  
ATOM   1169  CG1 ILE H 152      18.337  14.623  26.175  1.00 27.15           C  
ATOM   1170  CG2 ILE H 152      16.248  15.654  25.077  1.00 24.70           C  
ATOM   1171  CD1 ILE H 152      17.903  13.165  26.310  1.00 30.81           C  
ATOM   1172  C   ILE H 152      16.602  17.993  26.475  1.00 27.09           C  
ATOM   1173  O   ILE H 152      16.391  18.706  25.495  1.00 29.89           O  
ATOM   1174  N   GLY H 153      15.822  18.051  27.577  1.00 26.84           N  
ATOM   1175  CA  GLY H 153      14.676  18.923  27.617  1.00 27.61           C  
ATOM   1176  C   GLY H 153      13.819  18.556  28.794  1.00 29.52           C  
ATOM   1177  O   GLY H 153      14.062  17.557  29.470  1.00 27.99           O  
ATOM   1178  N   TYR H 154      12.784  19.379  29.081  1.00 29.58           N  
ATOM   1179  CA  TYR H 154      11.905  19.058  30.170  1.00 29.70           C  
ATOM   1180  CB  TYR H 154      12.121  19.852  31.480  1.00 25.18           C  
ATOM   1181  CG  TYR H 154      11.870  21.318  31.315  1.00 33.96           C  
ATOM   1182  CD1 TYR H 154      10.599  21.832  31.180  1.00 36.78           C  
ATOM   1183  CD2 TYR H 154      12.926  22.195  31.343  1.00 35.18           C  
ATOM   1184  CE1 TYR H 154      10.396  23.187  31.042  1.00 38.68           C  
ATOM   1185  CE2 TYR H 154      12.733  23.549  31.206  1.00 36.73           C  
ATOM   1186  CZ  TYR H 154      11.466  24.047  31.054  1.00 42.21           C  
ATOM   1187  OH  TYR H 154      11.267  25.437  30.913  1.00 44.55           O  
ATOM   1188  C   TYR H 154      10.493  19.268  29.734  1.00 28.35           C  
ATOM   1189  O   TYR H 154      10.234  19.909  28.717  1.00 28.82           O  
ATOM   1190  N   ILE H 155       9.538  18.660  30.465  1.00 30.79           N  
ATOM   1191  CA  ILE H 155       8.158  18.870  30.149  1.00 31.54           C  
ATOM   1192  CB  ILE H 155       7.554  17.733  29.377  1.00 30.56           C  
ATOM   1193  CG1 ILE H 155       6.157  18.111  28.857  1.00 27.32           C  
ATOM   1194  CG2 ILE H 155       7.595  16.487  30.274  1.00 28.31           C  
ATOM   1195  CD1 ILE H 155       5.615  17.145  27.804  1.00 30.20           C  
ATOM   1196  C   ILE H 155       7.397  19.013  31.431  1.00 32.36           C  
ATOM   1197  O   ILE H 155       7.613  18.268  32.387  1.00 31.31           O  
ATOM   1198  N   SER H 156       6.481  20.000  31.482  1.00 31.59           N  
ATOM   1199  CA  SER H 156       5.663  20.170  32.644  1.00 37.58           C  
ATOM   1200  CB  SER H 156       4.995  21.551  32.732  1.00 49.72           C  
ATOM   1201  OG  SER H 156       4.203  21.639  33.908  1.00 41.29           O  
ATOM   1202  C   SER H 156       4.578  19.141  32.560  1.00 43.59           C  
ATOM   1203  O   SER H 156       4.356  18.531  31.515  1.00 47.37           O  
ATOM   1204  N   ASP H 157       3.740  19.209  33.641  1.00 33.01           N  
ATOM   1205  CA  ASP H 157       2.391  18.808  33.920  1.00 37.33           C  
ATOM   1206  CB  ASP H 157       2.003  18.968  35.406  1.00 39.48           C  
ATOM   1207  CG  ASP H 157       2.248  20.403  35.850  1.00 48.81           C  
ATOM   1208  OD1 ASP H 157       3.423  20.713  36.181  1.00 78.26           O  
ATOM   1209  OD2 ASP H 157       1.275  21.203  35.864  1.00 78.49           O1-
ATOM   1210  C   ASP H 157       1.445  19.634  33.058  1.00 37.38           C  
ATOM   1211  O   ASP H 157       0.373  19.166  32.686  1.00 39.30           O  
ATOM   1212  N   ARG H 158       1.800  20.895  32.719  1.00 32.39           N  
ATOM   1213  CA  ARG H 158       1.054  21.783  31.854  1.00 29.21           C  
ATOM   1214  CB  ARG H 158       1.693  23.182  31.779  1.00 30.33           C  
ATOM   1215  CG  ARG H 158       1.823  23.847  33.154  1.00 36.53           C  
ATOM   1216  CD  ARG H 158       2.683  25.112  33.156  1.00 38.97           C  
ATOM   1217  NE  ARG H 158       1.798  26.269  32.846  1.00 41.13           N  
ATOM   1218  CZ  ARG H 158       2.212  27.532  33.158  1.00 42.99           C  
ATOM   1219  NH1 ARG H 158       3.427  27.727  33.750  1.00 39.98           N1+
ATOM   1220  NH2 ARG H 158       1.413  28.603  32.882  1.00 48.33           N  
ATOM   1221  C   ARG H 158       1.092  21.156  30.482  1.00 24.72           C  
ATOM   1222  O   ARG H 158       0.302  21.494  29.601  1.00 29.36           O  
ATOM   1223  N   GLU H 159       2.052  20.223  30.288  1.00 24.04           N  
ATOM   1224  CA  GLU H 159       2.276  19.476  29.074  1.00 24.74           C  
ATOM   1225  CB  GLU H 159       0.972  18.936  28.462  1.00 25.18           C  
ATOM   1226  CG  GLU H 159       0.180  18.010  29.399  1.00 34.13           C  
ATOM   1227  CD  GLU H 159       0.974  16.739  29.673  1.00 36.60           C  
ATOM   1228  OE1 GLU H 159       2.225  16.773  29.526  1.00 29.55           O  
ATOM   1229  OE2 GLU H 159       0.338  15.717  30.044  1.00 37.13           O1-
ATOM   1230  C   GLU H 159       2.966  20.342  28.081  1.00 25.28           C  
ATOM   1231  O   GLU H 159       3.000  20.100  26.876  1.00 25.57           O  
ATOM   1232  N   THR H 160       3.597  21.369  28.634  1.00 35.97           N  
ATOM   1233  CA  THR H 160       4.389  22.356  27.954  1.00 34.35           C  
ATOM   1234  CB  THR H 160       4.400  23.677  28.657  1.00 32.65           C  
ATOM   1235  OG1 THR H 160       5.096  24.640  27.880  1.00  0.00           O  
ATOM   1236  CG2 THR H 160       5.078  23.497  30.024  1.00  0.00           C  
ATOM   1237  C   THR H 160       5.794  21.822  27.956  1.00 31.14           C  
ATOM   1238  O   THR H 160       6.229  21.231  28.942  1.00 31.30           O  
ATOM   1239  N   THR H 161       6.554  22.002  26.854  1.00 31.27           N  
ATOM   1240  CA  THR H 161       7.863  21.410  26.830  1.00 26.28           C  
ATOM   1241  CB  THR H 161       7.913  20.196  25.951  1.00 30.26           C  
ATOM   1242  OG1 THR H 161       9.204  19.617  25.977  1.00 35.36           O  
ATOM   1243  CG2 THR H 161       7.502  20.587  24.526  1.00 32.15           C  
ATOM   1244  C   THR H 161       8.891  22.410  26.387  1.00 26.92           C  
ATOM   1245  O   THR H 161       8.571  23.422  25.765  1.00 27.44           O  
ATOM   1246  N   THR H 162      10.166  22.149  26.765  1.00 29.59           N  
ATOM   1247  CA  THR H 162      11.312  22.954  26.427  1.00 30.10           C  
ATOM   1248  CB  THR H 162      11.934  23.647  27.598  1.00 30.58           C  
ATOM   1249  OG1 THR H 162      12.310  22.677  28.563  1.00 22.46           O  
ATOM   1250  CG2 THR H 162      10.959  24.650  28.211  1.00 18.48           C  
ATOM   1251  C   THR H 162      12.386  22.007  25.994  1.00 26.35           C  
ATOM   1252  O   THR H 162      12.551  20.943  26.586  1.00 30.16           O  
ATOM   1253  N   TYR H 163      13.184  22.381  24.975  1.00 29.18           N  
ATOM   1254  CA  TYR H 163      14.170  21.439  24.521  1.00 29.92           C  
ATOM   1255  CB  TYR H 163      13.863  20.850  23.134  1.00 28.46           C  
ATOM   1256  CG  TYR H 163      12.558  20.132  23.158  1.00 31.89           C  
ATOM   1257  CD1 TYR H 163      12.465  18.850  23.650  1.00 28.74           C  
ATOM   1258  CD2 TYR H 163      11.426  20.743  22.670  1.00 32.06           C  
ATOM   1259  CE1 TYR H 163      11.258  18.192  23.659  1.00 28.93           C  
ATOM   1260  CE2 TYR H 163      10.217  20.091  22.677  1.00 30.22           C  
ATOM   1261  CZ  TYR H 163      10.133  18.813  23.173  1.00 30.30           C  
ATOM   1262  OH  TYR H 163       8.893  18.138  23.182  1.00 33.43           O  
ATOM   1263  C   TYR H 163      15.489  22.125  24.343  1.00 27.72           C  
ATOM   1264  O   TYR H 163      15.551  23.323  24.076  1.00 29.96           O  
ATOM   1265  N   ASN H 164      16.587  21.355  24.497  1.00 31.77           N  
ATOM   1266  CA  ASN H 164      17.909  21.829  24.203  1.00 29.62           C  
ATOM   1267  CB  ASN H 164      18.984  20.761  24.496  1.00 33.32           C  
ATOM   1268  CG  ASN H 164      20.382  21.283  24.178  1.00 43.52           C  
ATOM   1269  OD1 ASN H 164      20.591  21.996  23.199  1.00 45.58           O  
ATOM   1270  ND2 ASN H 164      21.376  20.901  25.025  1.00 42.38           N  
ATOM   1271  C   ASN H 164      17.889  22.059  22.724  1.00 34.39           C  
ATOM   1272  O   ASN H 164      17.408  21.212  21.971  1.00 38.76           O  
ATOM   1273  N   PRO H 165      18.393  23.175  22.274  1.00 36.38           N  
ATOM   1274  CA  PRO H 165      18.326  23.452  20.864  1.00 40.74           C  
ATOM   1275  CD  PRO H 165      18.379  24.394  23.067  1.00 37.86           C  
ATOM   1276  CB  PRO H 165      18.708  24.923  20.713  1.00 40.90           C  
ATOM   1277  CG  PRO H 165      18.270  25.546  22.052  1.00 46.95           C  
ATOM   1278  C   PRO H 165      19.141  22.524  20.030  1.00 43.90           C  
ATOM   1279  O   PRO H 165      18.838  22.369  18.849  1.00 46.73           O  
ATOM   1280  N   SER H 166      20.177  21.892  20.602  1.00 45.20           N  
ATOM   1281  CA  SER H 166      20.997  21.065  19.766  1.00 44.96           C  
ATOM   1282  CB  SER H 166      22.169  20.421  20.526  1.00 50.17           C  
ATOM   1283  OG  SER H 166      21.684  19.498  21.488  1.00 53.69           O  
ATOM   1284  C   SER H 166      20.175  19.948  19.171  1.00 43.78           C  
ATOM   1285  O   SER H 166      20.272  19.652  17.983  1.00 45.05           O  
ATOM   1286  N   LEU H 167      19.415  19.253  20.031  1.00 37.54           N  
ATOM   1287  CA  LEU H 167      18.549  18.119  19.810  1.00 38.89           C  
ATOM   1288  CB  LEU H 167      18.403  17.295  21.092  1.00 42.29           C  
ATOM   1289  CG  LEU H 167      19.747  16.703  21.548  1.00 47.83           C  
ATOM   1290  CD1 LEU H 167      19.607  15.998  22.902  1.00 47.26           C  
ATOM   1291  CD2 LEU H 167      20.345  15.783  20.470  1.00 42.21           C  
ATOM   1292  C   LEU H 167      17.158  18.433  19.311  1.00 38.12           C  
ATOM   1293  O   LEU H 167      16.432  17.532  18.892  1.00 36.87           O  
ATOM   1294  N   ASN H 168      16.712  19.695  19.387  1.00 38.12           N  
ATOM   1295  CA  ASN H 168      15.318  20.033  19.241  1.00 37.21           C  
ATOM   1296  CB  ASN H 168      15.088  21.556  19.350  1.00 41.46           C  
ATOM   1297  CG  ASN H 168      16.015  22.335  18.413  1.00 45.52           C  
ATOM   1298  OD1 ASN H 168      16.144  23.550  18.544  1.00 51.61           O  
ATOM   1299  ND2 ASN H 168      16.691  21.647  17.457  1.00 55.97           N  
ATOM   1300  C   ASN H 168      14.610  19.483  18.036  1.00 39.48           C  
ATOM   1301  O   ASN H 168      13.451  19.089  18.150  1.00 39.93           O  
ATOM   1302  N   SER H 169      15.230  19.428  16.853  1.00 36.06           N  
ATOM   1303  CA  SER H 169      14.466  18.972  15.728  1.00 39.93           C  
ATOM   1304  CB  SER H 169      15.273  19.014  14.422  1.00 46.84           C  
ATOM   1305  OG  SER H 169      15.664  20.350  14.140  1.00 57.66           O  
ATOM   1306  C   SER H 169      14.030  17.552  15.935  1.00 40.60           C  
ATOM   1307  O   SER H 169      12.880  17.199  15.684  1.00 41.01           O  
ATOM   1308  N   ARG H 170      14.972  16.704  16.378  1.00 38.05           N  
ATOM   1309  CA  ARG H 170      14.819  15.282  16.525  1.00 36.36           C  
ATOM   1310  CB  ARG H 170      16.170  14.568  16.632  1.00 35.65           C  
ATOM   1311  CG  ARG H 170      17.063  14.804  15.416  1.00 41.08           C  
ATOM   1312  CD  ARG H 170      18.320  13.939  15.434  1.00 39.20           C  
ATOM   1313  NE  ARG H 170      18.945  14.120  16.773  1.00 37.40           N  
ATOM   1314  CZ  ARG H 170      20.081  13.439  17.099  1.00 37.79           C  
ATOM   1315  NH1 ARG H 170      20.720  12.683  16.163  1.00 35.56           N1+
ATOM   1316  NH2 ARG H 170      20.573  13.502  18.369  1.00 34.55           N  
ATOM   1317  C   ARG H 170      13.988  14.821  17.691  1.00 33.74           C  
ATOM   1318  O   ARG H 170      13.396  13.743  17.623  1.00 38.45           O  
ATOM   1319  N   ALA H 171      13.946  15.583  18.803  1.00 32.18           N  
ATOM   1320  CA  ALA H 171      13.382  15.046  20.019  1.00 35.34           C  
ATOM   1321  CB  ALA H 171      14.225  15.383  21.259  1.00 37.43           C  
ATOM   1322  C   ALA H 171      11.978  15.489  20.311  1.00 35.76           C  
ATOM   1323  O   ALA H 171      11.555  16.587  19.954  1.00 32.32           O  
ATOM   1324  N   VAL H 172      11.209  14.586  20.969  1.00 33.44           N  
ATOM   1325  CA  VAL H 172       9.870  14.877  21.408  1.00 32.83           C  
ATOM   1326  CB  VAL H 172       8.807  14.297  20.521  1.00 38.76           C  
ATOM   1327  CG1 VAL H 172       7.432  14.598  21.142  1.00 22.64           C  
ATOM   1328  CG2 VAL H 172       8.985  14.861  19.100  1.00 38.33           C  
ATOM   1329  C   VAL H 172       9.681  14.264  22.766  1.00 33.88           C  
ATOM   1330  O   VAL H 172       9.956  13.082  22.975  1.00 34.08           O  
ATOM   1331  N   ILE H 173       9.174  15.064  23.728  1.00 33.83           N  
ATOM   1332  CA  ILE H 173       8.952  14.610  25.075  1.00 30.30           C  
ATOM   1333  CB  ILE H 173       9.586  15.507  26.099  1.00 28.00           C  
ATOM   1334  CG1 ILE H 173      11.102  15.630  25.882  1.00 25.79           C  
ATOM   1335  CG2 ILE H 173       9.215  14.965  27.489  1.00 27.61           C  
ATOM   1336  CD1 ILE H 173      11.860  14.325  26.088  1.00 26.40           C  
ATOM   1337  C   ILE H 173       7.476  14.715  25.321  1.00 34.31           C  
ATOM   1338  O   ILE H 173       6.867  15.733  24.991  1.00 33.73           O  
ATOM   1339  N   SER H 174       6.857  13.662  25.900  1.00 29.65           N  
ATOM   1340  CA  SER H 174       5.442  13.713  26.164  1.00 34.21           C  
ATOM   1341  CB  SER H 174       4.601  12.965  25.112  1.00 38.05           C  
ATOM   1342  OG  SER H 174       4.965  11.593  25.081  1.00 49.36           O  
ATOM   1343  C   SER H 174       5.160  13.098  27.505  1.00 36.63           C  
ATOM   1344  O   SER H 174       6.000  12.399  28.070  1.00 34.82           O  
ATOM   1345  N   ARG H 175       3.958  13.369  28.068  1.00 37.53           N  
ATOM   1346  CA  ARG H 175       3.643  12.813  29.356  1.00 40.40           C  
ATOM   1347  CB  ARG H 175       3.603  13.818  30.510  1.00 43.01           C  
ATOM   1348  CG  ARG H 175       4.941  14.472  30.834  1.00 26.25           C  
ATOM   1349  CD  ARG H 175       5.049  14.841  32.311  1.00 22.82           C  
ATOM   1350  NE  ARG H 175       3.772  15.501  32.704  1.00 21.64           N  
ATOM   1351  CZ  ARG H 175       2.719  14.762  33.168  1.00 27.02           C  
ATOM   1352  NH1 ARG H 175       2.779  13.401  33.217  1.00 30.13           N1+
ATOM   1353  NH2 ARG H 175       1.593  15.384  33.614  1.00 24.19           N  
ATOM   1354  C   ARG H 175       2.289  12.195  29.340  1.00 39.78           C  
ATOM   1355  O   ARG H 175       1.392  12.617  28.610  1.00 39.55           O  
ATOM   1356  N   ASP H 176       2.129  11.144  30.165  1.00 38.28           N  
ATOM   1357  CA  ASP H 176       0.862  10.497  30.312  1.00 38.42           C  
ATOM   1358  CB  ASP H 176       0.834   9.073  29.734  1.00 44.91           C  
ATOM   1359  CG  ASP H 176      -0.620   8.632  29.652  1.00 53.86           C  
ATOM   1360  OD1 ASP H 176      -1.465   9.252  30.349  1.00 55.36           O  
ATOM   1361  OD2 ASP H 176      -0.906   7.673  28.888  1.00 58.57           O1-
ATOM   1362  C   ASP H 176       0.607  10.414  31.785  1.00 45.36           C  
ATOM   1363  O   ASP H 176       1.168   9.566  32.477  1.00 47.94           O  
ATOM   1364  N   THR H 177      -0.256  11.311  32.301  1.00 49.10           N  
ATOM   1365  CA  THR H 177      -0.560  11.391  33.704  1.00 50.15           C  
ATOM   1366  CB  THR H 177      -1.467  12.541  34.041  1.00 51.86           C  
ATOM   1367  OG1 THR H 177      -2.731  12.374  33.416  1.00 56.65           O  
ATOM   1368  CG2 THR H 177      -0.814  13.840  33.550  1.00 49.20           C  
ATOM   1369  C   THR H 177      -1.265  10.149  34.151  1.00 52.59           C  
ATOM   1370  O   THR H 177      -1.071   9.689  35.274  1.00 50.99           O  
ATOM   1371  N   SER H 178      -2.129   9.584  33.291  1.00 56.07           N  
ATOM   1372  CA  SER H 178      -2.890   8.436  33.696  1.00 58.04           C  
ATOM   1373  CB  SER H 178      -3.847   7.938  32.599  1.00 62.64           C  
ATOM   1374  OG  SER H 178      -3.113   7.489  31.469  1.00 65.35           O  
ATOM   1375  C   SER H 178      -1.956   7.313  34.038  1.00 53.07           C  
ATOM   1376  O   SER H 178      -2.197   6.567  34.987  1.00 54.54           O  
ATOM   1377  N   LYS H 179      -0.911   7.133  33.207  1.00 49.51           N  
ATOM   1378  CA  LYS H 179       0.122   6.143  33.349  1.00 49.40           C  
ATOM   1379  CB  LYS H 179       0.795   5.800  32.012  1.00 45.95           C  
ATOM   1380  CG  LYS H 179      -0.174   5.048  31.096  0.67 55.54           C  
ATOM   1381  CD  LYS H 179       0.288   4.915  29.645  0.67 59.59           C  
ATOM   1382  CE  LYS H 179      -0.717   4.161  28.771  0.67 67.71           C  
ATOM   1383  NZ  LYS H 179      -0.210   4.063  27.384  0.67 69.72           N1+
ATOM   1384  C   LYS H 179       1.156   6.533  34.368  1.00 50.63           C  
ATOM   1385  O   LYS H 179       1.861   5.675  34.898  1.00 49.07           O  
ATOM   1386  N   ASN H 180       1.294   7.841  34.654  1.00 48.86           N  
ATOM   1387  CA  ASN H 180       2.305   8.310  35.560  1.00 43.54           C  
ATOM   1388  CB  ASN H 180       2.251   7.611  36.932  1.00 47.74           C  
ATOM   1389  CG  ASN H 180       2.935   8.519  37.940  1.00 54.92           C  
ATOM   1390  OD1 ASN H 180       3.076   9.719  37.712  1.00 61.08           O  
ATOM   1391  ND2 ASN H 180       3.368   7.939  39.090  1.00 54.75           N  
ATOM   1392  C   ASN H 180       3.649   8.052  34.942  1.00 44.72           C  
ATOM   1393  O   ASN H 180       4.607   7.690  35.626  1.00 41.69           O  
ATOM   1394  N   GLN H 181       3.746   8.246  33.607  1.00 41.99           N  
ATOM   1395  CA  GLN H 181       4.977   8.030  32.900  1.00 38.31           C  
ATOM   1396  CB  GLN H 181       4.939   6.798  31.981  1.00 47.37           C  
ATOM   1397  CG  GLN H 181       4.694   5.483  32.719  1.00 55.55           C  
ATOM   1398  CD  GLN H 181       4.681   4.357  31.692  1.00 60.02           C  
ATOM   1399  OE1 GLN H 181       5.720   3.813  31.333  1.00 58.88           O  
ATOM   1400  NE2 GLN H 181       3.465   3.996  31.203  1.00 62.78           N  
ATOM   1401  C   GLN H 181       5.231   9.199  31.998  1.00 39.28           C  
ATOM   1402  O   GLN H 181       4.318   9.942  31.638  1.00 43.08           O  
ATOM   1403  N   LEU H 182       6.517   9.381  31.631  1.00 34.90           N  
ATOM   1404  CA  LEU H 182       7.006  10.407  30.752  1.00 32.88           C  
ATOM   1405  CB  LEU H 182       7.997  11.315  31.502  1.00 31.41           C  
ATOM   1406  CG  LEU H 182       8.693  12.414  30.680  1.00 29.61           C  
ATOM   1407  CD1 LEU H 182       7.712  13.516  30.261  1.00 32.97           C  
ATOM   1408  CD2 LEU H 182       9.925  12.956  31.430  1.00 29.85           C  
ATOM   1409  C   LEU H 182       7.791   9.700  29.682  1.00 34.92           C  
ATOM   1410  O   LEU H 182       8.505   8.743  29.978  1.00 33.00           O  
ATOM   1411  N   SER H 183       7.712  10.155  28.409  1.00 31.79           N  
ATOM   1412  CA  SER H 183       8.404   9.428  27.373  1.00 31.56           C  
ATOM   1413  CB  SER H 183       7.462   8.684  26.409  1.00 35.88           C  
ATOM   1414  OG  SER H 183       6.635   9.609  25.718  1.00 45.98           O  
ATOM   1415  C   SER H 183       9.279  10.333  26.550  1.00 34.01           C  
ATOM   1416  O   SER H 183       9.111  11.550  26.524  1.00 34.41           O  
ATOM   1417  N   LEU H 184      10.272   9.720  25.865  1.00 34.50           N  
ATOM   1418  CA  LEU H 184      11.224  10.411  25.037  1.00 28.70           C  
ATOM   1419  CB  LEU H 184      12.648  10.323  25.615  1.00 32.30           C  
ATOM   1420  CG  LEU H 184      13.755  10.941  24.741  1.00 32.20           C  
ATOM   1421  CD1 LEU H 184      13.617  12.465  24.628  1.00 34.55           C  
ATOM   1422  CD2 LEU H 184      15.146  10.499  25.226  1.00 38.25           C  
ATOM   1423  C   LEU H 184      11.269   9.752  23.690  1.00 34.40           C  
ATOM   1424  O   LEU H 184      11.282   8.527  23.591  1.00 36.39           O  
ATOM   1425  N   GLN H 185      11.279  10.559  22.609  1.00 32.12           N  
ATOM   1426  CA  GLN H 185      11.407   9.993  21.296  1.00 35.74           C  
ATOM   1427  CB  GLN H 185      10.109  10.036  20.472  1.00 39.60           C  
ATOM   1428  CG  GLN H 185       8.995   9.175  21.074  1.00 46.62           C  
ATOM   1429  CD  GLN H 185       7.779   9.275  20.168  1.00 48.79           C  
ATOM   1430  OE1 GLN H 185       6.646   9.389  20.633  1.00  0.00           O  
ATOM   1431  NE2 GLN H 185       8.021   9.222  18.831  1.00  0.00           N  
ATOM   1432  C   GLN H 185      12.460  10.775  20.568  1.00 37.16           C  
ATOM   1433  O   GLN H 185      12.408  12.002  20.506  1.00 37.63           O  
ATOM   1434  N   LEU H 186      13.465  10.070  20.013  1.00 33.39           N  
ATOM   1435  CA  LEU H 186      14.527  10.726  19.301  1.00 32.11           C  
ATOM   1436  CB  LEU H 186      15.887  10.539  20.003  1.00 34.60           C  
ATOM   1437  CG  LEU H 186      17.078  11.236  19.323  1.00 41.90           C  
ATOM   1438  CD1 LEU H 186      16.933  12.766  19.361  1.00 38.83           C  
ATOM   1439  CD2 LEU H 186      18.403  10.757  19.935  1.00 40.82           C  
ATOM   1440  C   LEU H 186      14.603  10.087  17.943  1.00 38.10           C  
ATOM   1441  O   LEU H 186      14.831   8.883  17.829  1.00 40.19           O  
ATOM   1442  N   ARG H 187      14.413  10.883  16.868  1.00 37.16           N  
ATOM   1443  CA  ARG H 187      14.406  10.350  15.529  1.00 37.25           C  
ATOM   1444  CB  ARG H 187      13.365  10.998  14.599  1.00 42.76           C  
ATOM   1445  CG  ARG H 187      11.923  10.579  14.897  1.00 35.98           C  
ATOM   1446  CD  ARG H 187      10.894  11.222  13.963  1.00  0.00           C  
ATOM   1447  NE  ARG H 187      11.118  10.678  12.593  1.00  0.00           N  
ATOM   1448  CZ  ARG H 187      10.453   9.560  12.177  1.00  0.00           C  
ATOM   1449  NH1 ARG H 187       9.550   8.952  13.001  1.00  0.00           N1+
ATOM   1450  NH2 ARG H 187      10.685   9.054  10.931  1.00  0.00           N  
ATOM   1451  C   ARG H 187      15.745  10.510  14.865  1.00 39.45           C  
ATOM   1452  O   ARG H 187      16.635  11.197  15.367  1.00 37.93           O  
ATOM   1453  N   SER H 188      15.910   9.835  13.708  1.00 37.29           N  
ATOM   1454  CA  SER H 188      17.089   9.921  12.883  1.00 43.17           C  
ATOM   1455  CB  SER H 188      17.224  11.286  12.186  1.00 46.55           C  
ATOM   1456  OG  SER H 188      18.396  11.327  11.387  1.00 52.09           O  
ATOM   1457  C   SER H 188      18.307   9.695  13.724  1.00 41.66           C  
ATOM   1458  O   SER H 188      19.239  10.494  13.702  1.00 40.82           O  
ATOM   1459  N   VAL H 189      18.334   8.566  14.453  1.00 40.73           N  
ATOM   1460  CA  VAL H 189      19.391   8.271  15.381  1.00 38.78           C  
ATOM   1461  CB  VAL H 189      19.110   7.066  16.231  1.00 52.08           C  
ATOM   1462  CG1 VAL H 189      20.315   6.816  17.145  1.00 52.13           C  
ATOM   1463  CG2 VAL H 189      17.802   7.288  17.001  1.00 51.55           C  
ATOM   1464  C   VAL H 189      20.687   8.023  14.672  1.00 39.75           C  
ATOM   1465  O   VAL H 189      20.727   7.474  13.571  1.00 39.60           O  
ATOM   1466  N   THR H 190      21.792   8.448  15.323  1.00 41.92           N  
ATOM   1467  CA  THR H 190      23.118   8.280  14.796  1.00 39.43           C  
ATOM   1468  CB  THR H 190      23.739   9.586  14.378  1.00 44.88           C  
ATOM   1469  OG1 THR H 190      22.851  10.296  13.532  1.00 45.47           O  
ATOM   1470  CG2 THR H 190      25.013   9.293  13.571  1.00 47.11           C  
ATOM   1471  C   THR H 190      23.944   7.733  15.930  1.00 45.39           C  
ATOM   1472  O   THR H 190      23.466   7.597  17.055  1.00 43.02           O  
ATOM   1473  N   THR H 191      25.225   7.418  15.662  1.00 46.87           N  
ATOM   1474  CA  THR H 191      26.134   6.842  16.613  1.00 43.66           C  
ATOM   1475  CB  THR H 191      27.474   6.536  16.014  1.00 42.87           C  
ATOM   1476  OG1 THR H 191      27.325   5.628  14.932  1.00  0.00           O  
ATOM   1477  CG2 THR H 191      28.374   5.922  17.101  1.00  0.00           C  
ATOM   1478  C   THR H 191      26.348   7.803  17.745  1.00 45.66           C  
ATOM   1479  O   THR H 191      26.635   7.397  18.869  1.00 49.69           O  
ATOM   1480  N   ALA H 192      26.230   9.110  17.462  1.00 44.32           N  
ATOM   1481  CA  ALA H 192      26.440  10.150  18.430  1.00 43.59           C  
ATOM   1482  CB  ALA H 192      26.220  11.557  17.847  1.00 45.32           C  
ATOM   1483  C   ALA H 192      25.461   9.976  19.548  1.00 42.81           C  
ATOM   1484  O   ALA H 192      25.730  10.363  20.683  1.00 48.31           O  
ATOM   1485  N   ASP H 193      24.275   9.436  19.221  1.00 39.20           N  
ATOM   1486  CA  ASP H 193      23.163   9.216  20.105  1.00 36.06           C  
ATOM   1487  CB  ASP H 193      21.882   8.868  19.335  1.00 37.18           C  
ATOM   1488  CG  ASP H 193      21.479  10.132  18.588  1.00 40.87           C  
ATOM   1489  OD1 ASP H 193      21.821  11.240  19.082  1.00 39.68           O  
ATOM   1490  OD2 ASP H 193      20.836  10.010  17.511  1.00 40.13           O1-
ATOM   1491  C   ASP H 193      23.424   8.140  21.124  1.00 34.54           C  
ATOM   1492  O   ASP H 193      22.671   8.023  22.089  1.00 33.84           O  
ATOM   1493  N   THR H 194      24.426   7.262  20.916  1.00 38.93           N  
ATOM   1494  CA  THR H 194      24.679   6.233  21.892  1.00 38.41           C  
ATOM   1495  CB  THR H 194      25.832   5.344  21.527  1.00 40.76           C  
ATOM   1496  OG1 THR H 194      25.577   4.687  20.296  1.00 46.19           O  
ATOM   1497  CG2 THR H 194      26.046   4.318  22.648  1.00 36.83           C  
ATOM   1498  C   THR H 194      25.020   6.878  23.199  1.00 35.21           C  
ATOM   1499  O   THR H 194      25.915   7.719  23.272  1.00 43.16           O  
ATOM   1500  N   ALA H 195      24.304   6.492  24.278  1.00 31.43           N  
ATOM   1501  CA  ALA H 195      24.569   7.084  25.558  1.00 35.89           C  
ATOM   1502  CB  ALA H 195      24.267   8.592  25.599  1.00 30.38           C  
ATOM   1503  C   ALA H 195      23.679   6.440  26.574  1.00 37.16           C  
ATOM   1504  O   ALA H 195      22.843   5.598  26.248  1.00 30.79           O  
ATOM   1505  N   ILE H 196      23.879   6.809  27.855  1.00 30.36           N  
ATOM   1506  CA  ILE H 196      23.038   6.356  28.919  1.00 33.69           C  
ATOM   1507  CB  ILE H 196      23.760   6.250  30.232  1.00 35.37           C  
ATOM   1508  CG1 ILE H 196      24.914   5.238  30.131  1.00 29.49           C  
ATOM   1509  CG2 ILE H 196      22.728   5.910  31.319  1.00 31.43           C  
ATOM   1510  CD1 ILE H 196      25.883   5.295  31.312  1.00  0.00           C  
ATOM   1511  C   ILE H 196      22.009   7.434  29.058  1.00 33.92           C  
ATOM   1512  O   ILE H 196      22.350   8.614  29.112  1.00 33.52           O  
ATOM   1513  N   TYR H 197      20.714   7.064  29.101  1.00 31.09           N  
ATOM   1514  CA  TYR H 197      19.677   8.059  29.159  1.00 29.90           C  
ATOM   1515  CB  TYR H 197      18.550   7.848  28.127  1.00 31.49           C  
ATOM   1516  CG  TYR H 197      19.059   8.178  26.764  1.00 33.70           C  
ATOM   1517  CD1 TYR H 197      19.922   7.335  26.101  1.00 33.99           C  
ATOM   1518  CD2 TYR H 197      18.650   9.333  26.135  1.00 30.55           C  
ATOM   1519  CE1 TYR H 197      20.380   7.649  24.842  1.00 29.56           C  
ATOM   1520  CE2 TYR H 197      19.104   9.651  24.876  1.00 28.28           C  
ATOM   1521  CZ  TYR H 197      19.973   8.809  24.228  1.00 33.15           C  
ATOM   1522  OH  TYR H 197      20.442   9.131  22.936  1.00 33.82           O  
ATOM   1523  C   TYR H 197      19.037   8.027  30.512  1.00 34.66           C  
ATOM   1524  O   TYR H 197      18.614   6.975  30.990  1.00 33.59           O  
ATOM   1525  N   PHE H 198      18.947   9.210  31.159  1.00 32.19           N  
ATOM   1526  CA  PHE H 198      18.396   9.291  32.480  1.00 28.61           C  
ATOM   1527  CB  PHE H 198      19.293  10.056  33.478  1.00 26.83           C  
ATOM   1528  CG  PHE H 198      20.595   9.360  33.699  1.00 26.89           C  
ATOM   1529  CD1 PHE H 198      20.701   8.342  34.619  1.00 30.57           C  
ATOM   1530  CD2 PHE H 198      21.717   9.744  33.000  1.00 34.29           C  
ATOM   1531  CE1 PHE H 198      21.905   7.710  34.827  1.00 33.79           C  
ATOM   1532  CE2 PHE H 198      22.924   9.116  33.204  1.00 31.08           C  
ATOM   1533  CZ  PHE H 198      23.019   8.095  34.119  1.00 36.65           C  
ATOM   1534  C   PHE H 198      17.139  10.105  32.442  1.00 30.87           C  
ATOM   1535  O   PHE H 198      17.008  11.049  31.664  1.00 29.88           O  
ATOM   1536  N   CYS H 199      16.161   9.726  33.287  1.00 29.36           N  
ATOM   1537  CA  CYS H 199      14.994  10.534  33.479  1.00 30.07           C  
ATOM   1538  CB  CYS H 199      13.657   9.768  33.388  1.00 35.34           C  
ATOM   1539  SG  CYS H 199      13.535   8.337  34.500  1.00 43.38           S  
ATOM   1540  C   CYS H 199      15.144  11.100  34.859  1.00 32.97           C  
ATOM   1541  O   CYS H 199      15.723  10.457  35.733  1.00 34.99           O  
ATOM   1542  N   ALA H 200      14.680  12.347  35.087  1.00 27.89           N  
ATOM   1543  CA  ALA H 200      14.852  12.901  36.402  1.00 30.19           C  
ATOM   1544  CB  ALA H 200      16.180  13.656  36.570  1.00 25.79           C  
ATOM   1545  C   ALA H 200      13.753  13.881  36.680  1.00 31.61           C  
ATOM   1546  O   ALA H 200      13.278  14.572  35.782  1.00 30.60           O  
ATOM   1547  N   THR H 201      13.322  13.961  37.957  1.00 29.84           N  
ATOM   1548  CA  THR H 201      12.323  14.920  38.340  1.00 29.04           C  
ATOM   1549  CB  THR H 201      11.752  14.700  39.714  1.00 29.90           C  
ATOM   1550  OG1 THR H 201      12.795  14.697  40.674  1.00 19.16           O  
ATOM   1551  CG2 THR H 201      10.980  13.377  39.765  1.00 22.15           C  
ATOM   1552  C   THR H 201      13.002  16.253  38.371  1.00 33.66           C  
ATOM   1553  O   THR H 201      14.145  16.362  38.811  1.00 25.83           O  
ATOM   1554  N   ALA H 202      12.310  17.313  37.905  1.00 32.82           N  
ATOM   1555  CA  ALA H 202      12.935  18.606  37.869  1.00 32.02           C  
ATOM   1556  CB  ALA H 202      13.024  19.209  36.457  1.00 30.21           C  
ATOM   1557  C   ALA H 202      12.138  19.564  38.698  1.00 33.08           C  
ATOM   1558  O   ALA H 202      10.909  19.572  38.664  1.00 32.61           O  
ATOM   1559  N   ARG H 203      12.829  20.316  39.574  1.00 21.76           N  
ATOM   1560  CA  ARG H 203      12.131  21.199  40.460  1.00 22.36           C  
ATOM   1561  CB  ARG H 203      12.639  21.184  41.915  1.00 25.83           C  
ATOM   1562  CG  ARG H 203      12.200  19.956  42.714  1.00 35.76           C  
ATOM   1563  CD  ARG H 203      10.996  20.223  43.622  1.00 39.90           C  
ATOM   1564  NE  ARG H 203      10.616  18.941  44.279  1.00 47.85           N  
ATOM   1565  CZ  ARG H 203      11.232  18.549  45.433  1.00 44.53           C  
ATOM   1566  NH1 ARG H 203      12.214  19.322  45.981  1.00 45.50           N1+
ATOM   1567  NH2 ARG H 203      10.856  17.390  46.047  1.00 51.42           N  
ATOM   1568  C   ARG H 203      12.342  22.570  39.944  1.00 23.67           C  
ATOM   1569  O   ARG H 203      13.427  22.909  39.474  1.00 21.79           O  
ATOM   1570  N   ARG H 204      11.281  23.390  40.000  1.00 25.55           N  
ATOM   1571  CA  ARG H 204      11.429  24.722  39.519  1.00 27.45           C  
ATOM   1572  CB  ARG H 204      10.245  25.200  38.666  1.00 34.26           C  
ATOM   1573  CG  ARG H 204      10.555  26.420  37.796  1.00 40.06           C  
ATOM   1574  CD  ARG H 204       9.407  26.773  36.847  1.00 36.10           C  
ATOM   1575  NE  ARG H 204       9.897  27.785  35.869  1.00 38.08           N  
ATOM   1576  CZ  ARG H 204       9.137  28.086  34.773  1.00 46.87           C  
ATOM   1577  NH1 ARG H 204       7.926  27.482  34.592  1.00 42.29           N1+
ATOM   1578  NH2 ARG H 204       9.590  28.985  33.853  1.00 54.99           N  
ATOM   1579  C   ARG H 204      11.525  25.597  40.724  1.00 28.68           C  
ATOM   1580  O   ARG H 204      10.735  25.483  41.660  1.00 30.24           O  
ATOM   1581  N   GLY H 205      12.530  26.490  40.738  1.00 25.26           N  
ATOM   1582  CA  GLY H 205      12.694  27.370  41.855  1.00 27.63           C  
ATOM   1583  C   GLY H 205      12.650  28.757  41.310  1.00 25.65           C  
ATOM   1584  O   GLY H 205      12.862  28.960  40.115  1.00 28.35           O  
ATOM   1585  N   GLN H 206      12.362  29.754  42.173  1.00 29.08           N  
ATOM   1586  CA  GLN H 206      12.307  31.105  41.700  1.00 27.81           C  
ATOM   1587  CB  GLN H 206      10.902  31.730  41.738  1.00 30.80           C  
ATOM   1588  CG  GLN H 206      10.896  33.174  41.227  1.00 37.80           C  
ATOM   1589  CD  GLN H 206       9.491  33.745  41.353  1.00 44.92           C  
ATOM   1590  OE1 GLN H 206       9.317  34.920  41.674  1.00 41.92           O  
ATOM   1591  NE2 GLN H 206       8.461  32.904  41.076  1.00 33.03           N  
ATOM   1592  C   GLN H 206      13.142  31.973  42.585  1.00 30.24           C  
ATOM   1593  O   GLN H 206      13.038  31.918  43.811  1.00 32.15           O  
ATOM   1594  N   ARG H 207      13.993  32.817  41.976  1.00 29.30           N  
ATOM   1595  CA  ARG H 207      14.764  33.733  42.762  1.00 32.73           C  
ATOM   1596  CB  ARG H 207      16.252  33.764  42.383  1.00 32.56           C  
ATOM   1597  CG  ARG H 207      17.107  34.586  43.346  1.00 37.61           C  
ATOM   1598  CD  ARG H 207      18.601  34.531  43.025  1.00 49.74           C  
ATOM   1599  NE  ARG H 207      19.325  35.118  44.184  1.00 48.68           N  
ATOM   1600  CZ  ARG H 207      19.653  34.323  45.246  1.00 48.11           C  
ATOM   1601  NH1 ARG H 207      19.316  33.001  45.237  1.00 45.69           N1+
ATOM   1602  NH2 ARG H 207      20.326  34.850  46.311  1.00 44.26           N  
ATOM   1603  C   ARG H 207      14.202  35.095  42.499  1.00 32.49           C  
ATOM   1604  O   ARG H 207      14.155  35.554  41.360  1.00 32.27           O  
ATOM   1605  N   ILE H 208      13.753  35.785  43.565  1.00 35.15           N  
ATOM   1606  CA  ILE H 208      13.150  37.071  43.371  1.00 35.43           C  
ATOM   1607  CB  ILE H 208      11.895  37.244  44.177  1.00 38.01           C  
ATOM   1608  CG1 ILE H 208      10.859  36.181  43.790  1.00 38.34           C  
ATOM   1609  CG2 ILE H 208      11.391  38.685  43.991  1.00 41.30           C  
ATOM   1610  CD1 ILE H 208       9.690  36.103  44.768  1.00 41.77           C  
ATOM   1611  C   ILE H 208      14.115  38.101  43.852  1.00 40.13           C  
ATOM   1612  O   ILE H 208      14.286  38.295  45.056  1.00 46.51           O  
ATOM   1613  N   TYR H 209      14.843  38.738  42.917  1.00 34.95           N  
ATOM   1614  CA  TYR H 209      15.728  39.780  43.331  1.00 38.93           C  
ATOM   1615  CB  TYR H 209      16.962  39.956  42.419  1.00 40.02           C  
ATOM   1616  CG  TYR H 209      16.605  40.029  40.974  1.00 45.10           C  
ATOM   1617  CD1 TYR H 209      16.487  38.877  40.230  1.00 43.72           C  
ATOM   1618  CD2 TYR H 209      16.400  41.235  40.356  1.00 43.13           C  
ATOM   1619  CE1 TYR H 209      16.175  38.925  38.891  1.00 45.84           C  
ATOM   1620  CE2 TYR H 209      16.090  41.289  39.017  1.00 45.02           C  
ATOM   1621  CZ  TYR H 209      15.974  40.136  38.281  1.00 46.05           C  
ATOM   1622  OH  TYR H 209      15.655  40.200  36.907  1.00 49.19           O  
ATOM   1623  C   TYR H 209      15.010  41.070  43.608  1.00 40.00           C  
ATOM   1624  O   TYR H 209      15.293  41.729  44.608  1.00 39.99           O  
ATOM   1625  N   GLY H 210      14.056  41.465  42.735  1.00 47.00           N  
ATOM   1626  CA  GLY H 210      13.365  42.719  42.891  1.00 42.16           C  
ATOM   1627  C   GLY H 210      11.940  42.464  43.263  1.00 44.79           C  
ATOM   1628  O   GLY H 210      11.620  41.484  43.934  1.00 45.83           O  
ATOM   1629  N   VAL H 211      11.041  43.373  42.831  1.00 43.26           N  
ATOM   1630  CA  VAL H 211       9.640  43.244  43.107  1.00 44.47           C  
ATOM   1631  CB  VAL H 211       8.890  44.521  42.869  1.00 54.17           C  
ATOM   1632  CG1 VAL H 211       7.394  44.266  43.071  1.00 52.68           C  
ATOM   1633  CG2 VAL H 211       9.452  45.601  43.806  1.00 53.02           C  
ATOM   1634  C   VAL H 211       9.091  42.199  42.186  1.00 48.27           C  
ATOM   1635  O   VAL H 211       9.340  42.225  40.982  1.00 50.56           O  
ATOM   1636  N   VAL H 212       8.320  41.248  42.750  1.00 51.48           N  
ATOM   1637  CA  VAL H 212       7.771  40.144  42.014  1.00 55.14           C  
ATOM   1638  CB  VAL H 212       7.100  39.127  42.897  1.00 57.51           C  
ATOM   1639  CG1 VAL H 212       5.799  39.720  43.454  1.00 64.63           C  
ATOM   1640  CG2 VAL H 212       6.905  37.828  42.098  1.00 49.54           C  
ATOM   1641  C   VAL H 212       6.770  40.655  41.028  1.00 57.15           C  
ATOM   1642  O   VAL H 212       6.651  40.128  39.922  1.00 58.45           O  
ATOM   1643  N   SER H 213       6.027  41.707  41.419  1.00 57.96           N  
ATOM   1644  CA  SER H 213       4.978  42.273  40.621  1.00 60.07           C  
ATOM   1645  CB  SER H 213       4.305  43.460  41.327  1.00 61.79           C  
ATOM   1646  OG  SER H 213       3.243  43.956  40.530  1.00 79.01           O  
ATOM   1647  C   SER H 213       5.570  42.780  39.344  1.00 62.08           C  
ATOM   1648  O   SER H 213       4.943  42.716  38.287  1.00 64.13           O  
ATOM   1649  N   PHE H 214       6.799  43.317  39.429  1.00 57.34           N  
ATOM   1650  CA  PHE H 214       7.518  43.805  38.290  1.00 49.93           C  
ATOM   1651  CB  PHE H 214       8.775  44.617  38.639  1.00 46.80           C  
ATOM   1652  CG  PHE H 214       8.311  45.952  39.102  1.00 49.44           C  
ATOM   1653  CD1 PHE H 214       8.110  46.953  38.182  1.00 50.57           C  
ATOM   1654  CD2 PHE H 214       8.072  46.206  40.432  1.00 48.41           C  
ATOM   1655  CE1 PHE H 214       7.680  48.194  38.585  1.00 52.90           C  
ATOM   1656  CE2 PHE H 214       7.641  47.447  40.841  1.00 52.99           C  
ATOM   1657  CZ  PHE H 214       7.446  48.444  39.916  1.00 50.75           C  
ATOM   1658  C   PHE H 214       7.924  42.644  37.444  1.00 46.86           C  
ATOM   1659  O   PHE H 214       8.122  42.777  36.240  1.00 43.73           O  
ATOM   1660  N   GLY H 215       8.103  41.462  38.050  1.00 42.47           N  
ATOM   1661  CA  GLY H 215       8.524  40.358  37.244  1.00 46.13           C  
ATOM   1662  C   GLY H 215      10.011  40.315  37.320  1.00 45.58           C  
ATOM   1663  O   GLY H 215      10.676  39.692  36.493  1.00 47.06           O  
ATOM   1664  N   GLU H 216      10.572  41.004  38.331  1.00 43.71           N  
ATOM   1665  CA  GLU H 216      11.990  41.020  38.508  1.00 43.46           C  
ATOM   1666  CB  GLU H 216      12.445  42.242  39.318  1.00 47.08           C  
ATOM   1667  CG  GLU H 216      12.199  43.554  38.568  1.00 56.93           C  
ATOM   1668  CD  GLU H 216      12.254  44.697  39.568  1.00 54.01           C  
ATOM   1669  OE1 GLU H 216      12.317  44.411  40.794  1.00 51.62           O  
ATOM   1670  OE2 GLU H 216      12.228  45.872  39.117  1.00 61.47           O1-
ATOM   1671  C   GLU H 216      12.357  39.787  39.264  1.00 42.62           C  
ATOM   1672  O   GLU H 216      12.612  39.822  40.468  1.00 41.38           O  
ATOM   1673  N   PHE H 217      12.385  38.649  38.548  1.00 37.71           N  
ATOM   1674  CA  PHE H 217      12.778  37.407  39.135  1.00 34.89           C  
ATOM   1675  CB  PHE H 217      11.720  36.742  40.045  1.00 36.17           C  
ATOM   1676  CG  PHE H 217      10.442  36.468  39.317  1.00 39.92           C  
ATOM   1677  CD1 PHE H 217      10.334  35.459  38.389  1.00 41.18           C  
ATOM   1678  CD2 PHE H 217       9.319  37.207  39.599  1.00 45.04           C  
ATOM   1679  CE1 PHE H 217       9.145  35.212  37.740  1.00 54.98           C  
ATOM   1680  CE2 PHE H 217       8.127  36.967  38.957  1.00 48.83           C  
ATOM   1681  CZ  PHE H 217       8.034  35.969  38.021  1.00 56.72           C  
ATOM   1682  C   PHE H 217      13.071  36.474  38.009  1.00 36.09           C  
ATOM   1683  O   PHE H 217      12.724  36.754  36.863  1.00 39.35           O  
ATOM   1684  N   PHE H 218      13.749  35.347  38.308  1.00 33.54           N  
ATOM   1685  CA  PHE H 218      14.016  34.382  37.281  1.00 29.31           C  
ATOM   1686  CB  PHE H 218      15.437  34.459  36.689  1.00 28.98           C  
ATOM   1687  CG  PHE H 218      16.427  34.193  37.769  1.00 28.83           C  
ATOM   1688  CD1 PHE H 218      16.757  32.906  38.127  1.00 28.26           C  
ATOM   1689  CD2 PHE H 218      17.034  35.239  38.418  1.00 29.54           C  
ATOM   1690  CE1 PHE H 218      17.675  32.669  39.124  1.00 28.08           C  
ATOM   1691  CE2 PHE H 218      17.952  35.007  39.415  1.00 30.02           C  
ATOM   1692  CZ  PHE H 218      18.274  33.721  39.773  1.00 29.65           C  
ATOM   1693  C   PHE H 218      13.824  33.013  37.860  1.00 26.96           C  
ATOM   1694  O   PHE H 218      13.895  32.820  39.072  1.00 26.24           O  
ATOM   1695  N   TYR H 219      13.572  32.015  36.987  1.00 24.62           N  
ATOM   1696  CA  TYR H 219      13.367  30.674  37.456  1.00 24.84           C  
ATOM   1697  CB  TYR H 219      12.177  29.913  36.835  1.00 27.53           C  
ATOM   1698  CG  TYR H 219      10.864  30.432  37.321  1.00 33.85           C  
ATOM   1699  CD1 TYR H 219      10.281  29.899  38.449  1.00 35.49           C  
ATOM   1700  CD2 TYR H 219      10.204  31.431  36.648  1.00 34.59           C  
ATOM   1701  CE1 TYR H 219       9.065  30.356  38.901  1.00 40.15           C  
ATOM   1702  CE2 TYR H 219       8.988  31.893  37.096  1.00 38.72           C  
ATOM   1703  CZ  TYR H 219       8.413  31.354  38.221  1.00 40.19           C  
ATOM   1704  OH  TYR H 219       7.164  31.825  38.678  1.00 43.31           O  
ATOM   1705  C   TYR H 219      14.569  29.859  37.101  1.00 25.37           C  
ATOM   1706  O   TYR H 219      15.257  30.138  36.122  1.00 28.04           O  
ATOM   1707  N   TYR H 220      14.871  28.852  37.948  1.00 23.27           N  
ATOM   1708  CA  TYR H 220      15.957  27.948  37.702  1.00 24.56           C  
ATOM   1709  CB  TYR H 220      17.176  28.191  38.614  1.00 21.89           C  
ATOM   1710  CG  TYR H 220      16.777  28.037  40.046  1.00 23.47           C  
ATOM   1711  CD1 TYR H 220      16.108  29.044  40.705  1.00 23.85           C  
ATOM   1712  CD2 TYR H 220      17.088  26.887  40.738  1.00 21.30           C  
ATOM   1713  CE1 TYR H 220      15.749  28.905  42.026  1.00 24.73           C  
ATOM   1714  CE2 TYR H 220      16.732  26.742  42.058  1.00 26.25           C  
ATOM   1715  CZ  TYR H 220      16.059  27.751  42.706  1.00 28.76           C  
ATOM   1716  OH  TYR H 220      15.694  27.605  44.061  1.00 30.46           O  
ATOM   1717  C   TYR H 220      15.446  26.560  37.938  1.00 22.81           C  
ATOM   1718  O   TYR H 220      14.435  26.379  38.612  1.00 26.20           O  
ATOM   1719  N   TYR H 221      16.122  25.541  37.359  1.00 21.48           N  
ATOM   1720  CA  TYR H 221      15.686  24.180  37.518  1.00 22.00           C  
ATOM   1721  CB  TYR H 221      15.321  23.477  36.202  1.00 22.21           C  
ATOM   1722  CG  TYR H 221      14.109  24.118  35.641  1.00 23.15           C  
ATOM   1723  CD1 TYR H 221      14.207  25.278  34.913  1.00 24.64           C  
ATOM   1724  CD2 TYR H 221      12.877  23.543  35.838  1.00 25.25           C  
ATOM   1725  CE1 TYR H 221      13.081  25.865  34.392  1.00 25.86           C  
ATOM   1726  CE2 TYR H 221      11.749  24.126  35.320  1.00 26.36           C  
ATOM   1727  CZ  TYR H 221      11.854  25.287  34.596  1.00 29.43           C  
ATOM   1728  OH  TYR H 221      10.700  25.893  34.059  1.00 37.02           O  
ATOM   1729  C   TYR H 221      16.812  23.361  38.059  1.00 22.52           C  
ATOM   1730  O   TYR H 221      17.976  23.578  37.725  1.00 21.44           O  
ATOM   1731  N   TYR H 222      16.476  22.407  38.949  1.00 22.46           N  
ATOM   1732  CA  TYR H 222      17.450  21.473  39.429  1.00 21.06           C  
ATOM   1733  CB  TYR H 222      18.043  21.823  40.813  1.00 22.70           C  
ATOM   1734  CG  TYR H 222      16.973  22.005  41.836  1.00 26.03           C  
ATOM   1735  CD1 TYR H 222      16.415  23.243  42.049  1.00 28.50           C  
ATOM   1736  CD2 TYR H 222      16.528  20.948  42.592  1.00 29.90           C  
ATOM   1737  CE1 TYR H 222      15.433  23.428  42.993  1.00 32.26           C  
ATOM   1738  CE2 TYR H 222      15.546  21.125  43.539  1.00 29.66           C  
ATOM   1739  CZ  TYR H 222      14.995  22.366  43.742  1.00 33.92           C  
ATOM   1740  OH  TYR H 222      13.988  22.546  44.713  1.00 37.22           O  
ATOM   1741  C   TYR H 222      16.798  20.124  39.450  1.00 23.13           C  
ATOM   1742  O   TYR H 222      15.593  20.013  39.677  1.00 24.05           O  
ATOM   1743  N   MET H 223      17.571  19.051  39.180  1.00 20.98           N  
ATOM   1744  CA  MET H 223      16.968  17.745  39.146  1.00 21.46           C  
ATOM   1745  CB  MET H 223      17.428  16.897  37.944  1.00 21.18           C  
ATOM   1746  CG  MET H 223      16.730  17.287  36.632  1.00 28.19           C  
ATOM   1747  SD  MET H 223      17.143  18.927  35.954  1.00 41.00           S  
ATOM   1748  CE  MET H 223      18.777  18.467  35.315  1.00 34.32           C  
ATOM   1749  C   MET H 223      17.280  17.017  40.424  1.00 25.66           C  
ATOM   1750  O   MET H 223      18.402  16.562  40.644  1.00 22.99           O  
ATOM   1751  N   ASP H 224      16.275  16.950  41.327  1.00 19.35           N  
ATOM   1752  CA  ASP H 224      16.396  16.317  42.614  1.00 21.58           C  
ATOM   1753  CB  ASP H 224      15.364  16.799  43.661  1.00 28.02           C  
ATOM   1754  CG  ASP H 224      13.952  16.552  43.146  1.00 29.72           C  
ATOM   1755  OD1 ASP H 224      13.727  16.757  41.924  1.00 26.68           O  
ATOM   1756  OD2 ASP H 224      13.075  16.156  43.959  1.00 31.73           O1-
ATOM   1757  C   ASP H 224      16.366  14.824  42.569  1.00 25.15           C  
ATOM   1758  O   ASP H 224      17.168  14.193  43.261  1.00 28.91           O  
ATOM   1759  N   VAL H 225      15.455  14.198  41.788  1.00 33.74           N  
ATOM   1760  CA  VAL H 225      15.476  12.761  41.859  1.00 34.88           C  
ATOM   1761  CB  VAL H 225      14.164  12.180  42.304  1.00 36.54           C  
ATOM   1762  CG1 VAL H 225      14.257  10.646  42.268  1.00 39.25           C  
ATOM   1763  CG2 VAL H 225      13.828  12.750  43.690  1.00 34.80           C  
ATOM   1764  C   VAL H 225      15.756  12.221  40.494  1.00 36.26           C  
ATOM   1765  O   VAL H 225      15.115  12.604  39.517  1.00 33.49           O  
ATOM   1766  N   TRP H 226      16.704  11.268  40.406  1.00 37.59           N  
ATOM   1767  CA  TRP H 226      17.114  10.750  39.132  1.00 29.87           C  
ATOM   1768  CB  TRP H 226      18.641  10.818  38.947  1.00 26.99           C  
ATOM   1769  CG  TRP H 226      19.204  12.220  38.910  1.00 33.46           C  
ATOM   1770  CD2 TRP H 226      19.800  12.823  37.750  1.00 34.89           C  
ATOM   1771  CD1 TRP H 226      19.302  13.139  39.916  1.00 28.52           C  
ATOM   1772  NE1 TRP H 226      19.909  14.281  39.451  1.00 29.83           N  
ATOM   1773  CE2 TRP H 226      20.226  14.099  38.121  1.00 29.82           C  
ATOM   1774  CE3 TRP H 226      19.980  12.349  36.483  1.00 31.84           C  
ATOM   1775  CZ2 TRP H 226      20.840  14.925  37.222  1.00 31.66           C  
ATOM   1776  CZ3 TRP H 226      20.599  13.184  35.579  1.00 33.95           C  
ATOM   1777  CH2 TRP H 226      21.021  14.446  35.943  1.00 35.60           C  
ATOM   1778  C   TRP H 226      16.735   9.304  39.044  1.00 32.47           C  
ATOM   1779  O   TRP H 226      16.463   8.651  40.051  1.00 42.09           O  
ATOM   1780  N   GLY H 227      16.660   8.784  37.800  1.00 40.53           N  
ATOM   1781  CA  GLY H 227      16.398   7.392  37.570  1.00 34.86           C  
ATOM   1782  C   GLY H 227      17.731   6.702  37.569  1.00 39.08           C  
ATOM   1783  O   GLY H 227      18.759   7.322  37.833  1.00 36.98           O  
ATOM   1784  N   LYS H 228      17.724   5.375  37.330  1.00 36.12           N  
ATOM   1785  CA  LYS H 228      18.907   4.557  37.253  1.00 41.40           C  
ATOM   1786  CB  LYS H 228      18.611   3.055  37.395  1.00 43.98           C  
ATOM   1787  CG  LYS H 228      18.366   2.630  38.845  0.67 49.30           C  
ATOM   1788  CD  LYS H 228      17.108   3.228  39.478  0.67 51.58           C  
ATOM   1789  CE  LYS H 228      16.923   2.829  40.944  0.67 55.76           C  
ATOM   1790  NZ  LYS H 228      15.729   3.495  41.509  0.67 58.96           N1+
ATOM   1791  C   LYS H 228      19.655   4.772  35.969  1.00 37.57           C  
ATOM   1792  O   LYS H 228      20.876   4.635  35.932  1.00 37.82           O  
ATOM   1793  N   GLY H 229      18.938   5.072  34.870  1.00 34.64           N  
ATOM   1794  CA  GLY H 229      19.565   5.249  33.589  1.00 32.46           C  
ATOM   1795  C   GLY H 229      19.346   4.005  32.779  1.00 37.36           C  
ATOM   1796  O   GLY H 229      19.175   2.916  33.324  1.00 39.54           O  
ATOM   1797  N   THR H 230      19.322   4.152  31.437  1.00 35.87           N  
ATOM   1798  CA  THR H 230      19.175   3.029  30.552  1.00 35.67           C  
ATOM   1799  CB  THR H 230      17.819   2.942  29.907  1.00 37.27           C  
ATOM   1800  OG1 THR H 230      17.702   1.733  29.169  1.00 40.92           O  
ATOM   1801  CG2 THR H 230      17.617   4.156  28.983  1.00 37.55           C  
ATOM   1802  C   THR H 230      20.190   3.197  29.462  1.00 32.12           C  
ATOM   1803  O   THR H 230      20.359   4.291  28.928  1.00 31.22           O  
ATOM   1804  N   ALA H 231      20.884   2.107  29.075  1.00 35.09           N  
ATOM   1805  CA  ALA H 231      21.922   2.245  28.092  1.00 32.71           C  
ATOM   1806  CB  ALA H 231      23.068   1.233  28.265  1.00 35.94           C  
ATOM   1807  C   ALA H 231      21.350   2.039  26.728  1.00 35.15           C  
ATOM   1808  O   ALA H 231      20.628   1.075  26.474  1.00 32.80           O  
ATOM   1809  N   VAL H 232      21.661   2.972  25.805  1.00 33.79           N  
ATOM   1810  CA  VAL H 232      21.183   2.845  24.460  1.00 34.17           C  
ATOM   1811  CB  VAL H 232      20.282   3.967  24.032  1.00 37.14           C  
ATOM   1812  CG1 VAL H 232      19.973   3.798  22.535  1.00 37.48           C  
ATOM   1813  CG2 VAL H 232      19.027   3.960  24.924  1.00 34.16           C  
ATOM   1814  C   VAL H 232      22.366   2.847  23.546  1.00 35.94           C  
ATOM   1815  O   VAL H 232      23.248   3.701  23.641  1.00 35.04           O  
ATOM   1816  N   THR H 233      22.410   1.868  22.622  1.00 36.53           N  
ATOM   1817  CA  THR H 233      23.501   1.798  21.697  1.00 40.01           C  
ATOM   1818  CB  THR H 233      24.275   0.514  21.787  1.00 42.50           C  
ATOM   1819  OG1 THR H 233      24.787   0.339  23.099  1.00 44.43           O  
ATOM   1820  CG2 THR H 233      25.432   0.563  20.777  1.00 37.77           C  
ATOM   1821  C   THR H 233      22.922   1.857  20.322  1.00 43.54           C  
ATOM   1822  O   THR H 233      21.880   1.265  20.048  1.00 37.37           O  
ATOM   1823  N   VAL H 234      23.586   2.597  19.417  1.00 42.48           N  
ATOM   1824  CA  VAL H 234      23.105   2.680  18.072  1.00 40.04           C  
ATOM   1825  CB  VAL H 234      23.046   4.088  17.565  1.00 41.77           C  
ATOM   1826  CG1 VAL H 234      22.613   4.069  16.091  1.00 40.87           C  
ATOM   1827  CG2 VAL H 234      22.117   4.897  18.482  1.00 37.54           C  
ATOM   1828  C   VAL H 234      24.084   1.947  17.214  1.00 44.80           C  
ATOM   1829  O   VAL H 234      25.249   2.331  17.121  1.00 49.14           O  
ATOM   1830  N   SER H 235      23.636   0.856  16.563  1.00 40.57           N  
ATOM   1831  CA  SER H 235      24.530   0.134  15.707  1.00 41.80           C  
ATOM   1832  CB  SER H 235      25.387  -0.914  16.439  1.00 44.84           C  
ATOM   1833  OG  SER H 235      24.565  -1.947  16.961  1.00 47.23           O  
ATOM   1834  C   SER H 235      23.702  -0.593  14.701  1.00 47.85           C  
ATOM   1835  O   SER H 235      22.513  -0.823  14.910  1.00 45.10           O  
ATOM   1836  N   SER H 236      24.313  -0.967  13.562  1.00 47.99           N  
ATOM   1837  CA  SER H 236      23.558  -1.677  12.577  1.00 54.14           C  
ATOM   1838  CB  SER H 236      23.485  -0.956  11.218  1.00 58.10           C  
ATOM   1839  OG  SER H 236      24.785  -0.764  10.683  1.00 72.51           O  
ATOM   1840  C   SER H 236      24.199  -3.038  12.378  1.00 57.22           C  
ATOM   1841  O   SER H 236      23.441  -3.988  12.048  1.00 58.33           O  
ATOM   1842  OXT SER H 236      25.441  -3.152  12.558  1.00  0.00           O1-
TER    1843      SER H 236 
CONECT   88  613
CONECT  613   88
CONECT  958 1539
CONECT 1539  958
END
