# Supplementary material for: Fully automated antibody structure prediction using BIOVIA tools: Validation study
Source: PLoS One. 2017 May 18;12(5):e0177923. doi: 10.1371/journal.pone.0177923 (PMC5436848; doi:10.1371/journal.pone.0177923)
Supplement: S2 Dataset — Predicted structures using the Top5 framework method, Chothia CDR definition with canonical filtering and generating 50 models. These were used in the comparison against predictions using no filtering. (ZIP) [file pone.0177923.s004.zip › 4R4B_AB_FV_FinalModel.pdb]

REMARK   Accelrys Discovery Studio PDB file
REMARK   Created:  2015-04-10T08:53:04Z
SSBOND   1 CYS L   23    CYS L   88                                     
SSBOND   2 CYS H  128    CYS H  201                                     
ATOM      1  N   ASP L   1      24.976  32.349  26.061  1.00 46.55           N1+
ATOM      2  CA  ASP L   1      24.891  31.581  27.321  1.00 44.24           C  
ATOM      3  CB  ASP L   1      25.061  30.079  27.042  1.00 42.75           C  
ATOM      4  CG  ASP L   1      23.844  29.608  26.259  1.00 51.29           C  
ATOM      5  OD1 ASP L   1      22.731  30.143  26.509  1.00 58.55           O  
ATOM      6  OD2 ASP L   1      24.015  28.710  25.391  1.00 56.12           O1-
ATOM      7  C   ASP L   1      25.970  32.015  28.259  1.00 47.25           C  
ATOM      8  O   ASP L   1      26.848  32.797  27.897  1.00 51.72           O  
ATOM      9  N   ILE L   2      25.922  31.517  29.508  1.00 42.46           N  
ATOM     10  CA  ILE L   2      26.918  31.869  30.476  1.00 41.25           C  
ATOM     11  CB  ILE L   2      26.375  32.199  31.839  1.00 40.46           C  
ATOM     12  CG1 ILE L   2      25.506  33.468  31.774  1.00 36.80           C  
ATOM     13  CG2 ILE L   2      27.558  32.317  32.813  1.00 36.53           C  
ATOM     14  CD1 ILE L   2      24.710  33.734  33.051  1.00 46.43           C  
ATOM     15  C   ILE L   2      27.834  30.700  30.604  1.00 45.08           C  
ATOM     16  O   ILE L   2      27.395  29.551  30.660  1.00 44.36           O  
ATOM     17  N   GLN L   3      29.152  30.972  30.623  1.00 43.39           N  
ATOM     18  CA  GLN L   3      30.099  29.900  30.665  1.00 43.01           C  
ATOM     19  CB  GLN L   3      31.356  30.195  29.829  1.00 47.67           C  
ATOM     20  CG  GLN L   3      32.142  28.944  29.439  1.00 61.47           C  
ATOM     21  CD  GLN L   3      31.338  28.231  28.357  1.00 74.45           C  
ATOM     22  OE1 GLN L   3      30.114  28.139  28.435  1.00 75.13           O  
ATOM     23  NE2 GLN L   3      32.040  27.722  27.310  1.00 73.15           N  
ATOM     24  C   GLN L   3      30.511  29.697  32.087  1.00 44.90           C  
ATOM     25  O   GLN L   3      30.677  30.651  32.845  1.00 45.29           O  
ATOM     26  N   MET L   4      30.662  28.419  32.486  1.00 41.09           N  
ATOM     27  CA  MET L   4      31.045  28.083  33.827  1.00 40.04           C  
ATOM     28  CB  MET L   4      30.143  27.000  34.449  1.00 39.88           C  
ATOM     29  CG  MET L   4      28.669  27.390  34.598  1.00 39.92           C  
ATOM     30  SD  MET L   4      28.289  28.510  35.979  1.00 31.84           S  
ATOM     31  CE  MET L   4      28.960  30.000  35.195  1.00 31.31           C  
ATOM     32  C   MET L   4      32.412  27.478  33.745  1.00 42.17           C  
ATOM     33  O   MET L   4      32.637  26.538  32.984  1.00 42.73           O  
ATOM     34  N   THR L   5      33.369  28.004  34.534  1.00 40.87           N  
ATOM     35  CA  THR L   5      34.698  27.466  34.496  1.00 41.70           C  
ATOM     36  CB  THR L   5      35.738  28.511  34.203  1.00 44.69           C  
ATOM     37  OG1 THR L   5      35.462  29.137  32.959  1.00 48.08           O  
ATOM     38  CG2 THR L   5      37.122  27.844  34.156  1.00 41.08           C  
ATOM     39  C   THR L   5      34.994  26.896  35.851  1.00 42.23           C  
ATOM     40  O   THR L   5      34.897  27.592  36.860  1.00 41.65           O  
ATOM     41  N   GLN L   6      35.372  25.602  35.905  1.00 39.48           N  
ATOM     42  CA  GLN L   6      35.653  24.969  37.165  1.00 39.48           C  
ATOM     43  CB  GLN L   6      34.937  23.621  37.364  1.00 41.36           C  
ATOM     44  CG  GLN L   6      33.428  23.722  37.567  1.00 42.43           C  
ATOM     45  CD  GLN L   6      32.887  22.312  37.751  1.00 43.97           C  
ATOM     46  OE1 GLN L   6      32.196  21.786  36.880  1.00 42.41           O  
ATOM     47  NE2 GLN L   6      33.205  21.675  38.908  1.00 41.39           N  
ATOM     48  C   GLN L   6      37.112  24.648  37.235  1.00 40.80           C  
ATOM     49  O   GLN L   6      37.743  24.317  36.232  1.00 41.62           O  
ATOM     50  N   SER L   7      37.690  24.761  38.446  1.00 41.54           N  
ATOM     51  CA  SER L   7      39.069  24.410  38.636  1.00 42.83           C  
ATOM     52  CB  SER L   7      40.032  25.603  38.514  1.00 47.54           C  
ATOM     53  OG  SER L   7      39.777  26.549  39.542  1.00 54.54           O  
ATOM     54  C   SER L   7      39.191  23.865  40.023  1.00 45.25           C  
ATOM     55  O   SER L   7      38.439  24.251  40.916  1.00 45.22           O  
ATOM     56  N   PRO L   8      40.106  22.958  40.243  1.00 42.00           N  
ATOM     57  CA  PRO L   8      40.971  22.434  39.220  1.00 42.22           C  
ATOM     58  CD  PRO L   8      40.660  22.771  41.574  1.00 42.37           C  
ATOM     59  CB  PRO L   8      42.198  21.878  39.945  1.00 42.72           C  
ATOM     60  CG  PRO L   8      41.730  21.683  41.396  1.00 44.83           C  
ATOM     61  C   PRO L   8      40.241  21.388  38.444  1.00 43.11           C  
ATOM     62  O   PRO L   8      39.148  20.997  38.850  1.00 46.83           O  
ATOM     63  N   SER L   9      40.816  20.943  37.312  1.00 41.34           N  
ATOM     64  CA  SER L   9      40.209  19.926  36.509  1.00 41.34           C  
ATOM     65  CB  SER L   9      40.976  19.661  35.201  1.00 45.95           C  
ATOM     66  OG  SER L   9      40.924  20.808  34.366  1.00 65.33           O  
ATOM     67  C   SER L   9      40.175  18.651  37.292  1.00 44.04           C  
ATOM     68  O   SER L   9      39.188  17.920  37.245  1.00 43.96           O  
ATOM     69  N   PHE L  10      41.257  18.340  38.030  1.00 42.37           N  
ATOM     70  CA  PHE L  10      41.259  17.133  38.807  1.00 40.69           C  
ATOM     71  CB  PHE L  10      41.956  15.949  38.110  1.00 41.98           C  
ATOM     72  CG  PHE L  10      43.399  16.285  37.934  1.00  0.00           C  
ATOM     73  CD1 PHE L  10      44.314  15.989  38.918  1.00  0.00           C  
ATOM     74  CD2 PHE L  10      43.836  16.895  36.782  1.00  0.00           C  
ATOM     75  CE1 PHE L  10      45.643  16.299  38.755  1.00  0.00           C  
ATOM     76  CE2 PHE L  10      45.164  17.207  36.613  1.00  0.00           C  
ATOM     77  CZ  PHE L  10      46.071  16.909  37.601  1.00  0.00           C  
ATOM     78  C   PHE L  10      42.004  17.418  40.067  1.00 43.04           C  
ATOM     79  O   PHE L  10      42.745  18.395  40.156  1.00 42.66           O  
ATOM     80  N   VAL L  11      41.803  16.577  41.099  1.00 41.93           N  
ATOM     81  CA  VAL L  11      42.519  16.808  42.317  1.00 41.56           C  
ATOM     82  CB  VAL L  11      41.784  17.690  43.282  1.00 41.27           C  
ATOM     83  CG1 VAL L  11      40.483  16.985  43.701  1.00  0.00           C  
ATOM     84  CG2 VAL L  11      42.722  18.005  44.460  1.00  0.00           C  
ATOM     85  C   VAL L  11      42.732  15.495  42.991  1.00 42.60           C  
ATOM     86  O   VAL L  11      41.982  14.542  42.783  1.00 43.39           O  
ATOM     87  N   SER L  12      43.791  15.411  43.818  1.00 41.69           N  
ATOM     88  CA  SER L  12      44.044  14.190  44.519  1.00 41.15           C  
ATOM     89  CB  SER L  12      45.300  13.466  44.003  1.00 41.46           C  
ATOM     90  OG  SER L  12      45.421  12.193  44.617  1.00 47.19           O  
ATOM     91  C   SER L  12      44.262  14.559  45.952  1.00 43.92           C  
ATOM     92  O   SER L  12      45.062  15.444  46.255  1.00 43.78           O  
ATOM     93  N   ALA L  13      43.548  13.885  46.880  1.00 41.90           N  
ATOM     94  CA  ALA L  13      43.694  14.220  48.268  1.00 41.54           C  
ATOM     95  CB  ALA L  13      42.640  15.219  48.773  1.00 42.34           C  
ATOM     96  C   ALA L  13      43.547  12.973  49.082  1.00 42.33           C  
ATOM     97  O   ALA L  13      43.045  11.955  48.606  1.00 44.34           O  
ATOM     98  N   SER L  14      44.030  13.019  50.341  1.00 41.19           N  
ATOM     99  CA  SER L  14      43.946  11.893  51.224  1.00 41.61           C  
ATOM    100  CB  SER L  14      45.118  11.816  52.216  1.00 43.67           C  
ATOM    101  OG  SER L  14      46.337  11.651  51.505  1.00 51.43           O  
ATOM    102  C   SER L  14      42.671  11.988  52.004  1.00 43.88           C  
ATOM    103  O   SER L  14      42.027  13.034  52.051  1.00 44.68           O  
ATOM    104  N   VAL L  15      42.272  10.873  52.646  1.00 43.15           N  
ATOM    105  CA  VAL L  15      41.058  10.862  53.407  1.00 43.18           C  
ATOM    106  CB  VAL L  15      40.705   9.508  53.949  1.00 45.00           C  
ATOM    107  CG1 VAL L  15      39.501   9.658  54.892  1.00 46.35           C  
ATOM    108  CG2 VAL L  15      40.462   8.554  52.768  1.00 46.73           C  
ATOM    109  C   VAL L  15      41.243  11.753  54.588  1.00 44.83           C  
ATOM    110  O   VAL L  15      42.299  11.756  55.216  1.00 47.39           O  
ATOM    111  N   GLY L  16      40.203  12.548  54.910  1.00 44.60           N  
ATOM    112  CA  GLY L  16      40.247  13.383  56.074  1.00 42.94           C  
ATOM    113  C   GLY L  16      40.619  14.786  55.702  1.00 45.93           C  
ATOM    114  O   GLY L  16      40.447  15.703  56.504  1.00 48.06           O  
ATOM    115  N   ASP L  17      41.132  15.007  54.477  1.00 42.72           N  
ATOM    116  CA  ASP L  17      41.541  16.334  54.107  1.00 42.42           C  
ATOM    117  CB  ASP L  17      42.521  16.377  52.922  1.00 44.27           C  
ATOM    118  CG  ASP L  17      43.869  15.840  53.377  1.00 50.65           C  
ATOM    119  OD1 ASP L  17      44.042  15.635  54.607  1.00 52.92           O  
ATOM    120  OD2 ASP L  17      44.746  15.636  52.498  1.00 55.75           O1-
ATOM    121  C   ASP L  17      40.342  17.127  53.699  1.00 45.10           C  
ATOM    122  O   ASP L  17      39.273  16.577  53.439  1.00 44.44           O  
ATOM    123  N   ARG L  18      40.500  18.465  53.641  1.00 43.60           N  
ATOM    124  CA  ARG L  18      39.415  19.301  53.224  1.00 44.27           C  
ATOM    125  CB  ARG L  18      39.276  20.592  54.049  1.00 44.70           C  
ATOM    126  CG  ARG L  18      38.039  21.413  53.679  1.00 58.26           C  
ATOM    127  CD  ARG L  18      37.744  22.560  54.647  1.00 55.97           C  
ATOM    128  NE  ARG L  18      38.864  23.534  54.544  1.00 58.37           N  
ATOM    129  CZ  ARG L  18      38.593  24.866  54.440  1.00 71.12           C  
ATOM    130  NH1 ARG L  18      37.300  25.304  54.407  1.00 70.41           N1+
ATOM    131  NH2 ARG L  18      39.619  25.761  54.366  1.00 69.88           N  
ATOM    132  C   ARG L  18      39.688  19.668  51.801  1.00 44.84           C  
ATOM    133  O   ARG L  18      40.783  20.117  51.463  1.00 46.27           O  
ATOM    134  N   VAL L  19      38.689  19.466  50.916  1.00 42.18           N  
ATOM    135  CA  VAL L  19      38.883  19.733  49.520  1.00 40.08           C  
ATOM    136  CB  VAL L  19      38.492  18.571  48.648  1.00 42.23           C  
ATOM    137  CG1 VAL L  19      38.731  18.952  47.180  1.00 45.10           C  
ATOM    138  CG2 VAL L  19      39.266  17.325  49.090  1.00 46.65           C  
ATOM    139  C   VAL L  19      37.981  20.865  49.153  1.00 40.87           C  
ATOM    140  O   VAL L  19      36.857  20.960  49.641  1.00 40.49           O  
ATOM    141  N   THR L  20      38.469  21.774  48.294  1.00 40.76           N  
ATOM    142  CA  THR L  20      37.640  22.872  47.909  1.00 40.75           C  
ATOM    143  CB  THR L  20      38.098  24.163  48.526  1.00 44.19           C  
ATOM    144  OG1 THR L  20      37.116  25.171  48.364  1.00 48.05           O  
ATOM    145  CG2 THR L  20      39.423  24.591  47.883  1.00 41.73           C  
ATOM    146  C   THR L  20      37.677  22.972  46.411  1.00 40.49           C  
ATOM    147  O   THR L  20      38.744  22.936  45.801  1.00 44.81           O  
ATOM    148  N   ILE L  21      36.490  23.084  45.777  1.00 37.78           N  
ATOM    149  CA  ILE L  21      36.408  23.172  44.345  1.00 38.01           C  
ATOM    150  CB  ILE L  21      35.570  22.084  43.737  1.00 39.29           C  
ATOM    151  CG1 ILE L  21      36.174  20.710  44.063  1.00 44.23           C  
ATOM    152  CG2 ILE L  21      35.440  22.351  42.226  1.00 44.86           C  
ATOM    153  CD1 ILE L  21      35.248  19.540  43.736  1.00 40.01           C  
ATOM    154  C   ILE L  21      35.760  24.484  44.018  1.00 39.99           C  
ATOM    155  O   ILE L  21      34.821  24.906  44.692  1.00 40.62           O  
ATOM    156  N   THR L  22      36.254  25.174  42.968  1.00 36.62           N  
ATOM    157  CA  THR L  22      35.716  26.467  42.646  1.00 36.94           C  
ATOM    158  CB  THR L  22      36.759  27.542  42.553  1.00 42.28           C  
ATOM    159  OG1 THR L  22      37.702  27.220  41.542  1.00 47.23           O  
ATOM    160  CG2 THR L  22      37.461  27.680  43.913  1.00 49.76           C  
ATOM    161  C   THR L  22      35.028  26.413  41.316  1.00 39.97           C  
ATOM    162  O   THR L  22      35.342  25.585  40.462  1.00 40.34           O  
ATOM    163  N   CYS L  23      34.025  27.297  41.142  1.00 38.21           N  
ATOM    164  CA  CYS L  23      33.291  27.406  39.914  1.00 36.65           C  
ATOM    165  CB  CYS L  23      31.901  26.718  40.009  1.00 37.18           C  
ATOM    166  SG  CYS L  23      30.890  26.798  38.497  1.00 38.28           S  
ATOM    167  C   CYS L  23      33.121  28.879  39.669  1.00 40.48           C  
ATOM    168  O   CYS L  23      32.573  29.596  40.506  1.00 38.59           O  
ATOM    169  N   ARG L  24      33.606  29.379  38.511  1.00 37.69           N  
ATOM    170  CA  ARG L  24      33.514  30.791  38.253  1.00 38.76           C  
ATOM    171  CB  ARG L  24      34.877  31.447  37.977  1.00 44.54           C  
ATOM    172  CG  ARG L  24      34.822  32.975  37.961  1.00 57.44           C  
ATOM    173  CD  ARG L  24      36.196  33.643  37.906  1.00 65.19           C  
ATOM    174  NE  ARG L  24      36.870  33.377  39.208  1.00 76.11           N  
ATOM    175  CZ  ARG L  24      36.628  34.199  40.270  1.00 96.34           C  
ATOM    176  NH1 ARG L  24      35.766  35.247  40.136  1.00 77.34           N1+
ATOM    177  NH2 ARG L  24      37.242  33.969  41.468  1.00 85.70           N  
ATOM    178  C   ARG L  24      32.622  30.996  37.065  1.00 42.13           C  
ATOM    179  O   ARG L  24      32.661  30.227  36.105  1.00 42.82           O  
ATOM    180  N   ALA L  25      31.786  32.058  37.109  1.00 39.27           N  
ATOM    181  CA  ALA L  25      30.839  32.311  36.059  1.00 40.58           C  
ATOM    182  CB  ALA L  25      29.414  32.570  36.576  1.00 38.08           C  
ATOM    183  C   ALA L  25      31.254  33.525  35.288  1.00 43.63           C  
ATOM    184  O   ALA L  25      31.833  34.465  35.828  1.00 46.40           O  
ATOM    185  N   SER L  26      30.946  33.527  33.973  1.00 38.28           N  
ATOM    186  CA  SER L  26      31.305  34.618  33.112  1.00 39.83           C  
ATOM    187  CB  SER L  26      31.022  34.335  31.624  1.00 40.18           C  
ATOM    188  OG  SER L  26      29.626  34.233  31.388  1.00 40.19           O  
ATOM    189  C   SER L  26      30.554  35.855  33.514  1.00 42.16           C  
ATOM    190  O   SER L  26      31.068  36.967  33.389  1.00 43.58           O  
ATOM    191  N   GLN L  27      29.303  35.695  33.988  1.00 38.56           N  
ATOM    192  CA  GLN L  27      28.547  36.833  34.432  1.00 37.67           C  
ATOM    193  CB  GLN L  27      27.487  37.323  33.432  1.00 38.16           C  
ATOM    194  CG  GLN L  27      26.375  36.316  33.153  1.00 46.94           C  
ATOM    195  CD  GLN L  27      25.398  36.979  32.196  1.00 54.39           C  
ATOM    196  OE1 GLN L  27      24.277  37.321  32.570  1.00 56.90           O  
ATOM    197  NE2 GLN L  27      25.836  37.178  30.924  1.00 55.29           N  
ATOM    198  C   GLN L  27      27.857  36.443  35.701  1.00 41.25           C  
ATOM    199  O   GLN L  27      27.738  35.258  36.007  1.00 43.81           O  
ATOM    200  N   GLY L  28      27.387  37.444  36.477  1.00 36.53           N  
ATOM    201  CA  GLY L  28      26.788  37.176  37.757  1.00 40.41           C  
ATOM    202  C   GLY L  28      25.569  36.337  37.571  1.00 39.23           C  
ATOM    203  O   GLY L  28      24.736  36.608  36.710  1.00 41.30           O  
ATOM    204  N   ILE L  29      25.450  35.264  38.376  1.00 37.53           N  
ATOM    205  CA  ILE L  29      24.286  34.436  38.275  1.00 39.50           C  
ATOM    206  CB  ILE L  29      24.631  33.029  37.879  1.00 35.18           C  
ATOM    207  CG1 ILE L  29      25.527  32.388  38.956  1.00 32.17           C  
ATOM    208  CG2 ILE L  29      25.277  33.060  36.483  1.00 34.21           C  
ATOM    209  CD1 ILE L  29      25.734  30.882  38.787  1.00 35.79           C  
ATOM    210  C   ILE L  29      23.635  34.364  39.614  1.00 39.94           C  
ATOM    211  O   ILE L  29      23.062  33.328  39.949  1.00 39.95           O  
ATOM    212  N   SER L  30      23.660  35.473  40.387  1.00 40.99           N  
ATOM    213  CA  SER L  30      23.024  35.479  41.674  1.00 41.94           C  
ATOM    214  CB  SER L  30      21.481  35.559  41.599  1.00 41.59           C  
ATOM    215  OG  SER L  30      20.941  34.507  40.814  1.00 45.78           O  
ATOM    216  C   SER L  30      23.465  34.276  42.456  1.00 41.87           C  
ATOM    217  O   SER L  30      24.613  33.850  42.362  1.00 47.06           O  
ATOM    218  N   SER L  31      22.574  33.765  43.323  1.00 37.86           N  
ATOM    219  CA  SER L  31      22.816  32.581  44.098  1.00 39.03           C  
ATOM    220  CB  SER L  31      22.051  32.598  45.429  1.00 41.39           C  
ATOM    221  OG  SER L  31      22.472  33.709  46.207  1.00 45.89           O  
ATOM    222  C   SER L  31      22.402  31.338  43.357  1.00 37.91           C  
ATOM    223  O   SER L  31      22.486  30.244  43.914  1.00 37.69           O  
ATOM    224  N   TYR L  32      21.945  31.434  42.088  1.00 38.68           N  
ATOM    225  CA  TYR L  32      21.384  30.240  41.519  1.00 37.04           C  
ATOM    226  CB  TYR L  32      20.245  30.519  40.521  1.00 36.44           C  
ATOM    227  CG  TYR L  32      19.153  31.077  41.368  1.00 40.49           C  
ATOM    228  CD1 TYR L  32      19.138  32.409  41.717  1.00 39.56           C  
ATOM    229  CD2 TYR L  32      18.147  30.264  41.834  1.00 42.99           C  
ATOM    230  CE1 TYR L  32      18.137  32.927  42.507  1.00 37.12           C  
ATOM    231  CE2 TYR L  32      17.143  30.775  42.623  1.00 42.45           C  
ATOM    232  CZ  TYR L  32      17.136  32.106  42.962  1.00 39.72           C  
ATOM    233  OH  TYR L  32      16.105  32.624  43.774  1.00 43.12           O  
ATOM    234  C   TYR L  32      22.433  29.385  40.895  1.00 35.93           C  
ATOM    235  O   TYR L  32      22.691  29.393  39.692  1.00 35.49           O  
ATOM    236  N   LEU L  33      23.044  28.563  41.758  1.00 31.51           N  
ATOM    237  CA  LEU L  33      24.082  27.650  41.353  1.00 31.26           C  
ATOM    238  CB  LEU L  33      25.490  28.101  41.776  1.00 32.53           C  
ATOM    239  CG  LEU L  33      26.597  27.122  41.346  1.00 35.00           C  
ATOM    240  CD1 LEU L  33      26.890  27.226  39.842  1.00 34.04           C  
ATOM    241  CD2 LEU L  33      27.850  27.250  42.222  1.00 32.60           C  
ATOM    242  C   LEU L  33      23.868  26.350  42.074  1.00 33.29           C  
ATOM    243  O   LEU L  33      23.604  26.348  43.275  1.00 32.74           O  
ATOM    244  N   ALA L  34      24.015  25.207  41.362  1.00 30.58           N  
ATOM    245  CA  ALA L  34      23.813  23.912  41.964  1.00 31.40           C  
ATOM    246  CB  ALA L  34      22.652  23.128  41.338  1.00 19.97           C  
ATOM    247  C   ALA L  34      25.042  23.064  41.775  1.00 32.00           C  
ATOM    248  O   ALA L  34      25.795  23.236  40.817  1.00 33.93           O  
ATOM    249  N   TRP L  35      25.279  22.120  42.713  1.00 30.46           N  
ATOM    250  CA  TRP L  35      26.406  21.228  42.628  1.00 29.45           C  
ATOM    251  CB  TRP L  35      27.366  21.334  43.826  1.00 30.38           C  
ATOM    252  CG  TRP L  35      28.145  22.628  43.856  1.00 30.94           C  
ATOM    253  CD2 TRP L  35      29.389  22.831  43.167  1.00 31.69           C  
ATOM    254  CD1 TRP L  35      27.858  23.802  44.490  1.00 32.42           C  
ATOM    255  NE1 TRP L  35      28.848  24.723  44.240  1.00 32.18           N  
ATOM    256  CE2 TRP L  35      29.796  24.140  43.427  1.00 33.31           C  
ATOM    257  CE3 TRP L  35      30.131  21.998  42.380  1.00 30.45           C  
ATOM    258  CZ2 TRP L  35      30.956  24.634  42.903  1.00 33.23           C  
ATOM    259  CZ3 TRP L  35      31.301  22.499  41.853  1.00 31.85           C  
ATOM    260  CH2 TRP L  35      31.705  23.793  42.109  1.00 32.62           C  
ATOM    261  C   TRP L  35      25.904  19.813  42.559  1.00 31.44           C  
ATOM    262  O   TRP L  35      24.959  19.436  43.249  1.00 31.59           O  
ATOM    263  N   TYR L  36      26.556  18.985  41.713  1.00 30.21           N  
ATOM    264  CA  TYR L  36      26.175  17.609  41.518  1.00 29.91           C  
ATOM    265  CB  TYR L  36      25.789  17.255  40.078  1.00 31.73           C  
ATOM    266  CG  TYR L  36      24.615  18.029  39.613  1.00 30.23           C  
ATOM    267  CD1 TYR L  36      23.334  17.610  39.880  1.00 31.52           C  
ATOM    268  CD2 TYR L  36      24.814  19.177  38.888  1.00 28.24           C  
ATOM    269  CE1 TYR L  36      22.259  18.329  39.420  1.00 28.91           C  
ATOM    270  CE2 TYR L  36      23.744  19.898  38.427  1.00 29.62           C  
ATOM    271  CZ  TYR L  36      22.472  19.471  38.692  1.00 30.97           C  
ATOM    272  OH  TYR L  36      21.386  20.213  38.206  1.00 33.81           O  
ATOM    273  C   TYR L  36      27.385  16.741  41.713  1.00 32.33           C  
ATOM    274  O   TYR L  36      28.523  17.176  41.537  1.00 33.72           O  
ATOM    275  N   GLN L  37      27.143  15.465  42.074  1.00 30.95           N  
ATOM    276  CA  GLN L  37      28.188  14.490  42.229  1.00 30.31           C  
ATOM    277  CB  GLN L  37      28.201  13.834  43.621  1.00 31.29           C  
ATOM    278  CG  GLN L  37      29.304  12.789  43.796  1.00 34.47           C  
ATOM    279  CD  GLN L  37      29.064  12.065  45.114  1.00 37.08           C  
ATOM    280  OE1 GLN L  37      28.044  11.404  45.297  1.00 39.99           O  
ATOM    281  NE2 GLN L  37      30.029  12.191  46.063  1.00 37.03           N  
ATOM    282  C   GLN L  37      27.893  13.387  41.257  1.00 31.98           C  
ATOM    283  O   GLN L  37      26.745  12.958  41.136  1.00 36.38           O  
ATOM    284  N   GLN L  38      28.917  12.904  40.520  1.00 31.75           N  
ATOM    285  CA  GLN L  38      28.668  11.844  39.584  1.00 34.17           C  
ATOM    286  CB  GLN L  38      28.748  12.290  38.109  1.00 32.93           C  
ATOM    287  CG  GLN L  38      28.480  11.155  37.116  1.00 34.96           C  
ATOM    288  CD  GLN L  38      28.562  11.708  35.698  1.00 39.35           C  
ATOM    289  OE1 GLN L  38      29.451  12.492  35.369  1.00 40.90           O  
ATOM    290  NE2 GLN L  38      27.607  11.287  34.827  1.00 36.29           N  
ATOM    291  C   GLN L  38      29.702  10.777  39.779  1.00 36.49           C  
ATOM    292  O   GLN L  38      30.898  11.053  39.855  1.00 36.84           O  
ATOM    293  N   LYS L  39      29.251   9.510  39.867  1.00 35.90           N  
ATOM    294  CA  LYS L  39      30.137   8.389  40.006  1.00 37.45           C  
ATOM    295  CB  LYS L  39      29.645   7.355  41.035  1.00 39.90           C  
ATOM    296  CG  LYS L  39      29.637   7.902  42.467  1.00 42.45           C  
ATOM    297  CD  LYS L  39      28.822   7.058  43.449  1.00 43.28           C  
ATOM    298  CE  LYS L  39      28.870   7.579  44.887  1.00 48.80           C  
ATOM    299  NZ  LYS L  39      30.180   7.261  45.498  1.00 54.62           N1+
ATOM    300  C   LYS L  39      30.175   7.739  38.660  1.00 40.53           C  
ATOM    301  O   LYS L  39      29.273   7.937  37.848  1.00 40.16           O  
ATOM    302  N   PRO L  40      31.183   6.968  38.375  1.00 40.30           N  
ATOM    303  CA  PRO L  40      31.261   6.409  37.059  1.00 40.59           C  
ATOM    304  CD  PRO L  40      32.497   7.152  38.972  1.00 43.73           C  
ATOM    305  CB  PRO L  40      32.641   5.762  36.972  1.00 40.81           C  
ATOM    306  CG  PRO L  40      33.494   6.624  37.927  1.00 45.53           C  
ATOM    307  C   PRO L  40      30.109   5.509  36.756  1.00 42.98           C  
ATOM    308  O   PRO L  40      29.783   4.655  37.579  1.00 42.89           O  
ATOM    309  N   GLY L  41      29.476   5.698  35.580  1.00 42.46           N  
ATOM    310  CA  GLY L  41      28.404   4.854  35.136  1.00 43.53           C  
ATOM    311  C   GLY L  41      27.103   5.239  35.779  1.00 46.99           C  
ATOM    312  O   GLY L  41      26.086   4.588  35.539  1.00 47.00           O  
ATOM    313  N   LYS L  42      27.073   6.310  36.599  1.00 44.58           N  
ATOM    314  CA  LYS L  42      25.840   6.646  37.261  1.00 41.28           C  
ATOM    315  CB  LYS L  42      25.947   6.665  38.797  1.00 43.52           C  
ATOM    316  CG  LYS L  42      26.333   5.323  39.424  1.00 49.06           C  
ATOM    317  CD  LYS L  42      25.313   4.204  39.216  1.00 50.82           C  
ATOM    318  CE  LYS L  42      25.815   2.834  39.678  1.00 61.71           C  
ATOM    319  NZ  LYS L  42      25.998   2.827  41.147  1.00 70.73           N1+
ATOM    320  C   LYS L  42      25.447   8.035  36.862  1.00 40.17           C  
ATOM    321  O   LYS L  42      26.261   8.810  36.367  1.00 41.43           O  
ATOM    322  N   ALA L  43      24.156   8.371  37.064  1.00 36.00           N  
ATOM    323  CA  ALA L  43      23.653   9.679  36.755  1.00 36.57           C  
ATOM    324  CB  ALA L  43      22.119   9.751  36.720  1.00 36.14           C  
ATOM    325  C   ALA L  43      24.130  10.626  37.818  1.00 35.91           C  
ATOM    326  O   ALA L  43      24.495  10.213  38.917  1.00 36.50           O  
ATOM    327  N   PRO L  44      24.144  11.900  37.514  1.00 33.95           N  
ATOM    328  CA  PRO L  44      24.577  12.880  38.476  1.00 31.69           C  
ATOM    329  CD  PRO L  44      24.335  12.348  36.145  1.00 32.84           C  
ATOM    330  CB  PRO L  44      24.711  14.185  37.699  1.00 31.98           C  
ATOM    331  CG  PRO L  44      25.011  13.724  36.261  1.00 34.56           C  
ATOM    332  C   PRO L  44      23.581  12.942  39.596  1.00 32.41           C  
ATOM    333  O   PRO L  44      22.414  12.623  39.370  1.00 35.76           O  
ATOM    334  N   LYS L  45      24.024  13.328  40.809  1.00 30.89           N  
ATOM    335  CA  LYS L  45      23.176  13.383  41.972  1.00 30.47           C  
ATOM    336  CB  LYS L  45      23.604  12.291  42.979  1.00 34.39           C  
ATOM    337  CG  LYS L  45      22.956  12.266  44.365  1.00 38.79           C  
ATOM    338  CD  LYS L  45      23.496  13.327  45.321  1.00 41.35           C  
ATOM    339  CE  LYS L  45      23.217  13.013  46.793  1.00 50.69           C  
ATOM    340  NZ  LYS L  45      24.234  12.069  47.312  1.00 56.21           N1+
ATOM    341  C   LYS L  45      23.303  14.760  42.565  1.00 32.06           C  
ATOM    342  O   LYS L  45      24.408  15.281  42.692  1.00 33.30           O  
ATOM    343  N   LEU L  46      22.164  15.383  42.950  1.00 31.09           N  
ATOM    344  CA  LEU L  46      22.172  16.751  43.408  1.00 30.80           C  
ATOM    345  CB  LEU L  46      20.809  17.439  43.203  1.00 28.58           C  
ATOM    346  CG  LEU L  46      20.754  18.909  43.653  1.00 31.18           C  
ATOM    347  CD1 LEU L  46      21.674  19.793  42.799  1.00 20.89           C  
ATOM    348  CD2 LEU L  46      19.306  19.421  43.680  1.00 22.01           C  
ATOM    349  C   LEU L  46      22.553  16.835  44.862  1.00 32.64           C  
ATOM    350  O   LEU L  46      21.907  16.227  45.713  1.00 36.14           O  
ATOM    351  N   VAL L  47      23.723  17.464  45.148  1.00 29.89           N  
ATOM    352  CA  VAL L  47      24.216  17.729  46.480  1.00 29.14           C  
ATOM    353  CB  VAL L  47      25.714  17.783  46.527  1.00 30.54           C  
ATOM    354  CG1 VAL L  47      26.147  18.147  47.957  1.00  0.00           C  
ATOM    355  CG2 VAL L  47      26.267  16.437  46.029  1.00  0.00           C  
ATOM    356  C   VAL L  47      23.723  19.018  47.078  1.00 31.45           C  
ATOM    357  O   VAL L  47      23.196  19.042  48.190  1.00 33.35           O  
ATOM    358  N   ILE L  48      23.900  20.145  46.351  1.00 28.71           N  
ATOM    359  CA  ILE L  48      23.578  21.435  46.901  1.00 28.04           C  
ATOM    360  CB  ILE L  48      24.800  22.202  47.312  1.00 29.80           C  
ATOM    361  CG1 ILE L  48      25.525  21.458  48.446  1.00 31.38           C  
ATOM    362  CG2 ILE L  48      24.385  23.639  47.664  1.00 30.32           C  
ATOM    363  CD1 ILE L  48      26.919  22.001  48.749  1.00 35.58           C  
ATOM    364  C   ILE L  48      22.884  22.243  45.852  1.00 29.83           C  
ATOM    365  O   ILE L  48      23.250  22.169  44.683  1.00 30.99           O  
ATOM    366  N   TYR L  49      21.863  23.038  46.253  1.00 27.04           N  
ATOM    367  CA  TYR L  49      21.155  23.872  45.323  1.00 27.93           C  
ATOM    368  CB  TYR L  49      19.734  23.378  44.967  1.00 29.16           C  
ATOM    369  CG  TYR L  49      18.883  23.285  46.186  1.00 29.58           C  
ATOM    370  CD1 TYR L  49      19.060  22.253  47.080  1.00 29.67           C  
ATOM    371  CD2 TYR L  49      17.886  24.207  46.420  1.00 29.64           C  
ATOM    372  CE1 TYR L  49      18.273  22.157  48.202  1.00 29.66           C  
ATOM    373  CE2 TYR L  49      17.095  24.116  47.540  1.00 29.86           C  
ATOM    374  CZ  TYR L  49      17.291  23.090  48.433  1.00 32.66           C  
ATOM    375  OH  TYR L  49      16.487  22.988  49.586  1.00 36.31           O  
ATOM    376  C   TYR L  49      21.079  25.257  45.890  1.00 29.78           C  
ATOM    377  O   TYR L  49      21.270  25.455  47.088  1.00 32.15           O  
ATOM    378  N   ALA L  50      20.876  26.303  45.047  1.00 44.85           N  
ATOM    379  CA  ALA L  50      20.826  27.672  45.521  1.00 40.32           C  
ATOM    380  CB  ALA L  50      19.702  27.907  46.547  1.00 37.26           C  
ATOM    381  C   ALA L  50      22.132  28.068  46.153  1.00 38.43           C  
ATOM    382  O   ALA L  50      22.175  28.880  47.077  1.00 44.56           O  
ATOM    383  N   ALA L  51      23.239  27.489  45.668  1.00 38.29           N  
ATOM    384  CA  ALA L  51      24.576  27.838  46.060  1.00 43.31           C  
ATOM    385  CB  ALA L  51      24.820  29.357  46.017  1.00 41.25           C  
ATOM    386  C   ALA L  51      24.918  27.366  47.446  1.00 43.13           C  
ATOM    387  O   ALA L  51      26.081  27.045  47.689  1.00 37.11           O  
ATOM    388  N   SER L  52      23.945  27.219  48.376  1.00 39.21           N  
ATOM    389  CA  SER L  52      24.393  26.850  49.694  1.00 43.81           C  
ATOM    390  CB  SER L  52      24.629  28.070  50.601  1.00 48.20           C  
ATOM    391  OG  SER L  52      23.400  28.729  50.866  1.00 52.04           O  
ATOM    392  C   SER L  52      23.422  25.951  50.424  1.00 43.16           C  
ATOM    393  O   SER L  52      23.709  25.565  51.557  1.00 44.96           O  
ATOM    394  N   THR L  53      22.277  25.544  49.828  1.00 30.50           N  
ATOM    395  CA  THR L  53      21.386  24.722  50.595  1.00 30.25           C  
ATOM    396  CB  THR L  53      19.946  25.139  50.510  1.00 35.03           C  
ATOM    397  OG1 THR L  53      19.155  24.362  51.396  1.00 41.72           O  
ATOM    398  CG2 THR L  53      19.454  24.983  49.073  1.00 29.36           C  
ATOM    399  C   THR L  53      21.548  23.288  50.188  1.00 33.49           C  
ATOM    400  O   THR L  53      21.483  22.941  49.009  1.00 33.67           O  
ATOM    401  N   LEU L  54      21.799  22.418  51.196  1.00 32.37           N  
ATOM    402  CA  LEU L  54      22.023  21.012  50.978  1.00 33.56           C  
ATOM    403  CB  LEU L  54      22.655  20.238  52.159  1.00 36.42           C  
ATOM    404  CG  LEU L  54      24.165  20.430  52.391  1.00 38.67           C  
ATOM    405  CD1 LEU L  54      24.507  21.866  52.799  1.00 37.92           C  
ATOM    406  CD2 LEU L  54      24.699  19.396  53.398  1.00 46.05           C  
ATOM    407  C   LEU L  54      20.737  20.306  50.714  1.00 36.26           C  
ATOM    408  O   LEU L  54      19.696  20.622  51.288  1.00 37.72           O  
ATOM    409  N   GLN L  55      20.810  19.291  49.831  1.00 32.93           N  
ATOM    410  CA  GLN L  55      19.681  18.473  49.518  1.00 32.48           C  
ATOM    411  CB  GLN L  55      19.850  17.641  48.246  1.00 33.23           C  
ATOM    412  CG  GLN L  55      18.622  16.787  47.957  1.00 47.37           C  
ATOM    413  CD  GLN L  55      18.910  15.998  46.702  1.00 56.62           C  
ATOM    414  OE1 GLN L  55      19.090  16.568  45.627  1.00 55.08           O  
ATOM    415  NE2 GLN L  55      18.966  14.648  46.833  1.00 44.65           N  
ATOM    416  C   GLN L  55      19.509  17.526  50.656  1.00 35.08           C  
ATOM    417  O   GLN L  55      20.416  17.338  51.464  1.00 37.07           O  
ATOM    418  N   SER L  56      18.318  16.913  50.761  1.00 34.98           N  
ATOM    419  CA  SER L  56      18.075  16.036  51.871  1.00 36.08           C  
ATOM    420  CB  SER L  56      16.596  15.632  52.004  1.00 40.03           C  
ATOM    421  OG  SER L  56      16.421  14.771  53.120  1.00 64.56           O  
ATOM    422  C   SER L  56      18.892  14.785  51.742  1.00 38.25           C  
ATOM    423  O   SER L  56      19.037  14.223  50.658  1.00 37.62           O  
ATOM    424  N   GLY L  57      19.461  14.325  52.875  1.00 38.43           N  
ATOM    425  CA  GLY L  57      20.187  13.085  52.917  1.00 40.23           C  
ATOM    426  C   GLY L  57      21.644  13.311  52.652  1.00 40.87           C  
ATOM    427  O   GLY L  57      22.455  12.415  52.878  1.00 44.00           O  
ATOM    428  N   VAL L  58      22.021  14.512  52.176  1.00 38.51           N  
ATOM    429  CA  VAL L  58      23.408  14.761  51.889  1.00 35.86           C  
ATOM    430  CB  VAL L  58      23.621  15.985  51.038  1.00 35.81           C  
ATOM    431  CG1 VAL L  58      25.128  16.195  50.825  1.00 35.39           C  
ATOM    432  CG2 VAL L  58      22.842  15.810  49.726  1.00 34.10           C  
ATOM    433  C   VAL L  58      24.109  14.965  53.197  1.00 37.18           C  
ATOM    434  O   VAL L  58      23.560  15.557  54.124  1.00 37.52           O  
ATOM    435  N   PRO L  59      25.320  14.476  53.289  1.00 35.00           N  
ATOM    436  CA  PRO L  59      26.073  14.592  54.513  1.00 35.85           C  
ATOM    437  CD  PRO L  59      25.693  13.288  52.536  1.00 36.52           C  
ATOM    438  CB  PRO L  59      27.248  13.629  54.371  1.00 37.32           C  
ATOM    439  CG  PRO L  59      26.719  12.549  53.410  1.00 39.03           C  
ATOM    440  C   PRO L  59      26.493  16.008  54.766  1.00 39.30           C  
ATOM    441  O   PRO L  59      26.637  16.770  53.814  1.00 37.04           O  
ATOM    442  N   SER L  60      26.705  16.366  56.047  1.00 37.06           N  
ATOM    443  CA  SER L  60      27.048  17.698  56.468  1.00 37.89           C  
ATOM    444  CB  SER L  60      27.011  17.859  57.995  1.00 40.36           C  
ATOM    445  OG  SER L  60      25.690  17.653  58.473  1.00 50.65           O  
ATOM    446  C   SER L  60      28.431  18.060  56.024  1.00 39.35           C  
ATOM    447  O   SER L  60      28.801  19.233  56.040  1.00 39.91           O  
ATOM    448  N   ARG L  61      29.244  17.070  55.622  1.00 37.23           N  
ATOM    449  CA  ARG L  61      30.594  17.355  55.228  1.00 34.84           C  
ATOM    450  CB  ARG L  61      31.441  16.092  54.958  1.00 34.71           C  
ATOM    451  CG  ARG L  61      30.895  15.131  53.902  1.00 40.16           C  
ATOM    452  CD  ARG L  61      31.735  13.854  53.779  1.00 41.07           C  
ATOM    453  NE  ARG L  61      31.044  12.936  52.831  1.00 42.05           N  
ATOM    454  CZ  ARG L  61      30.451  11.790  53.278  1.00 44.56           C  
ATOM    455  NH1 ARG L  61      30.533  11.437  54.593  1.00 42.20           N1+
ATOM    456  NH2 ARG L  61      29.786  10.985  52.402  1.00 41.26           N  
ATOM    457  C   ARG L  61      30.581  18.244  54.018  1.00 36.15           C  
ATOM    458  O   ARG L  61      31.516  19.020  53.820  1.00 37.86           O  
ATOM    459  N   PHE L  62      29.538  18.132  53.164  1.00 33.20           N  
ATOM    460  CA  PHE L  62      29.447  18.933  51.973  1.00 32.31           C  
ATOM    461  CB  PHE L  62      28.530  18.322  50.901  1.00 31.90           C  
ATOM    462  CG  PHE L  62      29.092  17.000  50.502  1.00 33.79           C  
ATOM    463  CD1 PHE L  62      30.140  16.920  49.616  1.00 32.71           C  
ATOM    464  CD2 PHE L  62      28.564  15.836  51.006  1.00 33.66           C  
ATOM    465  CE1 PHE L  62      30.652  15.699  49.248  1.00 34.57           C  
ATOM    466  CE2 PHE L  62      29.072  14.611  50.642  1.00 34.92           C  
ATOM    467  CZ  PHE L  62      30.121  14.540  49.759  1.00 32.40           C  
ATOM    468  C   PHE L  62      28.868  20.277  52.308  1.00 35.47           C  
ATOM    469  O   PHE L  62      27.941  20.389  53.111  1.00 38.45           O  
ATOM    470  N   SER L  63      29.408  21.342  51.677  1.00 32.82           N  
ATOM    471  CA  SER L  63      28.929  22.673  51.928  1.00 33.77           C  
ATOM    472  CB  SER L  63      29.678  23.352  53.086  1.00 35.03           C  
ATOM    473  OG  SER L  63      29.178  24.660  53.304  1.00 42.79           O  
ATOM    474  C   SER L  63      29.184  23.482  50.692  1.00 35.96           C  
ATOM    475  O   SER L  63      30.025  23.120  49.869  1.00 36.22           O  
ATOM    476  N   GLY L  64      28.456  24.607  50.524  1.00 34.81           N  
ATOM    477  CA  GLY L  64      28.673  25.421  49.364  1.00 34.18           C  
ATOM    478  C   GLY L  64      28.538  26.855  49.771  1.00 36.60           C  
ATOM    479  O   GLY L  64      27.786  27.188  50.687  1.00 38.77           O  
ATOM    480  N   SER L  65      29.276  27.750  49.086  1.00 35.62           N  
ATOM    481  CA  SER L  65      29.209  29.146  49.404  1.00 37.02           C  
ATOM    482  CB  SER L  65      30.200  29.573  50.501  1.00 38.78           C  
ATOM    483  OG  SER L  65      31.537  29.381  50.059  1.00 46.33           O  
ATOM    484  C   SER L  65      29.563  29.913  48.170  1.00 38.83           C  
ATOM    485  O   SER L  65      30.015  29.342  47.178  1.00 40.22           O  
ATOM    486  N   GLY L  66      29.341  31.242  48.196  1.00 34.91           N  
ATOM    487  CA  GLY L  66      29.712  32.050  47.070  1.00 36.61           C  
ATOM    488  C   GLY L  66      28.528  32.853  46.641  1.00 38.59           C  
ATOM    489  O   GLY L  66      27.413  32.646  47.113  1.00 40.03           O  
ATOM    490  N   SER L  67      28.770  33.823  45.733  1.00 36.54           N  
ATOM    491  CA  SER L  67      27.706  34.628  45.214  1.00 37.16           C  
ATOM    492  CB  SER L  67      27.228  35.713  46.195  1.00 41.29           C  
ATOM    493  OG  SER L  67      26.178  36.471  45.617  1.00 47.78           O  
ATOM    494  C   SER L  67      28.236  35.318  43.996  1.00 39.53           C  
ATOM    495  O   SER L  67      29.446  35.447  43.824  1.00 41.79           O  
ATOM    496  N   GLY L  68      27.330  35.775  43.111  1.00 38.47           N  
ATOM    497  CA  GLY L  68      27.766  36.492  41.948  1.00 38.53           C  
ATOM    498  C   GLY L  68      28.506  35.568  41.027  1.00 41.16           C  
ATOM    499  O   GLY L  68      27.942  34.618  40.490  1.00 41.12           O  
ATOM    500  N   THR L  69      29.764  35.938  40.714  1.00 39.52           N  
ATOM    501  CA  THR L  69      30.653  35.223  39.837  1.00 39.50           C  
ATOM    502  CB  THR L  69      31.710  36.120  39.261  1.00 44.72           C  
ATOM    503  OG1 THR L  69      32.535  36.639  40.294  1.00 46.70           O  
ATOM    504  CG2 THR L  69      31.017  37.268  38.510  1.00 46.79           C  
ATOM    505  C   THR L  69      31.359  34.042  40.452  1.00 40.83           C  
ATOM    506  O   THR L  69      31.573  33.040  39.769  1.00 41.68           O  
ATOM    507  N   GLU L  70      31.776  34.111  41.736  1.00 38.64           N  
ATOM    508  CA  GLU L  70      32.606  33.035  42.218  1.00 39.90           C  
ATOM    509  CB  GLU L  70      33.934  33.497  42.848  1.00 44.18           C  
ATOM    510  CG  GLU L  70      33.778  34.386  44.082  1.00 53.63           C  
ATOM    511  CD  GLU L  70      33.532  35.813  43.620  1.00 78.54           C  
ATOM    512  OE1 GLU L  70      32.358  36.138  43.304  1.00 79.02           O  
ATOM    513  OE2 GLU L  70      34.518  36.597  43.577  1.00 79.69           O1-
ATOM    514  C   GLU L  70      31.893  32.197  43.232  1.00 41.31           C  
ATOM    515  O   GLU L  70      31.242  32.709  44.141  1.00 42.58           O  
ATOM    516  N   PHE L  71      32.024  30.856  43.094  1.00 38.11           N  
ATOM    517  CA  PHE L  71      31.370  29.939  43.987  1.00 34.73           C  
ATOM    518  CB  PHE L  71      30.141  29.254  43.363  1.00 33.80           C  
ATOM    519  CG  PHE L  71      29.112  30.306  43.145  1.00 34.75           C  
ATOM    520  CD1 PHE L  71      29.134  31.080  42.008  1.00 36.70           C  
ATOM    521  CD2 PHE L  71      28.123  30.517  44.076  1.00 35.89           C  
ATOM    522  CE1 PHE L  71      28.182  32.050  41.806  1.00 37.31           C  
ATOM    523  CE2 PHE L  71      27.168  31.487  43.880  1.00 33.67           C  
ATOM    524  CZ  PHE L  71      27.197  32.256  42.742  1.00 34.52           C  
ATOM    525  C   PHE L  71      32.321  28.849  44.383  1.00 37.53           C  
ATOM    526  O   PHE L  71      33.253  28.520  43.648  1.00 35.40           O  
ATOM    527  N   THR L  72      32.105  28.264  45.584  1.00 34.93           N  
ATOM    528  CA  THR L  72      32.972  27.218  46.046  1.00 34.82           C  
ATOM    529  CB  THR L  72      33.931  27.673  47.106  1.00 38.32           C  
ATOM    530  OG1 THR L  72      34.740  28.735  46.626  1.00 45.49           O  
ATOM    531  CG2 THR L  72      34.818  26.485  47.495  1.00 36.20           C  
ATOM    532  C   THR L  72      32.162  26.106  46.647  1.00 37.02           C  
ATOM    533  O   THR L  72      31.103  26.329  47.237  1.00 38.09           O  
ATOM    534  N   LEU L  73      32.659  24.862  46.481  1.00 34.16           N  
ATOM    535  CA  LEU L  73      32.087  23.671  47.049  1.00 33.77           C  
ATOM    536  CB  LEU L  73      31.802  22.585  45.997  1.00 32.47           C  
ATOM    537  CG  LEU L  73      31.278  21.261  46.583  1.00 31.79           C  
ATOM    538  CD1 LEU L  73      29.853  21.409  47.140  1.00 31.06           C  
ATOM    539  CD2 LEU L  73      31.417  20.114  45.572  1.00 31.72           C  
ATOM    540  C   LEU L  73      33.147  23.111  47.947  1.00 36.36           C  
ATOM    541  O   LEU L  73      34.286  22.935  47.518  1.00 39.51           O  
ATOM    542  N   THR L  74      32.808  22.812  49.218  1.00 35.99           N  
ATOM    543  CA  THR L  74      33.829  22.324  50.104  1.00 34.49           C  
ATOM    544  CB  THR L  74      34.122  23.258  51.244  1.00 38.24           C  
ATOM    545  OG1 THR L  74      34.541  24.523  50.755  1.00 38.77           O  
ATOM    546  CG2 THR L  74      35.226  22.643  52.116  1.00 37.81           C  
ATOM    547  C   THR L  74      33.406  21.027  50.720  1.00 35.42           C  
ATOM    548  O   THR L  74      32.265  20.859  51.146  1.00 34.86           O  
ATOM    549  N   ILE L  75      34.347  20.065  50.774  1.00 33.13           N  
ATOM    550  CA  ILE L  75      34.131  18.807  51.427  1.00 33.47           C  
ATOM    551  CB  ILE L  75      34.580  17.642  50.589  1.00 33.23           C  
ATOM    552  CG1 ILE L  75      33.811  17.630  49.256  1.00 31.16           C  
ATOM    553  CG2 ILE L  75      34.397  16.350  51.404  1.00 34.55           C  
ATOM    554  CD1 ILE L  75      34.404  16.694  48.205  1.00 31.07           C  
ATOM    555  C   ILE L  75      35.014  18.894  52.636  1.00 37.39           C  
ATOM    556  O   ILE L  75      36.239  18.885  52.524  1.00 38.03           O  
ATOM    557  N   SER L  76      34.409  18.990  53.836  1.00 36.60           N  
ATOM    558  CA  SER L  76      35.172  19.226  55.033  1.00 37.92           C  
ATOM    559  CB  SER L  76      34.294  19.409  56.284  1.00 40.55           C  
ATOM    560  OG  SER L  76      33.623  18.197  56.593  1.00 46.06           O  
ATOM    561  C   SER L  76      36.129  18.104  55.300  1.00 41.37           C  
ATOM    562  O   SER L  76      37.297  18.355  55.587  1.00 42.82           O  
ATOM    563  N   SER L  77      35.666  16.841  55.235  1.00 40.79           N  
ATOM    564  CA  SER L  77      36.569  15.749  55.474  1.00 39.48           C  
ATOM    565  CB  SER L  77      36.338  15.055  56.826  1.00 40.95           C  
ATOM    566  OG  SER L  77      37.264  13.992  56.997  1.00 50.36           O  
ATOM    567  C   SER L  77      36.324  14.740  54.403  1.00 39.73           C  
ATOM    568  O   SER L  77      35.256  14.140  54.327  1.00 40.38           O  
ATOM    569  N   LEU L  78      37.344  14.497  53.562  1.00 38.52           N  
ATOM    570  CA  LEU L  78      37.205  13.633  52.430  1.00 36.66           C  
ATOM    571  CB  LEU L  78      38.441  13.720  51.518  1.00 37.05           C  
ATOM    572  CG  LEU L  78      38.282  13.038  50.153  1.00 37.51           C  
ATOM    573  CD1 LEU L  78      37.249  13.777  49.289  1.00 35.54           C  
ATOM    574  CD2 LEU L  78      39.642  12.884  49.455  1.00 40.00           C  
ATOM    575  C   LEU L  78      37.054  12.220  52.910  1.00 41.38           C  
ATOM    576  O   LEU L  78      37.781  11.769  53.793  1.00 41.05           O  
ATOM    577  N   GLN L  79      36.088  11.486  52.316  1.00 39.78           N  
ATOM    578  CA  GLN L  79      35.827  10.117  52.673  1.00 39.49           C  
ATOM    579  CB  GLN L  79      34.380   9.880  53.138  1.00 40.85           C  
ATOM    580  CG  GLN L  79      33.992  10.686  54.380  1.00 48.19           C  
ATOM    581  CD  GLN L  79      34.673  10.076  55.595  1.00 59.04           C  
ATOM    582  OE1 GLN L  79      34.417   8.928  55.956  1.00 59.86           O  
ATOM    583  NE2 GLN L  79      35.572  10.864  56.244  1.00 62.85           N  
ATOM    584  C   GLN L  79      36.025   9.310  51.429  1.00 41.15           C  
ATOM    585  O   GLN L  79      36.013   9.849  50.326  1.00 42.17           O  
ATOM    586  N   PRO L  80      36.212   8.027  51.568  1.00 40.57           N  
ATOM    587  CA  PRO L  80      36.455   7.196  50.420  1.00 39.50           C  
ATOM    588  CD  PRO L  80      36.778   7.465  52.783  1.00 41.49           C  
ATOM    589  CB  PRO L  80      36.831   5.827  50.979  1.00 41.22           C  
ATOM    590  CG  PRO L  80      37.466   6.160  52.343  1.00 42.14           C  
ATOM    591  C   PRO L  80      35.316   7.180  49.445  1.00 41.03           C  
ATOM    592  O   PRO L  80      35.568   7.027  48.251  1.00 44.16           O  
ATOM    593  N   GLU L  81      34.066   7.320  49.922  1.00 39.58           N  
ATOM    594  CA  GLU L  81      32.906   7.307  49.074  1.00 40.54           C  
ATOM    595  CB  GLU L  81      31.567   7.146  49.823  1.00 41.28           C  
ATOM    596  CG  GLU L  81      31.341   8.129  50.971  1.00 45.21           C  
ATOM    597  CD  GLU L  81      31.768   7.421  52.250  1.00 60.40           C  
ATOM    598  OE1 GLU L  81      32.747   6.634  52.186  1.00 58.72           O  
ATOM    599  OE2 GLU L  81      31.115   7.650  53.304  1.00 61.26           O1-
ATOM    600  C   GLU L  81      32.847   8.552  48.238  1.00 40.93           C  
ATOM    601  O   GLU L  81      32.182   8.576  47.206  1.00 42.02           O  
ATOM    602  N   ASP L  82      33.519   9.626  48.689  1.00 36.67           N  
ATOM    603  CA  ASP L  82      33.501  10.932  48.079  1.00 36.72           C  
ATOM    604  CB  ASP L  82      34.202  11.991  48.942  1.00 35.83           C  
ATOM    605  CG  ASP L  82      33.320  12.213  50.161  1.00 39.10           C  
ATOM    606  OD1 ASP L  82      32.141  11.771  50.121  1.00 41.97           O  
ATOM    607  OD2 ASP L  82      33.811  12.824  51.146  1.00 40.78           O1-
ATOM    608  C   ASP L  82      34.124  10.947  46.713  1.00 37.33           C  
ATOM    609  O   ASP L  82      33.926  11.901  45.963  1.00 37.75           O  
ATOM    610  N   PHE L  83      34.956   9.947  46.374  1.00 36.48           N  
ATOM    611  CA  PHE L  83      35.582   9.902  45.080  1.00 36.07           C  
ATOM    612  CB  PHE L  83      36.362   8.583  44.922  1.00 38.65           C  
ATOM    613  CG  PHE L  83      36.871   8.432  43.537  1.00 51.99           C  
ATOM    614  CD1 PHE L  83      38.070   8.984  43.157  1.00 42.26           C  
ATOM    615  CD2 PHE L  83      36.140   7.717  42.615  1.00 52.91           C  
ATOM    616  CE1 PHE L  83      38.524   8.826  41.868  1.00 52.92           C  
ATOM    617  CE2 PHE L  83      36.589   7.557  41.325  1.00 53.42           C  
ATOM    618  CZ  PHE L  83      37.787   8.115  40.949  1.00 53.33           C  
ATOM    619  C   PHE L  83      34.523   9.973  44.014  1.00 37.59           C  
ATOM    620  O   PHE L  83      33.624   9.136  43.961  1.00 37.78           O  
ATOM    621  N   ALA L  84      34.614  10.990  43.126  1.00 36.31           N  
ATOM    622  CA  ALA L  84      33.664  11.154  42.058  1.00 35.33           C  
ATOM    623  CB  ALA L  84      32.209  11.276  42.542  1.00 33.00           C  
ATOM    624  C   ALA L  84      34.008  12.429  41.348  1.00 37.39           C  
ATOM    625  O   ALA L  84      34.982  13.103  41.688  1.00 39.54           O  
ATOM    626  N   THR L  85      33.222  12.777  40.309  1.00 35.57           N  
ATOM    627  CA  THR L  85      33.442  14.002  39.596  1.00 34.19           C  
ATOM    628  CB  THR L  85      33.384  13.839  38.106  1.00 37.20           C  
ATOM    629  OG1 THR L  85      34.354  12.892  37.686  1.00 43.59           O  
ATOM    630  CG2 THR L  85      33.661  15.199  37.442  1.00 35.42           C  
ATOM    631  C   THR L  85      32.334  14.925  40.002  1.00 35.79           C  
ATOM    632  O   THR L  85      31.181  14.510  40.096  1.00 37.53           O  
ATOM    633  N   TYR L  86      32.652  16.209  40.256  1.00 33.16           N  
ATOM    634  CA  TYR L  86      31.645  17.120  40.723  1.00 32.31           C  
ATOM    635  CB  TYR L  86      32.024  17.819  42.039  1.00 31.00           C  
ATOM    636  CG  TYR L  86      32.096  16.782  43.108  1.00 34.66           C  
ATOM    637  CD1 TYR L  86      33.204  15.978  43.236  1.00 36.79           C  
ATOM    638  CD2 TYR L  86      31.059  16.620  43.994  1.00 34.08           C  
ATOM    639  CE1 TYR L  86      33.274  15.025  44.224  1.00 34.98           C  
ATOM    640  CE2 TYR L  86      31.120  15.669  44.985  1.00 35.46           C  
ATOM    641  CZ  TYR L  86      32.229  14.869  45.102  1.00 34.88           C  
ATOM    642  OH  TYR L  86      32.292  13.893  46.118  1.00 37.78           O  
ATOM    643  C   TYR L  86      31.448  18.192  39.694  1.00 37.12           C  
ATOM    644  O   TYR L  86      32.413  18.679  39.104  1.00 38.77           O  
ATOM    645  N   TYR L  87      30.175  18.577  39.447  1.00 35.84           N  
ATOM    646  CA  TYR L  87      29.894  19.584  38.460  1.00 33.61           C  
ATOM    647  CB  TYR L  87      29.044  19.116  37.259  1.00 33.45           C  
ATOM    648  CG  TYR L  87      29.693  17.997  36.513  1.00 33.68           C  
ATOM    649  CD1 TYR L  87      30.789  18.206  35.711  1.00 34.66           C  
ATOM    650  CD2 TYR L  87      29.201  16.719  36.623  1.00 36.06           C  
ATOM    651  CE1 TYR L  87      31.377  17.168  35.028  1.00 37.11           C  
ATOM    652  CE2 TYR L  87      29.785  15.676  35.940  1.00 33.70           C  
ATOM    653  CZ  TYR L  87      30.875  15.897  35.136  1.00 36.38           C  
ATOM    654  OH  TYR L  87      31.480  14.835  34.431  1.00 39.46           O  
ATOM    655  C   TYR L  87      29.072  20.672  39.090  1.00 34.29           C  
ATOM    656  O   TYR L  87      28.309  20.433  40.026  1.00 37.21           O  
ATOM    657  N   CYS L  88      29.231  21.916  38.584  1.00 32.12           N  
ATOM    658  CA  CYS L  88      28.450  23.039  39.018  1.00 33.54           C  
ATOM    659  CB  CYS L  88      29.283  24.300  39.376  1.00 33.86           C  
ATOM    660  SG  CYS L  88      30.388  24.866  38.040  1.00 36.55           S  
ATOM    661  C   CYS L  88      27.540  23.379  37.869  1.00 33.97           C  
ATOM    662  O   CYS L  88      27.890  23.153  36.711  1.00 35.86           O  
ATOM    663  N   GLN L  89      26.319  23.881  38.159  1.00 31.52           N  
ATOM    664  CA  GLN L  89      25.425  24.251  37.094  1.00 30.01           C  
ATOM    665  CB  GLN L  89      24.295  23.243  36.809  1.00 31.44           C  
ATOM    666  CG  GLN L  89      23.392  23.710  35.662  1.00 32.96           C  
ATOM    667  CD  GLN L  89      22.215  22.761  35.506  1.00 30.45           C  
ATOM    668  OE1 GLN L  89      21.974  21.899  36.348  1.00 29.76           O  
ATOM    669  NE2 GLN L  89      21.446  22.930  34.398  1.00 29.72           N  
ATOM    670  C   GLN L  89      24.750  25.521  37.495  1.00 32.40           C  
ATOM    671  O   GLN L  89      24.387  25.687  38.658  1.00 34.46           O  
ATOM    672  N   HIS L  90      24.551  26.452  36.536  1.00 33.09           N  
ATOM    673  CA  HIS L  90      23.899  27.685  36.875  1.00 32.30           C  
ATOM    674  ND1 HIS L  90      23.277  30.094  34.603  1.00 14.12           N  
ATOM    675  CG  HIS L  90      24.323  29.286  34.982  1.00 33.24           C  
ATOM    676  CB  HIS L  90      24.631  28.951  36.402  1.00 32.60           C  
ATOM    677  NE2 HIS L  90      24.285  29.438  32.736  1.00 32.82           N  
ATOM    678  CD2 HIS L  90      24.931  28.894  33.829  1.00 12.79           C  
ATOM    679  CE1 HIS L  90      23.299  30.150  33.249  1.00 19.64           C  
ATOM    680  C   HIS L  90      22.531  27.693  36.256  1.00 34.72           C  
ATOM    681  O   HIS L  90      22.338  27.276  35.116  1.00 32.68           O  
ATOM    682  N   LEU L  91      21.506  28.159  36.983  1.00 26.89           N  
ATOM    683  CA  LEU L  91      20.214  28.119  36.360  1.00 27.17           C  
ATOM    684  CB  LEU L  91      19.209  27.314  37.202  1.00 26.59           C  
ATOM    685  CG  LEU L  91      19.470  25.797  37.226  1.00 25.32           C  
ATOM    686  CD1 LEU L  91      20.906  25.470  37.662  1.00 15.52           C  
ATOM    687  CD2 LEU L  91      18.425  25.086  38.102  1.00 24.67           C  
ATOM    688  C   LEU L  91      19.666  29.505  36.252  1.00 27.14           C  
ATOM    689  O   LEU L  91      18.500  29.732  36.569  1.00 27.06           O  
ATOM    690  N   ILE L  92      20.464  30.474  35.769  1.00 27.51           N  
ATOM    691  CA  ILE L  92      19.918  31.797  35.653  1.00 28.00           C  
ATOM    692  CB  ILE L  92      20.899  32.855  35.241  1.00 28.41           C  
ATOM    693  CG1 ILE L  92      21.847  33.197  36.400  1.00  0.00           C  
ATOM    694  CG2 ILE L  92      20.087  34.058  34.730  1.00  0.00           C  
ATOM    695  CD1 ILE L  92      21.106  33.770  37.607  1.00 32.80           C  
ATOM    696  C   ILE L  92      18.840  31.821  34.615  1.00 27.86           C  
ATOM    697  O   ILE L  92      17.765  32.382  34.829  1.00 27.68           O  
ATOM    698  N   GLY L  93      19.110  31.194  33.458  1.00 27.59           N  
ATOM    699  CA  GLY L  93      18.188  31.148  32.365  1.00 27.74           C  
ATOM    700  C   GLY L  93      18.478  29.864  31.680  1.00 28.02           C  
ATOM    701  O   GLY L  93      17.778  28.872  31.878  1.00 28.42           O  
ATOM    702  N   LEU L  94      19.503  29.868  30.807  1.00 27.89           N  
ATOM    703  CA  LEU L  94      19.935  28.628  30.249  1.00 28.25           C  
ATOM    704  CB  LEU L  94      20.839  28.747  29.012  1.00 28.24           C  
ATOM    705  CG  LEU L  94      20.059  29.139  27.740  1.00 26.07           C  
ATOM    706  CD1 LEU L  94      19.120  28.003  27.293  1.00 30.85           C  
ATOM    707  CD2 LEU L  94      19.321  30.474  27.919  1.00 33.20           C  
ATOM    708  C   LEU L  94      20.665  27.963  31.358  1.00 28.07           C  
ATOM    709  O   LEU L  94      21.024  28.605  32.346  1.00 27.67           O  
ATOM    710  N   ARG L  95      20.864  26.641  31.256  1.00 27.84           N  
ATOM    711  CA  ARG L  95      21.389  25.979  32.401  1.00 27.72           C  
ATOM    712  CB  ARG L  95      20.321  25.013  32.890  1.00 27.63           C  
ATOM    713  CG  ARG L  95      19.075  25.688  33.443  1.00 27.88           C  
ATOM    714  CD  ARG L  95      18.107  24.702  34.089  1.00 28.30           C  
ATOM    715  NE  ARG L  95      16.954  25.496  34.587  1.00 33.57           N  
ATOM    716  CZ  ARG L  95      15.705  24.952  34.563  1.00 35.72           C  
ATOM    717  NH1 ARG L  95      15.532  23.681  34.096  1.00 36.54           N1+
ATOM    718  NH2 ARG L  95      14.634  25.687  34.982  1.00 37.51           N  
ATOM    719  C   ARG L  95      22.632  25.216  32.045  1.00 27.54           C  
ATOM    720  O   ARG L  95      22.622  23.990  31.976  1.00 27.69           O  
ATOM    721  N   SER L  96      23.756  25.939  31.897  1.00 34.87           N  
ATOM    722  CA  SER L  96      25.041  25.411  31.501  1.00 33.86           C  
ATOM    723  CB  SER L  96      26.001  26.472  30.936  1.00 35.98           C  
ATOM    724  OG  SER L  96      25.485  27.004  29.726  1.00  0.00           O  
ATOM    725  C   SER L  96      25.736  24.799  32.689  1.00 35.52           C  
ATOM    726  O   SER L  96      25.509  25.192  33.834  1.00 35.68           O  
ATOM    727  N   PHE L  97      26.638  23.824  32.423  1.00 33.36           N  
ATOM    728  CA  PHE L  97      27.351  23.103  33.447  1.00 34.98           C  
ATOM    729  CB  PHE L  97      27.366  21.575  33.245  1.00 33.12           C  
ATOM    730  CG  PHE L  97      25.994  21.008  33.317  1.00 34.77           C  
ATOM    731  CD1 PHE L  97      25.149  21.075  32.234  1.00 34.64           C  
ATOM    732  CD2 PHE L  97      25.560  20.383  34.462  1.00 34.71           C  
ATOM    733  CE1 PHE L  97      23.884  20.539  32.300  1.00 35.61           C  
ATOM    734  CE2 PHE L  97      24.295  19.846  34.532  1.00 35.23           C  
ATOM    735  CZ  PHE L  97      23.453  19.925  33.450  1.00 34.28           C  
ATOM    736  C   PHE L  97      28.799  23.459  33.353  1.00 37.01           C  
ATOM    737  O   PHE L  97      29.273  23.941  32.326  1.00 37.71           O  
ATOM    738  N   GLY L  98      29.540  23.231  34.455  1.00 37.31           N  
ATOM    739  CA  GLY L  98      30.957  23.445  34.453  1.00 35.63           C  
ATOM    740  C   GLY L  98      31.571  22.214  33.862  1.00 38.42           C  
ATOM    741  O   GLY L  98      30.878  21.237  33.584  1.00 37.45           O  
ATOM    742  N   GLN L  99      32.902  22.242  33.656  1.00 38.44           N  
ATOM    743  CA  GLN L  99      33.630  21.148  33.073  1.00 39.73           C  
ATOM    744  CB  GLN L  99      35.116  21.457  32.832  1.00 44.87           C  
ATOM    745  CG  GLN L  99      35.370  22.728  32.027  1.00 48.82           C  
ATOM    746  CD  GLN L  99      35.536  23.859  33.031  1.00 58.09           C  
ATOM    747  OE1 GLN L  99      36.115  23.674  34.100  1.00 54.80           O  
ATOM    748  NE2 GLN L  99      35.016  25.067  32.683  1.00 47.84           N  
ATOM    749  C   GLN L  99      33.614  19.985  34.013  1.00 40.06           C  
ATOM    750  O   GLN L  99      33.608  18.833  33.584  1.00 38.88           O  
ATOM    751  N   GLY L 100      33.658  20.255  35.330  1.00 39.84           N  
ATOM    752  CA  GLY L 100      33.652  19.188  36.290  1.00 39.50           C  
ATOM    753  C   GLY L 100      35.032  19.028  36.847  1.00 41.91           C  
ATOM    754  O   GLY L 100      36.027  19.294  36.174  1.00 40.89           O  
ATOM    755  N   THR L 101      35.112  18.597  38.122  1.00 41.25           N  
ATOM    756  CA  THR L 101      36.375  18.364  38.760  1.00 39.53           C  
ATOM    757  CB  THR L 101      36.605  19.247  39.954  1.00 42.17           C  
ATOM    758  OG1 THR L 101      36.545  20.613  39.573  1.00 45.31           O  
ATOM    759  CG2 THR L 101      37.987  18.933  40.547  1.00 41.33           C  
ATOM    760  C   THR L 101      36.352  16.949  39.248  1.00 42.42           C  
ATOM    761  O   THR L 101      35.431  16.541  39.953  1.00 43.61           O  
ATOM    762  N   LYS L 102      37.378  16.157  38.883  1.00 40.61           N  
ATOM    763  CA  LYS L 102      37.412  14.789  39.310  1.00 40.52           C  
ATOM    764  CB  LYS L 102      38.054  13.843  38.276  1.00 40.14           C  
ATOM    765  CG  LYS L 102      38.097  12.376  38.713  1.00 44.45           C  
ATOM    766  CD  LYS L 102      38.456  11.417  37.575  1.00 48.51           C  
ATOM    767  CE  LYS L 102      38.527   9.948  37.999  1.00 55.00           C  
ATOM    768  NZ  LYS L 102      37.163   9.400  38.168  1.00 59.54           N1+
ATOM    769  C   LYS L 102      38.235  14.735  40.556  1.00 42.03           C  
ATOM    770  O   LYS L 102      39.369  15.208  40.586  1.00 44.09           O  
ATOM    771  N   LEU L 103      37.668  14.155  41.632  1.00 41.31           N  
ATOM    772  CA  LEU L 103      38.400  14.072  42.861  1.00 40.10           C  
ATOM    773  CB  LEU L 103      37.567  14.446  44.100  1.00 41.81           C  
ATOM    774  CG  LEU L 103      37.151  15.930  44.125  1.00  0.00           C  
ATOM    775  CD1 LEU L 103      36.217  16.271  42.951  1.00  0.00           C  
ATOM    776  CD2 LEU L 103      36.574  16.327  45.493  1.00  0.00           C  
ATOM    777  C   LEU L 103      38.864  12.660  43.016  1.00 43.40           C  
ATOM    778  O   LEU L 103      38.085  11.720  42.872  1.00 44.31           O  
ATOM    779  N   GLU L 104      40.169  12.483  43.306  1.00 43.05           N  
ATOM    780  CA  GLU L 104      40.711  11.163  43.444  1.00 44.46           C  
ATOM    781  CB  GLU L 104      41.728  10.798  42.345  1.00 45.80           C  
ATOM    782  CG  GLU L 104      41.088  10.717  40.957  1.00 53.35           C  
ATOM    783  CD  GLU L 104      42.118  10.236  39.946  1.00 60.17           C  
ATOM    784  OE1 GLU L 104      43.119   9.596  40.364  1.00 58.75           O  
ATOM    785  OE2 GLU L 104      41.910  10.496  38.731  1.00 58.17           O1-
ATOM    786  C   GLU L 104      41.402  11.060  44.770  1.00 46.37           C  
ATOM    787  O   GLU L 104      41.785  12.063  45.370  1.00 47.37           O  
ATOM    788  N   ILE L 105      41.566   9.815  45.263  1.00 45.65           N  
ATOM    789  CA  ILE L 105      42.179   9.566  46.539  1.00 46.98           C  
ATOM    790  CB  ILE L 105      41.687   8.301  47.182  1.00 48.61           C  
ATOM    791  CG1 ILE L 105      40.162   8.346  47.379  1.00 47.75           C  
ATOM    792  CG2 ILE L 105      42.472   8.100  48.490  1.00 47.12           C  
ATOM    793  CD1 ILE L 105      39.699   9.473  48.297  1.00 51.00           C  
ATOM    794  C   ILE L 105      43.642   9.373  46.295  1.00 50.50           C  
ATOM    795  O   ILE L 105      44.040   8.566  45.455  1.00 50.19           O  
ATOM    796  N   LYS L 106      44.491  10.119  47.030  1.00 50.33           N  
ATOM    797  CA  LYS L 106      45.903  10.001  46.818  1.00 49.92           C  
ATOM    798  CB  LYS L 106      46.733  11.054  47.570  1.00 52.21           C  
ATOM    799  CG  LYS L 106      48.226  10.947  47.265  1.00 59.16           C  
ATOM    800  CD  LYS L 106      48.559  11.257  45.805  1.00 60.58           C  
ATOM    801  CE  LYS L 106      50.030  11.047  45.448  1.00 69.62           C  
ATOM    802  NZ  LYS L 106      50.213  11.168  43.985  1.00 74.54           N1+
ATOM    803  C   LYS L 106      46.357   8.626  47.286  1.00 51.24           C  
ATOM    804  O   LYS L 106      46.380   8.397  48.523  1.00 53.31           O  
ATOM    805  OXT LYS L 106      46.696   7.788  46.407  1.00  0.00           O1-
TER     806      LYS L 106 
ATOM    807  N   GLN H 107       8.188   7.563  46.173  1.00 58.01           N1+
ATOM    808  CA  GLN H 107       8.746   6.711  45.098  1.00 54.21           C  
ATOM    809  CB  GLN H 107       7.921   5.422  44.944  1.00 57.16           C  
ATOM    810  CG  GLN H 107       8.058   4.454  46.116  1.00 65.15           C  
ATOM    811  CD  GLN H 107       9.420   3.783  46.012  1.00 74.34           C  
ATOM    812  OE1 GLN H 107      10.284   3.964  46.870  1.00 67.96           O  
ATOM    813  NE2 GLN H 107       9.619   2.982  44.930  1.00 83.87           N  
ATOM    814  C   GLN H 107       8.710   7.427  43.796  1.00 54.05           C  
ATOM    815  O   GLN H 107       7.668   7.500  43.149  1.00 57.17           O  
ATOM    816  N   VAL H 108       9.857   7.990  43.378  1.00 51.42           N  
ATOM    817  CA  VAL H 108       9.861   8.662  42.114  1.00 48.33           C  
ATOM    818  CB  VAL H 108      10.412  10.056  42.175  1.00 50.12           C  
ATOM    819  CG1 VAL H 108      10.441  10.636  40.749  1.00 47.20           C  
ATOM    820  CG2 VAL H 108       9.563  10.876  43.161  1.00 51.60           C  
ATOM    821  C   VAL H 108      10.756   7.874  41.223  1.00 51.31           C  
ATOM    822  O   VAL H 108      11.889   7.558  41.581  1.00 52.16           O  
ATOM    823  N   GLN H 109      10.260   7.507  40.029  1.00 50.40           N  
ATOM    824  CA  GLN H 109      11.124   6.761  39.170  1.00 49.80           C  
ATOM    825  CB  GLN H 109      10.828   5.254  39.147  1.00 52.66           C  
ATOM    826  CG  GLN H 109      11.152   4.578  40.478  1.00 62.97           C  
ATOM    827  CD  GLN H 109      10.826   3.102  40.347  1.00 74.81           C  
ATOM    828  OE1 GLN H 109      10.340   2.649  39.312  1.00 71.83           O  
ATOM    829  NE2 GLN H 109      11.101   2.328  41.429  1.00 69.89           N  
ATOM    830  C   GLN H 109      10.985   7.269  37.775  1.00 50.93           C  
ATOM    831  O   GLN H 109       9.899   7.633  37.327  1.00 51.65           O  
ATOM    832  N   LEU H 110      12.129   7.331  37.070  1.00 47.90           N  
ATOM    833  CA  LEU H 110      12.154   7.724  35.699  1.00 47.76           C  
ATOM    834  CB  LEU H 110      13.052   8.946  35.441  1.00 45.67           C  
ATOM    835  CG  LEU H 110      12.623  10.219  36.184  1.00 48.34           C  
ATOM    836  CD1 LEU H 110      13.575  11.383  35.874  1.00 45.80           C  
ATOM    837  CD2 LEU H 110      11.156  10.566  35.897  1.00 47.19           C  
ATOM    838  C   LEU H 110      12.804   6.598  34.973  1.00 49.06           C  
ATOM    839  O   LEU H 110      13.894   6.169  35.346  1.00 49.76           O  
ATOM    840  N   GLN H 111      12.149   6.076  33.923  1.00 46.98           N  
ATOM    841  CA  GLN H 111      12.764   5.024  33.177  1.00 48.07           C  
ATOM    842  CB  GLN H 111      11.985   3.703  33.154  1.00 50.36           C  
ATOM    843  CG  GLN H 111      12.025   2.968  34.486  1.00 58.16           C  
ATOM    844  CD  GLN H 111      11.513   1.565  34.232  1.00 69.50           C  
ATOM    845  OE1 GLN H 111      12.171   0.582  34.571  1.00 69.01           O  
ATOM    846  NE2 GLN H 111      10.308   1.466  33.613  1.00 65.67           N  
ATOM    847  C   GLN H 111      12.853   5.475  31.770  1.00 48.73           C  
ATOM    848  O   GLN H 111      11.887   5.968  31.190  1.00 48.71           O  
ATOM    849  N   GLN H 112      14.040   5.292  31.179  1.00 47.60           N  
ATOM    850  CA  GLN H 112      14.238   5.741  29.842  1.00 47.77           C  
ATOM    851  CB  GLN H 112      15.567   6.479  29.661  1.00 45.63           C  
ATOM    852  CG  GLN H 112      15.692   7.696  30.569  1.00 48.19           C  
ATOM    853  CD  GLN H 112      17.049   8.308  30.305  1.00 50.06           C  
ATOM    854  OE1 GLN H 112      17.810   8.585  31.229  1.00 52.89           O  
ATOM    855  NE2 GLN H 112      17.357   8.521  28.998  1.00 17.97           N  
ATOM    856  C   GLN H 112      14.315   4.537  28.978  1.00 49.29           C  
ATOM    857  O   GLN H 112      14.663   3.446  29.434  1.00 49.11           O  
ATOM    858  N   TRP H 113      13.930   4.706  27.702  1.00 47.63           N  
ATOM    859  CA  TRP H 113      14.083   3.636  26.770  1.00 49.13           C  
ATOM    860  CB  TRP H 113      12.900   2.658  26.696  1.00 51.76           C  
ATOM    861  CG  TRP H 113      11.581   3.254  26.285  1.00 27.36           C  
ATOM    862  CD2 TRP H 113      10.545   3.613  27.210  1.00 29.24           C  
ATOM    863  CD1 TRP H 113      11.100   3.522  25.038  1.00 30.31           C  
ATOM    864  NE1 TRP H 113       9.823   4.023  25.127  1.00 31.69           N  
ATOM    865  CE2 TRP H 113       9.470   4.084  26.459  1.00 30.39           C  
ATOM    866  CE3 TRP H 113      10.492   3.546  28.573  1.00 28.61           C  
ATOM    867  CZ2 TRP H 113       8.319   4.499  27.064  1.00 28.49           C  
ATOM    868  CZ3 TRP H 113       9.331   3.971  29.179  1.00 28.98           C  
ATOM    869  CH2 TRP H 113       8.265   4.439  28.439  1.00 30.26           C  
ATOM    870  C   TRP H 113      14.270   4.252  25.426  1.00 52.89           C  
ATOM    871  O   TRP H 113      13.967   5.426  25.219  1.00 51.52           O  
ATOM    872  N   GLY H 114      14.804   3.470  24.472  1.00 50.24           N  
ATOM    873  CA  GLY H 114      15.019   3.986  23.151  1.00 50.42           C  
ATOM    874  C   GLY H 114      16.114   3.171  22.538  1.00 52.27           C  
ATOM    875  O   GLY H 114      16.796   2.416  23.229  1.00 53.39           O  
ATOM    876  N   ALA H 115      16.318   3.325  21.215  1.00 51.29           N  
ATOM    877  CA  ALA H 115      17.295   2.536  20.518  1.00 51.93           C  
ATOM    878  CB  ALA H 115      17.155   2.604  18.989  1.00 52.21           C  
ATOM    879  C   ALA H 115      18.683   2.971  20.872  1.00 55.03           C  
ATOM    880  O   ALA H 115      18.966   4.157  21.029  1.00 56.29           O  
ATOM    881  N   GLY H 116      19.575   1.978  21.057  1.00 51.57           N  
ATOM    882  CA  GLY H 116      20.969   2.180  21.330  1.00 50.90           C  
ATOM    883  C   GLY H 116      21.692   2.680  20.109  1.00 54.06           C  
ATOM    884  O   GLY H 116      22.579   3.523  20.220  1.00 53.58           O  
ATOM    885  N   LEU H 117      21.342   2.159  18.914  1.00 50.73           N  
ATOM    886  CA  LEU H 117      22.104   2.453  17.723  1.00 50.28           C  
ATOM    887  CB  LEU H 117      22.557   1.163  17.011  1.00 52.41           C  
ATOM    888  CG  LEU H 117      23.374   1.377  15.725  1.00 55.51           C  
ATOM    889  CD1 LEU H 117      24.740   2.013  16.033  1.00 53.14           C  
ATOM    890  CD2 LEU H 117      23.486   0.074  14.916  1.00 56.74           C  
ATOM    891  C   LEU H 117      21.276   3.221  16.741  1.00 52.31           C  
ATOM    892  O   LEU H 117      20.101   2.923  16.529  1.00 53.91           O  
ATOM    893  N   LEU H 118      21.884   4.255  16.112  1.00 51.11           N  
ATOM    894  CA  LEU H 118      21.203   5.023  15.107  1.00 49.52           C  
ATOM    895  CB  LEU H 118      20.642   6.354  15.623  1.00 51.13           C  
ATOM    896  CG  LEU H 118      19.499   6.179  16.635  1.00 26.53           C  
ATOM    897  CD1 LEU H 118      18.978   7.539  17.115  1.00 26.41           C  
ATOM    898  CD2 LEU H 118      18.384   5.284  16.070  1.00 23.92           C  
ATOM    899  C   LEU H 118      22.165   5.357  14.009  1.00 52.38           C  
ATOM    900  O   LEU H 118      23.335   5.641  14.252  1.00 51.51           O  
ATOM    901  N   LYS H 119      21.678   5.326  12.754  1.00 51.60           N  
ATOM    902  CA  LYS H 119      22.503   5.656  11.627  1.00 50.59           C  
ATOM    903  CB  LYS H 119      22.053   4.961  10.330  1.00 55.09           C  
ATOM    904  CG  LYS H 119      22.256   3.444  10.385  1.00 62.33           C  
ATOM    905  CD  LYS H 119      21.492   2.664   9.314  1.00 61.95           C  
ATOM    906  CE  LYS H 119      21.722   1.151   9.375  1.00 78.06           C  
ATOM    907  NZ  LYS H 119      21.164   0.596  10.630  1.00 81.51           N1+
ATOM    908  C   LYS H 119      22.443   7.141  11.456  1.00 51.64           C  
ATOM    909  O   LYS H 119      21.503   7.794  11.907  1.00 49.69           O  
ATOM    910  N   PRO H 120      23.432   7.695  10.812  1.00 50.38           N  
ATOM    911  CA  PRO H 120      23.490   9.121  10.660  1.00 50.65           C  
ATOM    912  CD  PRO H 120      24.756   7.092  10.805  1.00 52.39           C  
ATOM    913  CB  PRO H 120      24.884   9.420  10.112  1.00 51.52           C  
ATOM    914  CG  PRO H 120      25.741   8.263  10.659  1.00 54.43           C  
ATOM    915  C   PRO H 120      22.374   9.647   9.816  1.00 53.83           C  
ATOM    916  O   PRO H 120      21.855   8.909   8.980  1.00 53.24           O  
ATOM    917  N   SER H 121      22.000  10.923  10.049  1.00 54.01           N  
ATOM    918  CA  SER H 121      20.961  11.664   9.386  1.00 51.94           C  
ATOM    919  CB  SER H 121      21.075  11.688   7.849  1.00 55.88           C  
ATOM    920  OG  SER H 121      20.671  10.446   7.290  1.00 62.43           O  
ATOM    921  C   SER H 121      19.617  11.112   9.747  1.00 53.62           C  
ATOM    922  O   SER H 121      18.600  11.561   9.223  1.00 56.53           O  
ATOM    923  N   GLU H 122      19.569  10.148  10.684  1.00 50.49           N  
ATOM    924  CA  GLU H 122      18.309   9.605  11.112  1.00 49.33           C  
ATOM    925  CB  GLU H 122      18.355   8.126  11.531  1.00 51.15           C  
ATOM    926  CG  GLU H 122      18.540   7.164  10.356  1.00 56.33           C  
ATOM    927  CD  GLU H 122      18.390   5.746  10.887  1.00 69.69           C  
ATOM    928  OE1 GLU H 122      17.452   5.511  11.693  1.00 65.23           O  
ATOM    929  OE2 GLU H 122      19.215   4.880  10.496  1.00 76.92           O1-
ATOM    930  C   GLU H 122      17.853  10.398  12.298  1.00 52.05           C  
ATOM    931  O   GLU H 122      18.537  11.320  12.737  1.00 53.93           O  
ATOM    932  N   THR H 123      16.653  10.072  12.827  1.00 51.20           N  
ATOM    933  CA  THR H 123      16.130  10.790  13.956  1.00 49.79           C  
ATOM    934  CB  THR H 123      14.678  11.148  13.830  1.00 51.80           C  
ATOM    935  OG1 THR H 123      13.891   9.971  13.725  1.00 57.05           O  
ATOM    936  CG2 THR H 123      14.486  12.028  12.586  1.00 52.87           C  
ATOM    937  C   THR H 123      16.252   9.947  15.187  1.00 51.09           C  
ATOM    938  O   THR H 123      15.908   8.765  15.199  1.00 49.64           O  
ATOM    939  N   LEU H 124      16.744  10.567  16.275  1.00 47.97           N  
ATOM    940  CA  LEU H 124      16.949   9.896  17.526  1.00 47.63           C  
ATOM    941  CB  LEU H 124      18.207  10.460  18.222  1.00 45.78           C  
ATOM    942  CG  LEU H 124      18.605   9.877  19.588  1.00 50.60           C  
ATOM    943  CD1 LEU H 124      20.019  10.344  19.960  1.00 52.40           C  
ATOM    944  CD2 LEU H 124      17.607  10.250  20.688  1.00 52.15           C  
ATOM    945  C   LEU H 124      15.712  10.119  18.349  1.00 48.32           C  
ATOM    946  O   LEU H 124      15.262  11.252  18.520  1.00 49.47           O  
ATOM    947  N   SER H 125      15.105   9.019  18.850  1.00 47.21           N  
ATOM    948  CA  SER H 125      13.887   9.138  19.602  1.00 47.75           C  
ATOM    949  CB  SER H 125      12.676   8.600  18.817  1.00 50.93           C  
ATOM    950  OG  SER H 125      11.474   8.804  19.543  1.00 62.06           O  
ATOM    951  C   SER H 125      14.029   8.341  20.871  1.00 48.86           C  
ATOM    952  O   SER H 125      14.366   7.158  20.848  1.00 48.63           O  
ATOM    953  N   LEU H 126      13.772   8.994  22.024  1.00 45.38           N  
ATOM    954  CA  LEU H 126      13.866   8.369  23.319  1.00 44.54           C  
ATOM    955  CB  LEU H 126      15.056   8.877  24.152  1.00 44.18           C  
ATOM    956  CG  LEU H 126      16.439   8.484  23.599  1.00 46.87           C  
ATOM    957  CD1 LEU H 126      17.570   9.058  24.464  1.00 46.58           C  
ATOM    958  CD2 LEU H 126      16.563   6.961  23.445  1.00 50.27           C  
ATOM    959  C   LEU H 126      12.631   8.722  24.094  1.00 45.45           C  
ATOM    960  O   LEU H 126      12.002   9.749  23.842  1.00 44.66           O  
ATOM    961  N   THR H 127      12.242   7.862  25.061  1.00 43.21           N  
ATOM    962  CA  THR H 127      11.080   8.151  25.854  1.00 44.91           C  
ATOM    963  CB  THR H 127       9.939   7.214  25.591  1.00 50.09           C  
ATOM    964  OG1 THR H 127       9.562   7.274  24.223  1.00 51.79           O  
ATOM    965  CG2 THR H 127       8.752   7.623  26.475  1.00 44.96           C  
ATOM    966  C   THR H 127      11.447   8.032  27.307  1.00 47.27           C  
ATOM    967  O   THR H 127      12.346   7.277  27.671  1.00 46.59           O  
ATOM    968  N   CYS H 128      10.766   8.809  28.179  1.00 44.23           N  
ATOM    969  CA  CYS H 128      11.029   8.754  29.594  1.00 44.02           C  
ATOM    970  CB  CYS H 128      11.691  10.049  30.122  1.00 43.13           C  
ATOM    971  SG  CYS H 128      12.055  10.051  31.908  1.00 45.48           S  
ATOM    972  C   CYS H 128       9.705   8.564  30.276  1.00 47.14           C  
ATOM    973  O   CYS H 128       8.804   9.392  30.148  1.00 49.16           O  
ATOM    974  N   GLY H 129       9.549   7.460  31.036  1.00 45.95           N  
ATOM    975  CA  GLY H 129       8.287   7.200  31.674  1.00 44.86           C  
ATOM    976  C   GLY H 129       8.440   7.508  33.125  1.00 47.99           C  
ATOM    977  O   GLY H 129       9.431   7.132  33.748  1.00 48.55           O  
ATOM    978  N   VAL H 130       7.427   8.178  33.711  1.00 45.28           N  
ATOM    979  CA  VAL H 130       7.532   8.574  35.083  1.00 45.00           C  
ATOM    980  CB  VAL H 130       7.254  10.032  35.312  1.00 48.11           C  
ATOM    981  CG1 VAL H 130       7.310  10.299  36.827  1.00 48.57           C  
ATOM    982  CG2 VAL H 130       8.250  10.871  34.495  1.00 46.71           C  
ATOM    983  C   VAL H 130       6.529   7.839  35.900  1.00 48.09           C  
ATOM    984  O   VAL H 130       5.428   7.549  35.435  1.00 49.41           O  
ATOM    985  N   TYR H 131       6.911   7.485  37.146  1.00 45.67           N  
ATOM    986  CA  TYR H 131       5.986   6.832  38.023  1.00 46.76           C  
ATOM    987  CB  TYR H 131       6.245   5.321  38.184  1.00 49.12           C  
ATOM    988  CG  TYR H 131       6.373   4.705  36.829  1.00 26.54           C  
ATOM    989  CD1 TYR H 131       5.280   4.561  36.004  1.00 29.56           C  
ATOM    990  CD2 TYR H 131       7.607   4.299  36.371  1.00 28.57           C  
ATOM    991  CE1 TYR H 131       5.415   3.999  34.755  1.00 29.70           C  
ATOM    992  CE2 TYR H 131       7.748   3.735  35.123  1.00 30.12           C  
ATOM    993  CZ  TYR H 131       6.649   3.582  34.313  1.00 33.77           C  
ATOM    994  OH  TYR H 131       6.787   3.005  33.033  1.00 39.44           O  
ATOM    995  C   TYR H 131       6.191   7.428  39.387  1.00 47.97           C  
ATOM    996  O   TYR H 131       7.308   7.791  39.748  1.00 48.51           O  
ATOM    997  N   GLY H 132       5.151   7.313  40.226  1.00 49.05           N  
ATOM    998  CA  GLY H 132       5.324   7.635  41.607  1.00 48.93           C  
ATOM    999  C   GLY H 132       5.011   9.064  41.726  1.00 49.15           C  
ATOM   1000  O   GLY H 132       4.793   9.598  42.813  1.00 49.36           O  
ATOM   1001  N   GLU H 133       5.002   9.725  40.566  1.00 49.27           N  
ATOM   1002  CA  GLU H 133       4.605  11.079  40.561  1.00 49.92           C  
ATOM   1003  CB  GLU H 133       5.766  12.084  40.500  1.00  0.00           C  
ATOM   1004  CG  GLU H 133       5.349  13.493  40.923  1.00  0.00           C  
ATOM   1005  CD  GLU H 133       5.053  13.441  42.416  1.00  0.00           C  
ATOM   1006  OE1 GLU H 133       5.360  12.392  43.044  1.00  0.00           O  
ATOM   1007  OE2 GLU H 133       4.513  14.447  42.948  1.00  0.00           O1-
ATOM   1008  C   GLU H 133       3.812  11.234  39.318  1.00 52.01           C  
ATOM   1009  O   GLU H 133       3.598  10.274  38.578  1.00 53.23           O  
ATOM   1010  N   SER H 134       3.316  12.451  39.073  1.00 52.04           N  
ATOM   1011  CA  SER H 134       2.583  12.631  37.867  1.00 53.58           C  
ATOM   1012  CB  SER H 134       1.164  13.181  38.064  1.00 55.73           C  
ATOM   1013  OG  SER H 134       0.548  13.368  36.798  1.00 58.61           O  
ATOM   1014  C   SER H 134       3.329  13.644  37.085  1.00 52.81           C  
ATOM   1015  O   SER H 134       4.046  14.475  37.638  1.00 53.38           O  
ATOM   1016  N   LEU H 135       3.168  13.560  35.759  1.00 53.35           N  
ATOM   1017  CA  LEU H 135       3.800  14.408  34.803  1.00 52.28           C  
ATOM   1018  CB  LEU H 135       3.367  13.967  33.383  1.00 52.20           C  
ATOM   1019  CG  LEU H 135       3.911  14.730  32.151  1.00 21.51           C  
ATOM   1020  CD1 LEU H 135       3.344  14.113  30.859  1.00 51.65           C  
ATOM   1021  CD2 LEU H 135       3.683  16.253  32.200  1.00 20.16           C  
ATOM   1022  C   LEU H 135       3.331  15.803  35.067  1.00 53.64           C  
ATOM   1023  O   LEU H 135       4.134  16.730  35.099  1.00 53.44           O  
ATOM   1024  N   SER H 136       2.020  15.992  35.312  1.00 54.90           N  
ATOM   1025  CA  SER H 136       1.507  17.328  35.396  1.00 56.01           C  
ATOM   1026  CB  SER H 136      -0.027  17.402  35.477  1.00 58.02           C  
ATOM   1027  OG  SER H 136      -0.489  16.830  36.690  1.00 62.14           O  
ATOM   1028  C   SER H 136       2.082  18.077  36.556  1.00 54.50           C  
ATOM   1029  O   SER H 136       2.316  17.528  37.632  1.00 53.55           O  
ATOM   1030  N   GLY H 137       2.347  19.380  36.317  1.00 54.73           N  
ATOM   1031  CA  GLY H 137       2.788  20.307  37.320  1.00 53.48           C  
ATOM   1032  C   GLY H 137       4.284  20.394  37.384  1.00 52.20           C  
ATOM   1033  O   GLY H 137       4.805  21.351  37.955  1.00 52.52           O  
ATOM   1034  N   HIS H 138       5.027  19.442  36.779  1.00 49.92           N  
ATOM   1035  CA  HIS H 138       6.457  19.506  36.962  1.00 46.87           C  
ATOM   1036  ND1 HIS H 138       7.251  18.180  40.060  1.00 57.25           N  
ATOM   1037  CG  HIS H 138       6.587  17.854  38.898  1.00 45.35           C  
ATOM   1038  CB  HIS H 138       7.071  18.208  37.523  1.00 46.17           C  
ATOM   1039  NE2 HIS H 138       5.410  17.088  40.665  1.00 58.69           N  
ATOM   1040  CD2 HIS H 138       5.466  17.187  39.286  1.00 46.50           C  
ATOM   1041  CE1 HIS H 138       6.504  17.697  41.086  1.00 45.65           C  
ATOM   1042  C   HIS H 138       7.126  19.722  35.654  1.00 45.83           C  
ATOM   1043  O   HIS H 138       6.563  19.480  34.587  1.00 46.37           O  
ATOM   1044  N   TYR H 139       8.381  20.198  35.696  1.00 37.65           N  
ATOM   1045  CA  TYR H 139       8.966  20.390  34.403  1.00 38.38           C  
ATOM   1046  CB  TYR H 139       9.778  21.693  34.251  1.00 38.62           C  
ATOM   1047  CG  TYR H 139       8.878  22.874  34.339  1.00 41.29           C  
ATOM   1048  CD1 TYR H 139       8.409  23.307  35.558  1.00 41.68           C  
ATOM   1049  CD2 TYR H 139       8.521  23.566  33.205  1.00 41.06           C  
ATOM   1050  CE1 TYR H 139       7.583  24.403  35.646  1.00 41.66           C  
ATOM   1051  CE2 TYR H 139       7.695  24.663  33.285  1.00 41.92           C  
ATOM   1052  CZ  TYR H 139       7.224  25.082  34.507  1.00 44.49           C  
ATOM   1053  OH  TYR H 139       6.378  26.208  34.588  1.00 45.65           O  
ATOM   1054  C   TYR H 139       9.965  19.292  34.235  1.00 37.04           C  
ATOM   1055  O   TYR H 139      10.653  18.923  35.185  1.00 37.88           O  
ATOM   1056  N   TRP H 140      10.045  18.712  33.023  1.00 34.94           N  
ATOM   1057  CA  TRP H 140      10.993  17.663  32.812  1.00 35.43           C  
ATOM   1058  CB  TRP H 140      10.366  16.307  32.447  1.00 35.50           C  
ATOM   1059  CG  TRP H 140      10.046  15.476  33.669  1.00 37.37           C  
ATOM   1060  CD2 TRP H 140       8.870  15.539  34.498  1.00 44.46           C  
ATOM   1061  CD1 TRP H 140      10.842  14.518  34.217  1.00 45.34           C  
ATOM   1062  NE1 TRP H 140      10.243  13.981  35.325  1.00 46.41           N  
ATOM   1063  CE2 TRP H 140       9.030  14.596  35.512  1.00 47.32           C  
ATOM   1064  CE3 TRP H 140       7.756  16.322  34.434  1.00 45.06           C  
ATOM   1065  CZ2 TRP H 140       8.080  14.411  36.474  1.00 47.43           C  
ATOM   1066  CZ3 TRP H 140       6.793  16.121  35.400  1.00 46.59           C  
ATOM   1067  CH2 TRP H 140       6.948  15.184  36.401  1.00 47.37           C  
ATOM   1068  C   TRP H 140      12.020  18.063  31.808  1.00 39.04           C  
ATOM   1069  O   TRP H 140      11.733  18.688  30.788  1.00 38.21           O  
ATOM   1070  N   SER H 141      13.280  17.688  32.098  1.00 36.73           N  
ATOM   1071  CA  SER H 141      14.369  18.099  31.265  1.00 35.48           C  
ATOM   1072  CB  SER H 141      15.427  18.955  31.982  1.00 31.30           C  
ATOM   1073  OG  SER H 141      14.918  20.244  32.277  1.00 49.92           O  
ATOM   1074  C   SER H 141      15.099  16.909  30.751  1.00 37.27           C  
ATOM   1075  O   SER H 141      14.998  15.801  31.278  1.00 37.01           O  
ATOM   1076  N   TRP H 142      15.834  17.139  29.651  1.00 34.91           N  
ATOM   1077  CA  TRP H 142      16.685  16.147  29.080  1.00 35.87           C  
ATOM   1078  CB  TRP H 142      16.338  15.801  27.618  1.00 33.40           C  
ATOM   1079  CG  TRP H 142      15.035  15.048  27.463  1.00 36.33           C  
ATOM   1080  CD2 TRP H 142      14.933  13.614  27.467  1.00 36.13           C  
ATOM   1081  CD1 TRP H 142      13.766  15.525  27.305  1.00 37.39           C  
ATOM   1082  NE1 TRP H 142      12.878  14.477  27.219  1.00 36.61           N  
ATOM   1083  CE2 TRP H 142      13.583  13.297  27.314  1.00 37.11           C  
ATOM   1084  CE3 TRP H 142      15.885  12.644  27.588  1.00 37.97           C  
ATOM   1085  CZ2 TRP H 142      13.164  11.996  27.282  1.00 37.85           C  
ATOM   1086  CZ3 TRP H 142      15.457  11.334  27.552  1.00 38.12           C  
ATOM   1087  CH2 TRP H 142      14.123  11.016  27.403  1.00 38.65           C  
ATOM   1088  C   TRP H 142      18.060  16.744  29.106  1.00 39.23           C  
ATOM   1089  O   TRP H 142      18.235  17.945  28.896  1.00 36.30           O  
ATOM   1090  N   VAL H 143      19.069  15.912  29.428  1.00 36.13           N  
ATOM   1091  CA  VAL H 143      20.448  16.320  29.442  1.00 35.51           C  
ATOM   1092  CB  VAL H 143      20.998  16.562  30.822  1.00 37.06           C  
ATOM   1093  CG1 VAL H 143      20.318  17.799  31.421  1.00 37.46           C  
ATOM   1094  CG2 VAL H 143      20.763  15.314  31.679  1.00 37.59           C  
ATOM   1095  C   VAL H 143      21.245  15.208  28.823  1.00 38.15           C  
ATOM   1096  O   VAL H 143      20.833  14.050  28.845  1.00 38.62           O  
ATOM   1097  N   ARG H 144      22.414  15.524  28.226  1.00 37.95           N  
ATOM   1098  CA  ARG H 144      23.168  14.452  27.633  1.00 39.17           C  
ATOM   1099  CB  ARG H 144      23.058  14.370  26.102  1.00 37.14           C  
ATOM   1100  CG  ARG H 144      23.612  15.572  25.337  1.00 40.89           C  
ATOM   1101  CD  ARG H 144      23.236  15.509  23.857  1.00 38.32           C  
ATOM   1102  NE  ARG H 144      24.093  16.453  23.092  1.00 39.77           N  
ATOM   1103  CZ  ARG H 144      23.812  16.642  21.770  1.00 46.40           C  
ATOM   1104  NH1 ARG H 144      22.680  16.088  21.249  1.00 44.29           N1+
ATOM   1105  NH2 ARG H 144      24.651  17.353  20.966  1.00 44.09           N  
ATOM   1106  C   ARG H 144      24.616  14.607  27.979  1.00 41.44           C  
ATOM   1107  O   ARG H 144      25.060  15.683  28.377  1.00 39.35           O  
ATOM   1108  N   GLN H 145      25.386  13.502  27.876  1.00 40.32           N  
ATOM   1109  CA  GLN H 145      26.792  13.557  28.164  1.00 39.60           C  
ATOM   1110  CB  GLN H 145      27.109  13.100  29.601  1.00 40.52           C  
ATOM   1111  CG  GLN H 145      28.588  13.175  29.985  1.00 39.59           C  
ATOM   1112  CD  GLN H 145      28.714  12.712  31.433  1.00 47.77           C  
ATOM   1113  OE1 GLN H 145      28.024  11.790  31.863  1.00 47.21           O  
ATOM   1114  NE2 GLN H 145      29.611  13.378  32.208  1.00 51.78           N  
ATOM   1115  C   GLN H 145      27.497  12.639  27.208  1.00 43.39           C  
ATOM   1116  O   GLN H 145      27.234  11.439  27.172  1.00 42.62           O  
ATOM   1117  N   PRO H 146      28.402  13.179  26.430  1.00 43.84           N  
ATOM   1118  CA  PRO H 146      29.136  12.356  25.506  1.00 45.47           C  
ATOM   1119  CD  PRO H 146      28.225  14.532  25.926  1.00 44.35           C  
ATOM   1120  CB  PRO H 146      29.801  13.318  24.527  1.00 46.78           C  
ATOM   1121  CG  PRO H 146      28.857  14.534  24.524  1.00 44.60           C  
ATOM   1122  C   PRO H 146      30.082  11.508  26.284  1.00 47.40           C  
ATOM   1123  O   PRO H 146      30.497  11.927  27.365  1.00 46.68           O  
ATOM   1124  N   PRO H 147      30.450  10.362  25.796  1.00 49.26           N  
ATOM   1125  CA  PRO H 147      31.310   9.542  26.582  1.00 51.41           C  
ATOM   1126  CD  PRO H 147      29.615   9.581  24.898  1.00 49.14           C  
ATOM   1127  CB  PRO H 147      31.395   8.207  25.848  1.00 52.03           C  
ATOM   1128  CG  PRO H 147      30.030   8.115  25.136  1.00 51.53           C  
ATOM   1129  C   PRO H 147      32.606  10.235  26.838  1.00 53.30           C  
ATOM   1130  O   PRO H 147      33.259  10.665  25.888  1.00 54.07           O  
ATOM   1131  N   GLY H 148      32.991  10.350  28.122  1.00 53.01           N  
ATOM   1132  CA  GLY H 148      34.240  10.953  28.482  1.00 53.35           C  
ATOM   1133  C   GLY H 148      34.123  12.448  28.507  1.00 56.34           C  
ATOM   1134  O   GLY H 148      35.118  13.134  28.736  1.00 55.64           O  
ATOM   1135  N   LYS H 149      32.915  13.004  28.287  1.00 53.23           N  
ATOM   1136  CA  LYS H 149      32.783  14.436  28.266  1.00 51.30           C  
ATOM   1137  CB  LYS H 149      32.226  15.015  26.949  1.00 52.56           C  
ATOM   1138  CG  LYS H 149      33.224  15.012  25.788  1.00 61.24           C  
ATOM   1139  CD  LYS H 149      32.606  15.424  24.450  1.00 66.48           C  
ATOM   1140  CE  LYS H 149      33.620  15.578  23.315  1.00 78.41           C  
ATOM   1141  NZ  LYS H 149      32.924  15.949  22.064  1.00 81.14           N1+
ATOM   1142  C   LYS H 149      31.851  14.869  29.358  1.00 51.36           C  
ATOM   1143  O   LYS H 149      31.437  14.076  30.203  1.00 49.58           O  
ATOM   1144  N   ARG H 150      31.544  16.184  29.357  1.00 48.55           N  
ATOM   1145  CA  ARG H 150      30.735  16.874  30.325  1.00 45.83           C  
ATOM   1146  CB  ARG H 150      31.120  18.357  30.469  1.00  0.00           C  
ATOM   1147  CG  ARG H 150      32.530  18.562  31.026  1.00  0.00           C  
ATOM   1148  CD  ARG H 150      33.646  18.097  30.085  1.00  0.00           C  
ATOM   1149  NE  ARG H 150      34.165  19.288  29.353  1.00  0.00           N  
ATOM   1150  CZ  ARG H 150      33.644  19.642  28.143  1.00  0.00           C  
ATOM   1151  NH1 ARG H 150      32.629  18.913  27.593  1.00  0.00           N1+
ATOM   1152  NH2 ARG H 150      34.145  20.724  27.475  1.00  0.00           N  
ATOM   1153  C   ARG H 150      29.283  16.825  29.952  1.00 46.02           C  
ATOM   1154  O   ARG H 150      28.894  16.236  28.944  1.00 43.81           O  
ATOM   1155  N   LEU H 151      28.439  17.444  30.811  1.00 44.01           N  
ATOM   1156  CA  LEU H 151      27.016  17.433  30.643  1.00 40.59           C  
ATOM   1157  CB  LEU H 151      26.226  17.409  31.962  1.00 40.09           C  
ATOM   1158  CG  LEU H 151      26.438  16.144  32.808  1.00 41.85           C  
ATOM   1159  CD1 LEU H 151      27.852  16.091  33.392  1.00 39.30           C  
ATOM   1160  CD2 LEU H 151      25.358  16.007  33.885  1.00 37.37           C  
ATOM   1161  C   LEU H 151      26.540  18.635  29.890  1.00 42.43           C  
ATOM   1162  O   LEU H 151      27.056  19.742  30.040  1.00 44.23           O  
ATOM   1163  N   GLU H 152      25.513  18.415  29.042  1.00 39.97           N  
ATOM   1164  CA  GLU H 152      24.901  19.444  28.253  1.00 39.72           C  
ATOM   1165  CB  GLU H 152      25.125  19.236  26.743  1.00 40.11           C  
ATOM   1166  CG  GLU H 152      24.603  20.370  25.860  1.00 38.48           C  
ATOM   1167  CD  GLU H 152      24.900  20.007  24.409  1.00 47.62           C  
ATOM   1168  OE1 GLU H 152      25.239  18.823  24.148  1.00 50.94           O  
ATOM   1169  OE2 GLU H 152      24.788  20.914  23.541  1.00 47.08           O1-
ATOM   1170  C   GLU H 152      23.420  19.375  28.497  1.00 38.69           C  
ATOM   1171  O   GLU H 152      22.837  18.292  28.515  1.00 39.83           O  
ATOM   1172  N   TRP H 153      22.762  20.538  28.689  1.00 36.63           N  
ATOM   1173  CA  TRP H 153      21.345  20.570  28.943  1.00 37.30           C  
ATOM   1174  CB  TRP H 153      20.969  21.700  29.916  1.00 36.71           C  
ATOM   1175  CG  TRP H 153      19.500  21.889  30.196  1.00 37.85           C  
ATOM   1176  CD2 TRP H 153      18.714  22.929  29.596  1.00 36.07           C  
ATOM   1177  CD1 TRP H 153      18.671  21.220  31.048  1.00 37.33           C  
ATOM   1178  NE1 TRP H 153      17.417  21.784  31.023  1.00 34.50           N  
ATOM   1179  CE2 TRP H 153      17.429  22.836  30.133  1.00 37.19           C  
ATOM   1180  CE3 TRP H 153      19.041  23.887  28.680  1.00 36.64           C  
ATOM   1181  CZ2 TRP H 153      16.447  23.707  29.761  1.00 36.80           C  
ATOM   1182  CZ3 TRP H 153      18.045  24.754  28.301  1.00 37.89           C  
ATOM   1183  CH2 TRP H 153      16.775  24.667  28.832  1.00 38.02           C  
ATOM   1184  C   TRP H 153      20.661  20.827  27.635  1.00 37.71           C  
ATOM   1185  O   TRP H 153      20.941  21.822  26.973  1.00 37.35           O  
ATOM   1186  N   ILE H 154      19.815  19.868  27.201  1.00 36.94           N  
ATOM   1187  CA  ILE H 154      19.086  19.915  25.957  1.00 36.63           C  
ATOM   1188  CB  ILE H 154      18.622  18.549  25.548  1.00 37.98           C  
ATOM   1189  CG1 ILE H 154      19.835  17.610  25.416  1.00 37.82           C  
ATOM   1190  CG2 ILE H 154      17.819  18.681  24.244  1.00 36.83           C  
ATOM   1191  CD1 ILE H 154      19.462  16.131  25.324  1.00 37.22           C  
ATOM   1192  C   ILE H 154      17.886  20.833  25.970  1.00 37.44           C  
ATOM   1193  O   ILE H 154      17.738  21.664  25.075  1.00 39.56           O  
ATOM   1194  N   GLY H 155      16.988  20.716  26.980  1.00 37.63           N  
ATOM   1195  CA  GLY H 155      15.788  21.524  26.995  1.00 35.83           C  
ATOM   1196  C   GLY H 155      14.814  20.947  27.989  1.00 36.50           C  
ATOM   1197  O   GLY H 155      15.104  19.949  28.642  1.00 35.30           O  
ATOM   1198  N   GLU H 156      13.616  21.569  28.129  1.00 36.74           N  
ATOM   1199  CA  GLU H 156      12.652  21.095  29.091  1.00 36.21           C  
ATOM   1200  CB  GLU H 156      12.715  21.857  30.423  1.00 37.22           C  
ATOM   1201  CG  GLU H 156      12.384  23.343  30.279  1.00 36.02           C  
ATOM   1202  CD  GLU H 156      12.799  24.035  31.564  1.00 22.81           C  
ATOM   1203  OE1 GLU H 156      13.523  23.395  32.371  1.00 22.14           O  
ATOM   1204  OE2 GLU H 156      12.402  25.216  31.751  1.00 24.83           O1-
ATOM   1205  C   GLU H 156      11.259  21.263  28.557  1.00 37.49           C  
ATOM   1206  O   GLU H 156      11.047  21.926  27.545  1.00 38.60           O  
ATOM   1207  N   ILE H 157      10.275  20.607  29.220  1.00 36.99           N  
ATOM   1208  CA  ILE H 157       8.884  20.692  28.856  1.00 37.42           C  
ATOM   1209  CB  ILE H 157       8.463  19.593  27.927  1.00 37.78           C  
ATOM   1210  CG1 ILE H 157       7.048  19.846  27.383  1.00 40.17           C  
ATOM   1211  CG2 ILE H 157       8.627  18.261  28.674  1.00 36.83           C  
ATOM   1212  CD1 ILE H 157       6.675  18.930  26.218  1.00 45.07           C  
ATOM   1213  C   ILE H 157       8.062  20.563  30.110  1.00 39.22           C  
ATOM   1214  O   ILE H 157       8.468  19.918  31.072  1.00 38.82           O  
ATOM   1215  N   LYS H 158       6.856  21.164  30.127  1.00 37.84           N  
ATOM   1216  CA  LYS H 158       6.001  21.141  31.285  1.00 38.57           C  
ATOM   1217  CB  LYS H 158       5.584  22.567  31.707  1.00 25.90           C  
ATOM   1218  CG  LYS H 158       4.674  22.665  32.934  1.00 25.79           C  
ATOM   1219  CD  LYS H 158       4.364  24.107  33.344  1.00 23.58           C  
ATOM   1220  CE  LYS H 158       3.449  24.213  34.564  1.00  0.00           C  
ATOM   1221  NZ  LYS H 158       3.207  25.636  34.894  1.00  0.00           N1+
ATOM   1222  C   LYS H 158       4.762  20.366  30.924  1.00 40.70           C  
ATOM   1223  O   LYS H 158       4.617  19.895  29.799  1.00 40.34           O  
ATOM   1224  N   HIS H 159       3.874  20.154  31.888  1.00 33.43           N  
ATOM   1225  CA  HIS H 159       2.713  19.387  31.575  1.00 36.49           C  
ATOM   1226  ND1 HIS H 159      -0.136  20.705  32.982  1.00 46.21           N  
ATOM   1227  CG  HIS H 159       1.133  20.320  33.355  1.00 41.14           C  
ATOM   1228  CB  HIS H 159       1.839  19.109  32.811  1.00 37.08           C  
ATOM   1229  NE2 HIS H 159       0.547  22.173  34.505  1.00 44.33           N  
ATOM   1230  CD2 HIS H 159       1.536  21.230  34.285  1.00 42.88           C  
ATOM   1231  CE1 HIS H 159      -0.437  21.816  33.701  1.00 45.41           C  
ATOM   1232  C   HIS H 159       1.872  20.146  30.592  1.00 37.21           C  
ATOM   1233  O   HIS H 159       1.174  19.554  29.772  1.00 35.27           O  
ATOM   1234  N   ASN H 160       1.900  21.489  30.686  1.00 39.75           N  
ATOM   1235  CA  ASN H 160       1.133  22.365  29.843  1.00 40.95           C  
ATOM   1236  CB  ASN H 160       1.138  23.838  30.315  1.00 42.42           C  
ATOM   1237  CG  ASN H 160       2.562  24.377  30.393  1.00  0.00           C  
ATOM   1238  OD1 ASN H 160       3.531  23.663  30.144  1.00  0.00           O  
ATOM   1239  ND2 ASN H 160       2.692  25.676  30.776  1.00  0.00           N  
ATOM   1240  C   ASN H 160       1.615  22.266  28.430  1.00 42.64           C  
ATOM   1241  O   ASN H 160       0.851  22.501  27.493  1.00 44.63           O  
ATOM   1242  N   GLY H 161       2.903  21.920  28.238  1.00 41.07           N  
ATOM   1243  CA  GLY H 161       3.384  21.754  26.899  1.00 40.26           C  
ATOM   1244  C   GLY H 161       4.405  22.789  26.546  1.00 40.42           C  
ATOM   1245  O   GLY H 161       4.955  22.724  25.450  1.00 38.32           O  
ATOM   1246  N   SER H 162       4.699  23.758  27.438  1.00 42.43           N  
ATOM   1247  CA  SER H 162       5.645  24.794  27.097  1.00 42.64           C  
ATOM   1248  CB  SER H 162       5.665  25.944  28.119  1.00 42.36           C  
ATOM   1249  OG  SER H 162       4.394  26.573  28.175  1.00 60.54           O  
ATOM   1250  C   SER H 162       7.042  24.233  27.051  1.00 44.12           C  
ATOM   1251  O   SER H 162       7.468  23.531  27.966  1.00 43.39           O  
ATOM   1252  N   PRO H 163       7.740  24.493  25.961  1.00 42.25           N  
ATOM   1253  CA  PRO H 163       9.107  24.031  25.850  1.00 39.58           C  
ATOM   1254  CD  PRO H 163       7.058  24.411  24.679  1.00  0.00           C  
ATOM   1255  CB  PRO H 163       9.208  23.341  24.492  1.00 41.08           C  
ATOM   1256  CG  PRO H 163       8.137  24.046  23.650  1.00  0.00           C  
ATOM   1257  C   PRO H 163      10.144  25.116  25.975  1.00 42.95           C  
ATOM   1258  O   PRO H 163       9.815  26.299  25.894  1.00 45.12           O  
ATOM   1259  N   ASN H 164      11.422  24.721  26.142  1.00 41.24           N  
ATOM   1260  CA  ASN H 164      12.535  25.628  26.136  1.00 40.14           C  
ATOM   1261  CB  ASN H 164      12.885  26.130  27.548  1.00 40.95           C  
ATOM   1262  CG  ASN H 164      13.849  27.295  27.422  1.00 43.99           C  
ATOM   1263  OD1 ASN H 164      13.457  28.455  27.530  1.00 55.92           O  
ATOM   1264  ND2 ASN H 164      15.150  26.978  27.185  1.00 64.91           N  
ATOM   1265  C   ASN H 164      13.685  24.798  25.643  1.00 41.13           C  
ATOM   1266  O   ASN H 164      13.931  23.717  26.174  1.00 40.13           O  
ATOM   1267  N   TYR H 165      14.437  25.261  24.622  1.00 40.85           N  
ATOM   1268  CA  TYR H 165      15.488  24.403  24.139  1.00 39.34           C  
ATOM   1269  CB  TYR H 165      15.290  23.862  22.707  1.00 39.28           C  
ATOM   1270  CG  TYR H 165      14.011  23.101  22.581  1.00 41.46           C  
ATOM   1271  CD1 TYR H 165      13.885  21.813  23.051  1.00 41.37           C  
ATOM   1272  CD2 TYR H 165      12.918  23.689  21.990  1.00 41.86           C  
ATOM   1273  CE1 TYR H 165      12.697  21.130  22.920  1.00 40.95           C  
ATOM   1274  CE2 TYR H 165      11.732  23.013  21.854  1.00 44.61           C  
ATOM   1275  CZ  TYR H 165      11.616  21.728  22.318  1.00 44.19           C  
ATOM   1276  OH  TYR H 165      10.397  21.033  22.178  1.00 44.89           O  
ATOM   1277  C   TYR H 165      16.771  25.173  24.087  1.00 42.74           C  
ATOM   1278  O   TYR H 165      16.779  26.396  23.957  1.00 42.42           O  
ATOM   1279  N   HIS H 166      17.905  24.451  24.204  1.00 40.02           N  
ATOM   1280  CA  HIS H 166      19.191  25.076  24.098  1.00 40.66           C  
ATOM   1281  ND1 HIS H 166      22.157  25.297  25.773  1.00  0.00           N  
ATOM   1282  CG  HIS H 166      21.679  24.815  24.576  1.00 43.64           C  
ATOM   1283  CB  HIS H 166      20.356  24.123  24.422  1.00 44.46           C  
ATOM   1284  NE2 HIS H 166      23.710  25.746  24.248  1.00  0.00           N  
ATOM   1285  CD2 HIS H 166      22.641  25.099  23.653  1.00  0.00           C  
ATOM   1286  CE1 HIS H 166      23.373  25.843  25.522  1.00  0.00           C  
ATOM   1287  C   HIS H 166      19.325  25.511  22.672  1.00 43.47           C  
ATOM   1288  O   HIS H 166      18.940  24.790  21.753  1.00 40.81           O  
ATOM   1289  N   PRO H 167      19.864  26.676  22.454  1.00 45.65           N  
ATOM   1290  CA  PRO H 167      19.986  27.225  21.130  1.00 45.52           C  
ATOM   1291  CD  PRO H 167      20.052  27.671  23.493  1.00 48.18           C  
ATOM   1292  CB  PRO H 167      20.432  28.678  21.320  1.00 47.36           C  
ATOM   1293  CG  PRO H 167      20.875  28.767  22.795  1.00 52.24           C  
ATOM   1294  C   PRO H 167      20.886  26.402  20.274  1.00 46.53           C  
ATOM   1295  O   PRO H 167      20.841  26.543  19.053  1.00 48.73           O  
ATOM   1296  N   SER H 168      21.735  25.565  20.887  1.00 44.61           N  
ATOM   1297  CA  SER H 168      22.622  24.751  20.115  1.00 46.56           C  
ATOM   1298  CB  SER H 168      23.516  23.899  21.028  1.00 47.65           C  
ATOM   1299  OG  SER H 168      24.360  23.067  20.252  1.00 52.64           O  
ATOM   1300  C   SER H 168      21.813  23.817  19.254  1.00 48.12           C  
ATOM   1301  O   SER H 168      21.963  23.771  18.035  1.00 49.54           O  
ATOM   1302  N   LEU H 169      20.971  23.009  19.917  1.00 46.39           N  
ATOM   1303  CA  LEU H 169      20.102  21.974  19.418  1.00 47.84           C  
ATOM   1304  CB  LEU H 169      19.815  20.937  20.508  1.00 46.58           C  
ATOM   1305  CG  LEU H 169      21.105  20.241  20.972  1.00 51.19           C  
ATOM   1306  CD1 LEU H 169      20.816  19.200  22.062  1.00 52.75           C  
ATOM   1307  CD2 LEU H 169      21.874  19.643  19.783  1.00 49.82           C  
ATOM   1308  C   LEU H 169      18.783  22.427  18.845  1.00 50.79           C  
ATOM   1309  O   LEU H 169      18.143  21.666  18.124  1.00 51.44           O  
ATOM   1310  N   LYS H 170      18.333  23.661  19.140  1.00 51.42           N  
ATOM   1311  CA  LYS H 170      16.963  24.075  18.944  1.00 51.50           C  
ATOM   1312  CB  LYS H 170      16.790  25.595  19.113  1.00 55.22           C  
ATOM   1313  CG  LYS H 170      15.342  26.069  18.981  1.00 58.56           C  
ATOM   1314  CD  LYS H 170      15.133  27.522  19.413  1.00 66.33           C  
ATOM   1315  CE  LYS H 170      13.683  27.994  19.278  1.00 74.20           C  
ATOM   1316  NZ  LYS H 170      13.565  29.402  19.715  1.00 74.07           N1+
ATOM   1317  C   LYS H 170      16.391  23.713  17.605  1.00 52.13           C  
ATOM   1318  O   LYS H 170      15.262  23.230  17.543  1.00 55.23           O  
ATOM   1319  N   SER H 171      17.111  23.907  16.494  1.00 50.47           N  
ATOM   1320  CA  SER H 171      16.485  23.617  15.232  1.00 50.78           C  
ATOM   1321  CB  SER H 171      17.417  23.907  14.045  1.00 57.71           C  
ATOM   1322  OG  SER H 171      18.573  23.086  14.121  1.00 64.88           O  
ATOM   1323  C   SER H 171      16.088  22.162  15.155  1.00 51.81           C  
ATOM   1324  O   SER H 171      15.027  21.827  14.628  1.00 53.58           O  
ATOM   1325  N   ARG H 172      16.980  21.270  15.624  1.00 49.14           N  
ATOM   1326  CA  ARG H 172      16.882  19.831  15.591  1.00 48.51           C  
ATOM   1327  CB  ARG H 172      18.285  19.217  15.641  1.00 49.16           C  
ATOM   1328  CG  ARG H 172      19.095  19.671  14.423  1.00 52.49           C  
ATOM   1329  CD  ARG H 172      20.606  19.474  14.530  1.00 52.23           C  
ATOM   1330  NE  ARG H 172      20.860  18.014  14.630  1.00 49.47           N  
ATOM   1331  CZ  ARG H 172      21.293  17.486  15.810  1.00 58.99           C  
ATOM   1332  NH1 ARG H 172      21.525  18.306  16.874  1.00 54.38           N1+
ATOM   1333  NH2 ARG H 172      21.503  16.143  15.921  1.00 56.10           N  
ATOM   1334  C   ARG H 172      16.002  19.174  16.633  1.00 50.82           C  
ATOM   1335  O   ARG H 172      15.475  18.086  16.389  1.00 50.49           O  
ATOM   1336  N   VAL H 173      15.858  19.777  17.834  1.00 46.34           N  
ATOM   1337  CA  VAL H 173      15.211  19.121  18.947  1.00 43.83           C  
ATOM   1338  CB  VAL H 173      15.828  19.495  20.264  1.00 47.91           C  
ATOM   1339  CG1 VAL H 173      14.948  18.965  21.402  1.00 48.45           C  
ATOM   1340  CG2 VAL H 173      17.256  18.941  20.315  1.00 48.11           C  
ATOM   1341  C   VAL H 173      13.745  19.413  19.075  1.00 47.84           C  
ATOM   1342  O   VAL H 173      13.283  20.529  18.840  1.00 49.05           O  
ATOM   1343  N   THR H 174      12.982  18.364  19.466  1.00 45.96           N  
ATOM   1344  CA  THR H 174      11.579  18.467  19.748  1.00 42.54           C  
ATOM   1345  CB  THR H 174      10.724  17.896  18.655  1.00 46.15           C  
ATOM   1346  OG1 THR H 174      10.991  18.563  17.431  1.00 53.02           O  
ATOM   1347  CG2 THR H 174       9.245  18.073  19.036  1.00 50.60           C  
ATOM   1348  C   THR H 174      11.323  17.655  20.988  1.00 44.79           C  
ATOM   1349  O   THR H 174      11.750  16.505  21.081  1.00 47.75           O  
ATOM   1350  N   ILE H 175      10.609  18.232  21.977  1.00 42.79           N  
ATOM   1351  CA  ILE H 175      10.304  17.513  23.186  1.00 42.18           C  
ATOM   1352  CB  ILE H 175      10.707  18.232  24.445  1.00 44.24           C  
ATOM   1353  CG1 ILE H 175      12.210  18.556  24.456  1.00 57.00           C  
ATOM   1354  CG2 ILE H 175      10.274  17.358  25.636  1.00 56.98           C  
ATOM   1355  CD1 ILE H 175      13.113  17.329  24.458  1.00 59.12           C  
ATOM   1356  C   ILE H 175       8.810  17.428  23.240  1.00 44.90           C  
ATOM   1357  O   ILE H 175       8.122  18.409  22.961  1.00 44.53           O  
ATOM   1358  N   SER H 176       8.255  16.250  23.590  1.00 44.06           N  
ATOM   1359  CA  SER H 176       6.822  16.172  23.623  1.00 45.08           C  
ATOM   1360  CB  SER H 176       6.195  15.301  22.521  1.00 46.38           C  
ATOM   1361  OG  SER H 176       6.374  13.926  22.818  1.00 65.79           O  
ATOM   1362  C   SER H 176       6.387  15.608  24.937  1.00 47.90           C  
ATOM   1363  O   SER H 176       7.177  15.042  25.690  1.00 49.22           O  
ATOM   1364  N   LEU H 177       5.088  15.779  25.246  1.00 45.57           N  
ATOM   1365  CA  LEU H 177       4.552  15.353  26.505  1.00 45.72           C  
ATOM   1366  CB  LEU H 177       4.162  16.544  27.397  1.00 49.27           C  
ATOM   1367  CG  LEU H 177       2.978  17.383  26.866  1.00 28.47           C  
ATOM   1368  CD1 LEU H 177       2.731  18.596  27.768  1.00  0.00           C  
ATOM   1369  CD2 LEU H 177       3.137  17.801  25.394  1.00  0.00           C  
ATOM   1370  C   LEU H 177       3.295  14.577  26.275  1.00 49.44           C  
ATOM   1371  O   LEU H 177       2.437  14.979  25.490  1.00 50.43           O  
ATOM   1372  N   ASP H 178       3.159  13.428  26.965  1.00 48.55           N  
ATOM   1373  CA  ASP H 178       1.960  12.649  26.868  1.00 48.73           C  
ATOM   1374  CB  ASP H 178       2.202  11.252  26.275  1.00 50.90           C  
ATOM   1375  CG  ASP H 178       0.857  10.670  25.880  1.00 54.86           C  
ATOM   1376  OD1 ASP H 178      -0.114  10.836  26.665  1.00 59.97           O  
ATOM   1377  OD2 ASP H 178       0.775  10.051  24.788  1.00 52.95           O1-
ATOM   1378  C   ASP H 178       1.455  12.477  28.269  1.00 51.39           C  
ATOM   1379  O   ASP H 178       1.981  11.674  29.038  1.00 50.11           O  
ATOM   1380  N   MET H 179       0.424  13.254  28.646  1.00 50.68           N  
ATOM   1381  CA  MET H 179      -0.117  13.213  29.975  1.00 51.27           C  
ATOM   1382  CB  MET H 179      -1.144  14.330  30.225  1.00 56.38           C  
ATOM   1383  CG  MET H 179      -1.504  14.514  31.700  1.00  0.00           C  
ATOM   1384  SD  MET H 179      -2.431  16.038  32.054  1.00  0.00           S  
ATOM   1385  CE  MET H 179      -1.029  17.143  31.717  1.00  0.00           C  
ATOM   1386  C   MET H 179      -0.772  11.891  30.239  1.00 53.58           C  
ATOM   1387  O   MET H 179      -0.673  11.359  31.344  1.00 55.25           O  
ATOM   1388  N   SER H 180      -1.472  11.330  29.234  1.00 52.96           N  
ATOM   1389  CA  SER H 180      -2.185  10.098  29.436  1.00 53.99           C  
ATOM   1390  CB  SER H 180      -3.023   9.675  28.212  1.00 58.61           C  
ATOM   1391  OG  SER H 180      -2.190   9.368  27.103  1.00 64.23           O  
ATOM   1392  C   SER H 180      -1.221   8.994  29.754  1.00 53.94           C  
ATOM   1393  O   SER H 180      -1.429   8.238  30.702  1.00 57.55           O  
ATOM   1394  N   LYS H 181      -0.155   8.866  28.940  1.00 52.06           N  
ATOM   1395  CA  LYS H 181       0.887   7.882  29.088  1.00 51.27           C  
ATOM   1396  CB  LYS H 181       1.777   7.714  27.844  1.00 52.29           C  
ATOM   1397  CG  LYS H 181       1.097   6.942  26.714  1.00 64.97           C  
ATOM   1398  CD  LYS H 181       1.877   6.968  25.400  1.00 64.98           C  
ATOM   1399  CE  LYS H 181       1.244   6.116  24.300  1.00 66.72           C  
ATOM   1400  NZ  LYS H 181       1.257   4.688  24.695  1.00 72.22           N1+
ATOM   1401  C   LYS H 181       1.778   8.223  30.243  1.00 53.31           C  
ATOM   1402  O   LYS H 181       2.517   7.368  30.727  1.00 52.93           O  
ATOM   1403  N   ASN H 182       1.761   9.501  30.671  1.00 50.08           N  
ATOM   1404  CA  ASN H 182       2.639  10.030  31.676  1.00 48.62           C  
ATOM   1405  CB  ASN H 182       2.265   9.789  33.164  1.00 50.25           C  
ATOM   1406  CG  ASN H 182       2.200   8.338  33.606  1.00 60.62           C  
ATOM   1407  OD1 ASN H 182       1.484   7.518  33.038  1.00 61.20           O  
ATOM   1408  ND2 ASN H 182       2.924   8.024  34.710  1.00 56.21           N  
ATOM   1409  C   ASN H 182       4.050   9.702  31.320  1.00 49.23           C  
ATOM   1410  O   ASN H 182       4.802   9.090  32.078  1.00 48.76           O  
ATOM   1411  N   GLN H 183       4.419  10.132  30.093  1.00 46.78           N  
ATOM   1412  CA  GLN H 183       5.731   9.938  29.549  1.00 45.75           C  
ATOM   1413  CB  GLN H 183       5.791   8.778  28.545  1.00 46.48           C  
ATOM   1414  CG  GLN H 183       5.394   7.434  29.148  1.00 55.11           C  
ATOM   1415  CD  GLN H 183       5.415   6.400  28.033  1.00 64.79           C  
ATOM   1416  OE1 GLN H 183       5.196   5.214  28.265  1.00 54.46           O  
ATOM   1417  NE2 GLN H 183       5.684   6.859  26.782  1.00 60.75           N  
ATOM   1418  C   GLN H 183       6.086  11.172  28.771  1.00 47.62           C  
ATOM   1419  O   GLN H 183       5.205  11.887  28.295  1.00 47.16           O  
ATOM   1420  N   PHE H 184       7.403  11.455  28.640  1.00 44.87           N  
ATOM   1421  CA  PHE H 184       7.877  12.575  27.874  1.00 42.51           C  
ATOM   1422  CB  PHE H 184       8.797  13.539  28.646  1.00 43.52           C  
ATOM   1423  CG  PHE H 184       8.131  13.887  29.921  1.00 44.66           C  
ATOM   1424  CD1 PHE H 184       7.257  14.940  30.023  1.00 42.72           C  
ATOM   1425  CD2 PHE H 184       8.390  13.129  31.031  1.00 44.07           C  
ATOM   1426  CE1 PHE H 184       6.650  15.229  31.220  1.00 44.52           C  
ATOM   1427  CE2 PHE H 184       7.786  13.411  32.232  1.00 43.47           C  
ATOM   1428  CZ  PHE H 184       6.910  14.460  32.324  1.00 43.68           C  
ATOM   1429  C   PHE H 184       8.785  11.991  26.839  1.00 43.56           C  
ATOM   1430  O   PHE H 184       9.458  10.995  27.100  1.00 44.23           O  
ATOM   1431  N   SER H 185       8.844  12.594  25.633  1.00 44.54           N  
ATOM   1432  CA  SER H 185       9.719  12.021  24.649  1.00 45.49           C  
ATOM   1433  CB  SER H 185       9.006  11.339  23.469  1.00 47.32           C  
ATOM   1434  OG  SER H 185       8.421  12.309  22.616  1.00 57.20           O  
ATOM   1435  C   SER H 185      10.613  13.084  24.083  1.00 47.38           C  
ATOM   1436  O   SER H 185      10.291  14.271  24.096  1.00 46.59           O  
ATOM   1437  N   LEU H 186      11.790  12.649  23.589  1.00 44.28           N  
ATOM   1438  CA  LEU H 186      12.786  13.501  23.004  1.00 43.35           C  
ATOM   1439  CB  LEU H 186      14.151  13.347  23.698  1.00 45.41           C  
ATOM   1440  CG  LEU H 186      15.305  14.113  23.026  1.00 47.15           C  
ATOM   1441  CD1 LEU H 186      15.179  15.629  23.219  1.00 44.58           C  
ATOM   1442  CD2 LEU H 186      16.668  13.561  23.464  1.00 45.98           C  
ATOM   1443  C   LEU H 186      13.004  13.052  21.592  1.00 46.54           C  
ATOM   1444  O   LEU H 186      13.185  11.862  21.335  1.00 47.31           O  
ATOM   1445  N   ASN H 187      12.987  14.002  20.634  1.00 44.29           N  
ATOM   1446  CA  ASN H 187      13.252  13.675  19.260  1.00 45.09           C  
ATOM   1447  CB  ASN H 187      12.054  13.905  18.321  1.00 47.76           C  
ATOM   1448  CG  ASN H 187      12.488  13.521  16.913  1.00 54.61           C  
ATOM   1449  OD1 ASN H 187      13.090  14.322  16.199  1.00  0.00           O  
ATOM   1450  ND2 ASN H 187      12.187  12.261  16.500  1.00  0.00           N  
ATOM   1451  C   ASN H 187      14.362  14.562  18.780  1.00 46.85           C  
ATOM   1452  O   ASN H 187      14.279  15.785  18.881  1.00 48.81           O  
ATOM   1453  N   LEU H 188      15.444  13.957  18.246  1.00 44.24           N  
ATOM   1454  CA  LEU H 188      16.554  14.727  17.759  1.00 45.15           C  
ATOM   1455  CB  LEU H 188      17.833  14.454  18.575  1.00 44.60           C  
ATOM   1456  CG  LEU H 188      19.056  15.290  18.165  1.00 48.85           C  
ATOM   1457  CD1 LEU H 188      18.802  16.789  18.375  1.00 48.82           C  
ATOM   1458  CD2 LEU H 188      20.319  14.817  18.897  1.00 47.86           C  
ATOM   1459  C   LEU H 188      16.791  14.303  16.335  1.00 47.79           C  
ATOM   1460  O   LEU H 188      17.127  13.150  16.076  1.00 47.57           O  
ATOM   1461  N   THR H 189      16.627  15.231  15.366  1.00 47.06           N  
ATOM   1462  CA  THR H 189      16.752  14.859  13.978  1.00 46.11           C  
ATOM   1463  CB  THR H 189      15.789  15.584  13.082  1.00 49.29           C  
ATOM   1464  OG1 THR H 189      15.825  15.035  11.772  1.00  0.00           O  
ATOM   1465  CG2 THR H 189      16.170  17.074  13.044  1.00  0.00           C  
ATOM   1466  C   THR H 189      18.138  15.129  13.462  1.00 49.57           C  
ATOM   1467  O   THR H 189      18.953  15.781  14.114  1.00 49.97           O  
ATOM   1468  N   SER H 190      18.421  14.610  12.246  1.00 50.56           N  
ATOM   1469  CA  SER H 190      19.668  14.804  11.556  1.00 48.38           C  
ATOM   1470  CB  SER H 190      19.841  16.240  11.027  1.00 52.24           C  
ATOM   1471  OG  SER H 190      21.087  16.366  10.361  1.00 58.78           O  
ATOM   1472  C   SER H 190      20.824  14.488  12.456  1.00 50.21           C  
ATOM   1473  O   SER H 190      21.719  15.311  12.639  1.00 48.56           O  
ATOM   1474  N   VAL H 191      20.844  13.264  13.009  1.00 47.61           N  
ATOM   1475  CA  VAL H 191      21.847  12.851  13.947  1.00 47.29           C  
ATOM   1476  CB  VAL H 191      21.556  11.503  14.537  1.00 47.82           C  
ATOM   1477  CG1 VAL H 191      22.665  11.156  15.523  1.00 46.81           C  
ATOM   1478  CG2 VAL H 191      20.151  11.488  15.150  1.00 48.07           C  
ATOM   1479  C   VAL H 191      23.183  12.738  13.272  1.00 51.14           C  
ATOM   1480  O   VAL H 191      23.283  12.358  12.107  1.00 50.01           O  
ATOM   1481  N   THR H 192      24.256  13.087  14.013  1.00 48.37           N  
ATOM   1482  CA  THR H 192      25.605  12.989  13.529  1.00 49.18           C  
ATOM   1483  CB  THR H 192      26.262  14.314  13.270  1.00 52.48           C  
ATOM   1484  OG1 THR H 192      26.367  15.057  14.474  1.00 53.08           O  
ATOM   1485  CG2 THR H 192      25.425  15.091  12.238  1.00 51.63           C  
ATOM   1486  C   THR H 192      26.399  12.304  14.601  1.00 50.57           C  
ATOM   1487  O   THR H 192      25.856  11.853  15.606  1.00 49.46           O  
ATOM   1488  N   ALA H 193      27.724  12.206  14.389  1.00 50.81           N  
ATOM   1489  CA  ALA H 193      28.633  11.546  15.283  1.00 51.27           C  
ATOM   1490  CB  ALA H 193      30.074  11.522  14.748  1.00 53.75           C  
ATOM   1491  C   ALA H 193      28.655  12.247  16.607  1.00 52.38           C  
ATOM   1492  O   ALA H 193      28.838  11.621  17.647  1.00 53.23           O  
ATOM   1493  N   ALA H 194      28.487  13.578  16.592  1.00 48.82           N  
ATOM   1494  CA  ALA H 194      28.558  14.398  17.770  1.00 49.06           C  
ATOM   1495  CB  ALA H 194      28.359  15.894  17.470  1.00 49.61           C  
ATOM   1496  C   ALA H 194      27.500  13.995  18.747  1.00 48.84           C  
ATOM   1497  O   ALA H 194      27.678  14.150  19.953  1.00 51.86           O  
ATOM   1498  N   ASP H 195      26.354  13.515  18.240  1.00 45.30           N  
ATOM   1499  CA  ASP H 195      25.182  13.151  18.989  1.00 42.93           C  
ATOM   1500  CB  ASP H 195      23.962  12.937  18.083  1.00 45.01           C  
ATOM   1501  CG  ASP H 195      23.626  14.297  17.490  1.00 52.73           C  
ATOM   1502  OD1 ASP H 195      23.548  15.285  18.267  1.00 48.11           O  
ATOM   1503  OD2 ASP H 195      23.463  14.368  16.243  1.00 53.49           O1-
ATOM   1504  C   ASP H 195      25.376  11.924  19.836  1.00 47.95           C  
ATOM   1505  O   ASP H 195      24.511  11.612  20.651  1.00 48.75           O  
ATOM   1506  N   THR H 196      26.440  11.128  19.618  1.00 44.08           N  
ATOM   1507  CA  THR H 196      26.611   9.951  20.431  1.00 42.69           C  
ATOM   1508  CB  THR H 196      27.793   9.120  20.025  1.00 45.26           C  
ATOM   1509  OG1 THR H 196      27.659   8.700  18.674  1.00 47.95           O  
ATOM   1510  CG2 THR H 196      27.877   7.896  20.951  1.00 45.54           C  
ATOM   1511  C   THR H 196      26.807  10.380  21.855  1.00 44.91           C  
ATOM   1512  O   THR H 196      27.718  11.150  22.164  1.00 46.70           O  
ATOM   1513  N   ALA H 197      25.941   9.889  22.772  1.00 42.53           N  
ATOM   1514  CA  ALA H 197      26.076  10.294  24.143  1.00 41.45           C  
ATOM   1515  CB  ALA H 197      25.786  11.790  24.365  1.00 40.86           C  
ATOM   1516  C   ALA H 197      25.096   9.534  24.980  1.00 43.17           C  
ATOM   1517  O   ALA H 197      24.282   8.767  24.469  1.00 43.77           O  
ATOM   1518  N   VAL H 198      25.189   9.712  26.315  1.00 41.32           N  
ATOM   1519  CA  VAL H 198      24.259   9.105  27.218  1.00 39.33           C  
ATOM   1520  CB  VAL H 198      24.868   8.735  28.538  1.00 40.10           C  
ATOM   1521  CG1 VAL H 198      23.765   8.189  29.461  1.00 39.32           C  
ATOM   1522  CG2 VAL H 198      26.015   7.743  28.282  1.00 39.23           C  
ATOM   1523  C   VAL H 198      23.232  10.160  27.472  1.00 41.42           C  
ATOM   1524  O   VAL H 198      23.562  11.275  27.876  1.00 38.33           O  
ATOM   1525  N   TYR H 199      21.948   9.834  27.240  1.00 39.92           N  
ATOM   1526  CA  TYR H 199      20.908  10.808  27.392  1.00 38.93           C  
ATOM   1527  CB  TYR H 199      19.885  10.790  26.240  1.00 40.95           C  
ATOM   1528  CG  TYR H 199      20.541  11.346  25.018  1.00 40.22           C  
ATOM   1529  CD1 TYR H 199      21.454  10.611  24.299  1.00 40.80           C  
ATOM   1530  CD2 TYR H 199      20.225  12.611  24.584  1.00 40.88           C  
ATOM   1531  CE1 TYR H 199      22.047  11.138  23.173  1.00 39.22           C  
ATOM   1532  CE2 TYR H 199      20.813  13.144  23.462  1.00 40.27           C  
ATOM   1533  CZ  TYR H 199      21.729  12.408  22.752  1.00 38.77           C  
ATOM   1534  OH  TYR H 199      22.336  12.951  21.599  1.00 42.77           O  
ATOM   1535  C   TYR H 199      20.173  10.528  28.664  1.00 41.20           C  
ATOM   1536  O   TYR H 199      19.874   9.376  28.970  1.00 41.37           O  
ATOM   1537  N   PHE H 200      19.889  11.589  29.455  1.00 40.19           N  
ATOM   1538  CA  PHE H 200      19.204  11.407  30.707  1.00 38.49           C  
ATOM   1539  CB  PHE H 200      19.926  11.973  31.947  1.00 38.44           C  
ATOM   1540  CG  PHE H 200      21.302  11.433  32.146  1.00 38.85           C  
ATOM   1541  CD1 PHE H 200      21.521  10.223  32.759  1.00 40.29           C  
ATOM   1542  CD2 PHE H 200      22.388  12.160  31.723  1.00 38.42           C  
ATOM   1543  CE1 PHE H 200      22.801   9.749  32.940  1.00 38.54           C  
ATOM   1544  CE2 PHE H 200      23.669  11.693  31.903  1.00 40.57           C  
ATOM   1545  CZ  PHE H 200      23.881  10.483  32.513  1.00 40.77           C  
ATOM   1546  C   PHE H 200      17.959  12.242  30.685  1.00 40.43           C  
ATOM   1547  O   PHE H 200      17.908  13.288  30.043  1.00 41.99           O  
ATOM   1548  N   CYS H 201      16.907  11.777  31.389  1.00 39.09           N  
ATOM   1549  CA  CYS H 201      15.746  12.592  31.597  1.00 39.47           C  
ATOM   1550  CB  CYS H 201      14.391  11.921  31.242  1.00 40.61           C  
ATOM   1551  SG  CYS H 201      14.074  10.325  32.054  1.00 43.69           S  
ATOM   1552  C   CYS H 201      15.791  12.928  33.053  1.00 40.20           C  
ATOM   1553  O   CYS H 201      16.190  12.098  33.870  1.00 40.54           O  
ATOM   1554  N   ALA H 202      15.434  14.177  33.415  1.00 38.32           N  
ATOM   1555  CA  ALA H 202      15.538  14.562  34.792  1.00 38.50           C  
ATOM   1556  CB  ALA H 202      16.802  15.381  35.098  1.00 37.88           C  
ATOM   1557  C   ALA H 202      14.353  15.393  35.144  1.00 37.45           C  
ATOM   1558  O   ALA H 202      13.736  16.041  34.298  1.00 38.92           O  
ATOM   1559  N   ARG H 203      14.000  15.376  36.440  1.00 36.87           N  
ATOM   1560  CA  ARG H 203      12.875  16.127  36.887  1.00 36.60           C  
ATOM   1561  CB  ARG H 203      12.124  15.430  38.043  1.00 33.14           C  
ATOM   1562  CG  ARG H 203      10.876  16.161  38.541  1.00 35.62           C  
ATOM   1563  CD  ARG H 203      10.113  15.405  39.637  1.00 38.77           C  
ATOM   1564  NE  ARG H 203      10.929  15.454  40.884  1.00 42.06           N  
ATOM   1565  CZ  ARG H 203      10.373  15.116  42.084  1.00 45.62           C  
ATOM   1566  NH1 ARG H 203       9.064  14.733  42.147  1.00 42.65           N1+
ATOM   1567  NH2 ARG H 203      11.128  15.155  43.220  1.00 41.26           N  
ATOM   1568  C   ARG H 203      13.391  17.439  37.370  1.00 38.10           C  
ATOM   1569  O   ARG H 203      14.380  17.498  38.100  1.00 38.71           O  
ATOM   1570  N   ARG H 204      12.759  18.532  36.902  1.00 35.76           N  
ATOM   1571  CA  ARG H 204      13.034  19.845  37.395  1.00 35.55           C  
ATOM   1572  CB  ARG H 204      12.731  20.928  36.346  1.00 36.35           C  
ATOM   1573  CG  ARG H 204      12.996  22.369  36.783  1.00 35.51           C  
ATOM   1574  CD  ARG H 204      11.716  23.196  36.925  1.00 39.25           C  
ATOM   1575  NE  ARG H 204      12.125  24.621  37.074  1.00  0.00           N  
ATOM   1576  CZ  ARG H 204      11.691  25.548  36.173  1.00  0.00           C  
ATOM   1577  NH1 ARG H 204      10.891  25.167  35.134  1.00  0.00           N1+
ATOM   1578  NH2 ARG H 204      12.058  26.856  36.303  1.00  0.00           N  
ATOM   1579  C   ARG H 204      12.051  19.974  38.515  1.00 37.71           C  
ATOM   1580  O   ARG H 204      10.885  20.311  38.303  1.00 38.66           O  
ATOM   1581  N   SER H 205      12.478  19.950  39.800  1.00 17.04           N  
ATOM   1582  CA  SER H 205      11.605  20.066  40.958  1.00 22.50           C  
ATOM   1583  CB  SER H 205      12.320  19.813  42.301  1.00  0.00           C  
ATOM   1584  OG  SER H 205      11.427  19.941  43.398  1.00  0.00           O  
ATOM   1585  C   SER H 205      11.009  21.444  41.053  1.00 27.10           C  
ATOM   1586  O   SER H 205      11.439  22.386  40.390  1.00 24.26           O  
ATOM   1587  N   ASN H 206       9.961  21.573  41.899  1.00 21.67           N  
ATOM   1588  CA  ASN H 206       9.297  22.826  42.118  1.00 25.79           C  
ATOM   1589  CB  ASN H 206       7.820  22.657  42.509  1.00 24.69           C  
ATOM   1590  CG  ASN H 206       7.143  22.069  41.276  1.00 56.06           C  
ATOM   1591  OD1 ASN H 206       7.000  22.727  40.246  1.00 73.30           O  
ATOM   1592  ND2 ASN H 206       6.747  20.773  41.375  1.00 36.40           N  
ATOM   1593  C   ASN H 206      10.048  23.565  43.180  1.00 20.93           C  
ATOM   1594  O   ASN H 206      10.821  22.981  43.934  1.00 26.94           O  
ATOM   1595  N   TRP H 207       9.830  24.891  43.259  1.00 23.67           N  
ATOM   1596  CA  TRP H 207      10.547  25.730  44.170  1.00 27.55           C  
ATOM   1597  CB  TRP H 207      10.100  27.199  44.078  1.00 28.41           C  
ATOM   1598  CG  TRP H 207      10.849  28.131  44.987  1.00 26.82           C  
ATOM   1599  CD2 TRP H 207      12.169  28.611  44.699  1.00 33.23           C  
ATOM   1600  CD1 TRP H 207      10.497  28.660  46.194  1.00 34.02           C  
ATOM   1601  NE1 TRP H 207      11.517  29.448  46.671  1.00  0.00           N  
ATOM   1602  CE2 TRP H 207      12.551  29.426  45.760  1.00 38.34           C  
ATOM   1603  CE3 TRP H 207      12.990  28.389  43.630  1.00  0.00           C  
ATOM   1604  CZ2 TRP H 207      13.770  30.039  45.773  1.00  0.00           C  
ATOM   1605  CZ3 TRP H 207      14.221  29.005  43.645  1.00  0.00           C  
ATOM   1606  CH2 TRP H 207      14.600  29.814  44.696  1.00  0.00           C  
ATOM   1607  C   TRP H 207      10.271  25.228  45.543  1.00 32.87           C  
ATOM   1608  O   TRP H 207       9.209  24.669  45.807  1.00 26.75           O  
ATOM   1609  N   PRO H 208      11.216  25.366  46.433  1.00 24.83           N  
ATOM   1610  CA  PRO H 208      12.507  25.948  46.167  1.00 26.13           C  
ATOM   1611  CD  PRO H 208      10.877  25.433  47.843  1.00 17.74           C  
ATOM   1612  CB  PRO H 208      13.070  26.380  47.522  1.00 17.75           C  
ATOM   1613  CG  PRO H 208      12.226  25.616  48.554  1.00 20.72           C  
ATOM   1614  C   PRO H 208      13.435  25.043  45.420  1.00 24.46           C  
ATOM   1615  O   PRO H 208      14.556  25.466  45.150  1.00 25.31           O  
ATOM   1616  N   TYR H 209      13.020  23.812  45.076  1.00 18.87           N  
ATOM   1617  CA  TYR H 209      13.959  22.907  44.473  1.00 17.31           C  
ATOM   1618  CB  TYR H 209      13.542  21.435  44.637  1.00 22.41           C  
ATOM   1619  CG  TYR H 209      13.366  21.158  46.092  1.00 22.90           C  
ATOM   1620  CD1 TYR H 209      12.184  21.473  46.725  1.00 22.58           C  
ATOM   1621  CD2 TYR H 209      14.372  20.578  46.822  1.00 28.69           C  
ATOM   1622  CE1 TYR H 209      12.005  21.221  48.066  1.00 23.12           C  
ATOM   1623  CE2 TYR H 209      14.201  20.324  48.163  1.00 28.02           C  
ATOM   1624  CZ  TYR H 209      13.019  20.644  48.787  1.00 25.93           C  
ATOM   1625  OH  TYR H 209      12.848  20.381  50.162  1.00 38.66           O  
ATOM   1626  C   TYR H 209      14.014  23.181  42.998  1.00 21.42           C  
ATOM   1627  O   TYR H 209      13.374  22.514  42.185  1.00 25.05           O  
ATOM   1628  N   LEU H 210      14.817  24.199  42.643  1.00 20.29           N  
ATOM   1629  CA  LEU H 210      15.104  24.660  41.313  1.00 27.39           C  
ATOM   1630  CB  LEU H 210      15.771  26.042  41.284  1.00 22.73           C  
ATOM   1631  CG  LEU H 210      16.026  26.576  39.866  1.00 21.60           C  
ATOM   1632  CD1 LEU H 210      14.700  26.788  39.115  1.00 30.94           C  
ATOM   1633  CD2 LEU H 210      16.921  27.826  39.902  1.00 35.84           C  
ATOM   1634  C   LEU H 210      15.993  23.702  40.565  1.00 23.28           C  
ATOM   1635  O   LEU H 210      16.040  23.797  39.341  1.00 23.09           O  
ATOM   1636  N   PRO H 211      16.805  22.908  41.233  1.00 19.21           N  
ATOM   1637  CA  PRO H 211      17.622  21.948  40.520  1.00 14.50           C  
ATOM   1638  CD  PRO H 211      17.608  23.558  42.264  1.00  0.00           C  
ATOM   1639  CB  PRO H 211      18.898  21.756  41.320  1.00 12.71           C  
ATOM   1640  CG  PRO H 211      19.054  23.091  42.045  1.00 16.49           C  
ATOM   1641  C   PRO H 211      16.996  20.643  40.149  1.00 21.34           C  
ATOM   1642  O   PRO H 211      15.852  20.372  40.510  1.00 16.56           O  
ATOM   1643  N   PHE H 212      17.746  19.799  39.412  1.00 18.86           N  
ATOM   1644  CA  PHE H 212      17.142  18.574  38.991  1.00 13.06           C  
ATOM   1645  CB  PHE H 212      17.525  18.192  37.553  1.00 21.76           C  
ATOM   1646  CG  PHE H 212      16.808  19.162  36.660  1.00 22.29           C  
ATOM   1647  CD1 PHE H 212      17.216  20.473  36.551  1.00 14.68           C  
ATOM   1648  CD2 PHE H 212      15.728  18.761  35.908  1.00 15.23           C  
ATOM   1649  CE1 PHE H 212      16.555  21.362  35.731  1.00 16.99           C  
ATOM   1650  CE2 PHE H 212      15.065  19.643  35.085  1.00 17.01           C  
ATOM   1651  CZ  PHE H 212      15.477  20.950  34.987  1.00 16.20           C  
ATOM   1652  C   PHE H 212      17.466  17.478  39.950  1.00 16.20           C  
ATOM   1653  O   PHE H 212      18.534  16.864  39.915  1.00 18.25           O  
ATOM   1654  N   ASP H 213      16.523  17.257  40.887  1.00 17.70           N  
ATOM   1655  CA  ASP H 213      16.668  16.224  41.856  1.00 18.07           C  
ATOM   1656  CB  ASP H 213      15.944  16.491  43.189  1.00 18.80           C  
ATOM   1657  CG  ASP H 213      14.512  16.870  42.919  1.00 18.47           C  
ATOM   1658  OD1 ASP H 213      14.310  17.944  42.300  1.00 36.81           O  
ATOM   1659  OD2 ASP H 213      13.604  16.092  43.303  1.00 22.16           O1-
ATOM   1660  C   ASP H 213      16.429  14.827  41.325  1.00 16.63           C  
ATOM   1661  O   ASP H 213      17.233  13.976  41.703  1.00 20.93           O  
ATOM   1662  N   PRO H 214      15.443  14.445  40.519  1.00 41.58           N  
ATOM   1663  CA  PRO H 214      15.460  13.043  40.143  1.00 42.27           C  
ATOM   1664  CD  PRO H 214      14.070  14.890  40.720  1.00  0.00           C  
ATOM   1665  CB  PRO H 214      14.011  12.573  40.077  1.00 42.97           C  
ATOM   1666  CG  PRO H 214      13.239  13.612  40.896  1.00 43.90           C  
ATOM   1667  C   PRO H 214      16.123  12.849  38.814  1.00 43.58           C  
ATOM   1668  O   PRO H 214      16.007  13.740  37.973  1.00 43.32           O  
ATOM   1669  N   TRP H 215      16.731  11.670  38.563  1.00 41.86           N  
ATOM   1670  CA  TRP H 215      17.372  11.434  37.297  1.00 43.81           C  
ATOM   1671  CB  TRP H 215      18.910  11.508  37.373  1.00 43.00           C  
ATOM   1672  CG  TRP H 215      19.481  12.886  37.612  1.00 41.27           C  
ATOM   1673  CD2 TRP H 215      20.260  13.615  36.647  1.00 41.55           C  
ATOM   1674  CD1 TRP H 215      19.424  13.668  38.729  1.00 43.00           C  
ATOM   1675  NE1 TRP H 215      20.108  14.840  38.517  1.00 42.03           N  
ATOM   1676  CE2 TRP H 215      20.629  14.819  37.241  1.00 43.93           C  
ATOM   1677  CE3 TRP H 215      20.638  13.301  35.374  1.00 40.77           C  
ATOM   1678  CZ2 TRP H 215      21.385  15.736  36.566  1.00 43.38           C  
ATOM   1679  CZ3 TRP H 215      21.396  14.230  34.694  1.00 41.81           C  
ATOM   1680  CH2 TRP H 215      21.761  15.424  35.278  1.00 41.43           C  
ATOM   1681  C   TRP H 215      17.056  10.038  36.849  1.00 45.32           C  
ATOM   1682  O   TRP H 215      16.861   9.137  37.664  1.00 45.78           O  
ATOM   1683  N   GLY H 216      17.002   9.827  35.518  1.00 43.17           N  
ATOM   1684  CA  GLY H 216      16.769   8.517  34.977  1.00 43.11           C  
ATOM   1685  C   GLY H 216      18.082   7.795  35.013  1.00 47.06           C  
ATOM   1686  O   GLY H 216      19.106   8.375  35.365  1.00 47.63           O  
ATOM   1687  N   GLN H 217      18.073   6.495  34.656  1.00 47.73           N  
ATOM   1688  CA  GLN H 217      19.261   5.684  34.670  1.00 48.74           C  
ATOM   1689  CB  GLN H 217      18.995   4.177  34.469  1.00 50.58           C  
ATOM   1690  CG  GLN H 217      18.450   3.782  33.094  1.00 59.84           C  
ATOM   1691  CD  GLN H 217      16.936   3.949  33.077  1.00 69.09           C  
ATOM   1692  OE1 GLN H 217      16.341   4.500  34.001  1.00 69.31           O  
ATOM   1693  NE2 GLN H 217      16.292   3.449  31.988  1.00 64.29           N  
ATOM   1694  C   GLN H 217      20.209   6.134  33.599  1.00 49.44           C  
ATOM   1695  O   GLN H 217      21.425   6.080  33.774  1.00 50.14           O  
ATOM   1696  N   GLY H 218      19.679   6.571  32.442  1.00 47.52           N  
ATOM   1697  CA  GLY H 218      20.528   7.008  31.372  1.00 46.63           C  
ATOM   1698  C   GLY H 218      20.511   5.965  30.301  1.00 47.82           C  
ATOM   1699  O   GLY H 218      20.524   4.766  30.579  1.00 48.05           O  
ATOM   1700  N   THR H 219      20.476   6.415  29.030  1.00 45.93           N  
ATOM   1701  CA  THR H 219      20.465   5.496  27.930  1.00 46.20           C  
ATOM   1702  CB  THR H 219      19.178   5.519  27.159  1.00 49.59           C  
ATOM   1703  OG1 THR H 219      18.087   5.199  28.011  1.00 63.84           O  
ATOM   1704  CG2 THR H 219      19.269   4.502  26.009  1.00 64.16           C  
ATOM   1705  C   THR H 219      21.552   5.904  26.986  1.00 47.48           C  
ATOM   1706  O   THR H 219      21.621   7.055  26.560  1.00 48.01           O  
ATOM   1707  N   LEU H 220      22.442   4.956  26.634  1.00 46.92           N  
ATOM   1708  CA  LEU H 220      23.506   5.270  25.725  1.00 47.83           C  
ATOM   1709  CB  LEU H 220      24.707   4.318  25.835  1.00 49.74           C  
ATOM   1710  CG  LEU H 220      25.820   4.624  24.817  1.00 54.62           C  
ATOM   1711  CD1 LEU H 220      26.436   6.011  25.051  1.00 50.64           C  
ATOM   1712  CD2 LEU H 220      26.868   3.502  24.790  1.00 56.93           C  
ATOM   1713  C   LEU H 220      22.985   5.161  24.333  1.00 49.43           C  
ATOM   1714  O   LEU H 220      22.350   4.171  23.970  1.00 51.00           O  
ATOM   1715  N   VAL H 221      23.240   6.198  23.514  1.00 46.55           N  
ATOM   1716  CA  VAL H 221      22.827   6.153  22.143  1.00 46.44           C  
ATOM   1717  CB  VAL H 221      21.831   7.217  21.784  1.00 49.72           C  
ATOM   1718  CG1 VAL H 221      21.550   7.143  20.274  1.00 48.53           C  
ATOM   1719  CG2 VAL H 221      20.582   7.028  22.659  1.00 47.95           C  
ATOM   1720  C   VAL H 221      24.053   6.382  21.323  1.00 49.52           C  
ATOM   1721  O   VAL H 221      24.774   7.359  21.520  1.00 48.86           O  
ATOM   1722  N   THR H 222      24.320   5.480  20.363  1.00 47.18           N  
ATOM   1723  CA  THR H 222      25.516   5.624  19.591  1.00 48.17           C  
ATOM   1724  CB  THR H 222      26.417   4.429  19.722  1.00 50.76           C  
ATOM   1725  OG1 THR H 222      27.722   4.733  19.262  1.00 50.73           O  
ATOM   1726  CG2 THR H 222      25.820   3.270  18.911  1.00 48.16           C  
ATOM   1727  C   THR H 222      25.122   5.778  18.157  1.00 50.90           C  
ATOM   1728  O   THR H 222      24.200   5.118  17.677  1.00 53.00           O  
ATOM   1729  N   VAL H 223      25.805   6.686  17.434  1.00 49.57           N  
ATOM   1730  CA  VAL H 223      25.479   6.894  16.053  1.00 50.78           C  
ATOM   1731  CB  VAL H 223      25.367   8.344  15.705  1.00 51.49           C  
ATOM   1732  CG1 VAL H 223      25.082   8.478  14.204  1.00 52.42           C  
ATOM   1733  CG2 VAL H 223      24.295   8.963  16.608  1.00 49.53           C  
ATOM   1734  C   VAL H 223      26.601   6.328  15.241  1.00 54.04           C  
ATOM   1735  O   VAL H 223      27.757   6.707  15.416  1.00 53.63           O  
ATOM   1736  N   SER H 224      26.293   5.386  14.328  1.00 52.50           N  
ATOM   1737  CA  SER H 224      27.349   4.847  13.522  1.00 54.79           C  
ATOM   1738  CB  SER H 224      28.060   3.633  14.150  1.00 57.51           C  
ATOM   1739  OG  SER H 224      27.172   2.529  14.228  1.00 62.21           O  
ATOM   1740  C   SER H 224      26.769   4.398  12.221  1.00 57.05           C  
ATOM   1741  O   SER H 224      25.578   4.112  12.120  1.00 57.86           O  
ATOM   1742  N   SER H 225      27.619   4.335  11.179  1.00 57.04           N  
ATOM   1743  CA  SER H 225      27.167   3.902   9.890  1.00 59.04           C  
ATOM   1744  CB  SER H 225      28.054   4.407   8.741  1.00 61.06           C  
ATOM   1745  OG  SER H 225      27.553   3.943   7.497  1.00 70.03           O  
ATOM   1746  C   SER H 225      27.230   2.383   9.885  1.00 68.76           C  
ATOM   1747  O   SER H 225      27.793   1.811  10.857  1.00 64.56           O  
ATOM   1748  OXT SER H 225      26.722   1.773   8.907  1.00  0.00           O1-
TER    1749      SER H 225 
CONECT  166  660
CONECT  660  166
CONECT  971 1551
CONECT 1551  971
END
