# Supplementary material for: Fully automated antibody structure prediction using BIOVIA tools: Validation study
Source: PLoS One. 2017 May 18;12(5):e0177923. doi: 10.1371/journal.pone.0177923 (PMC5436848; doi:10.1371/journal.pone.0177923)
Supplement: S2 Dataset — Predicted structures using the Top5 framework method, Chothia CDR definition with canonical filtering and generating 50 models. These were used in the comparison against predictions using no filtering. (ZIP) [file pone.0177923.s004.zip › 4RDQ_FG_FV_FinalModel.pdb]

REMARK   Accelrys Discovery Studio PDB file
REMARK   Created:  2015-04-10T09:09:52Z
SSBOND   1 CYS L   23    CYS L   88                                     
SSBOND   2 CYS H  129    CYS H  203                                     
ATOM      1  N   ASP L   1      25.163  33.363  26.501  1.00 63.47           N1+
ATOM      2  CA  ASP L   1      25.491  32.064  27.129  1.00 60.68           C  
ATOM      3  CB  ASP L   1      26.013  31.068  26.078  1.00 63.97           C  
ATOM      4  CG  ASP L   1      24.863  30.696  25.152  1.00 64.04           C  
ATOM      5  OD1 ASP L   1      23.694  30.688  25.622  1.00 73.29           O  
ATOM      6  OD2 ASP L   1      25.142  30.418  23.955  1.00 58.74           O1-
ATOM      7  C   ASP L   1      26.548  32.255  28.163  1.00 56.14           C  
ATOM      8  O   ASP L   1      27.664  32.683  27.871  1.00 56.52           O  
ATOM      9  N   ILE L   2      26.200  31.936  29.419  1.00 50.35           N  
ATOM     10  CA  ILE L   2      27.111  32.086  30.507  1.00 48.31           C  
ATOM     11  CB  ILE L   2      26.426  32.113  31.845  1.00 46.84           C  
ATOM     12  CG1 ILE L   2      25.480  33.323  31.935  1.00 48.72           C  
ATOM     13  CG2 ILE L   2      27.501  32.077  32.945  1.00 44.95           C  
ATOM     14  CD1 ILE L   2      24.524  33.270  33.126  1.00 48.71           C  
ATOM     15  C   ILE L   2      28.037  30.912  30.484  1.00 47.13           C  
ATOM     16  O   ILE L   2      27.634  29.787  30.197  1.00 49.56           O  
ATOM     17  N   GLN L   3      29.336  31.161  30.742  1.00 42.67           N  
ATOM     18  CA  GLN L   3      30.277  30.084  30.746  1.00 44.40           C  
ATOM     19  CB  GLN L   3      31.602  30.423  30.043  1.00 46.85           C  
ATOM     20  CG  GLN L   3      31.448  30.730  28.552  1.00 52.86           C  
ATOM     21  CD  GLN L   3      32.826  31.047  27.993  1.00 63.18           C  
ATOM     22  OE1 GLN L   3      33.830  30.482  28.427  1.00 66.87           O  
ATOM     23  NE2 GLN L   3      32.879  31.974  27.000  1.00 63.15           N  
ATOM     24  C   GLN L   3      30.614  29.797  32.169  1.00 44.06           C  
ATOM     25  O   GLN L   3      30.884  30.708  32.949  1.00 44.62           O  
ATOM     26  N   MET L   4      30.590  28.508  32.551  1.00 43.12           N  
ATOM     27  CA  MET L   4      30.956  28.165  33.890  1.00 42.49           C  
ATOM     28  CB  MET L   4      30.014  27.133  34.533  1.00 45.14           C  
ATOM     29  CG  MET L   4      28.567  27.624  34.630  1.00 44.34           C  
ATOM     30  SD  MET L   4      28.339  29.139  35.610  1.00 38.98           S  
ATOM     31  CE  MET L   4      28.656  28.348  37.213  1.00 36.66           C  
ATOM     32  C   MET L   4      32.318  27.555  33.796  1.00 41.66           C  
ATOM     33  O   MET L   4      32.544  26.652  32.992  1.00 41.67           O  
ATOM     34  N   THR L   5      33.271  28.061  34.604  1.00 40.99           N  
ATOM     35  CA  THR L   5      34.612  27.553  34.572  1.00 39.97           C  
ATOM     36  CB  THR L   5      35.641  28.632  34.367  1.00 42.14           C  
ATOM     37  OG1 THR L   5      35.404  29.313  33.145  1.00 45.47           O  
ATOM     38  CG2 THR L   5      37.039  27.994  34.350  1.00 40.40           C  
ATOM     39  C   THR L   5      34.892  26.936  35.908  1.00 38.44           C  
ATOM     40  O   THR L   5      34.797  27.601  36.939  1.00 38.68           O  
ATOM     41  N   GLN L   6      35.256  25.638  35.922  1.00 39.81           N  
ATOM     42  CA  GLN L   6      35.524  24.975  37.167  1.00 43.00           C  
ATOM     43  CB  GLN L   6      34.893  23.580  37.328  1.00 43.11           C  
ATOM     44  CG  GLN L   6      33.398  23.564  37.626  1.00 41.97           C  
ATOM     45  CD  GLN L   6      33.016  22.126  37.956  1.00 40.56           C  
ATOM     46  OE1 GLN L   6      31.989  21.622  37.505  1.00 38.37           O  
ATOM     47  NE2 GLN L   6      33.860  21.448  38.777  1.00 40.93           N  
ATOM     48  C   GLN L   6      36.985  24.711  37.279  1.00 43.12           C  
ATOM     49  O   GLN L   6      37.660  24.416  36.295  1.00 40.56           O  
ATOM     50  N   SER L   7      37.508  24.817  38.516  1.00 44.26           N  
ATOM     51  CA  SER L   7      38.888  24.513  38.747  1.00 46.52           C  
ATOM     52  CB  SER L   7      39.790  25.756  38.802  1.00 49.35           C  
ATOM     53  OG  SER L   7      39.406  26.590  39.884  1.00 52.42           O  
ATOM     54  C   SER L   7      38.972  23.844  40.080  1.00 45.58           C  
ATOM     55  O   SER L   7      38.184  24.142  40.978  1.00 46.57           O  
ATOM     56  N   PRO L   8      39.892  22.932  40.252  1.00 44.60           N  
ATOM     57  CA  PRO L   8      40.778  22.494  39.205  1.00 43.98           C  
ATOM     58  CD  PRO L   8      40.444  22.685  41.572  1.00 41.27           C  
ATOM     59  CB  PRO L   8      42.035  21.979  39.905  1.00 41.55           C  
ATOM     60  CG  PRO L   8      41.572  21.672  41.337  1.00 39.18           C  
ATOM     61  C   PRO L   8      40.093  21.423  38.420  1.00 44.80           C  
ATOM     62  O   PRO L   8      39.087  20.900  38.891  1.00 45.62           O  
ATOM     63  N   ALA L   9      40.603  21.085  37.221  1.00 42.79           N  
ATOM     64  CA  ALA L   9      40.020  20.030  36.443  1.00 40.87           C  
ATOM     65  CB  ALA L   9      40.686  19.868  35.064  1.00 41.52           C  
ATOM     66  C   ALA L   9      40.196  18.741  37.184  1.00 39.82           C  
ATOM     67  O   ALA L   9      39.288  17.910  37.234  1.00 38.80           O  
ATOM     68  N   SER L  10      41.385  18.542  37.783  1.00 39.39           N  
ATOM     69  CA  SER L  10      41.640  17.321  38.487  1.00 38.34           C  
ATOM     70  CB  SER L  10      42.702  16.449  37.802  1.00 39.71           C  
ATOM     71  OG  SER L  10      42.911  15.255  38.539  1.00 44.65           O  
ATOM     72  C   SER L  10      42.156  17.691  39.845  1.00 40.56           C  
ATOM     73  O   SER L  10      42.835  18.704  40.007  1.00 42.52           O  
ATOM     74  N   LEU L  11      41.820  16.875  40.865  1.00 40.08           N  
ATOM     75  CA  LEU L  11      42.246  17.188  42.197  1.00 42.29           C  
ATOM     76  CB  LEU L  11      41.123  17.909  42.973  1.00 43.85           C  
ATOM     77  CG  LEU L  11      41.453  18.302  44.422  1.00 46.85           C  
ATOM     78  CD1 LEU L  11      42.616  19.307  44.479  1.00 47.84           C  
ATOM     79  CD2 LEU L  11      40.203  18.816  45.153  1.00 48.27           C  
ATOM     80  C   LEU L  11      42.562  15.902  42.897  1.00 41.73           C  
ATOM     81  O   LEU L  11      41.782  14.951  42.845  1.00 42.65           O  
ATOM     82  N   SER L  12      43.725  15.842  43.580  1.00 41.05           N  
ATOM     83  CA  SER L  12      44.093  14.639  44.272  1.00 39.95           C  
ATOM     84  CB  SER L  12      45.497  14.135  43.901  1.00 40.23           C  
ATOM     85  OG  SER L  12      45.543  13.769  42.529  1.00 44.08           O  
ATOM     86  C   SER L  12      44.085  14.946  45.737  1.00 39.30           C  
ATOM     87  O   SER L  12      44.594  15.980  46.167  1.00 37.68           O  
ATOM     88  N   ALA L  13      43.490  14.044  46.547  1.00 40.51           N  
ATOM     89  CA  ALA L  13      43.410  14.283  47.959  1.00 43.29           C  
ATOM     90  CB  ALA L  13      42.146  15.054  48.376  1.00 41.73           C  
ATOM     91  C   ALA L  13      43.362  12.964  48.655  1.00 44.47           C  
ATOM     92  O   ALA L  13      43.158  11.921  48.037  1.00 45.87           O  
ATOM     93  N   SER L  14      43.563  12.988  49.984  1.00 44.99           N  
ATOM     94  CA  SER L  14      43.560  11.775  50.742  1.00 45.02           C  
ATOM     95  CB  SER L  14      44.774  11.645  51.677  1.00 48.22           C  
ATOM     96  OG  SER L  14      45.977  11.650  50.922  1.00 50.95           O  
ATOM     97  C   SER L  14      42.330  11.788  51.591  1.00 44.10           C  
ATOM     98  O   SER L  14      41.728  12.834  51.828  1.00 45.04           O  
ATOM     99  N   VAL L  15      41.913  10.601  52.064  1.00 43.15           N  
ATOM    100  CA  VAL L  15      40.733  10.520  52.870  1.00 45.30           C  
ATOM    101  CB  VAL L  15      40.311   9.110  53.154  1.00 41.60           C  
ATOM    102  CG1 VAL L  15      39.122   9.134  54.129  1.00 39.99           C  
ATOM    103  CG2 VAL L  15      40.011   8.426  51.810  1.00 41.56           C  
ATOM    104  C   VAL L  15      41.012  11.197  54.172  1.00 47.54           C  
ATOM    105  O   VAL L  15      42.099  11.072  54.732  1.00 51.23           O  
ATOM    106  N   GLY L  16      40.016  11.956  54.672  1.00 43.72           N  
ATOM    107  CA  GLY L  16      40.146  12.643  55.923  1.00 45.05           C  
ATOM    108  C   GLY L  16      40.589  14.048  55.658  1.00 46.81           C  
ATOM    109  O   GLY L  16      40.546  14.899  56.546  1.00 47.36           O  
ATOM    110  N   GLU L  17      41.029  14.334  54.419  1.00 47.34           N  
ATOM    111  CA  GLU L  17      41.488  15.655  54.104  1.00 49.35           C  
ATOM    112  CB  GLU L  17      42.500  15.680  52.944  1.00 51.28           C  
ATOM    113  CG  GLU L  17      43.246  17.009  52.806  1.00 57.89           C  
ATOM    114  CD  GLU L  17      44.235  16.880  51.653  1.00 61.45           C  
ATOM    115  OE1 GLU L  17      43.789  16.570  50.516  1.00 63.00           O  
ATOM    116  OE2 GLU L  17      45.453  17.087  51.898  1.00 60.39           O1-
ATOM    117  C   GLU L  17      40.302  16.481  53.720  1.00 52.10           C  
ATOM    118  O   GLU L  17      39.245  15.948  53.381  1.00 51.98           O  
ATOM    119  N   THR L  18      40.436  17.822  53.790  1.00 51.42           N  
ATOM    120  CA  THR L  18      39.335  18.657  53.409  1.00 49.93           C  
ATOM    121  CB  THR L  18      38.954  19.666  54.450  1.00 49.19           C  
ATOM    122  OG1 THR L  18      37.640  20.137  54.207  1.00 51.17           O  
ATOM    123  CG2 THR L  18      39.942  20.842  54.391  1.00 47.44           C  
ATOM    124  C   THR L  18      39.759  19.392  52.172  1.00 50.27           C  
ATOM    125  O   THR L  18      40.920  19.778  52.049  1.00 51.66           O  
ATOM    126  N   VAL L  19      38.833  19.579  51.203  1.00 50.18           N  
ATOM    127  CA  VAL L  19      39.216  20.236  49.980  1.00 50.08           C  
ATOM    128  CB  VAL L  19      39.437  19.299  48.828  1.00 48.17           C  
ATOM    129  CG1 VAL L  19      40.618  18.374  49.152  1.00 43.10           C  
ATOM    130  CG2 VAL L  19      38.125  18.552  48.536  1.00 46.13           C  
ATOM    131  C   VAL L  19      38.135  21.175  49.545  1.00 47.87           C  
ATOM    132  O   VAL L  19      36.996  21.105  50.005  1.00 48.22           O  
ATOM    133  N   THR L  20      38.494  22.111  48.640  1.00 46.90           N  
ATOM    134  CA  THR L  20      37.539  23.046  48.120  1.00 47.36           C  
ATOM    135  CB  THR L  20      37.759  24.446  48.610  1.00 47.07           C  
ATOM    136  OG1 THR L  20      37.697  24.489  50.029  1.00 49.53           O  
ATOM    137  CG2 THR L  20      36.668  25.348  48.010  1.00 43.66           C  
ATOM    138  C   THR L  20      37.680  23.068  46.626  1.00 46.56           C  
ATOM    139  O   THR L  20      38.786  22.992  46.094  1.00 45.82           O  
ATOM    140  N   ILE L  21      36.541  23.176  45.910  1.00 46.35           N  
ATOM    141  CA  ILE L  21      36.534  23.223  44.472  1.00 45.79           C  
ATOM    142  CB  ILE L  21      35.692  22.155  43.843  1.00 43.47           C  
ATOM    143  CG1 ILE L  21      36.115  20.761  44.312  1.00 41.65           C  
ATOM    144  CG2 ILE L  21      35.802  22.321  42.321  1.00 40.21           C  
ATOM    145  CD1 ILE L  21      35.094  19.683  43.951  1.00 38.64           C  
ATOM    146  C   ILE L  21      35.857  24.511  44.120  1.00 45.46           C  
ATOM    147  O   ILE L  21      34.948  24.939  44.825  1.00 46.30           O  
ATOM    148  N   THR L  22      36.271  25.168  43.017  1.00 43.72           N  
ATOM    149  CA  THR L  22      35.691  26.450  42.727  1.00 42.51           C  
ATOM    150  CB  THR L  22      36.713  27.551  42.681  1.00 44.03           C  
ATOM    151  OG1 THR L  22      37.456  27.588  43.889  1.00 44.91           O  
ATOM    152  CG2 THR L  22      35.981  28.887  42.517  1.00 43.73           C  
ATOM    153  C   THR L  22      35.011  26.415  41.389  1.00 41.27           C  
ATOM    154  O   THR L  22      35.316  25.583  40.537  1.00 39.97           O  
ATOM    155  N   CYS L  23      34.029  27.321  41.194  1.00 44.05           N  
ATOM    156  CA  CYS L  23      33.310  27.428  39.954  1.00 46.56           C  
ATOM    157  CB  CYS L  23      31.926  26.734  40.032  1.00 47.66           C  
ATOM    158  SG  CYS L  23      30.942  26.810  38.502  1.00 56.13           S  
ATOM    159  C   CYS L  23      33.139  28.898  39.680  1.00 48.13           C  
ATOM    160  O   CYS L  23      32.746  29.658  40.565  1.00 50.16           O  
ATOM    161  N   ARG L  24      33.444  29.350  38.443  1.00 45.46           N  
ATOM    162  CA  ARG L  24      33.343  30.757  38.155  1.00 44.21           C  
ATOM    163  CB  ARG L  24      34.703  31.388  37.794  1.00 48.07           C  
ATOM    164  CG  ARG L  24      34.736  32.913  37.926  1.00 52.78           C  
ATOM    165  CD  ARG L  24      36.104  33.529  37.620  1.00 58.73           C  
ATOM    166  NE  ARG L  24      37.084  32.982  38.601  1.00 69.36           N  
ATOM    167  CZ  ARG L  24      37.318  33.630  39.780  1.00 69.69           C  
ATOM    168  NH1 ARG L  24      36.626  34.765  40.089  1.00 68.07           N1+
ATOM    169  NH2 ARG L  24      38.249  33.143  40.652  1.00 68.25           N  
ATOM    170  C   ARG L  24      32.399  30.941  37.003  1.00 46.07           C  
ATOM    171  O   ARG L  24      32.455  30.213  36.015  1.00 46.91           O  
ATOM    172  N   ALA L  25      31.499  31.942  37.107  1.00 46.57           N  
ATOM    173  CA  ALA L  25      30.512  32.180  36.089  1.00 45.83           C  
ATOM    174  CB  ALA L  25      29.116  32.497  36.652  1.00 42.94           C  
ATOM    175  C   ALA L  25      30.949  33.366  35.292  1.00 44.88           C  
ATOM    176  O   ALA L  25      31.512  34.318  35.826  1.00 41.57           O  
ATOM    177  N   SER L  26      30.672  33.406  33.970  1.00 31.19           N  
ATOM    178  CA  SER L  26      31.075  34.512  33.123  1.00 31.63           C  
ATOM    179  CB  SER L  26      30.687  34.291  31.652  1.00 33.54           C  
ATOM    180  OG  SER L  26      29.278  34.155  31.543  1.00 33.57           O  
ATOM    181  C   SER L  26      30.420  35.799  33.549  1.00 31.73           C  
ATOM    182  O   SER L  26      31.058  36.851  33.502  1.00 33.22           O  
ATOM    183  N   GLU L  27      29.128  35.758  33.951  1.00 35.12           N  
ATOM    184  CA  GLU L  27      28.400  36.943  34.342  1.00 35.11           C  
ATOM    185  CB  GLU L  27      27.131  37.200  33.516  1.00 53.72           C  
ATOM    186  CG  GLU L  27      27.413  37.595  32.068  1.00 54.81           C  
ATOM    187  CD  GLU L  27      26.082  37.711  31.339  1.00 62.24           C  
ATOM    188  OE1 GLU L  27      25.143  38.327  31.910  1.00 66.81           O  
ATOM    189  OE2 GLU L  27      25.991  37.192  30.194  1.00 63.71           O1-
ATOM    190  C   GLU L  27      27.914  36.731  35.741  1.00 34.61           C  
ATOM    191  O   GLU L  27      28.150  35.679  36.328  1.00 33.94           O  
ATOM    192  N   ASN L  28      27.232  37.749  36.317  1.00 35.90           N  
ATOM    193  CA  ASN L  28      26.739  37.636  37.663  1.00 35.57           C  
ATOM    194  CB  ASN L  28      26.438  38.989  38.330  1.00 38.39           C  
ATOM    195  CG  ASN L  28      26.244  38.762  39.826  1.00 39.00           C  
ATOM    196  OD1 ASN L  28      25.954  37.653  40.275  1.00 39.22           O  
ATOM    197  ND2 ASN L  28      26.412  39.850  40.624  1.00 41.45           N  
ATOM    198  C   ASN L  28      25.453  36.867  37.643  1.00 35.12           C  
ATOM    199  O   ASN L  28      24.459  37.297  37.061  1.00 35.66           O  
ATOM    200  N   ILE L  29      25.507  35.643  38.198  1.00 34.19           N  
ATOM    201  CA  ILE L  29      24.452  34.693  38.421  1.00 33.31           C  
ATOM    202  CB  ILE L  29      24.849  33.251  38.256  1.00 28.31           C  
ATOM    203  CG1 ILE L  29      25.921  32.817  39.261  1.00 28.86           C  
ATOM    204  CG2 ILE L  29      25.264  33.059  36.787  1.00 28.84           C  
ATOM    205  CD1 ILE L  29      26.138  31.303  39.244  1.00 28.60           C  
ATOM    206  C   ILE L  29      23.662  34.879  39.682  1.00 33.28           C  
ATOM    207  O   ILE L  29      22.663  34.180  39.855  1.00 33.90           O  
ATOM    208  N   TYR L  30      24.149  35.662  40.676  1.00 33.62           N  
ATOM    209  CA  TYR L  30      23.362  35.672  41.873  1.00 33.67           C  
ATOM    210  CB  TYR L  30      21.872  36.031  41.699  1.00 44.75           C  
ATOM    211  CG  TYR L  30      21.835  37.458  41.281  1.00 46.69           C  
ATOM    212  CD1 TYR L  30      21.898  37.807  39.953  1.00 47.89           C  
ATOM    213  CD2 TYR L  30      21.755  38.450  42.226  1.00 48.74           C  
ATOM    214  CE1 TYR L  30      21.870  39.129  39.573  1.00 48.40           C  
ATOM    215  CE2 TYR L  30      21.726  39.771  41.853  1.00 48.50           C  
ATOM    216  CZ  TYR L  30      21.782  40.115  40.524  1.00 48.63           C  
ATOM    217  OH  TYR L  30      21.753  41.470  40.134  1.00 49.56           O  
ATOM    218  C   TYR L  30      23.544  34.305  42.449  1.00 33.06           C  
ATOM    219  O   TYR L  30      24.556  33.666  42.179  1.00 33.05           O  
ATOM    220  N   SER L  31      22.669  33.886  43.376  1.00 31.49           N  
ATOM    221  CA  SER L  31      22.790  32.608  44.020  1.00 31.10           C  
ATOM    222  CB  SER L  31      22.067  32.545  45.378  1.00 34.83           C  
ATOM    223  OG  SER L  31      22.712  33.400  46.310  0.85 38.83           O  
ATOM    224  C   SER L  31      22.316  31.433  43.195  1.00 30.41           C  
ATOM    225  O   SER L  31      22.198  30.343  43.747  1.00 30.22           O  
ATOM    226  N   TYR L  32      22.024  31.552  41.881  1.00 29.40           N  
ATOM    227  CA  TYR L  32      21.505  30.349  41.280  1.00 29.02           C  
ATOM    228  CB  TYR L  32      20.650  30.579  40.020  1.00 36.20           C  
ATOM    229  CG  TYR L  32      19.533  31.510  40.343  1.00 36.69           C  
ATOM    230  CD1 TYR L  32      18.441  31.082  41.058  1.00 36.46           C  
ATOM    231  CD2 TYR L  32      19.593  32.823  39.942  1.00 36.64           C  
ATOM    232  CE1 TYR L  32      17.414  31.945  41.357  1.00 37.35           C  
ATOM    233  CE2 TYR L  32      18.569  33.690  40.236  1.00 37.36           C  
ATOM    234  CZ  TYR L  32      17.478  33.252  40.942  1.00 37.34           C  
ATOM    235  OH  TYR L  32      16.431  34.149  41.240  1.00 38.97           O  
ATOM    236  C   TYR L  32      22.651  29.463  40.831  1.00 28.61           C  
ATOM    237  O   TYR L  32      23.015  29.502  39.655  1.00 28.45           O  
ATOM    238  N   LEU L  33      23.225  28.617  41.745  1.00 39.86           N  
ATOM    239  CA  LEU L  33      24.300  27.742  41.389  1.00 38.65           C  
ATOM    240  CB  LEU L  33      25.651  28.347  41.828  1.00 35.36           C  
ATOM    241  CG  LEU L  33      26.915  27.571  41.419  1.00 38.68           C  
ATOM    242  CD1 LEU L  33      27.023  26.234  42.158  1.00 41.31           C  
ATOM    243  CD2 LEU L  33      27.016  27.433  39.895  1.00 40.36           C  
ATOM    244  C   LEU L  33      24.069  26.426  42.093  1.00 37.65           C  
ATOM    245  O   LEU L  33      23.842  26.396  43.303  1.00 31.78           O  
ATOM    246  N   THR L  34      24.108  25.294  41.347  1.00 35.83           N  
ATOM    247  CA  THR L  34      23.930  23.989  41.942  1.00 34.18           C  
ATOM    248  CB  THR L  34      22.834  23.152  41.350  1.00 33.23           C  
ATOM    249  OG1 THR L  34      22.998  23.031  39.945  1.00  0.00           O  
ATOM    250  CG2 THR L  34      21.479  23.762  41.707  1.00  0.00           C  
ATOM    251  C   THR L  34      25.183  23.188  41.765  1.00 34.73           C  
ATOM    252  O   THR L  34      26.001  23.468  40.891  1.00 35.71           O  
ATOM    253  N   TRP L  35      25.373  22.167  42.627  1.00 34.87           N  
ATOM    254  CA  TRP L  35      26.525  21.312  42.547  1.00 37.37           C  
ATOM    255  CB  TRP L  35      27.450  21.395  43.774  1.00 37.92           C  
ATOM    256  CG  TRP L  35      28.215  22.690  43.894  1.00 36.58           C  
ATOM    257  CD2 TRP L  35      29.494  22.921  43.281  1.00 36.54           C  
ATOM    258  CD1 TRP L  35      27.894  23.835  44.561  1.00 37.54           C  
ATOM    259  NE1 TRP L  35      28.895  24.766  44.406  1.00 36.63           N  
ATOM    260  CE2 TRP L  35      29.887  24.215  43.620  1.00 36.62           C  
ATOM    261  CE3 TRP L  35      30.277  22.117  42.503  1.00 37.53           C  
ATOM    262  CZ2 TRP L  35      31.076  24.727  43.183  1.00 38.04           C  
ATOM    263  CZ3 TRP L  35      31.474  22.636  42.061  1.00 36.85           C  
ATOM    264  CH2 TRP L  35      31.866  23.916  42.395  1.00 38.13           C  
ATOM    265  C   TRP L  35      26.045  19.897  42.478  1.00 36.71           C  
ATOM    266  O   TRP L  35      25.129  19.510  43.204  1.00 38.60           O  
ATOM    267  N   TYR L  36      26.680  19.081  41.604  1.00 34.46           N  
ATOM    268  CA  TYR L  36      26.285  17.708  41.431  1.00 34.33           C  
ATOM    269  CB  TYR L  36      25.792  17.377  40.009  1.00 34.23           C  
ATOM    270  CG  TYR L  36      24.608  18.217  39.687  1.00 33.26           C  
ATOM    271  CD1 TYR L  36      24.778  19.494  39.210  1.00 31.50           C  
ATOM    272  CD2 TYR L  36      23.334  17.729  39.848  1.00 34.11           C  
ATOM    273  CE1 TYR L  36      23.693  20.280  38.905  1.00 33.81           C  
ATOM    274  CE2 TYR L  36      22.244  18.509  39.544  1.00 33.53           C  
ATOM    275  CZ  TYR L  36      22.424  19.786  39.073  1.00 35.42           C  
ATOM    276  OH  TYR L  36      21.308  20.590  38.761  1.00 36.37           O  
ATOM    277  C   TYR L  36      27.482  16.825  41.617  1.00 33.95           C  
ATOM    278  O   TYR L  36      28.615  17.215  41.341  1.00 35.30           O  
ATOM    279  N   GLN L  37      27.237  15.592  42.107  1.00 32.84           N  
ATOM    280  CA  GLN L  37      28.270  14.608  42.262  1.00 32.47           C  
ATOM    281  CB  GLN L  37      28.343  13.993  43.671  1.00 30.58           C  
ATOM    282  CG  GLN L  37      29.448  12.939  43.818  1.00 33.68           C  
ATOM    283  CD  GLN L  37      29.338  12.301  45.196  1.00 38.56           C  
ATOM    284  OE1 GLN L  37      28.245  12.150  45.739  1.00 44.47           O  
ATOM    285  NE2 GLN L  37      30.503  11.905  45.778  1.00 35.82           N  
ATOM    286  C   GLN L  37      27.928  13.475  41.350  1.00 36.43           C  
ATOM    287  O   GLN L  37      26.768  13.071  41.258  1.00 38.22           O  
ATOM    288  N   GLN L  38      28.931  12.944  40.622  1.00 36.48           N  
ATOM    289  CA  GLN L  38      28.657  11.815  39.785  1.00 36.62           C  
ATOM    290  CB  GLN L  38      28.637  12.143  38.282  1.00 35.81           C  
ATOM    291  CG  GLN L  38      28.326  10.925  37.407  1.00 37.32           C  
ATOM    292  CD  GLN L  38      28.147  11.393  35.969  1.00 38.00           C  
ATOM    293  OE1 GLN L  38      28.719  12.398  35.551  1.00 38.92           O  
ATOM    294  NE2 GLN L  38      27.324  10.646  35.185  1.00 39.02           N  
ATOM    295  C   GLN L  38      29.718  10.787  40.021  1.00 39.79           C  
ATOM    296  O   GLN L  38      30.909  11.044  39.855  1.00 38.30           O  
ATOM    297  N   LYS L  39      29.295   9.576  40.427  1.00 42.70           N  
ATOM    298  CA  LYS L  39      30.222   8.510  40.657  1.00 44.36           C  
ATOM    299  CB  LYS L  39      29.787   7.552  41.778  1.00 43.33           C  
ATOM    300  CG  LYS L  39      29.734   8.248  43.140  1.00 42.97           C  
ATOM    301  CD  LYS L  39      28.993   7.453  44.215  1.00 46.44           C  
ATOM    302  CE  LYS L  39      28.837   8.212  45.534  1.00 52.19           C  
ATOM    303  NZ  LYS L  39      28.054   7.404  46.494  1.00 56.74           N1+
ATOM    304  C   LYS L  39      30.326   7.753  39.379  1.00 44.66           C  
ATOM    305  O   LYS L  39      29.431   7.804  38.539  1.00 43.21           O  
ATOM    306  N   GLN L  40      31.433   7.019  39.202  1.00 47.62           N  
ATOM    307  CA  GLN L  40      31.646   6.350  37.959  1.00 48.61           C  
ATOM    308  CB  GLN L  40      32.902   5.474  37.944  1.00 49.61           C  
ATOM    309  CG  GLN L  40      33.107   4.771  36.606  1.00 54.80           C  
ATOM    310  CD  GLN L  40      34.103   3.649  36.838  1.00 58.73           C  
ATOM    311  OE1 GLN L  40      33.980   2.569  36.263  1.00 60.83           O  
ATOM    312  NE2 GLN L  40      35.114   3.902  37.712  1.00 59.22           N  
ATOM    313  C   GLN L  40      30.502   5.431  37.680  1.00 48.48           C  
ATOM    314  O   GLN L  40      30.112   4.621  38.520  1.00 50.11           O  
ATOM    315  N   GLY L  41      29.929   5.566  36.469  1.00 47.42           N  
ATOM    316  CA  GLY L  41      28.904   4.678  35.999  1.00 48.01           C  
ATOM    317  C   GLY L  41      27.567   5.019  36.588  1.00 49.50           C  
ATOM    318  O   GLY L  41      26.611   4.265  36.411  1.00 49.93           O  
ATOM    319  N   LYS L  42      27.441   6.164  37.286  1.00 49.23           N  
ATOM    320  CA  LYS L  42      26.180   6.465  37.913  1.00 46.77           C  
ATOM    321  CB  LYS L  42      26.287   6.650  39.435  1.00 45.65           C  
ATOM    322  CG  LYS L  42      26.608   5.367  40.203  1.00 49.62           C  
ATOM    323  CD  LYS L  42      25.514   4.306  40.106  1.00 55.36           C  
ATOM    324  CE  LYS L  42      25.878   3.003  40.817  1.00 58.72           C  
ATOM    325  NZ  LYS L  42      24.728   2.079  40.778  1.00 59.10           N1+
ATOM    326  C   LYS L  42      25.651   7.762  37.384  1.00 44.40           C  
ATOM    327  O   LYS L  42      26.353   8.504  36.701  1.00 43.50           O  
ATOM    328  N   SER L  43      24.361   8.040  37.678  1.00 43.53           N  
ATOM    329  CA  SER L  43      23.735   9.271  37.286  1.00 43.07           C  
ATOM    330  CB  SER L  43      22.196   9.208  37.302  1.00 42.77           C  
ATOM    331  OG  SER L  43      21.735   8.250  36.359  1.00 42.34           O  
ATOM    332  C   SER L  43      24.170  10.314  38.268  1.00 41.84           C  
ATOM    333  O   SER L  43      24.598   9.992  39.374  1.00 39.14           O  
ATOM    334  N   PRO L  44      24.079  11.564  37.897  1.00 41.43           N  
ATOM    335  CA  PRO L  44      24.499  12.618  38.781  1.00 39.85           C  
ATOM    336  CD  PRO L  44      24.187  11.942  36.496  1.00 39.28           C  
ATOM    337  CB  PRO L  44      24.569  13.875  37.917  1.00 39.11           C  
ATOM    338  CG  PRO L  44      24.832  13.338  36.498  1.00 37.78           C  
ATOM    339  C   PRO L  44      23.541  12.746  39.921  1.00 38.63           C  
ATOM    340  O   PRO L  44      22.377  12.377  39.763  1.00 40.35           O  
ATOM    341  N   GLN L  45      24.016  13.244  41.081  1.00 33.03           N  
ATOM    342  CA  GLN L  45      23.152  13.439  42.211  1.00 36.63           C  
ATOM    343  CB  GLN L  45      23.474  12.532  43.410  1.00 40.56           C  
ATOM    344  CG  GLN L  45      23.201  11.054  43.129  1.00 47.26           C  
ATOM    345  CD  GLN L  45      23.549  10.252  44.374  0.90 52.30           C  
ATOM    346  OE1 GLN L  45      23.969  10.804  45.388  0.90 56.72           O  
ATOM    347  NE2 GLN L  45      23.374   8.907  44.296  0.90 52.26           N  
ATOM    348  C   GLN L  45      23.321  14.863  42.643  1.00 35.75           C  
ATOM    349  O   GLN L  45      24.403  15.435  42.524  1.00 34.22           O  
ATOM    350  N   LEU L  46      22.242  15.477  43.162  1.00 35.96           N  
ATOM    351  CA  LEU L  46      22.291  16.865  43.527  1.00 36.92           C  
ATOM    352  CB  LEU L  46      20.898  17.520  43.473  1.00 37.02           C  
ATOM    353  CG  LEU L  46      20.865  19.010  43.850  1.00 34.34           C  
ATOM    354  CD1 LEU L  46      21.719  19.854  42.889  1.00 34.08           C  
ATOM    355  CD2 LEU L  46      19.414  19.511  43.941  1.00 32.94           C  
ATOM    356  C   LEU L  46      22.828  16.991  44.926  1.00 36.67           C  
ATOM    357  O   LEU L  46      22.361  16.321  45.844  1.00 36.92           O  
ATOM    358  N   LEU L  47      23.962  17.710  45.081  1.00 37.04           N  
ATOM    359  CA  LEU L  47      24.549  18.028  46.358  1.00 37.89           C  
ATOM    360  CB  LEU L  47      26.073  18.180  46.270  1.00 37.29           C  
ATOM    361  CG  LEU L  47      26.785  16.870  45.905  1.00 38.81           C  
ATOM    362  CD1 LEU L  47      28.305  17.069  45.840  1.00 36.91           C  
ATOM    363  CD2 LEU L  47      26.378  15.737  46.861  1.00 38.10           C  
ATOM    364  C   LEU L  47      24.038  19.300  46.977  1.00 39.90           C  
ATOM    365  O   LEU L  47      23.697  19.338  48.160  1.00 40.40           O  
ATOM    366  N   VAL L  48      24.000  20.392  46.176  1.00 40.32           N  
ATOM    367  CA  VAL L  48      23.679  21.689  46.715  1.00 39.04           C  
ATOM    368  CB  VAL L  48      24.902  22.465  47.123  1.00 36.20           C  
ATOM    369  CG1 VAL L  48      24.479  23.866  47.593  1.00 35.86           C  
ATOM    370  CG2 VAL L  48      25.674  21.657  48.180  1.00 34.52           C  
ATOM    371  C   VAL L  48      22.992  22.500  45.659  1.00 40.97           C  
ATOM    372  O   VAL L  48      23.302  22.384  44.474  1.00 41.85           O  
ATOM    373  N   TYR L  49      22.027  23.348  46.081  1.00 41.63           N  
ATOM    374  CA  TYR L  49      21.332  24.232  45.186  1.00 41.31           C  
ATOM    375  CB  TYR L  49      19.931  23.743  44.766  1.00 40.93           C  
ATOM    376  CG  TYR L  49      19.081  23.439  45.954  1.00 42.10           C  
ATOM    377  CD1 TYR L  49      18.294  24.403  46.542  1.00 41.46           C  
ATOM    378  CD2 TYR L  49      19.060  22.166  46.476  1.00 41.77           C  
ATOM    379  CE1 TYR L  49      17.509  24.097  47.629  1.00 41.16           C  
ATOM    380  CE2 TYR L  49      18.278  21.854  47.562  1.00 43.84           C  
ATOM    381  CZ  TYR L  49      17.498  22.822  48.143  1.00 42.85           C  
ATOM    382  OH  TYR L  49      16.692  22.509  49.258  1.00 42.67           O  
ATOM    383  C   TYR L  49      21.247  25.579  45.841  1.00 41.19           C  
ATOM    384  O   TYR L  49      21.447  25.711  47.048  1.00 39.98           O  
ATOM    385  N   ASN L  50      20.928  26.623  45.053  1.00 40.50           N  
ATOM    386  CA  ASN L  50      20.791  27.933  45.622  1.00 40.88           C  
ATOM    387  CB  ASN L  50      19.661  28.008  46.661  1.00 42.16           C  
ATOM    388  CG  ASN L  50      18.342  27.856  45.913  1.00 41.58           C  
ATOM    389  OD1 ASN L  50      18.296  27.957  44.689  1.00 41.88           O  
ATOM    390  ND2 ASN L  50      17.234  27.622  46.666  1.00 40.79           N  
ATOM    391  C   ASN L  50      22.089  28.312  46.265  1.00 41.42           C  
ATOM    392  O   ASN L  50      22.132  29.073  47.233  1.00 42.18           O  
ATOM    393  N   ALA L  51      23.179  27.741  45.730  1.00 41.70           N  
ATOM    394  CA  ALA L  51      24.552  27.994  46.070  1.00 41.51           C  
ATOM    395  CB  ALA L  51      24.909  29.491  46.033  1.00 36.33           C  
ATOM    396  C   ALA L  51      24.926  27.454  47.423  1.00 41.60           C  
ATOM    397  O   ALA L  51      25.967  26.811  47.558  1.00 41.48           O  
ATOM    398  N   LYS L  52      24.131  27.770  48.466  1.00 42.36           N  
ATOM    399  CA  LYS L  52      24.329  27.351  49.833  1.00 43.03           C  
ATOM    400  CB  LYS L  52      23.996  28.480  50.814  1.00 51.33           C  
ATOM    401  CG  LYS L  52      24.969  29.650  50.690  1.00 59.44           C  
ATOM    402  CD  LYS L  52      24.436  30.951  51.284  1.00 60.43           C  
ATOM    403  CE  LYS L  52      23.353  31.593  50.416  1.00 61.65           C  
ATOM    404  NZ  LYS L  52      23.045  32.949  50.921  1.00 61.82           N1+
ATOM    405  C   LYS L  52      23.586  26.129  50.306  1.00 43.44           C  
ATOM    406  O   LYS L  52      24.056  25.435  51.205  1.00 43.96           O  
ATOM    407  N   THR L  53      22.381  25.863  49.765  1.00 43.14           N  
ATOM    408  CA  THR L  53      21.478  24.914  50.364  1.00 44.10           C  
ATOM    409  CB  THR L  53      20.059  25.114  49.919  1.00 44.93           C  
ATOM    410  OG1 THR L  53      19.636  26.435  50.222  1.00 45.10           O  
ATOM    411  CG2 THR L  53      19.163  24.103  50.654  1.00 41.91           C  
ATOM    412  C   THR L  53      21.859  23.498  50.075  1.00 44.10           C  
ATOM    413  O   THR L  53      22.086  23.121  48.929  1.00 42.11           O  
ATOM    414  N   LEU L  54      21.919  22.670  51.144  1.00 44.40           N  
ATOM    415  CA  LEU L  54      22.237  21.273  51.015  1.00 43.45           C  
ATOM    416  CB  LEU L  54      22.661  20.605  52.338  1.00 42.52           C  
ATOM    417  CG  LEU L  54      24.004  21.076  52.912  1.00 44.76           C  
ATOM    418  CD1 LEU L  54      24.325  20.345  54.222  1.00 42.75           C  
ATOM    419  CD2 LEU L  54      25.135  20.946  51.881  1.00 48.30           C  
ATOM    420  C   LEU L  54      21.010  20.547  50.586  1.00 45.33           C  
ATOM    421  O   LEU L  54      19.914  20.837  51.062  1.00 45.96           O  
ATOM    422  N   THR L  55      21.189  19.550  49.696  1.00 44.17           N  
ATOM    423  CA  THR L  55      20.109  18.759  49.185  1.00 43.28           C  
ATOM    424  CB  THR L  55      20.498  18.004  47.939  1.00 38.07           C  
ATOM    425  OG1 THR L  55      20.978  18.914  46.960  1.00  0.00           O  
ATOM    426  CG2 THR L  55      19.276  17.254  47.378  1.00  0.00           C  
ATOM    427  C   THR L  55      19.750  17.772  50.255  1.00 47.97           C  
ATOM    428  O   THR L  55      20.484  17.584  51.227  1.00 48.13           O  
ATOM    429  N   GLU L  56      18.577  17.132  50.104  1.00 50.98           N  
ATOM    430  CA  GLU L  56      18.114  16.205  51.089  1.00 54.98           C  
ATOM    431  CB  GLU L  56      16.663  15.782  50.820  1.00 58.84           C  
ATOM    432  CG  GLU L  56      15.979  15.055  51.972  1.00 68.01           C  
ATOM    433  CD  GLU L  56      14.501  15.025  51.619  1.00 87.45           C  
ATOM    434  OE1 GLU L  56      13.798  16.027  51.917  1.00 88.52           O  
ATOM    435  OE2 GLU L  56      14.058  14.003  51.032  1.00 88.60           O1-
ATOM    436  C   GLU L  56      18.992  14.988  51.086  1.00 54.49           C  
ATOM    437  O   GLU L  56      19.337  14.444  50.039  1.00 52.02           O  
ATOM    438  N   GLY L  57      19.401  14.538  52.289  1.00 53.92           N  
ATOM    439  CA  GLY L  57      20.159  13.325  52.416  1.00 52.81           C  
ATOM    440  C   GLY L  57      21.625  13.593  52.264  1.00 51.61           C  
ATOM    441  O   GLY L  57      22.437  12.689  52.450  1.00 52.65           O  
ATOM    442  N   VAL L  58      22.013  14.839  51.931  1.00 49.97           N  
ATOM    443  CA  VAL L  58      23.410  15.124  51.750  1.00 49.09           C  
ATOM    444  CB  VAL L  58      23.653  16.391  50.976  1.00 47.07           C  
ATOM    445  CG1 VAL L  58      25.164  16.673  50.926  1.00 47.04           C  
ATOM    446  CG2 VAL L  58      23.003  16.241  49.590  1.00 43.02           C  
ATOM    447  C   VAL L  58      24.045  15.281  53.101  1.00 49.59           C  
ATOM    448  O   VAL L  58      23.473  15.886  54.006  1.00 50.26           O  
ATOM    449  N   PRO L  59      25.232  14.743  53.244  1.00 48.51           N  
ATOM    450  CA  PRO L  59      25.947  14.826  54.493  1.00 48.57           C  
ATOM    451  CD  PRO L  59      25.574  13.537  52.506  1.00 45.98           C  
ATOM    452  CB  PRO L  59      27.085  13.816  54.391  1.00 48.50           C  
ATOM    453  CG  PRO L  59      26.541  12.757  53.413  1.00 46.78           C  
ATOM    454  C   PRO L  59      26.419  16.223  54.765  1.00 47.71           C  
ATOM    455  O   PRO L  59      26.601  16.992  53.824  1.00 47.18           O  
ATOM    456  N   SER L  60      26.627  16.559  56.053  1.00 47.83           N  
ATOM    457  CA  SER L  60      27.010  17.873  56.488  1.00 49.25           C  
ATOM    458  CB  SER L  60      26.868  18.060  58.009  1.00 50.87           C  
ATOM    459  OG  SER L  60      27.733  17.169  58.697  1.00 57.12           O  
ATOM    460  C   SER L  60      28.427  18.189  56.116  1.00 51.41           C  
ATOM    461  O   SER L  60      28.853  19.336  56.245  1.00 48.24           O  
ATOM    462  N   ARG L  61      29.208  17.193  55.659  1.00 54.31           N  
ATOM    463  CA  ARG L  61      30.583  17.453  55.329  1.00 53.29           C  
ATOM    464  CB  ARG L  61      31.396  16.194  54.962  1.00 51.61           C  
ATOM    465  CG  ARG L  61      30.913  15.433  53.726  1.00 50.77           C  
ATOM    466  CD  ARG L  61      31.770  14.201  53.421  1.00 50.52           C  
ATOM    467  NE  ARG L  61      31.246  13.074  54.241  1.00 48.09           N  
ATOM    468  CZ  ARG L  61      30.477  12.104  53.666  1.00 48.19           C  
ATOM    469  NH1 ARG L  61      30.338  12.056  52.310  1.00 46.06           N1+
ATOM    470  NH2 ARG L  61      29.853  11.176  54.448  1.00 51.44           N  
ATOM    471  C   ARG L  61      30.626  18.405  54.171  1.00 50.73           C  
ATOM    472  O   ARG L  61      31.586  19.160  54.017  1.00 50.52           O  
ATOM    473  N   PHE L  62      29.593  18.356  53.305  1.00 48.20           N  
ATOM    474  CA  PHE L  62      29.505  19.194  52.141  1.00 46.81           C  
ATOM    475  CB  PHE L  62      28.535  18.637  51.083  1.00 46.89           C  
ATOM    476  CG  PHE L  62      29.102  17.383  50.513  1.00 47.00           C  
ATOM    477  CD1 PHE L  62      28.919  16.159  51.107  1.00 44.21           C  
ATOM    478  CD2 PHE L  62      29.823  17.427  49.353  1.00 46.72           C  
ATOM    479  CE1 PHE L  62      29.447  15.011  50.562  1.00 43.53           C  
ATOM    480  CE2 PHE L  62      30.353  16.285  48.803  1.00 46.13           C  
ATOM    481  CZ  PHE L  62      30.170  15.067  49.402  1.00 44.87           C  
ATOM    482  C   PHE L  62      28.970  20.546  52.514  1.00 46.57           C  
ATOM    483  O   PHE L  62      28.010  20.664  53.274  1.00 47.67           O  
ATOM    484  N   SER L  63      29.594  21.620  51.981  1.00 44.47           N  
ATOM    485  CA  SER L  63      29.107  22.949  52.227  1.00 44.10           C  
ATOM    486  CB  SER L  63      29.846  23.674  53.366  1.00 44.68           C  
ATOM    487  OG  SER L  63      31.215  23.849  53.030  1.00 46.23           O  
ATOM    488  C   SER L  63      29.312  23.742  50.974  1.00 43.59           C  
ATOM    489  O   SER L  63      30.296  23.550  50.260  1.00 44.80           O  
ATOM    490  N   GLY L  64      28.380  24.669  50.672  1.00 41.46           N  
ATOM    491  CA  GLY L  64      28.504  25.454  49.476  1.00 43.30           C  
ATOM    492  C   GLY L  64      28.480  26.890  49.878  1.00 43.59           C  
ATOM    493  O   GLY L  64      27.870  27.255  50.882  1.00 42.88           O  
ATOM    494  N   SER L  65      29.158  27.753  49.095  1.00 44.56           N  
ATOM    495  CA  SER L  65      29.169  29.147  49.425  1.00 47.07           C  
ATOM    496  CB  SER L  65      30.241  29.529  50.461  1.00 47.92           C  
ATOM    497  OG  SER L  65      31.536  29.311  49.922  1.00 46.70           O  
ATOM    498  C   SER L  65      29.457  29.924  48.181  1.00 48.18           C  
ATOM    499  O   SER L  65      29.702  29.362  47.114  1.00 46.94           O  
ATOM    500  N   GLY L  66      29.424  31.265  48.300  1.00 50.68           N  
ATOM    501  CA  GLY L  66      29.727  32.099  47.171  1.00 51.41           C  
ATOM    502  C   GLY L  66      28.478  32.706  46.616  1.00 51.28           C  
ATOM    503  O   GLY L  66      27.363  32.240  46.847  1.00 49.61           O  
ATOM    504  N   SER L  67      28.661  33.812  45.870  1.00 52.46           N  
ATOM    505  CA  SER L  67      27.569  34.489  45.233  1.00 54.84           C  
ATOM    506  CB  SER L  67      26.845  35.480  46.161  1.00 55.86           C  
ATOM    507  OG  SER L  67      27.737  36.512  46.556  1.00 52.09           O  
ATOM    508  C   SER L  67      28.149  35.277  44.103  1.00 53.36           C  
ATOM    509  O   SER L  67      29.365  35.411  43.986  1.00 51.19           O  
ATOM    510  N   GLY L  68      27.289  35.820  43.224  1.00 53.12           N  
ATOM    511  CA  GLY L  68      27.810  36.603  42.144  1.00 52.47           C  
ATOM    512  C   GLY L  68      28.483  35.694  41.161  1.00 49.86           C  
ATOM    513  O   GLY L  68      27.839  34.847  40.549  1.00 47.91           O  
ATOM    514  N   THR L  69      29.766  35.980  40.869  1.00 48.45           N  
ATOM    515  CA  THR L  69      30.603  35.241  39.956  1.00 48.48           C  
ATOM    516  CB  THR L  69      31.656  36.104  39.330  1.00 51.02           C  
ATOM    517  OG1 THR L  69      32.542  36.600  40.321  1.00 54.90           O  
ATOM    518  CG2 THR L  69      30.961  37.268  38.606  1.00 50.42           C  
ATOM    519  C   THR L  69      31.306  34.042  40.537  1.00 46.21           C  
ATOM    520  O   THR L  69      31.551  33.076  39.814  1.00 44.26           O  
ATOM    521  N   GLN L  70      31.701  34.067  41.829  1.00 46.89           N  
ATOM    522  CA  GLN L  70      32.534  32.984  42.283  1.00 45.58           C  
ATOM    523  CB  GLN L  70      33.871  33.451  42.872  1.00 44.62           C  
ATOM    524  CG  GLN L  70      34.814  32.287  43.160  1.00 52.36           C  
ATOM    525  CD  GLN L  70      36.095  32.855  43.736  1.00 58.00           C  
ATOM    526  OE1 GLN L  70      37.193  32.464  43.338  1.00 60.18           O  
ATOM    527  NE2 GLN L  70      35.958  33.799  44.701  1.00 59.97           N  
ATOM    528  C   GLN L  70      31.839  32.165  43.323  1.00 44.43           C  
ATOM    529  O   GLN L  70      31.163  32.695  44.205  1.00 43.74           O  
ATOM    530  N   PHE L  71      32.023  30.827  43.245  1.00 44.29           N  
ATOM    531  CA  PHE L  71      31.350  29.930  44.140  1.00 43.89           C  
ATOM    532  CB  PHE L  71      30.162  29.203  43.484  1.00 43.05           C  
ATOM    533  CG  PHE L  71      29.182  30.215  42.998  1.00 40.64           C  
ATOM    534  CD1 PHE L  71      29.343  30.802  41.764  1.00 39.30           C  
ATOM    535  CD2 PHE L  71      28.100  30.575  43.769  1.00 40.66           C  
ATOM    536  CE1 PHE L  71      28.443  31.735  41.308  1.00 42.27           C  
ATOM    537  CE2 PHE L  71      27.195  31.509  43.318  1.00 42.19           C  
ATOM    538  CZ  PHE L  71      27.366  32.090  42.085  1.00 43.13           C  
ATOM    539  C   PHE L  71      32.320  28.847  44.500  1.00 43.30           C  
ATOM    540  O   PHE L  71      33.313  28.640  43.804  1.00 43.24           O  
ATOM    541  N   SER L  72      32.062  28.125  45.612  1.00 42.72           N  
ATOM    542  CA  SER L  72      32.961  27.070  45.970  1.00 44.13           C  
ATOM    543  CB  SER L  72      34.100  27.535  46.892  1.00 43.25           C  
ATOM    544  OG  SER L  72      33.561  28.109  48.073  1.00 47.00           O  
ATOM    545  C   SER L  72      32.212  25.984  46.672  1.00 45.73           C  
ATOM    546  O   SER L  72      31.181  26.214  47.303  1.00 47.23           O  
ATOM    547  N   LEU L  73      32.724  24.743  46.547  1.00 45.36           N  
ATOM    548  CA  LEU L  73      32.159  23.606  47.208  1.00 44.71           C  
ATOM    549  CB  LEU L  73      31.774  22.486  46.228  1.00 40.94           C  
ATOM    550  CG  LEU L  73      31.161  21.241  46.893  1.00 37.85           C  
ATOM    551  CD1 LEU L  73      29.820  21.565  47.571  1.00 38.41           C  
ATOM    552  CD2 LEU L  73      31.057  20.080  45.888  1.00 34.32           C  
ATOM    553  C   LEU L  73      33.241  23.084  48.102  1.00 45.66           C  
ATOM    554  O   LEU L  73      34.365  22.862  47.653  1.00 45.03           O  
ATOM    555  N   LYS L  74      32.937  22.882  49.399  1.00 43.44           N  
ATOM    556  CA  LYS L  74      33.944  22.428  50.313  1.00 42.24           C  
ATOM    557  CB  LYS L  74      34.169  23.399  51.486  1.00 46.42           C  
ATOM    558  CG  LYS L  74      35.309  22.998  52.425  1.00 49.39           C  
ATOM    559  CD  LYS L  74      35.691  24.095  53.424  1.00 52.24           C  
ATOM    560  CE  LYS L  74      36.775  23.675  54.420  1.00 54.78           C  
ATOM    561  NZ  LYS L  74      36.976  24.741  55.426  1.00 53.32           N1+
ATOM    562  C   LYS L  74      33.508  21.123  50.894  1.00 42.94           C  
ATOM    563  O   LYS L  74      32.346  20.944  51.257  1.00 44.64           O  
ATOM    564  N   ILE L  75      34.445  20.158  50.976  1.00 42.31           N  
ATOM    565  CA  ILE L  75      34.134  18.883  51.552  1.00 43.57           C  
ATOM    566  CB  ILE L  75      34.352  17.740  50.606  1.00 42.68           C  
ATOM    567  CG1 ILE L  75      33.501  17.936  49.344  1.00 42.79           C  
ATOM    568  CG2 ILE L  75      34.040  16.429  51.348  1.00 45.45           C  
ATOM    569  CD1 ILE L  75      33.891  16.994  48.207  1.00 39.64           C  
ATOM    570  C   ILE L  75      35.090  18.691  52.686  1.00 47.22           C  
ATOM    571  O   ILE L  75      36.303  18.743  52.493  1.00 47.51           O  
ATOM    572  N   ASN L  76      34.565  18.462  53.906  1.00 50.38           N  
ATOM    573  CA  ASN L  76      35.429  18.278  55.036  1.00 54.16           C  
ATOM    574  CB  ASN L  76      34.908  18.896  56.349  1.00 54.46           C  
ATOM    575  CG  ASN L  76      34.999  20.413  56.295  1.00 59.36           C  
ATOM    576  OD1 ASN L  76      35.474  20.995  55.322  1.00 61.52           O  
ATOM    577  ND2 ASN L  76      34.544  21.080  57.388  1.00 61.82           N  
ATOM    578  C   ASN L  76      35.517  16.810  55.281  1.00 57.70           C  
ATOM    579  O   ASN L  76      34.542  16.085  55.103  1.00 61.09           O  
ATOM    580  N   SER L  77      36.705  16.344  55.712  1.00 56.82           N  
ATOM    581  CA  SER L  77      36.924  14.960  56.022  1.00 56.06           C  
ATOM    582  CB  SER L  77      36.254  14.526  57.341  1.00 57.78           C  
ATOM    583  OG  SER L  77      36.501  13.151  57.594  1.00 60.18           O  
ATOM    584  C   SER L  77      36.412  14.088  54.917  1.00 53.72           C  
ATOM    585  O   SER L  77      35.387  13.425  55.059  1.00 54.12           O  
ATOM    586  N   LEU L  78      37.136  14.062  53.782  1.00 51.25           N  
ATOM    587  CA  LEU L  78      36.745  13.283  52.644  1.00 49.40           C  
ATOM    588  CB  LEU L  78      37.783  13.283  51.508  1.00 49.16           C  
ATOM    589  CG  LEU L  78      37.960  14.630  50.786  1.00 49.64           C  
ATOM    590  CD1 LEU L  78      39.017  14.527  49.677  1.00 46.69           C  
ATOM    591  CD2 LEU L  78      36.620  15.158  50.263  1.00 50.47           C  
ATOM    592  C   LEU L  78      36.601  11.854  53.048  1.00 48.22           C  
ATOM    593  O   LEU L  78      37.332  11.347  53.898  1.00 51.40           O  
ATOM    594  N   GLN L  79      35.612  11.179  52.427  0.90 43.79           N  
ATOM    595  CA  GLN L  79      35.331   9.793  52.664  0.90 45.55           C  
ATOM    596  CB  GLN L  79      33.851   9.538  52.994  0.90 46.65           C  
ATOM    597  CG  GLN L  79      33.351  10.301  54.223  0.90 48.64           C  
ATOM    598  CD  GLN L  79      33.836   9.599  55.481  0.90 50.52           C  
ATOM    599  OE1 GLN L  79      34.303   8.462  55.442  0.90 51.54           O  
ATOM    600  NE2 GLN L  79      33.714  10.301  56.639  0.90 50.67           N  
ATOM    601  C   GLN L  79      35.613   9.098  51.369  0.90 45.43           C  
ATOM    602  O   GLN L  79      35.702   9.739  50.324  0.90 46.61           O  
ATOM    603  N   PRO L  80      35.766   7.801  51.398  1.00 44.18           N  
ATOM    604  CA  PRO L  80      36.069   7.076  50.194  1.00 46.91           C  
ATOM    605  CD  PRO L  80      36.262   7.120  52.584  1.00 42.12           C  
ATOM    606  CB  PRO L  80      36.384   5.653  50.645  1.00 46.61           C  
ATOM    607  CG  PRO L  80      36.952   5.846  52.064  1.00 43.79           C  
ATOM    608  C   PRO L  80      34.996   7.175  49.154  1.00 47.94           C  
ATOM    609  O   PRO L  80      35.311   7.104  47.968  1.00 47.15           O  
ATOM    610  N   GLU L  81      33.729   7.329  49.576  1.00 49.20           N  
ATOM    611  CA  GLU L  81      32.610   7.416  48.679  1.00 49.70           C  
ATOM    612  CB  GLU L  81      31.239   7.260  49.370  1.00 51.16           C  
ATOM    613  CG  GLU L  81      30.995   8.187  50.562  1.00 54.09           C  
ATOM    614  CD  GLU L  81      31.525   7.496  51.812  1.00 63.64           C  
ATOM    615  OE1 GLU L  81      32.356   6.560  51.673  1.00 62.73           O  
ATOM    616  OE2 GLU L  81      31.102   7.899  52.928  1.00 65.93           O1-
ATOM    617  C   GLU L  81      32.644   8.709  47.915  1.00 46.79           C  
ATOM    618  O   GLU L  81      32.042   8.819  46.849  1.00 47.43           O  
ATOM    619  N   ASP L  82      33.319   9.733  48.467  1.00 40.81           N  
ATOM    620  CA  ASP L  82      33.380  11.063  47.925  1.00 40.25           C  
ATOM    621  CB  ASP L  82      34.023  12.068  48.900  1.00 42.46           C  
ATOM    622  CG  ASP L  82      33.075  12.243  50.078  1.00 45.52           C  
ATOM    623  OD1 ASP L  82      31.908  11.781  49.966  1.00 46.72           O  
ATOM    624  OD2 ASP L  82      33.501  12.838  51.104  1.00 42.51           O1-
ATOM    625  C   ASP L  82      34.143  11.139  46.631  1.00 40.18           C  
ATOM    626  O   ASP L  82      33.960  12.090  45.876  1.00 42.66           O  
ATOM    627  N   PHE L  83      35.066  10.201  46.344  1.00 38.06           N  
ATOM    628  CA  PHE L  83      35.825  10.385  45.137  1.00 38.51           C  
ATOM    629  CB  PHE L  83      37.113   9.540  45.071  1.00 39.89           C  
ATOM    630  CG  PHE L  83      37.992  10.007  46.189  1.00 42.87           C  
ATOM    631  CD1 PHE L  83      38.623  11.228  46.127  1.00 45.59           C  
ATOM    632  CD2 PHE L  83      38.168   9.251  47.323  1.00 41.48           C  
ATOM    633  CE1 PHE L  83      39.424  11.669  47.153  1.00 45.17           C  
ATOM    634  CE2 PHE L  83      38.970   9.689  48.353  1.00 43.01           C  
ATOM    635  CZ  PHE L  83      39.605  10.900  48.273  1.00 45.02           C  
ATOM    636  C   PHE L  83      34.970  10.119  43.934  1.00 39.83           C  
ATOM    637  O   PHE L  83      34.262   9.116  43.861  1.00 42.21           O  
ATOM    638  N   GLY L  84      35.036  11.037  42.944  1.00 37.44           N  
ATOM    639  CA  GLY L  84      34.251  10.956  41.741  1.00 37.09           C  
ATOM    640  C   GLY L  84      34.339  12.295  41.074  1.00 37.00           C  
ATOM    641  O   GLY L  84      35.265  13.062  41.329  1.00 38.94           O  
ATOM    642  N   GLY L  85      33.367  12.619  40.196  1.00 36.48           N  
ATOM    643  CA  GLY L  85      33.418  13.877  39.502  1.00 37.73           C  
ATOM    644  C   GLY L  85      32.399  14.804  40.094  1.00 38.59           C  
ATOM    645  O   GLY L  85      31.357  14.369  40.579  1.00 39.63           O  
ATOM    646  N   TYR L  86      32.691  16.124  40.063  1.00 37.72           N  
ATOM    647  CA  TYR L  86      31.784  17.111  40.585  1.00 36.32           C  
ATOM    648  CB  TYR L  86      32.320  17.851  41.823  1.00 37.06           C  
ATOM    649  CG  TYR L  86      32.380  16.886  42.959  1.00 37.46           C  
ATOM    650  CD1 TYR L  86      33.481  16.087  43.162  1.00 37.29           C  
ATOM    651  CD2 TYR L  86      31.324  16.781  43.830  1.00 37.81           C  
ATOM    652  CE1 TYR L  86      33.523  15.201  44.214  1.00 37.97           C  
ATOM    653  CE2 TYR L  86      31.362  15.897  44.883  1.00 37.32           C  
ATOM    654  CZ  TYR L  86      32.463  15.104  45.078  1.00 37.38           C  
ATOM    655  OH  TYR L  86      32.498  14.199  46.161  1.00 36.82           O  
ATOM    656  C   TYR L  86      31.548  18.138  39.514  1.00 35.56           C  
ATOM    657  O   TYR L  86      32.482  18.532  38.816  1.00 35.79           O  
ATOM    658  N   PHE L  87      30.280  18.587  39.354  1.00 36.01           N  
ATOM    659  CA  PHE L  87      29.957  19.567  38.348  1.00 36.12           C  
ATOM    660  CB  PHE L  87      29.031  19.058  37.224  1.00 33.95           C  
ATOM    661  CG  PHE L  87      29.632  17.912  36.484  1.00 36.73           C  
ATOM    662  CD1 PHE L  87      30.497  18.117  35.436  1.00 36.90           C  
ATOM    663  CD2 PHE L  87      29.318  16.621  36.837  1.00 38.91           C  
ATOM    664  CE1 PHE L  87      31.041  17.054  34.755  1.00 38.60           C  
ATOM    665  CE2 PHE L  87      29.859  15.556  36.158  1.00 37.83           C  
ATOM    666  CZ  PHE L  87      30.725  15.768  35.114  1.00 38.51           C  
ATOM    667  C   PHE L  87      29.149  20.667  38.977  1.00 36.24           C  
ATOM    668  O   PHE L  87      28.345  20.428  39.878  1.00 35.44           O  
ATOM    669  N   CYS L  88      29.340  21.915  38.494  1.00 34.41           N  
ATOM    670  CA  CYS L  88      28.552  23.035  38.931  1.00 34.21           C  
ATOM    671  CB  CYS L  88      29.388  24.282  39.327  1.00 34.43           C  
ATOM    672  SG  CYS L  88      30.514  24.872  38.020  1.00 53.90           S  
ATOM    673  C   CYS L  88      27.658  23.398  37.774  1.00 35.62           C  
ATOM    674  O   CYS L  88      27.991  23.123  36.622  1.00 36.35           O  
ATOM    675  N   GLN L  89      26.466  23.973  38.054  1.00 34.94           N  
ATOM    676  CA  GLN L  89      25.558  24.371  37.006  1.00 36.27           C  
ATOM    677  CB  GLN L  89      24.466  23.332  36.712  1.00 36.91           C  
ATOM    678  CG  GLN L  89      23.491  23.789  35.628  1.00 39.16           C  
ATOM    679  CD  GLN L  89      22.244  22.925  35.736  1.00 39.77           C  
ATOM    680  OE1 GLN L  89      22.184  22.001  36.545  1.00 40.19           O  
ATOM    681  NE2 GLN L  89      21.210  23.235  34.909  1.00 40.81           N  
ATOM    682  C   GLN L  89      24.809  25.583  37.472  1.00 38.37           C  
ATOM    683  O   GLN L  89      24.335  25.611  38.606  1.00 39.72           O  
ATOM    684  N   HIS L  90      24.672  26.617  36.609  1.00 38.11           N  
ATOM    685  CA  HIS L  90      23.931  27.788  37.001  1.00 37.16           C  
ATOM    686  ND1 HIS L  90      24.648  28.842  33.832  1.00 36.48           N  
ATOM    687  CG  HIS L  90      23.951  29.282  34.934  1.00 37.35           C  
ATOM    688  CB  HIS L  90      24.409  29.101  36.352  1.00 36.26           C  
ATOM    689  NE2 HIS L  90      22.814  29.840  33.067  1.00 36.15           N  
ATOM    690  CD2 HIS L  90      22.834  29.887  34.448  1.00 36.60           C  
ATOM    691  CE1 HIS L  90      23.923  29.203  32.743  1.00 35.83           C  
ATOM    692  C   HIS L  90      22.489  27.600  36.611  1.00 35.16           C  
ATOM    693  O   HIS L  90      22.188  26.970  35.598  1.00 36.58           O  
ATOM    694  N   HIS L  91      21.592  27.883  37.560  1.00 26.39           N  
ATOM    695  CA  HIS L  91      20.180  27.809  37.363  1.00 27.10           C  
ATOM    696  ND1 HIS L  91      19.243  28.056  40.826  1.00 30.99           N  
ATOM    697  CG  HIS L  91      19.858  27.265  39.884  1.00 29.10           C  
ATOM    698  CB  HIS L  91      19.376  27.100  38.475  1.00 29.06           C  
ATOM    699  NE2 HIS L  91      20.938  27.047  41.853  1.00 30.96           N  
ATOM    700  CD2 HIS L  91      20.894  26.658  40.526  1.00 31.53           C  
ATOM    701  CE1 HIS L  91      19.925  27.883  41.986  1.00 32.03           C  
ATOM    702  C   HIS L  91      19.555  29.101  36.940  1.00 27.38           C  
ATOM    703  O   HIS L  91      18.346  29.132  36.741  1.00 28.07           O  
ATOM    704  N   TYR L  92      20.328  30.209  36.861  1.00 28.28           N  
ATOM    705  CA  TYR L  92      19.751  31.517  36.669  1.00 29.48           C  
ATOM    706  CB  TYR L  92      20.799  32.650  36.615  1.00 32.20           C  
ATOM    707  CG  TYR L  92      20.102  33.907  36.195  1.00 32.84           C  
ATOM    708  CD1 TYR L  92      19.100  34.458  36.964  1.00 33.35           C  
ATOM    709  CD2 TYR L  92      20.476  34.554  35.037  1.00 33.36           C  
ATOM    710  CE1 TYR L  92      18.471  35.618  36.568  1.00 34.46           C  
ATOM    711  CE2 TYR L  92      19.853  35.713  34.637  1.00 34.98           C  
ATOM    712  CZ  TYR L  92      18.845  36.247  35.404  1.00 35.93           C  
ATOM    713  OH  TYR L  92      18.202  37.437  34.997  1.00 36.74           O  
ATOM    714  C   TYR L  92      18.893  31.635  35.444  1.00 30.54           C  
ATOM    715  O   TYR L  92      17.747  32.060  35.560  1.00 32.18           O  
ATOM    716  N   GLY L  93      19.362  31.250  34.243  1.00 31.08           N  
ATOM    717  CA  GLY L  93      18.487  31.445  33.117  1.00 32.05           C  
ATOM    718  C   GLY L  93      18.925  30.522  32.032  1.00 32.72           C  
ATOM    719  O   GLY L  93      19.981  29.900  32.125  1.00 32.94           O  
ATOM    720  N   THR L  94      18.113  30.410  30.961  1.00 31.41           N  
ATOM    721  CA  THR L  94      18.475  29.527  29.892  1.00 31.78           C  
ATOM    722  CB  THR L  94      17.325  29.136  29.005  1.00 32.48           C  
ATOM    723  OG1 THR L  94      16.795  30.274  28.342  1.00 36.38           O  
ATOM    724  CG2 THR L  94      16.241  28.475  29.873  1.00 34.75           C  
ATOM    725  C   THR L  94      19.485  30.215  29.033  1.00 31.66           C  
ATOM    726  O   THR L  94      19.496  31.440  28.922  1.00 32.29           O  
ATOM    727  N   PRO L  95      20.358  29.445  28.434  1.00 30.08           N  
ATOM    728  CA  PRO L  95      20.381  28.023  28.673  1.00 28.81           C  
ATOM    729  CD  PRO L  95      20.745  29.764  27.067  1.00 30.79           C  
ATOM    730  CB  PRO L  95      21.079  27.401  27.464  1.00 30.37           C  
ATOM    731  CG  PRO L  95      20.853  28.419  26.337  1.00 29.77           C  
ATOM    732  C   PRO L  95      21.110  27.724  29.952  1.00 28.88           C  
ATOM    733  O   PRO L  95      21.937  28.536  30.361  1.00 28.96           O  
ATOM    734  N   PRO L  96      20.823  26.623  30.596  1.00 28.63           N  
ATOM    735  CA  PRO L  96      21.602  26.279  31.755  1.00 27.54           C  
ATOM    736  CD  PRO L  96      19.444  26.177  30.724  1.00 22.41           C  
ATOM    737  CB  PRO L  96      20.770  25.274  32.549  1.00 26.95           C  
ATOM    738  CG  PRO L  96      19.322  25.610  32.150  1.00 27.13           C  
ATOM    739  C   PRO L  96      22.894  25.713  31.259  1.00 27.37           C  
ATOM    740  O   PRO L  96      22.883  25.026  30.238  1.00 26.69           O  
ATOM    741  N   THR L  97      24.015  25.971  31.953  1.00 32.42           N  
ATOM    742  CA  THR L  97      25.255  25.420  31.501  1.00 34.49           C  
ATOM    743  CB  THR L  97      26.172  26.434  30.885  1.00 37.87           C  
ATOM    744  OG1 THR L  97      26.473  27.457  31.822  1.00 40.98           O  
ATOM    745  CG2 THR L  97      25.486  27.032  29.642  1.00 37.98           C  
ATOM    746  C   THR L  97      25.947  24.811  32.676  1.00 32.03           C  
ATOM    747  O   THR L  97      25.802  25.271  33.807  1.00 30.14           O  
ATOM    748  N   PHE L  98      26.726  23.741  32.425  1.00 32.01           N  
ATOM    749  CA  PHE L  98      27.418  23.062  33.481  1.00 31.48           C  
ATOM    750  CB  PHE L  98      27.379  21.520  33.395  1.00 34.56           C  
ATOM    751  CG  PHE L  98      26.006  20.984  33.641  1.00 37.24           C  
ATOM    752  CD1 PHE L  98      25.105  20.820  32.616  1.00 35.65           C  
ATOM    753  CD2 PHE L  98      25.613  20.619  34.904  1.00 40.06           C  
ATOM    754  CE1 PHE L  98      23.846  20.314  32.849  1.00 37.34           C  
ATOM    755  CE2 PHE L  98      24.355  20.114  35.138  1.00 39.26           C  
ATOM    756  CZ  PHE L  98      23.460  19.956  34.114  1.00 39.66           C  
ATOM    757  C   PHE L  98      28.864  23.409  33.354  1.00 32.48           C  
ATOM    758  O   PHE L  98      29.332  23.797  32.285  1.00 32.48           O  
ATOM    759  N   GLY L  99      29.607  23.300  34.471  1.00 33.25           N  
ATOM    760  CA  GLY L  99      31.018  23.537  34.426  1.00 34.45           C  
ATOM    761  C   GLY L  99      31.619  22.308  33.817  1.00 35.15           C  
ATOM    762  O   GLY L  99      30.930  21.310  33.609  1.00 36.11           O  
ATOM    763  N   GLY L 100      32.932  22.362  33.520  1.00 37.69           N  
ATOM    764  CA  GLY L 100      33.678  21.299  32.902  1.00 39.46           C  
ATOM    765  C   GLY L 100      33.722  20.111  33.811  1.00 37.85           C  
ATOM    766  O   GLY L 100      33.823  18.974  33.352  1.00 38.22           O  
ATOM    767  N   GLY L 101      33.721  20.343  35.134  1.00 36.22           N  
ATOM    768  CA  GLY L 101      33.743  19.239  36.051  1.00 36.78           C  
ATOM    769  C   GLY L 101      35.089  19.151  36.696  1.00 39.09           C  
ATOM    770  O   GLY L 101      36.090  19.637  36.171  1.00 39.20           O  
ATOM    771  N   THR L 102      35.122  18.540  37.898  1.00 38.12           N  
ATOM    772  CA  THR L 102      36.363  18.337  38.581  1.00 36.62           C  
ATOM    773  CB  THR L 102      36.527  19.161  39.832  1.00 37.11           C  
ATOM    774  OG1 THR L 102      37.873  19.102  40.260  1.00 39.50           O  
ATOM    775  CG2 THR L 102      35.632  18.629  40.959  1.00 36.96           C  
ATOM    776  C   THR L 102      36.433  16.891  38.964  1.00 37.23           C  
ATOM    777  O   THR L 102      35.485  16.324  39.507  1.00 37.62           O  
ATOM    778  N   LYS L 103      37.572  16.236  38.670  1.00 39.46           N  
ATOM    779  CA  LYS L 103      37.711  14.859  39.042  1.00 41.86           C  
ATOM    780  CB  LYS L 103      38.539  14.001  38.067  1.00 41.87           C  
ATOM    781  CG  LYS L 103      37.760  13.479  36.865  1.00 45.43           C  
ATOM    782  CD  LYS L 103      36.593  12.570  37.259  1.00 52.05           C  
ATOM    783  CE  LYS L 103      37.018  11.283  37.968  1.00 56.74           C  
ATOM    784  NZ  LYS L 103      37.790  10.425  37.044  1.00 58.85           N1+
ATOM    785  C   LYS L 103      38.449  14.813  40.333  1.00 42.75           C  
ATOM    786  O   LYS L 103      39.561  15.326  40.446  1.00 43.23           O  
ATOM    787  N   LEU L 104      37.835  14.180  41.348  1.00 38.65           N  
ATOM    788  CA  LEU L 104      38.465  14.042  42.625  1.00 38.66           C  
ATOM    789  CB  LEU L 104      37.481  14.200  43.798  1.00 41.24           C  
ATOM    790  CG  LEU L 104      38.107  14.056  45.199  1.00 42.95           C  
ATOM    791  CD1 LEU L 104      39.184  15.120  45.455  1.00 45.42           C  
ATOM    792  CD2 LEU L 104      37.020  14.059  46.285  1.00 42.26           C  
ATOM    793  C   LEU L 104      39.031  12.656  42.672  1.00 42.71           C  
ATOM    794  O   LEU L 104      38.303  11.668  42.583  1.00 43.22           O  
ATOM    795  N   GLU L 105      40.365  12.555  42.831  1.00 41.19           N  
ATOM    796  CA  GLU L 105      41.025  11.282  42.802  1.00 39.92           C  
ATOM    797  CB  GLU L 105      42.067  11.207  41.678  1.00 45.19           C  
ATOM    798  CG  GLU L 105      42.781   9.864  41.609  1.00 50.84           C  
ATOM    799  CD  GLU L 105      44.065  10.052  40.820  1.00 52.88           C  
ATOM    800  OE1 GLU L 105      44.881  10.931  41.210  1.00 50.09           O  
ATOM    801  OE2 GLU L 105      44.252   9.310  39.822  1.00 55.85           O1-
ATOM    802  C   GLU L 105      41.772  11.101  44.089  1.00 36.47           C  
ATOM    803  O   GLU L 105      42.003  12.054  44.829  1.00 36.54           O  
ATOM    804  N   VAL L 106      42.157   9.843  44.396  1.00 37.15           N  
ATOM    805  CA  VAL L 106      42.868   9.560  45.611  1.00 38.77           C  
ATOM    806  CB  VAL L 106      42.704   8.147  46.086  1.00 36.93           C  
ATOM    807  CG1 VAL L 106      41.221   7.908  46.413  1.00 41.70           C  
ATOM    808  CG2 VAL L 106      43.277   7.203  45.013  1.00 41.99           C  
ATOM    809  C   VAL L 106      44.329   9.770  45.381  1.00 42.20           C  
ATOM    810  O   VAL L 106      44.885   9.350  44.367  1.00 41.10           O  
ATOM    811  N   LYS L 107      44.994  10.431  46.348  1.00 44.27           N  
ATOM    812  CA  LYS L 107      46.398  10.691  46.235  1.00 45.03           C  
ATOM    813  CB  LYS L 107      46.864  11.878  47.101  1.00 49.27           C  
ATOM    814  CG  LYS L 107      48.300  12.315  46.806  1.00 51.98           C  
ATOM    815  CD  LYS L 107      48.476  12.899  45.402  1.00 61.29           C  
ATOM    816  CE  LYS L 107      49.907  13.342  45.093  1.00 59.28           C  
ATOM    817  NZ  LYS L 107      50.000  13.839  43.701  1.00 51.73           N1+
ATOM    818  C   LYS L 107      47.136   9.443  46.705  1.00 42.33           C  
ATOM    819  O   LYS L 107      46.838   8.960  47.830  1.00 40.03           O  
ATOM    820  OXT LYS L 107      48.011   8.955  45.942  1.00  0.00           O1-
TER     821      LYS L 107 
ATOM    822  N   GLN H 108       9.041   5.741  46.023  1.00 51.54           N1+
ATOM    823  CA  GLN H 108       9.227   7.209  46.010  1.00 56.93           C  
ATOM    824  CB  GLN H 108      10.562   7.616  46.657  1.00 60.77           C  
ATOM    825  CG  GLN H 108      10.661   7.283  48.141  1.00 65.79           C  
ATOM    826  CD  GLN H 108      10.904   5.787  48.253  1.00 68.04           C  
ATOM    827  OE1 GLN H 108      11.968   5.289  47.891  1.00 74.42           O  
ATOM    828  NE2 GLN H 108       9.878   5.045  48.751  1.00 98.17           N  
ATOM    829  C   GLN H 108       9.252   7.726  44.615  1.00 58.49           C  
ATOM    830  O   GLN H 108       8.588   7.198  43.723  1.00 60.43           O  
ATOM    831  N   VAL H 109      10.031   8.804  44.411  1.00 56.84           N  
ATOM    832  CA  VAL H 109      10.144   9.409  43.121  1.00 53.01           C  
ATOM    833  CB  VAL H 109      10.787  10.766  43.171  1.00 49.32           C  
ATOM    834  CG1 VAL H 109      10.946  11.303  41.739  1.00 42.53           C  
ATOM    835  CG2 VAL H 109       9.949  11.666  44.093  1.00 49.17           C  
ATOM    836  C   VAL H 109      11.021   8.530  42.299  1.00 51.74           C  
ATOM    837  O   VAL H 109      12.081   8.097  42.752  1.00 50.13           O  
ATOM    838  N   GLN H 110      10.600   8.246  41.052  1.00 52.05           N  
ATOM    839  CA  GLN H 110      11.381   7.359  40.244  1.00 52.05           C  
ATOM    840  CB  GLN H 110      10.840   5.918  40.334  1.00 54.51           C  
ATOM    841  CG  GLN H 110      11.799   4.819  39.879  1.00 57.73           C  
ATOM    842  CD  GLN H 110      12.529   4.272  41.099  1.00 61.84           C  
ATOM    843  OE1 GLN H 110      13.596   4.754  41.474  1.00 74.66           O  
ATOM    844  NE2 GLN H 110      11.937   3.229  41.740  1.00 73.25           N  
ATOM    845  C   GLN H 110      11.252   7.810  38.820  1.00 48.73           C  
ATOM    846  O   GLN H 110      10.172   8.199  38.376  1.00 46.22           O  
ATOM    847  N   LEU H 111      12.374   7.804  38.069  1.00 46.80           N  
ATOM    848  CA  LEU H 111      12.338   8.136  36.673  1.00 45.59           C  
ATOM    849  CB  LEU H 111      13.214   9.349  36.320  1.00 42.49           C  
ATOM    850  CG  LEU H 111      12.707  10.663  36.941  1.00 42.14           C  
ATOM    851  CD1 LEU H 111      13.605  11.853  36.564  1.00 43.94           C  
ATOM    852  CD2 LEU H 111      11.229  10.909  36.590  1.00 40.34           C  
ATOM    853  C   LEU H 111      12.895   6.953  35.944  1.00 46.15           C  
ATOM    854  O   LEU H 111      14.088   6.667  36.044  1.00 47.82           O  
ATOM    855  N   GLN H 112      12.039   6.232  35.186  1.00 42.64           N  
ATOM    856  CA  GLN H 112      12.491   5.067  34.472  1.00 43.99           C  
ATOM    857  CB  GLN H 112      11.544   3.857  34.558  1.00 50.41           C  
ATOM    858  CG  GLN H 112      11.701   3.012  35.821  1.00 56.05           C  
ATOM    859  CD  GLN H 112      12.867   2.059  35.592  1.00 67.91           C  
ATOM    860  OE1 GLN H 112      13.892   2.136  36.269  1.00 69.36           O  
ATOM    861  NE2 GLN H 112      12.712   1.130  34.609  1.00 68.23           N  
ATOM    862  C   GLN H 112      12.607   5.399  33.020  1.00 42.73           C  
ATOM    863  O   GLN H 112      11.625   5.735  32.360  1.00 42.25           O  
ATOM    864  N   GLN H 113      13.838   5.285  32.486  1.00 41.80           N  
ATOM    865  CA  GLN H 113      14.104   5.592  31.110  1.00 41.57           C  
ATOM    866  CB  GLN H 113      15.469   6.269  30.897  1.00 42.72           C  
ATOM    867  CG  GLN H 113      15.550   7.649  31.552  1.00 43.84           C  
ATOM    868  CD  GLN H 113      16.937   8.229  31.317  1.00 43.56           C  
ATOM    869  OE1 GLN H 113      17.577   8.727  32.241  1.00 43.40           O  
ATOM    870  NE2 GLN H 113      17.420   8.180  30.047  1.00 43.55           N  
ATOM    871  C   GLN H 113      14.082   4.339  30.289  1.00 39.83           C  
ATOM    872  O   GLN H 113      14.195   3.229  30.806  1.00 35.99           O  
ATOM    873  N   SER H 114      13.935   4.508  28.956  1.00 38.21           N  
ATOM    874  CA  SER H 114      13.880   3.412  28.030  1.00 38.46           C  
ATOM    875  CB  SER H 114      13.375   3.813  26.633  1.00 40.15           C  
ATOM    876  OG  SER H 114      14.234   4.788  26.061  1.00 41.89           O  
ATOM    877  C   SER H 114      15.251   2.821  27.891  1.00 37.15           C  
ATOM    878  O   SER H 114      16.229   3.359  28.404  1.00 39.31           O  
ATOM    879  N   GLY H 115      15.339   1.674  27.184  1.00 38.12           N  
ATOM    880  CA  GLY H 115      16.563   0.929  27.047  1.00 40.65           C  
ATOM    881  C   GLY H 115      17.457   1.550  26.017  1.00 40.97           C  
ATOM    882  O   GLY H 115      17.116   2.526  25.351  1.00 42.86           O  
ATOM    883  N   PRO H 116      18.616   0.954  25.883  1.00 40.82           N  
ATOM    884  CA  PRO H 116      19.636   1.426  24.985  1.00 41.43           C  
ATOM    885  CD  PRO H 116      19.152   0.073  26.904  1.00 38.11           C  
ATOM    886  CB  PRO H 116      20.913   0.661  25.345  1.00 41.73           C  
ATOM    887  CG  PRO H 116      20.437  -0.479  26.267  1.00 38.69           C  
ATOM    888  C   PRO H 116      19.230   1.305  23.555  1.00 41.69           C  
ATOM    889  O   PRO H 116      18.512   0.367  23.211  1.00 42.56           O  
ATOM    890  N   GLU H 117      19.685   2.247  22.703  1.00 43.30           N  
ATOM    891  CA  GLU H 117      19.278   2.222  21.330  1.00 45.27           C  
ATOM    892  CB  GLU H 117      18.474   3.467  20.911  1.00 48.85           C  
ATOM    893  CG  GLU H 117      17.127   3.605  21.625  1.00 55.50           C  
ATOM    894  CD  GLU H 117      16.156   2.584  21.048  1.00 60.45           C  
ATOM    895  OE1 GLU H 117      16.584   1.767  20.190  1.00 60.58           O  
ATOM    896  OE2 GLU H 117      14.968   2.611  21.463  1.00 64.74           O1-
ATOM    897  C   GLU H 117      20.486   2.185  20.449  1.00 43.17           C  
ATOM    898  O   GLU H 117      21.510   2.802  20.737  1.00 41.94           O  
ATOM    899  N   LEU H 118      20.388   1.415  19.349  1.00 41.56           N  
ATOM    900  CA  LEU H 118      21.435   1.357  18.372  1.00 41.04           C  
ATOM    901  CB  LEU H 118      22.052  -0.053  18.262  1.00 39.12           C  
ATOM    902  CG  LEU H 118      23.238  -0.182  17.287  1.00 44.61           C  
ATOM    903  CD1 LEU H 118      22.798  -0.025  15.825  1.00 46.04           C  
ATOM    904  CD2 LEU H 118      24.381   0.768  17.677  1.00 43.21           C  
ATOM    905  C   LEU H 118      20.768   1.716  17.077  1.00 43.34           C  
ATOM    906  O   LEU H 118      19.862   1.011  16.633  1.00 43.98           O  
ATOM    907  N   VAL H 119      21.182   2.832  16.438  1.00 44.66           N  
ATOM    908  CA  VAL H 119      20.511   3.243  15.231  1.00 47.07           C  
ATOM    909  CB  VAL H 119      19.554   4.378  15.448  1.00 48.33           C  
ATOM    910  CG1 VAL H 119      18.409   3.893  16.353  1.00 45.92           C  
ATOM    911  CG2 VAL H 119      20.335   5.561  16.041  1.00 46.65           C  
ATOM    912  C   VAL H 119      21.520   3.691  14.214  1.00 45.75           C  
ATOM    913  O   VAL H 119      22.660   4.018  14.541  1.00 43.60           O  
ATOM    914  N   ARG H 120      21.104   3.695  12.929  1.00 43.95           N  
ATOM    915  CA  ARG H 120      21.948   4.089  11.834  1.00 42.81           C  
ATOM    916  CB  ARG H 120      21.482   3.582  10.460  1.00 46.68           C  
ATOM    917  CG  ARG H 120      21.613   2.076  10.244  1.00 51.38           C  
ATOM    918  CD  ARG H 120      21.462   1.686   8.774  1.00 58.74           C  
ATOM    919  NE  ARG H 120      22.580   2.350   8.042  1.00138.07           N  
ATOM    920  CZ  ARG H 120      22.336   3.096   6.926  1.00143.67           C  
ATOM    921  NH1 ARG H 120      21.064   3.203   6.441  1.00143.91           N1+
ATOM    922  NH2 ARG H 120      23.358   3.747   6.298  1.00133.67           N  
ATOM    923  C   ARG H 120      21.937   5.578  11.729  1.00 40.95           C  
ATOM    924  O   ARG H 120      21.008   6.249  12.169  1.00 41.49           O  
ATOM    925  N   PRO H 121      22.972   6.105  11.134  1.00 42.15           N  
ATOM    926  CA  PRO H 121      23.044   7.525  10.957  1.00 43.16           C  
ATOM    927  CD  PRO H 121      24.290   5.498  11.241  1.00 41.58           C  
ATOM    928  CB  PRO H 121      24.472   7.814  10.506  1.00 41.46           C  
ATOM    929  CG  PRO H 121      25.284   6.669  11.143  1.00 41.56           C  
ATOM    930  C   PRO H 121      21.980   7.986  10.015  1.00 43.66           C  
ATOM    931  O   PRO H 121      21.681   7.274   9.057  1.00 43.08           O  
ATOM    932  N   GLY H 122      21.392   9.168  10.282  1.00 42.97           N  
ATOM    933  CA  GLY H 122      20.369   9.715   9.439  1.00 42.78           C  
ATOM    934  C   GLY H 122      19.035   9.303   9.975  1.00 43.19           C  
ATOM    935  O   GLY H 122      18.006   9.855   9.590  1.00 43.69           O  
ATOM    936  N   ALA H 123      19.018   8.316  10.889  1.00 43.66           N  
ATOM    937  CA  ALA H 123      17.792   7.831  11.455  1.00 44.94           C  
ATOM    938  CB  ALA H 123      17.887   6.391  11.987  1.00 46.03           C  
ATOM    939  C   ALA H 123      17.409   8.713  12.601  1.00 46.59           C  
ATOM    940  O   ALA H 123      18.122   9.651  12.953  1.00 44.21           O  
ATOM    941  N   SER H 124      16.221   8.454  13.180  1.00 48.08           N  
ATOM    942  CA  SER H 124      15.770   9.197  14.320  1.00 48.76           C  
ATOM    943  CB  SER H 124      14.490  10.003  14.042  1.00 53.02           C  
ATOM    944  OG  SER H 124      13.453   9.140  13.600  1.00 58.75           O  
ATOM    945  C   SER H 124      15.486   8.204  15.407  1.00 46.78           C  
ATOM    946  O   SER H 124      15.284   7.021  15.138  1.00 48.51           O  
ATOM    947  N   VAL H 125      15.515   8.655  16.680  1.00 44.38           N  
ATOM    948  CA  VAL H 125      15.235   7.768  17.775  1.00 41.44           C  
ATOM    949  CB  VAL H 125      16.478   7.278  18.462  1.00 42.98           C  
ATOM    950  CG1 VAL H 125      17.209   8.483  19.076  1.00 40.85           C  
ATOM    951  CG2 VAL H 125      16.091   6.196  19.481  1.00 45.47           C  
ATOM    952  C   VAL H 125      14.417   8.532  18.773  1.00 39.30           C  
ATOM    953  O   VAL H 125      14.523   9.754  18.866  1.00 39.67           O  
ATOM    954  N   LYS H 126      13.553   7.827  19.535  1.00 38.78           N  
ATOM    955  CA  LYS H 126      12.739   8.496  20.513  1.00 38.52           C  
ATOM    956  CB  LYS H 126      11.241   8.467  20.159  1.00 36.54           C  
ATOM    957  CG  LYS H 126      10.369   9.427  20.970  1.00 39.75           C  
ATOM    958  CD  LYS H 126       8.953   9.567  20.397  1.00 45.99           C  
ATOM    959  CE  LYS H 126       8.069  10.576  21.136  1.00 46.96           C  
ATOM    960  NZ  LYS H 126       8.270  11.933  20.575  1.00 43.43           N1+
ATOM    961  C   LYS H 126      12.904   7.775  21.817  1.00 41.39           C  
ATOM    962  O   LYS H 126      12.614   6.584  21.914  1.00 43.93           O  
ATOM    963  N   MET H 127      13.355   8.493  22.870  1.00 40.46           N  
ATOM    964  CA  MET H 127      13.571   7.870  24.147  1.00 39.63           C  
ATOM    965  CB  MET H 127      14.977   8.118  24.727  1.00 38.77           C  
ATOM    966  CG  MET H 127      15.297   9.578  25.047  1.00 27.64           C  
ATOM    967  SD  MET H 127      17.043   9.870  25.464  1.00 34.73           S  
ATOM    968  CE  MET H 127      17.648   9.601  23.771  1.00 33.31           C  
ATOM    969  C   MET H 127      12.539   8.371  25.106  1.00 40.52           C  
ATOM    970  O   MET H 127      12.000   9.466  24.941  1.00 41.48           O  
ATOM    971  N   SER H 128      12.222   7.556  26.137  1.00 40.03           N  
ATOM    972  CA  SER H 128      11.168   7.910  27.045  1.00 39.94           C  
ATOM    973  CB  SER H 128       9.965   6.954  26.967  1.00 40.02           C  
ATOM    974  OG  SER H 128      10.354   5.647  27.367  1.00 41.31           O  
ATOM    975  C   SER H 128      11.663   7.880  28.459  1.00 40.68           C  
ATOM    976  O   SER H 128      12.682   7.263  28.771  1.00 38.49           O  
ATOM    977  N   CYS H 129      10.940   8.592  29.352  0.90 41.69           N  
ATOM    978  CA  CYS H 129      11.274   8.667  30.747  0.90 42.30           C  
ATOM    979  CB  CYS H 129      12.028   9.978  31.064  0.90 42.26           C  
ATOM    980  SG  CYS H 129      12.505  10.193  32.804  0.90 48.57           S  
ATOM    981  C   CYS H 129       9.979   8.641  31.515  0.90 42.98           C  
ATOM    982  O   CYS H 129       9.240   9.624  31.539  0.90 40.37           O  
ATOM    983  N   LYS H 130       9.679   7.507  32.184  1.00 44.66           N  
ATOM    984  CA  LYS H 130       8.440   7.371  32.907  1.00 45.90           C  
ATOM    985  CB  LYS H 130       7.958   5.913  32.996  1.00 47.13           C  
ATOM    986  CG  LYS H 130       6.643   5.741  33.754  1.00 57.96           C  
ATOM    987  CD  LYS H 130       6.004   4.365  33.548  1.00 58.97           C  
ATOM    988  CE  LYS H 130       4.787   4.115  34.440  1.00 61.02           C  
ATOM    989  NZ  LYS H 130       3.711   5.075  34.114  1.00 61.25           N1+
ATOM    990  C   LYS H 130       8.648   7.864  34.304  1.00 44.36           C  
ATOM    991  O   LYS H 130       9.592   7.466  34.984  1.00 42.84           O  
ATOM    992  N   ALA H 131       7.735   8.731  34.786  1.00 42.81           N  
ATOM    993  CA  ALA H 131       7.882   9.310  36.091  1.00 43.05           C  
ATOM    994  CB  ALA H 131       7.701  10.837  36.104  1.00 43.93           C  
ATOM    995  C   ALA H 131       6.833   8.756  36.998  1.00 45.25           C  
ATOM    996  O   ALA H 131       5.729   8.428  36.565  1.00 44.78           O  
ATOM    997  N   SER H 132       7.181   8.611  38.292  1.00 47.50           N  
ATOM    998  CA  SER H 132       6.234   8.125  39.251  1.00 47.52           C  
ATOM    999  CB  SER H 132       6.176   6.592  39.316  1.00 44.79           C  
ATOM   1000  OG  SER H 132       7.439   6.077  39.715  1.00 41.96           O  
ATOM   1001  C   SER H 132       6.660   8.607  40.602  1.00 45.86           C  
ATOM   1002  O   SER H 132       7.818   8.961  40.813  1.00 45.59           O  
ATOM   1003  N   GLY H 133       5.701   8.714  41.543  1.00 26.30           N  
ATOM   1004  CA  GLY H 133       6.033   9.143  42.871  1.00 22.09           C  
ATOM   1005  C   GLY H 133       5.687  10.592  43.086  1.00 27.23           C  
ATOM   1006  O   GLY H 133       5.598  11.033  44.231  1.00 30.37           O  
ATOM   1007  N   TYR H 134       5.499  11.386  42.009  1.00 26.18           N  
ATOM   1008  CA  TYR H 134       5.149  12.770  42.204  1.00 25.98           C  
ATOM   1009  CB  TYR H 134       6.361  13.727  42.219  1.00 24.56           C  
ATOM   1010  CG  TYR H 134       7.086  13.616  40.924  1.00 23.67           C  
ATOM   1011  CD1 TYR H 134       7.967  12.586  40.708  1.00 23.10           C  
ATOM   1012  CD2 TYR H 134       6.899  14.547  39.926  1.00 25.19           C  
ATOM   1013  CE1 TYR H 134       8.640  12.482  39.512  1.00 26.98           C  
ATOM   1014  CE2 TYR H 134       7.567  14.451  38.727  1.00 24.58           C  
ATOM   1015  CZ  TYR H 134       8.443  13.414  38.520  1.00 24.32           C  
ATOM   1016  OH  TYR H 134       9.134  13.308  37.294  1.00 28.71           O  
ATOM   1017  C   TYR H 134       4.180  13.185  41.134  1.00 27.78           C  
ATOM   1018  O   TYR H 134       3.885  12.417  40.218  1.00 27.76           O  
ATOM   1019  N   THR H 135       3.630  14.417  41.237  1.00 27.11           N  
ATOM   1020  CA  THR H 135       2.678  14.856  40.256  1.00 27.93           C  
ATOM   1021  CB  THR H 135       1.645  15.804  40.802  1.00 28.18           C  
ATOM   1022  OG1 THR H 135       0.906  15.172  41.838  1.00 29.59           O  
ATOM   1023  CG2 THR H 135       0.696  16.215  39.670  1.00 25.59           C  
ATOM   1024  C   THR H 135       3.443  15.505  39.143  1.00 29.14           C  
ATOM   1025  O   THR H 135       4.087  16.540  39.301  1.00 28.71           O  
ATOM   1026  N   PHE H 136       3.330  14.887  37.956  1.00 27.25           N  
ATOM   1027  CA  PHE H 136       4.064  15.155  36.751  1.00 24.14           C  
ATOM   1028  CB  PHE H 136       3.651  14.163  35.651  1.00 22.82           C  
ATOM   1029  CG  PHE H 136       4.644  14.200  34.545  1.00 22.98           C  
ATOM   1030  CD1 PHE H 136       5.876  13.601  34.701  1.00 21.88           C  
ATOM   1031  CD2 PHE H 136       4.340  14.792  33.344  1.00 20.48           C  
ATOM   1032  CE1 PHE H 136       6.802  13.613  33.687  1.00 22.21           C  
ATOM   1033  CE2 PHE H 136       5.265  14.806  32.329  1.00 25.04           C  
ATOM   1034  CZ  PHE H 136       6.495  14.219  32.497  1.00 23.90           C  
ATOM   1035  C   PHE H 136       3.837  16.555  36.247  1.00 27.65           C  
ATOM   1036  O   PHE H 136       4.759  17.198  35.749  1.00 28.43           O  
ATOM   1037  N   THR H 137       2.597  17.063  36.354  1.00 30.00           N  
ATOM   1038  CA  THR H 137       2.229  18.354  35.838  1.00 26.47           C  
ATOM   1039  CB  THR H 137       0.751  18.615  35.923  1.00 29.86           C  
ATOM   1040  OG1 THR H 137       0.327  18.636  37.277  1.00 29.40           O  
ATOM   1041  CG2 THR H 137       0.010  17.506  35.154  1.00 27.99           C  
ATOM   1042  C   THR H 137       2.931  19.464  36.567  1.00 28.34           C  
ATOM   1043  O   THR H 137       3.073  20.560  36.030  1.00 30.09           O  
ATOM   1044  N   ASN H 138       3.307  19.240  37.837  1.00 26.78           N  
ATOM   1045  CA  ASN H 138       3.930  20.230  38.675  1.00 26.43           C  
ATOM   1046  CB  ASN H 138       3.933  19.822  40.160  1.00 28.78           C  
ATOM   1047  CG  ASN H 138       2.489  19.735  40.626  1.00 30.87           C  
ATOM   1048  OD1 ASN H 138       2.196  19.138  41.662  1.00 33.40           O  
ATOM   1049  ND2 ASN H 138       1.564  20.331  39.826  1.00 30.29           N  
ATOM   1050  C   ASN H 138       5.357  20.524  38.294  1.00 29.03           C  
ATOM   1051  O   ASN H 138       5.834  21.629  38.549  1.00 29.39           O  
ATOM   1052  N   TYR H 139       6.093  19.567  37.693  1.00 23.91           N  
ATOM   1053  CA  TYR H 139       7.509  19.770  37.563  1.00 22.61           C  
ATOM   1054  CB  TYR H 139       8.325  18.628  38.200  1.00 20.32           C  
ATOM   1055  CG  TYR H 139       7.974  18.556  39.644  1.00 25.33           C  
ATOM   1056  CD1 TYR H 139       6.764  18.030  40.035  1.00 24.41           C  
ATOM   1057  CD2 TYR H 139       8.856  18.995  40.602  1.00 24.32           C  
ATOM   1058  CE1 TYR H 139       6.432  17.955  41.369  1.00 27.60           C  
ATOM   1059  CE2 TYR H 139       8.530  18.922  41.936  1.00 26.74           C  
ATOM   1060  CZ  TYR H 139       7.318  18.404  42.320  1.00 26.07           C  
ATOM   1061  OH  TYR H 139       6.983  18.331  43.690  1.00 27.07           O  
ATOM   1062  C   TYR H 139       7.916  19.782  36.133  1.00 23.57           C  
ATOM   1063  O   TYR H 139       7.209  19.340  35.229  1.00 27.40           O  
ATOM   1064  N   TRP H 140       9.109  20.333  35.889  1.00 39.08           N  
ATOM   1065  CA  TRP H 140       9.590  20.391  34.538  1.00 36.20           C  
ATOM   1066  CB  TRP H 140      10.456  21.637  34.319  1.00 34.74           C  
ATOM   1067  CG  TRP H 140       9.722  22.913  34.658  1.00 36.64           C  
ATOM   1068  CD2 TRP H 140      10.349  24.066  35.241  1.00 40.74           C  
ATOM   1069  CD1 TRP H 140       8.392  23.200  34.565  1.00 40.65           C  
ATOM   1070  NE1 TRP H 140       8.150  24.461  35.054  1.00  0.00           N  
ATOM   1071  CE2 TRP H 140       9.345  25.004  35.474  1.00 17.09           C  
ATOM   1072  CE3 TRP H 140      11.650  24.316  35.570  1.00  0.00           C  
ATOM   1073  CZ2 TRP H 140       9.631  26.214  36.043  1.00  0.00           C  
ATOM   1074  CZ3 TRP H 140      11.935  25.543  36.129  1.00  0.00           C  
ATOM   1075  CH2 TRP H 140      10.944  26.474  36.363  1.00  0.00           C  
ATOM   1076  C   TRP H 140      10.469  19.195  34.320  1.00 38.30           C  
ATOM   1077  O   TRP H 140      11.045  18.659  35.268  1.00 38.59           O  
ATOM   1078  N   MET H 141      10.578  18.726  33.057  1.00 39.09           N  
ATOM   1079  CA  MET H 141      11.439  17.607  32.802  1.00 37.30           C  
ATOM   1080  CB  MET H 141      10.734  16.433  32.102  1.00 37.67           C  
ATOM   1081  CG  MET H 141      11.613  15.190  31.957  1.00 29.80           C  
ATOM   1082  SD  MET H 141      12.039  14.381  33.530  1.00 32.19           S  
ATOM   1083  CE  MET H 141      10.331  13.952  33.973  1.00 29.95           C  
ATOM   1084  C   MET H 141      12.541  18.093  31.913  1.00 35.87           C  
ATOM   1085  O   MET H 141      12.293  18.652  30.846  1.00 35.35           O  
ATOM   1086  N   HIS H 142      13.802  17.872  32.336  1.00 34.66           N  
ATOM   1087  CA  HIS H 142      14.952  18.361  31.629  1.00 34.19           C  
ATOM   1088  ND1 HIS H 142      15.634  21.583  32.652  1.00 23.54           N  
ATOM   1089  CG  HIS H 142      15.449  20.323  33.176  1.00 31.84           C  
ATOM   1090  CB  HIS H 142      15.968  19.066  32.545  1.00 30.60           C  
ATOM   1091  NE2 HIS H 142      14.468  21.840  34.529  1.00 24.59           N  
ATOM   1092  CD2 HIS H 142      14.734  20.499  34.321  1.00 23.67           C  
ATOM   1093  CE1 HIS H 142      15.029  22.451  33.501  1.00 25.33           C  
ATOM   1094  C   HIS H 142      15.678  17.194  31.048  1.00 33.48           C  
ATOM   1095  O   HIS H 142      15.563  16.072  31.536  1.00 34.94           O  
ATOM   1096  N   TRP H 143      16.436  17.431  29.958  1.00 32.26           N  
ATOM   1097  CA  TRP H 143      17.193  16.367  29.371  1.00 33.08           C  
ATOM   1098  CB  TRP H 143      16.685  15.972  27.975  1.00 34.62           C  
ATOM   1099  CG  TRP H 143      15.319  15.330  28.029  1.00 38.32           C  
ATOM   1100  CD2 TRP H 143      15.100  13.911  28.036  1.00 38.73           C  
ATOM   1101  CD1 TRP H 143      14.088  15.913  28.087  1.00 42.47           C  
ATOM   1102  NE1 TRP H 143      13.112  14.945  28.136  1.00 41.92           N  
ATOM   1103  CE2 TRP H 143      13.721  13.708  28.104  1.00 40.04           C  
ATOM   1104  CE3 TRP H 143      15.975  12.864  27.992  1.00 37.15           C  
ATOM   1105  CZ2 TRP H 143      13.194  12.448  28.129  1.00 39.82           C  
ATOM   1106  CZ3 TRP H 143      15.441  11.595  28.014  1.00 36.21           C  
ATOM   1107  CH2 TRP H 143      14.077  11.393  28.081  1.00 39.57           C  
ATOM   1108  C   TRP H 143      18.612  16.828  29.268  1.00 33.63           C  
ATOM   1109  O   TRP H 143      18.877  17.976  28.911  1.00 36.74           O  
ATOM   1110  N   VAL H 144      19.564  15.928  29.602  1.00 31.63           N  
ATOM   1111  CA  VAL H 144      20.963  16.251  29.585  1.00 32.13           C  
ATOM   1112  CB  VAL H 144      21.563  16.328  30.960  1.00 32.38           C  
ATOM   1113  CG1 VAL H 144      23.067  16.611  30.835  1.00 33.27           C  
ATOM   1114  CG2 VAL H 144      20.800  17.393  31.764  1.00 29.80           C  
ATOM   1115  C   VAL H 144      21.695  15.179  28.827  1.00 34.18           C  
ATOM   1116  O   VAL H 144      21.327  14.004  28.854  1.00 35.51           O  
ATOM   1117  N   LYS H 145      22.777  15.579  28.128  1.00 33.25           N  
ATOM   1118  CA  LYS H 145      23.554  14.684  27.313  1.00 32.00           C  
ATOM   1119  CB  LYS H 145      23.741  15.239  25.890  1.00 32.03           C  
ATOM   1120  CG  LYS H 145      24.555  14.372  24.928  1.00 32.74           C  
ATOM   1121  CD  LYS H 145      24.545  14.936  23.502  1.00 34.79           C  
ATOM   1122  CE  LYS H 145      25.547  14.279  22.553  1.00 37.60           C  
ATOM   1123  NZ  LYS H 145      25.471  14.924  21.222  1.00 39.09           N1+
ATOM   1124  C   LYS H 145      24.923  14.565  27.913  1.00 36.92           C  
ATOM   1125  O   LYS H 145      25.476  15.541  28.418  1.00 39.76           O  
ATOM   1126  N   GLN H 146      25.492  13.339  27.898  1.00 37.73           N  
ATOM   1127  CA  GLN H 146      26.825  13.156  28.399  1.00 37.20           C  
ATOM   1128  CB  GLN H 146      26.844  12.608  29.837  1.00 34.05           C  
ATOM   1129  CG  GLN H 146      28.243  12.395  30.422  1.00 33.61           C  
ATOM   1130  CD  GLN H 146      28.072  11.895  31.850  1.00 36.17           C  
ATOM   1131  OE1 GLN H 146      26.963  11.867  32.380  1.00 37.37           O  
ATOM   1132  NE2 GLN H 146      29.200  11.490  32.492  1.00 38.23           N  
ATOM   1133  C   GLN H 146      27.521  12.170  27.509  1.00 40.16           C  
ATOM   1134  O   GLN H 146      27.193  10.985  27.498  1.00 37.81           O  
ATOM   1135  N   ARG H 147      28.525  12.639  26.744  1.00 44.18           N  
ATOM   1136  CA  ARG H 147      29.262  11.771  25.870  1.00 46.05           C  
ATOM   1137  CB  ARG H 147      30.022  12.528  24.769  1.00 45.44           C  
ATOM   1138  CG  ARG H 147      29.076  13.224  23.787  1.00 48.40           C  
ATOM   1139  CD  ARG H 147      29.748  14.263  22.889  1.00 55.14           C  
ATOM   1140  NE  ARG H 147      30.498  13.538  21.827  1.00 81.72           N  
ATOM   1141  CZ  ARG H 147      30.789  14.175  20.657  1.00 85.54           C  
ATOM   1142  NH1 ARG H 147      30.368  15.459  20.461  1.00 82.99           N1+
ATOM   1143  NH2 ARG H 147      31.501  13.532  19.685  1.00 79.52           N  
ATOM   1144  C   ARG H 147      30.237  11.030  26.723  1.00 49.41           C  
ATOM   1145  O   ARG H 147      30.660  11.522  27.768  1.00 50.71           O  
ATOM   1146  N   PRO H 148      30.589   9.849  26.294  1.00 50.94           N  
ATOM   1147  CA  PRO H 148      31.432   8.979  27.070  1.00 50.77           C  
ATOM   1148  CD  PRO H 148      30.669   9.555  24.873  1.00 51.79           C  
ATOM   1149  CB  PRO H 148      31.765   7.808  26.151  1.00 51.58           C  
ATOM   1150  CG  PRO H 148      31.738   8.455  24.755  1.00 52.67           C  
ATOM   1151  C   PRO H 148      32.663   9.666  27.558  1.00 50.14           C  
ATOM   1152  O   PRO H 148      33.428  10.189  26.749  1.00 50.67           O  
ATOM   1153  N   GLY H 149      32.867   9.663  28.890  1.00 51.28           N  
ATOM   1154  CA  GLY H 149      34.047  10.211  29.486  1.00 52.37           C  
ATOM   1155  C   GLY H 149      34.012  11.705  29.448  1.00 51.54           C  
ATOM   1156  O   GLY H 149      35.033  12.345  29.692  1.00 49.23           O  
ATOM   1157  N   GLN H 150      32.849  12.321  29.169  1.00 50.08           N  
ATOM   1158  CA  GLN H 150      32.870  13.752  29.081  1.00 47.65           C  
ATOM   1159  CB  GLN H 150      32.584  14.293  27.673  1.00 49.85           C  
ATOM   1160  CG  GLN H 150      33.697  13.952  26.682  1.00 54.89           C  
ATOM   1161  CD  GLN H 150      33.319  14.528  25.329  1.00 59.24           C  
ATOM   1162  OE1 GLN H 150      32.382  15.316  25.213  1.00 73.18           O  
ATOM   1163  NE2 GLN H 150      34.077  14.124  24.273  1.00 71.82           N  
ATOM   1164  C   GLN H 150      31.862  14.351  30.009  1.00 45.25           C  
ATOM   1165  O   GLN H 150      31.197  13.664  30.781  1.00 45.08           O  
ATOM   1166  N   ALA H 151      31.765  15.695  29.947  1.00 43.10           N  
ATOM   1167  CA  ALA H 151      30.939  16.508  30.794  1.00 44.56           C  
ATOM   1168  CB  ALA H 151      31.402  17.973  30.868  1.00 46.68           C  
ATOM   1169  C   ALA H 151      29.503  16.510  30.348  1.00 44.19           C  
ATOM   1170  O   ALA H 151      29.142  15.968  29.305  1.00 43.00           O  
ATOM   1171  N   LEU H 152      28.640  17.109  31.199  1.00 43.59           N  
ATOM   1172  CA  LEU H 152      27.215  17.200  31.020  1.00 40.63           C  
ATOM   1173  CB  LEU H 152      26.488  17.399  32.357  1.00 37.34           C  
ATOM   1174  CG  LEU H 152      26.675  16.218  33.324  1.00 32.53           C  
ATOM   1175  CD1 LEU H 152      25.953  16.471  34.657  1.00 29.78           C  
ATOM   1176  CD2 LEU H 152      26.243  14.894  32.674  1.00 32.52           C  
ATOM   1177  C   LEU H 152      26.861  18.362  30.141  1.00 40.53           C  
ATOM   1178  O   LEU H 152      27.533  19.392  30.144  1.00 41.34           O  
ATOM   1179  N   GLU H 153      25.766  18.211  29.363  1.00 38.99           N  
ATOM   1180  CA  GLU H 153      25.303  19.254  28.488  1.00 38.23           C  
ATOM   1181  CB  GLU H 153      25.675  18.978  27.023  1.00 38.68           C  
ATOM   1182  CG  GLU H 153      25.527  20.182  26.096  1.00 44.10           C  
ATOM   1183  CD  GLU H 153      26.012  19.751  24.720  1.00 47.39           C  
ATOM   1184  OE1 GLU H 153      26.416  18.567  24.574  1.00 50.26           O  
ATOM   1185  OE2 GLU H 153      25.989  20.604  23.794  1.00 47.16           O1-
ATOM   1186  C   GLU H 153      23.802  19.298  28.596  1.00 35.95           C  
ATOM   1187  O   GLU H 153      23.144  18.260  28.581  1.00 35.43           O  
ATOM   1188  N   TRP H 154      23.209  20.508  28.685  1.00 35.76           N  
ATOM   1189  CA  TRP H 154      21.784  20.623  28.887  1.00 35.66           C  
ATOM   1190  CB  TRP H 154      21.429  21.807  29.807  1.00 36.38           C  
ATOM   1191  CG  TRP H 154      19.962  22.015  30.097  1.00 36.00           C  
ATOM   1192  CD2 TRP H 154      19.157  23.021  29.461  1.00 34.99           C  
ATOM   1193  CD1 TRP H 154      19.150  21.374  30.986  1.00 35.09           C  
ATOM   1194  NE1 TRP H 154      17.887  21.915  30.941  1.00 32.07           N  
ATOM   1195  CE2 TRP H 154      17.877  22.930  30.007  1.00 33.85           C  
ATOM   1196  CE3 TRP H 154      19.460  23.947  28.503  1.00 32.36           C  
ATOM   1197  CZ2 TRP H 154      16.877  23.766  29.598  1.00 35.03           C  
ATOM   1198  CZ3 TRP H 154      18.449  24.787  28.092  1.00 31.06           C  
ATOM   1199  CH2 TRP H 154      17.182  24.697  28.629  1.00 33.17           C  
ATOM   1200  C   TRP H 154      21.102  20.818  27.560  1.00 35.25           C  
ATOM   1201  O   TRP H 154      21.390  21.766  26.835  1.00 36.13           O  
ATOM   1202  N   ILE H 155      20.237  19.850  27.180  1.00 36.21           N  
ATOM   1203  CA  ILE H 155      19.475  19.855  25.955  1.00 38.71           C  
ATOM   1204  CB  ILE H 155      19.001  18.476  25.603  1.00 38.72           C  
ATOM   1205  CG1 ILE H 155      20.226  17.564  25.408  1.00 39.61           C  
ATOM   1206  CG2 ILE H 155      18.096  18.566  24.362  1.00 36.64           C  
ATOM   1207  CD1 ILE H 155      19.889  16.081  25.339  1.00 41.07           C  
ATOM   1208  C   ILE H 155      18.284  20.783  25.971  1.00 38.46           C  
ATOM   1209  O   ILE H 155      18.094  21.567  25.042  1.00 38.09           O  
ATOM   1210  N   GLY H 156      17.439  20.726  27.023  1.00 39.76           N  
ATOM   1211  CA  GLY H 156      16.244  21.534  27.049  1.00 40.06           C  
ATOM   1212  C   GLY H 156      15.305  20.963  28.069  1.00 39.54           C  
ATOM   1213  O   GLY H 156      15.638  20.008  28.768  1.00 35.27           O  
ATOM   1214  N   MET H 157      14.090  21.545  28.175  1.00 38.63           N  
ATOM   1215  CA  MET H 157      13.153  21.090  29.166  1.00 39.28           C  
ATOM   1216  CB  MET H 157      13.216  21.916  30.459  1.00 37.38           C  
ATOM   1217  CG  MET H 157      12.682  23.337  30.260  1.00 30.92           C  
ATOM   1218  SD  MET H 157      12.817  24.427  31.710  1.00  0.00           S  
ATOM   1219  CE  MET H 157      14.592  24.745  31.494  1.00  0.00           C  
ATOM   1220  C   MET H 157      11.765  21.266  28.632  1.00 39.93           C  
ATOM   1221  O   MET H 157      11.537  21.991  27.665  1.00 39.35           O  
ATOM   1222  N   ILE H 158      10.796  20.561  29.250  1.00 36.44           N  
ATOM   1223  CA  ILE H 158       9.415  20.683  28.887  1.00 37.21           C  
ATOM   1224  CB  ILE H 158       8.890  19.494  28.138  1.00 38.25           C  
ATOM   1225  CG1 ILE H 158       7.465  19.765  27.637  1.00 35.95           C  
ATOM   1226  CG2 ILE H 158       9.011  18.258  29.045  1.00 39.78           C  
ATOM   1227  CD1 ILE H 158       6.969  18.738  26.622  1.00 32.98           C  
ATOM   1228  C   ILE H 158       8.613  20.810  30.146  1.00 40.50           C  
ATOM   1229  O   ILE H 158       8.920  20.183  31.159  1.00 41.34           O  
ATOM   1230  N   ASP H 159       7.568  21.661  30.111  1.00 39.76           N  
ATOM   1231  CA  ASP H 159       6.692  21.814  31.241  1.00 40.46           C  
ATOM   1232  CB  ASP H 159       6.247  23.276  31.441  1.00 40.41           C  
ATOM   1233  CG  ASP H 159       5.356  23.371  32.671  1.00 40.87           C  
ATOM   1234  OD1 ASP H 159       5.203  22.340  33.380  1.00 41.13           O  
ATOM   1235  OD2 ASP H 159       4.812  24.481  32.914  1.00 36.56           O1-
ATOM   1236  C   ASP H 159       5.479  21.009  30.900  1.00 40.54           C  
ATOM   1237  O   ASP H 159       4.708  21.397  30.032  1.00 40.34           O  
ATOM   1238  N   PRO H 160       5.239  19.894  31.557  1.00 27.95           N  
ATOM   1239  CA  PRO H 160       4.172  18.980  31.207  1.00 28.39           C  
ATOM   1240  CD  PRO H 160       6.283  19.250  32.335  1.00 27.22           C  
ATOM   1241  CB  PRO H 160       4.381  17.754  32.093  1.00 27.35           C  
ATOM   1242  CG  PRO H 160       5.893  17.766  32.390  1.00 29.25           C  
ATOM   1243  C   PRO H 160       2.790  19.552  31.300  1.00 30.09           C  
ATOM   1244  O   PRO H 160       1.891  19.039  30.632  1.00 30.59           O  
ATOM   1245  N   SER H 161       2.564  20.568  32.144  1.00 30.17           N  
ATOM   1246  CA  SER H 161       1.224  21.074  32.226  1.00 31.58           C  
ATOM   1247  CB  SER H 161       1.088  22.191  33.277  1.00 31.26           C  
ATOM   1248  OG  SER H 161       1.960  23.271  32.978  1.00 29.98           O  
ATOM   1249  C   SER H 161       0.811  21.622  30.884  1.00 32.84           C  
ATOM   1250  O   SER H 161      -0.138  21.134  30.271  1.00 33.82           O  
ATOM   1251  N   LYS H 162       1.489  22.700  30.440  1.00 32.54           N  
ATOM   1252  CA  LYS H 162       1.283  23.419  29.210  1.00 33.14           C  
ATOM   1253  CB  LYS H 162       1.717  24.897  29.281  1.00 33.94           C  
ATOM   1254  CG  LYS H 162       0.750  25.801  30.056  1.00 34.08           C  
ATOM   1255  CD  LYS H 162       1.297  27.212  30.299  1.00 47.37           C  
ATOM   1256  CE  LYS H 162       0.271  28.185  30.891  1.00  0.00           C  
ATOM   1257  NZ  LYS H 162      -0.846  28.402  29.943  1.00  0.00           N1+
ATOM   1258  C   LYS H 162       1.939  22.805  28.008  1.00 33.22           C  
ATOM   1259  O   LYS H 162       1.512  23.025  26.877  1.00 33.21           O  
ATOM   1260  N   SER H 163       3.006  22.024  28.213  1.00 32.89           N  
ATOM   1261  CA  SER H 163       3.845  21.526  27.166  1.00 32.57           C  
ATOM   1262  CB  SER H 163       3.041  20.909  26.004  1.00 33.26           C  
ATOM   1263  OG  SER H 163       2.358  19.743  26.449  1.00 34.58           O  
ATOM   1264  C   SER H 163       4.711  22.652  26.637  1.00 33.09           C  
ATOM   1265  O   SER H 163       5.283  22.512  25.558  1.00 33.58           O  
ATOM   1266  N   GLU H 164       4.860  23.799  27.369  1.00 41.71           N  
ATOM   1267  CA  GLU H 164       5.846  24.729  26.887  1.00 43.36           C  
ATOM   1268  CB  GLU H 164       5.928  26.028  27.708  1.00 63.42           C  
ATOM   1269  CG  GLU H 164       6.305  25.788  29.171  1.00 67.96           C  
ATOM   1270  CD  GLU H 164       6.611  27.131  29.819  1.00  0.00           C  
ATOM   1271  OE1 GLU H 164       5.769  28.061  29.689  1.00  0.00           O  
ATOM   1272  OE2 GLU H 164       7.695  27.246  30.448  1.00  0.00           O1-
ATOM   1273  C   GLU H 164       7.200  24.085  26.955  1.00 43.02           C  
ATOM   1274  O   GLU H 164       7.464  23.270  27.838  1.00 42.44           O  
ATOM   1275  N   THR H 165       8.100  24.435  26.007  1.00 44.22           N  
ATOM   1276  CA  THR H 165       9.416  23.853  26.022  1.00 44.83           C  
ATOM   1277  CB  THR H 165       9.624  22.808  24.961  1.00 45.28           C  
ATOM   1278  OG1 THR H 165       9.466  23.377  23.669  1.00 46.16           O  
ATOM   1279  CG2 THR H 165       8.608  21.673  25.176  1.00 45.60           C  
ATOM   1280  C   THR H 165      10.448  24.916  25.799  1.00 44.01           C  
ATOM   1281  O   THR H 165      10.172  25.958  25.206  1.00 42.83           O  
ATOM   1282  N   THR H 166      11.677  24.669  26.311  1.00 42.40           N  
ATOM   1283  CA  THR H 166      12.796  25.555  26.127  1.00 43.19           C  
ATOM   1284  CB  THR H 166      13.217  26.250  27.389  1.00 45.38           C  
ATOM   1285  OG1 THR H 166      13.589  25.297  28.374  1.00  0.00           O  
ATOM   1286  CG2 THR H 166      12.044  27.113  27.887  1.00  0.00           C  
ATOM   1287  C   THR H 166      13.947  24.715  25.659  1.00 44.89           C  
ATOM   1288  O   THR H 166      14.186  23.630  26.190  1.00 39.94           O  
ATOM   1289  N   LEU H 167      14.700  25.187  24.642  1.00 46.21           N  
ATOM   1290  CA  LEU H 167      15.770  24.366  24.150  1.00 46.46           C  
ATOM   1291  CB  LEU H 167      15.560  23.825  22.723  1.00 45.91           C  
ATOM   1292  CG  LEU H 167      14.410  22.808  22.586  1.00 33.53           C  
ATOM   1293  CD1 LEU H 167      13.041  23.458  22.853  1.00 33.49           C  
ATOM   1294  CD2 LEU H 167      14.471  22.079  21.235  1.00 34.72           C  
ATOM   1295  C   LEU H 167      17.067  25.108  24.136  1.00 48.39           C  
ATOM   1296  O   LEU H 167      17.120  26.332  24.014  1.00 50.71           O  
ATOM   1297  N   ASN H 168      18.164  24.340  24.285  1.00 48.22           N  
ATOM   1298  CA  ASN H 168      19.484  24.873  24.165  1.00 50.82           C  
ATOM   1299  CB  ASN H 168      20.571  23.833  24.511  1.00 51.28           C  
ATOM   1300  CG  ASN H 168      21.950  24.485  24.512  1.00 53.57           C  
ATOM   1301  OD1 ASN H 168      22.343  25.151  23.555  1.00 53.34           O  
ATOM   1302  ND2 ASN H 168      22.718  24.273  25.616  1.00 61.47           N  
ATOM   1303  C   ASN H 168      19.585  25.196  22.714  1.00 52.46           C  
ATOM   1304  O   ASN H 168      19.050  24.478  21.872  1.00 53.68           O  
ATOM   1305  N   GLN H 169      20.290  26.284  22.383  1.00 51.40           N  
ATOM   1306  CA  GLN H 169      20.334  26.757  21.035  1.00 51.77           C  
ATOM   1307  CB  GLN H 169      21.231  27.997  20.909  1.00 53.22           C  
ATOM   1308  CG  GLN H 169      20.939  28.825  19.663  1.00 60.49           C  
ATOM   1309  CD  GLN H 169      19.613  29.520  19.931  1.00 66.81           C  
ATOM   1310  OE1 GLN H 169      18.940  29.988  19.015  1.00 80.13           O  
ATOM   1311  NE2 GLN H 169      19.218  29.584  21.232  1.00 60.08           N  
ATOM   1312  C   GLN H 169      20.913  25.689  20.159  1.00 52.20           C  
ATOM   1313  O   GLN H 169      20.453  25.475  19.039  1.00 53.38           O  
ATOM   1314  N   LYS H 170      21.936  24.979  20.664  1.00 49.81           N  
ATOM   1315  CA  LYS H 170      22.640  23.999  19.886  1.00 47.91           C  
ATOM   1316  CB  LYS H 170      23.774  23.343  20.688  1.00 50.72           C  
ATOM   1317  CG  LYS H 170      24.830  24.340  21.166  1.00 54.15           C  
ATOM   1318  CD  LYS H 170      25.785  23.758  22.210  1.00 56.21           C  
ATOM   1319  CE  LYS H 170      26.844  24.747  22.692  1.00 57.77           C  
ATOM   1320  NZ  LYS H 170      27.719  24.103  23.698  1.00 58.22           N1+
ATOM   1321  C   LYS H 170      21.717  22.894  19.466  1.00 49.65           C  
ATOM   1322  O   LYS H 170      21.740  22.447  18.321  1.00 49.00           O  
ATOM   1323  N   PHE H 171      20.880  22.425  20.401  1.00 53.15           N  
ATOM   1324  CA  PHE H 171      19.993  21.312  20.215  1.00 56.32           C  
ATOM   1325  CB  PHE H 171      19.510  20.708  21.541  1.00 56.62           C  
ATOM   1326  CG  PHE H 171      20.724  20.036  22.083  1.00 61.41           C  
ATOM   1327  CD1 PHE H 171      21.093  18.796  21.617  1.00 64.01           C  
ATOM   1328  CD2 PHE H 171      21.500  20.649  23.039  1.00 63.13           C  
ATOM   1329  CE1 PHE H 171      22.215  18.167  22.103  1.00 63.76           C  
ATOM   1330  CE2 PHE H 171      22.623  20.024  23.529  1.00 63.71           C  
ATOM   1331  CZ  PHE H 171      22.983  18.783  23.062  1.00 63.08           C  
ATOM   1332  C   PHE H 171      18.834  21.623  19.330  1.00 59.47           C  
ATOM   1333  O   PHE H 171      18.212  20.700  18.805  1.00 60.36           O  
ATOM   1334  N   ARG H 172      18.456  22.909  19.201  1.00 63.01           N  
ATOM   1335  CA  ARG H 172      17.313  23.224  18.396  1.00 65.11           C  
ATOM   1336  CB  ARG H 172      17.054  24.732  18.221  1.00 66.35           C  
ATOM   1337  CG  ARG H 172      16.392  25.404  19.425  1.00 66.12           C  
ATOM   1338  CD  ARG H 172      16.017  26.864  19.162  1.00 70.43           C  
ATOM   1339  NE  ARG H 172      15.176  27.324  20.300  1.00  0.00           N  
ATOM   1340  CZ  ARG H 172      15.036  28.658  20.545  1.00  0.00           C  
ATOM   1341  NH1 ARG H 172      15.715  29.566  19.783  1.00  0.00           N1+
ATOM   1342  NH2 ARG H 172      14.222  29.081  21.555  1.00  0.00           N  
ATOM   1343  C   ARG H 172      17.491  22.646  17.027  1.00 62.92           C  
ATOM   1344  O   ARG H 172      18.526  22.794  16.378  1.00 64.72           O  
ATOM   1345  N   GLY H 173      16.443  21.938  16.572  1.00 55.92           N  
ATOM   1346  CA  GLY H 173      16.409  21.335  15.278  1.00 54.78           C  
ATOM   1347  C   GLY H 173      16.660  19.871  15.438  1.00 55.05           C  
ATOM   1348  O   GLY H 173      16.066  19.057  14.735  1.00 54.64           O  
ATOM   1349  N   LYS H 174      17.612  19.512  16.318  1.00 54.67           N  
ATOM   1350  CA  LYS H 174      17.928  18.140  16.592  1.00 52.47           C  
ATOM   1351  CB  LYS H 174      19.325  17.983  17.203  1.00 51.66           C  
ATOM   1352  CG  LYS H 174      19.760  16.529  17.339  1.00 49.54           C  
ATOM   1353  CD  LYS H 174      21.269  16.379  17.518  1.00 47.57           C  
ATOM   1354  CE  LYS H 174      22.057  16.748  16.260  1.00 45.54           C  
ATOM   1355  NZ  LYS H 174      21.802  15.750  15.198  1.00 46.43           N1+
ATOM   1356  C   LYS H 174      16.949  17.487  17.522  1.00 51.92           C  
ATOM   1357  O   LYS H 174      16.493  16.373  17.272  1.00 52.36           O  
ATOM   1358  N   ALA H 175      16.578  18.178  18.620  1.00 48.10           N  
ATOM   1359  CA  ALA H 175      15.809  17.515  19.638  1.00 43.73           C  
ATOM   1360  CB  ALA H 175      16.409  17.660  21.048  1.00 41.88           C  
ATOM   1361  C   ALA H 175      14.422  18.060  19.699  1.00 41.91           C  
ATOM   1362  O   ALA H 175      14.179  19.234  19.430  1.00 43.02           O  
ATOM   1363  N   THR H 176      13.463  17.169  20.027  1.00 40.96           N  
ATOM   1364  CA  THR H 176      12.092  17.551  20.185  1.00 39.71           C  
ATOM   1365  CB  THR H 176      11.208  17.027  19.091  1.00 38.00           C  
ATOM   1366  OG1 THR H 176      11.659  17.496  17.830  1.00 31.80           O  
ATOM   1367  CG2 THR H 176       9.766  17.499  19.347  1.00 33.41           C  
ATOM   1368  C   THR H 176      11.622  16.943  21.471  1.00 42.29           C  
ATOM   1369  O   THR H 176      11.726  15.732  21.668  1.00 41.86           O  
ATOM   1370  N   LEU H 177      11.076  17.778  22.379  1.00 42.55           N  
ATOM   1371  CA  LEU H 177      10.639  17.286  23.655  1.00 41.43           C  
ATOM   1372  CB  LEU H 177      11.134  18.148  24.827  1.00 39.46           C  
ATOM   1373  CG  LEU H 177      12.670  18.214  24.911  1.00 45.60           C  
ATOM   1374  CD1 LEU H 177      13.131  19.079  26.092  1.00 42.93           C  
ATOM   1375  CD2 LEU H 177      13.288  16.807  24.925  1.00 43.52           C  
ATOM   1376  C   LEU H 177       9.139  17.302  23.686  1.00 39.96           C  
ATOM   1377  O   LEU H 177       8.505  18.252  23.231  1.00 40.17           O  
ATOM   1378  N   ASN H 178       8.539  16.219  24.223  1.00 40.22           N  
ATOM   1379  CA  ASN H 178       7.110  16.102  24.314  1.00 43.08           C  
ATOM   1380  CB  ASN H 178       6.504  15.242  23.190  1.00 46.29           C  
ATOM   1381  CG  ASN H 178       4.991  15.402  23.231  1.00  0.00           C  
ATOM   1382  OD1 ASN H 178       4.246  14.440  23.053  1.00  0.00           O  
ATOM   1383  ND2 ASN H 178       4.521  16.654  23.476  1.00  0.00           N  
ATOM   1384  C   ASN H 178       6.793  15.428  25.616  1.00 43.19           C  
ATOM   1385  O   ASN H 178       7.685  14.940  26.307  1.00 45.00           O  
ATOM   1386  N   VAL H 179       5.501  15.422  26.004  1.00 40.68           N  
ATOM   1387  CA  VAL H 179       5.097  14.790  27.230  1.00 40.42           C  
ATOM   1388  CB  VAL H 179       5.037  15.737  28.399  1.00 43.29           C  
ATOM   1389  CG1 VAL H 179       4.305  15.045  29.561  1.00 46.14           C  
ATOM   1390  CG2 VAL H 179       6.467  16.170  28.764  1.00 45.97           C  
ATOM   1391  C   VAL H 179       3.713  14.243  27.060  1.00 45.70           C  
ATOM   1392  O   VAL H 179       2.885  14.822  26.357  1.00 46.72           O  
ATOM   1393  N   ASP H 180       3.448  13.088  27.714  1.00 47.63           N  
ATOM   1394  CA  ASP H 180       2.146  12.480  27.716  1.00 47.33           C  
ATOM   1395  CB  ASP H 180       2.151  11.037  27.182  1.00 47.78           C  
ATOM   1396  CG  ASP H 180       0.712  10.594  26.973  1.00 51.06           C  
ATOM   1397  OD1 ASP H 180      -0.205  11.311  27.459  1.00 53.57           O  
ATOM   1398  OD2 ASP H 180       0.509   9.532  26.326  1.00 53.44           O1-
ATOM   1399  C   ASP H 180       1.704  12.437  29.147  1.00 48.11           C  
ATOM   1400  O   ASP H 180       2.164  11.612  29.932  1.00 49.41           O  
ATOM   1401  N   LYS H 181       0.774  13.335  29.515  1.00 47.23           N  
ATOM   1402  CA  LYS H 181       0.319  13.480  30.867  1.00 48.30           C  
ATOM   1403  CB  LYS H 181      -0.692  14.624  31.021  1.00 48.29           C  
ATOM   1404  CG  LYS H 181      -0.118  16.000  30.686  1.00 55.55           C  
ATOM   1405  CD  LYS H 181      -1.205  17.051  30.477  1.00 59.10           C  
ATOM   1406  CE  LYS H 181      -2.107  16.734  29.284  1.00 59.11           C  
ATOM   1407  NZ  LYS H 181      -3.294  17.617  29.295  1.00 56.44           N1+
ATOM   1408  C   LYS H 181      -0.355  12.228  31.334  1.00 49.58           C  
ATOM   1409  O   LYS H 181      -0.218  11.841  32.493  1.00 48.62           O  
ATOM   1410  N   SER H 182      -1.118  11.557  30.455  1.00 50.00           N  
ATOM   1411  CA  SER H 182      -1.834  10.398  30.902  1.00 48.13           C  
ATOM   1412  CB  SER H 182      -2.712   9.769  29.805  1.00 50.74           C  
ATOM   1413  OG  SER H 182      -1.908   9.293  28.735  1.00 50.37           O  
ATOM   1414  C   SER H 182      -0.861   9.358  31.372  1.00 47.38           C  
ATOM   1415  O   SER H 182      -1.102   8.694  32.379  1.00 48.11           O  
ATOM   1416  N   SER H 183       0.245   9.176  30.620  1.00 48.51           N  
ATOM   1417  CA  SER H 183       1.275   8.207  30.891  1.00 46.79           C  
ATOM   1418  CB  SER H 183       2.148   7.917  29.661  1.00 44.98           C  
ATOM   1419  OG  SER H 183       1.345   7.481  28.579  1.00 47.87           O  
ATOM   1420  C   SER H 183       2.237   8.687  31.940  1.00 48.22           C  
ATOM   1421  O   SER H 183       2.983   7.888  32.505  1.00 49.31           O  
ATOM   1422  N   ASN H 184       2.258  10.001  32.232  1.00 46.66           N  
ATOM   1423  CA  ASN H 184       3.274  10.515  33.108  1.00 45.79           C  
ATOM   1424  CB  ASN H 184       3.284   9.904  34.522  1.00 43.59           C  
ATOM   1425  CG  ASN H 184       2.158  10.508  35.345  1.00 17.22           C  
ATOM   1426  OD1 ASN H 184       2.200  10.497  36.574  1.00 14.37           O  
ATOM   1427  ND2 ASN H 184       1.121  11.052  34.657  1.00 19.30           N  
ATOM   1428  C   ASN H 184       4.593  10.181  32.486  1.00 44.85           C  
ATOM   1429  O   ASN H 184       5.525   9.763  33.172  1.00 40.31           O  
ATOM   1430  N   THR H 185       4.706  10.355  31.152  1.00 46.39           N  
ATOM   1431  CA  THR H 185       5.939  10.033  30.492  1.00 46.16           C  
ATOM   1432  CB  THR H 185       5.819   8.839  29.589  1.00 45.66           C  
ATOM   1433  OG1 THR H 185       5.411   7.702  30.336  1.00 46.24           O  
ATOM   1434  CG2 THR H 185       7.179   8.572  28.926  1.00 43.24           C  
ATOM   1435  C   THR H 185       6.383  11.196  29.651  1.00 44.64           C  
ATOM   1436  O   THR H 185       5.577  11.878  29.021  1.00 43.32           O  
ATOM   1437  N   ALA H 186       7.712  11.437  29.627  1.00 41.54           N  
ATOM   1438  CA  ALA H 186       8.311  12.490  28.855  1.00 39.65           C  
ATOM   1439  CB  ALA H 186       9.275  13.370  29.669  1.00 38.10           C  
ATOM   1440  C   ALA H 186       9.110  11.817  27.783  1.00 40.63           C  
ATOM   1441  O   ALA H 186       9.599  10.705  27.980  1.00 39.92           O  
ATOM   1442  N   TYR H 187       9.246  12.464  26.604  1.00 42.12           N  
ATOM   1443  CA  TYR H 187       9.929  11.831  25.510  1.00 42.85           C  
ATOM   1444  CB  TYR H 187       8.993  11.469  24.346  1.00 43.76           C  
ATOM   1445  CG  TYR H 187       7.956  10.497  24.790  1.00 45.52           C  
ATOM   1446  CD1 TYR H 187       8.191   9.141  24.740  1.00 43.79           C  
ATOM   1447  CD2 TYR H 187       6.738  10.946  25.249  1.00 47.26           C  
ATOM   1448  CE1 TYR H 187       7.224   8.250  25.143  1.00 45.85           C  
ATOM   1449  CE2 TYR H 187       5.768  10.059  25.654  1.00 49.08           C  
ATOM   1450  CZ  TYR H 187       6.011   8.709  25.600  1.00 48.26           C  
ATOM   1451  OH  TYR H 187       5.016   7.800  26.015  1.00 49.12           O  
ATOM   1452  C   TYR H 187      10.905  12.795  24.911  1.00 42.67           C  
ATOM   1453  O   TYR H 187      10.740  14.011  25.002  1.00 42.76           O  
ATOM   1454  N   MET H 188      11.978  12.257  24.296  1.00 41.63           N  
ATOM   1455  CA  MET H 188      12.900  13.086  23.581  1.00 41.98           C  
ATOM   1456  CB  MET H 188      14.242  13.307  24.299  1.00 40.01           C  
ATOM   1457  CG  MET H 188      15.203  14.201  23.510  1.00 40.65           C  
ATOM   1458  SD  MET H 188      16.773  14.551  24.352  1.00 49.16           S  
ATOM   1459  CE  MET H 188      17.396  12.853  24.218  1.00 38.23           C  
ATOM   1460  C   MET H 188      13.191  12.397  22.290  1.00 43.52           C  
ATOM   1461  O   MET H 188      13.604  11.238  22.275  1.00 43.58           O  
ATOM   1462  N   GLN H 189      12.974  13.098  21.161  1.00 43.11           N  
ATOM   1463  CA  GLN H 189      13.250  12.489  19.895  1.00 42.20           C  
ATOM   1464  CB  GLN H 189      12.064  12.501  18.912  1.00 45.80           C  
ATOM   1465  CG  GLN H 189      12.328  11.679  17.648  1.00 51.37           C  
ATOM   1466  CD  GLN H 189      11.078  11.706  16.777  1.00 52.49           C  
ATOM   1467  OE1 GLN H 189      10.513  12.766  16.516  1.00 51.03           O  
ATOM   1468  NE2 GLN H 189      10.629  10.506  16.317  1.00 61.59           N  
ATOM   1469  C   GLN H 189      14.378  13.245  19.275  1.00 42.50           C  
ATOM   1470  O   GLN H 189      14.388  14.475  19.257  1.00 42.47           O  
ATOM   1471  N   LEU H 190      15.386  12.502  18.781  1.00 41.75           N  
ATOM   1472  CA  LEU H 190      16.518  13.106  18.142  1.00 40.87           C  
ATOM   1473  CB  LEU H 190      17.859  12.605  18.709  1.00 39.45           C  
ATOM   1474  CG  LEU H 190      18.089  12.985  20.184  1.00 38.45           C  
ATOM   1475  CD1 LEU H 190      19.441  12.459  20.692  1.00 35.61           C  
ATOM   1476  CD2 LEU H 190      17.945  14.501  20.400  1.00 39.20           C  
ATOM   1477  C   LEU H 190      16.452  12.691  16.707  1.00 42.56           C  
ATOM   1478  O   LEU H 190      16.292  11.511  16.400  1.00 43.96           O  
ATOM   1479  N   SER H 191      16.582  13.657  15.781  1.00 43.16           N  
ATOM   1480  CA  SER H 191      16.465  13.326  14.390  1.00 45.39           C  
ATOM   1481  CB  SER H 191      15.420  14.181  13.654  1.00 47.94           C  
ATOM   1482  OG  SER H 191      15.767  15.554  13.756  1.00 47.17           O  
ATOM   1483  C   SER H 191      17.788  13.544  13.721  1.00 43.19           C  
ATOM   1484  O   SER H 191      18.691  14.154  14.291  1.00 40.39           O  
ATOM   1485  N   SER H 192      17.930  13.005  12.486  1.00 45.34           N  
ATOM   1486  CA  SER H 192      19.117  13.163  11.692  1.00 47.35           C  
ATOM   1487  CB  SER H 192      19.270  14.589  11.132  1.00 49.41           C  
ATOM   1488  OG  SER H 192      20.449  14.700  10.349  1.00 53.57           O  
ATOM   1489  C   SER H 192      20.317  12.833  12.521  1.00 44.77           C  
ATOM   1490  O   SER H 192      21.227  13.646  12.673  1.00 43.58           O  
ATOM   1491  N   LEU H 193      20.351  11.602  13.064  1.00 42.96           N  
ATOM   1492  CA  LEU H 193      21.387  11.182  13.961  1.00 42.50           C  
ATOM   1493  CB  LEU H 193      21.090   9.815  14.602  1.00 43.30           C  
ATOM   1494  CG  LEU H 193      19.834   9.821  15.494  1.00 42.56           C  
ATOM   1495  CD1 LEU H 193      19.571   8.436  16.111  1.00 46.01           C  
ATOM   1496  CD2 LEU H 193      19.922  10.920  16.563  1.00 38.00           C  
ATOM   1497  C   LEU H 193      22.699  11.066  13.248  1.00 40.41           C  
ATOM   1498  O   LEU H 193      22.777  10.634  12.098  1.00 40.64           O  
ATOM   1499  N   THR H 194      23.776  11.473  13.952  1.00 39.22           N  
ATOM   1500  CA  THR H 194      25.119  11.397  13.459  1.00 42.37           C  
ATOM   1501  CB  THR H 194      25.728  12.735  13.160  1.00 45.23           C  
ATOM   1502  OG1 THR H 194      25.810  13.511  14.346  1.00 45.75           O  
ATOM   1503  CG2 THR H 194      24.855  13.450  12.117  1.00 46.22           C  
ATOM   1504  C   THR H 194      25.925  10.793  14.566  1.00 42.85           C  
ATOM   1505  O   THR H 194      25.418  10.561  15.661  1.00 41.77           O  
ATOM   1506  N   SER H 195      27.218  10.531  14.305  0.90 45.26           N  
ATOM   1507  CA  SER H 195      28.074   9.904  15.270  0.90 46.85           C  
ATOM   1508  CB  SER H 195      29.487   9.646  14.724  0.90 49.90           C  
ATOM   1509  OG  SER H 195      30.120  10.875  14.403  0.90 50.44           O  
ATOM   1510  C   SER H 195      28.210  10.798  16.467  0.90 43.32           C  
ATOM   1511  O   SER H 195      28.509  10.333  17.564  0.90 40.24           O  
ATOM   1512  N   GLU H 196      27.985  12.113  16.286  1.00 44.16           N  
ATOM   1513  CA  GLU H 196      28.117  13.087  17.336  1.00 47.67           C  
ATOM   1514  CB  GLU H 196      27.813  14.517  16.853  1.00 53.43           C  
ATOM   1515  CG  GLU H 196      28.865  15.109  15.916  1.00 59.67           C  
ATOM   1516  CD  GLU H 196      29.912  15.805  16.769  1.00 45.33           C  
ATOM   1517  OE1 GLU H 196      29.514  16.474  17.760  1.00 48.33           O  
ATOM   1518  OE2 GLU H 196      31.123  15.679  16.444  1.00 48.70           O1-
ATOM   1519  C   GLU H 196      27.116  12.804  18.415  1.00 45.92           C  
ATOM   1520  O   GLU H 196      27.375  13.044  19.592  1.00 48.93           O  
ATOM   1521  N   ASP H 197      25.931  12.312  18.018  1.00 41.72           N  
ATOM   1522  CA  ASP H 197      24.812  12.063  18.881  1.00 40.94           C  
ATOM   1523  CB  ASP H 197      23.522  11.736  18.109  1.00 39.63           C  
ATOM   1524  CG  ASP H 197      23.095  12.996  17.369  1.00 43.12           C  
ATOM   1525  OD1 ASP H 197      23.923  13.940  17.276  1.00 44.57           O  
ATOM   1526  OD2 ASP H 197      21.932  13.034  16.887  1.00 44.19           O1-
ATOM   1527  C   ASP H 197      25.062  10.936  19.838  1.00 39.90           C  
ATOM   1528  O   ASP H 197      24.364  10.835  20.845  1.00 38.50           O  
ATOM   1529  N   SER H 198      25.999  10.014  19.545  1.00 39.86           N  
ATOM   1530  CA  SER H 198      26.169   8.917  20.458  1.00 38.75           C  
ATOM   1531  CB  SER H 198      27.228   7.895  20.002  1.00 40.68           C  
ATOM   1532  OG  SER H 198      28.491   8.526  19.853  1.00 49.54           O  
ATOM   1533  C   SER H 198      26.533   9.451  21.807  1.00 37.34           C  
ATOM   1534  O   SER H 198      27.496  10.202  21.959  1.00 35.94           O  
ATOM   1535  N   ALA H 199      25.744   9.067  22.833  1.00 35.31           N  
ATOM   1536  CA  ALA H 199      25.991   9.541  24.163  1.00 36.88           C  
ATOM   1537  CB  ALA H 199      25.871  11.067  24.302  1.00 36.96           C  
ATOM   1538  C   ALA H 199      24.959   8.947  25.065  1.00 35.89           C  
ATOM   1539  O   ALA H 199      24.093   8.186  24.632  1.00 36.69           O  
ATOM   1540  N   VAL H 200      25.059   9.263  26.372  1.00 36.50           N  
ATOM   1541  CA  VAL H 200      24.084   8.815  27.317  1.00 36.13           C  
ATOM   1542  CB  VAL H 200      24.666   8.456  28.653  1.00 34.86           C  
ATOM   1543  CG1 VAL H 200      23.520   8.075  29.605  1.00 31.26           C  
ATOM   1544  CG2 VAL H 200      25.709   7.344  28.455  1.00 35.17           C  
ATOM   1545  C   VAL H 200      23.167   9.978  27.523  1.00 36.53           C  
ATOM   1546  O   VAL H 200      23.622  11.112  27.664  1.00 36.02           O  
ATOM   1547  N   TYR H 201      21.842   9.735  27.520  1.00 35.63           N  
ATOM   1548  CA  TYR H 201      20.936  10.830  27.708  1.00 35.22           C  
ATOM   1549  CB  TYR H 201      19.878  11.015  26.601  1.00 33.31           C  
ATOM   1550  CG  TYR H 201      20.576  11.395  25.342  1.00 34.88           C  
ATOM   1551  CD1 TYR H 201      21.193  12.615  25.239  1.00 35.42           C  
ATOM   1552  CD2 TYR H 201      20.652  10.536  24.274  1.00 36.05           C  
ATOM   1553  CE1 TYR H 201      21.850  12.988  24.092  1.00 36.93           C  
ATOM   1554  CE2 TYR H 201      21.307  10.905  23.120  1.00 38.22           C  
ATOM   1555  CZ  TYR H 201      21.905  12.135  23.024  1.00 37.69           C  
ATOM   1556  OH  TYR H 201      22.579  12.518  21.845  1.00 34.88           O  
ATOM   1557  C   TYR H 201      20.195  10.598  28.980  1.00 36.92           C  
ATOM   1558  O   TYR H 201      19.757   9.484  29.262  1.00 36.52           O  
ATOM   1559  N   TYR H 202      20.051  11.669  29.787  1.00 38.03           N  
ATOM   1560  CA  TYR H 202      19.391  11.567  31.057  1.00 38.12           C  
ATOM   1561  CB  TYR H 202      20.232  12.068  32.248  1.00 29.14           C  
ATOM   1562  CG  TYR H 202      21.430  11.209  32.467  1.00 35.39           C  
ATOM   1563  CD1 TYR H 202      21.319  10.017  33.144  1.00 34.00           C  
ATOM   1564  CD2 TYR H 202      22.668  11.606  32.017  1.00 36.66           C  
ATOM   1565  CE1 TYR H 202      22.422   9.225  33.361  1.00 33.92           C  
ATOM   1566  CE2 TYR H 202      23.775  10.821  32.229  1.00 36.75           C  
ATOM   1567  CZ  TYR H 202      23.653   9.628  32.901  1.00 35.34           C  
ATOM   1568  OH  TYR H 202      24.787   8.821  33.121  1.00 28.17           O  
ATOM   1569  C   TYR H 202      18.208  12.480  31.054  1.00 34.82           C  
ATOM   1570  O   TYR H 202      18.238  13.561  30.471  1.00 34.04           O  
ATOM   1571  N   CYS H 203      17.113  12.034  31.695  1.00 34.69           N  
ATOM   1572  CA  CYS H 203      15.977  12.879  31.915  1.00 36.85           C  
ATOM   1573  CB  CYS H 203      14.620  12.158  31.734  1.00 35.17           C  
ATOM   1574  SG  CYS H 203      14.493  10.643  32.739  1.00 51.17           S  
ATOM   1575  C   CYS H 203      16.113  13.261  33.355  1.00 35.78           C  
ATOM   1576  O   CYS H 203      16.579  12.463  34.168  1.00 34.09           O  
ATOM   1577  N   ALA H 204      15.762  14.512  33.708  1.00 33.37           N  
ATOM   1578  CA  ALA H 204      15.903  14.895  35.079  1.00 33.33           C  
ATOM   1579  CB  ALA H 204      17.195  15.677  35.365  1.00 34.80           C  
ATOM   1580  C   ALA H 204      14.760  15.793  35.421  1.00 36.94           C  
ATOM   1581  O   ALA H 204      14.314  16.593  34.604  1.00 37.37           O  
ATOM   1582  N   ARG H 205      14.252  15.667  36.657  1.00 38.58           N  
ATOM   1583  CA  ARG H 205      13.163  16.479  37.095  1.00 41.05           C  
ATOM   1584  CB  ARG H 205      12.295  15.778  38.152  1.00 48.59           C  
ATOM   1585  CG  ARG H 205      11.112  16.602  38.654  1.00 48.34           C  
ATOM   1586  CD  ARG H 205      10.452  16.003  39.898  1.00 47.67           C  
ATOM   1587  NE  ARG H 205      11.294  16.389  41.065  1.00 52.49           N  
ATOM   1588  CZ  ARG H 205      10.847  16.182  42.337  1.00 56.54           C  
ATOM   1589  NH1 ARG H 205       9.648  15.569  42.549  1.00 59.21           N1+
ATOM   1590  NH2 ARG H 205      11.597  16.597  43.400  1.00 55.51           N  
ATOM   1591  C   ARG H 205      13.748  17.696  37.727  1.00 42.88           C  
ATOM   1592  O   ARG H 205      14.845  17.659  38.281  1.00 43.92           O  
ATOM   1593  N   GLU H 206      13.045  18.833  37.610  1.00 41.59           N  
ATOM   1594  CA  GLU H 206      13.503  20.018  38.268  1.00 41.64           C  
ATOM   1595  CB  GLU H 206      14.542  20.821  37.472  1.00 45.73           C  
ATOM   1596  CG  GLU H 206      15.161  21.967  38.274  1.00  8.87           C  
ATOM   1597  CD  GLU H 206      16.167  22.680  37.383  1.00  0.00           C  
ATOM   1598  OE1 GLU H 206      15.724  23.473  36.508  1.00  0.00           O  
ATOM   1599  OE2 GLU H 206      17.390  22.439  37.566  1.00  0.00           O1-
ATOM   1600  C   GLU H 206      12.303  20.874  38.425  1.00 43.40           C  
ATOM   1601  O   GLU H 206      11.378  20.741  37.632  1.00 42.01           O  
ATOM   1602  N   VAL H 207      12.446  21.733  39.478  1.00 31.96           N  
ATOM   1603  CA  VAL H 207      11.724  22.814  40.105  1.00 32.72           C  
ATOM   1604  CB  VAL H 207      11.320  22.541  41.523  1.00 33.75           C  
ATOM   1605  CG1 VAL H 207      10.644  23.802  42.097  1.00  0.00           C  
ATOM   1606  CG2 VAL H 207      10.436  21.291  41.544  1.00  0.00           C  
ATOM   1607  C   VAL H 207      12.808  23.858  40.183  1.00 33.56           C  
ATOM   1608  O   VAL H 207      13.126  24.527  39.200  1.00 34.36           O  
ATOM   1609  N   TYR H 208      13.363  24.076  41.391  1.00 32.97           N  
ATOM   1610  CA  TYR H 208      14.477  24.973  41.535  1.00 34.81           C  
ATOM   1611  CB  TYR H 208      14.851  25.236  42.996  1.00 36.16           C  
ATOM   1612  CG  TYR H 208      13.671  25.890  43.589  1.00 36.28           C  
ATOM   1613  CD1 TYR H 208      13.465  27.224  43.359  1.00 39.61           C  
ATOM   1614  CD2 TYR H 208      12.764  25.175  44.332  1.00 35.82           C  
ATOM   1615  CE1 TYR H 208      12.369  27.855  43.886  1.00 38.66           C  
ATOM   1616  CE2 TYR H 208      11.665  25.804  44.865  1.00 73.07           C  
ATOM   1617  CZ  TYR H 208      11.470  27.146  44.643  1.00 76.22           C  
ATOM   1618  OH  TYR H 208      10.345  27.802  45.183  1.00 76.63           O  
ATOM   1619  C   TYR H 208      15.704  24.360  40.933  1.00 34.44           C  
ATOM   1620  O   TYR H 208      16.429  25.000  40.174  1.00 35.88           O  
ATOM   1621  N   TYR H 209      15.940  23.076  41.266  1.00 35.77           N  
ATOM   1622  CA  TYR H 209      17.161  22.388  40.932  1.00 35.30           C  
ATOM   1623  CB  TYR H 209      18.091  22.312  42.151  1.00 35.34           C  
ATOM   1624  CG  TYR H 209      17.204  22.037  43.323  1.00 19.24           C  
ATOM   1625  CD1 TYR H 209      16.761  20.772  43.639  1.00 22.84           C  
ATOM   1626  CD2 TYR H 209      16.802  23.090  44.112  1.00 22.89           C  
ATOM   1627  CE1 TYR H 209      15.943  20.564  44.729  1.00 24.35           C  
ATOM   1628  CE2 TYR H 209      15.987  22.892  45.199  1.00 24.12           C  
ATOM   1629  CZ  TYR H 209      15.555  21.627  45.507  1.00 24.99           C  
ATOM   1630  OH  TYR H 209      14.715  21.418  46.622  1.00 27.66           O  
ATOM   1631  C   TYR H 209      16.864  20.990  40.467  1.00 34.44           C  
ATOM   1632  O   TYR H 209      15.725  20.544  40.548  1.00 36.81           O  
ATOM   1633  N   PHE H 210      17.892  20.270  39.940  1.00 33.86           N  
ATOM   1634  CA  PHE H 210      17.711  18.923  39.450  1.00 31.47           C  
ATOM   1635  CB  PHE H 210      18.831  18.447  38.515  1.00 32.57           C  
ATOM   1636  CG  PHE H 210      18.643  19.120  37.209  1.00 33.74           C  
ATOM   1637  CD1 PHE H 210      19.115  20.388  36.983  1.00 34.02           C  
ATOM   1638  CD2 PHE H 210      17.982  18.462  36.203  1.00 35.70           C  
ATOM   1639  CE1 PHE H 210      18.932  20.994  35.761  1.00 33.86           C  
ATOM   1640  CE2 PHE H 210      17.798  19.059  34.980  1.00 35.52           C  
ATOM   1641  CZ  PHE H 210      18.273  20.329  34.758  1.00 35.58           C  
ATOM   1642  C   PHE H 210      17.719  17.987  40.611  1.00 33.77           C  
ATOM   1643  O   PHE H 210      18.739  17.390  40.948  1.00 32.99           O  
ATOM   1644  N   ASP H 211      16.541  17.832  41.232  1.00 33.07           N  
ATOM   1645  CA  ASP H 211      16.334  17.001  42.371  1.00 34.99           C  
ATOM   1646  CB  ASP H 211      14.981  17.330  43.027  1.00 36.13           C  
ATOM   1647  CG  ASP H 211      13.922  17.525  41.942  1.00 40.02           C  
ATOM   1648  OD1 ASP H 211      13.974  16.845  40.885  1.00 37.38           O  
ATOM   1649  OD2 ASP H 211      13.060  18.421  42.156  1.00 40.35           O1-
ATOM   1650  C   ASP H 211      16.483  15.552  42.056  1.00 36.57           C  
ATOM   1651  O   ASP H 211      17.148  14.829  42.797  1.00 38.24           O  
ATOM   1652  N   TYR H 212      15.886  15.065  40.952  1.00 38.60           N  
ATOM   1653  CA  TYR H 212      16.115  13.649  40.706  1.00 37.70           C  
ATOM   1654  CB  TYR H 212      14.872  12.783  40.986  1.00 38.51           C  
ATOM   1655  CG  TYR H 212      14.494  12.988  42.409  1.00 42.07           C  
ATOM   1656  CD1 TYR H 212      13.780  14.104  42.775  1.00 43.84           C  
ATOM   1657  CD2 TYR H 212      14.839  12.073  43.375  1.00 46.75           C  
ATOM   1658  CE1 TYR H 212      13.422  14.309  44.085  1.00 46.47           C  
ATOM   1659  CE2 TYR H 212      14.485  12.273  44.688  1.00 48.77           C  
ATOM   1660  CZ  TYR H 212      13.775  13.393  45.045  1.00 48.42           C  
ATOM   1661  OH  TYR H 212      13.410  13.604  46.391  1.00 48.96           O  
ATOM   1662  C   TYR H 212      16.443  13.399  39.253  1.00 37.88           C  
ATOM   1663  O   TYR H 212      15.929  14.073  38.362  1.00 38.36           O  
ATOM   1664  N   TRP H 213      17.285  12.369  38.983  1.00 34.75           N  
ATOM   1665  CA  TRP H 213      17.738  12.064  37.646  1.00 35.92           C  
ATOM   1666  CB  TRP H 213      19.268  12.139  37.515  1.00 35.71           C  
ATOM   1667  CG  TRP H 213      19.852  13.527  37.649  1.00 35.50           C  
ATOM   1668  CD2 TRP H 213      20.578  14.194  36.604  1.00 35.34           C  
ATOM   1669  CD1 TRP H 213      19.860  14.371  38.723  1.00 35.09           C  
ATOM   1670  NE1 TRP H 213      20.537  15.525  38.407  1.00 35.18           N  
ATOM   1671  CE2 TRP H 213      20.988  15.427  37.108  1.00 35.42           C  
ATOM   1672  CE3 TRP H 213      20.885  13.806  35.332  1.00 35.56           C  
ATOM   1673  CZ2 TRP H 213      21.709  16.297  36.341  1.00 36.05           C  
ATOM   1674  CZ3 TRP H 213      21.610  14.686  34.561  1.00 33.61           C  
ATOM   1675  CH2 TRP H 213      22.015  15.908  35.055  1.00 33.95           C  
ATOM   1676  C   TRP H 213      17.355  10.659  37.283  1.00 37.82           C  
ATOM   1677  O   TRP H 213      17.172   9.796  38.140  1.00 38.48           O  
ATOM   1678  N   GLY H 214      17.216  10.400  35.966  1.00 35.75           N  
ATOM   1679  CA  GLY H 214      16.893   9.085  35.493  1.00 36.64           C  
ATOM   1680  C   GLY H 214      18.171   8.307  35.435  1.00 38.17           C  
ATOM   1681  O   GLY H 214      19.249   8.838  35.686  1.00 37.38           O  
ATOM   1682  N   GLN H 215      18.055   7.009  35.108  1.00 39.19           N  
ATOM   1683  CA  GLN H 215      19.131   6.063  34.998  1.00 38.73           C  
ATOM   1684  CB  GLN H 215      18.585   4.641  34.834  1.00 37.26           C  
ATOM   1685  CG  GLN H 215      17.738   4.473  33.573  1.00 40.59           C  
ATOM   1686  CD  GLN H 215      16.966   3.182  33.735  1.00 46.70           C  
ATOM   1687  OE1 GLN H 215      17.241   2.400  34.643  1.00 49.69           O  
ATOM   1688  NE2 GLN H 215      15.966   2.948  32.845  1.00 50.60           N  
ATOM   1689  C   GLN H 215      20.013   6.381  33.826  1.00 38.25           C  
ATOM   1690  O   GLN H 215      21.213   6.113  33.857  1.00 38.98           O  
ATOM   1691  N   GLY H 216      19.437   6.922  32.737  1.00 37.46           N  
ATOM   1692  CA  GLY H 216      20.213   7.249  31.572  1.00 38.78           C  
ATOM   1693  C   GLY H 216      19.929   6.242  30.499  1.00 41.25           C  
ATOM   1694  O   GLY H 216      19.628   5.082  30.779  1.00 39.90           O  
ATOM   1695  N   THR H 217      20.009   6.686  29.225  1.00 41.72           N  
ATOM   1696  CA  THR H 217      19.788   5.825  28.095  1.00 39.60           C  
ATOM   1697  CB  THR H 217      18.574   6.196  27.292  1.00 36.19           C  
ATOM   1698  OG1 THR H 217      17.416   6.144  28.113  1.00 38.09           O  
ATOM   1699  CG2 THR H 217      18.431   5.221  26.112  1.00 34.27           C  
ATOM   1700  C   THR H 217      20.966   5.970  27.185  1.00 38.55           C  
ATOM   1701  O   THR H 217      21.356   7.080  26.829  1.00 37.36           O  
ATOM   1702  N   THR H 218      21.552   4.835  26.754  1.00 38.44           N  
ATOM   1703  CA  THR H 218      22.712   4.901  25.913  1.00 36.90           C  
ATOM   1704  CB  THR H 218      23.673   3.774  26.149  1.00 40.01           C  
ATOM   1705  OG1 THR H 218      24.108   3.780  27.501  1.00 30.15           O  
ATOM   1706  CG2 THR H 218      24.872   3.936  25.202  1.00 28.86           C  
ATOM   1707  C   THR H 218      22.273   4.821  24.486  1.00 35.91           C  
ATOM   1708  O   THR H 218      21.548   3.911  24.091  1.00 39.91           O  
ATOM   1709  N   LEU H 219      22.706   5.809  23.679  1.00 35.37           N  
ATOM   1710  CA  LEU H 219      22.369   5.865  22.286  1.00 36.49           C  
ATOM   1711  CB  LEU H 219      21.756   7.221  21.891  1.00 36.57           C  
ATOM   1712  CG  LEU H 219      21.376   7.343  20.403  1.00 31.60           C  
ATOM   1713  CD1 LEU H 219      20.254   6.360  20.026  1.00 30.49           C  
ATOM   1714  CD2 LEU H 219      21.046   8.800  20.039  1.00 31.53           C  
ATOM   1715  C   LEU H 219      23.638   5.722  21.508  1.00 37.49           C  
ATOM   1716  O   LEU H 219      24.578   6.494  21.693  1.00 34.34           O  
ATOM   1717  N   THR H 220      23.702   4.718  20.611  1.00 38.57           N  
ATOM   1718  CA  THR H 220      24.883   4.557  19.815  1.00 40.31           C  
ATOM   1719  CB  THR H 220      25.535   3.214  19.972  1.00 42.20           C  
ATOM   1720  OG1 THR H 220      25.863   2.996  21.337  1.00 42.36           O  
ATOM   1721  CG2 THR H 220      26.814   3.175  19.119  1.00 34.98           C  
ATOM   1722  C   THR H 220      24.470   4.705  18.386  1.00 40.77           C  
ATOM   1723  O   THR H 220      23.505   4.088  17.936  1.00 41.64           O  
ATOM   1724  N   VAL H 221      25.198   5.553  17.635  1.00 40.75           N  
ATOM   1725  CA  VAL H 221      24.870   5.785  16.258  1.00 40.18           C  
ATOM   1726  CB  VAL H 221      24.816   7.248  15.931  1.00 40.24           C  
ATOM   1727  CG1 VAL H 221      24.518   7.411  14.433  1.00 39.62           C  
ATOM   1728  CG2 VAL H 221      23.792   7.924  16.858  1.00 41.29           C  
ATOM   1729  C   VAL H 221      25.962   5.199  15.423  1.00 39.90           C  
ATOM   1730  O   VAL H 221      27.101   5.662  15.469  1.00 37.43           O  
ATOM   1731  N   SER H 222      25.644   4.162  14.622  1.00 40.68           N  
ATOM   1732  CA  SER H 222      26.673   3.590  13.804  1.00 42.10           C  
ATOM   1733  CB  SER H 222      27.600   2.633  14.572  1.00 42.91           C  
ATOM   1734  OG  SER H 222      26.861   1.528  15.070  1.00 42.69           O  
ATOM   1735  C   SER H 222      26.037   2.805  12.701  1.00 41.49           C  
ATOM   1736  O   SER H 222      24.871   2.423  12.776  1.00 37.53           O  
ATOM   1737  N   SER H 223      26.811   2.560  11.624  1.00 43.72           N  
ATOM   1738  CA  SER H 223      26.324   1.773  10.532  1.00 45.03           C  
ATOM   1739  CB  SER H 223      26.717   2.318   9.146  1.00 46.47           C  
ATOM   1740  OG  SER H 223      26.041   3.542   8.892  1.00 48.71           O  
ATOM   1741  C   SER H 223      26.970   0.405  10.687  1.00 46.65           C  
ATOM   1742  O   SER H 223      28.227   0.345  10.645  1.00 48.37           O  
ATOM   1743  OXT SER H 223      26.223  -0.596  10.854  1.00  0.00           O1-
TER    1744      SER H 223 
CONECT  158  672
CONECT  672  158
CONECT  980 1574
CONECT 1574  980
END
