# Supplementary material for: Fully automated antibody structure prediction using BIOVIA tools: Validation study
Source: PLoS One. 2017 May 18;12(5):e0177923. doi: 10.1371/journal.pone.0177923 (PMC5436848; doi:10.1371/journal.pone.0177923)
Supplement: S2 Dataset — Predicted structures using the Top5 framework method, Chothia CDR definition with canonical filtering and generating 50 models. These were used in the comparison against predictions using no filtering. (ZIP) [file pone.0177923.s004.zip › 4RQQ_AB_FV_FinalModel.pdb]

REMARK   Accelrys Discovery Studio PDB file
REMARK   Created:  2015-04-10T09:09:08Z
SSBOND   1 CYS L   21    CYS L   91                                     
SSBOND   2 CYS H  130    CYS H  204                                     
ATOM      1  N   VAL L   1      29.687  31.025  30.481  1.00 40.63           N1+
ATOM      2  CA  VAL L   1      30.410  29.744  30.628  1.00 38.87           C  
ATOM      3  CB  VAL L   1      31.642  29.726  29.775  1.00 41.67           C  
ATOM      4  CG1 VAL L   1      32.375  28.394  30.002  1.00 45.65           C  
ATOM      5  CG2 VAL L   1      31.223  29.968  28.315  1.00 46.31           C  
ATOM      6  C   VAL L   1      30.803  29.514  32.050  1.00 39.08           C  
ATOM      7  O   VAL L   1      31.038  30.457  32.806  1.00 38.62           O  
ATOM      8  N   LEU L   2      30.847  28.229  32.455  1.00 37.02           N  
ATOM      9  CA  LEU L   2      31.234  27.907  33.796  1.00 37.08           C  
ATOM     10  CB  LEU L   2      30.288  26.934  34.521  1.00 36.01           C  
ATOM     11  CG  LEU L   2      28.892  27.515  34.796  1.00 35.10           C  
ATOM     12  CD1 LEU L   2      28.152  27.805  33.486  1.00 35.21           C  
ATOM     13  CD2 LEU L   2      28.087  26.620  35.751  1.00  0.00           C  
ATOM     14  C   LEU L   2      32.568  27.244  33.739  1.00 38.97           C  
ATOM     15  O   LEU L   2      32.740  26.248  33.037  1.00 40.62           O  
ATOM     16  N   THR L   3      33.548  27.790  34.488  1.00 40.03           N  
ATOM     17  CA  THR L   3      34.870  27.232  34.500  1.00 39.64           C  
ATOM     18  CB  THR L   3      35.918  28.220  34.073  1.00 41.24           C  
ATOM     19  OG1 THR L   3      37.195  27.603  34.025  1.00 45.43           O  
ATOM     20  CG2 THR L   3      35.923  29.402  35.053  1.00 41.19           C  
ATOM     21  C   THR L   3      35.174  26.774  35.895  1.00 39.89           C  
ATOM     22  O   THR L   3      35.044  27.531  36.858  1.00 41.64           O  
ATOM     23  N   GLN L   4      35.592  25.498  36.035  1.00 40.05           N  
ATOM     24  CA  GLN L   4      35.881  24.964  37.335  1.00 41.44           C  
ATOM     25  CB  GLN L   4      35.204  23.616  37.644  1.00 39.45           C  
ATOM     26  CG  GLN L   4      33.679  23.673  37.731  1.00 37.67           C  
ATOM     27  CD  GLN L   4      33.200  22.295  38.161  1.00 36.11           C  
ATOM     28  OE1 GLN L   4      32.273  21.732  37.579  1.00 34.49           O  
ATOM     29  NE2 GLN L   4      33.846  21.736  39.218  1.00 35.94           N  
ATOM     30  C   GLN L   4      37.350  24.715  37.442  1.00 43.03           C  
ATOM     31  O   GLN L   4      38.023  24.405  36.460  1.00 44.40           O  
ATOM     32  N   SER L   5      37.881  24.884  38.667  1.00 42.47           N  
ATOM     33  CA  SER L   5      39.259  24.605  38.939  0.88 42.76           C  
ATOM     34  CB  SER L   5      40.129  25.866  39.077  0.88 43.85           C  
ATOM     35  OG  SER L   5      40.141  26.597  37.861  1.00 39.48           O  
ATOM     36  C   SER L   5      39.276  23.931  40.272  1.00 42.69           C  
ATOM     37  O   SER L   5      38.471  24.268  41.139  1.00 42.92           O  
ATOM     38  N   PRO L   6      40.134  22.970  40.482  1.00 42.37           N  
ATOM     39  CA  PRO L   6      41.025  22.464  39.473  1.00 42.32           C  
ATOM     40  CD  PRO L   6      40.640  22.733  41.824  1.00 42.03           C  
ATOM     41  CB  PRO L   6      42.210  21.855  40.223  1.00 41.78           C  
ATOM     42  CG  PRO L   6      41.690  21.627  41.650  1.00 40.63           C  
ATOM     43  C   PRO L   6      40.284  21.451  38.668  1.00 41.91           C  
ATOM     44  O   PRO L   6      39.121  21.200  38.967  1.00 42.56           O  
ATOM     45  N   HIS L   7      40.907  20.919  37.599  1.00 41.95           N  
ATOM     46  CA  HIS L   7      40.341  19.849  36.826  1.00 39.31           C  
ATOM     47  ND1 HIS L   7      41.530  21.839  34.437  1.00  0.00           N  
ATOM     48  CG  HIS L   7      40.904  20.612  34.455  1.00 44.02           C  
ATOM     49  CB  HIS L   7      41.106  19.572  35.518  1.00 40.78           C  
ATOM     50  NE2 HIS L   7      40.239  21.756  32.627  1.00  0.00           N  
ATOM     51  CD2 HIS L   7      40.121  20.579  33.343  1.00 45.61           C  
ATOM     52  CE1 HIS L   7      41.096  22.482  33.323  1.00  0.00           C  
ATOM     53  C   HIS L   7      40.397  18.582  37.624  1.00 37.10           C  
ATOM     54  O   HIS L   7      39.490  17.756  37.544  1.00 36.44           O  
ATOM     55  N   SER L   8      41.490  18.368  38.388  1.00 37.66           N  
ATOM     56  CA  SER L   8      41.606  17.143  39.133  1.00 37.93           C  
ATOM     57  CB  SER L   8      42.597  16.153  38.487  1.00 39.19           C  
ATOM     58  OG  SER L   8      42.670  14.951  39.238  1.00 42.98           O  
ATOM     59  C   SER L   8      42.100  17.470  40.515  1.00 38.86           C  
ATOM     60  O   SER L   8      42.972  18.323  40.682  1.00 39.61           O  
ATOM     61  N   LEU L   9      41.531  16.809  41.554  1.00 38.02           N  
ATOM     62  CA  LEU L   9      41.980  17.060  42.899  1.00 38.07           C  
ATOM     63  CB  LEU L   9      40.942  17.567  43.915  1.00 38.54           C  
ATOM     64  CG  LEU L   9      40.307  18.923  43.637  1.00 39.39           C  
ATOM     65  CD1 LEU L   9      39.351  18.799  42.457  1.00 37.71           C  
ATOM     66  CD2 LEU L   9      39.640  19.514  44.890  1.00 39.73           C  
ATOM     67  C   LEU L   9      42.355  15.769  43.539  1.00 36.82           C  
ATOM     68  O   LEU L   9      41.544  14.850  43.636  1.00 35.94           O  
ATOM     69  N   SER L  10      43.593  15.685  44.048  1.00 37.89           N  
ATOM     70  CA  SER L  10      43.976  14.517  44.779  1.00 37.98           C  
ATOM     71  CB  SER L  10      45.438  14.106  44.538  1.00 39.09           C  
ATOM     72  OG  SER L  10      45.625  13.778  43.169  1.00 23.70           O  
ATOM     73  C   SER L  10      43.842  14.917  46.214  1.00 38.58           C  
ATOM     74  O   SER L  10      44.364  15.954  46.618  1.00 39.42           O  
ATOM     75  N   VAL L  11      43.123  14.117  47.027  1.00 37.95           N  
ATOM     76  CA  VAL L  11      42.928  14.524  48.393  1.00 39.47           C  
ATOM     77  CB  VAL L  11      41.500  14.897  48.687  1.00 40.11           C  
ATOM     78  CG1 VAL L  11      41.388  15.277  50.168  1.00 39.38           C  
ATOM     79  CG2 VAL L  11      41.047  16.007  47.726  1.00 39.10           C  
ATOM     80  C   VAL L  11      43.253  13.372  49.290  1.00 40.28           C  
ATOM     81  O   VAL L  11      42.849  12.240  49.029  1.00 39.23           O  
ATOM     82  N   THR L  12      43.984  13.632  50.393  1.00 41.28           N  
ATOM     83  CA  THR L  12      44.291  12.554  51.288  1.00 42.82           C  
ATOM     84  CB  THR L  12      45.482  12.817  52.171  1.00 43.11           C  
ATOM     85  OG1 THR L  12      45.947  11.607  52.745  1.00 29.59           O  
ATOM     86  CG2 THR L  12      45.083  13.802  53.274  1.00 30.90           C  
ATOM     87  C   THR L  12      43.068  12.351  52.124  1.00 42.81           C  
ATOM     88  O   THR L  12      42.292  13.282  52.335  1.00 43.19           O  
ATOM     89  N   PRO L  13      42.859  11.160  52.609  1.00 43.75           N  
ATOM     90  CA  PRO L  13      41.654  10.910  53.341  1.00 43.70           C  
ATOM     91  CD  PRO L  13      43.350   9.962  51.945  1.00 37.01           C  
ATOM     92  CB  PRO L  13      41.602   9.399  53.551  1.00 42.64           C  
ATOM     93  CG  PRO L  13      42.357   8.847  52.324  1.00 44.17           C  
ATOM     94  C   PRO L  13      41.567  11.716  54.591  1.00 45.79           C  
ATOM     95  O   PRO L  13      42.554  11.800  55.319  1.00 47.20           O  
ATOM     96  N   GLY L  14      40.387  12.314  54.848  1.00 46.00           N  
ATOM     97  CA  GLY L  14      40.173  13.057  56.053  1.00 46.07           C  
ATOM     98  C   GLY L  14      40.462  14.510  55.825  1.00 46.74           C  
ATOM     99  O   GLY L  14      40.060  15.349  56.630  1.00 48.36           O  
ATOM    100  N   GLU L  15      41.159  14.858  54.726  1.00 46.14           N  
ATOM    101  CA  GLU L  15      41.477  16.244  54.514  1.00 47.27           C  
ATOM    102  CB  GLU L  15      42.784  16.499  53.749  1.00 49.16           C  
ATOM    103  CG  GLU L  15      44.031  16.217  54.591  1.00 53.84           C  
ATOM    104  CD  GLU L  15      44.191  17.318  55.634  1.00 51.80           C  
ATOM    105  OE1 GLU L  15      43.204  18.053  55.897  1.00 54.19           O  
ATOM    106  OE2 GLU L  15      45.319  17.433  56.188  1.00 57.72           O1-
ATOM    107  C   GLU L  15      40.358  16.922  53.793  1.00 46.13           C  
ATOM    108  O   GLU L  15      39.476  16.279  53.226  1.00 45.03           O  
ATOM    109  N   SER L  16      40.356  18.268  53.851  1.00 46.05           N  
ATOM    110  CA  SER L  16      39.330  19.050  53.226  1.00 45.48           C  
ATOM    111  CB  SER L  16      39.155  20.441  53.859  1.00 47.65           C  
ATOM    112  OG  SER L  16      40.332  21.212  53.668  1.00  0.00           O  
ATOM    113  C   SER L  16      39.670  19.259  51.783  1.00 45.75           C  
ATOM    114  O   SER L  16      40.837  19.237  51.396  1.00 47.16           O  
ATOM    115  N   ALA L  17      38.632  19.466  50.946  1.00 43.79           N  
ATOM    116  CA  ALA L  17      38.845  19.719  49.549  1.00 42.48           C  
ATOM    117  CB  ALA L  17      38.448  18.544  48.638  1.00 41.18           C  
ATOM    118  C   ALA L  17      37.975  20.877  49.170  1.00 42.83           C  
ATOM    119  O   ALA L  17      36.879  21.046  49.704  1.00 44.63           O  
ATOM    120  N   SER L  18      38.456  21.729  48.245  1.00 42.98           N  
ATOM    121  CA  SER L  18      37.648  22.839  47.833  1.00 43.86           C  
ATOM    122  CB  SER L  18      38.125  24.201  48.370  1.00 45.19           C  
ATOM    123  OG  SER L  18      39.405  24.525  47.849  1.00 49.37           O  
ATOM    124  C   SER L  18      37.669  22.893  46.340  1.00 44.18           C  
ATOM    125  O   SER L  18      38.702  22.671  45.709  1.00 45.40           O  
ATOM    126  N   ILE L  19      36.501  23.188  45.735  1.00 42.05           N  
ATOM    127  CA  ILE L  19      36.400  23.249  44.307  1.00 40.40           C  
ATOM    128  CB  ILE L  19      35.461  22.220  43.753  1.00 38.20           C  
ATOM    129  CG1 ILE L  19      35.934  20.813  44.154  1.00 36.84           C  
ATOM    130  CG2 ILE L  19      35.372  22.426  42.232  1.00 39.44           C  
ATOM    131  CD1 ILE L  19      34.890  19.725  43.918  1.00 35.76           C  
ATOM    132  C   ILE L  19      35.854  24.601  43.963  1.00 41.04           C  
ATOM    133  O   ILE L  19      34.955  25.105  44.631  1.00 40.97           O  
ATOM    134  N   SER L  20      36.391  25.227  42.897  1.00 41.46           N  
ATOM    135  CA  SER L  20      35.964  26.557  42.559  1.00 43.43           C  
ATOM    136  CB  SER L  20      37.145  27.525  42.358  1.00 44.53           C  
ATOM    137  OG  SER L  20      36.676  28.821  42.020  1.00 48.05           O  
ATOM    138  C   SER L  20      35.206  26.511  41.268  1.00 43.27           C  
ATOM    139  O   SER L  20      35.519  25.730  40.373  1.00 43.00           O  
ATOM    140  N   CYS L  21      34.152  27.348  41.167  1.00 43.19           N  
ATOM    141  CA  CYS L  21      33.365  27.455  39.967  1.00 42.36           C  
ATOM    142  CB  CYS L  21      31.978  26.771  40.084  1.00 41.18           C  
ATOM    143  SG  CYS L  21      30.957  26.895  38.578  1.00 42.98           S  
ATOM    144  C   CYS L  21      33.163  28.921  39.707  1.00 42.77           C  
ATOM    145  O   CYS L  21      32.619  29.638  40.548  1.00 44.20           O  
ATOM    146  N   LYS L  22      33.617  29.410  38.528  1.00 42.31           N  
ATOM    147  CA  LYS L  22      33.458  30.803  38.204  1.00 44.34           C  
ATOM    148  CB  LYS L  22      34.765  31.544  37.877  1.00 46.41           C  
ATOM    149  CG  LYS L  22      35.707  31.690  39.070  1.00 56.82           C  
ATOM    150  CD  LYS L  22      37.064  32.287  38.697  1.00 60.08           C  
ATOM    151  CE  LYS L  22      38.014  32.427  39.886  1.00 37.46           C  
ATOM    152  NZ  LYS L  22      39.271  33.076  39.453  1.00 38.86           N1+
ATOM    153  C   LYS L  22      32.605  30.899  36.980  1.00 44.97           C  
ATOM    154  O   LYS L  22      32.699  30.074  36.075  1.00 43.06           O  
ATOM    155  N   SER L  23      31.744  31.932  36.925  1.00 44.32           N  
ATOM    156  CA  SER L  23      30.869  32.095  35.803  1.00 43.93           C  
ATOM    157  CB  SER L  23      29.391  32.183  36.220  1.00 43.99           C  
ATOM    158  OG  SER L  23      29.214  33.233  37.159  1.00 49.12           O  
ATOM    159  C   SER L  23      31.243  33.354  35.089  1.00 44.89           C  
ATOM    160  O   SER L  23      31.781  34.290  35.678  1.00 44.93           O  
ATOM    161  N   SER L  24      30.958  33.427  33.771  1.00 49.08           N  
ATOM    162  CA  SER L  24      31.261  34.579  32.955  1.00 48.94           C  
ATOM    163  CB  SER L  24      30.999  34.323  31.462  1.00 47.36           C  
ATOM    164  OG  SER L  24      31.315  35.484  30.708  1.00 46.74           O  
ATOM    165  C   SER L  24      30.402  35.743  33.358  1.00 51.07           C  
ATOM    166  O   SER L  24      30.832  36.892  33.249  1.00 52.57           O  
ATOM    167  N   HIS L  25      29.157  35.484  33.818  1.00 50.85           N  
ATOM    168  CA  HIS L  25      28.252  36.544  34.195  1.00 51.48           C  
ATOM    169  ND1 HIS L  25      27.622  36.035  30.887  1.00 43.05           N  
ATOM    170  CG  HIS L  25      27.386  36.990  31.848  1.00 51.82           C  
ATOM    171  CB  HIS L  25      27.033  36.674  33.269  1.00 51.47           C  
ATOM    172  NE2 HIS L  25      27.859  38.009  29.891  1.00 54.30           N  
ATOM    173  CD2 HIS L  25      27.535  38.191  31.225  1.00 44.85           C  
ATOM    174  CE1 HIS L  25      27.901  36.698  29.736  1.00 45.26           C  
ATOM    175  C   HIS L  25      27.696  36.222  35.549  1.00 50.25           C  
ATOM    176  O   HIS L  25      27.745  35.077  35.998  1.00 48.79           O  
ATOM    177  N   SER L  26      27.134  37.241  36.233  1.00 51.59           N  
ATOM    178  CA  SER L  26      26.613  37.046  37.556  1.00 51.81           C  
ATOM    179  CB  SER L  26      26.245  38.346  38.294  1.00 53.30           C  
ATOM    180  OG  SER L  26      25.076  38.918  37.728  1.00 52.88           O  
ATOM    181  C   SER L  26      25.379  36.194  37.505  1.00 49.35           C  
ATOM    182  O   SER L  26      24.515  36.332  36.640  1.00 49.67           O  
ATOM    183  N   LEU L  27      25.332  35.228  38.434  1.00 47.69           N  
ATOM    184  CA  LEU L  27      24.273  34.292  38.652  1.00 45.52           C  
ATOM    185  CB  LEU L  27      24.758  32.994  39.309  1.00 44.31           C  
ATOM    186  CG  LEU L  27      25.760  32.263  38.394  1.00 44.31           C  
ATOM    187  CD1 LEU L  27      26.085  30.854  38.908  1.00 41.65           C  
ATOM    188  CD2 LEU L  27      25.288  32.275  36.931  1.00 44.07           C  
ATOM    189  C   LEU L  27      23.145  34.879  39.440  1.00 45.32           C  
ATOM    190  O   LEU L  27      22.080  34.272  39.526  1.00 42.07           O  
ATOM    191  N   ILE L  28      23.385  36.015  40.122  1.00 46.42           N  
ATOM    192  CA  ILE L  28      22.404  36.596  40.998  1.00 48.30           C  
ATOM    193  CB  ILE L  28      22.951  37.712  41.842  1.00 49.05           C  
ATOM    194  CG1 ILE L  28      21.917  38.136  42.900  1.00 56.37           C  
ATOM    195  CG2 ILE L  28      23.393  38.852  40.909  1.00 57.47           C  
ATOM    196  CD1 ILE L  28      22.483  39.075  43.963  1.00  0.00           C  
ATOM    197  C   ILE L  28      21.234  37.143  40.240  1.00 48.61           C  
ATOM    198  O   ILE L  28      21.368  37.923  39.300  1.00 50.56           O  
ATOM    199  N   HIS L  29      20.029  36.721  40.671  1.00 48.36           N  
ATOM    200  CA  HIS L  29      18.778  37.139  40.110  1.00 48.22           C  
ATOM    201  ND1 HIS L  29      15.269  36.839  40.183  1.00 43.96           N  
ATOM    202  CG  HIS L  29      16.399  36.360  39.561  1.00 44.06           C  
ATOM    203  CB  HIS L  29      17.688  36.064  40.267  1.00 45.44           C  
ATOM    204  NE2 HIS L  29      14.752  36.587  38.037  1.00 44.94           N  
ATOM    205  CD2 HIS L  29      16.066  36.212  38.250  1.00 45.72           C  
ATOM    206  CE1 HIS L  29      14.314  36.955  39.226  1.00 42.79           C  
ATOM    207  C   HIS L  29      18.342  38.386  40.823  1.00 51.33           C  
ATOM    208  O   HIS L  29      18.898  38.755  41.856  1.00 53.75           O  
ATOM    209  N   GLY L  30      17.323  39.072  40.269  1.00 51.86           N  
ATOM    210  CA  GLY L  30      16.820  40.305  40.812  1.00 53.08           C  
ATOM    211  C   GLY L  30      16.312  40.058  42.198  1.00 52.85           C  
ATOM    212  O   GLY L  30      16.410  40.925  43.066  1.00 53.93           O  
ATOM    213  N   ASP L  31      15.717  38.872  42.426  1.00 50.87           N  
ATOM    214  CA  ASP L  31      15.187  38.497  43.707  1.00 50.98           C  
ATOM    215  CB  ASP L  31      14.198  37.315  43.691  1.00 47.57           C  
ATOM    216  CG  ASP L  31      14.819  36.040  43.162  1.00 50.17           C  
ATOM    217  OD1 ASP L  31      16.041  36.020  42.858  1.00 53.58           O  
ATOM    218  OD2 ASP L  31      14.042  35.056  43.046  1.00 86.36           O1-
ATOM    219  C   ASP L  31      16.320  38.285  44.667  1.00 52.86           C  
ATOM    220  O   ASP L  31      16.111  38.128  45.869  1.00 53.43           O  
ATOM    221  N   ARG L  32      17.563  38.283  44.143  1.00 53.78           N  
ATOM    222  CA  ARG L  32      18.757  38.170  44.938  1.00 55.33           C  
ATOM    223  CB  ARG L  32      18.696  38.991  46.237  1.00  0.00           C  
ATOM    224  CG  ARG L  32      18.735  40.504  46.011  1.00  0.00           C  
ATOM    225  CD  ARG L  32      18.684  41.309  47.312  1.00  0.00           C  
ATOM    226  NE  ARG L  32      19.781  40.801  48.185  1.00  0.00           N  
ATOM    227  CZ  ARG L  32      20.261  41.569  49.207  1.00  0.00           C  
ATOM    228  NH1 ARG L  32      19.753  42.818  49.418  1.00  0.00           N1+
ATOM    229  NH2 ARG L  32      21.251  41.090  50.014  1.00  0.00           N  
ATOM    230  C   ARG L  32      19.107  36.760  45.313  1.00 53.40           C  
ATOM    231  O   ARG L  32      19.805  36.537  46.301  1.00 54.73           O  
ATOM    232  N   ASN L  33      18.677  35.756  44.532  1.00 50.57           N  
ATOM    233  CA  ASN L  33      19.137  34.433  44.833  1.00 49.23           C  
ATOM    234  CB  ASN L  33      18.009  33.399  44.946  1.00 47.56           C  
ATOM    235  CG  ASN L  33      17.149  33.488  43.703  1.00 56.19           C  
ATOM    236  OD1 ASN L  33      17.626  33.762  42.604  1.00 58.35           O  
ATOM    237  ND2 ASN L  33      15.821  33.281  43.898  1.00 55.54           N  
ATOM    238  C   ASN L  33      20.095  34.027  43.756  1.00 48.35           C  
ATOM    239  O   ASN L  33      20.044  34.537  42.639  1.00 50.70           O  
ATOM    240  N   ASN L  34      21.035  33.120  44.080  1.00 46.45           N  
ATOM    241  CA  ASN L  34      21.987  32.691  43.098  1.00 44.95           C  
ATOM    242  CB  ASN L  34      23.420  32.558  43.647  1.00 44.92           C  
ATOM    243  CG  ASN L  34      23.995  33.955  43.863  1.00 24.26           C  
ATOM    244  OD1 ASN L  34      24.138  34.734  42.922  1.00 23.48           O  
ATOM    245  ND2 ASN L  34      24.337  34.283  45.137  1.00 25.46           N  
ATOM    246  C   ASN L  34      21.553  31.337  42.636  1.00 42.54           C  
ATOM    247  O   ASN L  34      21.423  30.415  43.440  1.00 41.78           O  
ATOM    248  N   TYR L  35      21.332  31.171  41.315  1.00 41.26           N  
ATOM    249  CA  TYR L  35      20.882  29.888  40.855  1.00 38.44           C  
ATOM    250  CB  TYR L  35      19.930  29.941  39.648  1.00 37.73           C  
ATOM    251  CG  TYR L  35      18.713  30.720  40.018  1.00 37.13           C  
ATOM    252  CD1 TYR L  35      17.756  30.179  40.843  1.00 37.76           C  
ATOM    253  CD2 TYR L  35      18.540  32.004  39.558  1.00 37.41           C  
ATOM    254  CE1 TYR L  35      16.634  30.893  41.186  1.00 38.32           C  
ATOM    255  CE2 TYR L  35      17.418  32.722  39.898  1.00 38.43           C  
ATOM    256  CZ  TYR L  35      16.458  32.164  40.708  1.00 39.66           C  
ATOM    257  OH  TYR L  35      15.304  32.895  41.063  1.00 41.48           O  
ATOM    258  C   TYR L  35      22.086  29.136  40.397  1.00 37.51           C  
ATOM    259  O   TYR L  35      22.439  29.135  39.218  1.00 36.48           O  
ATOM    260  N   LEU L  36      22.732  28.451  41.354  1.00 33.71           N  
ATOM    261  CA  LEU L  36      23.934  27.709  41.107  1.00 32.81           C  
ATOM    262  CB  LEU L  36      25.181  28.494  41.570  1.00 31.75           C  
ATOM    263  CG  LEU L  36      26.546  27.806  41.374  1.00 32.70           C  
ATOM    264  CD1 LEU L  36      26.753  26.684  42.390  1.00 30.03           C  
ATOM    265  CD2 LEU L  36      26.756  27.331  39.931  1.00 30.05           C  
ATOM    266  C   LEU L  36      23.835  26.416  41.866  1.00 32.03           C  
ATOM    267  O   LEU L  36      23.591  26.420  43.072  1.00 31.27           O  
ATOM    268  N   ALA L  37      24.026  25.266  41.176  1.00 31.09           N  
ATOM    269  CA  ALA L  37      23.907  23.985  41.836  1.00 30.34           C  
ATOM    270  CB  ALA L  37      22.767  23.096  41.328  1.00 31.09           C  
ATOM    271  C   ALA L  37      25.155  23.172  41.651  1.00 29.17           C  
ATOM    272  O   ALA L  37      25.963  23.420  40.759  1.00 28.48           O  
ATOM    273  N   TRP L  38      25.352  22.174  42.541  1.00 29.34           N  
ATOM    274  CA  TRP L  38      26.487  21.296  42.462  1.00 28.65           C  
ATOM    275  CB  TRP L  38      27.397  21.392  43.698  1.00 29.86           C  
ATOM    276  CG  TRP L  38      28.098  22.723  43.841  1.00 32.11           C  
ATOM    277  CD2 TRP L  38      29.356  23.034  43.222  1.00 32.40           C  
ATOM    278  CD1 TRP L  38      27.719  23.839  44.527  1.00 32.81           C  
ATOM    279  NE1 TRP L  38      28.664  24.826  44.377  1.00 33.30           N  
ATOM    280  CE2 TRP L  38      29.677  24.343  43.575  1.00 32.97           C  
ATOM    281  CE3 TRP L  38      30.176  22.285  42.427  1.00 30.31           C  
ATOM    282  CZ2 TRP L  38      30.829  24.929  43.133  1.00 33.11           C  
ATOM    283  CZ3 TRP L  38      31.335  22.881  41.983  1.00 32.02           C  
ATOM    284  CH2 TRP L  38      31.655  24.177  42.329  1.00 32.60           C  
ATOM    285  C   TRP L  38      25.995  19.874  42.377  1.00 28.36           C  
ATOM    286  O   TRP L  38      25.101  19.469  43.121  1.00 28.04           O  
ATOM    287  N   TYR L  39      26.597  19.073  41.468  1.00 27.72           N  
ATOM    288  CA  TYR L  39      26.197  17.702  41.267  1.00 28.18           C  
ATOM    289  CB  TYR L  39      25.660  17.403  39.863  1.00 27.39           C  
ATOM    290  CG  TYR L  39      24.405  18.159  39.644  1.00 26.97           C  
ATOM    291  CD1 TYR L  39      24.442  19.463  39.213  1.00 27.09           C  
ATOM    292  CD2 TYR L  39      23.194  17.553  39.867  1.00 27.90           C  
ATOM    293  CE1 TYR L  39      23.273  20.153  39.002  1.00 28.11           C  
ATOM    294  CE2 TYR L  39      22.024  18.239  39.657  1.00 27.50           C  
ATOM    295  CZ  TYR L  39      22.065  19.539  39.224  1.00 27.48           C  
ATOM    296  OH  TYR L  39      20.864  20.241  39.003  1.00 30.29           O  
ATOM    297  C   TYR L  39      27.399  16.819  41.380  1.00 28.98           C  
ATOM    298  O   TYR L  39      28.527  17.243  41.131  1.00 29.75           O  
ATOM    299  N   VAL L  40      27.177  15.546  41.777  1.00 28.36           N  
ATOM    300  CA  VAL L  40      28.266  14.615  41.855  1.00 29.84           C  
ATOM    301  CB  VAL L  40      28.495  14.065  43.229  1.00 29.55           C  
ATOM    302  CG1 VAL L  40      29.618  13.018  43.155  1.00  0.00           C  
ATOM    303  CG2 VAL L  40      28.791  15.232  44.172  1.00  0.00           C  
ATOM    304  C   VAL L  40      27.936  13.432  41.002  1.00 29.42           C  
ATOM    305  O   VAL L  40      26.839  12.884  41.075  1.00 29.44           O  
ATOM    306  N   GLN L  41      28.892  13.009  40.153  1.00 30.32           N  
ATOM    307  CA  GLN L  41      28.648  11.831  39.374  1.00 29.58           C  
ATOM    308  CB  GLN L  41      28.722  12.055  37.856  1.00 29.14           C  
ATOM    309  CG  GLN L  41      28.411  10.795  37.046  1.00 27.51           C  
ATOM    310  CD  GLN L  41      28.494  11.144  35.567  1.00 30.68           C  
ATOM    311  OE1 GLN L  41      29.008  12.195  35.188  1.00 30.75           O  
ATOM    312  NE2 GLN L  41      27.967  10.235  34.703  1.00 29.26           N  
ATOM    313  C   GLN L  41      29.699  10.829  39.741  1.00 31.17           C  
ATOM    314  O   GLN L  41      30.886  11.042  39.500  1.00 31.80           O  
ATOM    315  N   LYS L  42      29.259   9.704  40.341  1.00 33.01           N  
ATOM    316  CA  LYS L  42      30.106   8.624  40.768  1.00 35.79           C  
ATOM    317  CB  LYS L  42      29.394   7.665  41.742  1.00 35.08           C  
ATOM    318  CG  LYS L  42      28.727   8.314  42.961  1.00 35.68           C  
ATOM    319  CD  LYS L  42      29.673   8.966  43.970  1.00 37.90           C  
ATOM    320  CE  LYS L  42      28.934   9.587  45.160  1.00 43.26           C  
ATOM    321  NZ  LYS L  42      29.898  10.204  46.097  1.00 47.99           N1+
ATOM    322  C   LYS L  42      30.389   7.810  39.543  1.00 37.64           C  
ATOM    323  O   LYS L  42      29.625   7.849  38.580  1.00 37.41           O  
ATOM    324  N   PRO L  43      31.455   7.062  39.534  1.00 40.06           N  
ATOM    325  CA  PRO L  43      31.738   6.305  38.354  1.00 41.63           C  
ATOM    326  CD  PRO L  43      32.666   7.432  40.249  1.00 41.45           C  
ATOM    327  CB  PRO L  43      33.150   5.756  38.546  1.00 42.48           C  
ATOM    328  CG  PRO L  43      33.822   6.819  39.438  1.00 42.19           C  
ATOM    329  C   PRO L  43      30.684   5.281  38.100  1.00 42.48           C  
ATOM    330  O   PRO L  43      30.311   4.557  39.022  1.00 43.91           O  
ATOM    331  N   GLY L  44      30.194   5.218  36.848  1.00 41.51           N  
ATOM    332  CA  GLY L  44      29.240   4.228  36.447  1.00 42.31           C  
ATOM    333  C   GLY L  44      27.847   4.604  36.858  1.00 42.20           C  
ATOM    334  O   GLY L  44      26.936   3.789  36.721  1.00 42.60           O  
ATOM    335  N   ARG L  45      27.613   5.837  37.358  1.00 39.98           N  
ATOM    336  CA  ARG L  45      26.267   6.118  37.779  1.00 38.37           C  
ATOM    337  CB  ARG L  45      26.075   6.086  39.308  1.00 40.76           C  
ATOM    338  CG  ARG L  45      26.428   4.721  39.911  1.00 45.09           C  
ATOM    339  CD  ARG L  45      25.898   4.480  41.326  1.00 48.47           C  
ATOM    340  NE  ARG L  45      26.335   5.618  42.179  1.00  0.00           N  
ATOM    341  CZ  ARG L  45      25.511   6.697  42.320  1.00  0.00           C  
ATOM    342  NH1 ARG L  45      24.295   6.702  41.699  1.00  0.00           N1+
ATOM    343  NH2 ARG L  45      25.896   7.758  43.086  1.00  0.00           N  
ATOM    344  C   ARG L  45      25.832   7.463  37.274  1.00 35.70           C  
ATOM    345  O   ARG L  45      26.618   8.221  36.709  1.00 34.83           O  
ATOM    346  N   SER L  46      24.525   7.766  37.431  1.00 33.49           N  
ATOM    347  CA  SER L  46      23.973   9.030  37.025  1.00 31.82           C  
ATOM    348  CB  SER L  46      22.444   8.983  36.849  1.00 32.58           C  
ATOM    349  OG  SER L  46      21.834   8.406  37.994  1.00 45.32           O  
ATOM    350  C   SER L  46      24.349  10.072  38.047  1.00 31.13           C  
ATOM    351  O   SER L  46      24.726   9.750  39.172  1.00 32.07           O  
ATOM    352  N   PRO L  47      24.285  11.329  37.667  1.00 31.53           N  
ATOM    353  CA  PRO L  47      24.642  12.391  38.576  1.00 29.72           C  
ATOM    354  CD  PRO L  47      24.549  11.692  36.282  1.00 28.83           C  
ATOM    355  CB  PRO L  47      24.810  13.639  37.713  1.00 29.13           C  
ATOM    356  CG  PRO L  47      25.212  13.079  36.336  1.00 28.29           C  
ATOM    357  C   PRO L  47      23.639  12.549  39.680  1.00 29.25           C  
ATOM    358  O   PRO L  47      22.466  12.242  39.466  1.00 29.63           O  
ATOM    359  N   GLN L  48      24.085  13.017  40.868  1.00 29.33           N  
ATOM    360  CA  GLN L  48      23.220  13.209  42.003  1.00 29.90           C  
ATOM    361  CB  GLN L  48      23.630  12.362  43.218  1.00 33.40           C  
ATOM    362  CG  GLN L  48      24.992  12.773  43.781  1.00 40.09           C  
ATOM    363  CD  GLN L  48      25.325  11.868  44.960  1.00 45.30           C  
ATOM    364  OE1 GLN L  48      25.419  12.316  46.101  1.00 34.27           O  
ATOM    365  NE2 GLN L  48      25.513  10.552  44.671  1.00 28.65           N  
ATOM    366  C   GLN L  48      23.356  14.646  42.433  1.00 28.65           C  
ATOM    367  O   GLN L  48      24.442  15.215  42.363  1.00 27.82           O  
ATOM    368  N   LEU L  49      22.249  15.265  42.901  1.00 27.69           N  
ATOM    369  CA  LEU L  49      22.255  16.654  43.296  1.00 28.76           C  
ATOM    370  CB  LEU L  49      20.847  17.289  43.255  1.00 28.60           C  
ATOM    371  CG  LEU L  49      20.792  18.773  43.678  1.00 28.00           C  
ATOM    372  CD1 LEU L  49      21.600  19.661  42.724  1.00 29.01           C  
ATOM    373  CD2 LEU L  49      19.339  19.256  43.840  1.00 30.49           C  
ATOM    374  C   LEU L  49      22.767  16.821  44.702  1.00 29.12           C  
ATOM    375  O   LEU L  49      22.260  16.183  45.624  1.00 29.49           O  
ATOM    376  N   LEU L  50      23.890  17.567  44.880  1.00 27.34           N  
ATOM    377  CA  LEU L  50      24.402  17.921  46.185  1.00 29.47           C  
ATOM    378  CB  LEU L  50      25.918  18.129  46.222  1.00 30.76           C  
ATOM    379  CG  LEU L  50      26.751  16.865  45.977  1.00 32.71           C  
ATOM    380  CD1 LEU L  50      28.217  17.146  46.324  1.00 33.61           C  
ATOM    381  CD2 LEU L  50      26.193  15.640  46.717  1.00 32.26           C  
ATOM    382  C   LEU L  50      23.820  19.180  46.792  1.00 30.97           C  
ATOM    383  O   LEU L  50      23.335  19.165  47.922  1.00 32.84           O  
ATOM    384  N   ILE L  51      23.870  20.322  46.054  1.00 30.35           N  
ATOM    385  CA  ILE L  51      23.461  21.592  46.620  1.00 30.40           C  
ATOM    386  CB  ILE L  51      24.633  22.403  47.093  1.00 31.32           C  
ATOM    387  CG1 ILE L  51      25.334  21.652  48.238  1.00 32.09           C  
ATOM    388  CG2 ILE L  51      24.151  23.811  47.476  1.00 32.61           C  
ATOM    389  CD1 ILE L  51      26.673  22.252  48.647  1.00 33.26           C  
ATOM    390  C   ILE L  51      22.697  22.425  45.587  1.00 30.98           C  
ATOM    391  O   ILE L  51      23.038  22.341  44.410  1.00 30.78           O  
ATOM    392  N   TYR L  52      21.645  23.218  46.002  1.00 31.02           N  
ATOM    393  CA  TYR L  52      20.915  24.217  45.178  1.00 32.74           C  
ATOM    394  CB  TYR L  52      19.307  24.185  44.878  1.00 33.85           C  
ATOM    395  CG  TYR L  52      18.398  25.485  44.529  1.00 36.80           C  
ATOM    396  CD1 TYR L  52      18.558  26.479  43.532  1.00 40.43           C  
ATOM    397  CD2 TYR L  52      17.217  25.724  45.225  1.00 36.94           C  
ATOM    398  CE1 TYR L  52      17.716  27.564  43.258  1.00 36.75           C  
ATOM    399  CE2 TYR L  52      16.354  26.802  44.981  1.00 41.47           C  
ATOM    400  CZ  TYR L  52      16.578  27.752  43.995  1.00 41.22           C  
ATOM    401  OH  TYR L  52      15.711  28.848  43.748  1.00 42.34           O  
ATOM    402  C   TYR L  52      21.050  25.539  45.829  1.00 33.98           C  
ATOM    403  O   TYR L  52      21.279  25.642  47.032  1.00 33.04           O  
ATOM    404  N   LEU L  53      20.904  26.630  45.052  1.00 32.55           N  
ATOM    405  CA  LEU L  53      20.903  27.954  45.608  1.00 32.55           C  
ATOM    406  CB  LEU L  53      19.879  28.179  46.735  1.00 23.85           C  
ATOM    407  CG  LEU L  53      18.452  28.443  46.240  1.00 25.45           C  
ATOM    408  CD1 LEU L  53      17.486  28.654  47.417  1.00 27.69           C  
ATOM    409  CD2 LEU L  53      18.438  29.637  45.271  1.00 24.01           C  
ATOM    410  C   LEU L  53      22.231  28.269  46.167  1.00 31.45           C  
ATOM    411  O   LEU L  53      22.362  29.081  47.078  1.00 32.01           O  
ATOM    412  N   ALA L  54      23.247  27.598  45.626  1.00 32.06           N  
ATOM    413  CA  ALA L  54      24.608  27.865  45.950  1.00 32.43           C  
ATOM    414  CB  ALA L  54      24.963  29.359  45.850  1.00 31.56           C  
ATOM    415  C   ALA L  54      24.947  27.404  47.332  1.00 32.17           C  
ATOM    416  O   ALA L  54      26.103  27.060  47.562  1.00 32.33           O  
ATOM    417  N   SER L  55      23.973  27.287  48.266  1.00 33.95           N  
ATOM    418  CA  SER L  55      24.413  26.949  49.597  1.00 35.37           C  
ATOM    419  CB  SER L  55      24.564  28.188  50.495  1.00 36.80           C  
ATOM    420  OG  SER L  55      23.301  28.806  50.693  1.00 36.58           O  
ATOM    421  C   SER L  55      23.462  26.024  50.312  1.00 35.82           C  
ATOM    422  O   SER L  55      23.667  25.744  51.491  1.00 36.52           O  
ATOM    423  N   SER L  56      22.431  25.478  49.638  1.00 35.29           N  
ATOM    424  CA  SER L  56      21.473  24.622  50.285  1.00 35.64           C  
ATOM    425  CB  SER L  56      20.040  24.879  49.769  1.00 37.49           C  
ATOM    426  OG  SER L  56      19.626  26.188  50.128  1.00  0.00           O  
ATOM    427  C   SER L  56      21.807  23.199  49.957  1.00 34.44           C  
ATOM    428  O   SER L  56      21.938  22.837  48.790  1.00 33.46           O  
ATOM    429  N   ARG L  57      21.946  22.349  50.997  1.00 32.97           N  
ATOM    430  CA  ARG L  57      22.250  20.963  50.778  1.00 33.91           C  
ATOM    431  CB  ARG L  57      22.756  20.231  52.032  1.00 34.78           C  
ATOM    432  CG  ARG L  57      23.964  20.878  52.710  1.00 38.07           C  
ATOM    433  CD  ARG L  57      24.372  20.152  53.992  1.00 41.63           C  
ATOM    434  NE  ARG L  57      25.202  21.084  54.806  1.00 46.27           N  
ATOM    435  CZ  ARG L  57      25.153  21.016  56.168  1.00 48.68           C  
ATOM    436  NH1 ARG L  57      24.352  20.088  56.774  1.00 48.06           N1+
ATOM    437  NH2 ARG L  57      25.896  21.874  56.926  1.00 49.21           N  
ATOM    438  C   ARG L  57      20.970  20.285  50.408  1.00 33.38           C  
ATOM    439  O   ARG L  57      19.906  20.618  50.927  1.00 35.30           O  
ATOM    440  N   ALA L  58      21.041  19.314  49.479  1.00 32.99           N  
ATOM    441  CA  ALA L  58      19.867  18.577  49.120  1.00 35.81           C  
ATOM    442  CB  ALA L  58      19.960  17.897  47.742  1.00 33.85           C  
ATOM    443  C   ALA L  58      19.649  17.553  50.185  1.00 38.82           C  
ATOM    444  O   ALA L  58      20.564  17.236  50.940  1.00 39.63           O  
ATOM    445  N   SER L  59      18.419  17.019  50.290  1.00 40.23           N  
ATOM    446  CA  SER L  59      18.142  16.097  51.355  0.90 42.03           C  
ATOM    447  CB  SER L  59      16.677  15.630  51.395  0.90 44.36           C  
ATOM    448  OG  SER L  59      16.373  14.895  50.219  0.90 47.61           O  
ATOM    449  C   SER L  59      18.996  14.877  51.210  1.00 42.07           C  
ATOM    450  O   SER L  59      19.173  14.344  50.116  1.00 43.34           O  
ATOM    451  N   GLY L  60      19.552  14.406  52.346  1.00 41.36           N  
ATOM    452  CA  GLY L  60      20.342  13.208  52.371  1.00 40.45           C  
ATOM    453  C   GLY L  60      21.793  13.529  52.176  1.00 39.68           C  
ATOM    454  O   GLY L  60      22.639  12.646  52.304  1.00 40.90           O  
ATOM    455  N   VAL L  61      22.127  14.794  51.861  1.00 38.89           N  
ATOM    456  CA  VAL L  61      23.507  15.141  51.647  1.00 39.44           C  
ATOM    457  CB  VAL L  61      23.663  16.404  50.844  1.00 38.15           C  
ATOM    458  CG1 VAL L  61      25.153  16.769  50.747  1.00 37.33           C  
ATOM    459  CG2 VAL L  61      22.989  16.192  49.477  1.00 36.44           C  
ATOM    460  C   VAL L  61      24.138  15.363  52.986  1.00 41.53           C  
ATOM    461  O   VAL L  61      23.564  16.031  53.845  1.00 42.57           O  
ATOM    462  N   PRO L  62      25.321  14.834  53.181  1.00 44.01           N  
ATOM    463  CA  PRO L  62      25.984  14.977  54.451  1.00 44.82           C  
ATOM    464  CD  PRO L  62      25.727  13.621  52.489  1.00 43.66           C  
ATOM    465  CB  PRO L  62      27.147  13.987  54.428  1.00 45.72           C  
ATOM    466  CG  PRO L  62      26.677  12.892  53.455  1.00 44.00           C  
ATOM    467  C   PRO L  62      26.413  16.394  54.679  1.00 45.15           C  
ATOM    468  O   PRO L  62      26.660  17.114  53.715  1.00 44.87           O  
ATOM    469  N   ASP L  63      26.536  16.793  55.959  1.00 46.30           N  
ATOM    470  CA  ASP L  63      26.879  18.126  56.373  1.00 46.44           C  
ATOM    471  CB  ASP L  63      26.794  18.330  57.897  1.00 50.16           C  
ATOM    472  CG  ASP L  63      27.781  17.395  58.576  1.00 62.99           C  
ATOM    473  OD1 ASP L  63      28.278  16.461  57.891  1.00 63.73           O  
ATOM    474  OD2 ASP L  63      28.049  17.595  59.791  1.00 67.31           O1-
ATOM    475  C   ASP L  63      28.270  18.449  55.921  1.00 45.49           C  
ATOM    476  O   ASP L  63      28.668  19.611  55.899  1.00 45.53           O  
ATOM    477  N   ARG L  64      29.047  17.411  55.569  1.00 45.63           N  
ATOM    478  CA  ARG L  64      30.417  17.536  55.156  1.00 44.84           C  
ATOM    479  CB  ARG L  64      31.017  16.196  54.697  1.00 44.90           C  
ATOM    480  CG  ARG L  64      31.008  15.109  55.770  1.00 47.89           C  
ATOM    481  CD  ARG L  64      31.639  13.790  55.319  1.00 46.29           C  
ATOM    482  NE  ARG L  64      30.742  13.157  54.311  1.00 45.97           N  
ATOM    483  CZ  ARG L  64      31.279  12.368  53.337  1.00 46.10           C  
ATOM    484  NH1 ARG L  64      32.632  12.220  53.269  1.00 43.83           N1+
ATOM    485  NH2 ARG L  64      30.480  11.724  52.435  1.00 46.51           N  
ATOM    486  C   ARG L  64      30.493  18.433  53.958  1.00 43.19           C  
ATOM    487  O   ARG L  64      31.490  19.133  53.776  1.00 43.94           O  
ATOM    488  N   PHE L  65      29.463  18.395  53.086  1.00 40.13           N  
ATOM    489  CA  PHE L  65      29.454  19.189  51.885  1.00 38.57           C  
ATOM    490  CB  PHE L  65      28.590  18.576  50.768  1.00 36.64           C  
ATOM    491  CG  PHE L  65      29.219  17.295  50.336  1.00 35.95           C  
ATOM    492  CD1 PHE L  65      30.152  17.278  49.326  1.00 34.42           C  
ATOM    493  CD2 PHE L  65      28.876  16.108  50.942  1.00 35.69           C  
ATOM    494  CE1 PHE L  65      30.734  16.098  48.927  1.00 34.75           C  
ATOM    495  CE2 PHE L  65      29.454  14.924  50.547  1.00 36.23           C  
ATOM    496  CZ  PHE L  65      30.385  14.918  49.537  1.00 34.29           C  
ATOM    497  C   PHE L  65      28.859  20.535  52.179  1.00 38.10           C  
ATOM    498  O   PHE L  65      27.807  20.634  52.809  1.00 39.29           O  
ATOM    499  N   SER L  66      29.529  21.616  51.718  1.00 36.88           N  
ATOM    500  CA  SER L  66      29.037  22.950  51.932  1.00 38.23           C  
ATOM    501  CB  SER L  66      29.783  23.716  53.039  1.00 39.16           C  
ATOM    502  OG  SER L  66      29.603  23.087  54.300  1.00 43.26           O  
ATOM    503  C   SER L  66      29.274  23.738  50.678  1.00 39.13           C  
ATOM    504  O   SER L  66      30.291  23.570  50.009  1.00 41.39           O  
ATOM    505  N   GLY L  67      28.337  24.649  50.342  1.00 38.27           N  
ATOM    506  CA  GLY L  67      28.508  25.453  49.164  1.00 36.79           C  
ATOM    507  C   GLY L  67      28.436  26.889  49.585  1.00 37.97           C  
ATOM    508  O   GLY L  67      27.717  27.231  50.522  1.00 38.83           O  
ATOM    509  N   SER L  68      29.187  27.768  48.885  1.00 38.49           N  
ATOM    510  CA  SER L  68      29.219  29.164  49.230  1.00 40.30           C  
ATOM    511  CB  SER L  68      30.361  29.521  50.197  1.00 42.33           C  
ATOM    512  OG  SER L  68      30.256  28.762  51.391  1.00 44.31           O  
ATOM    513  C   SER L  68      29.511  29.944  47.982  1.00 41.12           C  
ATOM    514  O   SER L  68      29.763  29.369  46.923  1.00 40.77           O  
ATOM    515  N   GLY L  69      29.493  31.294  48.089  1.00 41.02           N  
ATOM    516  CA  GLY L  69      29.828  32.135  46.971  1.00 40.02           C  
ATOM    517  C   GLY L  69      28.641  32.932  46.522  1.00 40.26           C  
ATOM    518  O   GLY L  69      27.503  32.682  46.917  1.00 40.35           O  
ATOM    519  N   SER L  70      28.912  33.970  45.702  1.00 41.57           N  
ATOM    520  CA  SER L  70      27.868  34.777  45.147  1.00 44.90           C  
ATOM    521  CB  SER L  70      27.382  35.905  46.071  1.00 47.18           C  
ATOM    522  OG  SER L  70      28.433  36.825  46.319  1.00 51.31           O  
ATOM    523  C   SER L  70      28.390  35.398  43.889  1.00 45.71           C  
ATOM    524  O   SER L  70      29.596  35.441  43.645  1.00 46.86           O  
ATOM    525  N   ASP L  71      27.469  35.888  43.039  1.00 43.67           N  
ATOM    526  CA  ASP L  71      27.864  36.555  41.836  1.00 42.78           C  
ATOM    527  CB  ASP L  71      28.817  37.733  42.109  1.00  0.00           C  
ATOM    528  CG  ASP L  71      28.043  38.763  42.924  1.00  0.00           C  
ATOM    529  OD1 ASP L  71      26.792  38.629  43.012  1.00  0.00           O  
ATOM    530  OD2 ASP L  71      28.692  39.688  43.483  1.00  0.00           O1-
ATOM    531  C   ASP L  71      28.534  35.589  40.909  1.00 42.80           C  
ATOM    532  O   ASP L  71      27.910  34.648  40.424  1.00 42.69           O  
ATOM    533  N   LYS L  72      29.785  35.916  40.528  1.00 42.97           N  
ATOM    534  CA  LYS L  72      30.616  35.143  39.644  1.00 42.72           C  
ATOM    535  CB  LYS L  72      31.704  35.991  38.958  1.00 43.41           C  
ATOM    536  CG  LYS L  72      32.745  36.584  39.911  1.00  0.00           C  
ATOM    537  CD  LYS L  72      33.995  37.098  39.190  1.00  0.00           C  
ATOM    538  CE  LYS L  72      34.983  37.841  40.092  1.00  0.00           C  
ATOM    539  NZ  LYS L  72      34.538  39.239  40.289  1.00  0.00           N1+
ATOM    540  C   LYS L  72      31.307  33.966  40.280  1.00 43.75           C  
ATOM    541  O   LYS L  72      31.489  32.946  39.617  1.00 44.51           O  
ATOM    542  N   ASP L  73      31.743  34.069  41.556  1.00 43.61           N  
ATOM    543  CA  ASP L  73      32.592  33.031  42.096  1.00 43.71           C  
ATOM    544  CB  ASP L  73      33.860  33.578  42.780  1.00 47.01           C  
ATOM    545  CG  ASP L  73      34.756  34.219  41.730  1.00 54.40           C  
ATOM    546  OD1 ASP L  73      34.412  34.146  40.520  1.00 57.03           O  
ATOM    547  OD2 ASP L  73      35.805  34.793  42.129  1.00 58.57           O1-
ATOM    548  C   ASP L  73      31.878  32.195  43.120  1.00 41.03           C  
ATOM    549  O   ASP L  73      31.205  32.719  44.006  1.00 40.74           O  
ATOM    550  N   PHE L  74      32.036  30.854  43.031  1.00 38.36           N  
ATOM    551  CA  PHE L  74      31.382  29.975  43.968  1.00 37.67           C  
ATOM    552  CB  PHE L  74      30.164  29.243  43.373  1.00 35.46           C  
ATOM    553  CG  PHE L  74      29.193  30.262  42.877  1.00 35.01           C  
ATOM    554  CD1 PHE L  74      28.285  30.851  43.722  1.00 33.43           C  
ATOM    555  CD2 PHE L  74      29.199  30.642  41.557  1.00 35.17           C  
ATOM    556  CE1 PHE L  74      27.393  31.791  43.259  1.00 33.81           C  
ATOM    557  CE2 PHE L  74      28.307  31.581  41.091  1.00 36.09           C  
ATOM    558  CZ  PHE L  74      27.400  32.162  41.940  1.00 35.03           C  
ATOM    559  C   PHE L  74      32.354  28.905  44.384  1.00 38.09           C  
ATOM    560  O   PHE L  74      33.310  28.615  43.666  1.00 39.12           O  
ATOM    561  N   THR L  75      32.137  28.294  45.575  1.00 36.75           N  
ATOM    562  CA  THR L  75      33.037  27.277  46.046  1.00 37.75           C  
ATOM    563  CB  THR L  75      33.974  27.775  47.108  1.00 39.98           C  
ATOM    564  OG1 THR L  75      34.724  28.876  46.622  1.00 44.40           O  
ATOM    565  CG2 THR L  75      34.920  26.633  47.516  1.00 39.63           C  
ATOM    566  C   THR L  75      32.258  26.157  46.673  1.00 37.48           C  
ATOM    567  O   THR L  75      31.242  26.373  47.333  1.00 38.28           O  
ATOM    568  N   LEU L  76      32.732  24.912  46.464  1.00 37.02           N  
ATOM    569  CA  LEU L  76      32.160  23.763  47.103  1.00 36.43           C  
ATOM    570  CB  LEU L  76      31.786  22.646  46.115  1.00 34.77           C  
ATOM    571  CG  LEU L  76      31.172  21.407  46.789  1.00 35.16           C  
ATOM    572  CD1 LEU L  76      29.821  21.745  47.441  1.00 35.03           C  
ATOM    573  CD2 LEU L  76      31.082  20.227  45.810  1.00 32.94           C  
ATOM    574  C   LEU L  76      33.243  23.219  47.978  1.00 36.84           C  
ATOM    575  O   LEU L  76      34.360  22.993  47.518  1.00 35.63           O  
ATOM    576  N   LYS L  77      32.954  23.009  49.281  1.00 37.38           N  
ATOM    577  CA  LYS L  77      33.976  22.490  50.144  1.00 39.73           C  
ATOM    578  CB  LYS L  77      34.307  23.391  51.343  1.00 42.41           C  
ATOM    579  CG  LYS L  77      35.022  24.679  50.943  1.00 46.86           C  
ATOM    580  CD  LYS L  77      35.139  25.690  52.082  1.00 51.70           C  
ATOM    581  CE  LYS L  77      35.910  26.951  51.695  1.00 53.86           C  
ATOM    582  NZ  LYS L  77      35.976  27.873  52.849  1.00 55.27           N1+
ATOM    583  C   LYS L  77      33.516  21.192  50.706  1.00 40.09           C  
ATOM    584  O   LYS L  77      32.351  21.028  51.067  1.00 39.31           O  
ATOM    585  N   ILE L  78      34.443  20.217  50.769  1.00 39.88           N  
ATOM    586  CA  ILE L  78      34.127  18.942  51.332  1.00 40.65           C  
ATOM    587  CB  ILE L  78      34.316  17.826  50.349  1.00 39.79           C  
ATOM    588  CG1 ILE L  78      33.471  18.093  49.094  1.00 40.44           C  
ATOM    589  CG2 ILE L  78      33.981  16.498  51.053  1.00 37.78           C  
ATOM    590  CD1 ILE L  78      33.879  17.246  47.891  1.00 41.35           C  
ATOM    591  C   ILE L  78      35.103  18.718  52.434  1.00 43.31           C  
ATOM    592  O   ILE L  78      36.304  18.598  52.198  1.00 43.57           O  
ATOM    593  N   SER L  79      34.614  18.678  53.684  1.00 45.70           N  
ATOM    594  CA  SER L  79      35.507  18.409  54.764  1.00 47.94           C  
ATOM    595  CB  SER L  79      35.052  19.040  56.088  1.00 48.96           C  
ATOM    596  OG  SER L  79      33.780  18.525  56.452  1.00 51.50           O  
ATOM    597  C   SER L  79      35.527  16.922  54.935  1.00 48.26           C  
ATOM    598  O   SER L  79      34.586  16.240  54.538  1.00 49.50           O  
ATOM    599  N   ARG L  80      36.614  16.379  55.518  1.00 49.22           N  
ATOM    600  CA  ARG L  80      36.708  14.976  55.818  1.00 50.11           C  
ATOM    601  CB  ARG L  80      35.843  14.578  57.029  1.00 52.70           C  
ATOM    602  CG  ARG L  80      36.423  15.027  58.373  1.00 58.24           C  
ATOM    603  CD  ARG L  80      35.436  14.946  59.540  1.00 65.03           C  
ATOM    604  NE  ARG L  80      34.582  16.166  59.488  1.00 68.89           N  
ATOM    605  CZ  ARG L  80      33.222  16.057  59.470  1.00 69.12           C  
ATOM    606  NH1 ARG L  80      32.640  14.822  59.456  1.00 69.68           N1+
ATOM    607  NH2 ARG L  80      32.446  17.179  59.446  1.00 69.56           N  
ATOM    608  C   ARG L  80      36.315  14.121  54.646  1.00 49.06           C  
ATOM    609  O   ARG L  80      35.317  13.406  54.710  1.00 49.07           O  
ATOM    610  N   VAL L  81      37.105  14.158  53.554  1.00 45.92           N  
ATOM    611  CA  VAL L  81      36.819  13.406  52.359  1.00 43.68           C  
ATOM    612  CB  VAL L  81      37.792  13.680  51.243  1.00 43.43           C  
ATOM    613  CG1 VAL L  81      37.477  12.754  50.056  1.00 41.23           C  
ATOM    614  CG2 VAL L  81      37.727  15.175  50.891  1.00 43.98           C  
ATOM    615  C   VAL L  81      36.881  11.936  52.652  1.00 43.92           C  
ATOM    616  O   VAL L  81      37.705  11.477  53.443  1.00 44.30           O  
ATOM    617  N   GLU L  82      35.978  11.166  52.000  1.00 43.70           N  
ATOM    618  CA  GLU L  82      35.886   9.742  52.168  1.00 45.03           C  
ATOM    619  CB  GLU L  82      34.535   9.277  52.744  1.00 46.60           C  
ATOM    620  CG  GLU L  82      34.277   9.789  54.161  1.00 49.38           C  
ATOM    621  CD  GLU L  82      32.923   9.282  54.645  1.00 52.41           C  
ATOM    622  OE1 GLU L  82      31.924   9.423  53.892  1.00 54.74           O  
ATOM    623  OE2 GLU L  82      32.873   8.747  55.783  1.00 51.84           O1-
ATOM    624  C   GLU L  82      36.002   9.113  50.812  1.00 43.21           C  
ATOM    625  O   GLU L  82      35.960   9.789  49.787  1.00 41.68           O  
ATOM    626  N   THR L  83      36.150   7.774  50.785  1.00 42.99           N  
ATOM    627  CA  THR L  83      36.316   7.022  49.573  1.00 42.73           C  
ATOM    628  CB  THR L  83      36.516   5.559  49.830  1.00 41.45           C  
ATOM    629  OG1 THR L  83      37.671   5.356  50.633  1.00  0.00           O  
ATOM    630  CG2 THR L  83      36.672   4.842  48.480  1.00  0.00           C  
ATOM    631  C   THR L  83      35.087   7.161  48.726  1.00 42.45           C  
ATOM    632  O   THR L  83      35.170   7.209  47.500  1.00 42.41           O  
ATOM    633  N   GLU L  84      33.909   7.231  49.369  1.00 42.75           N  
ATOM    634  CA  GLU L  84      32.640   7.293  48.701  0.90 42.56           C  
ATOM    635  CB  GLU L  84      31.463   7.444  49.670  0.90 45.09           C  
ATOM    636  CG  GLU L  84      31.278   6.302  50.661  0.90 49.91           C  
ATOM    637  CD  GLU L  84      30.231   6.800  51.643  1.00 67.73           C  
ATOM    638  OE1 GLU L  84      29.064   6.996  51.212  1.00 68.83           O  
ATOM    639  OE2 GLU L  84      30.587   7.009  52.833  1.00 70.03           O1-
ATOM    640  C   GLU L  84      32.581   8.535  47.872  1.00 39.66           C  
ATOM    641  O   GLU L  84      31.912   8.565  46.844  1.00 39.28           O  
ATOM    642  N   ASP L  85      33.266   9.594  48.331  1.00 38.91           N  
ATOM    643  CA  ASP L  85      33.248  10.915  47.768  1.00 37.89           C  
ATOM    644  CB  ASP L  85      33.981  11.939  48.651  1.00 38.15           C  
ATOM    645  CG  ASP L  85      33.150  12.138  49.911  1.00 39.84           C  
ATOM    646  OD1 ASP L  85      31.981  11.667  49.933  1.00 40.01           O  
ATOM    647  OD2 ASP L  85      33.671  12.766  50.870  1.00 41.18           O1-
ATOM    648  C   ASP L  85      33.851  10.987  46.390  1.00 36.68           C  
ATOM    649  O   ASP L  85      33.610  11.961  45.681  1.00 36.45           O  
ATOM    650  N   VAL L  86      34.692  10.018  45.976  1.00 36.16           N  
ATOM    651  CA  VAL L  86      35.339  10.135  44.692  1.00 35.05           C  
ATOM    652  CB  VAL L  86      36.337   9.050  44.393  1.00 36.09           C  
ATOM    653  CG1 VAL L  86      37.508   9.183  45.378  1.00 21.93           C  
ATOM    654  CG2 VAL L  86      35.636   7.682  44.444  1.00 26.01           C  
ATOM    655  C   VAL L  86      34.341  10.142  43.577  1.00 32.89           C  
ATOM    656  O   VAL L  86      33.302   9.486  43.644  1.00 32.16           O  
ATOM    657  N   GLY L  87      34.652  10.918  42.511  1.00 30.08           N  
ATOM    658  CA  GLY L  87      33.798  11.022  41.360  1.00 29.26           C  
ATOM    659  C   GLY L  87      34.050  12.357  40.723  1.00 29.41           C  
ATOM    660  O   GLY L  87      35.062  13.003  40.992  1.00 31.41           O  
ATOM    661  N   THR L  88      33.126  12.809  39.846  1.00 28.39           N  
ATOM    662  CA  THR L  88      33.303  14.079  39.197  1.00 27.96           C  
ATOM    663  CB  THR L  88      33.153  14.013  37.703  1.00 28.10           C  
ATOM    664  OG1 THR L  88      34.093  13.100  37.160  1.00 24.42           O  
ATOM    665  CG2 THR L  88      33.388  15.416  37.115  1.00 27.68           C  
ATOM    666  C   THR L  88      32.258  15.023  39.715  1.00 28.48           C  
ATOM    667  O   THR L  88      31.080  14.680  39.811  1.00 27.83           O  
ATOM    668  N   TYR L  89      32.674  16.262  40.051  1.00 28.90           N  
ATOM    669  CA  TYR L  89      31.769  17.242  40.588  1.00 29.66           C  
ATOM    670  CB  TYR L  89      32.321  17.988  41.818  1.00 29.49           C  
ATOM    671  CG  TYR L  89      32.438  17.036  42.961  1.00 29.83           C  
ATOM    672  CD1 TYR L  89      33.563  16.261  43.130  1.00 30.88           C  
ATOM    673  CD2 TYR L  89      31.420  16.922  43.876  1.00 29.57           C  
ATOM    674  CE1 TYR L  89      33.668  15.386  44.189  1.00 30.24           C  
ATOM    675  CE2 TYR L  89      31.520  16.050  44.935  1.00 30.33           C  
ATOM    676  CZ  TYR L  89      32.645  15.281  45.097  1.00 30.32           C  
ATOM    677  OH  TYR L  89      32.746  14.385  46.185  1.00 31.33           O  
ATOM    678  C   TYR L  89      31.531  18.286  39.539  1.00 31.63           C  
ATOM    679  O   TYR L  89      32.473  18.774  38.915  1.00 33.90           O  
ATOM    680  N   TYR L  90      30.246  18.645  39.311  1.00 31.57           N  
ATOM    681  CA  TYR L  90      29.927  19.632  38.315  1.00 31.04           C  
ATOM    682  CB  TYR L  90      29.021  19.128  37.175  1.00 29.53           C  
ATOM    683  CG  TYR L  90      29.613  17.961  36.457  1.00 28.83           C  
ATOM    684  CD1 TYR L  90      30.490  18.129  35.412  1.00 27.42           C  
ATOM    685  CD2 TYR L  90      29.275  16.683  36.830  1.00 28.26           C  
ATOM    686  CE1 TYR L  90      31.021  17.044  34.754  1.00 27.04           C  
ATOM    687  CE2 TYR L  90      29.802  15.593  36.174  1.00 26.76           C  
ATOM    688  CZ  TYR L  90      30.679  15.772  35.132  1.00 27.57           C  
ATOM    689  OH  TYR L  90      31.227  14.663  34.451  1.00 34.17           O  
ATOM    690  C   TYR L  90      29.109  20.722  38.951  1.00 30.99           C  
ATOM    691  O   TYR L  90      28.246  20.457  39.787  1.00 30.45           O  
ATOM    692  N   CYS L  91      29.375  21.991  38.568  1.00 30.52           N  
ATOM    693  CA  CYS L  91      28.555  23.098  38.986  1.00 30.61           C  
ATOM    694  CB  CYS L  91      29.345  24.386  39.344  1.00 31.53           C  
ATOM    695  SG  CYS L  91      30.481  24.977  38.048  1.00 36.91           S  
ATOM    696  C   CYS L  91      27.624  23.374  37.835  1.00 31.46           C  
ATOM    697  O   CYS L  91      27.931  23.005  36.701  1.00 30.09           O  
ATOM    698  N   MET L  92      26.440  23.983  38.101  1.00 31.11           N  
ATOM    699  CA  MET L  92      25.483  24.227  37.048  1.00 29.48           C  
ATOM    700  CB  MET L  92      24.404  23.132  36.956  1.00 27.19           C  
ATOM    701  CG  MET L  92      23.382  23.336  35.832  1.00 27.41           C  
ATOM    702  SD  MET L  92      22.119  22.028  35.721  1.00 25.41           S  
ATOM    703  CE  MET L  92      21.228  22.720  34.297  1.00 35.86           C  
ATOM    704  C   MET L  92      24.765  25.525  37.302  1.00 30.00           C  
ATOM    705  O   MET L  92      24.357  25.810  38.426  1.00 29.92           O  
ATOM    706  N   GLN L  93      24.564  26.344  36.244  1.00 28.74           N  
ATOM    707  CA  GLN L  93      23.895  27.609  36.416  1.00 29.43           C  
ATOM    708  CB  GLN L  93      24.680  28.803  35.835  1.00 29.38           C  
ATOM    709  CG  GLN L  93      24.849  28.786  34.314  1.00 26.29           C  
ATOM    710  CD  GLN L  93      23.636  29.461  33.695  1.00 28.47           C  
ATOM    711  OE1 GLN L  93      22.879  30.149  34.378  1.00 28.39           O  
ATOM    712  NE2 GLN L  93      23.450  29.270  32.362  1.00 26.52           N  
ATOM    713  C   GLN L  93      22.533  27.565  35.772  1.00 30.31           C  
ATOM    714  O   GLN L  93      22.370  27.155  34.625  1.00 29.15           O  
ATOM    715  N   GLY L  94      21.539  27.915  36.614  1.00 19.04           N  
ATOM    716  CA  GLY L  94      20.136  28.097  36.377  1.00 20.82           C  
ATOM    717  C   GLY L  94      19.758  29.446  35.824  1.00 21.73           C  
ATOM    718  O   GLY L  94      18.673  29.598  35.269  1.00 20.40           O  
ATOM    719  N   ARG L  95      20.555  30.501  36.077  1.00 22.04           N  
ATOM    720  CA  ARG L  95      20.081  31.825  35.760  1.00 22.57           C  
ATOM    721  CB  ARG L  95      20.974  32.953  36.300  1.00 27.28           C  
ATOM    722  CG  ARG L  95      20.388  34.329  35.976  1.00 29.32           C  
ATOM    723  CD  ARG L  95      21.213  35.514  36.477  1.00  0.00           C  
ATOM    724  NE  ARG L  95      20.489  36.752  36.072  1.00  0.00           N  
ATOM    725  CZ  ARG L  95      20.708  37.293  34.838  1.00  0.00           C  
ATOM    726  NH1 ARG L  95      21.602  36.711  33.987  1.00  0.00           N1+
ATOM    727  NH2 ARG L  95      20.036  38.416  34.454  1.00  0.00           N  
ATOM    728  C   ARG L  95      19.875  32.105  34.301  1.00 23.27           C  
ATOM    729  O   ARG L  95      18.817  32.601  33.917  1.00 21.12           O  
ATOM    730  N   GLU L  96      20.844  31.795  33.422  1.00 22.89           N  
ATOM    731  CA  GLU L  96      20.615  32.231  32.073  1.00 25.20           C  
ATOM    732  CB  GLU L  96      21.721  33.158  31.543  1.00 24.88           C  
ATOM    733  CG  GLU L  96      23.121  32.552  31.608  1.00 26.32           C  
ATOM    734  CD  GLU L  96      24.105  33.641  31.217  1.00 23.24           C  
ATOM    735  OE1 GLU L  96      24.218  33.940  30.000  1.00 22.39           O  
ATOM    736  OE2 GLU L  96      24.758  34.195  32.144  1.00 24.90           O1-
ATOM    737  C   GLU L  96      20.472  31.066  31.151  1.00 25.48           C  
ATOM    738  O   GLU L  96      21.137  30.043  31.292  1.00 24.68           O  
ATOM    739  N   SER L  97      19.547  31.192  30.179  1.00 24.58           N  
ATOM    740  CA  SER L  97      19.363  30.133  29.235  1.00 23.84           C  
ATOM    741  CB  SER L  97      17.945  30.087  28.639  1.00 23.78           C  
ATOM    742  OG  SER L  97      16.997  29.807  29.658  1.00 20.94           O  
ATOM    743  C   SER L  97      20.327  30.367  28.116  1.00 24.88           C  
ATOM    744  O   SER L  97      20.635  31.513  27.782  1.00 23.82           O  
ATOM    745  N   PRO L  98      20.837  29.313  27.539  1.00 23.10           N  
ATOM    746  CA  PRO L  98      20.541  27.981  27.993  1.00 23.67           C  
ATOM    747  CD  PRO L  98      21.210  29.338  26.137  1.00 22.67           C  
ATOM    748  CB  PRO L  98      20.841  27.047  26.816  1.00 22.34           C  
ATOM    749  CG  PRO L  98      21.675  27.903  25.845  1.00 24.93           C  
ATOM    750  C   PRO L  98      21.335  27.676  29.225  1.00 23.49           C  
ATOM    751  O   PRO L  98      22.386  28.283  29.429  1.00 24.07           O  
ATOM    752  N   TRP L  99      20.852  26.723  30.045  1.00 21.86           N  
ATOM    753  CA  TRP L  99      21.477  26.381  31.291  1.00 22.15           C  
ATOM    754  CB  TRP L  99      20.523  25.589  32.195  1.00 20.74           C  
ATOM    755  CG  TRP L  99      19.348  26.450  32.595  1.00 23.30           C  
ATOM    756  CD2 TRP L  99      18.000  25.980  32.752  1.00 20.84           C  
ATOM    757  CD1 TRP L  99      19.314  27.795  32.820  1.00 20.71           C  
ATOM    758  NE1 TRP L  99      18.032  28.192  33.112  1.00 20.47           N  
ATOM    759  CE2 TRP L  99      17.212  27.086  33.070  1.00 21.14           C  
ATOM    760  CE3 TRP L  99      17.464  24.731  32.629  1.00 19.99           C  
ATOM    761  CZ2 TRP L  99      15.867  26.958  33.274  1.00 19.78           C  
ATOM    762  CZ3 TRP L  99      16.111  24.607  32.844  1.00 23.49           C  
ATOM    763  CH2 TRP L  99      15.326  25.696  33.159  1.00 21.59           C  
ATOM    764  C   TRP L  99      22.727  25.603  31.005  1.00 22.76           C  
ATOM    765  O   TRP L  99      22.805  24.895  30.002  1.00 20.66           O  
ATOM    766  N   THR L 100      23.761  25.732  31.871  1.00 29.49           N  
ATOM    767  CA  THR L 100      25.007  25.107  31.517  1.00 29.12           C  
ATOM    768  CB  THR L 100      25.943  26.036  30.798  1.00 30.73           C  
ATOM    769  OG1 THR L 100      26.211  27.172  31.603  1.00 31.12           O  
ATOM    770  CG2 THR L 100      25.296  26.480  29.477  1.00 29.08           C  
ATOM    771  C   THR L 100      25.719  24.574  32.723  1.00 29.11           C  
ATOM    772  O   THR L 100      25.513  25.036  33.842  1.00 28.68           O  
ATOM    773  N   PHE L 101      26.597  23.573  32.495  1.00 30.23           N  
ATOM    774  CA  PHE L 101      27.348  22.929  33.539  1.00 28.64           C  
ATOM    775  CB  PHE L 101      27.377  21.389  33.450  1.00 26.23           C  
ATOM    776  CG  PHE L 101      26.035  20.772  33.670  1.00 26.47           C  
ATOM    777  CD1 PHE L 101      25.112  20.704  32.652  1.00 25.44           C  
ATOM    778  CD2 PHE L 101      25.712  20.222  34.888  1.00 25.21           C  
ATOM    779  CE1 PHE L 101      23.882  20.121  32.857  1.00 25.39           C  
ATOM    780  CE2 PHE L 101      24.485  19.638  35.098  1.00 25.09           C  
ATOM    781  CZ  PHE L 101      23.562  19.588  34.082  1.00 24.53           C  
ATOM    782  C   PHE L 101      28.789  23.316  33.386  1.00 30.60           C  
ATOM    783  O   PHE L 101      29.229  23.805  32.345  1.00 29.52           O  
ATOM    784  N   GLY L 102      29.563  23.118  34.468  1.00 32.85           N  
ATOM    785  CA  GLY L 102      30.974  23.352  34.421  1.00 34.39           C  
ATOM    786  C   GLY L 102      31.587  22.140  33.788  1.00 35.40           C  
ATOM    787  O   GLY L 102      30.910  21.151  33.515  1.00 35.56           O  
ATOM    788  N   GLN L 103      32.909  22.198  33.553  1.00 35.98           N  
ATOM    789  CA  GLN L 103      33.684  21.173  32.911  1.00 35.97           C  
ATOM    790  CB  GLN L 103      35.122  21.637  32.638  1.00 41.15           C  
ATOM    791  CG  GLN L 103      35.176  22.819  31.670  1.00 31.74           C  
ATOM    792  CD  GLN L 103      36.629  23.213  31.474  1.00 36.89           C  
ATOM    793  OE1 GLN L 103      37.533  22.617  32.057  1.00 37.60           O  
ATOM    794  NE2 GLN L 103      36.864  24.256  30.633  1.00 36.70           N  
ATOM    795  C   GLN L 103      33.738  19.935  33.754  1.00 35.28           C  
ATOM    796  O   GLN L 103      33.839  18.826  33.229  1.00 37.18           O  
ATOM    797  N   GLY L 104      33.713  20.092  35.090  1.00 34.06           N  
ATOM    798  CA  GLY L 104      33.774  18.961  35.970  1.00 33.53           C  
ATOM    799  C   GLY L 104      35.118  18.937  36.621  1.00 35.12           C  
ATOM    800  O   GLY L 104      36.137  19.295  36.030  1.00 36.88           O  
ATOM    801  N   THR L 105      35.134  18.519  37.898  1.00 34.19           N  
ATOM    802  CA  THR L 105      36.368  18.394  38.604  1.00 33.64           C  
ATOM    803  CB  THR L 105      36.490  19.358  39.752  1.00 32.74           C  
ATOM    804  OG1 THR L 105      37.825  19.370  40.205  1.00 33.33           O  
ATOM    805  CG2 THR L 105      35.567  18.963  40.913  1.00 32.15           C  
ATOM    806  C   THR L 105      36.413  16.986  39.107  1.00 33.76           C  
ATOM    807  O   THR L 105      35.471  16.504  39.732  1.00 34.04           O  
ATOM    808  N   LYS L 106      37.514  16.264  38.833  1.00 33.96           N  
ATOM    809  CA  LYS L 106      37.536  14.895  39.248  1.00 35.87           C  
ATOM    810  CB  LYS L 106      38.212  13.957  38.227  1.00 38.08           C  
ATOM    811  CG  LYS L 106      37.873  12.478  38.431  1.00 43.60           C  
ATOM    812  CD  LYS L 106      38.194  11.597  37.218  1.00 48.09           C  
ATOM    813  CE  LYS L 106      37.838  10.120  37.411  1.00 48.83           C  
ATOM    814  NZ  LYS L 106      36.404   9.890  37.123  1.00 50.51           N1+
ATOM    815  C   LYS L 106      38.268  14.815  40.549  1.00 36.32           C  
ATOM    816  O   LYS L 106      39.373  15.338  40.693  1.00 36.80           O  
ATOM    817  N   VAL L 107      37.645  14.160  41.548  1.00 35.37           N  
ATOM    818  CA  VAL L 107      38.267  14.042  42.832  1.00 36.60           C  
ATOM    819  CB  VAL L 107      37.324  14.272  43.981  1.00 37.68           C  
ATOM    820  CG1 VAL L 107      38.071  14.020  45.305  1.00 25.99           C  
ATOM    821  CG2 VAL L 107      36.747  15.691  43.847  1.00 27.10           C  
ATOM    822  C   VAL L 107      38.786  12.645  42.957  1.00 37.43           C  
ATOM    823  O   VAL L 107      38.066  11.678  42.708  1.00 38.87           O  
ATOM    824  N   ASP L 108      40.077  12.523  43.324  1.00 37.53           N  
ATOM    825  CA  ASP L 108      40.724  11.254  43.506  1.00 37.25           C  
ATOM    826  CB  ASP L 108      42.008  11.072  42.677  1.00 38.16           C  
ATOM    827  CG  ASP L 108      41.666  10.976  41.203  1.00 42.02           C  
ATOM    828  OD1 ASP L 108      40.477  10.723  40.877  1.00  0.00           O  
ATOM    829  OD2 ASP L 108      42.600  11.160  40.378  1.00  0.00           O1-
ATOM    830  C   ASP L 108      41.205  11.218  44.917  1.00 37.76           C  
ATOM    831  O   ASP L 108      41.418  12.261  45.534  1.00 37.53           O  
ATOM    832  N   ILE L 109      41.388  10.005  45.472  1.00 36.56           N  
ATOM    833  CA  ILE L 109      41.907   9.927  46.804  1.00 38.45           C  
ATOM    834  CB  ILE L 109      41.332   8.810  47.630  1.00 37.25           C  
ATOM    835  CG1 ILE L 109      39.829   9.041  47.867  1.00 36.17           C  
ATOM    836  CG2 ILE L 109      42.143   8.717  48.931  1.00 35.93           C  
ATOM    837  CD1 ILE L 109      39.127   7.874  48.558  1.00 38.81           C  
ATOM    838  C   ILE L 109      43.378   9.718  46.693  1.00 40.12           C  
ATOM    839  O   ILE L 109      43.847   8.860  45.947  1.00 39.27           O  
ATOM    840  N   LYS L 110      44.159  10.542  47.418  1.00 41.63           N  
ATOM    841  CA  LYS L 110      45.576  10.372  47.361  1.00 41.83           C  
ATOM    842  CB  LYS L 110      46.386  11.577  47.856  1.00 43.79           C  
ATOM    843  CG  LYS L 110      47.891  11.357  47.687  1.00 46.50           C  
ATOM    844  CD  LYS L 110      48.750  12.579  48.013  1.00 51.03           C  
ATOM    845  CE  LYS L 110      48.205  13.886  47.440  1.00 53.27           C  
ATOM    846  NZ  LYS L 110      47.119  14.392  48.305  1.00 56.38           N1+
ATOM    847  C   LYS L 110      45.901   9.225  48.303  1.00 41.56           C  
ATOM    848  O   LYS L 110      45.569   9.352  49.512  1.00 41.85           O  
ATOM    849  OXT LYS L 110      46.487   8.213  47.833  1.00  0.00           O1-
TER     850      LYS L 110 
ATOM    851  N   GLN H 111      10.775   7.385  40.492  1.00 36.52           N1+
ATOM    852  CA  GLN H 111      11.856   6.853  39.640  1.00 35.64           C  
ATOM    853  CB  GLN H 111      11.994   5.334  39.828  1.00 35.67           C  
ATOM    854  CG  GLN H 111      10.760   4.532  39.414  1.00 38.79           C  
ATOM    855  CD  GLN H 111      11.058   3.075  39.738  1.00 44.33           C  
ATOM    856  OE1 GLN H 111      10.993   2.204  38.873  1.00 46.30           O  
ATOM    857  NE2 GLN H 111      11.398   2.806  41.026  1.00 45.11           N  
ATOM    858  C   GLN H 111      11.619   7.164  38.202  1.00 34.72           C  
ATOM    859  O   GLN H 111      10.491   7.393  37.771  1.00 33.73           O  
ATOM    860  N   LEU H 112      12.713   7.230  37.430  1.00 33.68           N  
ATOM    861  CA  LEU H 112      12.610   7.499  36.035  1.00 31.20           C  
ATOM    862  CB  LEU H 112      13.423   8.731  35.608  1.00 29.34           C  
ATOM    863  CG  LEU H 112      12.978  10.029  36.307  1.00 29.43           C  
ATOM    864  CD1 LEU H 112      13.815  11.231  35.842  1.00 28.44           C  
ATOM    865  CD2 LEU H 112      11.466  10.264  36.153  1.00 28.12           C  
ATOM    866  C   LEU H 112      13.209   6.315  35.353  1.00 31.80           C  
ATOM    867  O   LEU H 112      14.373   5.986  35.586  1.00 32.36           O  
ATOM    868  N   VAL H 113      12.422   5.635  34.501  1.00 31.70           N  
ATOM    869  CA  VAL H 113      12.952   4.487  33.832  1.00 32.45           C  
ATOM    870  CB  VAL H 113      12.049   3.293  33.905  1.00 33.31           C  
ATOM    871  CG1 VAL H 113      12.669   2.150  33.087  1.00 27.78           C  
ATOM    872  CG2 VAL H 113      11.838   2.947  35.388  1.00 28.15           C  
ATOM    873  C   VAL H 113      13.115   4.848  32.395  1.00 31.68           C  
ATOM    874  O   VAL H 113      12.155   5.198  31.711  1.00 31.30           O  
ATOM    875  N   GLN H 114      14.360   4.765  31.900  1.00 30.10           N  
ATOM    876  CA  GLN H 114      14.627   5.132  30.544  1.00 31.20           C  
ATOM    877  CB  GLN H 114      15.949   5.898  30.386  1.00 29.17           C  
ATOM    878  CG  GLN H 114      15.910   7.244  31.113  1.00 27.45           C  
ATOM    879  CD  GLN H 114      17.252   7.939  30.947  1.00 27.17           C  
ATOM    880  OE1 GLN H 114      17.793   8.488  31.904  1.00 30.34           O  
ATOM    881  NE2 GLN H 114      17.800   7.930  29.704  1.00 15.76           N  
ATOM    882  C   GLN H 114      14.674   3.895  29.706  1.00 32.59           C  
ATOM    883  O   GLN H 114      14.867   2.790  30.211  1.00 33.27           O  
ATOM    884  N   SER H 115      14.484   4.064  28.384  1.00 34.06           N  
ATOM    885  CA  SER H 115      14.471   2.954  27.477  1.00 35.50           C  
ATOM    886  CB  SER H 115      13.925   3.318  26.086  1.00 36.29           C  
ATOM    887  OG  SER H 115      14.669   4.393  25.532  1.00 37.88           O  
ATOM    888  C   SER H 115      15.862   2.419  27.354  1.00 36.96           C  
ATOM    889  O   SER H 115      16.826   3.048  27.782  1.00 37.81           O  
ATOM    890  N   GLY H 116      15.992   1.212  26.768  1.00 38.42           N  
ATOM    891  CA  GLY H 116      17.256   0.533  26.706  1.00 38.30           C  
ATOM    892  C   GLY H 116      18.126   1.149  25.657  1.00 39.54           C  
ATOM    893  O   GLY H 116      17.703   1.964  24.838  1.00 40.07           O  
ATOM    894  N   PRO H 117      19.356   0.708  25.690  1.00 37.69           N  
ATOM    895  CA  PRO H 117      20.396   1.186  24.818  1.00 34.63           C  
ATOM    896  CD  PRO H 117      19.670  -0.596  26.249  1.00 55.41           C  
ATOM    897  CB  PRO H 117      21.615   0.327  25.138  1.00 35.88           C  
ATOM    898  CG  PRO H 117      20.992  -1.010  25.582  1.00 57.07           C  
ATOM    899  C   PRO H 117      19.978   1.014  23.397  1.00 33.40           C  
ATOM    900  O   PRO H 117      19.228   0.082  23.103  1.00 33.00           O  
ATOM    901  N   GLU H 118      20.430   1.911  22.496  1.00 33.27           N  
ATOM    902  CA  GLU H 118      20.036   1.756  21.129  1.00 33.32           C  
ATOM    903  CB  GLU H 118      18.924   2.722  20.694  1.00 33.78           C  
ATOM    904  CG  GLU H 118      17.581   2.380  21.337  1.00 37.24           C  
ATOM    905  CD  GLU H 118      16.549   3.386  20.858  1.00 44.03           C  
ATOM    906  OE1 GLU H 118      16.762   4.604  21.090  1.00 46.39           O  
ATOM    907  OE2 GLU H 118      15.530   2.946  20.261  1.00 43.72           O1-
ATOM    908  C   GLU H 118      21.212   1.957  20.229  1.00 32.07           C  
ATOM    909  O   GLU H 118      22.115   2.743  20.508  1.00 32.12           O  
ATOM    910  N   VAL H 119      21.233   1.195  19.118  1.00 31.68           N  
ATOM    911  CA  VAL H 119      22.266   1.355  18.141  1.00 32.02           C  
ATOM    912  CB  VAL H 119      23.010   0.090  17.826  1.00 31.27           C  
ATOM    913  CG1 VAL H 119      24.038   0.389  16.721  1.00 29.85           C  
ATOM    914  CG2 VAL H 119      23.631  -0.454  19.123  1.00 28.05           C  
ATOM    915  C   VAL H 119      21.573   1.786  16.889  1.00 32.26           C  
ATOM    916  O   VAL H 119      20.608   1.153  16.460  1.00 32.73           O  
ATOM    917  N   ARG H 120      22.034   2.891  16.273  1.00 32.26           N  
ATOM    918  CA  ARG H 120      21.385   3.331  15.073  1.00 34.16           C  
ATOM    919  CB  ARG H 120      20.419   4.509  15.281  1.00 34.12           C  
ATOM    920  CG  ARG H 120      19.158   4.111  16.051  1.00 32.48           C  
ATOM    921  CD  ARG H 120      18.047   3.548  15.162  1.00 38.04           C  
ATOM    922  NE  ARG H 120      16.915   3.150  16.046  1.00  0.00           N  
ATOM    923  CZ  ARG H 120      15.627   3.259  15.611  1.00  0.00           C  
ATOM    924  NH1 ARG H 120      15.359   3.778  14.375  1.00  0.00           N1+
ATOM    925  NH2 ARG H 120      14.603   2.858  16.420  1.00  0.00           N  
ATOM    926  C   ARG H 120      22.426   3.739  14.082  1.00 35.35           C  
ATOM    927  O   ARG H 120      23.557   4.064  14.441  1.00 35.48           O  
ATOM    928  N   LYS H 121      22.063   3.701  12.786  1.00 36.02           N  
ATOM    929  CA  LYS H 121      22.990   4.044  11.748  1.00 37.13           C  
ATOM    930  CB  LYS H 121      22.681   3.397  10.384  1.00 39.20           C  
ATOM    931  CG  LYS H 121      21.313   3.746   9.797  1.00 48.62           C  
ATOM    932  CD  LYS H 121      21.213   3.412   8.305  1.00 53.32           C  
ATOM    933  CE  LYS H 121      19.867   3.761   7.665  1.00 61.81           C  
ATOM    934  NZ  LYS H 121      18.873   2.706   7.957  1.00 64.55           N1+
ATOM    935  C   LYS H 121      23.016   5.527  11.599  1.00 36.15           C  
ATOM    936  O   LYS H 121      22.121   6.242  12.051  1.00 34.79           O  
ATOM    937  N   PRO H 122      24.060   6.006  10.987  1.00 36.38           N  
ATOM    938  CA  PRO H 122      24.218   7.416  10.800  1.00 34.99           C  
ATOM    939  CD  PRO H 122      25.334   5.302  10.993  1.00 35.77           C  
ATOM    940  CB  PRO H 122      25.627   7.597  10.238  1.00 36.25           C  
ATOM    941  CG  PRO H 122      26.403   6.392  10.804  1.00 36.32           C  
ATOM    942  C   PRO H 122      23.147   7.947   9.907  1.00 34.79           C  
ATOM    943  O   PRO H 122      22.843   7.305   8.904  1.00 36.18           O  
ATOM    944  N   GLY H 123      22.574   9.119  10.237  1.00 34.16           N  
ATOM    945  CA  GLY H 123      21.576   9.707   9.391  1.00 33.40           C  
ATOM    946  C   GLY H 123      20.209   9.242   9.798  1.00 32.65           C  
ATOM    947  O   GLY H 123      19.213   9.662   9.210  1.00 33.78           O  
ATOM    948  N   THR H 124      20.107   8.360  10.809  1.00 31.60           N  
ATOM    949  CA  THR H 124      18.801   7.914  11.208  1.00 31.18           C  
ATOM    950  CB  THR H 124      18.754   6.473  11.634  1.00 31.49           C  
ATOM    951  OG1 THR H 124      17.409   6.039  11.755  1.00  0.00           O  
ATOM    952  CG2 THR H 124      19.490   6.326  12.977  1.00  0.00           C  
ATOM    953  C   THR H 124      18.357   8.761  12.362  1.00 32.47           C  
ATOM    954  O   THR H 124      18.978   9.774  12.675  1.00 31.79           O  
ATOM    955  N   SER H 125      17.229   8.380  13.002  1.00 32.32           N  
ATOM    956  CA  SER H 125      16.738   9.110  14.136  1.00 32.97           C  
ATOM    957  CB  SER H 125      15.481   9.950  13.843  1.00 34.33           C  
ATOM    958  OG  SER H 125      14.397   9.109  13.480  1.00 31.01           O  
ATOM    959  C   SER H 125      16.378   8.120  15.202  1.00 31.79           C  
ATOM    960  O   SER H 125      16.071   6.965  14.912  1.00 31.69           O  
ATOM    961  N   VAL H 126      16.444   8.546  16.482  1.00 31.08           N  
ATOM    962  CA  VAL H 126      16.078   7.666  17.559  1.00 30.84           C  
ATOM    963  CB  VAL H 126      17.213   7.242  18.446  1.00 29.31           C  
ATOM    964  CG1 VAL H 126      18.205   6.408  17.637  1.00 29.64           C  
ATOM    965  CG2 VAL H 126      17.832   8.489  19.091  1.00 29.25           C  
ATOM    966  C   VAL H 126      15.147   8.402  18.466  1.00 31.03           C  
ATOM    967  O   VAL H 126      15.212   9.625  18.590  1.00 30.04           O  
ATOM    968  N   LYS H 127      14.233   7.661  19.124  1.00 29.46           N  
ATOM    969  CA  LYS H 127      13.354   8.297  20.060  1.00 30.51           C  
ATOM    970  CB  LYS H 127      11.868   8.210  19.662  1.00 32.06           C  
ATOM    971  CG  LYS H 127      10.962   9.175  20.431  1.00 34.56           C  
ATOM    972  CD  LYS H 127       9.600   9.385  19.766  1.00 39.39           C  
ATOM    973  CE  LYS H 127       8.686  10.360  20.513  1.00 43.04           C  
ATOM    974  NZ  LYS H 127       7.468  10.625  19.717  1.00 46.56           N1+
ATOM    975  C   LYS H 127      13.554   7.605  21.375  1.00 30.80           C  
ATOM    976  O   LYS H 127      13.365   6.396  21.489  1.00 30.20           O  
ATOM    977  N   VAL H 128      13.958   8.367  22.411  1.00 31.19           N  
ATOM    978  CA  VAL H 128      14.214   7.791  23.701  1.00 31.08           C  
ATOM    979  CB  VAL H 128      15.468   8.311  24.351  1.00 30.08           C  
ATOM    980  CG1 VAL H 128      15.578   7.732  25.772  1.00 31.58           C  
ATOM    981  CG2 VAL H 128      16.669   7.979  23.448  1.00 32.01           C  
ATOM    982  C   VAL H 128      13.081   8.165  24.597  1.00 30.20           C  
ATOM    983  O   VAL H 128      12.538   9.264  24.493  1.00 30.47           O  
ATOM    984  N   SER H 129      12.698   7.251  25.512  1.00 30.13           N  
ATOM    985  CA  SER H 129      11.576   7.507  26.369  1.00 30.09           C  
ATOM    986  CB  SER H 129      10.452   6.470  26.219  1.00 30.94           C  
ATOM    987  OG  SER H 129      10.922   5.187  26.609  1.00 33.01           O  
ATOM    988  C   SER H 129      12.023   7.466  27.798  1.00 28.97           C  
ATOM    989  O   SER H 129      13.042   6.860  28.130  1.00 28.51           O  
ATOM    990  N   CYS H 130      11.264   8.153  28.680  1.00 29.24           N  
ATOM    991  CA  CYS H 130      11.564   8.197  30.081  1.00 30.30           C  
ATOM    992  CB  CYS H 130      12.306   9.504  30.462  1.00 28.41           C  
ATOM    993  SG  CYS H 130      12.737   9.662  32.222  1.00 32.04           S  
ATOM    994  C   CYS H 130      10.245   8.131  30.790  1.00 31.56           C  
ATOM    995  O   CYS H 130       9.468   9.082  30.759  1.00 32.30           O  
ATOM    996  N   LYS H 131       9.955   6.996  31.455  1.00 31.75           N  
ATOM    997  CA  LYS H 131       8.687   6.843  32.108  1.00 30.95           C  
ATOM    998  CB  LYS H 131       8.169   5.396  32.075  1.00 31.57           C  
ATOM    999  CG  LYS H 131       6.732   5.257  32.569  1.00 35.70           C  
ATOM   1000  CD  LYS H 131       6.125   3.886  32.276  1.00 40.49           C  
ATOM   1001  CE  LYS H 131       4.660   3.761  32.692  1.00 42.43           C  
ATOM   1002  NZ  LYS H 131       3.789   4.301  31.625  1.00 43.62           N1+
ATOM   1003  C   LYS H 131       8.862   7.224  33.542  1.00 30.90           C  
ATOM   1004  O   LYS H 131       9.816   6.797  34.190  1.00 29.51           O  
ATOM   1005  N   ALA H 132       7.937   8.045  34.083  1.00 30.19           N  
ATOM   1006  CA  ALA H 132       8.125   8.459  35.445  1.00 30.95           C  
ATOM   1007  CB  ALA H 132       8.107   9.988  35.621  1.00 30.67           C  
ATOM   1008  C   ALA H 132       7.045   7.908  36.329  1.00 32.20           C  
ATOM   1009  O   ALA H 132       5.860   8.070  36.043  1.00 31.92           O  
ATOM   1010  N   PRO H 133       7.451   7.136  37.317  1.00 30.91           N  
ATOM   1011  CA  PRO H 133       6.522   6.747  38.362  1.00 31.30           C  
ATOM   1012  CD  PRO H 133       8.223   5.983  36.875  1.00  0.00           C  
ATOM   1013  CB  PRO H 133       6.540   5.221  38.417  1.00 31.97           C  
ATOM   1014  CG  PRO H 133       7.926   4.856  37.873  1.00  0.00           C  
ATOM   1015  C   PRO H 133       6.890   7.342  39.702  1.00 31.58           C  
ATOM   1016  O   PRO H 133       7.991   7.874  39.839  1.00 31.96           O  
ATOM   1017  N   GLY H 134       5.696   7.461  40.317  1.00 19.97           N  
ATOM   1018  CA  GLY H 134       5.233   8.348  41.307  1.00 19.98           C  
ATOM   1019  C   GLY H 134       4.381   9.300  40.459  1.00 19.68           C  
ATOM   1020  O   GLY H 134       3.740  10.202  40.995  1.00 19.89           O  
ATOM   1021  N   ASN H 135       4.318   9.093  39.102  1.00 36.13           N  
ATOM   1022  CA  ASN H 135       3.511   9.922  38.206  1.00 36.39           C  
ATOM   1023  CB  ASN H 135       2.038   9.941  38.690  1.00 19.62           C  
ATOM   1024  CG  ASN H 135       1.110  10.821  37.847  1.00 20.93           C  
ATOM   1025  OD1 ASN H 135       0.713  10.465  36.744  1.00 29.20           O  
ATOM   1026  ND2 ASN H 135       0.726  12.006  38.392  1.00 28.72           N  
ATOM   1027  C   ASN H 135       4.050  11.328  38.239  1.00 36.21           C  
ATOM   1028  O   ASN H 135       3.342  12.327  38.152  1.00 17.51           O  
ATOM   1029  N   THR H 136       5.369  11.461  38.299  1.00 25.45           N  
ATOM   1030  CA  THR H 136       5.898  12.769  38.520  1.00 26.48           C  
ATOM   1031  CB  THR H 136       7.347  12.749  38.912  1.00 35.27           C  
ATOM   1032  OG1 THR H 136       7.720  14.035  39.378  1.00 43.23           O  
ATOM   1033  CG2 THR H 136       8.209  12.342  37.703  1.00 37.18           C  
ATOM   1034  C   THR H 136       5.756  13.797  37.402  1.00 26.23           C  
ATOM   1035  O   THR H 136       5.717  14.993  37.681  1.00 34.64           O  
ATOM   1036  N   LEU H 137       5.694  13.403  36.117  1.00 24.76           N  
ATOM   1037  CA  LEU H 137       5.743  14.300  34.977  1.00 24.62           C  
ATOM   1038  CB  LEU H 137       5.581  13.553  33.652  1.00 18.76           C  
ATOM   1039  CG  LEU H 137       6.651  12.481  33.425  1.00 19.20           C  
ATOM   1040  CD1 LEU H 137       6.468  11.817  32.058  1.00 18.54           C  
ATOM   1041  CD2 LEU H 137       8.065  13.052  33.610  1.00 19.50           C  
ATOM   1042  C   LEU H 137       4.626  15.310  35.000  1.00 24.64           C  
ATOM   1043  O   LEU H 137       4.810  16.441  34.544  1.00 18.87           O  
ATOM   1044  N   LYS H 138       3.417  14.940  35.464  1.00 47.82           N  
ATOM   1045  CA  LYS H 138       2.379  15.924  35.427  1.00 47.83           C  
ATOM   1046  CB  LYS H 138       1.014  15.446  35.959  1.00 32.72           C  
ATOM   1047  CG  LYS H 138       0.228  14.573  34.978  1.00  0.00           C  
ATOM   1048  CD  LYS H 138      -1.119  14.095  35.529  1.00  0.00           C  
ATOM   1049  CE  LYS H 138      -1.989  13.391  34.485  1.00  0.00           C  
ATOM   1050  NZ  LYS H 138      -3.332  13.120  35.046  1.00  0.00           N1+
ATOM   1051  C   LYS H 138       2.788  17.082  36.289  1.00 47.85           C  
ATOM   1052  O   LYS H 138       2.549  18.228  35.917  1.00 31.91           O  
ATOM   1053  N   THR H 139       3.345  16.799  37.484  1.00 19.14           N  
ATOM   1054  CA  THR H 139       3.764  17.764  38.466  1.00 19.61           C  
ATOM   1055  CB  THR H 139       3.920  17.197  39.836  1.00 23.43           C  
ATOM   1056  OG1 THR H 139       2.688  16.653  40.284  1.00 20.17           O  
ATOM   1057  CG2 THR H 139       4.395  18.337  40.759  1.00 20.69           C  
ATOM   1058  C   THR H 139       5.064  18.458  38.196  1.00 19.45           C  
ATOM   1059  O   THR H 139       5.175  19.645  38.490  1.00 21.59           O  
ATOM   1060  N   TYR H 140       6.106  17.763  37.689  1.00 14.92           N  
ATOM   1061  CA  TYR H 140       7.372  18.449  37.606  1.00 14.66           C  
ATOM   1062  CB  TYR H 140       8.339  18.229  38.773  1.00 26.55           C  
ATOM   1063  CG  TYR H 140       8.213  19.496  39.548  1.00 27.28           C  
ATOM   1064  CD1 TYR H 140       8.706  20.617  38.938  1.00 27.81           C  
ATOM   1065  CD2 TYR H 140       7.607  19.644  40.774  1.00 25.60           C  
ATOM   1066  CE1 TYR H 140       8.666  21.859  39.511  1.00 25.08           C  
ATOM   1067  CE2 TYR H 140       7.563  20.899  41.364  1.00 28.67           C  
ATOM   1068  CZ  TYR H 140       8.096  22.019  40.743  1.00 24.75           C  
ATOM   1069  OH  TYR H 140       8.065  23.310  41.324  1.00 26.39           O  
ATOM   1070  C   TYR H 140       8.095  18.376  36.290  1.00 14.79           C  
ATOM   1071  O   TYR H 140       7.919  17.417  35.536  1.00 27.16           O  
ATOM   1072  N   ASP H 141       8.976  19.397  36.026  1.00 26.32           N  
ATOM   1073  CA  ASP H 141       9.565  19.599  34.724  1.00 27.07           C  
ATOM   1074  CB  ASP H 141      10.469  20.846  34.686  1.00 30.43           C  
ATOM   1075  CG  ASP H 141       9.644  22.068  35.072  1.00 33.68           C  
ATOM   1076  OD1 ASP H 141       8.466  22.163  34.632  1.00 50.49           O  
ATOM   1077  OD2 ASP H 141      10.180  22.917  35.833  1.00 50.82           O1-
ATOM   1078  C   ASP H 141      10.454  18.430  34.386  1.00 27.49           C  
ATOM   1079  O   ASP H 141      10.960  17.751  35.278  1.00 25.95           O  
ATOM   1080  N   LEU H 142      10.651  18.158  33.073  1.00 26.57           N  
ATOM   1081  CA  LEU H 142      11.560  17.121  32.667  1.00 25.08           C  
ATOM   1082  CB  LEU H 142      10.992  16.052  31.725  1.00 25.77           C  
ATOM   1083  CG  LEU H 142      12.074  15.010  31.374  1.00 21.42           C  
ATOM   1084  CD1 LEU H 142      12.426  14.136  32.588  1.00 26.63           C  
ATOM   1085  CD2 LEU H 142      11.710  14.205  30.121  1.00  0.00           C  
ATOM   1086  C   LEU H 142      12.675  17.744  31.891  1.00 24.88           C  
ATOM   1087  O   LEU H 142      12.451  18.603  31.040  1.00 25.14           O  
ATOM   1088  N   HIS H 143      13.919  17.304  32.164  1.00 23.89           N  
ATOM   1089  CA  HIS H 143      15.078  17.838  31.505  1.00 24.82           C  
ATOM   1090  ND1 HIS H 143      15.844  21.006  32.765  1.00 15.47           N  
ATOM   1091  CG  HIS H 143      15.493  19.722  33.114  1.00 26.45           C  
ATOM   1092  CB  HIS H 143      16.062  18.497  32.476  1.00 25.18           C  
ATOM   1093  NE2 HIS H 143      14.302  21.176  34.354  1.00 13.59           N  
ATOM   1094  CD2 HIS H 143      14.554  19.845  34.087  1.00 15.22           C  
ATOM   1095  CE1 HIS H 143      15.103  21.837  33.538  1.00 15.58           C  
ATOM   1096  C   HIS H 143      15.827  16.710  30.874  1.00 25.04           C  
ATOM   1097  O   HIS H 143      15.744  15.568  31.324  1.00 25.20           O  
ATOM   1098  N   TRP H 144      16.571  17.014  29.791  1.00 24.74           N  
ATOM   1099  CA  TRP H 144      17.370  16.017  29.143  1.00 23.76           C  
ATOM   1100  CB  TRP H 144      16.881  15.712  27.718  1.00 22.47           C  
ATOM   1101  CG  TRP H 144      15.518  15.060  27.705  1.00 23.30           C  
ATOM   1102  CD2 TRP H 144      15.311  13.638  27.751  1.00 23.06           C  
ATOM   1103  CD1 TRP H 144      14.277  15.630  27.674  1.00 23.96           C  
ATOM   1104  NE1 TRP H 144      13.310  14.652  27.707  1.00 23.92           N  
ATOM   1105  CE2 TRP H 144      13.933  13.421  27.753  1.00 23.96           C  
ATOM   1106  CE3 TRP H 144      16.198  12.601  27.792  1.00 25.06           C  
ATOM   1107  CZ2 TRP H 144      13.420  12.155  27.797  1.00 24.05           C  
ATOM   1108  CZ3 TRP H 144      15.679  11.326  27.831  1.00 23.39           C  
ATOM   1109  CH2 TRP H 144      14.316  11.108  27.835  1.00 24.02           C  
ATOM   1110  C   TRP H 144      18.779  16.528  29.093  1.00 25.02           C  
ATOM   1111  O   TRP H 144      19.023  17.692  28.780  1.00 24.84           O  
ATOM   1112  N   VAL H 145      19.751  15.658  29.438  1.00 24.33           N  
ATOM   1113  CA  VAL H 145      21.136  16.043  29.425  1.00 24.61           C  
ATOM   1114  CB  VAL H 145      21.727  16.160  30.804  1.00 24.05           C  
ATOM   1115  CG1 VAL H 145      23.220  16.510  30.688  1.00 22.76           C  
ATOM   1116  CG2 VAL H 145      20.912  17.188  31.604  1.00 22.76           C  
ATOM   1117  C   VAL H 145      21.886  14.947  28.733  1.00 25.61           C  
ATOM   1118  O   VAL H 145      21.536  13.776  28.870  1.00 26.23           O  
ATOM   1119  N   ARG H 146      22.936  15.286  27.951  1.00 26.14           N  
ATOM   1120  CA  ARG H 146      23.653  14.188  27.363  1.00 26.52           C  
ATOM   1121  CB  ARG H 146      23.594  14.029  25.834  1.00 26.28           C  
ATOM   1122  CG  ARG H 146      24.261  15.108  24.995  1.00 27.66           C  
ATOM   1123  CD  ARG H 146      24.160  14.769  23.506  1.00 29.56           C  
ATOM   1124  NE  ARG H 146      24.819  15.848  22.724  1.00 22.47           N  
ATOM   1125  CZ  ARG H 146      24.679  15.868  21.367  1.00 24.46           C  
ATOM   1126  NH1 ARG H 146      23.929  14.913  20.743  1.00 22.82           N1+
ATOM   1127  NH2 ARG H 146      25.286  16.848  20.632  1.00 24.56           N  
ATOM   1128  C   ARG H 146      25.090  14.256  27.758  1.00 26.90           C  
ATOM   1129  O   ARG H 146      25.610  15.319  28.093  1.00 26.15           O  
ATOM   1130  N   SER H 147      25.755  13.084  27.774  1.00 28.12           N  
ATOM   1131  CA  SER H 147      27.142  13.039  28.125  1.00 29.20           C  
ATOM   1132  CB  SER H 147      27.383  12.515  29.552  1.00 28.39           C  
ATOM   1133  OG  SER H 147      28.775  12.494  29.838  1.00  0.00           O  
ATOM   1134  C   SER H 147      27.843  12.108  27.188  1.00 29.49           C  
ATOM   1135  O   SER H 147      27.465  10.947  27.047  1.00 28.85           O  
ATOM   1136  N   VAL H 148      28.908  12.605  26.528  1.00 31.54           N  
ATOM   1137  CA  VAL H 148      29.698  11.811  25.630  1.00 34.05           C  
ATOM   1138  CB  VAL H 148      30.509  12.628  24.668  1.00 33.84           C  
ATOM   1139  CG1 VAL H 148      31.369  11.679  23.817  1.00  0.00           C  
ATOM   1140  CG2 VAL H 148      29.555  13.515  23.852  1.00  0.00           C  
ATOM   1141  C   VAL H 148      30.658  11.046  26.481  1.00 36.35           C  
ATOM   1142  O   VAL H 148      30.975  11.468  27.592  1.00 34.90           O  
ATOM   1143  N   PRO H 149      31.144   9.929  26.016  1.00 39.17           N  
ATOM   1144  CA  PRO H 149      32.019   9.162  26.848  1.00 41.71           C  
ATOM   1145  CD  PRO H 149      30.408   9.093  25.079  1.00 44.44           C  
ATOM   1146  CB  PRO H 149      32.221   7.833  26.123  1.00 42.22           C  
ATOM   1147  CG  PRO H 149      30.899   7.656  25.346  1.00 43.76           C  
ATOM   1148  C   PRO H 149      33.261   9.909  27.199  1.00 43.73           C  
ATOM   1149  O   PRO H 149      33.890  10.485  26.311  1.00 43.87           O  
ATOM   1150  N   GLY H 150      33.619   9.912  28.498  1.00 45.24           N  
ATOM   1151  CA  GLY H 150      34.802  10.567  28.972  1.00 46.87           C  
ATOM   1152  C   GLY H 150      34.612  12.050  28.890  1.00 47.46           C  
ATOM   1153  O   GLY H 150      35.586  12.800  28.902  1.00 48.74           O  
ATOM   1154  N   GLN H 151      33.351  12.526  28.824  1.00 47.31           N  
ATOM   1155  CA  GLN H 151      33.142  13.938  28.648  1.00 45.74           C  
ATOM   1156  CB  GLN H 151      32.493  14.291  27.296  1.00 48.90           C  
ATOM   1157  CG  GLN H 151      33.237  13.741  26.073  1.00 52.41           C  
ATOM   1158  CD  GLN H 151      34.548  14.490  25.874  1.00 59.40           C  
ATOM   1159  OE1 GLN H 151      35.154  14.981  26.824  1.00 61.61           O  
ATOM   1160  NE2 GLN H 151      35.002  14.576  24.595  1.00 59.15           N  
ATOM   1161  C   GLN H 151      32.205  14.438  29.710  1.00 42.96           C  
ATOM   1162  O   GLN H 151      31.723  13.678  30.547  1.00 41.82           O  
ATOM   1163  N   GLY H 152      31.929  15.761  29.678  1.00 40.38           N  
ATOM   1164  CA  GLY H 152      31.108  16.425  30.653  1.00 38.58           C  
ATOM   1165  C   GLY H 152      29.658  16.321  30.292  1.00 35.80           C  
ATOM   1166  O   GLY H 152      29.268  15.575  29.395  1.00 35.05           O  
ATOM   1167  N   LEU H 153      28.822  17.096  31.015  1.00 33.74           N  
ATOM   1168  CA  LEU H 153      27.392  17.089  30.882  1.00 30.69           C  
ATOM   1169  CB  LEU H 153      26.690  17.259  32.238  1.00 28.31           C  
ATOM   1170  CG  LEU H 153      26.977  16.113  33.223  1.00 28.59           C  
ATOM   1171  CD1 LEU H 153      26.313  16.372  34.583  1.00 28.48           C  
ATOM   1172  CD2 LEU H 153      26.577  14.753  32.627  1.00 26.96           C  
ATOM   1173  C   LEU H 153      26.980  18.252  30.034  1.00 30.36           C  
ATOM   1174  O   LEU H 153      27.533  19.347  30.138  1.00 30.59           O  
ATOM   1175  N   GLN H 154      25.981  18.027  29.157  1.00 27.85           N  
ATOM   1176  CA  GLN H 154      25.493  19.057  28.286  1.00 28.64           C  
ATOM   1177  CB  GLN H 154      25.867  18.769  26.820  1.00 29.54           C  
ATOM   1178  CG  GLN H 154      25.579  19.900  25.837  1.00 34.40           C  
ATOM   1179  CD  GLN H 154      26.155  19.478  24.492  1.00 41.35           C  
ATOM   1180  OE1 GLN H 154      25.752  18.468  23.918  1.00 40.93           O  
ATOM   1181  NE2 GLN H 154      27.138  20.264  23.977  1.00  0.00           N  
ATOM   1182  C   GLN H 154      23.997  19.062  28.409  1.00 26.57           C  
ATOM   1183  O   GLN H 154      23.357  18.018  28.302  1.00 25.99           O  
ATOM   1184  N   TRP H 155      23.387  20.247  28.621  1.00 26.55           N  
ATOM   1185  CA  TRP H 155      21.964  20.302  28.831  1.00 27.08           C  
ATOM   1186  CB  TRP H 155      21.568  21.458  29.762  1.00 27.38           C  
ATOM   1187  CG  TRP H 155      20.095  21.558  30.045  1.00 27.09           C  
ATOM   1188  CD2 TRP H 155      19.234  22.514  29.415  1.00 28.56           C  
ATOM   1189  CD1 TRP H 155      19.319  20.842  30.909  1.00 26.98           C  
ATOM   1190  NE1 TRP H 155      18.023  21.293  30.854  1.00 28.57           N  
ATOM   1191  CE2 TRP H 155      17.957  22.321  29.937  1.00 28.37           C  
ATOM   1192  CE3 TRP H 155      19.490  23.474  28.480  1.00 29.19           C  
ATOM   1193  CZ2 TRP H 155      16.911  23.092  29.528  1.00 26.64           C  
ATOM   1194  CZ3 TRP H 155      18.430  24.247  28.065  1.00 29.04           C  
ATOM   1195  CH2 TRP H 155      17.166  24.058  28.579  1.00 28.81           C  
ATOM   1196  C   TRP H 155      21.291  20.486  27.504  1.00 26.19           C  
ATOM   1197  O   TRP H 155      21.595  21.424  26.774  1.00 26.43           O  
ATOM   1198  N   MET H 156      20.456  19.501  27.112  1.00 24.51           N  
ATOM   1199  CA  MET H 156      19.738  19.511  25.867  1.00 25.93           C  
ATOM   1200  CB  MET H 156      19.309  18.089  25.486  1.00 25.24           C  
ATOM   1201  CG  MET H 156      20.522  17.160  25.375  1.00 19.53           C  
ATOM   1202  SD  MET H 156      20.134  15.436  24.967  1.00 26.38           S  
ATOM   1203  CE  MET H 156      19.815  15.754  23.210  1.00 19.22           C  
ATOM   1204  C   MET H 156      18.533  20.409  25.834  1.00 27.39           C  
ATOM   1205  O   MET H 156      18.396  21.232  24.928  1.00 29.44           O  
ATOM   1206  N   GLY H 157      17.640  20.309  26.846  1.00 26.74           N  
ATOM   1207  CA  GLY H 157      16.411  21.058  26.798  1.00 26.41           C  
ATOM   1208  C   GLY H 157      15.486  20.549  27.868  1.00 26.49           C  
ATOM   1209  O   GLY H 157      15.810  19.609  28.594  1.00 26.41           O  
ATOM   1210  N   TRP H 158      14.292  21.171  27.994  1.00 26.70           N  
ATOM   1211  CA  TRP H 158      13.381  20.768  29.031  1.00 25.89           C  
ATOM   1212  CB  TRP H 158      13.616  21.551  30.333  1.00 25.61           C  
ATOM   1213  CG  TRP H 158      13.384  23.037  30.198  1.00 27.28           C  
ATOM   1214  CD2 TRP H 158      12.390  23.780  30.920  1.00 27.88           C  
ATOM   1215  CD1 TRP H 158      14.090  23.951  29.474  1.00 29.83           C  
ATOM   1216  NE1 TRP H 158      13.588  25.211  29.683  1.00 33.80           N  
ATOM   1217  CE2 TRP H 158      12.547  25.122  30.578  1.00 29.83           C  
ATOM   1218  CE3 TRP H 158      11.437  23.380  31.806  1.00 31.43           C  
ATOM   1219  CZ2 TRP H 158      11.744  26.087  31.116  1.00 33.97           C  
ATOM   1220  CZ3 TRP H 158      10.624  24.355  32.338  1.00 31.49           C  
ATOM   1221  CH2 TRP H 158      10.773  25.683  32.002  1.00 32.90           C  
ATOM   1222  C   TRP H 158      11.975  21.022  28.590  1.00 26.93           C  
ATOM   1223  O   TRP H 158      11.725  21.664  27.570  1.00 26.70           O  
ATOM   1224  N   ILE H 159      11.018  20.440  29.349  1.00 26.32           N  
ATOM   1225  CA  ILE H 159       9.609  20.655  29.169  1.00 25.69           C  
ATOM   1226  CB  ILE H 159       8.884  19.456  28.617  1.00 25.11           C  
ATOM   1227  CG1 ILE H 159       7.380  19.751  28.450  1.00 25.38           C  
ATOM   1228  CG2 ILE H 159       9.182  18.248  29.527  1.00 23.33           C  
ATOM   1229  CD1 ILE H 159       7.044  20.780  27.369  1.00 23.78           C  
ATOM   1230  C   ILE H 159       9.025  20.948  30.528  1.00 25.26           C  
ATOM   1231  O   ILE H 159       9.231  20.186  31.469  1.00 25.96           O  
ATOM   1232  N   SER H 160       8.276  22.067  30.663  1.00 25.08           N  
ATOM   1233  CA  SER H 160       7.646  22.388  31.916  1.00 24.20           C  
ATOM   1234  CB  SER H 160       7.074  23.820  31.969  1.00 24.09           C  
ATOM   1235  OG  SER H 160       6.091  24.004  30.960  1.00 21.64           O  
ATOM   1236  C   SER H 160       6.534  21.393  32.120  1.00 24.25           C  
ATOM   1237  O   SER H 160       5.946  20.873  31.171  1.00 24.83           O  
ATOM   1238  N   HIS H 161       6.273  21.085  33.406  1.00 19.42           N  
ATOM   1239  CA  HIS H 161       5.271  20.145  33.821  1.00 20.96           C  
ATOM   1240  ND1 HIS H 161       6.473  21.706  36.644  1.00 28.08           N  
ATOM   1241  CG  HIS H 161       5.323  21.134  36.150  1.00 26.36           C  
ATOM   1242  CB  HIS H 161       5.296  19.877  35.333  1.00 20.53           C  
ATOM   1243  NE2 HIS H 161       4.789  22.984  37.329  1.00 26.56           N  
ATOM   1244  CD2 HIS H 161       4.306  21.929  36.575  1.00 25.72           C  
ATOM   1245  CE1 HIS H 161       6.096  22.807  37.341  1.00 27.45           C  
ATOM   1246  C   HIS H 161       3.921  20.683  33.445  1.00 21.88           C  
ATOM   1247  O   HIS H 161       2.998  19.915  33.160  1.00 22.64           O  
ATOM   1248  N   GLU H 162       3.776  22.028  33.470  1.00 22.85           N  
ATOM   1249  CA  GLU H 162       2.557  22.698  33.109  1.00 25.75           C  
ATOM   1250  CB  GLU H 162       2.602  24.233  33.258  1.00 27.79           C  
ATOM   1251  CG  GLU H 162       2.451  24.753  34.689  1.00 31.06           C  
ATOM   1252  CD  GLU H 162       3.827  24.935  35.315  1.00 33.05           C  
ATOM   1253  OE1 GLU H 162       4.784  24.249  34.868  1.00 33.78           O  
ATOM   1254  OE2 GLU H 162       3.937  25.775  36.247  1.00 34.18           O1-
ATOM   1255  C   GLU H 162       2.292  22.401  31.670  1.00 26.15           C  
ATOM   1256  O   GLU H 162       1.139  22.314  31.248  1.00 26.67           O  
ATOM   1257  N   GLY H 163       3.365  22.259  30.871  1.00 24.86           N  
ATOM   1258  CA  GLY H 163       3.208  21.915  29.489  1.00 25.40           C  
ATOM   1259  C   GLY H 163       3.090  23.162  28.689  1.00 25.84           C  
ATOM   1260  O   GLY H 163       2.631  23.146  27.549  1.00 26.07           O  
ATOM   1261  N   ASP H 164       3.507  24.291  29.274  1.00 25.68           N  
ATOM   1262  CA  ASP H 164       3.377  25.500  28.529  1.00 26.67           C  
ATOM   1263  CB  ASP H 164       2.598  26.567  29.313  1.00 29.15           C  
ATOM   1264  CG  ASP H 164       3.301  26.808  30.644  1.00 31.51           C  
ATOM   1265  OD1 ASP H 164       4.363  26.183  30.901  1.00 33.91           O  
ATOM   1266  OD2 ASP H 164       2.765  27.626  31.436  1.00 32.98           O1-
ATOM   1267  C   ASP H 164       4.727  26.031  28.187  1.00 26.13           C  
ATOM   1268  O   ASP H 164       4.849  27.153  27.689  1.00 27.24           O  
ATOM   1269  N   LYS H 165       5.790  25.244  28.440  1.00 28.66           N  
ATOM   1270  CA  LYS H 165       7.055  25.766  28.027  1.00 28.80           C  
ATOM   1271  CB  LYS H 165       7.714  26.685  29.072  1.00 30.61           C  
ATOM   1272  CG  LYS H 165       9.064  27.251  28.630  1.00 27.73           C  
ATOM   1273  CD  LYS H 165       9.012  28.078  27.341  1.00 36.46           C  
ATOM   1274  CE  LYS H 165       8.806  29.581  27.535  1.00 38.93           C  
ATOM   1275  NZ  LYS H 165       8.870  30.261  26.219  1.00 40.79           N1+
ATOM   1276  C   LYS H 165       7.969  24.626  27.696  1.00 28.44           C  
ATOM   1277  O   LYS H 165       8.031  23.617  28.399  1.00 28.45           O  
ATOM   1278  N   LYS H 166       8.668  24.763  26.557  1.00 28.38           N  
ATOM   1279  CA  LYS H 166       9.656  23.835  26.105  1.00 28.83           C  
ATOM   1280  CB  LYS H 166       9.248  23.096  24.821  1.00 30.42           C  
ATOM   1281  CG  LYS H 166       7.944  22.310  24.956  1.00 63.95           C  
ATOM   1282  CD  LYS H 166       7.311  21.957  23.608  1.00  0.00           C  
ATOM   1283  CE  LYS H 166       5.898  21.382  23.728  1.00  0.00           C  
ATOM   1284  NZ  LYS H 166       5.264  21.324  22.391  1.00  0.00           N1+
ATOM   1285  C   LYS H 166      10.787  24.725  25.718  1.00 29.30           C  
ATOM   1286  O   LYS H 166      10.569  25.802  25.166  1.00 30.84           O  
ATOM   1287  N   VAL H 167      12.025  24.321  26.033  1.00 29.26           N  
ATOM   1288  CA  VAL H 167      13.135  25.138  25.652  1.00 29.19           C  
ATOM   1289  CB  VAL H 167      13.680  25.970  26.777  1.00 29.39           C  
ATOM   1290  CG1 VAL H 167      14.931  26.703  26.266  1.00  0.00           C  
ATOM   1291  CG2 VAL H 167      12.576  26.910  27.291  1.00  0.00           C  
ATOM   1292  C   VAL H 167      14.218  24.209  25.233  1.00 29.15           C  
ATOM   1293  O   VAL H 167      14.341  23.103  25.759  1.00 29.80           O  
ATOM   1294  N   ILE H 168      15.033  24.641  24.258  1.00 26.62           N  
ATOM   1295  CA  ILE H 168      16.088  23.790  23.803  1.00 27.35           C  
ATOM   1296  CB  ILE H 168      15.856  23.247  22.418  1.00 27.94           C  
ATOM   1297  CG1 ILE H 168      14.577  22.397  22.398  1.00  0.00           C  
ATOM   1298  CG2 ILE H 168      17.103  22.462  21.978  1.00  0.00           C  
ATOM   1299  CD1 ILE H 168      14.641  21.188  23.331  1.00 26.69           C  
ATOM   1300  C   ILE H 168      17.341  24.602  23.776  1.00 28.58           C  
ATOM   1301  O   ILE H 168      17.294  25.829  23.681  1.00 29.41           O  
ATOM   1302  N   VAL H 169      18.501  23.936  23.930  1.00 29.66           N  
ATOM   1303  CA  VAL H 169      19.731  24.644  23.769  1.00 30.73           C  
ATOM   1304  CB  VAL H 169      20.936  23.910  24.267  1.00 29.91           C  
ATOM   1305  CG1 VAL H 169      22.196  24.656  23.796  1.00  0.00           C  
ATOM   1306  CG2 VAL H 169      20.821  23.859  25.798  1.00  0.00           C  
ATOM   1307  C   VAL H 169      19.861  24.899  22.304  1.00 31.57           C  
ATOM   1308  O   VAL H 169      19.347  24.139  21.488  1.00 32.21           O  
ATOM   1309  N   GLU H 170      20.546  25.993  21.933  1.00 33.22           N  
ATOM   1310  CA  GLU H 170      20.610  26.406  20.559  1.00 34.70           C  
ATOM   1311  CB  GLU H 170      21.427  27.691  20.349  1.00 37.97           C  
ATOM   1312  CG  GLU H 170      21.502  28.133  18.885  1.00 44.74           C  
ATOM   1313  CD  GLU H 170      20.178  28.763  18.472  1.00 49.46           C  
ATOM   1314  OE1 GLU H 170      19.299  28.953  19.355  1.00 51.57           O  
ATOM   1315  OE2 GLU H 170      20.033  29.066  17.259  1.00 68.12           O1-
ATOM   1316  C   GLU H 170      21.238  25.343  19.723  1.00 35.09           C  
ATOM   1317  O   GLU H 170      20.799  25.100  18.600  1.00 36.36           O  
ATOM   1318  N   ARG H 171      22.273  24.665  20.241  1.00 34.88           N  
ATOM   1319  CA  ARG H 171      22.946  23.697  19.427  1.00 35.39           C  
ATOM   1320  CB  ARG H 171      24.244  23.165  20.064  1.00 34.86           C  
ATOM   1321  CG  ARG H 171      24.107  22.570  21.462  1.00 36.52           C  
ATOM   1322  CD  ARG H 171      25.434  22.595  22.226  1.00 40.98           C  
ATOM   1323  NE  ARG H 171      25.886  24.018  22.261  1.00  0.00           N  
ATOM   1324  CZ  ARG H 171      26.916  24.447  21.472  1.00  0.00           C  
ATOM   1325  NH1 ARG H 171      27.636  23.546  20.739  1.00  0.00           N1+
ATOM   1326  NH2 ARG H 171      27.233  25.772  21.421  1.00  0.00           N  
ATOM   1327  C   ARG H 171      22.019  22.581  19.048  1.00 35.62           C  
ATOM   1328  O   ARG H 171      22.127  22.028  17.955  1.00 37.68           O  
ATOM   1329  N   PHE H 172      21.111  22.207  19.963  1.00 33.67           N  
ATOM   1330  CA  PHE H 172      20.156  21.138  19.830  1.00 32.04           C  
ATOM   1331  CB  PHE H 172      19.687  20.581  21.178  1.00 30.05           C  
ATOM   1332  CG  PHE H 172      20.849  19.804  21.675  1.00 32.59           C  
ATOM   1333  CD1 PHE H 172      21.849  20.407  22.393  1.00 31.85           C  
ATOM   1334  CD2 PHE H 172      20.947  18.466  21.394  1.00 30.79           C  
ATOM   1335  CE1 PHE H 172      22.925  19.681  22.840  1.00 31.19           C  
ATOM   1336  CE2 PHE H 172      22.020  17.737  21.839  1.00 30.62           C  
ATOM   1337  CZ  PHE H 172      23.014  18.342  22.565  1.00 30.18           C  
ATOM   1338  C   PHE H 172      18.932  21.410  19.000  1.00 33.17           C  
ATOM   1339  O   PHE H 172      18.295  20.452  18.572  1.00 34.35           O  
ATOM   1340  N   LYS H 173      18.532  22.677  18.759  1.00 33.52           N  
ATOM   1341  CA  LYS H 173      17.209  22.930  18.235  1.00 35.95           C  
ATOM   1342  CB  LYS H 173      16.910  24.414  17.967  1.00 37.82           C  
ATOM   1343  CG  LYS H 173      16.562  25.175  19.244  1.00 41.87           C  
ATOM   1344  CD  LYS H 173      16.425  26.686  19.062  1.00 47.08           C  
ATOM   1345  CE  LYS H 173      15.795  27.369  20.276  1.00 64.87           C  
ATOM   1346  NZ  LYS H 173      14.393  26.918  20.431  1.00 69.43           N1+
ATOM   1347  C   LYS H 173      16.871  22.158  16.993  1.00 35.34           C  
ATOM   1348  O   LYS H 173      15.755  21.655  16.876  1.00 36.17           O  
ATOM   1349  N   ALA H 174      17.768  22.054  16.007  1.00 34.00           N  
ATOM   1350  CA  ALA H 174      17.402  21.277  14.857  1.00 34.31           C  
ATOM   1351  CB  ALA H 174      18.421  21.398  13.711  1.00 55.10           C  
ATOM   1352  C   ALA H 174      17.300  19.813  15.206  1.00 35.12           C  
ATOM   1353  O   ALA H 174      16.403  19.116  14.734  1.00 37.13           O  
ATOM   1354  N   LYS H 175      18.259  19.318  16.016  1.00 33.73           N  
ATOM   1355  CA  LYS H 175      18.438  17.923  16.341  1.00 32.10           C  
ATOM   1356  CB  LYS H 175      19.787  17.664  17.020  1.00 30.89           C  
ATOM   1357  CG  LYS H 175      20.968  18.021  16.122  1.00 32.79           C  
ATOM   1358  CD  LYS H 175      22.318  17.816  16.796  1.00 34.73           C  
ATOM   1359  CE  LYS H 175      22.619  16.341  17.049  1.00 43.65           C  
ATOM   1360  NZ  LYS H 175      22.579  15.597  15.770  1.00 43.92           N1+
ATOM   1361  C   LYS H 175      17.387  17.297  17.219  1.00 31.65           C  
ATOM   1362  O   LYS H 175      16.882  16.224  16.891  1.00 32.87           O  
ATOM   1363  N   VAL H 176      17.013  17.942  18.343  1.00 30.52           N  
ATOM   1364  CA  VAL H 176      16.186  17.290  19.329  1.00 29.17           C  
ATOM   1365  CB  VAL H 176      16.736  17.446  20.718  1.00 27.15           C  
ATOM   1366  CG1 VAL H 176      15.708  16.914  21.728  1.00 22.84           C  
ATOM   1367  CG2 VAL H 176      18.106  16.750  20.789  1.00 22.35           C  
ATOM   1368  C   VAL H 176      14.795  17.858  19.367  1.00 28.45           C  
ATOM   1369  O   VAL H 176      14.590  19.053  19.169  1.00 28.88           O  
ATOM   1370  N   THR H 177      13.791  16.976  19.596  1.00 28.12           N  
ATOM   1371  CA  THR H 177      12.429  17.389  19.814  1.00 28.67           C  
ATOM   1372  CB  THR H 177      11.458  16.965  18.756  1.00 30.12           C  
ATOM   1373  OG1 THR H 177      11.516  15.560  18.582  1.00 31.82           O  
ATOM   1374  CG2 THR H 177      11.766  17.697  17.449  1.00 29.90           C  
ATOM   1375  C   THR H 177      11.972  16.717  21.066  1.00 28.67           C  
ATOM   1376  O   THR H 177      12.125  15.506  21.218  1.00 29.20           O  
ATOM   1377  N   ILE H 178      11.387  17.483  22.005  1.00 28.13           N  
ATOM   1378  CA  ILE H 178      10.936  16.851  23.205  1.00 28.09           C  
ATOM   1379  CB  ILE H 178      11.581  17.334  24.475  1.00 28.15           C  
ATOM   1380  CG1 ILE H 178      11.412  18.840  24.666  1.00 30.56           C  
ATOM   1381  CG2 ILE H 178      13.037  16.857  24.491  1.00 30.71           C  
ATOM   1382  CD1 ILE H 178      11.931  19.305  26.022  1.00 30.88           C  
ATOM   1383  C   ILE H 178       9.464  16.983  23.305  1.00 28.11           C  
ATOM   1384  O   ILE H 178       8.892  18.042  23.056  1.00 29.38           O  
ATOM   1385  N   ASP H 179       8.815  15.849  23.623  1.00 27.12           N  
ATOM   1386  CA  ASP H 179       7.395  15.823  23.758  1.00 27.91           C  
ATOM   1387  CB  ASP H 179       6.674  15.231  22.535  1.00 29.22           C  
ATOM   1388  CG  ASP H 179       5.217  15.671  22.587  1.00  0.00           C  
ATOM   1389  OD1 ASP H 179       4.925  16.668  23.300  1.00  0.00           O  
ATOM   1390  OD2 ASP H 179       4.377  15.016  21.912  1.00  0.00           O1-
ATOM   1391  C   ASP H 179       7.093  14.953  24.933  1.00 28.65           C  
ATOM   1392  O   ASP H 179       7.977  14.291  25.473  1.00 28.15           O  
ATOM   1393  N   TRP H 180       5.827  14.962  25.391  1.00 29.66           N  
ATOM   1394  CA  TRP H 180       5.495  14.118  26.498  1.00 30.02           C  
ATOM   1395  CB  TRP H 180       5.508  14.848  27.852  1.00 29.27           C  
ATOM   1396  CG  TRP H 180       4.428  15.891  27.989  1.00 35.14           C  
ATOM   1397  CD2 TRP H 180       4.040  16.488  29.236  1.00  0.00           C  
ATOM   1398  CD1 TRP H 180       3.622  16.435  27.034  1.00  0.00           C  
ATOM   1399  NE1 TRP H 180       2.754  17.333  27.607  1.00  0.00           N  
ATOM   1400  CE2 TRP H 180       3.001  17.374  28.963  1.00  0.00           C  
ATOM   1401  CE3 TRP H 180       4.508  16.305  30.507  1.00  0.00           C  
ATOM   1402  CZ2 TRP H 180       2.410  18.095  29.960  1.00  0.00           C  
ATOM   1403  CZ3 TRP H 180       3.915  17.040  31.511  1.00  0.00           C  
ATOM   1404  CH2 TRP H 180       2.886  17.916  31.240  1.00  0.00           C  
ATOM   1405  C   TRP H 180       4.106  13.612  26.290  1.00 31.79           C  
ATOM   1406  O   TRP H 180       3.336  14.141  25.488  1.00 33.56           O  
ATOM   1407  N   ASP H 181       3.781  12.516  26.995  1.00 33.06           N  
ATOM   1408  CA  ASP H 181       2.454  11.987  26.986  1.00 33.35           C  
ATOM   1409  CB  ASP H 181       2.403  10.540  26.470  1.00 34.16           C  
ATOM   1410  CG  ASP H 181       0.962  10.091  26.292  1.00 38.23           C  
ATOM   1411  OD1 ASP H 181       0.038  10.897  26.576  1.00 40.45           O  
ATOM   1412  OD2 ASP H 181       0.771   8.920  25.868  1.00 41.45           O1-
ATOM   1413  C   ASP H 181       2.026  12.050  28.426  1.00 33.10           C  
ATOM   1414  O   ASP H 181       2.532  11.319  29.273  1.00 31.81           O  
ATOM   1415  N   ARG H 182       1.113  12.983  28.758  1.00 33.94           N  
ATOM   1416  CA  ARG H 182       0.694  13.156  30.122  1.00 34.77           C  
ATOM   1417  CB  ARG H 182      -0.219  14.377  30.322  1.00 34.82           C  
ATOM   1418  CG  ARG H 182      -0.527  14.666  31.793  1.00 46.04           C  
ATOM   1419  CD  ARG H 182      -1.571  15.767  32.006  1.00 47.22           C  
ATOM   1420  NE  ARG H 182      -2.780  15.401  31.213  1.00  0.00           N  
ATOM   1421  CZ  ARG H 182      -3.174  16.182  30.166  1.00  0.00           C  
ATOM   1422  NH1 ARG H 182      -2.498  17.335  29.883  1.00  0.00           N1+
ATOM   1423  NH2 ARG H 182      -4.246  15.817  29.405  1.00  0.00           N  
ATOM   1424  C   ARG H 182      -0.059  11.947  30.571  1.00 35.74           C  
ATOM   1425  O   ARG H 182       0.080  11.495  31.705  1.00 37.13           O  
ATOM   1426  N   SER H 183      -0.881  11.375  29.681  1.00 35.64           N  
ATOM   1427  CA  SER H 183      -1.690  10.268  30.090  1.00 36.20           C  
ATOM   1428  CB  SER H 183      -2.553   9.709  28.946  1.00 35.59           C  
ATOM   1429  OG  SER H 183      -3.444  10.704  28.464  1.00 42.27           O  
ATOM   1430  C   SER H 183      -0.802   9.143  30.540  1.00 35.42           C  
ATOM   1431  O   SER H 183      -1.100   8.460  31.518  1.00 35.87           O  
ATOM   1432  N   THR H 184       0.279   8.895  29.779  1.00 32.48           N  
ATOM   1433  CA  THR H 184       1.240   7.849  30.001  1.00 31.15           C  
ATOM   1434  CB  THR H 184       2.015   7.490  28.774  1.00 32.00           C  
ATOM   1435  OG1 THR H 184       2.668   6.246  28.953  1.00 30.71           O  
ATOM   1436  CG2 THR H 184       3.069   8.574  28.539  1.00 28.22           C  
ATOM   1437  C   THR H 184       2.249   8.190  31.060  1.00 31.11           C  
ATOM   1438  O   THR H 184       2.912   7.304  31.597  1.00 32.44           O  
ATOM   1439  N   ASN H 185       2.456   9.485  31.353  1.00 31.35           N  
ATOM   1440  CA  ASN H 185       3.497   9.847  32.273  1.00 31.62           C  
ATOM   1441  CB  ASN H 185       3.379   9.198  33.666  1.00 32.06           C  
ATOM   1442  CG  ASN H 185       2.186   9.810  34.385  1.00  0.00           C  
ATOM   1443  OD1 ASN H 185       1.212   9.125  34.690  1.00  0.00           O  
ATOM   1444  ND2 ASN H 185       2.266  11.138  34.670  1.00  0.00           N  
ATOM   1445  C   ASN H 185       4.808   9.422  31.686  1.00 32.32           C  
ATOM   1446  O   ASN H 185       5.694   8.936  32.390  1.00 32.89           O  
ATOM   1447  N   THR H 186       4.963   9.597  30.359  1.00 31.23           N  
ATOM   1448  CA  THR H 186       6.193   9.240  29.717  1.00 30.53           C  
ATOM   1449  CB  THR H 186       6.027   8.105  28.750  1.00 31.16           C  
ATOM   1450  OG1 THR H 186       5.505   6.970  29.424  1.00 35.42           O  
ATOM   1451  CG2 THR H 186       7.396   7.763  28.145  1.00 32.58           C  
ATOM   1452  C   THR H 186       6.654  10.438  28.941  1.00 29.69           C  
ATOM   1453  O   THR H 186       5.853  11.130  28.313  1.00 30.54           O  
ATOM   1454  N   ALA H 187       7.972  10.722  28.972  1.00 27.74           N  
ATOM   1455  CA  ALA H 187       8.503  11.845  28.249  1.00 26.39           C  
ATOM   1456  CB  ALA H 187       9.329  12.797  29.121  1.00 25.54           C  
ATOM   1457  C   ALA H 187       9.403  11.292  27.189  1.00 27.48           C  
ATOM   1458  O   ALA H 187      10.024  10.246  27.387  1.00 28.84           O  
ATOM   1459  N   TYR H 188       9.490  11.980  26.029  1.00 26.55           N  
ATOM   1460  CA  TYR H 188      10.252  11.435  24.941  1.00 25.88           C  
ATOM   1461  CB  TYR H 188       9.390  11.033  23.729  1.00 26.13           C  
ATOM   1462  CG  TYR H 188       8.343  10.038  24.115  1.00 26.24           C  
ATOM   1463  CD1 TYR H 188       8.606   8.688  24.086  1.00 27.37           C  
ATOM   1464  CD2 TYR H 188       7.089  10.453  24.499  1.00 27.41           C  
ATOM   1465  CE1 TYR H 188       7.639   7.771  24.433  1.00 28.40           C  
ATOM   1466  CE2 TYR H 188       6.118   9.541  24.848  1.00 28.06           C  
ATOM   1467  CZ  TYR H 188       6.391   8.196  24.813  1.00 28.65           C  
ATOM   1468  OH  TYR H 188       5.398   7.257  25.167  1.00 33.37           O  
ATOM   1469  C   TYR H 188      11.205  12.467  24.411  1.00 26.43           C  
ATOM   1470  O   TYR H 188      10.961  13.670  24.490  1.00 27.50           O  
ATOM   1471  N   LEU H 189      12.348  11.995  23.869  1.00 27.89           N  
ATOM   1472  CA  LEU H 189      13.299  12.860  23.231  1.00 28.68           C  
ATOM   1473  CB  LEU H 189      14.602  13.003  24.056  1.00 28.68           C  
ATOM   1474  CG  LEU H 189      15.705  13.945  23.514  1.00 29.80           C  
ATOM   1475  CD1 LEU H 189      16.875  14.019  24.509  1.00  0.00           C  
ATOM   1476  CD2 LEU H 189      16.198  13.569  22.105  1.00  0.00           C  
ATOM   1477  C   LEU H 189      13.605  12.216  21.910  1.00 29.76           C  
ATOM   1478  O   LEU H 189      13.969  11.040  21.852  1.00 27.28           O  
ATOM   1479  N   GLN H 190      13.455  12.971  20.804  1.00 31.17           N  
ATOM   1480  CA  GLN H 190      13.745  12.416  19.513  1.00 32.11           C  
ATOM   1481  CB  GLN H 190      12.653  12.632  18.450  1.00 34.92           C  
ATOM   1482  CG  GLN H 190      13.034  12.014  17.101  1.00 39.49           C  
ATOM   1483  CD  GLN H 190      11.914  12.268  16.104  1.00 37.25           C  
ATOM   1484  OE1 GLN H 190      10.772  12.531  16.479  1.00 40.26           O  
ATOM   1485  NE2 GLN H 190      12.252  12.195  14.789  1.00 46.52           N  
ATOM   1486  C   GLN H 190      14.965  13.095  18.996  1.00 31.56           C  
ATOM   1487  O   GLN H 190      15.099  14.316  19.074  1.00 32.86           O  
ATOM   1488  N   LEU H 191      15.907  12.302  18.461  1.00 30.90           N  
ATOM   1489  CA  LEU H 191      17.106  12.885  17.949  1.00 31.22           C  
ATOM   1490  CB  LEU H 191      18.333  12.382  18.727  1.00 29.81           C  
ATOM   1491  CG  LEU H 191      19.645  13.113  18.434  1.00 29.91           C  
ATOM   1492  CD1 LEU H 191      19.542  14.606  18.782  1.00 28.26           C  
ATOM   1493  CD2 LEU H 191      20.805  12.434  19.174  1.00 27.30           C  
ATOM   1494  C   LEU H 191      17.192  12.464  16.513  1.00 31.59           C  
ATOM   1495  O   LEU H 191      17.029  11.287  16.201  1.00 31.06           O  
ATOM   1496  N   SER H 192      17.446  13.416  15.589  0.93 31.71           N  
ATOM   1497  CA  SER H 192      17.437  13.076  14.190  0.93 33.01           C  
ATOM   1498  CB  SER H 192      16.331  13.806  13.409  0.93 33.37           C  
ATOM   1499  OG  SER H 192      16.482  15.210  13.566  1.00 40.37           O  
ATOM   1500  C   SER H 192      18.752  13.433  13.561  0.93 34.48           C  
ATOM   1501  O   SER H 192      19.552  14.166  14.136  0.93 34.39           O  
ATOM   1502  N   GLY H 193      19.025  12.877  12.358  1.00 34.82           N  
ATOM   1503  CA  GLY H 193      20.224  13.208  11.631  1.00 34.68           C  
ATOM   1504  C   GLY H 193      21.413  12.798  12.441  1.00 33.38           C  
ATOM   1505  O   GLY H 193      22.329  13.588  12.663  1.00 32.14           O  
ATOM   1506  N   LEU H 194      21.431  11.529  12.882  1.00 32.50           N  
ATOM   1507  CA  LEU H 194      22.445  11.049  13.777  1.00 31.86           C  
ATOM   1508  CB  LEU H 194      22.151   9.628  14.281  1.00 29.33           C  
ATOM   1509  CG  LEU H 194      20.879   9.547  15.141  1.00 29.42           C  
ATOM   1510  CD1 LEU H 194      20.618   8.114  15.624  1.00 27.73           C  
ATOM   1511  CD2 LEU H 194      20.938  10.551  16.304  1.00 26.86           C  
ATOM   1512  C   LEU H 194      23.799  11.020  13.140  1.00 33.79           C  
ATOM   1513  O   LEU H 194      23.963  10.658  11.977  1.00 37.05           O  
ATOM   1514  N   THR H 195      24.813  11.414  13.939  1.00 34.43           N  
ATOM   1515  CA  THR H 195      26.194  11.391  13.551  1.00 35.66           C  
ATOM   1516  CB  THR H 195      26.803  12.754  13.390  1.00 37.05           C  
ATOM   1517  OG1 THR H 195      26.723  13.482  14.605  1.00 41.59           O  
ATOM   1518  CG2 THR H 195      26.054  13.495  12.272  1.00 41.30           C  
ATOM   1519  C   THR H 195      26.918  10.702  14.664  1.00 35.54           C  
ATOM   1520  O   THR H 195      26.349  10.455  15.724  1.00 35.83           O  
ATOM   1521  N   SER H 196      28.199  10.359  14.443  1.00 35.98           N  
ATOM   1522  CA  SER H 196      28.956   9.658  15.441  1.00 37.06           C  
ATOM   1523  CB  SER H 196      30.368   9.273  14.965  1.00 37.45           C  
ATOM   1524  OG  SER H 196      31.133  10.440  14.704  1.00 41.55           O  
ATOM   1525  C   SER H 196      29.093  10.537  16.647  1.00 36.12           C  
ATOM   1526  O   SER H 196      29.221  10.051  17.769  1.00 35.01           O  
ATOM   1527  N   GLY H 197      29.043  11.865  16.439  1.00 35.72           N  
ATOM   1528  CA  GLY H 197      29.195  12.833  17.491  1.00 37.05           C  
ATOM   1529  C   GLY H 197      28.095  12.653  18.487  1.00 34.30           C  
ATOM   1530  O   GLY H 197      28.250  12.987  19.660  1.00 34.91           O  
ATOM   1531  N   ASP H 198      26.928  12.192  18.008  1.00 32.39           N  
ATOM   1532  CA  ASP H 198      25.742  11.979  18.789  1.00 30.80           C  
ATOM   1533  CB  ASP H 198      24.506  11.735  17.911  1.00 30.17           C  
ATOM   1534  CG  ASP H 198      24.212  13.055  17.215  1.00 33.26           C  
ATOM   1535  OD1 ASP H 198      24.397  14.118  17.866  1.00 34.75           O  
ATOM   1536  OD2 ASP H 198      23.814  13.019  16.021  1.00 22.49           O1-
ATOM   1537  C   ASP H 198      25.893  10.821  19.732  1.00 30.46           C  
ATOM   1538  O   ASP H 198      25.110  10.700  20.673  1.00 29.33           O  
ATOM   1539  N   THR H 199      26.841   9.892  19.487  1.00 30.62           N  
ATOM   1540  CA  THR H 199      26.970   8.783  20.394  1.00 29.79           C  
ATOM   1541  CB  THR H 199      28.091   7.844  20.052  1.00 29.68           C  
ATOM   1542  OG1 THR H 199      27.898   7.302  18.754  1.00 22.95           O  
ATOM   1543  CG2 THR H 199      28.122   6.717  21.097  1.00 19.41           C  
ATOM   1544  C   THR H 199      27.228   9.333  21.759  1.00 29.69           C  
ATOM   1545  O   THR H 199      28.176  10.087  21.973  1.00 31.20           O  
ATOM   1546  N   ALA H 200      26.362   8.970  22.727  1.00 28.21           N  
ATOM   1547  CA  ALA H 200      26.508   9.477  24.058  1.00 27.69           C  
ATOM   1548  CB  ALA H 200      26.292  10.997  24.156  1.00 27.18           C  
ATOM   1549  C   ALA H 200      25.458   8.832  24.906  1.00 27.89           C  
ATOM   1550  O   ALA H 200      24.640   8.052  24.417  1.00 27.38           O  
ATOM   1551  N   VAL H 201      25.492   9.115  26.223  1.00 27.43           N  
ATOM   1552  CA  VAL H 201      24.468   8.623  27.094  1.00 26.98           C  
ATOM   1553  CB  VAL H 201      24.962   8.149  28.431  1.00 25.58           C  
ATOM   1554  CG1 VAL H 201      25.393   9.358  29.274  1.00 25.84           C  
ATOM   1555  CG2 VAL H 201      23.850   7.307  29.074  1.00 23.91           C  
ATOM   1556  C   VAL H 201      23.532   9.771  27.318  1.00 26.84           C  
ATOM   1557  O   VAL H 201      23.961  10.906  27.527  1.00 27.46           O  
ATOM   1558  N   TYR H 202      22.213   9.511  27.263  1.00 25.17           N  
ATOM   1559  CA  TYR H 202      21.272  10.581  27.417  1.00 25.34           C  
ATOM   1560  CB  TYR H 202      20.231  10.647  26.280  1.00 26.87           C  
ATOM   1561  CG  TYR H 202      20.933  10.969  25.001  1.00 28.26           C  
ATOM   1562  CD1 TYR H 202      21.547   9.989  24.255  1.00 28.27           C  
ATOM   1563  CD2 TYR H 202      20.975  12.262  24.533  1.00 28.26           C  
ATOM   1564  CE1 TYR H 202      22.189  10.294  23.075  1.00 27.81           C  
ATOM   1565  CE2 TYR H 202      21.616  12.573  23.356  1.00 27.88           C  
ATOM   1566  CZ  TYR H 202      22.228  11.589  22.623  1.00 28.84           C  
ATOM   1567  OH  TYR H 202      22.885  11.904  21.415  1.00 29.24           O  
ATOM   1568  C   TYR H 202      20.530  10.337  28.696  1.00 25.48           C  
ATOM   1569  O   TYR H 202      20.057   9.229  28.947  1.00 24.29           O  
ATOM   1570  N   TYR H 203      20.407  11.382  29.545  1.00 25.21           N  
ATOM   1571  CA  TYR H 203      19.750  11.215  30.811  1.00 25.90           C  
ATOM   1572  CB  TYR H 203      20.564  11.674  32.041  1.00 26.02           C  
ATOM   1573  CG  TYR H 203      21.820  10.888  32.232  1.00 25.79           C  
ATOM   1574  CD1 TYR H 203      21.814   9.680  32.887  1.00 23.65           C  
ATOM   1575  CD2 TYR H 203      23.019  11.369  31.766  1.00 25.32           C  
ATOM   1576  CE1 TYR H 203      22.974   8.963  33.069  1.00 23.87           C  
ATOM   1577  CE2 TYR H 203      24.184  10.661  31.946  1.00 24.88           C  
ATOM   1578  CZ  TYR H 203      24.165   9.456  32.601  1.00 24.58           C  
ATOM   1579  OH  TYR H 203      25.359   8.726  32.789  1.00 22.36           O  
ATOM   1580  C   TYR H 203      18.532  12.081  30.842  1.00 26.58           C  
ATOM   1581  O   TYR H 203      18.502  13.163  30.258  1.00 25.79           O  
ATOM   1582  N   CYS H 204      17.468  11.586  31.509  1.00 25.70           N  
ATOM   1583  CA  CYS H 204      16.291  12.371  31.741  1.00 27.22           C  
ATOM   1584  CB  CYS H 204      14.959  11.647  31.406  1.00 27.35           C  
ATOM   1585  SG  CYS H 204      14.742  10.057  32.267  1.00 32.81           S  
ATOM   1586  C   CYS H 204      16.309  12.668  33.207  1.00 28.25           C  
ATOM   1587  O   CYS H 204      16.793  11.866  34.004  1.00 28.94           O  
ATOM   1588  N   ALA H 205      15.833  13.864  33.607  1.00 27.81           N  
ATOM   1589  CA  ALA H 205      15.824  14.169  35.008  1.00 27.90           C  
ATOM   1590  CB  ALA H 205      17.069  14.945  35.474  1.00 27.17           C  
ATOM   1591  C   ALA H 205      14.629  15.033  35.282  1.00 27.23           C  
ATOM   1592  O   ALA H 205      14.217  15.824  34.437  1.00 26.83           O  
ATOM   1593  N   LYS H 206      14.022  14.875  36.476  1.00 27.49           N  
ATOM   1594  CA  LYS H 206      12.930  15.703  36.903  1.00 27.72           C  
ATOM   1595  CB  LYS H 206      12.121  15.095  38.061  1.00 27.68           C  
ATOM   1596  CG  LYS H 206      10.954  15.972  38.520  1.00 26.84           C  
ATOM   1597  CD  LYS H 206      10.141  15.377  39.671  1.00 28.88           C  
ATOM   1598  CE  LYS H 206      10.774  15.625  41.043  1.00  0.00           C  
ATOM   1599  NZ  LYS H 206       9.847  15.216  42.120  1.00  0.00           N1+
ATOM   1600  C   LYS H 206      13.566  16.937  37.442  1.00 28.23           C  
ATOM   1601  O   LYS H 206      14.721  16.900  37.865  1.00 29.56           O  
ATOM   1602  N   GLY H 207      12.844  18.073  37.442  1.00 28.68           N  
ATOM   1603  CA  GLY H 207      13.487  19.241  37.955  1.00 29.82           C  
ATOM   1604  C   GLY H 207      12.483  20.185  38.512  1.00 32.23           C  
ATOM   1605  O   GLY H 207      11.281  20.039  38.308  1.00 32.07           O  
ATOM   1606  N   SER H 208      12.986  21.193  39.251  1.00 32.58           N  
ATOM   1607  CA  SER H 208      12.139  22.193  39.826  1.00 32.82           C  
ATOM   1608  CB  SER H 208      12.175  22.226  41.362  1.00 46.52           C  
ATOM   1609  OG  SER H 208      11.676  21.003  41.888  1.00 29.24           O  
ATOM   1610  C   SER H 208      12.651  23.514  39.359  1.00 32.62           C  
ATOM   1611  O   SER H 208      13.850  23.697  39.144  1.00 33.12           O  
ATOM   1612  N   LYS H 209      11.728  24.474  39.191  1.00 32.95           N  
ATOM   1613  CA  LYS H 209      12.091  25.763  38.694  1.00 32.41           C  
ATOM   1614  CB  LYS H 209      11.622  26.000  37.245  1.00 19.68           C  
ATOM   1615  CG  LYS H 209      10.107  25.843  37.071  1.00 14.01           C  
ATOM   1616  CD  LYS H 209       9.582  26.262  35.696  1.00 14.65           C  
ATOM   1617  CE  LYS H 209       8.066  26.120  35.551  1.00 21.64           C  
ATOM   1618  NZ  LYS H 209       7.685  24.692  35.505  1.00 26.42           N1+
ATOM   1619  C   LYS H 209      11.442  26.803  39.542  1.00 34.25           C  
ATOM   1620  O   LYS H 209      10.588  26.505  40.375  1.00 34.84           O  
ATOM   1621  N   HIS H 210      11.902  28.059  39.387  1.00 35.39           N  
ATOM   1622  CA  HIS H 210      11.233  29.160  40.010  1.00 35.93           C  
ATOM   1623  ND1 HIS H 210      13.053  30.205  43.244  1.00 24.90           N  
ATOM   1624  CG  HIS H 210      12.351  29.529  42.269  1.00 44.08           C  
ATOM   1625  CB  HIS H 210      12.141  30.056  40.877  1.00 35.44           C  
ATOM   1626  NE2 HIS H 210      12.311  28.332  44.184  1.00 25.51           N  
ATOM   1627  CD2 HIS H 210      11.906  28.386  42.859  1.00 19.69           C  
ATOM   1628  CE1 HIS H 210      12.993  29.446  44.368  1.00 25.00           C  
ATOM   1629  C   HIS H 210      10.700  29.985  38.873  1.00 36.23           C  
ATOM   1630  O   HIS H 210      11.453  30.421  38.003  1.00 35.77           O  
ATOM   1631  N   ARG H 211       9.366  30.182  38.829  1.00 35.95           N  
ATOM   1632  CA  ARG H 211       8.772  30.980  37.786  1.00 34.47           C  
ATOM   1633  CB  ARG H 211       7.455  30.392  37.246  1.00 33.52           C  
ATOM   1634  CG  ARG H 211       6.996  31.015  35.926  1.00 50.47           C  
ATOM   1635  CD  ARG H 211       5.839  30.265  35.258  1.00 23.13           C  
ATOM   1636  NE  ARG H 211       6.328  28.899  34.915  1.00 21.54           N  
ATOM   1637  CZ  ARG H 211       5.869  28.263  33.795  1.00 28.66           C  
ATOM   1638  NH1 ARG H 211       4.991  28.890  32.962  1.00 20.35           N1+
ATOM   1639  NH2 ARG H 211       6.293  27.005  33.483  1.00 21.78           N  
ATOM   1640  C   ARG H 211       8.514  32.316  38.408  1.00 35.12           C  
ATOM   1641  O   ARG H 211       7.643  32.461  39.267  1.00 36.79           O  
ATOM   1642  N   LEU H 212       9.273  33.341  37.967  1.00 35.07           N  
ATOM   1643  CA  LEU H 212       9.244  34.594  38.652  1.00 35.17           C  
ATOM   1644  CB  LEU H 212      10.597  34.895  39.317  1.00 34.82           C  
ATOM   1645  CG  LEU H 212      10.988  33.897  40.425  1.00 24.29           C  
ATOM   1646  CD1 LEU H 212      12.351  34.251  41.044  1.00 26.65           C  
ATOM   1647  CD2 LEU H 212       9.876  33.782  41.478  1.00 25.42           C  
ATOM   1648  C   LEU H 212       8.900  35.699  37.714  1.00 36.09           C  
ATOM   1649  O   LEU H 212       9.106  35.615  36.504  1.00 36.88           O  
ATOM   1650  N   ARG H 213       8.342  36.783  38.276  1.00 44.92           N  
ATOM   1651  CA  ARG H 213       7.962  37.884  37.452  1.00 44.52           C  
ATOM   1652  CB  ARG H 213       6.827  38.711  38.064  1.00 58.47           C  
ATOM   1653  CG  ARG H 213       6.387  39.851  37.140  1.00 59.82           C  
ATOM   1654  CD  ARG H 213       5.134  40.613  37.579  1.00 32.43           C  
ATOM   1655  NE  ARG H 213       3.953  39.739  37.331  1.00 33.83           N  
ATOM   1656  CZ  ARG H 213       3.415  39.003  38.346  1.00 63.72           C  
ATOM   1657  NH1 ARG H 213       3.922  39.110  39.609  1.00 36.72           N1+
ATOM   1658  NH2 ARG H 213       2.360  38.172  38.100  1.00 37.20           N  
ATOM   1659  C   ARG H 213       9.174  38.744  37.294  1.00 45.89           C  
ATOM   1660  O   ARG H 213       9.666  39.322  38.260  1.00 45.24           O  
ATOM   1661  N   ASP H 214       9.655  38.845  36.037  1.00 32.26           N  
ATOM   1662  CA  ASP H 214      10.824  39.574  35.631  1.00 32.23           C  
ATOM   1663  CB  ASP H 214      11.208  39.332  34.168  1.00 33.29           C  
ATOM   1664  CG  ASP H 214      11.807  37.932  34.134  1.00 35.40           C  
ATOM   1665  OD1 ASP H 214      12.453  37.543  35.145  1.00 35.99           O  
ATOM   1666  OD2 ASP H 214      11.625  37.233  33.102  1.00 36.65           O1-
ATOM   1667  C   ASP H 214      10.548  41.004  35.876  1.00 32.94           C  
ATOM   1668  O   ASP H 214      11.467  41.823  35.807  1.00 33.41           O  
ATOM   1669  N   TYR H 215       9.236  41.311  36.010  1.00 30.06           N  
ATOM   1670  CA  TYR H 215       8.793  42.542  36.588  1.00 29.06           C  
ATOM   1671  CB  TYR H 215       9.882  43.322  37.369  1.00 28.13           C  
ATOM   1672  CG  TYR H 215       9.998  42.681  38.727  1.00 30.77           C  
ATOM   1673  CD1 TYR H 215       9.153  43.228  39.663  1.00 30.74           C  
ATOM   1674  CD2 TYR H 215      10.843  41.643  39.083  1.00 31.85           C  
ATOM   1675  CE1 TYR H 215       9.115  42.788  40.949  1.00 33.49           C  
ATOM   1676  CE2 TYR H 215      10.808  41.193  40.383  1.00 34.20           C  
ATOM   1677  CZ  TYR H 215       9.950  41.769  41.299  1.00 35.90           C  
ATOM   1678  OH  TYR H 215       9.913  41.315  42.627  1.00 39.89           O  
ATOM   1679  C   TYR H 215       7.713  43.179  35.868  1.00 27.18           C  
ATOM   1680  O   TYR H 215       7.502  42.908  34.688  1.00 24.32           O  
ATOM   1681  N   ALA H 216       6.893  43.866  36.680  1.00 28.88           N  
ATOM   1682  CA  ALA H 216       5.712  44.450  36.189  1.00 27.01           C  
ATOM   1683  CB  ALA H 216       4.443  43.726  36.671  1.00 28.15           C  
ATOM   1684  C   ALA H 216       5.630  45.858  36.666  1.00 28.45           C  
ATOM   1685  O   ALA H 216       5.902  46.188  37.821  1.00 30.07           O  
ATOM   1686  N   LEU H 217       5.239  46.753  35.751  1.00 30.39           N  
ATOM   1687  CA  LEU H 217       5.118  48.119  36.137  1.00 29.76           C  
ATOM   1688  CB  LEU H 217       6.257  48.978  35.590  1.00 30.39           C  
ATOM   1689  CG  LEU H 217       7.562  48.692  36.349  1.00 32.58           C  
ATOM   1690  CD1 LEU H 217       8.706  49.578  35.845  1.00 32.75           C  
ATOM   1691  CD2 LEU H 217       7.341  48.823  37.864  1.00 32.67           C  
ATOM   1692  C   LEU H 217       3.778  48.589  35.753  1.00 28.99           C  
ATOM   1693  O   LEU H 217       3.208  48.170  34.747  1.00 29.72           O  
HETATM 1694  N   UNK H 218       3.221  49.450  36.612  1.00 40.93           N  
HETATM 1695  CA  UNK H 218       1.897  49.919  36.378  1.00 42.32           C  
HETATM 1696  C   UNK H 218       1.944  50.923  35.275  1.00 42.87           C  
HETATM 1697  O   UNK H 218       2.758  51.846  35.291  1.00 43.50           O  
ATOM   1698  N   ASP H 219       1.052  50.749  34.276  1.00 43.36           N  
ATOM   1699  CA  ASP H 219       0.734  51.799  33.352  1.00 45.10           C  
ATOM   1700  CB  ASP H 219       0.779  51.364  31.874  1.00 44.30           C  
ATOM   1701  CG  ASP H 219       0.610  52.587  30.970  1.00 45.46           C  
ATOM   1702  OD1 ASP H 219       0.117  53.646  31.444  1.00 46.91           O  
ATOM   1703  OD2 ASP H 219       0.980  52.469  29.773  1.00  0.00           O1-
ATOM   1704  C   ASP H 219      -0.659  52.250  33.668  1.00 46.04           C  
ATOM   1705  O   ASP H 219      -1.600  51.459  33.680  1.00 45.48           O  
ATOM   1706  N   ASP H 220      -0.805  53.561  33.939  1.00 48.24           N  
ATOM   1707  CA  ASP H 220      -2.046  54.151  34.348  1.00 50.30           C  
ATOM   1708  CB  ASP H 220      -1.874  55.606  34.839  1.00 51.61           C  
ATOM   1709  CG  ASP H 220      -1.252  56.483  33.758  1.00 54.75           C  
ATOM   1710  OD1 ASP H 220      -0.788  55.938  32.719  1.00  0.00           O  
ATOM   1711  OD2 ASP H 220      -1.221  57.725  33.972  1.00  0.00           O1-
ATOM   1712  C   ASP H 220      -3.096  54.087  33.282  1.00 50.36           C  
ATOM   1713  O   ASP H 220      -4.254  53.790  33.575  1.00 50.97           O  
ATOM   1714  N   ASP H 221      -2.756  54.360  32.009  1.00 50.69           N  
ATOM   1715  CA  ASP H 221      -3.841  54.312  31.073  1.00 51.05           C  
ATOM   1716  CB  ASP H 221      -4.401  55.705  30.710  1.00 51.86           C  
ATOM   1717  CG  ASP H 221      -3.327  56.568  30.063  1.00 54.91           C  
ATOM   1718  OD1 ASP H 221      -2.153  56.494  30.513  1.00  0.00           O  
ATOM   1719  OD2 ASP H 221      -3.671  57.314  29.108  1.00  0.00           O1-
ATOM   1720  C   ASP H 221      -3.400  53.619  29.831  1.00 50.00           C  
ATOM   1721  O   ASP H 221      -3.409  54.183  28.737  1.00 50.55           O  
ATOM   1722  N   GLY H 222      -3.043  52.333  29.968  1.00 48.79           N  
ATOM   1723  CA  GLY H 222      -2.594  51.592  28.833  1.00 47.43           C  
ATOM   1724  C   GLY H 222      -2.228  50.242  29.349  1.00 46.17           C  
ATOM   1725  O   GLY H 222      -2.423  49.949  30.528  1.00 46.26           O  
ATOM   1726  N   ALA H 223      -1.672  49.389  28.471  1.00 44.96           N  
ATOM   1727  CA  ALA H 223      -1.324  48.057  28.866  1.00 43.63           C  
ATOM   1728  CB  ALA H 223      -0.824  47.185  27.700  1.00 43.38           C  
ATOM   1729  C   ALA H 223      -0.230  48.145  29.880  1.00 42.66           C  
ATOM   1730  O   ALA H 223       0.611  49.038  29.819  1.00 42.87           O  
ATOM   1731  N   LEU H 224      -0.248  47.221  30.867  1.00 41.32           N  
ATOM   1732  CA  LEU H 224       0.736  47.206  31.911  1.00 39.99           C  
ATOM   1733  CB  LEU H 224       0.228  46.634  33.244  1.00 39.80           C  
ATOM   1734  CG  LEU H 224      -0.866  47.501  33.888  1.00 40.70           C  
ATOM   1735  CD1 LEU H 224      -2.103  47.589  32.980  1.00  0.00           C  
ATOM   1736  CD2 LEU H 224      -1.196  47.022  35.310  1.00  0.00           C  
ATOM   1737  C   LEU H 224       1.890  46.383  31.475  1.00 38.36           C  
ATOM   1738  O   LEU H 224       1.772  45.550  30.579  1.00 37.85           O  
ATOM   1739  N   ASN H 225       3.056  46.643  32.095  1.00 37.24           N  
ATOM   1740  CA  ASN H 225       4.240  45.888  31.815  1.00 36.15           C  
ATOM   1741  CB  ASN H 225       5.549  46.560  32.289  1.00 36.61           C  
ATOM   1742  CG  ASN H 225       5.834  47.771  31.409  1.00 37.15           C  
ATOM   1743  OD1 ASN H 225       5.339  48.870  31.657  1.00  0.00           O  
ATOM   1744  ND2 ASN H 225       6.668  47.571  30.352  1.00  0.00           N  
ATOM   1745  C   ASN H 225       4.178  44.627  32.623  1.00 34.94           C  
ATOM   1746  O   ASN H 225       3.932  44.668  33.828  1.00 35.00           O  
ATOM   1747  N   TRP H 226       4.399  43.464  31.975  1.00 33.74           N  
ATOM   1748  CA  TRP H 226       4.473  42.225  32.703  1.00 32.79           C  
ATOM   1749  CB  TRP H 226       3.184  41.385  32.711  1.00 32.21           C  
ATOM   1750  CG  TRP H 226       2.027  41.948  33.497  1.00 32.75           C  
ATOM   1751  CD2 TRP H 226       0.981  42.741  32.922  1.00  0.00           C  
ATOM   1752  CD1 TRP H 226       1.714  41.793  34.816  1.00  0.00           C  
ATOM   1753  NE1 TRP H 226       0.535  42.439  35.098  1.00  0.00           N  
ATOM   1754  CE2 TRP H 226       0.072  43.026  33.939  1.00  0.00           C  
ATOM   1755  CE3 TRP H 226       0.793  43.190  31.645  1.00  0.00           C  
ATOM   1756  CZ2 TRP H 226      -1.048  43.768  33.694  1.00  0.00           C  
ATOM   1757  CZ3 TRP H 226      -0.335  43.939  31.402  1.00  0.00           C  
ATOM   1758  CH2 TRP H 226      -1.237  44.220  32.407  1.00  0.00           C  
ATOM   1759  C   TRP H 226       5.476  41.369  32.006  1.00 32.20           C  
ATOM   1760  O   TRP H 226       5.665  41.472  30.795  1.00 31.84           O  
ATOM   1761  N   ALA H 227       6.166  40.509  32.777  1.00 31.45           N  
ATOM   1762  CA  ALA H 227       7.098  39.592  32.194  1.00 31.33           C  
ATOM   1763  CB  ALA H 227       8.482  40.221  31.953  1.00 31.92           C  
ATOM   1764  C   ALA H 227       7.299  38.491  33.191  1.00 30.07           C  
ATOM   1765  O   ALA H 227       7.344  38.749  34.392  1.00 30.03           O  
ATOM   1766  N   VAL H 228       7.423  37.231  32.717  1.00 28.67           N  
ATOM   1767  CA  VAL H 228       7.675  36.131  33.612  1.00 28.10           C  
ATOM   1768  CB  VAL H 228       6.477  35.264  33.879  1.00 27.67           C  
ATOM   1769  CG1 VAL H 228       5.438  36.090  34.656  1.00  0.00           C  
ATOM   1770  CG2 VAL H 228       5.961  34.714  32.538  1.00  0.00           C  
ATOM   1771  C   VAL H 228       8.735  35.265  32.996  1.00 27.74           C  
ATOM   1772  O   VAL H 228       8.800  35.134  31.776  1.00 27.92           O  
ATOM   1773  N   ASP H 229       9.618  34.665  33.827  1.00 27.71           N  
ATOM   1774  CA  ASP H 229      10.655  33.823  33.289  1.00 27.26           C  
ATOM   1775  CB  ASP H 229      12.030  34.505  33.215  1.00  0.00           C  
ATOM   1776  CG  ASP H 229      12.908  33.689  32.277  1.00  0.00           C  
ATOM   1777  OD1 ASP H 229      12.354  32.860  31.506  1.00  0.00           O  
ATOM   1778  OD2 ASP H 229      14.151  33.890  32.316  1.00  0.00           O1-
ATOM   1779  C   ASP H 229      10.810  32.604  34.148  1.00 27.26           C  
ATOM   1780  O   ASP H 229      10.347  32.565  35.288  1.00 27.74           O  
ATOM   1781  N   VAL H 230      11.470  31.560  33.599  1.00 26.28           N  
ATOM   1782  CA  VAL H 230      11.698  30.339  34.315  1.00 25.83           C  
ATOM   1783  CB  VAL H 230      11.357  29.120  33.509  1.00 25.82           C  
ATOM   1784  CG1 VAL H 230      12.159  29.156  32.197  1.00  0.00           C  
ATOM   1785  CG2 VAL H 230      11.653  27.879  34.364  1.00  0.00           C  
ATOM   1786  C   VAL H 230      13.158  30.243  34.651  1.00 25.23           C  
ATOM   1787  O   VAL H 230      14.028  30.379  33.789  1.00 24.86           O  
ATOM   1788  N   ASP H 231      13.452  30.003  35.945  1.00 24.61           N  
ATOM   1789  CA  ASP H 231      14.806  29.878  36.396  1.00 24.51           C  
ATOM   1790  CB  ASP H 231      15.182  30.875  37.507  1.00 25.31           C  
ATOM   1791  CG  ASP H 231      15.177  32.272  36.902  1.00 25.61           C  
ATOM   1792  OD1 ASP H 231      15.848  32.466  35.853  1.00  0.00           O  
ATOM   1793  OD2 ASP H 231      14.505  33.166  37.483  1.00  0.00           O1-
ATOM   1794  C   ASP H 231      14.940  28.516  36.949  1.00 24.40           C  
ATOM   1795  O   ASP H 231      14.064  28.011  37.649  1.00 24.30           O  
ATOM   1796  N   TYR H 232      16.085  27.886  36.687  1.00 24.39           N  
ATOM   1797  CA  TYR H 232      16.174  26.543  37.101  1.00 24.02           C  
ATOM   1798  CB  TYR H 232      16.994  25.718  36.105  1.00 23.57           C  
ATOM   1799  CG  TYR H 232      16.720  24.300  36.403  1.00 23.68           C  
ATOM   1800  CD1 TYR H 232      15.425  23.846  36.398  1.00 21.74           C  
ATOM   1801  CD2 TYR H 232      17.754  23.428  36.628  1.00 21.21           C  
ATOM   1802  CE1 TYR H 232      15.167  22.530  36.667  1.00  0.00           C  
ATOM   1803  CE2 TYR H 232      17.502  22.108  36.896  1.00  0.00           C  
ATOM   1804  CZ  TYR H 232      16.203  21.667  36.917  1.00  0.00           C  
ATOM   1805  OH  TYR H 232      15.925  20.318  37.191  1.00  0.00           O  
ATOM   1806  C   TYR H 232      16.822  26.579  38.432  1.00 24.24           C  
ATOM   1807  O   TYR H 232      17.916  27.101  38.627  1.00 24.49           O  
ATOM   1808  N   LEU H 233      16.178  25.903  39.400  1.00 24.51           N  
ATOM   1809  CA  LEU H 233      16.590  25.761  40.773  1.00 25.34           C  
ATOM   1810  CB  LEU H 233      15.531  25.058  41.628  1.00 25.70           C  
ATOM   1811  CG  LEU H 233      14.176  25.774  41.522  1.00  0.00           C  
ATOM   1812  CD1 LEU H 233      13.171  25.247  42.555  1.00  0.00           C  
ATOM   1813  CD2 LEU H 233      14.355  27.300  41.538  1.00  0.00           C  
ATOM   1814  C   LEU H 233      17.828  24.938  40.736  1.00 25.57           C  
ATOM   1815  O   LEU H 233      18.352  24.488  41.750  1.00 26.11           O  
ATOM   1816  N   SER H 234      18.145  24.475  39.506  1.00  0.00           N  
ATOM   1817  CA  SER H 234      19.196  23.596  39.180  1.00  0.00           C  
ATOM   1818  CB  SER H 234      20.549  24.090  39.694  1.00  0.00           C  
ATOM   1819  OG  SER H 234      20.889  25.322  39.075  1.00  0.00           O  
ATOM   1820  C   SER H 234      18.714  22.475  39.962  1.00  0.00           C  
ATOM   1821  O   SER H 234      19.463  21.715  40.573  1.00  0.00           O  
ATOM   1822  N   ASN H 235      17.373  22.379  39.981  1.00 41.72           N  
ATOM   1823  CA  ASN H 235      17.015  21.380  40.867  1.00 41.28           C  
ATOM   1824  CB  ASN H 235      15.832  21.697  41.797  1.00 53.49           C  
ATOM   1825  CG  ASN H 235      16.355  22.478  42.995  1.00  0.00           C  
ATOM   1826  OD1 ASN H 235      15.614  23.205  43.654  1.00  0.00           O  
ATOM   1827  ND2 ASN H 235      17.670  22.310  43.300  1.00  0.00           N  
ATOM   1828  C   ASN H 235      16.636  20.277  40.001  1.00 39.69           C  
ATOM   1829  O   ASN H 235      15.455  20.117  39.717  1.00 37.36           O  
ATOM   1830  N   LEU H 236      17.673  19.574  39.506  1.00 36.62           N  
ATOM   1831  CA  LEU H 236      17.529  18.328  38.828  1.00 35.70           C  
ATOM   1832  CB  LEU H 236      18.698  18.012  37.869  1.00 33.68           C  
ATOM   1833  CG  LEU H 236      18.834  18.907  36.619  1.00 33.68           C  
ATOM   1834  CD1 LEU H 236      20.151  18.623  35.876  1.00 25.30           C  
ATOM   1835  CD2 LEU H 236      17.632  18.743  35.676  1.00 24.77           C  
ATOM   1836  C   LEU H 236      17.692  17.364  39.963  1.00 35.42           C  
ATOM   1837  O   LEU H 236      18.798  16.908  40.233  1.00 35.10           O  
ATOM   1838  N   GLU H 237      16.600  17.086  40.696  1.00 30.34           N  
ATOM   1839  CA  GLU H 237      16.618  16.271  41.882  1.00 30.16           C  
ATOM   1840  CB  GLU H 237      15.315  16.394  42.686  1.00 30.98           C  
ATOM   1841  CG  GLU H 237      15.016  17.804  43.192  1.00 32.76           C  
ATOM   1842  CD  GLU H 237      13.784  17.717  44.080  1.00  0.00           C  
ATOM   1843  OE1 GLU H 237      13.277  16.580  44.274  1.00  0.00           O  
ATOM   1844  OE2 GLU H 237      13.336  18.784  44.580  1.00  0.00           O1-
ATOM   1845  C   GLU H 237      16.774  14.798  41.617  1.00 30.63           C  
ATOM   1846  O   GLU H 237      17.488  14.112  42.342  1.00 31.13           O  
ATOM   1847  N   PHE H 238      16.073  14.251  40.603  1.00 28.97           N  
ATOM   1848  CA  PHE H 238      16.107  12.826  40.388  1.00 30.02           C  
ATOM   1849  CB  PHE H 238      14.743  12.149  40.614  1.00 30.28           C  
ATOM   1850  CG  PHE H 238      14.416  12.151  42.070  1.00 39.22           C  
ATOM   1851  CD1 PHE H 238      14.816  11.107  42.871  1.00 40.05           C  
ATOM   1852  CD2 PHE H 238      13.710  13.186  42.639  1.00 40.44           C  
ATOM   1853  CE1 PHE H 238      14.516  11.091  44.214  1.00 41.92           C  
ATOM   1854  CE2 PHE H 238      13.407  13.178  43.982  1.00 43.69           C  
ATOM   1855  CZ  PHE H 238      13.809  12.127  44.771  1.00 43.65           C  
ATOM   1856  C   PHE H 238      16.462  12.569  38.958  1.00 29.86           C  
ATOM   1857  O   PHE H 238      15.883  13.161  38.049  1.00 29.81           O  
ATOM   1858  N   TRP H 239      17.393  11.623  38.724  1.00 29.42           N  
ATOM   1859  CA  TRP H 239      17.876  11.376  37.395  1.00 27.11           C  
ATOM   1860  CB  TRP H 239      19.408  11.468  37.307  1.00 26.06           C  
ATOM   1861  CG  TRP H 239      19.982  12.839  37.578  1.00 27.11           C  
ATOM   1862  CD2 TRP H 239      20.756  13.588  36.631  1.00 26.53           C  
ATOM   1863  CD1 TRP H 239      19.943  13.583  38.721  1.00 27.12           C  
ATOM   1864  NE1 TRP H 239      20.635  14.756  38.541  1.00 26.36           N  
ATOM   1865  CE2 TRP H 239      21.144  14.770  37.258  1.00 26.36           C  
ATOM   1866  CE3 TRP H 239      21.120  13.311  35.344  1.00 26.37           C  
ATOM   1867  CZ2 TRP H 239      21.906  15.698  36.605  1.00 27.08           C  
ATOM   1868  CZ3 TRP H 239      21.881  14.252  34.687  1.00 27.01           C  
ATOM   1869  CH2 TRP H 239      22.266  15.423  35.304  1.00 25.54           C  
ATOM   1870  C   TRP H 239      17.546   9.971  37.013  1.00 26.48           C  
ATOM   1871  O   TRP H 239      17.442   9.087  37.862  1.00 26.78           O  
ATOM   1872  N   GLY H 240      17.362   9.742  35.696  1.00 25.02           N  
ATOM   1873  CA  GLY H 240      17.135   8.420  35.203  1.00 24.50           C  
ATOM   1874  C   GLY H 240      18.482   7.768  35.117  1.00 25.75           C  
ATOM   1875  O   GLY H 240      19.511   8.407  35.340  1.00 25.20           O  
ATOM   1876  N   GLN H 241      18.496   6.460  34.795  1.00 24.08           N  
ATOM   1877  CA  GLN H 241      19.704   5.685  34.704  1.00 24.88           C  
ATOM   1878  CB  GLN H 241      19.480   4.161  34.604  1.00 26.16           C  
ATOM   1879  CG  GLN H 241      18.817   3.669  33.316  1.00 29.56           C  
ATOM   1880  CD  GLN H 241      17.309   3.831  33.430  1.00 35.92           C  
ATOM   1881  OE1 GLN H 241      16.806   4.492  34.339  1.00 38.95           O  
ATOM   1882  NE2 GLN H 241      16.565   3.210  32.478  1.00 39.22           N  
ATOM   1883  C   GLN H 241      20.511   6.117  33.517  1.00 25.84           C  
ATOM   1884  O   GLN H 241      21.736   5.997  33.517  1.00 27.47           O  
ATOM   1885  N   GLY H 242      19.841   6.593  32.451  1.00 24.77           N  
ATOM   1886  CA  GLY H 242      20.532   7.006  31.261  1.00 24.60           C  
ATOM   1887  C   GLY H 242      20.299   5.972  30.200  1.00 25.52           C  
ATOM   1888  O   GLY H 242      20.024   4.810  30.499  1.00 25.13           O  
ATOM   1889  N   THR H 243      20.373   6.394  28.917  1.00 25.50           N  
ATOM   1890  CA  THR H 243      20.218   5.500  27.801  1.00 25.92           C  
ATOM   1891  CB  THR H 243      19.004   5.795  26.966  1.00 24.95           C  
ATOM   1892  OG1 THR H 243      17.830   5.716  27.762  1.00 26.55           O  
ATOM   1893  CG2 THR H 243      18.931   4.779  25.813  1.00 23.43           C  
ATOM   1894  C   THR H 243      21.412   5.695  26.920  1.00 26.34           C  
ATOM   1895  O   THR H 243      21.724   6.813  26.516  1.00 25.62           O  
ATOM   1896  N   ALA H 244      22.111   4.597  26.575  1.00 25.36           N  
ATOM   1897  CA  ALA H 244      23.283   4.746  25.767  1.00 25.82           C  
ATOM   1898  CB  ALA H 244      24.357   3.680  26.052  1.00 25.65           C  
ATOM   1899  C   ALA H 244      22.886   4.617  24.331  1.00 25.81           C  
ATOM   1900  O   ALA H 244      22.295   3.620  23.921  1.00 25.88           O  
ATOM   1901  N   VAL H 245      23.202   5.651  23.525  1.00 26.06           N  
ATOM   1902  CA  VAL H 245      22.891   5.584  22.130  1.00 27.05           C  
ATOM   1903  CB  VAL H 245      22.123   6.775  21.627  1.00 27.39           C  
ATOM   1904  CG1 VAL H 245      21.930   6.641  20.107  1.00 31.65           C  
ATOM   1905  CG2 VAL H 245      20.796   6.857  22.402  1.00 30.96           C  
ATOM   1906  C   VAL H 245      24.192   5.533  21.406  1.00 28.17           C  
ATOM   1907  O   VAL H 245      25.048   6.401  21.576  1.00 27.83           O  
ATOM   1908  N   THR H 246      24.381   4.482  20.587  1.00 28.79           N  
ATOM   1909  CA  THR H 246      25.597   4.354  19.841  1.00 29.46           C  
ATOM   1910  CB  THR H 246      26.284   3.034  20.023  1.00 28.60           C  
ATOM   1911  OG1 THR H 246      25.404   1.977  19.676  1.00 28.73           O  
ATOM   1912  CG2 THR H 246      26.744   2.894  21.481  1.00 27.96           C  
ATOM   1913  C   THR H 246      25.247   4.474  18.397  1.00 30.44           C  
ATOM   1914  O   THR H 246      24.398   3.745  17.885  1.00 29.49           O  
ATOM   1915  N   VAL H 247      25.902   5.418  17.697  1.00 30.87           N  
ATOM   1916  CA  VAL H 247      25.620   5.578  16.304  1.00 32.25           C  
ATOM   1917  CB  VAL H 247      25.564   7.017  15.880  1.00 31.59           C  
ATOM   1918  CG1 VAL H 247      25.371   7.088  14.357  1.00 31.98           C  
ATOM   1919  CG2 VAL H 247      24.443   7.704  16.680  1.00 29.85           C  
ATOM   1920  C   VAL H 247      26.731   4.915  15.566  1.00 33.75           C  
ATOM   1921  O   VAL H 247      27.876   5.364  15.606  1.00 35.34           O  
ATOM   1922  N   SER H 248      26.410   3.810  14.868  1.00 33.40           N  
ATOM   1923  CA  SER H 248      27.439   3.104  14.167  1.00 34.33           C  
ATOM   1924  CB  SER H 248      28.131   2.032  15.026  1.00 34.32           C  
ATOM   1925  OG  SER H 248      27.198   1.026  15.392  1.00 33.09           O  
ATOM   1926  C   SER H 248      26.821   2.394  13.009  1.00 35.87           C  
ATOM   1927  O   SER H 248      25.629   2.094  13.009  1.00 34.85           O  
ATOM   1928  N   SER H 249      27.643   2.110  11.982  1.00 37.09           N  
ATOM   1929  CA  SER H 249      27.163   1.423  10.823  1.00 39.02           C  
ATOM   1930  CB  SER H 249      27.348   2.242   9.533  1.00 39.52           C  
ATOM   1931  OG  SER H 249      26.861   1.519   8.412  1.00 44.22           O  
ATOM   1932  C   SER H 249      27.981   0.145  10.681  1.00 39.09           C  
ATOM   1933  O   SER H 249      27.524  -0.915  11.186  1.00 40.28           O  
ATOM   1934  OXT SER H 249      29.077   0.210  10.062  1.00  0.00           O1-
TER    1935      SER H 249 
CONECT  143  695
CONECT  695  143
CONECT  993 1585
CONECT 1585  993
CONECT 1694 1695
CONECT 1695 1694 1696
CONECT 1696 1695 1697
CONECT 1697 1696
END
