# Supplementary material for: Fully automated antibody structure prediction using BIOVIA tools: Validation study
Source: PLoS One. 2017 May 18;12(5):e0177923. doi: 10.1371/journal.pone.0177923 (PMC5436848; doi:10.1371/journal.pone.0177923)
Supplement: S2 Dataset — Predicted structures using the Top5 framework method, Chothia CDR definition with canonical filtering and generating 50 models. These were used in the comparison against predictions using no filtering. (ZIP) [file pone.0177923.s004.zip › 4TOY_LH_FV_FinalModel.pdb]

REMARK   Accelrys Discovery Studio PDB file
REMARK   Created:  2015-04-10T09:16:28Z
SSBOND   1 CYS L   21    CYS L   89                                     
SSBOND   2 CYS H  132    CYS H  214                                     
ATOM      1  N   SER L   1      32.893  25.976  28.478  1.00 73.10           N1+
ATOM      2  CA  SER L   1      31.713  26.086  29.367  1.00 63.92           C  
ATOM      3  CB  SER L   1      31.879  25.160  30.585  1.00 62.01           C  
ATOM      4  OG  SER L   1      30.751  25.264  31.441  1.00 65.33           O  
ATOM      5  C   SER L   1      31.546  27.492  29.855  1.00 56.85           C  
ATOM      6  O   SER L   1      32.521  28.228  29.995  1.00 57.42           O  
ATOM      7  N   VAL L   2      30.281  27.894  30.105  1.00 45.71           N  
ATOM      8  CA  VAL L   2      29.946  29.211  30.565  1.00 44.70           C  
ATOM      9  CB  VAL L   2      28.468  29.436  30.662  1.00 43.02           C  
ATOM     10  CG1 VAL L   2      27.894  28.461  31.701  1.00 33.83           C  
ATOM     11  CG2 VAL L   2      28.221  30.917  30.996  1.00 34.20           C  
ATOM     12  C   VAL L   2      30.528  29.390  31.928  1.00 44.06           C  
ATOM     13  O   VAL L   2      30.962  30.480  32.298  1.00 44.52           O  
ATOM     14  N   LEU L   3      30.523  28.309  32.727  1.00 41.98           N  
ATOM     15  CA  LEU L   3      31.047  28.393  34.057  1.00 39.71           C  
ATOM     16  CB  LEU L   3      30.140  27.713  35.095  1.00 37.62           C  
ATOM     17  CG  LEU L   3      28.713  28.300  35.145  1.00 36.17           C  
ATOM     18  CD1 LEU L   3      27.853  27.588  36.199  1.00 34.35           C  
ATOM     19  CD2 LEU L   3      28.735  29.825  35.320  1.00 36.49           C  
ATOM     20  C   LEU L   3      32.358  27.677  34.056  1.00 39.68           C  
ATOM     21  O   LEU L   3      32.473  26.584  33.506  1.00 40.20           O  
ATOM     22  N   THR L   4      33.390  28.270  34.691  1.00 38.21           N  
ATOM     23  CA  THR L   4      34.688  27.661  34.653  1.00 38.07           C  
ATOM     24  CB  THR L   4      35.788  28.647  34.384  1.00 38.26           C  
ATOM     25  OG1 THR L   4      35.564  29.307  33.147  1.00 41.21           O  
ATOM     26  CG2 THR L   4      37.130  27.896  34.345  1.00 36.82           C  
ATOM     27  C   THR L   4      34.979  27.023  35.974  1.00 36.75           C  
ATOM     28  O   THR L   4      34.830  27.634  37.031  1.00 37.38           O  
ATOM     29  N   GLN L   5      35.398  25.743  35.925  1.00 36.30           N  
ATOM     30  CA  GLN L   5      35.767  24.993  37.090  1.00 35.69           C  
ATOM     31  CB  GLN L   5      34.848  23.792  37.362  1.00 35.83           C  
ATOM     32  CG  GLN L   5      33.397  24.155  37.666  1.00 36.27           C  
ATOM     33  CD  GLN L   5      32.647  22.850  37.903  1.00 34.93           C  
ATOM     34  OE1 GLN L   5      31.664  22.550  37.228  1.00 37.78           O  
ATOM     35  NE2 GLN L   5      33.129  22.046  38.889  1.00 32.27           N  
ATOM     36  C   GLN L   5      37.107  24.401  36.789  1.00 36.77           C  
ATOM     37  O   GLN L   5      37.463  24.214  35.627  1.00 37.46           O  
ATOM     38  N   SER L   6      37.900  24.090  37.832  1.00 38.16           N  
ATOM     39  CA  SER L   6      39.181  23.497  37.579  1.00 38.42           C  
ATOM     40  CB  SER L   6      40.068  23.393  38.831  1.00 38.33           C  
ATOM     41  OG  SER L   6      40.382  24.691  39.312  1.00  0.00           O  
ATOM     42  C   SER L   6      38.933  22.112  37.076  1.00 38.27           C  
ATOM     43  O   SER L   6      37.969  21.455  37.463  1.00 38.73           O  
ATOM     44  N   ALA L   7      39.815  21.634  36.180  1.00 38.82           N  
ATOM     45  CA  ALA L   7      39.652  20.339  35.592  1.00 39.14           C  
ATOM     46  CB  ALA L   7      40.738  20.017  34.550  1.00 40.65           C  
ATOM     47  C   ALA L   7      39.731  19.294  36.657  1.00 39.00           C  
ATOM     48  O   ALA L   7      38.934  18.357  36.667  1.00 39.78           O  
ATOM     49  N   SER L   8      40.694  19.415  37.590  1.00 40.01           N  
ATOM     50  CA  SER L   8      40.787  18.387  38.587  1.00 40.31           C  
ATOM     51  CB  SER L   8      41.746  17.239  38.225  1.00 40.82           C  
ATOM     52  OG  SER L   8      41.201  16.451  37.179  1.00 41.74           O  
ATOM     53  C   SER L   8      41.296  18.958  39.867  1.00 39.73           C  
ATOM     54  O   SER L   8      41.937  20.008  39.895  1.00 40.23           O  
ATOM     55  N   VAL L   9      40.983  18.259  40.975  1.00 37.15           N  
ATOM     56  CA  VAL L   9      41.461  18.620  42.277  1.00 38.06           C  
ATOM     57  CB  VAL L   9      40.447  19.330  43.129  1.00 36.79           C  
ATOM     58  CG1 VAL L   9      40.144  20.705  42.517  1.00 36.69           C  
ATOM     59  CG2 VAL L   9      39.208  18.427  43.256  1.00 38.35           C  
ATOM     60  C   VAL L   9      41.774  17.342  42.992  1.00 39.52           C  
ATOM     61  O   VAL L   9      41.188  16.302  42.699  1.00 40.57           O  
ATOM     62  N   SER L  10      42.726  17.383  43.948  1.00 39.97           N  
ATOM     63  CA  SER L  10      43.041  16.197  44.696  1.00 40.03           C  
ATOM     64  CB  SER L  10      44.286  15.451  44.184  1.00 39.35           C  
ATOM     65  OG  SER L  10      45.437  16.274  44.304  1.00 41.39           O  
ATOM     66  C   SER L  10      43.287  16.582  46.124  1.00 41.18           C  
ATOM     67  O   SER L  10      43.662  17.715  46.418  1.00 41.05           O  
ATOM     68  N   GLY L  11      43.067  15.633  47.064  1.00 41.18           N  
ATOM     69  CA  GLY L  11      43.283  15.921  48.456  1.00 42.68           C  
ATOM     70  C   GLY L  11      43.452  14.627  49.191  1.00 43.77           C  
ATOM     71  O   GLY L  11      43.093  13.560  48.696  1.00 44.78           O  
ATOM     72  N   SER L  12      44.025  14.708  50.410  1.00 44.27           N  
ATOM     73  CA  SER L  12      44.245  13.557  51.238  1.00 45.52           C  
ATOM     74  CB  SER L  12      45.380  13.759  52.255  1.00 47.53           C  
ATOM     75  OG  SER L  12      46.594  14.043  51.577  1.00 58.96           O  
ATOM     76  C   SER L  12      42.997  13.321  52.023  1.00 45.07           C  
ATOM     77  O   SER L  12      42.193  14.233  52.215  1.00 45.23           O  
ATOM     78  N   LEU L  13      42.810  12.084  52.523  1.00 45.58           N  
ATOM     79  CA  LEU L  13      41.614  11.800  53.258  1.00 45.66           C  
ATOM     80  CB  LEU L  13      41.392  10.306  53.555  1.00 46.50           C  
ATOM     81  CG  LEU L  13      42.427   9.687  54.511  1.00 47.11           C  
ATOM     82  CD1 LEU L  13      42.135   8.197  54.751  1.00  0.00           C  
ATOM     83  CD2 LEU L  13      43.865   9.941  54.034  1.00  0.00           C  
ATOM     84  C   LEU L  13      41.664  12.534  54.561  1.00 46.16           C  
ATOM     85  O   LEU L  13      42.719  12.656  55.183  1.00 46.48           O  
ATOM     86  N   GLY L  14      40.498  13.066  54.986  1.00 46.07           N  
ATOM     87  CA  GLY L  14      40.366  13.745  56.245  1.00 46.21           C  
ATOM     88  C   GLY L  14      40.482  15.221  56.029  1.00 46.47           C  
ATOM     89  O   GLY L  14      39.958  16.014  56.809  1.00 47.87           O  
ATOM     90  N   GLN L  15      41.154  15.625  54.941  1.00 45.90           N  
ATOM     91  CA  GLN L  15      41.376  17.012  54.658  1.00 45.24           C  
ATOM     92  CB  GLN L  15      42.565  17.221  53.709  1.00 46.92           C  
ATOM     93  CG  GLN L  15      42.846  18.680  53.376  1.00 49.55           C  
ATOM     94  CD  GLN L  15      44.049  18.720  52.445  1.00 52.23           C  
ATOM     95  OE1 GLN L  15      44.778  17.741  52.303  1.00 53.89           O  
ATOM     96  NE2 GLN L  15      44.258  19.895  51.792  1.00 54.38           N  
ATOM     97  C   GLN L  15      40.147  17.563  54.010  1.00 44.75           C  
ATOM     98  O   GLN L  15      39.241  16.818  53.644  1.00 46.22           O  
ATOM     99  N   SER L  16      40.065  18.902  53.884  1.00 46.54           N  
ATOM    100  CA  SER L  16      38.924  19.496  53.247  1.00 44.83           C  
ATOM    101  CB  SER L  16      38.209  20.546  54.113  1.00 44.97           C  
ATOM    102  OG  SER L  16      39.053  21.672  54.305  1.00 48.71           O  
ATOM    103  C   SER L  16      39.405  20.202  52.019  1.00 45.78           C  
ATOM    104  O   SER L  16      40.485  20.791  52.011  1.00 46.76           O  
ATOM    105  N   VAL L  17      38.609  20.147  50.932  1.00 44.41           N  
ATOM    106  CA  VAL L  17      38.998  20.812  49.720  1.00 44.12           C  
ATOM    107  CB  VAL L  17      39.420  19.877  48.622  1.00 45.22           C  
ATOM    108  CG1 VAL L  17      40.658  19.091  49.086  1.00 45.77           C  
ATOM    109  CG2 VAL L  17      38.222  18.993  48.235  1.00 45.61           C  
ATOM    110  C   VAL L  17      37.811  21.570  49.207  1.00 43.44           C  
ATOM    111  O   VAL L  17      36.673  21.288  49.582  1.00 43.04           O  
ATOM    112  N   THR L  18      38.057  22.582  48.347  1.00 43.45           N  
ATOM    113  CA  THR L  18      36.975  23.349  47.793  1.00 42.70           C  
ATOM    114  CB  THR L  18      36.943  24.769  48.280  1.00 43.28           C  
ATOM    115  OG1 THR L  18      38.102  25.463  47.841  1.00 45.14           O  
ATOM    116  CG2 THR L  18      36.888  24.756  49.817  1.00 42.39           C  
ATOM    117  C   THR L  18      37.152  23.404  46.306  1.00 43.36           C  
ATOM    118  O   THR L  18      38.275  23.447  45.804  1.00 42.84           O  
ATOM    119  N   ILE L  19      36.027  23.392  45.560  1.00 40.99           N  
ATOM    120  CA  ILE L  19      36.072  23.466  44.126  1.00 41.40           C  
ATOM    121  CB  ILE L  19      35.309  22.362  43.453  1.00 40.69           C  
ATOM    122  CG1 ILE L  19      35.888  20.992  43.842  1.00 40.40           C  
ATOM    123  CG2 ILE L  19      35.330  22.624  41.939  1.00 38.44           C  
ATOM    124  CD1 ILE L  19      34.997  19.818  43.439  1.00 40.18           C  
ATOM    125  C   ILE L  19      35.404  24.750  43.740  1.00 41.03           C  
ATOM    126  O   ILE L  19      34.267  25.007  44.132  1.00 42.03           O  
ATOM    127  N   SER L  20      36.106  25.598  42.962  1.00 37.93           N  
ATOM    128  CA  SER L  20      35.550  26.866  42.587  1.00 39.21           C  
ATOM    129  CB  SER L  20      36.612  27.961  42.386  1.00 39.95           C  
ATOM    130  OG  SER L  20      37.451  27.629  41.290  1.00 43.66           O  
ATOM    131  C   SER L  20      34.790  26.737  41.303  1.00 38.59           C  
ATOM    132  O   SER L  20      35.061  25.863  40.482  1.00 39.43           O  
ATOM    133  N   CYS L  21      33.787  27.619  41.122  1.00 40.99           N  
ATOM    134  CA  CYS L  21      32.998  27.684  39.925  1.00 41.79           C  
ATOM    135  CB  CYS L  21      31.588  27.071  40.109  1.00 41.38           C  
ATOM    136  SG  CYS L  21      30.537  27.162  38.626  1.00 42.37           S  
ATOM    137  C   CYS L  21      32.857  29.145  39.625  1.00 42.98           C  
ATOM    138  O   CYS L  21      32.098  29.848  40.291  1.00 44.12           O  
ATOM    139  N   THR L  22      33.570  29.642  38.592  1.00 41.17           N  
ATOM    140  CA  THR L  22      33.556  31.059  38.349  1.00 41.97           C  
ATOM    141  CB  THR L  22      34.909  31.640  38.057  1.00 45.27           C  
ATOM    142  OG1 THR L  22      35.387  31.159  36.811  1.00 48.91           O  
ATOM    143  CG2 THR L  22      35.875  31.238  39.183  1.00 47.26           C  
ATOM    144  C   THR L  22      32.717  31.345  37.150  1.00 42.23           C  
ATOM    145  O   THR L  22      32.788  30.657  36.133  1.00 42.63           O  
ATOM    146  N   GLY L  23      31.843  32.364  37.245  1.00 36.54           N  
ATOM    147  CA  GLY L  23      30.971  32.683  36.152  1.00 37.51           C  
ATOM    148  C   GLY L  23      30.935  34.171  36.016  1.00 39.32           C  
ATOM    149  O   GLY L  23      31.824  34.899  36.456  1.00 38.97           O  
ATOM    150  N   PRO L  24      29.939  34.579  35.286  1.00 40.94           N  
ATOM    151  CA  PRO L  24      29.717  35.986  35.068  1.00 43.40           C  
ATOM    152  CD  PRO L  24      29.651  33.811  34.085  1.00  0.00           C  
ATOM    153  CB  PRO L  24      29.346  36.139  33.594  1.00 43.27           C  
ATOM    154  CG  PRO L  24      28.849  34.751  33.176  1.00  0.00           C  
ATOM    155  C   PRO L  24      28.669  36.594  35.952  1.00 46.12           C  
ATOM    156  O   PRO L  24      28.061  35.896  36.761  1.00 46.27           O  
ATOM    157  N   ASN L  25      28.443  37.910  35.767  1.00 49.18           N  
ATOM    158  CA  ASN L  25      27.431  38.701  36.413  1.00 51.61           C  
ATOM    159  CB  ASN L  25      27.545  40.187  36.019  1.00 52.31           C  
ATOM    160  CG  ASN L  25      26.325  40.951  36.517  1.00  0.00           C  
ATOM    161  OD1 ASN L  25      25.237  40.830  35.957  1.00  0.00           O  
ATOM    162  ND2 ASN L  25      26.506  41.775  37.583  1.00  0.00           N  
ATOM    163  C   ASN L  25      26.095  38.210  35.948  1.00 52.79           C  
ATOM    164  O   ASN L  25      25.102  38.275  36.670  1.00 53.76           O  
ATOM    165  N   SER L  26      26.048  37.734  34.694  1.00 52.96           N  
ATOM    166  CA  SER L  26      24.838  37.313  34.049  1.00 54.01           C  
ATOM    167  CB  SER L  26      25.060  37.037  32.550  1.00 56.01           C  
ATOM    168  OG  SER L  26      23.856  36.605  31.936  1.00 59.60           O  
ATOM    169  C   SER L  26      24.274  36.074  34.673  1.00 53.99           C  
ATOM    170  O   SER L  26      23.077  35.814  34.559  1.00 54.09           O  
ATOM    171  N   VAL L  27      25.099  35.274  35.366  1.00 53.73           N  
ATOM    172  CA  VAL L  27      24.584  34.025  35.842  1.00 52.49           C  
ATOM    173  CB  VAL L  27      25.139  32.868  35.022  1.00 52.86           C  
ATOM    174  CG1 VAL L  27      26.671  32.742  35.150  1.00 59.32           C  
ATOM    175  CG2 VAL L  27      24.331  31.601  35.319  1.00 60.08           C  
ATOM    176  C   VAL L  27      24.804  33.911  37.332  1.00 52.55           C  
ATOM    177  O   VAL L  27      23.925  34.257  38.119  1.00 52.06           O  
ATOM    178  N   CYS L  28      25.984  33.440  37.772  1.00 51.77           N  
ATOM    179  CA  CYS L  28      26.259  33.216  39.164  1.00 51.33           C  
ATOM    180  CB  CYS L  28      27.655  32.619  39.401  1.00 50.78           C  
ATOM    181  SG  CYS L  28      27.957  32.281  41.159  1.00  0.00           S  
ATOM    182  C   CYS L  28      26.170  34.499  39.944  1.00 51.48           C  
ATOM    183  O   CYS L  28      25.730  34.505  41.092  1.00 51.19           O  
ATOM    184  N   CYS L  29      26.615  35.625  39.361  1.00 51.90           N  
ATOM    185  CA  CYS L  29      26.603  36.881  40.065  1.00 51.76           C  
ATOM    186  CB  CYS L  29      27.281  38.028  39.290  1.00  0.00           C  
ATOM    187  SG  CYS L  29      27.165  39.627  40.157  1.00  0.00           S  
ATOM    188  C   CYS L  29      25.207  37.359  40.347  1.00 51.92           C  
ATOM    189  O   CYS L  29      24.959  37.945  41.398  1.00 52.91           O  
ATOM    190  N   SER L  30      24.269  37.179  39.396  1.00 50.54           N  
ATOM    191  CA  SER L  30      22.960  37.765  39.533  1.00 49.04           C  
ATOM    192  CB  SER L  30      22.171  37.830  38.215  1.00 49.25           C  
ATOM    193  OG  SER L  30      21.775  36.530  37.806  1.00 54.12           O  
ATOM    194  C   SER L  30      22.066  37.115  40.555  1.00 47.36           C  
ATOM    195  O   SER L  30      21.418  37.816  41.330  1.00 48.32           O  
ATOM    196  N   HIS L  31      21.981  35.771  40.605  1.00 45.03           N  
ATOM    197  CA  HIS L  31      20.997  35.211  41.492  1.00 43.09           C  
ATOM    198  ND1 HIS L  31      19.120  35.824  38.715  1.00  0.00           N  
ATOM    199  CG  HIS L  31      18.927  35.431  40.019  1.00 44.03           C  
ATOM    200  CB  HIS L  31      19.840  34.499  40.764  1.00 41.87           C  
ATOM    201  NE2 HIS L  31      17.259  36.823  39.408  1.00  0.00           N  
ATOM    202  CD2 HIS L  31      17.784  36.049  40.430  1.00 47.49           C  
ATOM    203  CE1 HIS L  31      18.093  36.657  38.400  1.00 49.14           C  
ATOM    204  C   HIS L  31      21.634  34.208  42.390  1.00 42.14           C  
ATOM    205  O   HIS L  31      22.848  34.010  42.379  1.00 41.63           O  
ATOM    206  N   LYS L  32      20.805  33.570  43.244  1.00 40.52           N  
ATOM    207  CA  LYS L  32      21.349  32.584  44.125  1.00 40.41           C  
ATOM    208  CB  LYS L  32      20.813  32.653  45.568  1.00 42.64           C  
ATOM    209  CG  LYS L  32      21.345  33.793  46.442  1.00 46.75           C  
ATOM    210  CD  LYS L  32      20.628  33.906  47.794  1.00  0.00           C  
ATOM    211  CE  LYS L  32      19.234  34.533  47.702  1.00  0.00           C  
ATOM    212  NZ  LYS L  32      18.449  34.205  48.914  1.00  0.00           N1+
ATOM    213  C   LYS L  32      20.930  31.241  43.636  1.00 38.31           C  
ATOM    214  O   LYS L  32      20.616  30.362  44.439  1.00 37.47           O  
ATOM    215  N   SER L  33      20.943  31.028  42.308  1.00 36.08           N  
ATOM    216  CA  SER L  33      20.570  29.733  41.850  1.00 34.53           C  
ATOM    217  CB  SER L  33      19.596  29.768  40.656  1.00 34.93           C  
ATOM    218  OG  SER L  33      18.357  30.346  41.044  1.00  0.00           O  
ATOM    219  C   SER L  33      21.816  29.048  41.378  1.00 32.71           C  
ATOM    220  O   SER L  33      22.031  28.880  40.179  1.00 32.36           O  
ATOM    221  N   ILE L  34      22.650  28.581  42.328  1.00 38.18           N  
ATOM    222  CA  ILE L  34      23.837  27.855  41.977  1.00 38.09           C  
ATOM    223  CB  ILE L  34      25.133  28.420  42.498  1.00 37.65           C  
ATOM    224  CG1 ILE L  34      25.220  28.337  44.030  1.00 38.35           C  
ATOM    225  CG2 ILE L  34      25.273  29.848  41.944  1.00 38.97           C  
ATOM    226  CD1 ILE L  34      26.618  28.621  44.579  1.00  0.00           C  
ATOM    227  C   ILE L  34      23.636  26.512  42.603  1.00 37.74           C  
ATOM    228  O   ILE L  34      23.274  26.422  43.777  1.00 37.27           O  
ATOM    229  N   SER L  35      23.833  25.430  41.824  1.00 36.93           N  
ATOM    230  CA  SER L  35      23.614  24.108  42.341  1.00 36.22           C  
ATOM    231  CB  SER L  35      22.397  23.411  41.712  1.00 36.64           C  
ATOM    232  OG  SER L  35      22.574  23.294  40.308  1.00 44.94           O  
ATOM    233  C   SER L  35      24.820  23.269  42.044  1.00 36.42           C  
ATOM    234  O   SER L  35      25.627  23.605  41.180  1.00 36.30           O  
ATOM    235  N   TRP L  36      24.982  22.151  42.787  1.00 34.92           N  
ATOM    236  CA  TRP L  36      26.111  21.290  42.566  1.00 35.14           C  
ATOM    237  CB  TRP L  36      27.115  21.315  43.730  1.00 35.84           C  
ATOM    238  CG  TRP L  36      27.800  22.649  43.892  1.00 35.90           C  
ATOM    239  CD2 TRP L  36      29.060  22.989  43.292  1.00 36.24           C  
ATOM    240  CD1 TRP L  36      27.392  23.750  44.585  1.00 35.79           C  
ATOM    241  NE1 TRP L  36      28.315  24.760  44.447  1.00 36.74           N  
ATOM    242  CE2 TRP L  36      29.347  24.304  43.655  1.00 37.13           C  
ATOM    243  CE3 TRP L  36      29.905  22.265  42.503  1.00 36.31           C  
ATOM    244  CZ2 TRP L  36      30.490  24.919  43.230  1.00 39.28           C  
ATOM    245  CZ3 TRP L  36      31.058  22.888  42.078  1.00 34.81           C  
ATOM    246  CH2 TRP L  36      31.344  24.190  42.434  1.00 36.80           C  
ATOM    247  C   TRP L  36      25.630  19.876  42.393  1.00 36.17           C  
ATOM    248  O   TRP L  36      24.701  19.430  43.067  1.00 35.65           O  
ATOM    249  N   TYR L  37      26.269  19.132  41.463  1.00 35.84           N  
ATOM    250  CA  TYR L  37      25.897  17.769  41.187  1.00 35.42           C  
ATOM    251  CB  TYR L  37      25.394  17.528  39.750  1.00 35.35           C  
ATOM    252  CG  TYR L  37      24.064  18.174  39.547  1.00 35.66           C  
ATOM    253  CD1 TYR L  37      23.956  19.496  39.181  1.00 34.24           C  
ATOM    254  CD2 TYR L  37      22.912  17.442  39.713  1.00 34.51           C  
ATOM    255  CE1 TYR L  37      22.721  20.075  38.989  1.00 36.17           C  
ATOM    256  CE2 TYR L  37      21.675  18.014  39.523  1.00 33.43           C  
ATOM    257  CZ  TYR L  37      21.577  19.334  39.160  1.00 35.40           C  
ATOM    258  OH  TYR L  37      20.310  19.926  38.964  1.00 38.41           O  
ATOM    259  C   TYR L  37      27.115  16.899  41.339  1.00 36.63           C  
ATOM    260  O   TYR L  37      28.233  17.306  41.019  1.00 37.35           O  
ATOM    261  N   GLN L  38      26.919  15.662  41.848  1.00 36.15           N  
ATOM    262  CA  GLN L  38      28.003  14.730  42.010  1.00 36.06           C  
ATOM    263  CB  GLN L  38      28.109  14.177  43.443  1.00 36.55           C  
ATOM    264  CG  GLN L  38      29.263  13.197  43.659  1.00 37.46           C  
ATOM    265  CD  GLN L  38      29.221  12.762  45.116  1.00 39.27           C  
ATOM    266  OE1 GLN L  38      28.150  12.568  45.688  1.00 39.30           O  
ATOM    267  NE2 GLN L  38      30.419  12.615  45.744  1.00 40.84           N  
ATOM    268  C   GLN L  38      27.731  13.578  41.084  1.00 36.37           C  
ATOM    269  O   GLN L  38      26.602  13.095  40.990  1.00 36.61           O  
ATOM    270  N   TRP L  39      28.772  13.124  40.355  1.00 35.94           N  
ATOM    271  CA  TRP L  39      28.634  12.064  39.391  1.00 36.81           C  
ATOM    272  CB  TRP L  39      28.933  12.556  37.963  1.00 34.74           C  
ATOM    273  CG  TRP L  39      29.156  11.471  36.932  1.00 35.34           C  
ATOM    274  CD2 TRP L  39      28.239  11.097  35.894  1.00  0.00           C  
ATOM    275  CD1 TRP L  39      30.277  10.714  36.743  1.00  0.00           C  
ATOM    276  NE1 TRP L  39      30.108   9.880  35.663  1.00  0.00           N  
ATOM    277  CE2 TRP L  39      28.861  10.111  35.126  1.00  0.00           C  
ATOM    278  CE3 TRP L  39      26.988  11.547  35.593  1.00  0.00           C  
ATOM    279  CZ2 TRP L  39      28.234   9.557  34.046  1.00  0.00           C  
ATOM    280  CZ3 TRP L  39      26.355  10.980  34.509  1.00  0.00           C  
ATOM    281  CH2 TRP L  39      26.964  10.003  33.750  1.00  0.00           C  
ATOM    282  C   TRP L  39      29.653  10.995  39.631  1.00 37.99           C  
ATOM    283  O   TRP L  39      30.849  11.213  39.445  1.00 38.95           O  
ATOM    284  N   PRO L  40      29.201   9.838  40.037  1.00 40.49           N  
ATOM    285  CA  PRO L  40      30.087   8.704  40.135  1.00 42.79           C  
ATOM    286  CD  PRO L  40      28.192   9.818  41.085  1.00  0.00           C  
ATOM    287  CB  PRO L  40      29.445   7.745  41.134  1.00 42.13           C  
ATOM    288  CG  PRO L  40      28.585   8.661  42.017  1.00 44.02           C  
ATOM    289  C   PRO L  40      30.214   8.109  38.762  1.00 43.47           C  
ATOM    290  O   PRO L  40      29.365   8.400  37.920  1.00 43.41           O  
ATOM    291  N   PRO L  41      31.201   7.297  38.495  1.00 47.65           N  
ATOM    292  CA  PRO L  41      31.332   6.748  37.179  1.00 49.02           C  
ATOM    293  CD  PRO L  41      32.475   7.354  39.187  1.00 50.32           C  
ATOM    294  CB  PRO L  41      32.741   6.149  37.101  1.00 50.93           C  
ATOM    295  CG  PRO L  41      33.275   6.208  38.547  1.00 50.71           C  
ATOM    296  C   PRO L  41      30.228   5.799  36.857  1.00 48.60           C  
ATOM    297  O   PRO L  41      29.857   4.990  37.705  1.00 48.76           O  
ATOM    298  N   GLY L  42      29.686   5.900  35.629  1.00 45.37           N  
ATOM    299  CA  GLY L  42      28.676   4.991  35.181  1.00 45.51           C  
ATOM    300  C   GLY L  42      27.364   5.302  35.833  1.00 45.90           C  
ATOM    301  O   GLY L  42      26.428   4.508  35.730  1.00 46.90           O  
ATOM    302  N   ARG L  43      27.232   6.456  36.519  1.00 41.78           N  
ATOM    303  CA  ARG L  43      25.961   6.705  37.140  1.00 41.67           C  
ATOM    304  CB  ARG L  43      25.960   6.527  38.669  1.00 44.04           C  
ATOM    305  CG  ARG L  43      26.151   5.064  39.080  1.00 55.29           C  
ATOM    306  CD  ARG L  43      25.773   4.764  40.531  1.00 59.10           C  
ATOM    307  NE  ARG L  43      26.729   5.487  41.413  1.00  0.00           N  
ATOM    308  CZ  ARG L  43      26.452   5.610  42.743  1.00  0.00           C  
ATOM    309  NH1 ARG L  43      25.301   5.079  43.250  1.00  0.00           N1+
ATOM    310  NH2 ARG L  43      27.324   6.265  43.564  1.00  0.00           N  
ATOM    311  C   ARG L  43      25.497   8.091  36.811  1.00 39.65           C  
ATOM    312  O   ARG L  43      26.260   8.918  36.316  1.00 39.93           O  
ATOM    313  N   ALA L  44      24.195   8.356  37.047  1.00 40.52           N  
ATOM    314  CA  ALA L  44      23.597   9.634  36.765  1.00 39.16           C  
ATOM    315  CB  ALA L  44      22.059   9.600  36.733  1.00 38.11           C  
ATOM    316  C   ALA L  44      24.014  10.608  37.824  1.00 38.83           C  
ATOM    317  O   ALA L  44      24.387  10.227  38.932  1.00 39.73           O  
ATOM    318  N   PRO L  45      23.961  11.874  37.491  1.00 38.99           N  
ATOM    319  CA  PRO L  45      24.354  12.906  38.412  1.00 39.16           C  
ATOM    320  CD  PRO L  45      24.099  12.290  36.104  1.00 38.80           C  
ATOM    321  CB  PRO L  45      24.464  14.182  37.580  1.00 39.45           C  
ATOM    322  CG  PRO L  45      24.767  13.672  36.159  1.00 37.95           C  
ATOM    323  C   PRO L  45      23.379  13.019  39.542  1.00 39.18           C  
ATOM    324  O   PRO L  45      22.196  12.745  39.338  1.00 39.25           O  
ATOM    325  N   THR L  46      23.854  13.412  40.743  1.00 42.37           N  
ATOM    326  CA  THR L  46      22.963  13.555  41.860  1.00 43.18           C  
ATOM    327  CB  THR L  46      23.293  12.654  43.014  1.00 45.25           C  
ATOM    328  OG1 THR L  46      23.257  11.296  42.599  1.00  0.00           O  
ATOM    329  CG2 THR L  46      22.269  12.894  44.135  1.00  0.00           C  
ATOM    330  C   THR L  46      23.079  14.964  42.356  1.00 42.67           C  
ATOM    331  O   THR L  46      24.167  15.538  42.354  1.00 43.23           O  
ATOM    332  N   LEU L  47      21.947  15.554  42.798  1.00 37.14           N  
ATOM    333  CA  LEU L  47      21.924  16.917  43.263  1.00 35.85           C  
ATOM    334  CB  LEU L  47      20.501  17.507  43.259  1.00 33.74           C  
ATOM    335  CG  LEU L  47      20.401  18.966  43.734  1.00 35.28           C  
ATOM    336  CD1 LEU L  47      21.190  19.910  42.817  1.00 35.10           C  
ATOM    337  CD2 LEU L  47      18.928  19.393  43.880  1.00 34.60           C  
ATOM    338  C   LEU L  47      22.464  16.962  44.675  1.00 36.62           C  
ATOM    339  O   LEU L  47      21.859  16.402  45.586  1.00 37.62           O  
ATOM    340  N   ILE L  48      23.693  17.517  44.856  1.00 35.78           N  
ATOM    341  CA  ILE L  48      24.339  17.701  46.139  1.00 36.23           C  
ATOM    342  CB  ILE L  48      25.842  17.696  46.048  1.00 36.94           C  
ATOM    343  CG1 ILE L  48      26.461  17.617  47.453  1.00  0.00           C  
ATOM    344  CG2 ILE L  48      26.289  18.925  45.246  1.00  0.00           C  
ATOM    345  CD1 ILE L  48      26.206  16.285  48.157  1.00 28.81           C  
ATOM    346  C   ILE L  48      23.919  18.951  46.867  1.00 36.79           C  
ATOM    347  O   ILE L  48      23.668  18.925  48.072  1.00 36.91           O  
ATOM    348  N   ILE L  49      23.890  20.103  46.160  1.00 35.75           N  
ATOM    349  CA  ILE L  49      23.561  21.340  46.809  1.00 35.94           C  
ATOM    350  CB  ILE L  49      24.773  22.128  47.215  1.00 37.01           C  
ATOM    351  CG1 ILE L  49      25.522  21.368  48.322  1.00 36.86           C  
ATOM    352  CG2 ILE L  49      24.338  23.546  47.615  1.00 36.54           C  
ATOM    353  CD1 ILE L  49      26.882  21.961  48.675  1.00 39.22           C  
ATOM    354  C   ILE L  49      22.734  22.176  45.886  1.00 36.36           C  
ATOM    355  O   ILE L  49      22.918  22.146  44.670  1.00 36.09           O  
ATOM    356  N   TYR L  50      21.755  22.920  46.446  1.00 36.33           N  
ATOM    357  CA  TYR L  50      21.013  23.816  45.611  1.00 35.73           C  
ATOM    358  CB  TYR L  50      19.665  23.291  45.072  1.00 35.86           C  
ATOM    359  CG  TYR L  50      18.723  23.071  46.192  1.00 37.04           C  
ATOM    360  CD1 TYR L  50      18.770  21.907  46.918  1.00 37.90           C  
ATOM    361  CD2 TYR L  50      17.786  24.026  46.504  1.00 37.55           C  
ATOM    362  CE1 TYR L  50      17.896  21.700  47.955  1.00 37.28           C  
ATOM    363  CE2 TYR L  50      16.908  23.826  47.540  1.00 38.21           C  
ATOM    364  CZ  TYR L  50      16.965  22.661  48.267  1.00 38.85           C  
ATOM    365  OH  TYR L  50      16.066  22.449  49.336  1.00 42.60           O  
ATOM    366  C   TYR L  50      20.811  25.103  46.354  1.00 37.03           C  
ATOM    367  O   TYR L  50      20.954  25.167  47.574  1.00 37.08           O  
ATOM    368  N   GLU L  51      20.497  26.157  45.585  1.00 24.19           N  
ATOM    369  CA  GLU L  51      20.317  27.469  46.111  1.00 23.86           C  
ATOM    370  CB  GLU L  51      19.055  27.628  46.973  1.00 25.87           C  
ATOM    371  CG  GLU L  51      18.766  29.092  47.314  1.00 32.19           C  
ATOM    372  CD  GLU L  51      17.303  29.186  47.719  1.00 48.73           C  
ATOM    373  OE1 GLU L  51      16.651  28.118  47.837  1.00 38.97           O  
ATOM    374  OE2 GLU L  51      16.812  30.331  47.906  1.00 46.45           O1-
ATOM    375  C   GLU L  51      21.524  27.874  46.897  1.00 23.63           C  
ATOM    376  O   GLU L  51      21.421  28.325  48.034  1.00 23.71           O  
ATOM    377  N   ASP L  52      22.720  27.713  46.297  1.00 31.10           N  
ATOM    378  CA  ASP L  52      23.939  28.164  46.907  1.00 29.69           C  
ATOM    379  CB  ASP L  52      23.828  29.563  47.550  1.00 32.49           C  
ATOM    380  CG  ASP L  52      23.610  30.629  46.482  1.00 35.80           C  
ATOM    381  OD1 ASP L  52      23.850  30.351  45.279  1.00 36.22           O  
ATOM    382  OD2 ASP L  52      23.186  31.750  46.867  1.00 35.52           O1-
ATOM    383  C   ASP L  52      24.396  27.242  47.998  1.00 31.03           C  
ATOM    384  O   ASP L  52      25.506  26.715  47.921  1.00 30.00           O  
ATOM    385  N   ASN L  53      23.579  27.034  49.055  1.00 22.24           N  
ATOM    386  CA  ASN L  53      24.127  26.295  50.159  1.00 23.85           C  
ATOM    387  CB  ASN L  53      24.475  27.260  51.304  1.00 22.00           C  
ATOM    388  CG  ASN L  53      25.447  26.635  52.296  1.00  0.00           C  
ATOM    389  OD1 ASN L  53      25.848  25.478  52.182  1.00  0.00           O  
ATOM    390  ND2 ASN L  53      25.843  27.451  53.310  1.00  0.00           N  
ATOM    391  C   ASN L  53      23.162  25.282  50.733  1.00 22.82           C  
ATOM    392  O   ASN L  53      23.469  24.704  51.774  1.00 22.88           O  
ATOM    393  N   GLU L  54      21.994  24.995  50.112  1.00 42.41           N  
ATOM    394  CA  GLU L  54      21.113  24.075  50.784  0.88 43.36           C  
ATOM    395  CB  GLU L  54      19.614  24.253  50.466  0.88 43.62           C  
ATOM    396  CG  GLU L  54      18.951  25.469  51.117  0.88 45.32           C  
ATOM    397  CD  GLU L  54      19.089  26.660  50.184  0.71 43.78           C  
ATOM    398  OE1 GLU L  54      20.245  27.056  49.886  0.71 39.78           O  
ATOM    399  OE2 GLU L  54      18.032  27.191  49.750  1.00  0.00           O1-
ATOM    400  C   GLU L  54      21.454  22.676  50.375  1.00 43.22           C  
ATOM    401  O   GLU L  54      21.935  22.436  49.269  1.00 43.92           O  
ATOM    402  N   ARG L  55      21.189  21.704  51.275  1.00 42.09           N  
ATOM    403  CA  ARG L  55      21.481  20.327  50.994  1.00 42.87           C  
ATOM    404  CB  ARG L  55      22.288  19.662  52.118  1.00 42.73           C  
ATOM    405  CG  ARG L  55      23.657  20.303  52.354  1.00 45.59           C  
ATOM    406  CD  ARG L  55      24.381  19.750  53.583  1.00 47.15           C  
ATOM    407  NE  ARG L  55      23.485  19.975  54.751  1.00 49.89           N  
ATOM    408  CZ  ARG L  55      24.018  20.276  55.969  1.00 54.44           C  
ATOM    409  NH1 ARG L  55      25.371  20.379  56.107  1.00 56.88           N1+
ATOM    410  NH2 ARG L  55      23.199  20.478  57.043  1.00 52.62           N  
ATOM    411  C   ARG L  55      20.187  19.574  50.903  1.00 44.06           C  
ATOM    412  O   ARG L  55      19.290  19.759  51.725  1.00 44.75           O  
ATOM    413  N   ALA L  56      20.065  18.688  49.890  1.00 45.72           N  
ATOM    414  CA  ALA L  56      18.898  17.864  49.739  1.00 46.08           C  
ATOM    415  CB  ALA L  56      18.856  17.094  48.408  1.00 45.97           C  
ATOM    416  C   ALA L  56      18.945  16.865  50.853  1.00 48.76           C  
ATOM    417  O   ALA L  56      19.985  16.682  51.483  1.00 48.57           O  
ATOM    418  N   PRO L  57      17.842  16.232  51.151  1.00 50.04           N  
ATOM    419  CA  PRO L  57      17.850  15.289  52.232  0.91 51.66           C  
ATOM    420  CD  PRO L  57      16.542  16.866  50.995  1.00  0.00           C  
ATOM    421  CB  PRO L  57      16.385  14.982  52.533  0.91 54.33           C  
ATOM    422  CG  PRO L  57      15.661  16.274  52.111  1.00  0.00           C  
ATOM    423  C   PRO L  57      18.684  14.091  51.918  1.00 51.37           C  
ATOM    424  O   PRO L  57      18.629  13.596  50.793  1.00 52.14           O  
ATOM    425  N   GLY L  58      19.458  13.608  52.908  1.00 52.36           N  
ATOM    426  CA  GLY L  58      20.243  12.429  52.716  1.00 52.05           C  
ATOM    427  C   GLY L  58      21.651  12.791  52.354  1.00 51.41           C  
ATOM    428  O   GLY L  58      22.543  11.949  52.445  1.00 54.46           O  
ATOM    429  N   ILE L  59      21.911  14.050  51.950  1.00 47.37           N  
ATOM    430  CA  ILE L  59      23.265  14.349  51.585  1.00 46.66           C  
ATOM    431  CB  ILE L  59      23.420  15.392  50.505  1.00 45.55           C  
ATOM    432  CG1 ILE L  59      23.059  16.808  50.977  1.00 44.76           C  
ATOM    433  CG2 ILE L  59      22.585  14.914  49.308  1.00 46.42           C  
ATOM    434  CD1 ILE L  59      24.217  17.483  51.710  1.00  0.00           C  
ATOM    435  C   ILE L  59      23.962  14.783  52.832  1.00 47.19           C  
ATOM    436  O   ILE L  59      23.416  15.550  53.626  1.00 45.41           O  
ATOM    437  N   SER L  60      25.196  14.289  53.045  1.00 49.53           N  
ATOM    438  CA  SER L  60      25.897  14.564  54.269  1.00 50.12           C  
ATOM    439  CB  SER L  60      27.198  13.761  54.439  1.00 51.71           C  
ATOM    440  OG  SER L  60      28.172  14.206  53.508  1.00 60.69           O  
ATOM    441  C   SER L  60      26.243  16.017  54.364  1.00 50.43           C  
ATOM    442  O   SER L  60      26.389  16.740  53.379  1.00 50.57           O  
ATOM    443  N   PRO L  61      26.352  16.425  55.598  1.00 50.75           N  
ATOM    444  CA  PRO L  61      26.683  17.784  55.940  1.00 51.18           C  
ATOM    445  CD  PRO L  61      25.531  15.797  56.624  1.00  0.00           C  
ATOM    446  CB  PRO L  61      26.369  17.928  57.428  1.00 55.52           C  
ATOM    447  CG  PRO L  61      25.257  16.893  57.665  1.00 63.68           C  
ATOM    448  C   PRO L  61      28.095  18.129  55.592  1.00 49.91           C  
ATOM    449  O   PRO L  61      28.465  19.298  55.696  1.00 50.33           O  
ATOM    450  N   ARG L  62      28.903  17.132  55.198  1.00 47.81           N  
ATOM    451  CA  ARG L  62      30.281  17.352  54.875  1.00 47.00           C  
ATOM    452  CB  ARG L  62      31.033  16.054  54.534  1.00 46.47           C  
ATOM    453  CG  ARG L  62      31.099  15.097  55.726  1.00 47.25           C  
ATOM    454  CD  ARG L  62      31.994  13.870  55.528  1.00 48.14           C  
ATOM    455  NE  ARG L  62      31.408  13.030  54.445  1.00 48.12           N  
ATOM    456  CZ  ARG L  62      31.850  13.165  53.162  1.00 45.37           C  
ATOM    457  NH1 ARG L  62      32.849  14.050  52.874  1.00 43.90           N1+
ATOM    458  NH2 ARG L  62      31.307  12.404  52.169  1.00 42.98           N  
ATOM    459  C   ARG L  62      30.346  18.269  53.694  1.00 45.72           C  
ATOM    460  O   ARG L  62      31.332  18.987  53.521  1.00 45.20           O  
ATOM    461  N   PHE L  63      29.310  18.237  52.830  1.00 43.76           N  
ATOM    462  CA  PHE L  63      29.299  19.067  51.660  1.00 42.94           C  
ATOM    463  CB  PHE L  63      28.492  18.459  50.499  1.00 41.10           C  
ATOM    464  CG  PHE L  63      29.156  17.193  50.075  1.00 39.99           C  
ATOM    465  CD1 PHE L  63      30.149  17.198  49.124  1.00 41.26           C  
ATOM    466  CD2 PHE L  63      28.780  15.994  50.635  1.00 41.85           C  
ATOM    467  CE1 PHE L  63      30.756  16.025  48.737  1.00 42.28           C  
ATOM    468  CE2 PHE L  63      29.383  14.819  50.254  1.00 42.30           C  
ATOM    469  CZ  PHE L  63      30.373  14.833  49.302  1.00 38.60           C  
ATOM    470  C   PHE L  63      28.650  20.376  51.994  1.00 42.38           C  
ATOM    471  O   PHE L  63      27.557  20.418  52.554  1.00 43.98           O  
ATOM    472  N   SER L  64      29.324  21.494  51.649  1.00 42.19           N  
ATOM    473  CA  SER L  64      28.777  22.793  51.922  1.00 43.16           C  
ATOM    474  CB  SER L  64      29.469  23.520  53.087  1.00 44.96           C  
ATOM    475  OG  SER L  64      30.830  23.773  52.768  1.00 48.43           O  
ATOM    476  C   SER L  64      28.956  23.634  50.697  1.00 42.42           C  
ATOM    477  O   SER L  64      29.826  23.370  49.867  1.00 43.93           O  
ATOM    478  N   GLY L  65      28.119  24.681  50.547  1.00 41.28           N  
ATOM    479  CA  GLY L  65      28.239  25.511  49.386  1.00 40.93           C  
ATOM    480  C   GLY L  65      28.326  26.936  49.829  1.00 42.19           C  
ATOM    481  O   GLY L  65      27.743  27.330  50.838  1.00 44.23           O  
ATOM    482  N   TYR L  66      29.089  27.743  49.068  1.00 42.65           N  
ATOM    483  CA  TYR L  66      29.223  29.142  49.346  1.00 43.51           C  
ATOM    484  CB  TYR L  66      30.522  29.537  50.063  1.00 43.80           C  
ATOM    485  CG  TYR L  66      30.414  29.152  51.497  1.00  0.00           C  
ATOM    486  CD1 TYR L  66      30.636  27.859  51.913  1.00  0.00           C  
ATOM    487  CD2 TYR L  66      30.094  30.109  52.432  1.00  0.00           C  
ATOM    488  CE1 TYR L  66      30.530  27.529  53.245  1.00  0.00           C  
ATOM    489  CE2 TYR L  66      29.988  29.786  53.763  1.00  0.00           C  
ATOM    490  CZ  TYR L  66      30.205  28.492  54.169  1.00  0.00           C  
ATOM    491  OH  TYR L  66      30.096  28.156  55.535  1.00  0.00           O  
ATOM    492  C   TYR L  66      29.198  29.877  48.050  1.00 42.98           C  
ATOM    493  O   TYR L  66      29.446  29.310  46.987  1.00 43.03           O  
ATOM    494  N   LYS L  67      28.858  31.177  48.112  1.00 45.67           N  
ATOM    495  CA  LYS L  67      28.806  31.985  46.930  1.00 45.78           C  
ATOM    496  CB  LYS L  67      27.387  32.102  46.342  1.00 46.21           C  
ATOM    497  CG  LYS L  67      27.301  32.998  45.103  1.00 49.90           C  
ATOM    498  CD  LYS L  67      25.958  32.914  44.373  1.00 50.68           C  
ATOM    499  CE  LYS L  67      24.803  33.585  45.121  1.00 51.21           C  
ATOM    500  NZ  LYS L  67      24.668  35.000  44.706  1.00 50.78           N1+
ATOM    501  C   LYS L  67      29.193  33.366  47.317  1.00 47.53           C  
ATOM    502  O   LYS L  67      28.708  33.910  48.304  1.00 48.54           O  
ATOM    503  N   SER L  68      30.109  33.969  46.551  1.00 44.46           N  
ATOM    504  CA  SER L  68      30.436  35.330  46.829  1.00 45.85           C  
ATOM    505  CB  SER L  68      31.576  35.489  47.852  1.00 46.36           C  
ATOM    506  OG  SER L  68      31.844  36.866  48.082  1.00 50.91           O  
ATOM    507  C   SER L  68      30.913  35.879  45.541  1.00 45.36           C  
ATOM    508  O   SER L  68      31.698  35.222  44.859  1.00 45.52           O  
ATOM    509  N   TYR L  69      30.476  37.102  45.169  1.00 43.96           N  
ATOM    510  CA  TYR L  69      30.984  37.541  43.913  1.00 43.05           C  
ATOM    511  CB  TYR L  69      32.520  37.642  43.855  1.00  0.00           C  
ATOM    512  CG  TYR L  69      32.894  38.841  44.656  1.00  0.00           C  
ATOM    513  CD1 TYR L  69      32.908  38.801  46.031  1.00  0.00           C  
ATOM    514  CD2 TYR L  69      33.236  40.015  44.023  1.00  0.00           C  
ATOM    515  CE1 TYR L  69      33.250  39.916  46.762  1.00  0.00           C  
ATOM    516  CE2 TYR L  69      33.580  41.132  44.746  1.00  0.00           C  
ATOM    517  CZ  TYR L  69      33.586  41.083  46.118  1.00  0.00           C  
ATOM    518  OH  TYR L  69      33.938  42.228  46.863  1.00  0.00           O  
ATOM    519  C   TYR L  69      30.486  36.610  42.861  1.00 43.98           C  
ATOM    520  O   TYR L  69      29.503  35.895  43.044  1.00 44.71           O  
ATOM    521  N   TRP L  70      31.123  36.701  41.691  1.00 44.36           N  
ATOM    522  CA  TRP L  70      30.836  35.957  40.508  1.00 44.09           C  
ATOM    523  CB  TRP L  70      31.607  36.503  39.295  1.00 45.20           C  
ATOM    524  CG  TRP L  70      31.195  37.924  38.990  1.00 53.68           C  
ATOM    525  CD2 TRP L  70      31.540  38.658  37.804  1.00  0.00           C  
ATOM    526  CD1 TRP L  70      30.438  38.762  39.756  1.00  0.00           C  
ATOM    527  NE1 TRP L  70      30.293  39.974  39.126  1.00  0.00           N  
ATOM    528  CE2 TRP L  70      30.966  39.925  37.924  1.00  0.00           C  
ATOM    529  CE3 TRP L  70      32.274  38.309  36.708  1.00  0.00           C  
ATOM    530  CZ2 TRP L  70      31.117  40.864  36.944  1.00  0.00           C  
ATOM    531  CZ3 TRP L  70      32.425  39.259  35.723  1.00  0.00           C  
ATOM    532  CH2 TRP L  70      31.858  40.512  35.839  1.00  0.00           C  
ATOM    533  C   TRP L  70      31.127  34.485  40.680  1.00 43.76           C  
ATOM    534  O   TRP L  70      30.762  33.696  39.810  1.00 43.83           O  
ATOM    535  N   SER L  71      31.858  34.058  41.737  1.00 42.16           N  
ATOM    536  CA  SER L  71      32.165  32.649  41.818  1.00 42.35           C  
ATOM    537  CB  SER L  71      33.671  32.367  41.970  1.00 44.97           C  
ATOM    538  OG  SER L  71      34.137  32.869  43.214  1.00 42.62           O  
ATOM    539  C   SER L  71      31.474  31.975  42.974  1.00 40.55           C  
ATOM    540  O   SER L  71      31.178  32.583  44.002  1.00 41.17           O  
ATOM    541  N   ALA L  72      31.204  30.657  42.811  1.00 38.66           N  
ATOM    542  CA  ALA L  72      30.567  29.844  43.810  1.00 38.38           C  
ATOM    543  CB  ALA L  72      29.310  29.119  43.300  1.00 36.62           C  
ATOM    544  C   ALA L  72      31.560  28.792  44.192  1.00 37.64           C  
ATOM    545  O   ALA L  72      32.482  28.510  43.428  1.00 37.69           O  
ATOM    546  N   TYR L  73      31.465  28.231  45.417  1.00 39.66           N  
ATOM    547  CA  TYR L  73      32.392  27.177  45.699  1.00 40.09           C  
ATOM    548  CB  TYR L  73      33.756  27.616  46.273  1.00 40.74           C  
ATOM    549  CG  TYR L  73      33.623  28.422  47.516  1.00  0.00           C  
ATOM    550  CD1 TYR L  73      33.438  27.820  48.739  1.00  0.00           C  
ATOM    551  CD2 TYR L  73      33.716  29.793  47.452  1.00  0.00           C  
ATOM    552  CE1 TYR L  73      33.334  28.582  49.878  1.00  0.00           C  
ATOM    553  CE2 TYR L  73      33.613  30.560  48.586  1.00  0.00           C  
ATOM    554  CZ  TYR L  73      33.423  29.953  49.801  1.00  0.00           C  
ATOM    555  OH  TYR L  73      33.317  30.734  50.971  1.00  0.00           O  
ATOM    556  C   TYR L  73      31.776  26.094  46.522  1.00 40.55           C  
ATOM    557  O   TYR L  73      30.875  26.320  47.330  1.00 41.74           O  
ATOM    558  N   LEU L  74      32.255  24.854  46.289  1.00 40.67           N  
ATOM    559  CA  LEU L  74      31.796  23.689  46.984  1.00 39.92           C  
ATOM    560  CB  LEU L  74      31.493  22.514  46.036  1.00 39.42           C  
ATOM    561  CG  LEU L  74      31.002  21.235  46.735  1.00 39.30           C  
ATOM    562  CD1 LEU L  74      29.656  21.460  47.444  1.00 38.42           C  
ATOM    563  CD2 LEU L  74      30.968  20.055  45.752  1.00 39.89           C  
ATOM    564  C   LEU L  74      32.909  23.253  47.883  1.00 41.31           C  
ATOM    565  O   LEU L  74      34.059  23.164  47.456  1.00 40.97           O  
ATOM    566  N   THR L  75      32.596  22.982  49.167  1.00 42.11           N  
ATOM    567  CA  THR L  75      33.626  22.558  50.073  1.00 41.78           C  
ATOM    568  CB  THR L  75      33.789  23.459  51.259  1.00 41.58           C  
ATOM    569  OG1 THR L  75      34.101  24.776  50.832  1.00 47.88           O  
ATOM    570  CG2 THR L  75      34.918  22.905  52.146  1.00 45.31           C  
ATOM    571  C   THR L  75      33.262  21.205  50.596  1.00 42.46           C  
ATOM    572  O   THR L  75      32.133  20.964  51.022  1.00 43.19           O  
ATOM    573  N   ILE L  76      34.233  20.274  50.566  1.00 39.33           N  
ATOM    574  CA  ILE L  76      34.001  18.950  51.059  1.00 39.84           C  
ATOM    575  CB  ILE L  76      34.329  17.895  50.044  1.00 39.53           C  
ATOM    576  CG1 ILE L  76      33.479  18.099  48.779  1.00 41.34           C  
ATOM    577  CG2 ILE L  76      34.128  16.519  50.699  1.00 39.80           C  
ATOM    578  CD1 ILE L  76      33.978  17.302  47.576  1.00 41.50           C  
ATOM    579  C   ILE L  76      34.931  18.767  52.215  1.00 41.13           C  
ATOM    580  O   ILE L  76      36.147  18.894  52.078  1.00 41.75           O  
ATOM    581  N   SER L  77      34.373  18.448  53.398  1.00 43.59           N  
ATOM    582  CA  SER L  77      35.196  18.317  54.564  0.87 45.17           C  
ATOM    583  CB  SER L  77      34.631  19.092  55.764  0.87 44.92           C  
ATOM    584  OG  SER L  77      35.471  18.933  56.893  0.87 44.90           O  
ATOM    585  C   SER L  77      35.241  16.865  54.934  1.00 45.03           C  
ATOM    586  O   SER L  77      34.393  16.083  54.510  1.00 46.15           O  
ATOM    587  N   ASP L  78      36.258  16.477  55.733  1.00 43.25           N  
ATOM    588  CA  ASP L  78      36.426  15.116  56.165  1.00 43.69           C  
ATOM    589  CB  ASP L  78      35.352  14.654  57.163  1.00  0.00           C  
ATOM    590  CG  ASP L  78      35.529  15.450  58.449  1.00  0.00           C  
ATOM    591  OD1 ASP L  78      36.160  16.539  58.387  1.00  0.00           O  
ATOM    592  OD2 ASP L  78      35.041  14.979  59.510  1.00  0.00           O1-
ATOM    593  C   ASP L  78      36.365  14.234  54.960  1.00 43.92           C  
ATOM    594  O   ASP L  78      35.633  13.246  54.929  1.00 44.56           O  
ATOM    595  N   LEU L  79      37.186  14.566  53.951  1.00 45.56           N  
ATOM    596  CA  LEU L  79      37.202  13.919  52.672  1.00 44.78           C  
ATOM    597  CB  LEU L  79      38.331  14.497  51.793  1.00 44.06           C  
ATOM    598  CG  LEU L  79      38.469  13.912  50.379  1.00 43.84           C  
ATOM    599  CD1 LEU L  79      37.229  14.215  49.523  1.00 44.26           C  
ATOM    600  CD2 LEU L  79      39.773  14.400  49.720  1.00 44.67           C  
ATOM    601  C   LEU L  79      37.403  12.441  52.843  1.00 45.95           C  
ATOM    602  O   LEU L  79      38.264  11.993  53.597  1.00 46.91           O  
ATOM    603  N   ARG L  80      36.577  11.644  52.126  1.00 46.44           N  
ATOM    604  CA  ARG L  80      36.615  10.207  52.205  1.00 47.43           C  
ATOM    605  CB  ARG L  80      35.375   9.631  52.917  1.00 47.88           C  
ATOM    606  CG  ARG L  80      35.406   9.900  54.426  1.00 51.93           C  
ATOM    607  CD  ARG L  80      34.207   9.357  55.206  1.00 57.23           C  
ATOM    608  NE  ARG L  80      34.501   9.566  56.654  1.00  0.00           N  
ATOM    609  CZ  ARG L  80      33.492   9.833  57.534  1.00  0.00           C  
ATOM    610  NH1 ARG L  80      32.205   9.922  57.090  1.00  0.00           N1+
ATOM    611  NH2 ARG L  80      33.775  10.017  58.857  1.00  0.00           N  
ATOM    612  C   ARG L  80      36.697   9.660  50.803  1.00 46.61           C  
ATOM    613  O   ARG L  80      36.355  10.340  49.839  1.00 46.38           O  
ATOM    614  N   PRO L  81      37.167   8.442  50.665  1.00 46.79           N  
ATOM    615  CA  PRO L  81      37.381   7.823  49.379  1.00 46.85           C  
ATOM    616  CD  PRO L  81      37.118   7.460  51.737  1.00  0.00           C  
ATOM    617  CB  PRO L  81      37.842   6.400  49.684  1.00 46.29           C  
ATOM    618  CG  PRO L  81      37.168   6.094  51.034  1.00  0.00           C  
ATOM    619  C   PRO L  81      36.153   7.813  48.520  1.00 46.26           C  
ATOM    620  O   PRO L  81      36.284   7.875  47.298  1.00 46.79           O  
ATOM    621  N   GLU L  82      34.960   7.733  49.130  1.00 45.86           N  
ATOM    622  CA  GLU L  82      33.706   7.645  48.437  1.00 46.19           C  
ATOM    623  CB  GLU L  82      32.538   7.485  49.420  1.00 47.62           C  
ATOM    624  CG  GLU L  82      32.438   8.654  50.398  1.00 54.54           C  
ATOM    625  CD  GLU L  82      31.587   8.211  51.573  1.00 59.44           C  
ATOM    626  OE1 GLU L  82      30.336   8.319  51.472  1.00 61.93           O  
ATOM    627  OE2 GLU L  82      32.179   7.752  52.585  1.00 61.96           O1-
ATOM    628  C   GLU L  82      33.488   8.897  47.647  1.00 45.56           C  
ATOM    629  O   GLU L  82      32.806   8.889  46.624  1.00 46.23           O  
ATOM    630  N   ASP L  83      34.064  10.011  48.124  1.00 43.52           N  
ATOM    631  CA  ASP L  83      33.912  11.322  47.560  1.00 42.62           C  
ATOM    632  CB  ASP L  83      34.594  12.407  48.410  1.00 41.91           C  
ATOM    633  CG  ASP L  83      33.825  12.511  49.722  1.00 43.21           C  
ATOM    634  OD1 ASP L  83      32.639  12.088  49.748  1.00 46.53           O  
ATOM    635  OD2 ASP L  83      34.412  13.014  50.716  1.00 43.91           O1-
ATOM    636  C   ASP L  83      34.488  11.388  46.172  1.00 42.14           C  
ATOM    637  O   ASP L  83      34.136  12.292  45.416  1.00 41.63           O  
ATOM    638  N   GLU L  84      35.430  10.494  45.801  1.00 43.05           N  
ATOM    639  CA  GLU L  84      35.975  10.614  44.475  1.00 42.67           C  
ATOM    640  CB  GLU L  84      37.028   9.560  44.089  1.00 44.02           C  
ATOM    641  CG  GLU L  84      38.439   9.867  44.582  1.00 48.22           C  
ATOM    642  CD  GLU L  84      39.346   8.740  44.107  1.00 53.30           C  
ATOM    643  OE1 GLU L  84      39.246   7.625  44.684  1.00 53.33           O  
ATOM    644  OE2 GLU L  84      40.146   8.977  43.163  1.00 56.64           O1-
ATOM    645  C   GLU L  84      34.888  10.500  43.459  1.00 42.67           C  
ATOM    646  O   GLU L  84      34.247   9.457  43.338  1.00 42.87           O  
ATOM    647  N   THR L  85      34.684  11.592  42.690  1.00 39.94           N  
ATOM    648  CA  THR L  85      33.700  11.640  41.640  1.00 38.93           C  
ATOM    649  CB  THR L  85      32.278  11.818  42.106  1.00 40.01           C  
ATOM    650  OG1 THR L  85      32.160  13.035  42.828  1.00  0.00           O  
ATOM    651  CG2 THR L  85      31.816  10.634  42.969  1.00  0.00           C  
ATOM    652  C   THR L  85      33.963  12.876  40.837  1.00 39.86           C  
ATOM    653  O   THR L  85      34.954  13.576  41.037  1.00 40.22           O  
ATOM    654  N   THR L  86      33.051  13.183  39.891  1.00 39.33           N  
ATOM    655  CA  THR L  86      33.170  14.402  39.150  1.00 38.75           C  
ATOM    656  CB  THR L  86      32.956  14.257  37.672  1.00 38.74           C  
ATOM    657  OG1 THR L  86      33.322  15.456  37.005  1.00  0.00           O  
ATOM    658  CG2 THR L  86      31.477  13.936  37.410  1.00  0.00           C  
ATOM    659  C   THR L  86      32.111  15.311  39.687  1.00 38.03           C  
ATOM    660  O   THR L  86      31.016  14.863  40.027  1.00 38.02           O  
ATOM    661  N   TYR L  87      32.421  16.619  39.811  1.00 36.27           N  
ATOM    662  CA  TYR L  87      31.466  17.532  40.374  1.00 35.52           C  
ATOM    663  CB  TYR L  87      31.974  18.241  41.641  1.00 33.93           C  
ATOM    664  CG  TYR L  87      32.138  17.214  42.710  1.00 35.48           C  
ATOM    665  CD1 TYR L  87      33.266  16.428  42.761  1.00 35.10           C  
ATOM    666  CD2 TYR L  87      31.161  17.040  43.662  1.00 33.70           C  
ATOM    667  CE1 TYR L  87      33.415  15.481  43.748  1.00 33.82           C  
ATOM    668  CE2 TYR L  87      31.305  16.097  44.652  1.00 34.86           C  
ATOM    669  CZ  TYR L  87      32.434  15.315  44.695  1.00 35.54           C  
ATOM    670  OH  TYR L  87      32.584  14.345  45.709  1.00 35.31           O  
ATOM    671  C   TYR L  87      31.155  18.599  39.366  1.00 35.77           C  
ATOM    672  O   TYR L  87      32.056  19.125  38.714  1.00 36.83           O  
ATOM    673  N   TYR L  88      29.852  18.940  39.212  1.00 35.39           N  
ATOM    674  CA  TYR L  88      29.482  19.958  38.263  1.00 35.37           C  
ATOM    675  CB  TYR L  88      28.541  19.510  37.127  1.00 34.42           C  
ATOM    676  CG  TYR L  88      29.053  18.292  36.441  1.00 34.67           C  
ATOM    677  CD1 TYR L  88      30.225  18.292  35.720  1.00 32.54           C  
ATOM    678  CD2 TYR L  88      28.347  17.120  36.555  1.00 36.37           C  
ATOM    679  CE1 TYR L  88      30.669  17.144  35.102  1.00 33.95           C  
ATOM    680  CE2 TYR L  88      28.781  15.970  35.939  1.00 35.72           C  
ATOM    681  CZ  TYR L  88      29.944  15.982  35.208  1.00 34.97           C  
ATOM    682  OH  TYR L  88      30.395  14.805  34.575  1.00 35.49           O  
ATOM    683  C   TYR L  88      28.691  21.020  38.971  1.00 35.98           C  
ATOM    684  O   TYR L  88      27.871  20.731  39.843  1.00 36.89           O  
ATOM    685  N   CYS L  89      28.930  22.295  38.600  1.00 36.01           N  
ATOM    686  CA  CYS L  89      28.168  23.398  39.124  1.00 36.87           C  
ATOM    687  CB  CYS L  89      29.019  24.637  39.503  1.00 38.15           C  
ATOM    688  SG  CYS L  89      30.081  25.233  38.149  1.00 43.11           S  
ATOM    689  C   CYS L  89      27.181  23.786  38.063  1.00 36.86           C  
ATOM    690  O   CYS L  89      27.423  23.580  36.873  1.00 37.76           O  
ATOM    691  N   CYS L  90      26.016  24.330  38.471  1.00 34.71           N  
ATOM    692  CA  CYS L  90      25.017  24.679  37.499  1.00 35.28           C  
ATOM    693  CB  CYS L  90      23.905  23.622  37.371  1.00 33.88           C  
ATOM    694  SG  CYS L  90      22.646  24.064  36.139  1.00  0.00           S  
ATOM    695  C   CYS L  90      24.361  25.950  37.916  1.00 35.43           C  
ATOM    696  O   CYS L  90      24.255  26.258  39.104  1.00 35.60           O  
ATOM    697  N   SER L  91      23.896  26.736  36.927  1.00 35.62           N  
ATOM    698  CA  SER L  91      23.275  27.973  37.273  1.00 35.83           C  
ATOM    699  CB  SER L  91      24.287  29.134  37.341  1.00 36.48           C  
ATOM    700  OG  SER L  91      23.636  30.348  37.684  1.00 47.14           O  
ATOM    701  C   SER L  91      22.273  28.308  36.224  1.00 37.19           C  
ATOM    702  O   SER L  91      22.290  27.766  35.118  1.00 37.28           O  
ATOM    703  N   TYR L  92      21.387  29.255  36.577  1.00 20.39           N  
ATOM    704  CA  TYR L  92      20.341  29.669  35.697  1.00 21.00           C  
ATOM    705  CB  TYR L  92      18.993  29.797  36.435  1.00 20.49           C  
ATOM    706  CG  TYR L  92      17.896  30.201  35.506  1.00 23.51           C  
ATOM    707  CD1 TYR L  92      17.281  29.261  34.705  1.00 22.07           C  
ATOM    708  CD2 TYR L  92      17.479  31.507  35.439  1.00 25.00           C  
ATOM    709  CE1 TYR L  92      16.266  29.617  33.849  1.00 22.73           C  
ATOM    710  CE2 TYR L  92      16.462  31.869  34.583  1.00 25.35           C  
ATOM    711  CZ  TYR L  92      15.855  30.926  33.788  1.00 24.45           C  
ATOM    712  OH  TYR L  92      14.813  31.295  32.911  1.00 25.03           O  
ATOM    713  C   TYR L  92      20.757  30.998  35.155  1.00 21.67           C  
ATOM    714  O   TYR L  92      21.159  31.881  35.910  1.00 23.53           O  
ATOM    715  N   THR L  93      20.716  31.157  33.816  1.00 22.72           N  
ATOM    716  CA  THR L  93      21.198  32.366  33.207  1.00 23.37           C  
ATOM    717  CB  THR L  93      22.001  32.127  31.961  1.00 23.71           C  
ATOM    718  OG1 THR L  93      21.184  31.572  30.940  1.00 26.31           O  
ATOM    719  CG2 THR L  93      23.154  31.163  32.305  1.00 23.89           C  
ATOM    720  C   THR L  93      20.058  33.252  32.823  1.00 25.57           C  
ATOM    721  O   THR L  93      18.892  32.970  33.089  1.00 25.37           O  
ATOM    722  N   HIS L  94      20.407  34.390  32.196  1.00 24.06           N  
ATOM    723  CA  HIS L  94      19.443  35.362  31.777  1.00 24.24           C  
ATOM    724  ND1 HIS L  94      19.471  37.545  28.994  1.00  0.00           N  
ATOM    725  CG  HIS L  94      20.301  36.827  29.826  1.00  0.00           C  
ATOM    726  CB  HIS L  94      20.065  36.698  31.308  1.00 29.18           C  
ATOM    727  NE2 HIS L  94      21.101  36.739  27.715  1.00  0.00           N  
ATOM    728  CD2 HIS L  94      21.292  36.340  29.028  1.00  0.00           C  
ATOM    729  CE1 HIS L  94      19.995  37.460  27.745  1.00  0.00           C  
ATOM    730  C   HIS L  94      18.644  34.805  30.642  1.00 27.45           C  
ATOM    731  O   HIS L  94      17.448  35.066  30.520  1.00 27.74           O  
ATOM    732  N   ASN L  95      19.286  34.005  29.773  1.00 24.53           N  
ATOM    733  CA  ASN L  95      18.585  33.610  28.590  1.00 24.34           C  
ATOM    734  CB  ASN L  95      19.527  33.152  27.460  1.00 23.10           C  
ATOM    735  CG  ASN L  95      18.748  33.107  26.149  1.00  0.00           C  
ATOM    736  OD1 ASN L  95      17.549  33.376  26.121  1.00  0.00           O  
ATOM    737  ND2 ASN L  95      19.440  32.724  25.042  1.00  0.00           N  
ATOM    738  C   ASN L  95      17.682  32.461  28.892  1.00 24.24           C  
ATOM    739  O   ASN L  95      17.499  31.587  28.043  1.00 24.60           O  
ATOM    740  N   SER L  96      17.063  32.458  30.088  1.00 24.26           N  
ATOM    741  CA  SER L  96      16.121  31.433  30.437  1.00 24.84           C  
ATOM    742  CB  SER L  96      14.832  31.516  29.594  1.00 24.41           C  
ATOM    743  OG  SER L  96      13.923  30.490  29.965  1.00 26.84           O  
ATOM    744  C   SER L  96      16.759  30.105  30.203  1.00 24.15           C  
ATOM    745  O   SER L  96      16.128  29.179  29.700  1.00 24.88           O  
ATOM    746  N   GLY L  97      18.047  29.978  30.563  1.00 22.94           N  
ATOM    747  CA  GLY L  97      18.706  28.736  30.295  1.00 22.84           C  
ATOM    748  C   GLY L  97      19.358  28.277  31.551  1.00 22.10           C  
ATOM    749  O   GLY L  97      19.645  29.064  32.451  1.00 20.85           O  
ATOM    750  N   CYS L  98      19.606  26.959  31.623  1.00 21.75           N  
ATOM    751  CA  CYS L  98      20.223  26.390  32.776  1.00 19.50           C  
ATOM    752  CB  CYS L  98      19.373  25.229  33.315  1.00 19.61           C  
ATOM    753  SG  CYS L  98      19.752  24.737  35.014  1.00  0.00           S  
ATOM    754  C   CYS L  98      21.515  25.838  32.276  1.00 19.01           C  
ATOM    755  O   CYS L  98      21.543  24.795  31.629  1.00 19.25           O  
ATOM    756  N   VAL L  99      22.632  26.532  32.548  1.00 35.65           N  
ATOM    757  CA  VAL L  99      23.896  26.004  32.057  1.00 35.11           C  
ATOM    758  CB  VAL L  99      24.788  27.070  31.498  1.00 35.32           C  
ATOM    759  CG1 VAL L  99      24.087  27.721  30.296  1.00 38.21           C  
ATOM    760  CG2 VAL L  99      25.123  28.054  32.629  1.00 36.21           C  
ATOM    761  C   VAL L  99      24.713  25.301  33.118  1.00 35.01           C  
ATOM    762  O   VAL L  99      24.488  25.462  34.316  1.00 35.61           O  
ATOM    763  N   PHE L 100      25.728  24.512  32.668  1.00 34.61           N  
ATOM    764  CA  PHE L 100      26.573  23.734  33.548  1.00 34.52           C  
ATOM    765  CB  PHE L 100      26.572  22.222  33.243  1.00 33.72           C  
ATOM    766  CG  PHE L 100      25.262  21.615  33.611  1.00 34.46           C  
ATOM    767  CD1 PHE L 100      24.202  21.641  32.736  1.00 33.92           C  
ATOM    768  CD2 PHE L 100      25.104  21.005  34.833  1.00 32.66           C  
ATOM    769  CE1 PHE L 100      22.998  21.070  33.083  1.00 33.92           C  
ATOM    770  CE2 PHE L 100      23.903  20.435  35.184  1.00 32.02           C  
ATOM    771  CZ  PHE L 100      22.846  20.467  34.308  1.00 31.89           C  
ATOM    772  C   PHE L 100      28.014  24.141  33.416  1.00 35.64           C  
ATOM    773  O   PHE L 100      28.425  24.734  32.421  1.00 36.83           O  
ATOM    774  N   GLY L 101      28.822  23.824  34.458  1.00 34.39           N  
ATOM    775  CA  GLY L 101      30.235  24.086  34.465  1.00 34.59           C  
ATOM    776  C   GLY L 101      30.907  22.941  33.764  1.00 35.71           C  
ATOM    777  O   GLY L 101      30.272  21.943  33.434  1.00 35.82           O  
ATOM    778  N   THR L 102      32.234  23.057  33.557  1.00 35.12           N  
ATOM    779  CA  THR L 102      33.045  22.102  32.849  1.00 33.52           C  
ATOM    780  CB  THR L 102      34.451  22.587  32.642  1.00  0.00           C  
ATOM    781  OG1 THR L 102      35.150  21.714  31.768  1.00  0.00           O  
ATOM    782  CG2 THR L 102      35.157  22.649  34.006  1.00  0.00           C  
ATOM    783  C   THR L 102      33.120  20.799  33.588  1.00 32.76           C  
ATOM    784  O   THR L 102      33.233  19.741  32.972  1.00 33.81           O  
ATOM    785  N   GLY L 103      33.100  20.834  34.931  1.00 32.94           N  
ATOM    786  CA  GLY L 103      33.189  19.618  35.689  1.00 33.67           C  
ATOM    787  C   GLY L 103      34.566  19.527  36.270  1.00 34.95           C  
ATOM    788  O   GLY L 103      35.548  19.945  35.659  1.00 35.39           O  
ATOM    789  N   THR L 104      34.665  18.968  37.493  1.00 35.44           N  
ATOM    790  CA  THR L 104      35.943  18.834  38.134  1.00 36.06           C  
ATOM    791  CB  THR L 104      36.086  19.725  39.334  1.00 35.79           C  
ATOM    792  OG1 THR L 104      35.900  21.083  38.961  1.00 35.15           O  
ATOM    793  CG2 THR L 104      37.487  19.530  39.935  1.00 32.65           C  
ATOM    794  C   THR L 104      36.072  17.423  38.620  1.00 37.76           C  
ATOM    795  O   THR L 104      35.185  16.906  39.298  1.00 38.01           O  
ATOM    796  N   LYS L 105      37.199  16.758  38.296  1.00 38.15           N  
ATOM    797  CA  LYS L 105      37.371  15.412  38.762  1.00 39.14           C  
ATOM    798  CB  LYS L 105      38.201  14.512  37.830  1.00 40.86           C  
ATOM    799  CG  LYS L 105      38.352  13.090  38.374  1.00 44.68           C  
ATOM    800  CD  LYS L 105      39.009  12.115  37.399  1.00 47.84           C  
ATOM    801  CE  LYS L 105      39.321  10.750  38.018  1.00 51.37           C  
ATOM    802  NZ  LYS L 105      38.117   9.893  37.986  1.00 51.26           N1+
ATOM    803  C   LYS L 105      38.094  15.471  40.065  1.00 39.43           C  
ATOM    804  O   LYS L 105      39.215  15.969  40.148  1.00 40.08           O  
ATOM    805  N   VAL L 106      37.458  14.946  41.128  1.00 39.27           N  
ATOM    806  CA  VAL L 106      38.086  14.974  42.415  1.00 39.83           C  
ATOM    807  CB  VAL L 106      37.131  15.267  43.536  1.00 39.08           C  
ATOM    808  CG1 VAL L 106      36.558  16.680  43.330  1.00  0.00           C  
ATOM    809  CG2 VAL L 106      36.057  14.165  43.579  1.00  0.00           C  
ATOM    810  C   VAL L 106      38.687  13.627  42.667  1.00 41.23           C  
ATOM    811  O   VAL L 106      38.034  12.598  42.499  1.00 41.78           O  
ATOM    812  N   SER L 107      39.973  13.609  43.071  1.00 42.49           N  
ATOM    813  CA  SER L 107      40.640  12.370  43.357  1.00 43.30           C  
ATOM    814  CB  SER L 107      41.940  12.152  42.563  1.00 44.21           C  
ATOM    815  OG  SER L 107      41.677  12.030  41.176  1.00  0.00           O  
ATOM    816  C   SER L 107      41.082  12.414  44.783  1.00 43.63           C  
ATOM    817  O   SER L 107      41.574  13.436  45.260  1.00 43.48           O  
ATOM    818  N   VAL L 108      40.921  11.284  45.499  1.00 43.80           N  
ATOM    819  CA  VAL L 108      41.365  11.212  46.859  1.00 44.78           C  
ATOM    820  CB  VAL L 108      40.411  10.483  47.762  1.00 45.67           C  
ATOM    821  CG1 VAL L 108      41.051  10.354  49.153  1.00 45.56           C  
ATOM    822  CG2 VAL L 108      39.070  11.234  47.765  1.00 45.86           C  
ATOM    823  C   VAL L 108      42.637  10.435  46.840  1.00 47.00           C  
ATOM    824  O   VAL L 108      42.666   9.280  46.418  1.00 49.26           O  
ATOM    825  N   LEU L 109      43.729  11.060  47.314  1.00 45.24           N  
ATOM    826  CA  LEU L 109      45.016  10.433  47.290  1.00 46.03           C  
ATOM    827  CB  LEU L 109      46.190  11.417  47.433  1.00 47.35           C  
ATOM    828  CG  LEU L 109      46.303  12.406  46.260  1.00 48.79           C  
ATOM    829  CD1 LEU L 109      47.492  13.360  46.454  1.00 48.76           C  
ATOM    830  CD2 LEU L 109      46.335  11.676  44.908  1.00 49.46           C  
ATOM    831  C   LEU L 109      45.110   9.458  48.415  1.00 46.95           C  
ATOM    832  O   LEU L 109      44.340   9.507  49.374  1.00 47.34           O  
ATOM    833  N   GLY L 110      46.057   8.510  48.292  1.00 54.79           N  
ATOM    834  CA  GLY L 110      46.261   7.543  49.327  1.00 55.93           C  
ATOM    835  C   GLY L 110      45.774   6.198  48.808  1.00 56.82           C  
ATOM    836  O   GLY L 110      44.928   5.572  49.501  1.00 56.90           O  
ATOM    837  OXT GLY L 110      46.241   5.776  47.717  1.00  0.00           O1-
TER     838      GLY L 110 
HETATM  839  N   UNK H 111       7.287   6.556  44.496  1.00 49.68           N  
HETATM  840  CA  UNK H 111       8.551   7.301  44.288  1.00 49.17           C  
HETATM  841  C   UNK H 111       8.656   7.730  42.865  1.00 47.42           C  
HETATM  842  O   UNK H 111       8.122   7.085  41.965  1.00 48.17           O  
ATOM    843  N   GLY H 112       9.359   8.853  42.633  1.00 30.48           N  
ATOM    844  CA  GLY H 112       9.480   9.363  41.302  1.00 33.56           C  
ATOM    845  C   GLY H 112      10.288   8.396  40.499  1.00 33.37           C  
ATOM    846  O   GLY H 112      11.361   7.966  40.921  1.00 34.00           O  
ATOM    847  N   GLN H 113       9.793   8.029  39.301  1.00 50.32           N  
ATOM    848  CA  GLN H 113      10.579   7.156  38.485  0.90 50.69           C  
ATOM    849  CB  GLN H 113      10.176   5.677  38.583  0.90 51.31           C  
ATOM    850  CG  GLN H 113      10.519   5.089  39.953  0.90 54.02           C  
ATOM    851  CD  GLN H 113      10.098   3.629  39.984  0.90 57.68           C  
ATOM    852  OE1 GLN H 113      10.444   2.897  40.909  0.90 56.23           O  
ATOM    853  NE2 GLN H 113       9.339   3.189  38.947  0.90 59.54           N  
ATOM    854  C   GLN H 113      10.497   7.592  37.060  1.00 50.11           C  
ATOM    855  O   GLN H 113       9.450   8.016  36.570  1.00 50.52           O  
ATOM    856  N   LEU H 114      11.649   7.536  36.362  1.00 44.73           N  
ATOM    857  CA  LEU H 114      11.670   7.863  34.969  1.00 42.99           C  
ATOM    858  CB  LEU H 114      12.413   9.168  34.634  1.00 42.09           C  
ATOM    859  CG  LEU H 114      11.768  10.411  35.278  1.00 43.41           C  
ATOM    860  CD1 LEU H 114      12.021  10.453  36.791  1.00 42.24           C  
ATOM    861  CD2 LEU H 114      12.172  11.707  34.567  1.00 42.54           C  
ATOM    862  C   LEU H 114      12.353   6.743  34.253  1.00 43.50           C  
ATOM    863  O   LEU H 114      13.449   6.327  34.626  1.00 44.05           O  
ATOM    864  N   VAL H 115      11.700   6.215  33.197  1.00 41.41           N  
ATOM    865  CA  VAL H 115      12.276   5.137  32.446  1.00 41.38           C  
ATOM    866  CB  VAL H 115      11.394   3.921  32.396  1.00 43.57           C  
ATOM    867  CG1 VAL H 115      12.053   2.866  31.492  1.00 40.76           C  
ATOM    868  CG2 VAL H 115      11.136   3.441  33.834  1.00 43.92           C  
ATOM    869  C   VAL H 115      12.446   5.614  31.038  1.00 41.49           C  
ATOM    870  O   VAL H 115      11.499   6.093  30.417  1.00 41.74           O  
ATOM    871  N   GLN H 116      13.670   5.466  30.490  1.00 41.47           N  
ATOM    872  CA  GLN H 116      13.949   5.945  29.163  1.00 40.62           C  
ATOM    873  CB  GLN H 116      15.258   6.749  29.074  1.00 40.38           C  
ATOM    874  CG  GLN H 116      15.237   8.016  29.929  1.00 39.81           C  
ATOM    875  CD  GLN H 116      16.569   8.738  29.773  1.00 41.70           C  
ATOM    876  OE1 GLN H 116      17.261   9.011  30.751  1.00 40.63           O  
ATOM    877  NE2 GLN H 116      16.934   9.069  28.506  1.00 40.46           N  
ATOM    878  C   GLN H 116      14.077   4.780  28.234  1.00 41.58           C  
ATOM    879  O   GLN H 116      14.200   3.634  28.661  1.00 42.54           O  
ATOM    880  N   SER H 117      14.045   5.071  26.917  1.00 39.68           N  
ATOM    881  CA  SER H 117      14.112   4.080  25.881  1.00 39.43           C  
ATOM    882  CB  SER H 117      13.898   4.657  24.471  1.00 39.56           C  
ATOM    883  OG  SER H 117      12.632   5.289  24.382  1.00 39.75           O  
ATOM    884  C   SER H 117      15.483   3.487  25.882  1.00 39.26           C  
ATOM    885  O   SER H 117      16.379   3.956  26.580  1.00 39.52           O  
ATOM    886  N   GLY H 118      15.668   2.416  25.088  1.00 39.99           N  
ATOM    887  CA  GLY H 118      16.923   1.722  25.038  1.00 38.80           C  
ATOM    888  C   GLY H 118      17.892   2.483  24.189  1.00 38.83           C  
ATOM    889  O   GLY H 118      17.532   3.419  23.477  1.00 39.55           O  
ATOM    890  N   ALA H 119      19.171   2.054  24.247  1.00 39.20           N  
ATOM    891  CA  ALA H 119      20.242   2.692  23.537  1.00 39.16           C  
ATOM    892  CB  ALA H 119      21.637   2.188  23.944  1.00 39.49           C  
ATOM    893  C   ALA H 119      20.080   2.445  22.075  1.00 39.81           C  
ATOM    894  O   ALA H 119      19.465   1.464  21.661  1.00 41.22           O  
ATOM    895  N   GLU H 120      20.611   3.364  21.243  1.00 38.79           N  
ATOM    896  CA  GLU H 120      20.486   3.153  19.832  1.00 40.06           C  
ATOM    897  CB  GLU H 120      19.164   3.679  19.248  1.00 41.01           C  
ATOM    898  CG  GLU H 120      18.797   5.090  19.687  1.00 45.07           C  
ATOM    899  CD  GLU H 120      17.334   5.280  19.311  1.00 48.40           C  
ATOM    900  OE1 GLU H 120      16.852   4.527  18.422  1.00 49.83           O  
ATOM    901  OE2 GLU H 120      16.677   6.169  19.914  1.00 47.10           O1-
ATOM    902  C   GLU H 120      21.660   3.711  19.093  1.00 39.15           C  
ATOM    903  O   GLU H 120      22.443   4.497  19.623  1.00 40.60           O  
ATOM    904  N   LEU H 121      21.831   3.246  17.838  1.00 39.15           N  
ATOM    905  CA  LEU H 121      22.914   3.671  16.997  1.00 39.04           C  
ATOM    906  CB  LEU H 121      23.812   2.487  16.568  1.00 39.59           C  
ATOM    907  CG  LEU H 121      25.098   2.812  15.773  1.00  0.00           C  
ATOM    908  CD1 LEU H 121      25.890   1.525  15.491  1.00  0.00           C  
ATOM    909  CD2 LEU H 121      24.826   3.585  14.474  1.00  0.00           C  
ATOM    910  C   LEU H 121      22.287   4.289  15.785  1.00 39.30           C  
ATOM    911  O   LEU H 121      21.283   3.790  15.279  1.00 40.39           O  
ATOM    912  N   LYS H 122      22.850   5.416  15.302  1.00 39.24           N  
ATOM    913  CA  LYS H 122      22.283   6.057  14.151  1.00 39.22           C  
ATOM    914  CB  LYS H 122      21.483   7.323  14.496  1.00 38.94           C  
ATOM    915  CG  LYS H 122      20.204   7.033  15.278  1.00 39.50           C  
ATOM    916  CD  LYS H 122      19.233   6.128  14.519  1.00 39.89           C  
ATOM    917  CE  LYS H 122      17.948   5.826  15.288  1.00 51.24           C  
ATOM    918  NZ  LYS H 122      17.108   4.885  14.515  1.00 50.29           N1+
ATOM    919  C   LYS H 122      23.383   6.477  13.227  1.00 40.73           C  
ATOM    920  O   LYS H 122      24.502   6.766  13.647  1.00 41.33           O  
ATOM    921  N   LYS H 123      23.072   6.498  11.915  1.00 41.63           N  
ATOM    922  CA  LYS H 123      23.993   6.939  10.909  0.91 41.92           C  
ATOM    923  CB  LYS H 123      23.546   6.585   9.477  0.91 42.26           C  
ATOM    924  CG  LYS H 123      23.464   5.086   9.172  0.91 46.59           C  
ATOM    925  CD  LYS H 123      24.810   4.361   9.213  0.91 50.90           C  
ATOM    926  CE  LYS H 123      24.725   2.909   8.739  0.91 52.30           C  
ATOM    927  NZ  LYS H 123      24.380   2.869   7.300  0.91 54.30           N1+
ATOM    928  C   LYS H 123      23.994   8.429  10.995  1.00 41.48           C  
ATOM    929  O   LYS H 123      23.013   9.028  11.432  1.00 42.44           O  
ATOM    930  N   PRO H 124      25.060   9.062  10.603  1.00 39.30           N  
ATOM    931  CA  PRO H 124      25.080  10.491  10.683  1.00 39.64           C  
ATOM    932  CD  PRO H 124      26.386   8.484  10.742  1.00 40.76           C  
ATOM    933  CB  PRO H 124      26.525  10.896  10.410  1.00 39.19           C  
ATOM    934  CG  PRO H 124      27.334   9.684  10.916  1.00 41.07           C  
ATOM    935  C   PRO H 124      24.072  11.075   9.747  1.00 39.98           C  
ATOM    936  O   PRO H 124      23.954  10.595   8.621  1.00 43.06           O  
ATOM    937  N   GLY H 125      23.339  12.114  10.191  1.00 44.21           N  
ATOM    938  CA  GLY H 125      22.371  12.758   9.350  1.00 44.49           C  
ATOM    939  C   GLY H 125      20.996  12.239   9.651  1.00 45.01           C  
ATOM    940  O   GLY H 125      20.005  12.814   9.205  1.00 45.98           O  
ATOM    941  N   ALA H 126      20.897  11.135  10.414  1.00 39.98           N  
ATOM    942  CA  ALA H 126      19.627  10.557  10.757  1.00 39.21           C  
ATOM    943  CB  ALA H 126      19.701   9.055  11.088  1.00 39.85           C  
ATOM    944  C   ALA H 126      19.091  11.262  11.963  1.00 39.08           C  
ATOM    945  O   ALA H 126      19.701  12.194  12.483  1.00 39.32           O  
ATOM    946  N   SER H 127      17.885  10.857  12.408  1.00 41.23           N  
ATOM    947  CA  SER H 127      17.289  11.463  13.563  0.91 41.55           C  
ATOM    948  CB  SER H 127      15.941  12.138  13.262  0.91 42.19           C  
ATOM    949  OG  SER H 127      15.011  11.179  12.784  0.91 45.65           O  
ATOM    950  C   SER H 127      17.045  10.397  14.588  1.00 41.42           C  
ATOM    951  O   SER H 127      17.004   9.208  14.272  1.00 42.65           O  
ATOM    952  N   VAL H 128      16.909  10.809  15.866  1.00 39.64           N  
ATOM    953  CA  VAL H 128      16.677   9.866  16.921  1.00 38.12           C  
ATOM    954  CB  VAL H 128      17.918   9.608  17.724  1.00 39.20           C  
ATOM    955  CG1 VAL H 128      18.411  10.948  18.287  1.00 44.45           C  
ATOM    956  CG2 VAL H 128      17.609   8.565  18.806  1.00 38.37           C  
ATOM    957  C   VAL H 128      15.626  10.417  17.839  1.00 38.79           C  
ATOM    958  O   VAL H 128      15.616  11.607  18.155  1.00 38.65           O  
ATOM    959  N   LYS H 129      14.696   9.542  18.277  1.00 39.79           N  
ATOM    960  CA  LYS H 129      13.649   9.901  19.193  1.00 41.15           C  
ATOM    961  CB  LYS H 129      12.248   9.448  18.741  1.00 42.22           C  
ATOM    962  CG  LYS H 129      11.517  10.391  17.788  1.00 41.52           C  
ATOM    963  CD  LYS H 129      11.012  11.671  18.455  1.00 42.41           C  
ATOM    964  CE  LYS H 129       9.669  11.492  19.164  1.00 41.71           C  
ATOM    965  NZ  LYS H 129       8.611  11.190  18.173  1.00 41.82           N1+
ATOM    966  C   LYS H 129      13.905   9.139  20.451  1.00 41.47           C  
ATOM    967  O   LYS H 129      13.935   7.911  20.441  1.00 42.68           O  
ATOM    968  N   ILE H 130      14.075   9.854  21.579  1.00 38.94           N  
ATOM    969  CA  ILE H 130      14.309   9.193  22.827  1.00 38.36           C  
ATOM    970  CB  ILE H 130      15.549   9.673  23.526  1.00 37.84           C  
ATOM    971  CG1 ILE H 130      15.453  11.174  23.842  1.00 38.98           C  
ATOM    972  CG2 ILE H 130      16.758   9.303  22.650  1.00 37.01           C  
ATOM    973  CD1 ILE H 130      16.638  11.691  24.657  1.00  0.00           C  
ATOM    974  C   ILE H 130      13.122   9.471  23.691  1.00 38.12           C  
ATOM    975  O   ILE H 130      12.618  10.592  23.725  1.00 37.61           O  
ATOM    976  N   SER H 131      12.634   8.434  24.407  1.00 39.33           N  
ATOM    977  CA  SER H 131      11.437   8.575  25.191  1.00 39.99           C  
ATOM    978  CB  SER H 131      10.444   7.414  25.019  1.00 41.14           C  
ATOM    979  OG  SER H 131      10.005   7.324  23.675  1.00 44.00           O  
ATOM    980  C   SER H 131      11.777   8.574  26.647  1.00 39.75           C  
ATOM    981  O   SER H 131      12.775   7.992  27.071  1.00 40.65           O  
ATOM    982  N   CYS H 132      10.936   9.256  27.452  1.00 39.66           N  
ATOM    983  CA  CYS H 132      11.113   9.290  28.874  1.00 40.38           C  
ATOM    984  CB  CYS H 132      11.699  10.640  29.367  1.00 40.18           C  
ATOM    985  SG  CYS H 132      11.957  10.755  31.168  1.00 42.65           S  
ATOM    986  C   CYS H 132       9.745   9.097  29.462  1.00 41.24           C  
ATOM    987  O   CYS H 132       8.850   9.918  29.266  1.00 41.60           O  
ATOM    988  N   LYS H 133       9.536   7.989  30.201  1.00 40.14           N  
ATOM    989  CA  LYS H 133       8.232   7.740  30.747  1.00 41.35           C  
ATOM    990  CB  LYS H 133       7.756   6.287  30.588  1.00 41.50           C  
ATOM    991  CG  LYS H 133       6.287   6.090  30.972  1.00 46.13           C  
ATOM    992  CD  LYS H 133       5.692   4.779  30.454  1.00 51.33           C  
ATOM    993  CE  LYS H 133       5.671   3.656  31.491  1.00 50.00           C  
ATOM    994  NZ  LYS H 133       4.410   3.709  32.264  1.00 48.44           N1+
ATOM    995  C   LYS H 133       8.273   8.052  32.206  1.00 42.44           C  
ATOM    996  O   LYS H 133       9.168   7.611  32.925  1.00 43.47           O  
ATOM    997  N   THR H 134       7.276   8.811  32.693  1.00 42.60           N  
ATOM    998  CA  THR H 134       7.327   9.212  34.068  1.00 42.32           C  
ATOM    999  CB  THR H 134       7.143  10.684  34.264  1.00 41.74           C  
ATOM   1000  OG1 THR H 134       5.850  11.069  33.826  1.00  0.00           O  
ATOM   1001  CG2 THR H 134       8.223  11.431  33.461  1.00  0.00           C  
ATOM   1002  C   THR H 134       6.245   8.530  34.835  1.00 43.16           C  
ATOM   1003  O   THR H 134       5.185   8.203  34.301  1.00 45.37           O  
ATOM   1004  N   SER H 135       6.525   8.267  36.127  1.00 48.08           N  
ATOM   1005  CA  SER H 135       5.561   7.667  37.001  1.00 49.84           C  
ATOM   1006  CB  SER H 135       5.573   6.129  36.936  1.00 52.13           C  
ATOM   1007  OG  SER H 135       6.867   5.636  37.248  1.00 53.80           O  
ATOM   1008  C   SER H 135       5.872   8.085  38.412  1.00 50.05           C  
ATOM   1009  O   SER H 135       6.988   8.506  38.713  1.00 50.46           O  
ATOM   1010  N   GLY H 136       4.915   7.841  39.330  1.00 45.60           N  
ATOM   1011  CA  GLY H 136       5.170   8.023  40.731  1.00 47.64           C  
ATOM   1012  C   GLY H 136       4.701   9.367  41.163  1.00 49.43           C  
ATOM   1013  O   GLY H 136       4.613   9.644  42.357  1.00 50.25           O  
ATOM   1014  N   TYR H 137       4.410  10.253  40.200  1.00 48.26           N  
ATOM   1015  CA  TYR H 137       3.912  11.543  40.555  1.00 46.71           C  
ATOM   1016  CB  TYR H 137       5.014  12.613  40.735  1.00 45.47           C  
ATOM   1017  CG  TYR H 137       5.762  12.832  39.464  1.00 44.92           C  
ATOM   1018  CD1 TYR H 137       5.322  13.768  38.556  1.00 46.14           C  
ATOM   1019  CD2 TYR H 137       6.899  12.113  39.180  1.00 43.26           C  
ATOM   1020  CE1 TYR H 137       6.005  13.989  37.384  1.00 47.96           C  
ATOM   1021  CE2 TYR H 137       7.584  12.333  38.008  1.00 44.79           C  
ATOM   1022  CZ  TYR H 137       7.139  13.267  37.105  1.00 47.10           C  
ATOM   1023  OH  TYR H 137       7.846  13.489  35.905  1.00 43.90           O  
ATOM   1024  C   TYR H 137       2.961  11.946  39.476  1.00 48.39           C  
ATOM   1025  O   TYR H 137       2.747  11.203  38.518  1.00 46.95           O  
ATOM   1026  N   ARG H 138       2.320  13.122  39.621  1.00 50.60           N  
ATOM   1027  CA  ARG H 138       1.410  13.525  38.591  1.00 51.86           C  
ATOM   1028  CB  ARG H 138       0.296  14.454  39.098  1.00 47.84           C  
ATOM   1029  CG  ARG H 138      -0.997  14.334  38.295  1.00  0.00           C  
ATOM   1030  CD  ARG H 138      -1.481  12.883  38.274  1.00  0.00           C  
ATOM   1031  NE  ARG H 138      -2.961  12.872  38.103  1.00  0.00           N  
ATOM   1032  CZ  ARG H 138      -3.733  12.398  39.126  1.00  0.00           C  
ATOM   1033  NH1 ARG H 138      -3.141  11.924  40.260  1.00  0.00           N1+
ATOM   1034  NH2 ARG H 138      -5.093  12.394  39.012  1.00  0.00           N  
ATOM   1035  C   ARG H 138       2.249  14.229  37.569  1.00 49.50           C  
ATOM   1036  O   ARG H 138       2.910  15.223  37.865  1.00 45.73           O  
ATOM   1037  N   PHE H 139       2.190  13.734  36.320  1.00 47.75           N  
ATOM   1038  CA  PHE H 139       3.064  14.088  35.235  1.00 45.46           C  
ATOM   1039  CB  PHE H 139       2.752  13.233  34.000  1.00 45.01           C  
ATOM   1040  CG  PHE H 139       3.616  13.666  32.870  1.00 45.43           C  
ATOM   1041  CD1 PHE H 139       4.983  13.548  32.926  1.00 48.05           C  
ATOM   1042  CD2 PHE H 139       3.047  14.157  31.724  1.00 45.28           C  
ATOM   1043  CE1 PHE H 139       5.773  13.944  31.871  1.00 47.38           C  
ATOM   1044  CE2 PHE H 139       3.828  14.554  30.664  1.00 44.65           C  
ATOM   1045  CZ  PHE H 139       5.198  14.449  30.731  1.00 44.52           C  
ATOM   1046  C   PHE H 139       3.021  15.544  34.866  1.00 46.54           C  
ATOM   1047  O   PHE H 139       4.054  16.133  34.557  1.00 45.55           O  
ATOM   1048  N   ASN H 140       1.829  16.158  34.870  1.00 47.44           N  
ATOM   1049  CA  ASN H 140       1.603  17.521  34.460  1.00 48.31           C  
ATOM   1050  CB  ASN H 140       0.110  17.870  34.462  1.00 47.11           C  
ATOM   1051  CG  ASN H 140      -0.531  17.058  33.350  1.00 34.51           C  
ATOM   1052  OD1 ASN H 140      -0.003  16.988  32.242  1.00 35.18           O  
ATOM   1053  ND2 ASN H 140      -1.691  16.417  33.653  1.00 38.73           N  
ATOM   1054  C   ASN H 140       2.278  18.503  35.374  1.00 49.47           C  
ATOM   1055  O   ASN H 140       2.612  19.609  34.952  1.00 51.04           O  
ATOM   1056  N   PHE H 141       2.460  18.134  36.655  1.00 45.77           N  
ATOM   1057  CA  PHE H 141       2.981  18.993  37.688  1.00 43.35           C  
ATOM   1058  CB  PHE H 141       3.013  18.345  39.078  1.00 44.23           C  
ATOM   1059  CG  PHE H 141       1.654  18.398  39.671  1.00 63.54           C  
ATOM   1060  CD1 PHE H 141       1.237  19.525  40.343  1.00 33.09           C  
ATOM   1061  CD2 PHE H 141       0.804  17.325  39.576  1.00 33.18           C  
ATOM   1062  CE1 PHE H 141      -0.016  19.578  40.908  1.00 33.54           C  
ATOM   1063  CE2 PHE H 141      -0.450  17.378  40.140  1.00 36.90           C  
ATOM   1064  CZ  PHE H 141      -0.866  18.506  40.804  1.00 36.02           C  
ATOM   1065  C   PHE H 141       4.379  19.443  37.448  1.00 43.67           C  
ATOM   1066  O   PHE H 141       4.709  20.581  37.776  1.00 48.90           O  
ATOM   1067  N   TYR H 142       5.251  18.576  36.903  1.00 42.14           N  
ATOM   1068  CA  TYR H 142       6.618  18.990  36.838  1.00 42.01           C  
ATOM   1069  CB  TYR H 142       7.648  17.971  37.372  1.00 40.86           C  
ATOM   1070  CG  TYR H 142       7.450  17.621  38.803  1.00 44.24           C  
ATOM   1071  CD1 TYR H 142       7.746  18.509  39.807  1.00 45.47           C  
ATOM   1072  CD2 TYR H 142       7.009  16.364  39.135  1.00 42.26           C  
ATOM   1073  CE1 TYR H 142       7.568  18.152  41.123  1.00 45.00           C  
ATOM   1074  CE2 TYR H 142       6.829  16.000  40.445  1.00 43.93           C  
ATOM   1075  CZ  TYR H 142       7.110  16.897  41.444  1.00 47.19           C  
ATOM   1076  OH  TYR H 142       6.928  16.527  42.793  1.00 49.42           O  
ATOM   1077  C   TYR H 142       7.040  19.094  35.420  1.00 42.75           C  
ATOM   1078  O   TYR H 142       6.526  18.464  34.499  1.00 41.46           O  
ATOM   1079  N   HIS H 143       8.027  19.954  35.226  1.00 36.71           N  
ATOM   1080  CA  HIS H 143       8.692  20.150  33.973  1.00 34.47           C  
ATOM   1081  ND1 HIS H 143       8.982  23.922  34.468  1.00  0.00           N  
ATOM   1082  CG  HIS H 143       8.561  22.623  34.296  1.00 11.43           C  
ATOM   1083  CB  HIS H 143       9.473  21.459  34.026  1.00 33.78           C  
ATOM   1084  NE2 HIS H 143       6.766  23.947  34.646  1.00  0.00           N  
ATOM   1085  CD2 HIS H 143       7.204  22.656  34.408  1.00 12.39           C  
ATOM   1086  CE1 HIS H 143       7.870  24.672  34.673  1.00 16.81           C  
ATOM   1087  C   HIS H 143       9.659  19.022  33.766  1.00 35.61           C  
ATOM   1088  O   HIS H 143      10.108  18.412  34.734  1.00 35.06           O  
ATOM   1089  N   ILE H 144       9.971  18.695  32.488  1.00 34.98           N  
ATOM   1090  CA  ILE H 144      10.946  17.681  32.179  0.94 32.35           C  
ATOM   1091  CB  ILE H 144      10.457  16.568  31.285  0.94 36.35           C  
ATOM   1092  CG1 ILE H 144       9.550  15.589  32.048  1.00 39.59           C  
ATOM   1093  CG2 ILE H 144      11.687  15.889  30.660  1.00 42.99           C  
ATOM   1094  CD1 ILE H 144       8.225  16.181  32.512  1.00 46.01           C  
ATOM   1095  C   ILE H 144      12.088  18.336  31.471  1.00 34.87           C  
ATOM   1096  O   ILE H 144      11.909  19.091  30.515  1.00 34.33           O  
ATOM   1097  N   ASN H 145      13.316  18.060  31.943  1.00 37.53           N  
ATOM   1098  CA  ASN H 145      14.479  18.648  31.346  1.00 37.57           C  
ATOM   1099  CB  ASN H 145      15.378  19.376  32.359  1.00 37.91           C  
ATOM   1100  CG  ASN H 145      14.621  20.621  32.810  1.00 38.97           C  
ATOM   1101  OD1 ASN H 145      15.118  21.741  32.696  1.00 49.07           O  
ATOM   1102  ND2 ASN H 145      13.377  20.427  33.321  1.00 49.25           N  
ATOM   1103  C   ASN H 145      15.276  17.560  30.698  1.00 36.96           C  
ATOM   1104  O   ASN H 145      15.155  16.387  31.052  1.00 37.27           O  
ATOM   1105  N   TRP H 146      16.081  17.927  29.679  1.00 35.23           N  
ATOM   1106  CA  TRP H 146      16.927  16.968  29.035  1.00 34.24           C  
ATOM   1107  CB  TRP H 146      16.582  16.743  27.555  1.00 34.62           C  
ATOM   1108  CG  TRP H 146      15.231  16.094  27.349  1.00 35.18           C  
ATOM   1109  CD2 TRP H 146      15.012  14.678  27.266  1.00 34.03           C  
ATOM   1110  CD1 TRP H 146      14.007  16.681  27.213  1.00 36.11           C  
ATOM   1111  NE1 TRP H 146      13.039  15.719  27.050  1.00 35.01           N  
ATOM   1112  CE2 TRP H 146      13.644  14.481  27.079  1.00 33.77           C  
ATOM   1113  CE3 TRP H 146      15.879  13.625  27.340  1.00 34.32           C  
ATOM   1114  CZ2 TRP H 146      13.121  13.224  26.962  1.00 35.84           C  
ATOM   1115  CZ3 TRP H 146      15.348  12.359  27.220  1.00 36.24           C  
ATOM   1116  CH2 TRP H 146      13.995  12.162  27.034  1.00 36.15           C  
ATOM   1117  C   TRP H 146      18.333  17.476  29.122  1.00 34.59           C  
ATOM   1118  O   TRP H 146      18.595  18.655  28.881  1.00 34.86           O  
ATOM   1119  N   ILE H 147      19.270  16.587  29.511  1.00 33.50           N  
ATOM   1120  CA  ILE H 147      20.660  16.934  29.619  1.00 33.36           C  
ATOM   1121  CB  ILE H 147      21.133  17.054  31.038  1.00 33.73           C  
ATOM   1122  CG1 ILE H 147      20.370  18.184  31.749  1.00 35.30           C  
ATOM   1123  CG2 ILE H 147      22.658  17.250  31.021  1.00 32.16           C  
ATOM   1124  CD1 ILE H 147      20.558  18.195  33.265  1.00  0.00           C  
ATOM   1125  C   ILE H 147      21.449  15.836  28.967  1.00 35.30           C  
ATOM   1126  O   ILE H 147      21.115  14.659  29.109  1.00 35.67           O  
ATOM   1127  N   ARG H 148      22.523  16.186  28.223  1.00 35.03           N  
ATOM   1128  CA  ARG H 148      23.281  15.148  27.576  1.00 35.21           C  
ATOM   1129  CB  ARG H 148      23.275  15.202  26.039  1.00 34.67           C  
ATOM   1130  CG  ARG H 148      23.945  16.440  25.441  1.00 33.49           C  
ATOM   1131  CD  ARG H 148      23.980  16.406  23.912  1.00 35.78           C  
ATOM   1132  NE  ARG H 148      24.866  17.510  23.451  1.00 36.97           N  
ATOM   1133  CZ  ARG H 148      25.185  17.615  22.129  1.00 38.40           C  
ATOM   1134  NH1 ARG H 148      24.674  16.721  21.233  1.00 39.02           N1+
ATOM   1135  NH2 ARG H 148      26.014  18.610  21.698  1.00 37.69           N  
ATOM   1136  C   ARG H 148      24.713  15.227  27.999  1.00 35.10           C  
ATOM   1137  O   ARG H 148      25.195  16.268  28.447  1.00 34.83           O  
ATOM   1138  N   GLN H 149      25.430  14.090  27.891  1.00 34.87           N  
ATOM   1139  CA  GLN H 149      26.812  14.079  28.265  1.00 34.91           C  
ATOM   1140  CB  GLN H 149      27.004  13.565  29.703  1.00 33.79           C  
ATOM   1141  CG  GLN H 149      28.424  13.683  30.253  1.00 34.24           C  
ATOM   1142  CD  GLN H 149      28.328  13.426  31.750  1.00 34.18           C  
ATOM   1143  OE1 GLN H 149      27.278  13.630  32.357  1.00 34.90           O  
ATOM   1144  NE2 GLN H 149      29.450  12.971  32.367  1.00 34.74           N  
ATOM   1145  C   GLN H 149      27.559  13.188  27.322  1.00 35.77           C  
ATOM   1146  O   GLN H 149      27.309  11.985  27.255  1.00 37.25           O  
ATOM   1147  N   THR H 150      28.519  13.759  26.567  1.00 37.03           N  
ATOM   1148  CA  THR H 150      29.276  12.946  25.661  1.00 37.92           C  
ATOM   1149  CB  THR H 150      29.941  13.705  24.549  1.00 37.51           C  
ATOM   1150  OG1 THR H 150      30.859  14.651  25.068  1.00  0.00           O  
ATOM   1151  CG2 THR H 150      28.856  14.420  23.729  1.00  0.00           C  
ATOM   1152  C   THR H 150      30.306  12.226  26.470  1.00 39.43           C  
ATOM   1153  O   THR H 150      30.649  12.645  27.574  1.00 39.65           O  
ATOM   1154  N   ALA H 151      30.827  11.105  25.937  1.00 41.12           N  
ATOM   1155  CA  ALA H 151      31.727  10.306  26.712  1.00 42.53           C  
ATOM   1156  CB  ALA H 151      32.223   9.052  25.972  1.00 42.35           C  
ATOM   1157  C   ALA H 151      32.924  11.111  27.094  1.00 43.00           C  
ATOM   1158  O   ALA H 151      33.580  11.729  26.258  1.00 43.26           O  
ATOM   1159  N   GLY H 152      33.226  11.118  28.407  1.00 43.17           N  
ATOM   1160  CA  GLY H 152      34.396  11.766  28.913  1.00 44.06           C  
ATOM   1161  C   GLY H 152      34.190  13.248  28.948  1.00 45.48           C  
ATOM   1162  O   GLY H 152      35.099  13.992  29.308  1.00 46.46           O  
ATOM   1163  N   ARG H 153      32.983  13.730  28.602  1.00 42.39           N  
ATOM   1164  CA  ARG H 153      32.794  15.153  28.571  0.93 41.11           C  
ATOM   1165  CB  ARG H 153      32.285  15.682  27.224  0.93 42.16           C  
ATOM   1166  CG  ARG H 153      33.309  15.467  26.106  0.93 47.04           C  
ATOM   1167  CD  ARG H 153      33.668  16.730  25.323  0.93 49.36           C  
ATOM   1168  NE  ARG H 153      32.528  17.039  24.417  1.00  0.00           N  
ATOM   1169  CZ  ARG H 153      32.751  17.707  23.248  1.00  0.00           C  
ATOM   1170  NH1 ARG H 153      34.018  18.092  22.915  1.00  0.00           N1+
ATOM   1171  NH2 ARG H 153      31.712  17.986  22.408  1.00  0.00           N  
ATOM   1172  C   ARG H 153      31.824  15.529  29.647  1.00 40.79           C  
ATOM   1173  O   ARG H 153      31.350  14.675  30.394  1.00 41.04           O  
ATOM   1174  N   GLY H 154      31.549  16.845  29.782  1.00 40.52           N  
ATOM   1175  CA  GLY H 154      30.707  17.342  30.837  1.00 39.77           C  
ATOM   1176  C   GLY H 154      29.262  17.353  30.431  1.00 40.14           C  
ATOM   1177  O   GLY H 154      28.897  17.049  29.297  1.00 40.38           O  
ATOM   1178  N   PRO H 155      28.441  17.710  31.395  1.00 40.80           N  
ATOM   1179  CA  PRO H 155      27.017  17.803  31.188  1.00 38.70           C  
ATOM   1180  CD  PRO H 155      28.754  17.319  32.759  1.00  0.00           C  
ATOM   1181  CB  PRO H 155      26.382  17.804  32.576  1.00 38.52           C  
ATOM   1182  CG  PRO H 155      27.402  17.039  33.436  1.00 37.22           C  
ATOM   1183  C   PRO H 155      26.649  18.997  30.374  1.00 38.89           C  
ATOM   1184  O   PRO H 155      27.358  20.003  30.423  1.00 39.92           O  
ATOM   1185  N   GLU H 156      25.543  18.895  29.613  1.00 37.98           N  
ATOM   1186  CA  GLU H 156      25.098  19.985  28.799  1.00 37.99           C  
ATOM   1187  CB  GLU H 156      25.522  19.819  27.328  1.00 37.77           C  
ATOM   1188  CG  GLU H 156      25.323  21.057  26.453  1.00 41.48           C  
ATOM   1189  CD  GLU H 156      25.940  20.758  25.092  1.00 45.27           C  
ATOM   1190  OE1 GLU H 156      27.035  20.133  25.064  1.00 44.91           O  
ATOM   1191  OE2 GLU H 156      25.326  21.146  24.063  1.00 48.33           O1-
ATOM   1192  C   GLU H 156      23.596  20.006  28.865  1.00 37.73           C  
ATOM   1193  O   GLU H 156      22.950  18.976  28.690  1.00 37.79           O  
ATOM   1194  N   TRP H 157      22.997  21.189  29.124  1.00 35.94           N  
ATOM   1195  CA  TRP H 157      21.562  21.307  29.238  1.00 35.53           C  
ATOM   1196  CB  TRP H 157      21.142  22.500  30.116  1.00 35.96           C  
ATOM   1197  CG  TRP H 157      19.654  22.675  30.301  1.00 35.06           C  
ATOM   1198  CD2 TRP H 157      18.850  23.628  29.584  1.00 34.05           C  
ATOM   1199  CD1 TRP H 157      18.814  22.029  31.158  1.00 34.61           C  
ATOM   1200  NE1 TRP H 157      17.537  22.515  31.021  1.00 33.43           N  
ATOM   1201  CE2 TRP H 157      17.544  23.502  30.057  1.00 33.96           C  
ATOM   1202  CE3 TRP H 157      19.173  24.535  28.617  1.00 34.20           C  
ATOM   1203  CZ2 TRP H 157      16.537  24.285  29.569  1.00 34.98           C  
ATOM   1204  CZ3 TRP H 157      18.154  25.321  28.124  1.00 34.36           C  
ATOM   1205  CH2 TRP H 157      16.861  25.199  28.591  1.00 36.29           C  
ATOM   1206  C   TRP H 157      20.998  21.535  27.863  1.00 34.84           C  
ATOM   1207  O   TRP H 157      21.471  22.409  27.143  1.00 36.42           O  
ATOM   1208  N   MET H 158      20.097  20.639  27.403  1.00 35.56           N  
ATOM   1209  CA  MET H 158      19.417  20.762  26.139  1.00 36.43           C  
ATOM   1210  CB  MET H 158      19.012  19.394  25.578  1.00 36.48           C  
ATOM   1211  CG  MET H 158      20.230  18.506  25.319  1.00 36.71           C  
ATOM   1212  SD  MET H 158      19.851  16.864  24.645  1.00 39.88           S  
ATOM   1213  CE  MET H 158      19.557  17.462  22.955  1.00 39.12           C  
ATOM   1214  C   MET H 158      18.199  21.649  26.127  1.00 36.78           C  
ATOM   1215  O   MET H 158      18.052  22.506  25.257  1.00 36.99           O  
ATOM   1216  N   GLY H 159      17.291  21.476  27.116  1.00 35.58           N  
ATOM   1217  CA  GLY H 159      16.037  22.185  27.087  1.00 35.75           C  
ATOM   1218  C   GLY H 159      15.061  21.558  28.048  1.00 36.72           C  
ATOM   1219  O   GLY H 159      15.386  20.634  28.794  1.00 36.01           O  
ATOM   1220  N   TRP H 160      13.811  22.069  28.026  1.00 37.67           N  
ATOM   1221  CA  TRP H 160      12.764  21.706  28.949  1.00 38.53           C  
ATOM   1222  CB  TRP H 160      12.699  22.742  30.087  1.00 37.32           C  
ATOM   1223  CG  TRP H 160      11.316  22.953  30.642  1.00 43.34           C  
ATOM   1224  CD2 TRP H 160      10.553  24.159  30.452  1.00 33.37           C  
ATOM   1225  CD1 TRP H 160      10.531  22.114  31.362  1.00 22.73           C  
ATOM   1226  NE1 TRP H 160       9.310  22.700  31.583  1.00 34.07           N  
ATOM   1227  CE2 TRP H 160       9.311  23.959  31.050  1.00 35.48           C  
ATOM   1228  CE3 TRP H 160      10.852  25.329  29.823  1.00 31.64           C  
ATOM   1229  CZ2 TRP H 160       8.343  24.920  31.033  1.00 34.59           C  
ATOM   1230  CZ3 TRP H 160       9.876  26.302  29.819  1.00 32.04           C  
ATOM   1231  CH2 TRP H 160       8.648  26.104  30.410  1.00 33.64           C  
ATOM   1232  C   TRP H 160      11.434  21.755  28.258  1.00 39.44           C  
ATOM   1233  O   TRP H 160      11.268  22.454  27.264  1.00 39.14           O  
ATOM   1234  N   ILE H 161      10.452  20.985  28.778  1.00 39.32           N  
ATOM   1235  CA  ILE H 161       9.100  20.963  28.278  1.00 40.33           C  
ATOM   1236  CB  ILE H 161       8.793  19.717  27.505  1.00 39.68           C  
ATOM   1237  CG1 ILE H 161       8.968  18.498  28.421  1.00 40.78           C  
ATOM   1238  CG2 ILE H 161       9.660  19.672  26.247  1.00 36.04           C  
ATOM   1239  CD1 ILE H 161       8.675  17.175  27.723  1.00 40.26           C  
ATOM   1240  C   ILE H 161       8.167  20.944  29.443  1.00 41.14           C  
ATOM   1241  O   ILE H 161       8.422  20.274  30.442  1.00 41.55           O  
ATOM   1242  N   SER H 162       7.039  21.672  29.337  1.00 41.59           N  
ATOM   1243  CA  SER H 162       6.074  21.632  30.396  1.00 43.86           C  
ATOM   1244  CB  SER H 162       5.459  23.008  30.713  1.00 45.41           C  
ATOM   1245  OG  SER H 162       4.520  22.897  31.773  1.00 29.76           O  
ATOM   1246  C   SER H 162       4.979  20.718  29.935  1.00 45.53           C  
ATOM   1247  O   SER H 162       4.461  20.837  28.825  1.00 45.59           O  
ATOM   1248  N   PRO H 163       4.691  19.730  30.672  1.00 13.21           N  
ATOM   1249  CA  PRO H 163       3.699  18.863  30.136  1.00 15.46           C  
ATOM   1250  CD  PRO H 163       5.686  19.022  31.459  1.00 13.79           C  
ATOM   1251  CB  PRO H 163       3.797  17.578  30.956  1.00 14.84           C  
ATOM   1252  CG  PRO H 163       5.274  17.543  31.390  1.00 17.55           C  
ATOM   1253  C   PRO H 163       2.354  19.508  30.149  1.00 17.71           C  
ATOM   1254  O   PRO H 163       1.470  19.087  29.403  1.00 19.58           O  
ATOM   1255  N   TYR H 164       2.147  20.496  31.033  1.00 16.87           N  
ATOM   1256  CA  TYR H 164       0.842  21.079  31.104  1.00 16.68           C  
ATOM   1257  CB  TYR H 164       0.738  22.035  32.302  1.00 17.49           C  
ATOM   1258  CG  TYR H 164      -0.663  22.518  32.430  1.00 18.34           C  
ATOM   1259  CD1 TYR H 164      -1.581  21.791  33.153  1.00 19.55           C  
ATOM   1260  CD2 TYR H 164      -1.051  23.695  31.835  1.00 18.45           C  
ATOM   1261  CE1 TYR H 164      -2.876  22.232  33.286  1.00 19.36           C  
ATOM   1262  CE2 TYR H 164      -2.346  24.138  31.966  1.00 19.80           C  
ATOM   1263  CZ  TYR H 164      -3.255  23.411  32.695  1.00 21.04           C  
ATOM   1264  OH  TYR H 164      -4.583  23.864  32.835  1.00 27.86           O  
ATOM   1265  C   TYR H 164       0.548  21.878  29.864  1.00 17.04           C  
ATOM   1266  O   TYR H 164      -0.418  21.603  29.149  1.00 18.14           O  
ATOM   1267  N   SER H 165       1.412  22.882  29.592  1.00 16.66           N  
ATOM   1268  CA  SER H 165       1.272  23.844  28.527  1.00 17.29           C  
ATOM   1269  CB  SER H 165       2.057  25.135  28.808  1.00 16.84           C  
ATOM   1270  OG  SER H 165       1.600  25.739  30.007  1.00  0.00           O  
ATOM   1271  C   SER H 165       1.752  23.340  27.195  1.00 17.75           C  
ATOM   1272  O   SER H 165       1.223  23.738  26.157  1.00 18.12           O  
ATOM   1273  N   GLY H 166       2.783  22.473  27.174  1.00 16.77           N  
ATOM   1274  CA  GLY H 166       3.342  22.033  25.921  1.00 15.11           C  
ATOM   1275  C   GLY H 166       4.400  23.012  25.551  1.00 15.76           C  
ATOM   1276  O   GLY H 166       4.986  22.975  24.469  1.00 16.90           O  
ATOM   1277  N   ASP H 167       4.674  23.931  26.480  1.00 46.35           N  
ATOM   1278  CA  ASP H 167       5.614  24.966  26.143  1.00 44.89           C  
ATOM   1279  CB  ASP H 167       5.555  26.166  27.108  1.00 46.40           C  
ATOM   1280  CG  ASP H 167       6.347  27.318  26.507  1.00 30.10           C  
ATOM   1281  OD1 ASP H 167       6.705  27.228  25.303  1.00 35.74           O  
ATOM   1282  OD2 ASP H 167       6.602  28.306  27.245  1.00 30.84           O1-
ATOM   1283  C   ASP H 167       6.990  24.368  26.241  1.00 43.56           C  
ATOM   1284  O   ASP H 167       7.225  23.484  27.063  1.00 42.86           O  
ATOM   1285  N   LYS H 168       7.942  24.823  25.395  1.00 42.99           N  
ATOM   1286  CA  LYS H 168       9.258  24.239  25.400  1.00 41.72           C  
ATOM   1287  CB  LYS H 168       9.482  23.292  24.210  1.00 40.80           C  
ATOM   1288  CG  LYS H 168       9.286  24.001  22.866  1.00  0.00           C  
ATOM   1289  CD  LYS H 168       9.786  23.219  21.651  1.00  0.00           C  
ATOM   1290  CE  LYS H 168       9.571  23.961  20.329  1.00  0.00           C  
ATOM   1291  NZ  LYS H 168      10.066  23.143  19.199  1.00  0.00           N1+
ATOM   1292  C   LYS H 168      10.281  25.332  25.279  1.00 41.44           C  
ATOM   1293  O   LYS H 168      10.015  26.367  24.675  1.00 41.08           O  
ATOM   1294  N   ASN H 169      11.477  25.133  25.888  1.00 43.46           N  
ATOM   1295  CA  ASN H 169      12.572  26.060  25.762  1.00 42.65           C  
ATOM   1296  CB  ASN H 169      12.842  26.906  27.016  1.00 42.78           C  
ATOM   1297  CG  ASN H 169      11.751  27.965  27.106  1.00 51.07           C  
ATOM   1298  OD1 ASN H 169      11.074  28.096  28.124  1.00 54.78           O  
ATOM   1299  ND2 ASN H 169      11.580  28.750  26.009  1.00 50.85           N  
ATOM   1300  C   ASN H 169      13.802  25.251  25.488  1.00 42.76           C  
ATOM   1301  O   ASN H 169      14.002  24.192  26.082  1.00 43.56           O  
ATOM   1302  N   LEU H 170      14.666  25.725  24.567  1.00 40.58           N  
ATOM   1303  CA  LEU H 170      15.830  24.955  24.234  1.00 39.96           C  
ATOM   1304  CB  LEU H 170      15.801  24.373  22.809  1.00 39.17           C  
ATOM   1305  CG  LEU H 170      14.730  23.283  22.615  1.00 39.97           C  
ATOM   1306  CD1 LEU H 170      15.055  22.032  23.447  1.00 38.62           C  
ATOM   1307  CD2 LEU H 170      13.319  23.829  22.883  1.00 38.86           C  
ATOM   1308  C   LEU H 170      17.049  25.812  24.335  1.00 40.24           C  
ATOM   1309  O   LEU H 170      16.987  27.034  24.207  1.00 40.74           O  
ATOM   1310  N   ALA H 171      18.207  25.170  24.591  1.00 37.73           N  
ATOM   1311  CA  ALA H 171      19.437  25.899  24.631  1.00 38.16           C  
ATOM   1312  CB  ALA H 171      20.652  25.051  25.042  1.00 37.65           C  
ATOM   1313  C   ALA H 171      19.650  26.388  23.238  1.00 39.38           C  
ATOM   1314  O   ALA H 171      19.247  25.734  22.279  1.00 39.29           O  
ATOM   1315  N   PRO H 172      20.257  27.527  23.083  1.00 44.27           N  
ATOM   1316  CA  PRO H 172      20.440  28.113  21.786  1.00 46.23           C  
ATOM   1317  CD  PRO H 172      20.492  28.465  24.163  1.00 62.83           C  
ATOM   1318  CB  PRO H 172      21.020  29.509  22.036  1.00 49.28           C  
ATOM   1319  CG  PRO H 172      21.424  29.508  23.525  1.00 55.47           C  
ATOM   1320  C   PRO H 172      21.251  27.253  20.869  1.00 45.94           C  
ATOM   1321  O   PRO H 172      21.028  27.310  19.661  1.00 46.87           O  
ATOM   1322  N   ALA H 173      22.193  26.454  21.401  1.00 47.02           N  
ATOM   1323  CA  ALA H 173      23.030  25.653  20.555  1.00 46.80           C  
ATOM   1324  CB  ALA H 173      24.106  24.885  21.342  1.00 46.96           C  
ATOM   1325  C   ALA H 173      22.203  24.639  19.818  1.00 47.61           C  
ATOM   1326  O   ALA H 173      22.428  24.381  18.636  1.00 49.50           O  
ATOM   1327  N   PHE H 174      21.245  24.021  20.530  1.00 45.78           N  
ATOM   1328  CA  PHE H 174      20.393  22.972  20.038  1.00 45.64           C  
ATOM   1329  CB  PHE H 174      19.699  22.185  21.160  1.00 44.84           C  
ATOM   1330  CG  PHE H 174      20.779  21.473  21.889  1.00 42.82           C  
ATOM   1331  CD1 PHE H 174      21.362  20.357  21.339  1.00 40.95           C  
ATOM   1332  CD2 PHE H 174      21.197  21.921  23.118  1.00 42.54           C  
ATOM   1333  CE1 PHE H 174      22.361  19.695  22.008  1.00 50.89           C  
ATOM   1334  CE2 PHE H 174      22.196  21.262  23.793  1.00 51.65           C  
ATOM   1335  CZ  PHE H 174      22.778  20.149  23.237  1.00 52.67           C  
ATOM   1336  C   PHE H 174      19.317  23.453  19.123  1.00 46.45           C  
ATOM   1337  O   PHE H 174      18.844  22.673  18.297  1.00 47.18           O  
ATOM   1338  N   GLN H 175      18.861  24.713  19.282  1.00 47.34           N  
ATOM   1339  CA  GLN H 175      17.723  25.197  18.545  0.92 47.86           C  
ATOM   1340  CB  GLN H 175      17.464  26.707  18.676  0.92 48.08           C  
ATOM   1341  CG  GLN H 175      16.956  27.132  20.053  0.92 48.92           C  
ATOM   1342  CD  GLN H 175      16.688  28.628  19.998  0.92 50.50           C  
ATOM   1343  OE1 GLN H 175      15.657  29.103  20.469  0.92 53.10           O  
ATOM   1344  NE2 GLN H 175      17.643  29.394  19.406  0.92 49.73           N  
ATOM   1345  C   GLN H 175      17.820  24.888  17.083  1.00 48.40           C  
ATOM   1346  O   GLN H 175      18.869  25.016  16.453  1.00 48.87           O  
ATOM   1347  N   ASP H 176      16.650  24.484  16.542  1.00 45.62           N  
ATOM   1348  CA  ASP H 176      16.326  24.073  15.203  1.00 45.52           C  
ATOM   1349  CB  ASP H 176      17.011  24.942  14.136  1.00  0.00           C  
ATOM   1350  CG  ASP H 176      16.329  26.302  14.148  1.00  0.00           C  
ATOM   1351  OD1 ASP H 176      15.076  26.336  14.017  1.00  0.00           O  
ATOM   1352  OD2 ASP H 176      17.051  27.326  14.279  1.00  0.00           O1-
ATOM   1353  C   ASP H 176      16.722  22.643  14.964  1.00 46.76           C  
ATOM   1354  O   ASP H 176      16.161  21.996  14.081  1.00 47.25           O  
ATOM   1355  N   ARG H 177      17.694  22.104  15.722  1.00 44.43           N  
ATOM   1356  CA  ARG H 177      18.052  20.712  15.633  1.00 43.73           C  
ATOM   1357  CB  ARG H 177      19.498  20.406  16.059  1.00 46.38           C  
ATOM   1358  CG  ARG H 177      20.544  21.043  15.145  1.00 46.19           C  
ATOM   1359  CD  ARG H 177      21.876  20.292  15.117  1.00 41.78           C  
ATOM   1360  NE  ARG H 177      22.483  20.345  16.477  1.00 40.29           N  
ATOM   1361  CZ  ARG H 177      23.158  19.257  16.950  1.00 38.99           C  
ATOM   1362  NH1 ARG H 177      23.193  18.107  16.218  1.00 37.95           N1+
ATOM   1363  NH2 ARG H 177      23.798  19.317  18.153  1.00 40.19           N  
ATOM   1364  C   ARG H 177      17.162  19.849  16.479  1.00 42.24           C  
ATOM   1365  O   ARG H 177      16.912  18.694  16.139  1.00 42.28           O  
ATOM   1366  N   VAL H 178      16.681  20.374  17.629  1.00 41.23           N  
ATOM   1367  CA  VAL H 178      16.012  19.525  18.579  1.00 39.73           C  
ATOM   1368  CB  VAL H 178      16.642  19.590  19.940  1.00 39.67           C  
ATOM   1369  CG1 VAL H 178      16.434  21.007  20.500  1.00 38.96           C  
ATOM   1370  CG2 VAL H 178      16.046  18.482  20.821  1.00 37.08           C  
ATOM   1371  C   VAL H 178      14.579  19.912  18.752  1.00 39.61           C  
ATOM   1372  O   VAL H 178      14.207  21.076  18.616  1.00 40.18           O  
ATOM   1373  N   ILE H 179      13.723  18.902  19.022  1.00 38.40           N  
ATOM   1374  CA  ILE H 179      12.338  19.151  19.298  1.00 39.11           C  
ATOM   1375  CB  ILE H 179      11.428  18.795  18.160  1.00 40.61           C  
ATOM   1376  CG1 ILE H 179      11.759  19.659  16.932  1.00  0.00           C  
ATOM   1377  CG2 ILE H 179       9.977  18.947  18.645  1.00 41.91           C  
ATOM   1378  CD1 ILE H 179      11.597  21.158  17.184  1.00  0.00           C  
ATOM   1379  C   ILE H 179      11.949  18.306  20.473  1.00 38.90           C  
ATOM   1380  O   ILE H 179      12.205  17.104  20.502  1.00 38.90           O  
ATOM   1381  N   MET H 180      11.306  18.923  21.483  1.00 38.41           N  
ATOM   1382  CA  MET H 180      10.880  18.176  22.629  1.00 38.59           C  
ATOM   1383  CB  MET H 180      11.333  18.796  23.960  1.00 37.58           C  
ATOM   1384  CG  MET H 180      12.853  18.817  24.128  1.00 23.22           C  
ATOM   1385  SD  MET H 180      13.417  19.560  25.688  1.00 27.02           S  
ATOM   1386  CE  MET H 180      15.184  19.376  25.320  1.00 25.17           C  
ATOM   1387  C   MET H 180       9.383  18.179  22.617  1.00 38.97           C  
ATOM   1388  O   MET H 180       8.756  19.202  22.341  1.00 40.48           O  
ATOM   1389  N   THR H 181       8.767  17.013  22.895  1.00 37.24           N  
ATOM   1390  CA  THR H 181       7.334  16.935  22.902  1.00 37.63           C  
ATOM   1391  CB  THR H 181       6.759  16.266  21.688  1.00 38.81           C  
ATOM   1392  OG1 THR H 181       7.225  14.928  21.599  1.00 39.38           O  
ATOM   1393  CG2 THR H 181       7.173  17.056  20.436  1.00 39.21           C  
ATOM   1394  C   THR H 181       6.918  16.121  24.083  1.00 38.46           C  
ATOM   1395  O   THR H 181       7.728  15.425  24.693  1.00 38.04           O  
ATOM   1396  N   THR H 182       5.623  16.207  24.447  1.00 39.93           N  
ATOM   1397  CA  THR H 182       5.132  15.467  25.571  1.00 40.14           C  
ATOM   1398  CB  THR H 182       4.822  16.337  26.752  1.00 39.38           C  
ATOM   1399  OG1 THR H 182       5.963  17.087  27.132  1.00  0.00           O  
ATOM   1400  CG2 THR H 182       4.366  15.441  27.914  1.00  0.00           C  
ATOM   1401  C   THR H 182       3.823  14.861  25.186  1.00 42.52           C  
ATOM   1402  O   THR H 182       3.092  15.408  24.362  1.00 43.06           O  
ATOM   1403  N   ASP H 183       3.499  13.694  25.774  1.00 44.56           N  
ATOM   1404  CA  ASP H 183       2.228  13.094  25.505  1.00 45.95           C  
ATOM   1405  CB  ASP H 183       2.334  11.678  24.914  1.00 48.59           C  
ATOM   1406  CG  ASP H 183       0.957  11.239  24.438  1.00 54.77           C  
ATOM   1407  OD1 ASP H 183      -0.033  11.452  25.187  1.00 55.60           O  
ATOM   1408  OD2 ASP H 183       0.879  10.686  23.309  1.00 55.56           O1-
ATOM   1409  C   ASP H 183       1.523  13.015  26.817  1.00 46.97           C  
ATOM   1410  O   ASP H 183       1.558  11.999  27.509  1.00 48.14           O  
ATOM   1411  N   THR H 184       0.914  14.139  27.220  1.00 44.64           N  
ATOM   1412  CA  THR H 184       0.165  14.199  28.435  1.00 46.27           C  
ATOM   1413  CB  THR H 184      -0.222  15.595  28.791  1.00 45.63           C  
ATOM   1414  OG1 THR H 184      -1.105  16.129  27.813  1.00 30.53           O  
ATOM   1415  CG2 THR H 184       1.064  16.426  28.844  1.00 33.06           C  
ATOM   1416  C   THR H 184      -1.091  13.455  28.230  1.00 47.92           C  
ATOM   1417  O   THR H 184      -1.537  12.749  29.127  1.00 48.58           O  
ATOM   1418  N   GLU H 185      -1.700  13.628  27.040  1.00  0.00           N  
ATOM   1419  CA  GLU H 185      -2.929  12.972  26.720  1.00  0.00           C  
ATOM   1420  CB  GLU H 185      -4.121  13.941  26.597  1.00  0.00           C  
ATOM   1421  CG  GLU H 185      -5.471  13.244  26.414  1.00  0.00           C  
ATOM   1422  CD  GLU H 185      -6.551  14.315  26.319  1.00  0.00           C  
ATOM   1423  OE1 GLU H 185      -6.594  15.029  25.282  1.00  0.00           O  
ATOM   1424  OE2 GLU H 185      -7.350  14.430  27.286  1.00  0.00           O1-
ATOM   1425  C   GLU H 185      -2.737  12.339  25.385  1.00  0.00           C  
ATOM   1426  O   GLU H 185      -2.033  12.873  24.529  1.00  0.00           O  
ATOM   1427  N   VAL H 186      -3.354  11.162  25.179  1.00  0.00           N  
ATOM   1428  CA  VAL H 186      -3.217  10.495  23.920  1.00  0.00           C  
ATOM   1429  CB  VAL H 186      -2.515   9.174  24.020  1.00  0.00           C  
ATOM   1430  CG1 VAL H 186      -3.354   8.247  24.916  1.00  0.00           C  
ATOM   1431  CG2 VAL H 186      -2.288   8.629  22.601  1.00  0.00           C  
ATOM   1432  C   VAL H 186      -4.593  10.235  23.415  1.00  0.00           C  
ATOM   1433  O   VAL H 186      -5.541  10.101  24.186  1.00  0.00           O  
ATOM   1434  N   PRO H 187      -4.727  10.192  22.120  1.00  0.00           N  
ATOM   1435  CA  PRO H 187      -6.022   9.928  21.572  1.00  0.00           C  
ATOM   1436  CD  PRO H 187      -3.943  11.067  21.263  1.00  0.00           C  
ATOM   1437  CB  PRO H 187      -5.940  10.313  20.097  1.00  0.00           C  
ATOM   1438  CG  PRO H 187      -4.860  11.412  20.076  1.00  0.00           C  
ATOM   1439  C   PRO H 187      -6.394   8.510  21.828  1.00  0.00           C  
ATOM   1440  O   PRO H 187      -5.526   7.641  21.755  1.00  0.00           O  
ATOM   1441  N   VAL H 188      -7.676   8.257  22.144  1.00  0.00           N  
ATOM   1442  CA  VAL H 188      -8.120   6.921  22.389  1.00  0.00           C  
ATOM   1443  CB  VAL H 188      -7.258   6.186  23.389  1.00  0.00           C  
ATOM   1444  CG1 VAL H 188      -7.361   6.884  24.746  1.00  0.00           C  
ATOM   1445  CG2 VAL H 188      -7.624   4.691  23.403  1.00  0.00           C  
ATOM   1446  C   VAL H 188      -9.543   7.031  22.847  1.00  0.00           C  
ATOM   1447  O   VAL H 188     -10.121   8.117  22.826  1.00  0.00           O  
ATOM   1448  N   THR H 189     -10.157   5.908  23.258  1.00  0.00           N  
ATOM   1449  CA  THR H 189     -11.540   5.916  23.633  1.00  0.00           C  
ATOM   1450  CB  THR H 189     -12.035   4.563  24.054  1.00  0.00           C  
ATOM   1451  OG1 THR H 189     -11.324   4.115  25.199  1.00  0.00           O  
ATOM   1452  CG2 THR H 189     -11.834   3.578  22.890  1.00  0.00           C  
ATOM   1453  C   THR H 189     -11.748   6.847  24.785  1.00  0.00           C  
ATOM   1454  O   THR H 189     -12.670   7.661  24.763  1.00  0.00           O  
ATOM   1455  N   SER H 190     -10.892   6.777  25.822  1.00  0.00           N  
ATOM   1456  CA  SER H 190     -11.122   7.632  26.952  1.00  0.00           C  
ATOM   1457  CB  SER H 190     -11.449   6.866  28.247  1.00  0.00           C  
ATOM   1458  OG  SER H 190     -11.665   7.777  29.314  1.00  0.00           O  
ATOM   1459  C   SER H 190      -9.882   8.423  27.197  1.00  0.00           C  
ATOM   1460  O   SER H 190      -8.800   8.051  26.753  1.00  0.00           O  
ATOM   1461  N   PHE H 191     -10.005   9.553  27.917  1.00  0.00           N  
ATOM   1462  CA  PHE H 191      -8.852  10.371  28.145  1.00  0.00           C  
ATOM   1463  CB  PHE H 191      -9.165  11.634  28.966  1.00  0.00           C  
ATOM   1464  CG  PHE H 191      -9.817  11.196  30.233  1.00  0.00           C  
ATOM   1465  CD1 PHE H 191     -11.175  10.977  30.266  1.00  0.00           C  
ATOM   1466  CD2 PHE H 191      -9.088  11.002  31.383  1.00  0.00           C  
ATOM   1467  CE1 PHE H 191     -11.798  10.575  31.425  1.00  0.00           C  
ATOM   1468  CE2 PHE H 191      -9.703  10.598  32.546  1.00  0.00           C  
ATOM   1469  CZ  PHE H 191     -11.061  10.384  32.568  1.00  0.00           C  
ATOM   1470  C   PHE H 191      -7.820   9.570  28.872  1.00  0.00           C  
ATOM   1471  O   PHE H 191      -8.114   8.897  29.858  1.00  0.00           O  
ATOM   1472  N   THR H 192      -6.570   9.613  28.364  1.00  0.00           N  
ATOM   1473  CA  THR H 192      -5.496   8.897  28.984  1.00  0.00           C  
ATOM   1474  CB  THR H 192      -5.264   7.544  28.370  1.00  0.00           C  
ATOM   1475  OG1 THR H 192      -6.452   6.769  28.455  1.00  0.00           O  
ATOM   1476  CG2 THR H 192      -4.123   6.830  29.114  1.00  0.00           C  
ATOM   1477  C   THR H 192      -4.246   9.703  28.794  1.00  0.00           C  
ATOM   1478  O   THR H 192      -4.168  10.555  27.910  1.00  0.00           O  
ATOM   1479  N   SER H 193      -3.239   9.454  29.654  1.00 46.87           N  
ATOM   1480  CA  SER H 193      -1.974  10.092  29.596  1.00 48.60           C  
ATOM   1481  CB  SER H 193      -1.589  10.729  30.946  1.00 49.65           C  
ATOM   1482  OG  SER H 193      -1.421   9.724  31.933  1.00 50.11           O  
ATOM   1483  C   SER H 193      -0.959   9.022  29.387  1.00 48.57           C  
ATOM   1484  O   SER H 193      -0.987   7.996  30.066  1.00 49.32           O  
ATOM   1485  N   THR H 194      -0.072   9.200  28.392  1.00 48.39           N  
ATOM   1486  CA  THR H 194       1.017   8.279  28.279  1.00 48.08           C  
ATOM   1487  CB  THR H 194       1.741   8.323  26.963  1.00 47.73           C  
ATOM   1488  OG1 THR H 194       2.535   7.156  26.809  1.00 49.48           O  
ATOM   1489  CG2 THR H 194       2.648   9.557  26.935  1.00 48.61           C  
ATOM   1490  C   THR H 194       1.974   8.652  29.366  1.00 46.11           C  
ATOM   1491  O   THR H 194       2.662   7.803  29.932  1.00 46.74           O  
ATOM   1492  N   GLY H 195       2.042   9.966  29.671  1.00 45.85           N  
ATOM   1493  CA  GLY H 195       2.925  10.442  30.692  1.00 44.48           C  
ATOM   1494  C   GLY H 195       4.316  10.251  30.186  1.00 43.87           C  
ATOM   1495  O   GLY H 195       5.211   9.875  30.940  1.00 43.46           O  
ATOM   1496  N   ALA H 196       4.531  10.484  28.876  1.00 42.12           N  
ATOM   1497  CA  ALA H 196       5.850  10.282  28.349  1.00 41.35           C  
ATOM   1498  CB  ALA H 196       5.930   9.132  27.331  1.00 41.74           C  
ATOM   1499  C   ALA H 196       6.298  11.526  27.647  1.00 41.30           C  
ATOM   1500  O   ALA H 196       5.502  12.231  27.029  1.00 41.23           O  
ATOM   1501  N   ALA H 197       7.611  11.828  27.735  1.00 38.83           N  
ATOM   1502  CA  ALA H 197       8.168  12.983  27.087  1.00 38.24           C  
ATOM   1503  CB  ALA H 197       8.936  13.918  28.036  1.00 37.02           C  
ATOM   1504  C   ALA H 197       9.137  12.491  26.056  1.00 38.37           C  
ATOM   1505  O   ALA H 197       9.780  11.458  26.243  1.00 39.30           O  
ATOM   1506  N   TYR H 198       9.253  13.223  24.925  1.00 39.39           N  
ATOM   1507  CA  TYR H 198      10.111  12.785  23.857  1.00 39.17           C  
ATOM   1508  CB  TYR H 198       9.364  12.487  22.544  1.00 37.92           C  
ATOM   1509  CG  TYR H 198       8.382  11.389  22.767  1.00 39.82           C  
ATOM   1510  CD1 TYR H 198       7.125  11.670  23.251  1.00 40.33           C  
ATOM   1511  CD2 TYR H 198       8.712  10.085  22.483  1.00 40.58           C  
ATOM   1512  CE1 TYR H 198       6.209  10.663  23.453  1.00 42.81           C  
ATOM   1513  CE2 TYR H 198       7.800   9.075  22.685  1.00 41.57           C  
ATOM   1514  CZ  TYR H 198       6.547   9.363  23.170  1.00 42.56           C  
ATOM   1515  OH  TYR H 198       5.613   8.326  23.376  1.00 44.35           O  
ATOM   1516  C   TYR H 198      11.070  13.881  23.507  1.00 38.85           C  
ATOM   1517  O   TYR H 198      10.728  15.062  23.521  1.00 39.25           O  
ATOM   1518  N   MET H 199      12.320  13.496  23.188  1.00 39.95           N  
ATOM   1519  CA  MET H 199      13.311  14.434  22.751  1.00 40.21           C  
ATOM   1520  CB  MET H 199      14.504  14.512  23.721  1.00 40.19           C  
ATOM   1521  CG  MET H 199      15.547  15.575  23.380  1.00 41.51           C  
ATOM   1522  SD  MET H 199      16.547  15.191  21.918  1.00 43.93           S  
ATOM   1523  CE  MET H 199      17.488  13.855  22.708  1.00 43.10           C  
ATOM   1524  C   MET H 199      13.793  13.936  21.425  1.00 41.92           C  
ATOM   1525  O   MET H 199      14.225  12.790  21.304  1.00 42.91           O  
ATOM   1526  N   GLU H 200      13.720  14.785  20.380  1.00 42.34           N  
ATOM   1527  CA  GLU H 200      14.161  14.349  19.086  1.00 41.86           C  
ATOM   1528  CB  GLU H 200      13.064  14.400  18.005  1.00 41.83           C  
ATOM   1529  CG  GLU H 200      13.483  13.748  16.683  1.00 44.44           C  
ATOM   1530  CD  GLU H 200      12.314  13.840  15.710  1.00 49.14           C  
ATOM   1531  OE1 GLU H 200      11.479  14.768  15.871  1.00 50.24           O  
ATOM   1532  OE2 GLU H 200      12.237  12.978  14.794  1.00 52.89           O1-
ATOM   1533  C   GLU H 200      15.274  15.247  18.645  1.00 43.02           C  
ATOM   1534  O   GLU H 200      15.185  16.467  18.772  1.00 43.38           O  
ATOM   1535  N   ILE H 201      16.372  14.648  18.140  1.00 40.04           N  
ATOM   1536  CA  ILE H 201      17.473  15.412  17.628  1.00 40.00           C  
ATOM   1537  CB  ILE H 201      18.759  15.250  18.393  1.00 39.48           C  
ATOM   1538  CG1 ILE H 201      19.202  13.780  18.423  1.00  0.00           C  
ATOM   1539  CG2 ILE H 201      18.603  15.913  19.766  1.00  0.00           C  
ATOM   1540  CD1 ILE H 201      20.576  13.572  19.056  1.00 40.56           C  
ATOM   1541  C   ILE H 201      17.716  14.976  16.217  1.00 41.33           C  
ATOM   1542  O   ILE H 201      17.776  13.783  15.922  1.00 41.99           O  
ATOM   1543  N   ARG H 202      17.882  15.951  15.302  1.00 40.32           N  
ATOM   1544  CA  ARG H 202      18.037  15.629  13.912  0.94 40.95           C  
ATOM   1545  CB  ARG H 202      16.992  16.313  13.015  0.94 42.71           C  
ATOM   1546  CG  ARG H 202      15.558  15.946  13.403  1.00 32.94           C  
ATOM   1547  CD  ARG H 202      14.475  16.598  12.546  1.00 32.80           C  
ATOM   1548  NE  ARG H 202      13.210  16.488  13.323  1.00 37.24           N  
ATOM   1549  CZ  ARG H 202      12.935  17.432  14.270  1.00 43.12           C  
ATOM   1550  NH1 ARG H 202      13.757  18.513  14.412  1.00 39.81           N1+
ATOM   1551  NH2 ARG H 202      11.853  17.287  15.090  1.00 42.02           N  
ATOM   1552  C   ARG H 202      19.388  16.086  13.457  1.00 40.91           C  
ATOM   1553  O   ARG H 202      20.144  16.688  14.218  1.00 40.04           O  
ATOM   1554  N   ASN H 203      19.730  15.778  12.187  1.00 42.40           N  
ATOM   1555  CA  ASN H 203      20.998  16.157  11.630  1.00 44.08           C  
ATOM   1556  CB  ASN H 203      21.170  17.677  11.461  1.00 44.31           C  
ATOM   1557  CG  ASN H 203      20.299  18.120  10.294  1.00  0.00           C  
ATOM   1558  OD1 ASN H 203      19.184  18.605  10.483  1.00  0.00           O  
ATOM   1559  ND2 ASN H 203      20.820  17.950   9.049  1.00  0.00           N  
ATOM   1560  C   ASN H 203      22.077  15.660  12.534  1.00 44.62           C  
ATOM   1561  O   ASN H 203      23.003  16.393  12.876  1.00 44.67           O  
ATOM   1562  N   LEU H 204      21.992  14.373  12.917  1.00 43.41           N  
ATOM   1563  CA  LEU H 204      22.935  13.801  13.829  1.00 43.37           C  
ATOM   1564  CB  LEU H 204      22.632  12.334  14.180  1.00 41.72           C  
ATOM   1565  CG  LEU H 204      21.355  12.146  15.020  1.00 41.13           C  
ATOM   1566  CD1 LEU H 204      21.103  10.663  15.336  1.00 39.91           C  
ATOM   1567  CD2 LEU H 204      21.413  13.009  16.287  1.00 40.68           C  
ATOM   1568  C   LEU H 204      24.313  13.831  13.252  1.00 44.87           C  
ATOM   1569  O   LEU H 204      24.539  13.480  12.094  1.00 45.89           O  
ATOM   1570  N   LYS H 205      25.275  14.258  14.090  1.00 46.48           N  
ATOM   1571  CA  LYS H 205      26.660  14.325  13.739  0.91 47.60           C  
ATOM   1572  CB  LYS H 205      27.256  15.727  13.917  0.91 48.76           C  
ATOM   1573  CG  LYS H 205      26.638  16.767  12.987  0.91 52.10           C  
ATOM   1574  CD  LYS H 205      26.879  18.213  13.417  0.91 56.96           C  
ATOM   1575  CE  LYS H 205      25.897  18.689  14.488  1.00  0.00           C  
ATOM   1576  NZ  LYS H 205      25.977  20.158  14.637  1.00  0.00           N1+
ATOM   1577  C   LYS H 205      27.363  13.435  14.717  1.00 47.04           C  
ATOM   1578  O   LYS H 205      26.769  12.978  15.691  1.00 46.49           O  
ATOM   1579  N   PHE H 206      28.663  13.179  14.490  1.00 47.83           N  
ATOM   1580  CA  PHE H 206      29.429  12.314  15.344  1.00 48.24           C  
ATOM   1581  CB  PHE H 206      30.893  12.156  14.891  1.00 49.37           C  
ATOM   1582  CG  PHE H 206      30.926  11.317  13.661  1.00 65.73           C  
ATOM   1583  CD1 PHE H 206      30.979   9.946  13.761  1.00 68.36           C  
ATOM   1584  CD2 PHE H 206      30.908  11.894  12.411  1.00 65.92           C  
ATOM   1585  CE1 PHE H 206      31.014   9.161  12.633  1.00 67.96           C  
ATOM   1586  CE2 PHE H 206      30.942  11.113  11.280  1.00 67.18           C  
ATOM   1587  CZ  PHE H 206      30.994   9.745  11.390  1.00 69.30           C  
ATOM   1588  C   PHE H 206      29.462  12.892  16.725  1.00 47.26           C  
ATOM   1589  O   PHE H 206      29.418  12.161  17.713  1.00 47.60           O  
ATOM   1590  N   ASP H 207      29.540  14.229  16.830  1.00 47.12           N  
ATOM   1591  CA  ASP H 207      29.663  14.882  18.103  1.00 46.61           C  
ATOM   1592  CB  ASP H 207      29.907  16.404  18.008  1.00 47.38           C  
ATOM   1593  CG  ASP H 207      28.739  17.091  17.322  1.00 54.93           C  
ATOM   1594  OD1 ASP H 207      28.138  16.472  16.404  1.00 66.92           O  
ATOM   1595  OD2 ASP H 207      28.430  18.251  17.704  1.00 67.47           O1-
ATOM   1596  C   ASP H 207      28.454  14.627  18.955  1.00 45.20           C  
ATOM   1597  O   ASP H 207      28.522  14.761  20.175  1.00 44.75           O  
ATOM   1598  N   ASP H 208      27.309  14.283  18.339  1.00 40.05           N  
ATOM   1599  CA  ASP H 208      26.067  14.040  19.023  1.00 38.62           C  
ATOM   1600  CB  ASP H 208      24.881  13.865  18.059  1.00 39.49           C  
ATOM   1601  CG  ASP H 208      24.573  15.233  17.461  1.00 41.17           C  
ATOM   1602  OD1 ASP H 208      24.807  16.251  18.166  1.00 41.46           O  
ATOM   1603  OD2 ASP H 208      24.103  15.282  16.292  1.00 40.96           O1-
ATOM   1604  C   ASP H 208      26.159  12.819  19.896  1.00 38.46           C  
ATOM   1605  O   ASP H 208      25.311  12.626  20.766  1.00 38.34           O  
ATOM   1606  N   THR H 209      27.139  11.922  19.664  1.00 38.27           N  
ATOM   1607  CA  THR H 209      27.212  10.742  20.483  1.00 37.05           C  
ATOM   1608  CB  THR H 209      28.385   9.853  20.193  1.00 37.89           C  
ATOM   1609  OG1 THR H 209      29.602  10.551  20.388  1.00 41.04           O  
ATOM   1610  CG2 THR H 209      28.290   9.373  18.746  1.00 33.11           C  
ATOM   1611  C   THR H 209      27.316  11.147  21.916  1.00 36.78           C  
ATOM   1612  O   THR H 209      28.183  11.937  22.292  1.00 38.30           O  
ATOM   1613  N   GLY H 210      26.419  10.598  22.759  1.00 34.40           N  
ATOM   1614  CA  GLY H 210      26.448  10.926  24.152  1.00 34.79           C  
ATOM   1615  C   GLY H 210      25.358  10.174  24.839  1.00 33.93           C  
ATOM   1616  O   GLY H 210      24.590   9.445  24.213  1.00 33.80           O  
ATOM   1617  N   THR H 211      25.280  10.338  26.175  1.00 33.83           N  
ATOM   1618  CA  THR H 211      24.237   9.732  26.943  1.00 32.72           C  
ATOM   1619  CB  THR H 211      24.673   9.278  28.304  1.00 32.95           C  
ATOM   1620  OG1 THR H 211      25.104  10.387  29.080  1.00  0.00           O  
ATOM   1621  CG2 THR H 211      25.821   8.268  28.135  1.00 30.35           C  
ATOM   1622  C   THR H 211      23.222  10.813  27.134  1.00 33.36           C  
ATOM   1623  O   THR H 211      23.570  11.940  27.482  1.00 34.04           O  
ATOM   1624  N   TYR H 212      21.935  10.500  26.892  1.00 33.21           N  
ATOM   1625  CA  TYR H 212      20.921  11.507  26.998  1.00 32.48           C  
ATOM   1626  CB  TYR H 212      19.996  11.577  25.768  1.00 32.17           C  
ATOM   1627  CG  TYR H 212      20.786  12.101  24.616  1.00 33.01           C  
ATOM   1628  CD1 TYR H 212      21.679  11.298  23.941  1.00 32.81           C  
ATOM   1629  CD2 TYR H 212      20.621  13.402  24.198  1.00 32.64           C  
ATOM   1630  CE1 TYR H 212      22.399  11.792  22.878  1.00 33.42           C  
ATOM   1631  CE2 TYR H 212      21.338  13.900  23.135  1.00 34.17           C  
ATOM   1632  CZ  TYR H 212      22.232  13.094  22.473  1.00 34.77           C  
ATOM   1633  OH  TYR H 212      22.970  13.600  21.382  1.00 36.69           O  
ATOM   1634  C   TYR H 212      20.074  11.189  28.186  1.00 33.78           C  
ATOM   1635  O   TYR H 212      19.540  10.087  28.311  1.00 35.00           O  
ATOM   1636  N   PHE H 213      19.932  12.170  29.099  1.00 33.22           N  
ATOM   1637  CA  PHE H 213      19.185  11.958  30.303  1.00 33.00           C  
ATOM   1638  CB  PHE H 213      19.923  12.396  31.587  1.00 31.48           C  
ATOM   1639  CG  PHE H 213      21.143  11.578  31.842  1.00 31.94           C  
ATOM   1640  CD1 PHE H 213      21.064  10.388  32.530  1.00 32.34           C  
ATOM   1641  CD2 PHE H 213      22.374  12.016  31.411  1.00 32.57           C  
ATOM   1642  CE1 PHE H 213      22.195   9.644  32.771  1.00 32.77           C  
ATOM   1643  CE2 PHE H 213      23.508  11.276  31.649  1.00 32.87           C  
ATOM   1644  CZ  PHE H 213      23.420  10.086  32.331  1.00 33.56           C  
ATOM   1645  C   PHE H 213      17.982  12.844  30.290  1.00 33.83           C  
ATOM   1646  O   PHE H 213      18.002  13.945  29.740  1.00 34.52           O  
ATOM   1647  N   CYS H 214      16.880  12.347  30.881  1.00 34.58           N  
ATOM   1648  CA  CYS H 214      15.741  13.181  31.126  0.91 34.69           C  
ATOM   1649  CB  CYS H 214      14.380  12.584  30.681  0.91 36.23           C  
ATOM   1650  SG  CYS H 214      13.976  10.969  31.421  0.91 40.26           S  
ATOM   1651  C   CYS H 214      15.732  13.355  32.612  1.00 35.76           C  
ATOM   1652  O   CYS H 214      16.158  12.460  33.344  1.00 36.30           O  
ATOM   1653  N   ALA H 215      15.310  14.540  33.099  1.00 36.45           N  
ATOM   1654  CA  ALA H 215      15.298  14.745  34.521  1.00 34.46           C  
ATOM   1655  CB  ALA H 215      16.516  15.535  35.034  1.00 34.39           C  
ATOM   1656  C   ALA H 215      14.070  15.522  34.872  1.00 35.27           C  
ATOM   1657  O   ALA H 215      13.696  16.459  34.164  1.00 36.15           O  
ATOM   1658  N   LYS H 216      13.392  15.153  35.985  1.00 37.50           N  
ATOM   1659  CA  LYS H 216      12.251  15.947  36.305  1.00 37.41           C  
ATOM   1660  CB  LYS H 216      10.994  15.233  36.844  1.00 38.00           C  
ATOM   1661  CG  LYS H 216      10.919  14.964  38.341  1.00 39.28           C  
ATOM   1662  CD  LYS H 216      11.892  13.917  38.861  1.00 39.76           C  
ATOM   1663  CE  LYS H 216      11.595  13.549  40.311  1.00  0.00           C  
ATOM   1664  NZ  LYS H 216      10.464  12.599  40.369  1.00  0.00           N1+
ATOM   1665  C   LYS H 216      12.696  17.024  37.207  1.00 37.95           C  
ATOM   1666  O   LYS H 216      13.590  16.853  38.038  1.00 37.39           O  
ATOM   1667  N   GLY H 217      12.075  18.193  37.027  1.00 36.51           N  
ATOM   1668  CA  GLY H 217      12.528  19.335  37.742  1.00 37.50           C  
ATOM   1669  C   GLY H 217      12.095  19.270  39.178  1.00 39.51           C  
ATOM   1670  O   GLY H 217      11.256  18.471  39.603  1.00 39.62           O  
ATOM   1671  N   LEU H 218      12.395  20.215  40.081  1.00 33.71           N  
ATOM   1672  CA  LEU H 218      11.606  20.019  41.298  1.00 35.57           C  
ATOM   1673  CB  LEU H 218      12.398  20.172  42.610  1.00 34.60           C  
ATOM   1674  CG  LEU H 218      11.523  19.942  43.856  1.00 39.22           C  
ATOM   1675  CD1 LEU H 218      10.925  18.525  43.855  1.00 39.81           C  
ATOM   1676  CD2 LEU H 218      12.285  20.272  45.144  1.00 40.83           C  
ATOM   1677  C   LEU H 218      10.470  21.032  41.313  1.00 36.06           C  
ATOM   1678  O   LEU H 218      10.626  22.143  40.816  1.00 36.65           O  
ATOM   1679  N   LEU H 219       9.274  20.683  41.858  1.00 37.94           N  
ATOM   1680  CA  LEU H 219       8.150  21.609  41.900  1.00 43.24           C  
ATOM   1681  CB  LEU H 219       6.790  20.974  42.227  1.00 43.07           C  
ATOM   1682  CG  LEU H 219       5.666  22.026  42.342  1.00 40.62           C  
ATOM   1683  CD1 LEU H 219       5.469  22.765  41.008  1.00 30.59           C  
ATOM   1684  CD2 LEU H 219       4.368  21.416  42.894  1.00 26.88           C  
ATOM   1685  C   LEU H 219       8.378  22.641  42.963  1.00 46.62           C  
ATOM   1686  O   LEU H 219       9.015  22.368  43.980  1.00 47.24           O  
ATOM   1687  N   ARG H 220       7.813  23.852  42.736  1.00 49.08           N  
ATOM   1688  CA  ARG H 220       7.891  24.999  43.603  1.00 53.48           C  
ATOM   1689  CB  ARG H 220       7.079  24.877  44.905  1.00 57.05           C  
ATOM   1690  CG  ARG H 220       7.535  23.755  45.834  1.00 58.62           C  
ATOM   1691  CD  ARG H 220       6.655  23.602  47.073  1.00  0.00           C  
ATOM   1692  NE  ARG H 220       5.627  22.577  46.748  1.00  0.00           N  
ATOM   1693  CZ  ARG H 220       4.485  22.945  46.102  1.00 57.21           C  
ATOM   1694  NH1 ARG H 220       4.285  24.254  45.767  1.00  0.00           N1+
ATOM   1695  NH2 ARG H 220       3.551  22.002  45.783  1.00  0.00           N  
ATOM   1696  C   ARG H 220       9.321  25.279  43.950  1.00 57.09           C  
ATOM   1697  O   ARG H 220       9.700  25.294  45.121  1.00 59.39           O  
ATOM   1698  N   ASP H 221      10.155  25.490  42.911  1.00 59.14           N  
ATOM   1699  CA  ASP H 221      11.549  25.810  43.085  1.00 59.37           C  
ATOM   1700  CB  ASP H 221      12.309  26.058  41.773  1.00 64.17           C  
ATOM   1701  CG  ASP H 221      12.397  24.776  40.985  1.00 73.57           C  
ATOM   1702  OD1 ASP H 221      13.127  23.850  41.420  1.00 74.48           O  
ATOM   1703  OD2 ASP H 221      11.729  24.718  39.920  1.00 74.10           O1-
ATOM   1704  C   ASP H 221      11.634  27.127  43.764  1.00 63.01           C  
ATOM   1705  O   ASP H 221      12.471  27.347  44.639  1.00 63.21           O  
ATOM   1706  N   GLY H 222      10.766  28.060  43.343  1.00 64.92           N  
ATOM   1707  CA  GLY H 222      10.826  29.369  43.908  1.00 66.38           C  
ATOM   1708  C   GLY H 222      12.083  30.009  43.420  1.00 63.72           C  
ATOM   1709  O   GLY H 222      12.450  29.904  42.250  1.00 67.27           O  
ATOM   1710  N   SER H 223      12.771  30.711  44.335  1.00 54.39           N  
ATOM   1711  CA  SER H 223      13.957  31.453  44.025  1.00 56.07           C  
ATOM   1712  CB  SER H 223      14.404  32.355  45.187  1.00  0.00           C  
ATOM   1713  OG  SER H 223      14.675  31.566  46.337  1.00  0.00           O  
ATOM   1714  C   SER H 223      15.099  30.549  43.700  1.00 57.23           C  
ATOM   1715  O   SER H 223      16.069  30.982  43.081  1.00 58.94           O  
ATOM   1716  N   SER H 224      15.018  29.266  44.085  1.00 52.83           N  
ATOM   1717  CA  SER H 224      16.123  28.376  43.878  1.00 53.40           C  
ATOM   1718  CB  SER H 224      15.904  26.978  44.487  1.00 58.09           C  
ATOM   1719  OG  SER H 224      17.120  26.244  44.465  1.00  0.00           O  
ATOM   1720  C   SER H 224      16.369  28.230  42.398  1.00 52.73           C  
ATOM   1721  O   SER H 224      15.826  28.953  41.566  1.00 51.40           O  
ATOM   1722  N   THR H 225      17.261  27.300  42.032  1.00 48.00           N  
ATOM   1723  CA  THR H 225      17.702  27.171  40.674  1.00 45.30           C  
ATOM   1724  CB  THR H 225      19.059  26.536  40.623  1.00 52.65           C  
ATOM   1725  OG1 THR H 225      19.894  27.064  41.636  1.00  0.00           O  
ATOM   1726  CG2 THR H 225      19.718  26.826  39.259  1.00  0.00           C  
ATOM   1727  C   THR H 225      16.828  26.168  39.984  1.00 41.37           C  
ATOM   1728  O   THR H 225      15.874  25.640  40.557  1.00 42.88           O  
ATOM   1729  N   TRP H 226      17.134  25.904  38.696  1.00 39.01           N  
ATOM   1730  CA  TRP H 226      16.507  24.800  38.048  1.00 37.49           C  
ATOM   1731  CB  TRP H 226      16.196  24.966  36.564  1.00 36.49           C  
ATOM   1732  CG  TRP H 226      14.925  25.706  36.307  1.00 36.25           C  
ATOM   1733  CD2 TRP H 226      14.087  25.407  35.184  1.00 35.57           C  
ATOM   1734  CD1 TRP H 226      14.302  26.683  37.022  1.00 39.16           C  
ATOM   1735  NE1 TRP H 226      13.124  27.024  36.403  1.00 38.44           N  
ATOM   1736  CE2 TRP H 226      12.979  26.244  35.271  1.00 37.78           C  
ATOM   1737  CE3 TRP H 226      14.230  24.501  34.175  1.00 34.73           C  
ATOM   1738  CZ2 TRP H 226      11.987  26.190  34.335  1.00 38.05           C  
ATOM   1739  CZ3 TRP H 226      13.234  24.456  33.224  1.00 37.95           C  
ATOM   1740  CH2 TRP H 226      12.137  25.287  33.304  1.00 37.02           C  
ATOM   1741  C   TRP H 226      17.461  23.675  38.128  1.00 36.81           C  
ATOM   1742  O   TRP H 226      18.367  23.556  37.303  1.00 32.96           O  
ATOM   1743  N   LEU H 227      17.238  22.810  39.129  1.00 32.43           N  
ATOM   1744  CA  LEU H 227      18.150  21.760  39.432  1.00 31.95           C  
ATOM   1745  CB  LEU H 227      18.692  22.033  40.830  1.00 32.51           C  
ATOM   1746  CG  LEU H 227      19.038  23.537  40.875  1.00 35.18           C  
ATOM   1747  CD1 LEU H 227      19.571  24.015  42.227  1.00 33.48           C  
ATOM   1748  CD2 LEU H 227      19.942  23.895  39.692  1.00 34.46           C  
ATOM   1749  C   LEU H 227      17.340  20.512  39.427  1.00 30.89           C  
ATOM   1750  O   LEU H 227      16.308  20.429  40.088  1.00 30.48           O  
ATOM   1751  N   PRO H 228      17.734  19.555  38.648  1.00 30.75           N  
ATOM   1752  CA  PRO H 228      16.952  18.354  38.657  1.00 29.74           C  
ATOM   1753  CD  PRO H 228      18.054  19.926  37.271  1.00  0.00           C  
ATOM   1754  CB  PRO H 228      17.268  17.632  37.353  1.00 29.55           C  
ATOM   1755  CG  PRO H 228      17.536  18.790  36.379  1.00 27.60           C  
ATOM   1756  C   PRO H 228      16.995  17.493  39.851  1.00 31.66           C  
ATOM   1757  O   PRO H 228      18.055  16.973  40.200  1.00 30.22           O  
ATOM   1758  N   TYR H 229      15.809  17.289  40.434  1.00 30.63           N  
ATOM   1759  CA  TYR H 229      15.614  16.443  41.553  1.00 31.61           C  
ATOM   1760  CB  TYR H 229      14.186  16.571  42.114  1.00 33.94           C  
ATOM   1761  CG  TYR H 229      14.061  15.675  43.292  1.00 37.58           C  
ATOM   1762  CD1 TYR H 229      14.769  15.955  44.435  1.00  0.00           C  
ATOM   1763  CD2 TYR H 229      13.226  14.584  43.279  1.00  0.00           C  
ATOM   1764  CE1 TYR H 229      14.662  15.146  45.539  1.00  0.00           C  
ATOM   1765  CE2 TYR H 229      13.113  13.767  44.381  1.00  0.00           C  
ATOM   1766  CZ  TYR H 229      13.839  14.045  45.513  1.00  0.00           C  
ATOM   1767  OH  TYR H 229      13.731  13.217  46.650  1.00  0.00           O  
ATOM   1768  C   TYR H 229      15.826  15.054  41.074  1.00 28.96           C  
ATOM   1769  O   TYR H 229      16.542  14.290  41.711  1.00 32.09           O  
ATOM   1770  N   LEU H 230      15.262  14.668  39.908  1.00 43.38           N  
ATOM   1771  CA  LEU H 230      15.478  13.248  39.713  1.00 43.84           C  
ATOM   1772  CB  LEU H 230      14.278  12.350  40.065  1.00 46.17           C  
ATOM   1773  CG  LEU H 230      13.971  12.315  41.573  1.00 52.75           C  
ATOM   1774  CD1 LEU H 230      12.799  11.371  41.885  1.00 57.17           C  
ATOM   1775  CD2 LEU H 230      15.229  11.979  42.389  1.00 55.15           C  
ATOM   1776  C   LEU H 230      15.869  12.967  38.286  1.00 42.69           C  
ATOM   1777  O   LEU H 230      15.311  13.548  37.358  1.00 42.85           O  
ATOM   1778  N   TRP H 231      16.813  12.017  38.073  1.00 37.88           N  
ATOM   1779  CA  TRP H 231      17.345  11.764  36.754  1.00 37.27           C  
ATOM   1780  CB  TRP H 231      18.882  11.860  36.714  1.00 35.50           C  
ATOM   1781  CG  TRP H 231      19.431  13.247  36.957  1.00 36.15           C  
ATOM   1782  CD2 TRP H 231      20.204  14.000  36.007  1.00 35.58           C  
ATOM   1783  CD1 TRP H 231      19.348  14.016  38.079  1.00 34.29           C  
ATOM   1784  NE1 TRP H 231      20.002  15.210  37.883  1.00 35.87           N  
ATOM   1785  CE2 TRP H 231      20.539  15.211  36.613  1.00 36.56           C  
ATOM   1786  CE3 TRP H 231      20.605  13.705  34.734  1.00 34.67           C  
ATOM   1787  CZ2 TRP H 231      21.278  16.151  35.954  1.00 36.40           C  
ATOM   1788  CZ3 TRP H 231      21.350  14.656  34.072  1.00 37.98           C  
ATOM   1789  CH2 TRP H 231      21.680  15.854  34.671  1.00 36.35           C  
ATOM   1790  C   TRP H 231      16.993  10.376  36.279  1.00 38.39           C  
ATOM   1791  O   TRP H 231      16.851   9.434  37.057  1.00 39.63           O  
ATOM   1792  N   GLY H 232      16.849  10.220  34.944  1.00 36.31           N  
ATOM   1793  CA  GLY H 232      16.555   8.942  34.353  1.00 36.59           C  
ATOM   1794  C   GLY H 232      17.843   8.172  34.260  1.00 36.61           C  
ATOM   1795  O   GLY H 232      18.917   8.691  34.562  1.00 36.41           O  
ATOM   1796  N   GLN H 233      17.757   6.898  33.822  1.00 38.40           N  
ATOM   1797  CA  GLN H 233      18.897   6.027  33.719  1.00 38.43           C  
ATOM   1798  CB  GLN H 233      18.548   4.565  33.367  1.00 39.36           C  
ATOM   1799  CG  GLN H 233      17.962   4.352  31.967  1.00 40.69           C  
ATOM   1800  CD  GLN H 233      16.450   4.504  32.027  1.00 43.02           C  
ATOM   1801  OE1 GLN H 233      15.926   5.501  32.520  1.00 41.47           O  
ATOM   1802  NE2 GLN H 233      15.727   3.475  31.510  1.00 39.39           N  
ATOM   1803  C   GLN H 233      19.836   6.538  32.668  1.00 38.80           C  
ATOM   1804  O   GLN H 233      21.048   6.345  32.762  1.00 40.41           O  
ATOM   1805  N   GLY H 234      19.298   7.170  31.610  1.00 37.42           N  
ATOM   1806  CA  GLY H 234      20.125   7.688  30.557  1.00 36.52           C  
ATOM   1807  C   GLY H 234      20.078   6.719  29.420  1.00 36.52           C  
ATOM   1808  O   GLY H 234      19.925   5.516  29.621  1.00 38.01           O  
ATOM   1809  N   THR H 235      20.192   7.236  28.180  1.00 38.12           N  
ATOM   1810  CA  THR H 235      20.206   6.378  27.029  1.00 38.55           C  
ATOM   1811  CB  THR H 235      18.992   6.524  26.156  1.00 37.83           C  
ATOM   1812  OG1 THR H 235      18.943   7.822  25.587  1.00 41.49           O  
ATOM   1813  CG2 THR H 235      17.742   6.290  27.019  1.00 38.45           C  
ATOM   1814  C   THR H 235      21.384   6.775  26.203  1.00 38.35           C  
ATOM   1815  O   THR H 235      21.613   7.959  25.962  1.00 37.73           O  
ATOM   1816  N   LEU H 236      22.165   5.787  25.725  1.00 34.28           N  
ATOM   1817  CA  LEU H 236      23.329   6.131  24.960  1.00 33.81           C  
ATOM   1818  CB  LEU H 236      24.530   5.200  25.195  1.00 34.21           C  
ATOM   1819  CG  LEU H 236      25.774   5.575  24.365  1.00 34.91           C  
ATOM   1820  CD1 LEU H 236      26.306   6.970  24.740  1.00 35.35           C  
ATOM   1821  CD2 LEU H 236      26.853   4.486  24.457  1.00 31.89           C  
ATOM   1822  C   LEU H 236      22.993   6.076  23.505  1.00 34.86           C  
ATOM   1823  O   LEU H 236      22.484   5.075  23.001  1.00 35.75           O  
ATOM   1824  N   LEU H 237      23.265   7.189  22.801  1.00 34.66           N  
ATOM   1825  CA  LEU H 237      23.043   7.253  21.388  1.00 34.25           C  
ATOM   1826  CB  LEU H 237      22.212   8.490  20.974  1.00 33.55           C  
ATOM   1827  CG  LEU H 237      21.802   8.616  19.483  1.00  0.00           C  
ATOM   1828  CD1 LEU H 237      20.988   9.901  19.269  1.00  0.00           C  
ATOM   1829  CD2 LEU H 237      22.983   8.547  18.502  1.00  0.00           C  
ATOM   1830  C   LEU H 237      24.401   7.360  20.771  1.00 35.72           C  
ATOM   1831  O   LEU H 237      25.160   8.285  21.060  1.00 35.91           O  
ATOM   1832  N   THR H 238      24.738   6.400  19.888  1.00 35.39           N  
ATOM   1833  CA  THR H 238      26.021   6.443  19.252  1.00 36.16           C  
ATOM   1834  CB  THR H 238      26.782   5.155  19.347  1.00 36.48           C  
ATOM   1835  OG1 THR H 238      26.979   4.805  20.709  1.00 37.25           O  
ATOM   1836  CG2 THR H 238      28.140   5.333  18.648  1.00 37.52           C  
ATOM   1837  C   THR H 238      25.796   6.734  17.806  1.00 37.82           C  
ATOM   1838  O   THR H 238      24.968   6.108  17.149  1.00 37.98           O  
ATOM   1839  N   VAL H 239      26.537   7.727  17.283  1.00 37.71           N  
ATOM   1840  CA  VAL H 239      26.413   8.120  15.912  1.00 37.86           C  
ATOM   1841  CB  VAL H 239      26.372   9.610  15.760  1.00 37.26           C  
ATOM   1842  CG1 VAL H 239      26.249   9.952  14.269  1.00 36.76           C  
ATOM   1843  CG2 VAL H 239      25.233  10.159  16.635  1.00 35.81           C  
ATOM   1844  C   VAL H 239      27.647   7.648  15.217  1.00 39.95           C  
ATOM   1845  O   VAL H 239      28.743   8.139  15.481  1.00 40.16           O  
ATOM   1846  N   SER H 240      27.501   6.675  14.296  1.00 40.13           N  
ATOM   1847  CA  SER H 240      28.666   6.202  13.611  1.00 40.90           C  
ATOM   1848  CB  SER H 240      29.343   4.998  14.291  1.00 43.19           C  
ATOM   1849  OG  SER H 240      29.866   5.380  15.556  1.00 43.57           O  
ATOM   1850  C   SER H 240      28.260   5.766  12.245  1.00 42.22           C  
ATOM   1851  O   SER H 240      27.099   5.446  11.992  1.00 41.53           O  
ATOM   1852  N   SER H 241      29.235   5.752  11.320  1.00 47.60           N  
ATOM   1853  CA  SER H 241      28.974   5.347   9.974  0.91 48.32           C  
ATOM   1854  CB  SER H 241      30.091   5.759   9.000  0.91 48.90           C  
ATOM   1855  OG  SER H 241      30.206   7.173   8.958  0.91 50.43           O  
ATOM   1856  C   SER H 241      28.915   3.827   9.982  1.00 49.20           C  
ATOM   1857  O   SER H 241      29.955   3.203  10.324  1.00 51.04           O  
ATOM   1858  OXT SER H 241      27.836   3.270   9.646  1.00  0.00           O  
TER    1859      SER H 241 
CONECT  136  688
CONECT  688  136
CONECT  839  840
CONECT  840  839  841
CONECT  841  840  842
CONECT  842  841
CONECT  985 1650
CONECT 1650  985
END
