# Supplementary material for: Fully automated antibody structure prediction using BIOVIA tools: Validation study
Source: PLoS One. 2017 May 18;12(5):e0177923. doi: 10.1371/journal.pone.0177923 (PMC5436848; doi:10.1371/journal.pone.0177923)
Supplement: S2 Dataset — Predicted structures using the Top5 framework method, Chothia CDR definition with canonical filtering and generating 50 models. These were used in the comparison against predictions using no filtering. (ZIP) [file pone.0177923.s004.zip › 4U0R_CB_FV_FinalModel.pdb]

REMARK   Accelrys Discovery Studio PDB file
REMARK   Created:  2015-04-10T09:28:57Z
SSBOND   1 CYS L   23    CYS L   92                                     
SSBOND   2 CYS H  132    CYS H  206                                     
ATOM      1  N   ASP L   1      25.506  32.975  26.227  1.00 59.89           N1+
ATOM      2  CA  ASP L   1      25.360  31.963  27.295  1.00 59.10           C  
ATOM      3  CB  ASP L   1      25.804  30.582  26.783  1.00 59.95           C  
ATOM      4  CG  ASP L   1      24.848  30.148  25.682  1.00 61.70           C  
ATOM      5  OD1 ASP L   1      23.758  30.766  25.563  1.00 63.88           O  
ATOM      6  OD2 ASP L   1      25.201  29.191  24.941  1.00 63.00           O1-
ATOM      7  C   ASP L   1      26.254  32.336  28.430  1.00 58.31           C  
ATOM      8  O   ASP L   1      27.175  33.136  28.272  1.00 57.80           O  
ATOM      9  N   ILE L   2      25.994  31.769  29.622  1.00 56.50           N  
ATOM     10  CA  ILE L   2      26.835  32.057  30.743  1.00 55.59           C  
ATOM     11  CB  ILE L   2      26.090  32.226  32.035  1.00 55.45           C  
ATOM     12  CG1 ILE L   2      25.108  33.406  31.940  1.00 64.56           C  
ATOM     13  CG2 ILE L   2      27.128  32.381  33.159  1.00 54.61           C  
ATOM     14  CD1 ILE L   2      24.117  33.466  33.102  1.00 64.81           C  
ATOM     15  C   ILE L   2      27.720  30.867  30.889  1.00 54.45           C  
ATOM     16  O   ILE L   2      27.245  29.747  31.065  1.00 54.58           O  
ATOM     17  N   VAL L   3      29.044  31.087  30.805  1.00 52.82           N  
ATOM     18  CA  VAL L   3      29.961  29.987  30.845  1.00 50.64           C  
ATOM     19  CB  VAL L   3      31.160  30.194  29.968  1.00 51.12           C  
ATOM     20  CG1 VAL L   3      32.117  29.007  30.154  1.00 55.42           C  
ATOM     21  CG2 VAL L   3      30.678  30.391  28.521  1.00 54.17           C  
ATOM     22  C   VAL L   3      30.460  29.819  32.239  1.00 48.70           C  
ATOM     23  O   VAL L   3      30.717  30.790  32.949  1.00 48.21           O  
ATOM     24  N   LEU L   4      30.595  28.549  32.669  1.00 46.98           N  
ATOM     25  CA  LEU L   4      31.087  28.279  33.985  1.00 45.46           C  
ATOM     26  CB  LEU L   4      30.189  27.330  34.793  1.00 44.35           C  
ATOM     27  CG  LEU L   4      28.785  27.907  35.056  1.00 44.23           C  
ATOM     28  CD1 LEU L   4      27.963  26.978  35.962  1.00 42.00           C  
ATOM     29  CD2 LEU L   4      28.860  29.348  35.584  1.00 42.44           C  
ATOM     30  C   LEU L   4      32.423  27.627  33.838  1.00 44.29           C  
ATOM     31  O   LEU L   4      32.596  26.721  33.025  1.00 43.82           O  
ATOM     32  N   THR L   5      33.413  28.095  34.623  1.00 43.95           N  
ATOM     33  CA  THR L   5      34.728  27.532  34.547  1.00 44.91           C  
ATOM     34  CB  THR L   5      35.785  28.563  34.274  1.00 44.60           C  
ATOM     35  OG1 THR L   5      35.498  29.249  33.064  1.00 44.26           O  
ATOM     36  CG2 THR L   5      37.150  27.862  34.172  1.00 44.62           C  
ATOM     37  C   THR L   5      35.026  26.928  35.882  1.00 43.70           C  
ATOM     38  O   THR L   5      34.987  27.612  36.904  1.00 43.99           O  
ATOM     39  N   GLN L   6      35.342  25.617  35.902  1.00 43.78           N  
ATOM     40  CA  GLN L   6      35.627  24.961  37.148  1.00 42.85           C  
ATOM     41  CB  GLN L   6      34.951  23.587  37.317  1.00 41.65           C  
ATOM     42  CG  GLN L   6      33.431  23.635  37.443  1.00 41.22           C  
ATOM     43  CD  GLN L   6      32.927  22.206  37.603  1.00 40.36           C  
ATOM     44  OE1 GLN L   6      32.045  21.761  36.872  1.00 39.33           O  
ATOM     45  NE2 GLN L   6      33.492  21.468  38.596  1.00 39.05           N  
ATOM     46  C   GLN L   6      37.093  24.693  37.217  1.00 43.16           C  
ATOM     47  O   GLN L   6      37.738  24.409  36.208  1.00 43.73           O  
ATOM     48  N   SER L   7      37.662  24.804  38.434  1.00 43.58           N  
ATOM     49  CA  SER L   7      39.051  24.504  38.617  1.00 46.01           C  
ATOM     50  CB  SER L   7      39.959  25.744  38.553  1.00 46.32           C  
ATOM     51  OG  SER L   7      39.649  26.633  39.616  1.00 48.28           O  
ATOM     52  C   SER L   7      39.190  23.914  39.982  1.00 45.63           C  
ATOM     53  O   SER L   7      38.454  24.282  40.896  1.00 46.44           O  
ATOM     54  N   PRO L   8      40.105  22.999  40.165  1.00 44.98           N  
ATOM     55  CA  PRO L   8      40.962  22.502  39.121  1.00 43.52           C  
ATOM     56  CD  PRO L   8      40.663  22.767  41.485  1.00 43.78           C  
ATOM     57  CB  PRO L   8      42.201  21.941  39.821  1.00 44.51           C  
ATOM     58  CG  PRO L   8      41.742  21.697  41.267  1.00 44.79           C  
ATOM     59  C   PRO L   8      40.235  21.460  38.337  1.00 43.86           C  
ATOM     60  O   PRO L   8      39.129  21.085  38.722  1.00 44.79           O  
ATOM     61  N   ALA L   9      40.831  21.000  37.218  1.00 43.19           N  
ATOM     62  CA  ALA L   9      40.230  19.975  36.418  1.00 43.07           C  
ATOM     63  CB  ALA L   9      41.051  19.644  35.160  1.00 43.92           C  
ATOM     64  C   ALA L   9      40.147  18.728  37.244  1.00 44.72           C  
ATOM     65  O   ALA L   9      39.134  18.031  37.227  1.00 44.84           O  
ATOM     66  N   SER L  10      41.219  18.403  37.991  1.00 44.74           N  
ATOM     67  CA  SER L  10      41.175  17.227  38.814  1.00 44.76           C  
ATOM     68  CB  SER L  10      41.847  16.001  38.172  1.00 45.88           C  
ATOM     69  OG  SER L  10      43.235  16.243  37.990  1.00 47.45           O  
ATOM     70  C   SER L  10      41.912  17.535  40.079  1.00 44.89           C  
ATOM     71  O   SER L  10      42.781  18.404  40.097  1.00 43.86           O  
ATOM     72  N   LEU L  11      41.552  16.866  41.198  1.00 44.73           N  
ATOM     73  CA  LEU L  11      42.331  17.106  42.379  1.00 44.29           C  
ATOM     74  CB  LEU L  11      41.855  18.250  43.296  1.00 44.99           C  
ATOM     75  CG  LEU L  11      40.639  17.944  44.182  1.00 46.53           C  
ATOM     76  CD1 LEU L  11      40.289  19.167  45.039  1.00 46.57           C  
ATOM     77  CD2 LEU L  11      39.441  17.456  43.356  1.00 46.46           C  
ATOM     78  C   LEU L  11      42.417  15.857  43.197  1.00 44.09           C  
ATOM     79  O   LEU L  11      41.473  15.073  43.277  1.00 44.09           O  
ATOM     80  N   ALA L  12      43.590  15.635  43.822  1.00 43.10           N  
ATOM     81  CA  ALA L  12      43.763  14.474  44.644  1.00 41.49           C  
ATOM     82  CB  ALA L  12      45.007  13.646  44.281  1.00 41.74           C  
ATOM     83  C   ALA L  12      43.927  14.951  46.054  1.00 41.65           C  
ATOM     84  O   ALA L  12      44.739  15.833  46.329  1.00 42.58           O  
ATOM     85  N   VAL L  13      43.148  14.368  46.989  1.00 40.63           N  
ATOM     86  CA  VAL L  13      43.223  14.796  48.360  1.00 41.63           C  
ATOM     87  CB  VAL L  13      42.039  15.615  48.782  1.00 41.89           C  
ATOM     88  CG1 VAL L  13      42.142  15.896  50.289  1.00 42.05           C  
ATOM     89  CG2 VAL L  13      41.996  16.889  47.925  1.00 40.17           C  
ATOM     90  C   VAL L  13      43.265  13.592  49.250  1.00 41.15           C  
ATOM     91  O   VAL L  13      42.594  12.591  49.002  1.00 41.03           O  
ATOM     92  N   SER L  14      44.054  13.677  50.340  1.00 40.39           N  
ATOM     93  CA  SER L  14      44.191  12.579  51.252  1.00 40.06           C  
ATOM     94  CB  SER L  14      45.388  12.723  52.208  1.00 39.45           C  
ATOM     95  OG  SER L  14      46.603  12.702  51.472  1.00 43.00           O  
ATOM     96  C   SER L  14      42.943  12.480  52.065  1.00 40.75           C  
ATOM     97  O   SER L  14      42.185  13.439  52.201  1.00 40.41           O  
ATOM     98  N   LEU L  15      42.703  11.288  52.634  1.00 41.18           N  
ATOM     99  CA  LEU L  15      41.502  11.050  53.373  1.00 42.09           C  
ATOM    100  CB  LEU L  15      41.345   9.561  53.727  1.00 42.93           C  
ATOM    101  CG  LEU L  15      40.022   9.182  54.409  1.00 42.93           C  
ATOM    102  CD1 LEU L  15      38.816   9.430  53.491  1.00 43.01           C  
ATOM    103  CD2 LEU L  15      40.074   7.731  54.898  1.00 43.21           C  
ATOM    104  C   LEU L  15      41.552  11.861  54.630  1.00 42.23           C  
ATOM    105  O   LEU L  15      42.579  11.927  55.302  1.00 42.21           O  
ATOM    106  N   GLY L  16      40.424  12.520  54.964  1.00 42.44           N  
ATOM    107  CA  GLY L  16      40.324  13.288  56.171  1.00 41.84           C  
ATOM    108  C   GLY L  16      40.589  14.733  55.878  1.00 42.39           C  
ATOM    109  O   GLY L  16      40.255  15.600  56.684  1.00 43.34           O  
ATOM    110  N   GLN L  17      41.177  15.042  54.708  1.00 43.61           N  
ATOM    111  CA  GLN L  17      41.498  16.410  54.417  1.00 44.84           C  
ATOM    112  CB  GLN L  17      42.689  16.597  53.465  1.00 46.61           C  
ATOM    113  CG  GLN L  17      44.012  16.176  54.107  1.00 49.54           C  
ATOM    114  CD  GLN L  17      45.152  16.687  53.243  1.00 52.57           C  
ATOM    115  OE1 GLN L  17      46.251  16.935  53.736  1.00 54.14           O  
ATOM    116  NE2 GLN L  17      44.888  16.858  51.920  1.00 52.32           N  
ATOM    117  C   GLN L  17      40.307  17.112  53.847  1.00 45.36           C  
ATOM    118  O   GLN L  17      39.216  16.553  53.751  1.00 45.40           O  
ATOM    119  N   ARG L  18      40.504  18.402  53.507  1.00 45.04           N  
ATOM    120  CA  ARG L  18      39.476  19.252  52.976  1.00 45.44           C  
ATOM    121  CB  ARG L  18      39.595  20.692  53.503  1.00 46.95           C  
ATOM    122  CG  ARG L  18      38.649  21.694  52.845  1.00 49.19           C  
ATOM    123  CD  ARG L  18      39.087  23.145  53.062  1.00 51.80           C  
ATOM    124  NE  ARG L  18      38.918  23.469  54.504  1.00 53.94           N  
ATOM    125  CZ  ARG L  18      37.771  24.077  54.923  1.00 54.89           C  
ATOM    126  NH1 ARG L  18      36.794  24.377  54.018  1.00 56.55           N1+
ATOM    127  NH2 ARG L  18      37.604  24.387  56.241  1.00 55.75           N  
ATOM    128  C   ARG L  18      39.640  19.325  51.492  1.00 45.13           C  
ATOM    129  O   ARG L  18      40.757  19.413  50.983  1.00 46.28           O  
ATOM    130  N   ALA L  19      38.513  19.277  50.753  1.00 44.42           N  
ATOM    131  CA  ALA L  19      38.579  19.384  49.326  1.00 43.32           C  
ATOM    132  CB  ALA L  19      37.920  18.203  48.595  1.00 43.50           C  
ATOM    133  C   ALA L  19      37.826  20.618  48.941  1.00 42.42           C  
ATOM    134  O   ALA L  19      36.714  20.853  49.412  1.00 42.98           O  
ATOM    135  N   THR L  20      38.427  21.458  48.076  1.00 40.98           N  
ATOM    136  CA  THR L  20      37.737  22.644  47.664  1.00 40.32           C  
ATOM    137  CB  THR L  20      38.348  23.906  48.201  1.00 41.00           C  
ATOM    138  OG1 THR L  20      38.360  23.880  49.621  1.00 41.70           O  
ATOM    139  CG2 THR L  20      37.520  25.103  47.705  1.00 39.65           C  
ATOM    140  C   THR L  20      37.780  22.716  46.171  1.00 41.10           C  
ATOM    141  O   THR L  20      38.845  22.621  45.561  1.00 40.89           O  
ATOM    142  N   ILE L  21      36.603  22.893  45.540  1.00 41.68           N  
ATOM    143  CA  ILE L  21      36.516  22.993  44.110  1.00 40.22           C  
ATOM    144  CB  ILE L  21      35.639  21.942  43.490  1.00 40.97           C  
ATOM    145  CG1 ILE L  21      36.189  20.536  43.775  1.00 41.68           C  
ATOM    146  CG2 ILE L  21      35.507  22.254  41.992  1.00 41.22           C  
ATOM    147  CD1 ILE L  21      35.209  19.418  43.423  1.00 41.91           C  
ATOM    148  C   ILE L  21      35.874  24.312  43.822  1.00 41.46           C  
ATOM    149  O   ILE L  21      34.945  24.719  44.517  1.00 41.15           O  
ATOM    150  N   SER L  22      36.353  25.022  42.781  1.00 41.06           N  
ATOM    151  CA  SER L  22      35.816  26.327  42.520  1.00 41.41           C  
ATOM    152  CB  SER L  22      36.886  27.432  42.504  1.00 41.64           C  
ATOM    153  OG  SER L  22      37.484  27.552  43.786  1.00 43.66           O  
ATOM    154  C   SER L  22      35.142  26.352  41.182  1.00 41.81           C  
ATOM    155  O   SER L  22      35.445  25.555  40.296  1.00 41.71           O  
ATOM    156  N   CYS L  23      34.170  27.277  41.033  1.00 42.94           N  
ATOM    157  CA  CYS L  23      33.442  27.443  39.805  1.00 44.20           C  
ATOM    158  CB  CYS L  23      32.072  26.717  39.837  1.00 43.34           C  
ATOM    159  SG  CYS L  23      31.080  26.872  38.318  1.00 44.59           S  
ATOM    160  C   CYS L  23      33.220  28.920  39.620  1.00 44.98           C  
ATOM    161  O   CYS L  23      32.730  29.603  40.519  1.00 44.38           O  
ATOM    162  N   ARG L  24      33.587  29.462  38.435  1.00 46.85           N  
ATOM    163  CA  ARG L  24      33.432  30.875  38.208  1.00 48.14           C  
ATOM    164  CB  ARG L  24      34.740  31.595  37.828  1.00 51.09           C  
ATOM    165  CG  ARG L  24      34.644  33.115  37.988  1.00 55.73           C  
ATOM    166  CD  ARG L  24      35.904  33.891  37.596  1.00 59.36           C  
ATOM    167  NE  ARG L  24      35.579  34.606  36.334  1.00 63.33           N  
ATOM    168  CZ  ARG L  24      35.905  34.065  35.126  1.00 64.48           C  
ATOM    169  NH1 ARG L  24      36.696  32.954  35.055  1.00 64.89           N1+
ATOM    170  NH2 ARG L  24      35.433  34.640  33.983  1.00 65.08           N  
ATOM    171  C   ARG L  24      32.479  31.061  37.067  1.00 48.41           C  
ATOM    172  O   ARG L  24      32.505  30.305  36.096  1.00 48.10           O  
ATOM    173  N   ALA L  25      31.611  32.090  37.152  1.00 48.63           N  
ATOM    174  CA  ALA L  25      30.628  32.304  36.128  1.00 48.00           C  
ATOM    175  CB  ALA L  25      29.209  32.506  36.684  1.00 46.81           C  
ATOM    176  C   ALA L  25      30.982  33.537  35.358  1.00 47.76           C  
ATOM    177  O   ALA L  25      31.497  34.511  35.904  1.00 46.37           O  
ATOM    178  N   SER L  26      30.744  33.495  34.028  1.00 29.05           N  
ATOM    179  CA  SER L  26      31.083  34.574  33.140  1.00 30.51           C  
ATOM    180  CB  SER L  26      30.696  34.299  31.676  1.00 28.56           C  
ATOM    181  OG  SER L  26      31.457  33.219  31.162  1.00 28.50           O  
ATOM    182  C   SER L  26      30.303  35.769  33.551  1.00 32.30           C  
ATOM    183  O   SER L  26      30.797  36.894  33.495  1.00 32.28           O  
ATOM    184  N   GLU L  27      29.044  35.541  33.970  1.00 33.67           N  
ATOM    185  CA  GLU L  27      28.208  36.617  34.403  1.00 33.59           C  
ATOM    186  CB  GLU L  27      27.072  36.963  33.428  1.00 35.98           C  
ATOM    187  CG  GLU L  27      27.567  37.667  32.161  1.00 44.37           C  
ATOM    188  CD  GLU L  27      27.919  39.108  32.515  1.00 49.33           C  
ATOM    189  OE1 GLU L  27      28.178  39.391  33.716  1.00 51.58           O  
ATOM    190  OE2 GLU L  27      27.936  39.948  31.577  1.00 51.54           O1-
ATOM    191  C   GLU L  27      27.610  36.220  35.713  1.00 32.90           C  
ATOM    192  O   GLU L  27      27.601  35.044  36.079  1.00 32.91           O  
ATOM    193  N   SER L  28      27.103  37.217  36.462  1.00 31.91           N  
ATOM    194  CA  SER L  28      26.590  36.959  37.774  1.00 33.32           C  
ATOM    195  CB  SER L  28      26.230  38.241  38.543  1.00 32.24           C  
ATOM    196  OG  SER L  28      25.733  37.912  39.831  1.00 33.06           O  
ATOM    197  C   SER L  28      25.362  36.101  37.683  1.00 33.59           C  
ATOM    198  O   SER L  28      24.503  36.288  36.824  1.00 33.01           O  
ATOM    199  N   VAL L  29      25.332  35.061  38.537  1.00 32.59           N  
ATOM    200  CA  VAL L  29      24.264  34.119  38.729  1.00 32.21           C  
ATOM    201  CB  VAL L  29      24.738  32.760  39.168  1.00 32.55           C  
ATOM    202  CG1 VAL L  29      25.559  32.127  38.027  1.00 31.15           C  
ATOM    203  CG2 VAL L  29      25.529  32.914  40.475  1.00 31.66           C  
ATOM    204  C   VAL L  29      23.234  34.636  39.694  1.00 32.98           C  
ATOM    205  O   VAL L  29      22.180  34.022  39.848  1.00 32.78           O  
ATOM    206  N   GLU L  30      23.551  35.707  40.449  1.00 34.39           N  
ATOM    207  CA  GLU L  30      22.666  36.212  41.464  1.00 38.20           C  
ATOM    208  CB  GLU L  30      23.291  37.362  42.273  1.00 39.98           C  
ATOM    209  CG  GLU L  30      24.419  36.923  43.209  1.00 42.45           C  
ATOM    210  CD  GLU L  30      23.829  36.805  44.608  1.00 52.08           C  
ATOM    211  OE1 GLU L  30      23.221  37.804  45.076  1.00 51.32           O  
ATOM    212  OE2 GLU L  30      23.973  35.722  45.231  1.00 50.32           O1-
ATOM    213  C   GLU L  30      21.406  36.743  40.855  1.00 39.82           C  
ATOM    214  O   GLU L  30      21.426  37.432  39.835  1.00 42.13           O  
ATOM    215  N   TYR L  31      20.251  36.389  41.460  1.00 39.93           N  
ATOM    216  CA  TYR L  31      19.011  36.949  41.011  1.00 40.94           C  
ATOM    217  CB  TYR L  31      18.254  36.040  40.024  1.00 41.44           C  
ATOM    218  CG  TYR L  31      17.068  36.770  39.478  1.00 36.40           C  
ATOM    219  CD1 TYR L  31      17.230  37.761  38.534  1.00 37.23           C  
ATOM    220  CD2 TYR L  31      15.792  36.455  39.888  1.00 36.85           C  
ATOM    221  CE1 TYR L  31      16.142  38.430  38.019  1.00 37.10           C  
ATOM    222  CE2 TYR L  31      14.700  37.119  39.375  1.00 36.99           C  
ATOM    223  CZ  TYR L  31      14.876  38.113  38.443  1.00 38.60           C  
ATOM    224  OH  TYR L  31      13.760  38.798  37.915  1.00 38.68           O  
ATOM    225  C   TYR L  31      18.162  37.158  42.224  1.00 42.05           C  
ATOM    226  O   TYR L  31      17.889  36.220  42.971  1.00 40.00           O  
ATOM    227  N   TYR L  32      17.735  38.413  42.450  1.00 42.04           N  
ATOM    228  CA  TYR L  32      16.876  38.770  43.540  1.00 42.23           C  
ATOM    229  CB  TYR L  32      15.388  38.504  43.282  1.00 42.81           C  
ATOM    230  CG  TYR L  32      14.927  39.611  42.397  1.00 43.39           C  
ATOM    231  CD1 TYR L  32      15.045  39.545  41.027  1.00 43.60           C  
ATOM    232  CD2 TYR L  32      14.386  40.741  42.963  1.00 44.40           C  
ATOM    233  CE1 TYR L  32      14.613  40.583  40.235  1.00 44.15           C  
ATOM    234  CE2 TYR L  32      13.953  41.783  42.179  1.00 46.61           C  
ATOM    235  CZ  TYR L  32      14.063  41.703  40.812  1.00 46.34           C  
ATOM    236  OH  TYR L  32      13.617  42.769  40.004  1.00 48.23           O  
ATOM    237  C   TYR L  32      17.287  38.164  44.847  1.00 42.40           C  
ATOM    238  O   TYR L  32      16.486  37.505  45.507  1.00 40.73           O  
ATOM    239  N   GLY L  33      18.554  38.369  45.255  1.00 41.32           N  
ATOM    240  CA  GLY L  33      18.978  37.960  46.566  1.00 40.95           C  
ATOM    241  C   GLY L  33      19.307  36.500  46.630  1.00 41.18           C  
ATOM    242  O   GLY L  33      19.470  35.961  47.723  1.00 42.13           O  
ATOM    243  N   THR L  34      19.412  35.801  45.487  1.00 40.47           N  
ATOM    244  CA  THR L  34      19.745  34.407  45.581  1.00 38.91           C  
ATOM    245  CB  THR L  34      18.574  33.498  45.350  1.00 40.78           C  
ATOM    246  OG1 THR L  34      18.924  32.157  45.660  1.00  0.00           O  
ATOM    247  CG2 THR L  34      18.146  33.614  43.875  1.00  0.00           C  
ATOM    248  C   THR L  34      20.753  34.092  44.524  1.00 36.99           C  
ATOM    249  O   THR L  34      20.863  34.811  43.533  1.00 35.50           O  
ATOM    250  N   SER L  35      21.532  33.007  44.729  1.00 34.23           N  
ATOM    251  CA  SER L  35      22.497  32.574  43.756  1.00 32.79           C  
ATOM    252  CB  SER L  35      23.862  32.152  44.334  1.00 33.26           C  
ATOM    253  OG  SER L  35      24.594  33.268  44.812  1.00 35.16           O  
ATOM    254  C   SER L  35      21.939  31.331  43.152  1.00 32.12           C  
ATOM    255  O   SER L  35      21.608  30.382  43.859  1.00 30.91           O  
ATOM    256  N   LEU L  36      21.846  31.295  41.813  1.00 30.72           N  
ATOM    257  CA  LEU L  36      21.246  30.182  41.148  1.00 28.30           C  
ATOM    258  CB  LEU L  36      20.481  30.662  39.902  1.00 29.50           C  
ATOM    259  CG  LEU L  36      19.320  31.638  40.220  1.00 29.09           C  
ATOM    260  CD1 LEU L  36      19.786  32.948  40.877  1.00 29.43           C  
ATOM    261  CD2 LEU L  36      18.526  31.962  38.958  1.00 31.00           C  
ATOM    262  C   LEU L  36      22.353  29.283  40.707  1.00 29.17           C  
ATOM    263  O   LEU L  36      22.592  29.084  39.516  1.00 28.32           O  
ATOM    264  N   MET L  37      23.024  28.669  41.692  1.00 39.43           N  
ATOM    265  CA  MET L  37      24.164  27.844  41.418  1.00 38.59           C  
ATOM    266  CB  MET L  37      25.492  28.463  41.893  1.00 39.64           C  
ATOM    267  CG  MET L  37      26.711  27.568  41.665  1.00 42.49           C  
ATOM    268  SD  MET L  37      27.167  27.304  39.926  1.00 44.37           S  
ATOM    269  CE  MET L  37      27.872  28.956  39.669  1.00 44.49           C  
ATOM    270  C   MET L  37      23.988  26.543  42.140  1.00 37.29           C  
ATOM    271  O   MET L  37      23.618  26.508  43.314  1.00 35.95           O  
ATOM    272  N   GLN L  38      24.257  25.422  41.441  1.00 37.18           N  
ATOM    273  CA  GLN L  38      24.095  24.136  42.057  1.00 35.73           C  
ATOM    274  CB  GLN L  38      22.898  23.323  41.525  1.00 34.26           C  
ATOM    275  CG  GLN L  38      21.517  23.847  41.926  1.00 34.21           C  
ATOM    276  CD  GLN L  38      21.076  24.924  40.945  1.00 32.54           C  
ATOM    277  OE1 GLN L  38      19.992  25.487  41.080  1.00 38.39           O  
ATOM    278  NE2 GLN L  38      21.931  25.218  39.929  1.00 34.45           N  
ATOM    279  C   GLN L  38      25.300  23.300  41.792  1.00 35.03           C  
ATOM    280  O   GLN L  38      26.061  23.542  40.857  1.00 35.65           O  
ATOM    281  N   TRP L  39      25.496  22.280  42.649  1.00 34.05           N  
ATOM    282  CA  TRP L  39      26.605  21.387  42.495  1.00 31.80           C  
ATOM    283  CB  TRP L  39      27.591  21.442  43.675  1.00 31.60           C  
ATOM    284  CG  TRP L  39      28.322  22.758  43.785  1.00 32.68           C  
ATOM    285  CD2 TRP L  39      29.564  23.048  43.125  1.00 32.31           C  
ATOM    286  CD1 TRP L  39      27.981  23.882  44.479  1.00 34.21           C  
ATOM    287  NE1 TRP L  39      28.932  24.856  44.289  1.00 34.39           N  
ATOM    288  CE2 TRP L  39      29.913  24.356  43.459  1.00 33.66           C  
ATOM    289  CE3 TRP L  39      30.350  22.286  42.308  1.00 31.02           C  
ATOM    290  CZ2 TRP L  39      31.058  24.925  42.978  1.00 33.04           C  
ATOM    291  CZ3 TRP L  39      31.504  22.863  41.825  1.00 31.07           C  
ATOM    292  CH2 TRP L  39      31.851  24.157  42.153  1.00 31.48           C  
ATOM    293  C   TRP L  39      26.071  19.989  42.427  1.00 31.93           C  
ATOM    294  O   TRP L  39      25.165  19.617  43.173  1.00 32.34           O  
ATOM    295  N   PHE L  40      26.631  19.172  41.514  1.00 31.65           N  
ATOM    296  CA  PHE L  40      26.187  17.813  41.383  1.00 30.55           C  
ATOM    297  CB  PHE L  40      25.562  17.489  40.012  1.00 29.15           C  
ATOM    298  CG  PHE L  40      24.280  18.237  39.856  1.00 28.64           C  
ATOM    299  CD1 PHE L  40      24.270  19.526  39.373  1.00 26.79           C  
ATOM    300  CD2 PHE L  40      23.081  17.646  40.184  1.00 27.37           C  
ATOM    301  CE1 PHE L  40      23.087  20.213  39.222  1.00 28.44           C  
ATOM    302  CE2 PHE L  40      21.895  18.328  40.036  1.00 27.37           C  
ATOM    303  CZ  PHE L  40      21.895  19.616  39.555  1.00 27.29           C  
ATOM    304  C   PHE L  40      27.380  16.911  41.529  1.00 32.13           C  
ATOM    305  O   PHE L  40      28.511  17.294  41.231  1.00 29.61           O  
ATOM    306  N   GLN L  41      27.141  15.678  42.020  1.00 32.28           N  
ATOM    307  CA  GLN L  41      28.173  14.693  42.191  1.00 32.19           C  
ATOM    308  CB  GLN L  41      28.235  14.124  43.619  1.00 32.28           C  
ATOM    309  CG  GLN L  41      29.329  13.071  43.812  1.00 34.33           C  
ATOM    310  CD  GLN L  41      29.225  12.534  45.232  1.00 36.55           C  
ATOM    311  OE1 GLN L  41      28.163  12.579  45.848  1.00 35.86           O  
ATOM    312  NE2 GLN L  41      30.360  12.013  45.770  1.00 35.66           N  
ATOM    313  C   GLN L  41      27.818  13.542  41.304  1.00 32.50           C  
ATOM    314  O   GLN L  41      26.685  13.065  41.322  1.00 33.63           O  
ATOM    315  N   GLN L  42      28.777  13.061  40.488  1.00 33.32           N  
ATOM    316  CA  GLN L  42      28.462  11.963  39.619  1.00 35.07           C  
ATOM    317  CB  GLN L  42      28.442  12.359  38.129  1.00 34.02           C  
ATOM    318  CG  GLN L  42      28.094  11.206  37.183  1.00 35.00           C  
ATOM    319  CD  GLN L  42      28.107  11.718  35.745  1.00 35.14           C  
ATOM    320  OE1 GLN L  42      28.652  12.779  35.448  1.00 37.54           O  
ATOM    321  NE2 GLN L  42      27.488  10.936  34.820  1.00 32.16           N  
ATOM    322  C   GLN L  42      29.508  10.906  39.774  1.00 35.83           C  
ATOM    323  O   GLN L  42      30.686  11.133  39.502  1.00 35.28           O  
ATOM    324  N   LYS L  43      29.086   9.703  40.209  1.00 36.98           N  
ATOM    325  CA  LYS L  43      29.981   8.590  40.350  1.00 38.50           C  
ATOM    326  CB  LYS L  43      29.628   7.657  41.523  1.00 39.58           C  
ATOM    327  CG  LYS L  43      29.850   8.316  42.888  1.00 40.41           C  
ATOM    328  CD  LYS L  43      29.219   7.558  44.057  1.00 40.70           C  
ATOM    329  CE  LYS L  43      29.446   8.227  45.416  1.00 41.32           C  
ATOM    330  NZ  LYS L  43      28.799   7.440  46.489  1.00 40.95           N1+
ATOM    331  C   LYS L  43      29.889   7.819  39.073  1.00 40.03           C  
ATOM    332  O   LYS L  43      28.912   7.932  38.334  1.00 39.99           O  
ATOM    333  N   PRO L  44      30.886   7.037  38.777  1.00 41.95           N  
ATOM    334  CA  PRO L  44      30.855   6.336  37.529  1.00 41.87           C  
ATOM    335  CD  PRO L  44      32.245   7.340  39.195  1.00 41.63           C  
ATOM    336  CB  PRO L  44      32.253   5.752  37.347  1.00 42.67           C  
ATOM    337  CG  PRO L  44      33.151   6.757  38.096  1.00 42.50           C  
ATOM    338  C   PRO L  44      29.736   5.351  37.451  1.00 41.96           C  
ATOM    339  O   PRO L  44      29.430   4.693  38.443  1.00 42.03           O  
ATOM    340  N   GLY L  45      29.096   5.263  36.269  1.00 41.54           N  
ATOM    341  CA  GLY L  45      28.036   4.328  36.041  1.00 41.74           C  
ATOM    342  C   GLY L  45      26.783   4.827  36.689  1.00 42.22           C  
ATOM    343  O   GLY L  45      25.791   4.102  36.749  1.00 43.23           O  
ATOM    344  N   GLN L  46      26.781   6.077  37.191  1.00 41.70           N  
ATOM    345  CA  GLN L  46      25.579   6.540  37.828  1.00 40.07           C  
ATOM    346  CB  GLN L  46      25.680   6.609  39.361  1.00 42.51           C  
ATOM    347  CG  GLN L  46      25.830   5.226  40.000  1.00 47.10           C  
ATOM    348  CD  GLN L  46      25.919   5.398  41.507  1.00 49.84           C  
ATOM    349  OE1 GLN L  46      25.784   6.503  42.030  1.00 51.04           O  
ATOM    350  NE2 GLN L  46      26.148   4.270  42.230  1.00 51.55           N  
ATOM    351  C   GLN L  46      25.237   7.906  37.315  1.00 38.26           C  
ATOM    352  O   GLN L  46      26.055   8.602  36.715  1.00 36.74           O  
ATOM    353  N   PRO L  47      23.993   8.261  37.518  1.00 36.90           N  
ATOM    354  CA  PRO L  47      23.484   9.550  37.122  1.00 36.72           C  
ATOM    355  CD  PRO L  47      22.937   7.272  37.634  1.00 35.63           C  
ATOM    356  CB  PRO L  47      21.964   9.402  37.040  1.00 36.96           C  
ATOM    357  CG  PRO L  47      21.659   8.105  37.809  1.00 35.05           C  
ATOM    358  C   PRO L  47      23.934  10.584  38.103  1.00 36.72           C  
ATOM    359  O   PRO L  47      24.264  10.216  39.228  1.00 37.15           O  
ATOM    360  N   PRO L  48      23.949  11.836  37.737  1.00 35.48           N  
ATOM    361  CA  PRO L  48      24.386  12.869  38.628  1.00 35.57           C  
ATOM    362  CD  PRO L  48      23.973  12.254  36.348  1.00 34.07           C  
ATOM    363  CB  PRO L  48      24.533  14.133  37.774  1.00 34.62           C  
ATOM    364  CG  PRO L  48      23.851  13.784  36.435  1.00 35.63           C  
ATOM    365  C   PRO L  48      23.446  12.997  39.778  1.00 35.54           C  
ATOM    366  O   PRO L  48      22.259  12.711  39.622  1.00 35.04           O  
ATOM    367  N   ARG L  49      23.973  13.397  40.951  1.00 36.27           N  
ATOM    368  CA  ARG L  49      23.172  13.537  42.130  1.00 36.13           C  
ATOM    369  CB  ARG L  49      23.633  12.627  43.283  1.00 38.61           C  
ATOM    370  CG  ARG L  49      22.895  12.869  44.601  1.00 42.39           C  
ATOM    371  CD  ARG L  49      23.305  11.905  45.714  1.00 45.22           C  
ATOM    372  NE  ARG L  49      24.762  11.631  45.554  1.00  0.00           N  
ATOM    373  CZ  ARG L  49      25.362  10.697  46.346  1.00  0.00           C  
ATOM    374  NH1 ARG L  49      24.638  10.048  47.302  1.00  0.00           N1+
ATOM    375  NH2 ARG L  49      26.681  10.393  46.171  1.00  0.00           N  
ATOM    376  C   ARG L  49      23.295  14.955  42.585  1.00 34.92           C  
ATOM    377  O   ARG L  49      24.356  15.564  42.470  1.00 34.27           O  
ATOM    378  N   LEU L  50      22.197  15.517  43.125  1.00 35.19           N  
ATOM    379  CA  LEU L  50      22.180  16.890  43.548  1.00 34.69           C  
ATOM    380  CB  LEU L  50      20.755  17.461  43.613  1.00 34.08           C  
ATOM    381  CG  LEU L  50      20.670  18.885  44.183  1.00 34.67           C  
ATOM    382  CD1 LEU L  50      21.362  19.905  43.266  1.00 32.57           C  
ATOM    383  CD2 LEU L  50      19.218  19.252  44.517  1.00 35.18           C  
ATOM    384  C   LEU L  50      22.767  17.013  44.921  1.00 34.83           C  
ATOM    385  O   LEU L  50      22.254  16.432  45.877  1.00 33.99           O  
ATOM    386  N   LEU L  51      23.950  17.658  45.019  1.00 34.04           N  
ATOM    387  CA  LEU L  51      24.587  17.938  46.280  1.00 36.29           C  
ATOM    388  CB  LEU L  51      26.109  18.103  46.143  1.00 34.83           C  
ATOM    389  CG  LEU L  51      26.843  16.798  45.797  1.00 35.76           C  
ATOM    390  CD1 LEU L  51      28.356  17.029  45.672  1.00 34.68           C  
ATOM    391  CD2 LEU L  51      26.506  15.694  46.812  1.00 33.93           C  
ATOM    392  C   LEU L  51      24.093  19.180  46.959  1.00 35.68           C  
ATOM    393  O   LEU L  51      23.647  19.148  48.104  1.00 36.85           O  
ATOM    394  N   ILE L  52      24.159  20.322  46.238  1.00 36.58           N  
ATOM    395  CA  ILE L  52      23.874  21.595  46.834  1.00 35.95           C  
ATOM    396  CB  ILE L  52      25.111  22.392  47.133  1.00 36.39           C  
ATOM    397  CG1 ILE L  52      26.029  21.629  48.102  1.00 36.85           C  
ATOM    398  CG2 ILE L  52      24.673  23.767  47.663  1.00 35.67           C  
ATOM    399  CD1 ILE L  52      25.401  21.372  49.468  1.00 36.81           C  
ATOM    400  C   ILE L  52      23.096  22.402  45.848  1.00 35.94           C  
ATOM    401  O   ILE L  52      23.322  22.312  44.641  1.00 34.72           O  
ATOM    402  N   HIS L  53      22.149  23.217  46.354  1.00 36.33           N  
ATOM    403  CA  HIS L  53      21.387  24.058  45.486  1.00 38.09           C  
ATOM    404  ND1 HIS L  53      18.433  24.512  47.071  1.00  0.00           N  
ATOM    405  CG  HIS L  53      19.137  23.465  46.516  1.00 40.53           C  
ATOM    406  CB  HIS L  53      19.945  23.571  45.254  1.00 38.77           C  
ATOM    407  NE2 HIS L  53      18.102  22.752  48.389  1.00  0.00           N  
ATOM    408  CD2 HIS L  53      18.924  22.399  47.334  1.00 40.90           C  
ATOM    409  CE1 HIS L  53      17.834  24.029  48.188  1.00 42.34           C  
ATOM    410  C   HIS L  53      21.304  25.405  46.130  1.00 38.51           C  
ATOM    411  O   HIS L  53      21.367  25.523  47.353  1.00 38.85           O  
ATOM    412  N   GLY L  54      21.160  26.457  45.317  1.00 41.08           N  
ATOM    413  CA  GLY L  54      21.046  27.743  45.927  1.00 42.51           C  
ATOM    414  C   GLY L  54      22.382  28.097  46.484  1.00 43.79           C  
ATOM    415  O   GLY L  54      22.490  28.893  47.415  1.00 41.44           O  
ATOM    416  N   ALA L  55      23.433  27.460  45.941  1.00 45.02           N  
ATOM    417  CA  ALA L  55      24.795  27.758  46.264  1.00 45.01           C  
ATOM    418  CB  ALA L  55      25.098  29.265  46.182  1.00 39.57           C  
ATOM    419  C   ALA L  55      25.155  27.294  47.643  1.00 45.52           C  
ATOM    420  O   ALA L  55      26.315  26.952  47.865  1.00 45.28           O  
ATOM    421  N   SER L  56      24.189  27.186  48.587  1.00 44.96           N  
ATOM    422  CA  SER L  56      24.615  26.826  49.915  1.00 43.32           C  
ATOM    423  CB  SER L  56      24.765  28.039  50.844  1.00 43.83           C  
ATOM    424  OG  SER L  56      23.511  28.693  50.968  1.00 44.22           O  
ATOM    425  C   SER L  56      23.659  25.868  50.606  1.00 42.58           C  
ATOM    426  O   SER L  56      23.891  25.529  51.765  1.00 46.19           O  
ATOM    427  N   ASN L  57      22.576  25.383  49.956  1.00 43.88           N  
ATOM    428  CA  ASN L  57      21.670  24.470  50.593  1.00 44.46           C  
ATOM    429  CB  ASN L  57      20.191  24.728  50.259  1.00 44.52           C  
ATOM    430  CG  ASN L  57      19.772  25.994  50.996  1.00 46.06           C  
ATOM    431  OD1 ASN L  57      19.783  26.042  52.226  1.00 47.19           O  
ATOM    432  ND2 ASN L  57      19.402  27.053  50.228  1.00 45.70           N  
ATOM    433  C   ASN L  57      22.007  23.069  50.181  1.00 45.48           C  
ATOM    434  O   ASN L  57      22.184  22.771  49.002  1.00 45.72           O  
ATOM    435  N   VAL L  58      22.107  22.167  51.178  1.00 46.42           N  
ATOM    436  CA  VAL L  58      22.459  20.794  50.954  1.00 47.20           C  
ATOM    437  CB  VAL L  58      23.002  20.151  52.197  1.00 49.84           C  
ATOM    438  CG1 VAL L  58      23.356  18.690  51.898  1.00 44.83           C  
ATOM    439  CG2 VAL L  58      24.183  20.999  52.701  1.00 44.11           C  
ATOM    440  C   VAL L  58      21.224  20.046  50.541  1.00 47.98           C  
ATOM    441  O   VAL L  58      20.145  20.264  51.084  1.00 50.12           O  
ATOM    442  N   GLN L  59      21.356  19.126  49.562  1.00 48.02           N  
ATOM    443  CA  GLN L  59      20.223  18.373  49.100  1.00 47.73           C  
ATOM    444  CB  GLN L  59      20.478  17.539  47.834  1.00 51.34           C  
ATOM    445  CG  GLN L  59      19.230  16.766  47.400  1.00 50.51           C  
ATOM    446  CD  GLN L  59      19.622  15.713  46.375  1.00 50.52           C  
ATOM    447  OE1 GLN L  59      20.439  14.836  46.649  1.00 50.59           O  
ATOM    448  NE2 GLN L  59      19.013  15.793  45.163  1.00  0.00           N  
ATOM    449  C   GLN L  59      19.847  17.395  50.163  1.00 49.19           C  
ATOM    450  O   GLN L  59      20.657  17.032  51.011  1.00 48.06           O  
ATOM    451  N   SER L  60      18.584  16.935  50.148  1.00 50.46           N  
ATOM    452  CA  SER L  60      18.149  16.019  51.157  1.00 52.60           C  
ATOM    453  CB  SER L  60      16.652  15.673  51.070  1.00 53.20           C  
ATOM    454  OG  SER L  60      15.870  16.836  51.298  1.00 56.20           O  
ATOM    455  C   SER L  60      18.913  14.747  51.008  1.00 52.89           C  
ATOM    456  O   SER L  60      18.951  14.154  49.932  1.00 54.16           O  
ATOM    457  N   GLY L  61      19.522  14.279  52.114  1.00 53.21           N  
ATOM    458  CA  GLY L  61      20.247  13.044  52.083  1.00 51.69           C  
ATOM    459  C   GLY L  61      21.717  13.302  51.962  1.00 50.06           C  
ATOM    460  O   GLY L  61      22.512  12.370  52.059  1.00 50.10           O  
ATOM    461  N   VAL L  62      22.127  14.567  51.746  1.00 48.32           N  
ATOM    462  CA  VAL L  62      23.533  14.834  51.617  1.00 47.22           C  
ATOM    463  CB  VAL L  62      23.822  16.022  50.747  1.00 45.51           C  
ATOM    464  CG1 VAL L  62      25.339  16.251  50.697  1.00 43.31           C  
ATOM    465  CG2 VAL L  62      23.194  15.779  49.366  1.00 45.89           C  
ATOM    466  C   VAL L  62      24.104  15.073  52.986  1.00 46.76           C  
ATOM    467  O   VAL L  62      23.488  15.722  53.829  1.00 47.47           O  
ATOM    468  N   PRO L  63      25.282  14.551  53.220  1.00 45.50           N  
ATOM    469  CA  PRO L  63      25.936  14.663  54.500  1.00 45.08           C  
ATOM    470  CD  PRO L  63      25.779  13.426  52.447  1.00 44.66           C  
ATOM    471  CB  PRO L  63      27.016  13.577  54.519  1.00 44.54           C  
ATOM    472  CG  PRO L  63      27.163  13.142  53.050  1.00 44.55           C  
ATOM    473  C   PRO L  63      26.474  16.038  54.753  1.00 45.45           C  
ATOM    474  O   PRO L  63      26.661  16.803  53.810  1.00 47.07           O  
ATOM    475  N   ALA L  64      26.751  16.343  56.034  1.00 45.32           N  
ATOM    476  CA  ALA L  64      27.231  17.606  56.523  1.00 44.42           C  
ATOM    477  CB  ALA L  64      27.415  17.618  58.050  1.00 46.20           C  
ATOM    478  C   ALA L  64      28.563  17.901  55.910  1.00 43.54           C  
ATOM    479  O   ALA L  64      28.951  19.058  55.759  1.00 42.49           O  
ATOM    480  N   ARG L  65      29.298  16.845  55.536  1.00 45.09           N  
ATOM    481  CA  ARG L  65      30.644  16.962  55.055  1.00 44.83           C  
ATOM    482  CB  ARG L  65      31.186  15.627  54.523  1.00 45.10           C  
ATOM    483  CG  ARG L  65      30.974  14.455  55.482  1.00 47.93           C  
ATOM    484  CD  ARG L  65      31.681  13.173  55.043  1.00 47.54           C  
ATOM    485  NE  ARG L  65      31.403  12.971  53.593  1.00 47.65           N  
ATOM    486  CZ  ARG L  65      31.023  11.747  53.120  1.00 49.09           C  
ATOM    487  NH1 ARG L  65      30.787  10.719  53.985  1.00 50.49           N1+
ATOM    488  NH2 ARG L  65      30.886  11.552  51.776  1.00 48.86           N  
ATOM    489  C   ARG L  65      30.669  17.920  53.903  1.00 43.67           C  
ATOM    490  O   ARG L  65      31.671  18.606  53.696  1.00 43.59           O  
ATOM    491  N   PHE L  66      29.584  17.969  53.102  1.00 41.87           N  
ATOM    492  CA  PHE L  66      29.555  18.819  51.944  1.00 41.66           C  
ATOM    493  CB  PHE L  66      28.688  18.253  50.804  1.00 39.82           C  
ATOM    494  CG  PHE L  66      29.278  16.954  50.369  1.00 40.19           C  
ATOM    495  CD1 PHE L  66      28.981  15.792  51.045  1.00 40.05           C  
ATOM    496  CD2 PHE L  66      30.122  16.890  49.286  1.00 38.87           C  
ATOM    497  CE1 PHE L  66      29.519  14.590  50.650  1.00 39.18           C  
ATOM    498  CE2 PHE L  66      30.662  15.690  48.886  1.00 37.65           C  
ATOM    499  CZ  PHE L  66      30.362  14.536  49.568  1.00 38.08           C  
ATOM    500  C   PHE L  66      28.985  20.161  52.301  1.00 42.68           C  
ATOM    501  O   PHE L  66      28.074  20.272  53.119  1.00 45.04           O  
ATOM    502  N   SER L  67      29.532  21.231  51.682  1.00 43.11           N  
ATOM    503  CA  SER L  67      29.063  22.563  51.942  1.00 42.97           C  
ATOM    504  CB  SER L  67      29.736  23.172  53.182  1.00 43.15           C  
ATOM    505  OG  SER L  67      29.255  24.483  53.418  1.00 45.06           O  
ATOM    506  C   SER L  67      29.431  23.404  50.753  1.00 42.79           C  
ATOM    507  O   SER L  67      30.384  23.095  50.041  1.00 41.73           O  
ATOM    508  N   GLY L  68      28.687  24.505  50.501  1.00 44.00           N  
ATOM    509  CA  GLY L  68      29.001  25.334  49.370  1.00 44.58           C  
ATOM    510  C   GLY L  68      28.879  26.764  49.794  1.00 45.50           C  
ATOM    511  O   GLY L  68      28.148  27.086  50.729  1.00 46.84           O  
ATOM    512  N   SER L  69      29.602  27.671  49.103  1.00 46.72           N  
ATOM    513  CA  SER L  69      29.536  29.058  49.467  1.00 47.48           C  
ATOM    514  CB  SER L  69      30.560  29.459  50.543  1.00 47.34           C  
ATOM    515  OG  SER L  69      31.880  29.280  50.051  1.00 48.51           O  
ATOM    516  C   SER L  69      29.811  29.893  48.254  1.00 47.37           C  
ATOM    517  O   SER L  69      30.131  29.377  47.185  1.00 47.59           O  
ATOM    518  N   GLY L  70      29.690  31.230  48.402  1.00 48.62           N  
ATOM    519  CA  GLY L  70      29.956  32.122  47.306  1.00 49.55           C  
ATOM    520  C   GLY L  70      28.690  32.776  46.839  1.00 51.60           C  
ATOM    521  O   GLY L  70      27.582  32.424  47.245  1.00 52.83           O  
ATOM    522  N   SER L  71      28.855  33.804  45.982  1.00 52.46           N  
ATOM    523  CA  SER L  71      27.754  34.536  45.426  1.00 51.91           C  
ATOM    524  CB  SER L  71      27.168  35.582  46.390  1.00 52.69           C  
ATOM    525  OG  SER L  71      28.153  36.551  46.719  1.00 54.19           O  
ATOM    526  C   SER L  71      28.286  35.261  44.233  1.00 51.51           C  
ATOM    527  O   SER L  71      29.485  35.229  43.959  1.00 51.14           O  
ATOM    528  N   GLY L  72      27.402  35.927  43.469  1.00 52.69           N  
ATOM    529  CA  GLY L  72      27.886  36.656  42.336  1.00 51.60           C  
ATOM    530  C   GLY L  72      28.411  35.677  41.331  1.00 51.49           C  
ATOM    531  O   GLY L  72      27.685  34.806  40.860  1.00 51.67           O  
ATOM    532  N   THR L  73      29.659  35.908  40.878  1.00 52.21           N  
ATOM    533  CA  THR L  73      30.350  35.080  39.926  1.00 51.68           C  
ATOM    534  CB  THR L  73      31.412  35.838  39.185  1.00 52.48           C  
ATOM    535  OG1 THR L  73      32.409  36.296  40.087  1.00 51.96           O  
ATOM    536  CG2 THR L  73      30.752  37.033  38.478  1.00 51.39           C  
ATOM    537  C   THR L  73      31.007  33.854  40.508  1.00 51.89           C  
ATOM    538  O   THR L  73      31.026  32.803  39.867  1.00 52.40           O  
ATOM    539  N   ASP L  74      31.588  33.946  41.725  1.00 51.72           N  
ATOM    540  CA  ASP L  74      32.420  32.863  42.195  1.00 52.24           C  
ATOM    541  CB  ASP L  74      33.743  33.335  42.828  1.00 56.06           C  
ATOM    542  CG  ASP L  74      34.612  33.943  41.743  1.00 60.39           C  
ATOM    543  OD1 ASP L  74      34.172  33.927  40.564  1.00 62.54           O  
ATOM    544  OD2 ASP L  74      35.727  34.428  42.071  1.00 63.04           O1-
ATOM    545  C   ASP L  74      31.747  32.032  43.238  1.00 48.69           C  
ATOM    546  O   ASP L  74      31.087  32.548  44.137  1.00 48.13           O  
ATOM    547  N   PHE L  75      31.928  30.695  43.140  1.00 46.76           N  
ATOM    548  CA  PHE L  75      31.361  29.797  44.105  1.00 44.51           C  
ATOM    549  CB  PHE L  75      30.048  29.153  43.636  1.00 43.21           C  
ATOM    550  CG  PHE L  75      29.070  30.247  43.385  1.00 43.69           C  
ATOM    551  CD1 PHE L  75      29.060  30.898  42.174  1.00 42.65           C  
ATOM    552  CD2 PHE L  75      28.166  30.624  44.350  1.00 42.50           C  
ATOM    553  CE1 PHE L  75      28.164  31.910  41.925  1.00 43.98           C  
ATOM    554  CE2 PHE L  75      27.267  31.637  44.107  1.00 42.63           C  
ATOM    555  CZ  PHE L  75      27.264  32.282  42.893  1.00 42.86           C  
ATOM    556  C   PHE L  75      32.330  28.668  44.306  1.00 43.03           C  
ATOM    557  O   PHE L  75      33.245  28.482  43.506  1.00 43.33           O  
ATOM    558  N   SER L  76      32.165  27.889  45.401  1.00 41.13           N  
ATOM    559  CA  SER L  76      33.048  26.780  45.629  1.00 40.41           C  
ATOM    560  CB  SER L  76      34.323  27.172  46.393  1.00 41.02           C  
ATOM    561  OG  SER L  76      33.985  27.707  47.664  1.00 42.87           O  
ATOM    562  C   SER L  76      32.337  25.733  46.436  1.00 39.23           C  
ATOM    563  O   SER L  76      31.431  26.029  47.214  1.00 39.10           O  
ATOM    564  N   LEU L  77      32.749  24.460  46.256  1.00 37.96           N  
ATOM    565  CA  LEU L  77      32.168  23.354  46.964  1.00 37.17           C  
ATOM    566  CB  LEU L  77      31.800  22.201  46.006  1.00 36.50           C  
ATOM    567  CG  LEU L  77      30.956  21.051  46.597  1.00 36.12           C  
ATOM    568  CD1 LEU L  77      30.669  19.980  45.535  1.00 35.84           C  
ATOM    569  CD2 LEU L  77      31.587  20.439  47.849  1.00 35.75           C  
ATOM    570  C   LEU L  77      33.225  22.887  47.920  1.00 37.08           C  
ATOM    571  O   LEU L  77      34.399  22.812  47.561  1.00 37.02           O  
ATOM    572  N   ASN L  78      32.845  22.588  49.181  1.00 37.54           N  
ATOM    573  CA  ASN L  78      33.834  22.184  50.141  1.00 38.33           C  
ATOM    574  CB  ASN L  78      33.963  23.169  51.317  1.00 39.52           C  
ATOM    575  CG  ASN L  78      34.442  24.499  50.754  1.00 42.20           C  
ATOM    576  OD1 ASN L  78      33.639  25.348  50.372  1.00 50.99           O  
ATOM    577  ND2 ASN L  78      35.787  24.688  50.696  1.00 49.24           N  
ATOM    578  C   ASN L  78      33.443  20.865  50.733  1.00 39.01           C  
ATOM    579  O   ASN L  78      32.296  20.661  51.130  1.00 39.38           O  
ATOM    580  N   ILE L  79      34.407  19.923  50.800  1.00 39.53           N  
ATOM    581  CA  ILE L  79      34.146  18.638  51.381  1.00 41.10           C  
ATOM    582  CB  ILE L  79      34.329  17.516  50.401  1.00 39.53           C  
ATOM    583  CG1 ILE L  79      33.412  17.714  49.183  1.00 39.45           C  
ATOM    584  CG2 ILE L  79      34.084  16.189  51.137  1.00 39.10           C  
ATOM    585  CD1 ILE L  79      33.746  16.790  48.012  1.00 39.79           C  
ATOM    586  C   ILE L  79      35.156  18.438  52.466  1.00 43.66           C  
ATOM    587  O   ILE L  79      36.359  18.474  52.214  1.00 43.81           O  
ATOM    588  N   HIS L  80      34.691  18.243  53.716  1.00 45.78           N  
ATOM    589  CA  HIS L  80      35.610  18.006  54.793  1.00 47.19           C  
ATOM    590  ND1 HIS L  80      38.474  18.459  56.244  1.00 56.76           N  
ATOM    591  CG  HIS L  80      37.271  19.108  56.406  1.00 55.11           C  
ATOM    592  CB  HIS L  80      36.251  19.305  55.321  1.00 50.63           C  
ATOM    593  NE2 HIS L  80      38.406  19.152  58.354  1.00 59.00           N  
ATOM    594  CD2 HIS L  80      37.245  19.525  57.701  1.00 56.05           C  
ATOM    595  CE1 HIS L  80      39.114  18.514  57.441  1.00 57.85           C  
ATOM    596  C   HIS L  80      34.835  17.371  55.906  1.00 48.07           C  
ATOM    597  O   HIS L  80      33.814  17.906  56.335  1.00 47.84           O  
ATOM    598  N   PRO L  81      35.275  16.242  56.404  1.00 46.63           N  
ATOM    599  CA  PRO L  81      36.436  15.565  55.892  1.00 46.15           C  
ATOM    600  CD  PRO L  81      35.040  15.927  57.803  1.00 45.79           C  
ATOM    601  CB  PRO L  81      36.965  14.693  57.033  1.00 46.33           C  
ATOM    602  CG  PRO L  81      35.799  14.614  58.033  1.00 47.19           C  
ATOM    603  C   PRO L  81      36.115  14.783  54.656  1.00 45.57           C  
ATOM    604  O   PRO L  81      34.970  14.369  54.485  1.00 45.92           O  
ATOM    605  N   VAL L  82      37.122  14.562  53.789  1.00 44.80           N  
ATOM    606  CA  VAL L  82      36.931  13.802  52.587  1.00 44.74           C  
ATOM    607  CB  VAL L  82      38.015  14.040  51.574  1.00 44.59           C  
ATOM    608  CG1 VAL L  82      37.787  13.115  50.368  1.00 50.33           C  
ATOM    609  CG2 VAL L  82      38.030  15.535  51.217  1.00 50.76           C  
ATOM    610  C   VAL L  82      36.967  12.357  52.974  1.00 44.83           C  
ATOM    611  O   VAL L  82      37.783  11.952  53.800  1.00 43.42           O  
ATOM    612  N   GLU L  83      36.074  11.536  52.381  1.00 45.10           N  
ATOM    613  CA  GLU L  83      36.021  10.146  52.739  1.00 46.59           C  
ATOM    614  CB  GLU L  83      34.705   9.747  53.426  1.00 47.52           C  
ATOM    615  CG  GLU L  83      34.556  10.420  54.793  1.00 50.28           C  
ATOM    616  CD  GLU L  83      33.242   9.995  55.427  1.00 53.59           C  
ATOM    617  OE1 GLU L  83      32.619   9.024  54.921  1.00 54.55           O  
ATOM    618  OE2 GLU L  83      32.848  10.639  56.436  1.00 54.58           O1-
ATOM    619  C   GLU L  83      36.202   9.306  51.510  1.00 46.73           C  
ATOM    620  O   GLU L  83      36.270   9.809  50.392  1.00 45.69           O  
ATOM    621  N   GLU L  84      36.277   7.973  51.704  1.00 47.30           N  
ATOM    622  CA  GLU L  84      36.569   7.035  50.653  1.00 48.96           C  
ATOM    623  CB  GLU L  84      36.604   5.580  51.153  1.00 52.83           C  
ATOM    624  CG  GLU L  84      37.803   5.273  52.052  1.00 66.04           C  
ATOM    625  CD  GLU L  84      39.036   5.152  51.165  1.00 68.85           C  
ATOM    626  OE1 GLU L  84      38.913   4.565  50.057  1.00 70.57           O  
ATOM    627  OE2 GLU L  84      40.119   5.636  51.586  1.00 69.72           O1-
ATOM    628  C   GLU L  84      35.542   7.109  49.563  1.00 48.92           C  
ATOM    629  O   GLU L  84      35.881   7.015  48.384  1.00 49.85           O  
ATOM    630  N   ASP L  85      34.260   7.288  49.923  1.00 48.86           N  
ATOM    631  CA  ASP L  85      33.166   7.297  48.989  1.00 46.94           C  
ATOM    632  CB  ASP L  85      31.781   7.366  49.660  1.00 49.80           C  
ATOM    633  CG  ASP L  85      31.389   5.983  50.155  1.00 54.80           C  
ATOM    634  OD1 ASP L  85      31.628   4.992  49.414  1.00 56.33           O  
ATOM    635  OD2 ASP L  85      30.838   5.900  51.285  1.00 57.86           O1-
ATOM    636  C   ASP L  85      33.225   8.468  48.053  1.00 44.32           C  
ATOM    637  O   ASP L  85      32.611   8.430  46.988  1.00 45.03           O  
ATOM    638  N   ASP L  86      33.930   9.546  48.435  1.00 42.68           N  
ATOM    639  CA  ASP L  86      33.918  10.813  47.750  1.00 41.82           C  
ATOM    640  CB  ASP L  86      34.632  11.909  48.555  1.00 41.92           C  
ATOM    641  CG  ASP L  86      33.765  12.188  49.775  1.00 42.22           C  
ATOM    642  OD1 ASP L  86      32.538  11.918  49.697  1.00 42.48           O  
ATOM    643  OD2 ASP L  86      34.318  12.668  50.800  1.00 44.28           O1-
ATOM    644  C   ASP L  86      34.463  10.839  46.346  1.00 39.94           C  
ATOM    645  O   ASP L  86      34.003  11.669  45.563  1.00 40.68           O  
ATOM    646  N   PHE L  87      35.451   9.994  45.973  1.00 40.01           N  
ATOM    647  CA  PHE L  87      36.028  10.126  44.654  1.00 39.41           C  
ATOM    648  CB  PHE L  87      37.113   9.079  44.337  1.00 40.71           C  
ATOM    649  CG  PHE L  87      36.496   7.724  44.371  1.00 53.05           C  
ATOM    650  CD1 PHE L  87      36.303   7.076  45.568  1.00 44.44           C  
ATOM    651  CD2 PHE L  87      36.119   7.097  43.205  1.00  0.00           C  
ATOM    652  CE1 PHE L  87      35.737   5.824  45.604  1.00  0.00           C  
ATOM    653  CE2 PHE L  87      35.553   5.844  43.235  1.00  0.00           C  
ATOM    654  CZ  PHE L  87      35.360   5.206  44.436  1.00  0.00           C  
ATOM    655  C   PHE L  87      34.960  10.053  43.600  1.00 38.89           C  
ATOM    656  O   PHE L  87      34.178   9.104  43.543  1.00 38.41           O  
ATOM    657  N   ALA L  88      34.899  11.097  42.740  1.00 37.76           N  
ATOM    658  CA  ALA L  88      33.877  11.158  41.732  1.00 35.78           C  
ATOM    659  CB  ALA L  88      32.452  11.178  42.311  1.00 34.76           C  
ATOM    660  C   ALA L  88      34.052  12.419  40.938  1.00 35.16           C  
ATOM    661  O   ALA L  88      35.027  13.152  41.108  1.00 34.31           O  
ATOM    662  N   MET L  89      33.108  12.679  40.006  1.00 33.01           N  
ATOM    663  CA  MET L  89      33.141  13.871  39.205  1.00 33.22           C  
ATOM    664  CB  MET L  89      32.717  13.662  37.740  1.00 34.86           C  
ATOM    665  CG  MET L  89      33.769  12.956  36.884  1.00 40.36           C  
ATOM    666  SD  MET L  89      35.262  13.946  36.578  1.00 46.20           S  
ATOM    667  CE  MET L  89      34.463  15.103  35.429  1.00 44.62           C  
ATOM    668  C   MET L  89      32.174  14.842  39.805  1.00 32.85           C  
ATOM    669  O   MET L  89      31.080  14.466  40.219  1.00 31.91           O  
ATOM    670  N   TYR L  90      32.572  16.130  39.879  1.00 31.01           N  
ATOM    671  CA  TYR L  90      31.709  17.126  40.449  1.00 30.52           C  
ATOM    672  CB  TYR L  90      32.293  17.797  41.703  1.00 29.28           C  
ATOM    673  CG  TYR L  90      32.395  16.761  42.770  1.00 28.82           C  
ATOM    674  CD1 TYR L  90      33.478  15.913  42.824  1.00 27.90           C  
ATOM    675  CD2 TYR L  90      31.407  16.639  43.719  1.00 28.85           C  
ATOM    676  CE1 TYR L  90      33.573  14.958  43.809  1.00 28.37           C  
ATOM    677  CE2 TYR L  90      31.496  15.686  44.706  1.00 29.35           C  
ATOM    678  CZ  TYR L  90      32.579  14.844  44.753  1.00 29.01           C  
ATOM    679  OH  TYR L  90      32.667  13.868  45.768  1.00 29.77           O  
ATOM    680  C   TYR L  90      31.495  18.201  39.429  1.00 32.50           C  
ATOM    681  O   TYR L  90      32.435  18.639  38.767  1.00 33.20           O  
ATOM    682  N   PHE L  91      30.231  18.654  39.278  1.00 32.29           N  
ATOM    683  CA  PHE L  91      29.927  19.659  38.298  1.00 32.64           C  
ATOM    684  CB  PHE L  91      28.990  19.173  37.173  1.00 31.93           C  
ATOM    685  CG  PHE L  91      29.640  18.099  36.362  1.00 31.44           C  
ATOM    686  CD1 PHE L  91      29.544  16.780  36.741  1.00 30.04           C  
ATOM    687  CD2 PHE L  91      30.334  18.405  35.213  1.00 31.63           C  
ATOM    688  CE1 PHE L  91      30.133  15.787  35.993  1.00 28.93           C  
ATOM    689  CE2 PHE L  91      30.927  17.417  34.461  1.00 30.32           C  
ATOM    690  CZ  PHE L  91      30.828  16.104  34.850  1.00 29.90           C  
ATOM    691  C   PHE L  91      29.186  20.775  38.966  1.00 34.42           C  
ATOM    692  O   PHE L  91      28.458  20.568  39.935  1.00 34.92           O  
ATOM    693  N   CYS L  92      29.376  22.008  38.454  1.00 34.87           N  
ATOM    694  CA  CYS L  92      28.641  23.138  38.942  1.00 35.28           C  
ATOM    695  CB  CYS L  92      29.506  24.392  39.242  1.00 36.49           C  
ATOM    696  SG  CYS L  92      30.521  24.963  37.842  1.00 41.05           S  
ATOM    697  C   CYS L  92      27.655  23.462  37.864  1.00 34.96           C  
ATOM    698  O   CYS L  92      27.919  23.221  36.688  1.00 33.97           O  
ATOM    699  N   GLN L  93      26.465  23.972  38.236  1.00 35.86           N  
ATOM    700  CA  GLN L  93      25.457  24.258  37.255  1.00 35.26           C  
ATOM    701  CB  GLN L  93      24.293  23.265  37.267  1.00 36.04           C  
ATOM    702  CG  GLN L  93      23.229  23.642  36.243  1.00 34.77           C  
ATOM    703  CD  GLN L  93      21.917  23.010  36.666  1.00 35.25           C  
ATOM    704  OE1 GLN L  93      21.707  22.690  37.835  1.00 35.62           O  
ATOM    705  NE2 GLN L  93      21.001  22.851  35.680  1.00 35.54           N  
ATOM    706  C   GLN L  93      24.816  25.575  37.582  1.00 36.96           C  
ATOM    707  O   GLN L  93      24.693  25.948  38.747  1.00 37.79           O  
ATOM    708  N   GLN L  94      24.357  26.297  36.537  1.00 37.54           N  
ATOM    709  CA  GLN L  94      23.740  27.587  36.683  1.00 37.89           C  
ATOM    710  CB  GLN L  94      24.563  28.654  35.938  1.00 35.63           C  
ATOM    711  CG  GLN L  94      23.879  29.998  35.731  1.00 35.69           C  
ATOM    712  CD  GLN L  94      23.203  29.925  34.370  1.00 36.06           C  
ATOM    713  OE1 GLN L  94      21.981  29.968  34.261  1.00 37.37           O  
ATOM    714  NE2 GLN L  94      24.021  29.797  33.292  1.00 33.16           N  
ATOM    715  C   GLN L  94      22.338  27.531  36.126  1.00 38.66           C  
ATOM    716  O   GLN L  94      22.122  27.050  35.016  1.00 38.94           O  
ATOM    717  N   SER L  95      21.353  27.864  36.993  1.00 34.88           N  
ATOM    718  CA  SER L  95      19.939  27.874  36.713  1.00 37.94           C  
ATOM    719  CB  SER L  95      19.111  27.424  37.922  1.00 35.62           C  
ATOM    720  OG  SER L  95      19.496  26.126  38.346  1.00 15.10           O  
ATOM    721  C   SER L  95      19.417  29.232  36.334  1.00 39.80           C  
ATOM    722  O   SER L  95      18.242  29.364  35.999  1.00 38.08           O  
ATOM    723  N   THR L  96      20.233  30.294  36.418  1.00 40.30           N  
ATOM    724  CA  THR L  96      19.667  31.605  36.256  1.00 42.91           C  
ATOM    725  CB  THR L  96      20.642  32.712  36.540  1.00 41.14           C  
ATOM    726  OG1 THR L  96      19.969  33.963  36.542  1.00  0.00           O  
ATOM    727  CG2 THR L  96      21.752  32.695  35.475  1.00  0.00           C  
ATOM    728  C   THR L  96      19.100  31.821  34.889  1.00 45.11           C  
ATOM    729  O   THR L  96      17.986  32.326  34.759  1.00 45.00           O  
ATOM    730  N   LYS L  97      19.831  31.446  33.826  1.00 45.24           N  
ATOM    731  CA  LYS L  97      19.294  31.742  32.534  1.00 44.34           C  
ATOM    732  CB  LYS L  97      19.946  32.959  31.862  1.00 48.30           C  
ATOM    733  CG  LYS L  97      19.451  34.280  32.453  1.00 52.88           C  
ATOM    734  CD  LYS L  97      17.949  34.488  32.246  1.00 56.74           C  
ATOM    735  CE  LYS L  97      17.411  35.785  32.852  1.00  0.00           C  
ATOM    736  NZ  LYS L  97      17.931  36.952  32.106  1.00  0.00           N1+
ATOM    737  C   LYS L  97      19.448  30.577  31.617  1.00 44.48           C  
ATOM    738  O   LYS L  97      20.204  29.646  31.883  1.00 45.23           O  
ATOM    739  N   VAL L  98      18.674  30.605  30.511  1.00 43.28           N  
ATOM    740  CA  VAL L  98      18.730  29.592  29.503  1.00 44.82           C  
ATOM    741  CB  VAL L  98      17.442  29.463  28.733  1.00 45.43           C  
ATOM    742  CG1 VAL L  98      17.621  28.470  27.570  1.00 44.74           C  
ATOM    743  CG2 VAL L  98      16.337  29.066  29.723  1.00 45.62           C  
ATOM    744  C   VAL L  98      19.794  30.007  28.540  1.00 43.28           C  
ATOM    745  O   VAL L  98      19.966  31.192  28.259  1.00 45.82           O  
ATOM    746  N   PRO L  99      20.537  29.061  28.041  1.00 43.38           N  
ATOM    747  CA  PRO L  99      20.365  27.693  28.442  1.00 41.42           C  
ATOM    748  CD  PRO L  99      21.045  29.166  26.683  1.00 43.87           C  
ATOM    749  CB  PRO L  99      20.915  26.837  27.299  1.00 42.44           C  
ATOM    750  CG  PRO L  99      21.732  27.815  26.440  1.00 44.13           C  
ATOM    751  C   PRO L  99      21.032  27.439  29.749  1.00 41.66           C  
ATOM    752  O   PRO L  99      21.913  28.207  30.135  1.00 42.73           O  
ATOM    753  N   TRP L 100      20.617  26.375  30.453  1.00 41.01           N  
ATOM    754  CA  TRP L 100      21.258  26.077  31.690  1.00 38.87           C  
ATOM    755  CB  TRP L 100      20.364  25.250  32.622  1.00 39.66           C  
ATOM    756  CG  TRP L 100      19.215  26.094  33.122  1.00 39.56           C  
ATOM    757  CD2 TRP L 100      17.858  25.651  33.219  1.00 38.70           C  
ATOM    758  CD1 TRP L 100      19.218  27.406  33.500  1.00 38.32           C  
ATOM    759  NE1 TRP L 100      17.947  27.803  33.840  1.00 38.31           N  
ATOM    760  CE2 TRP L 100      17.097  26.733  33.664  1.00 38.71           C  
ATOM    761  CE3 TRP L 100      17.284  24.441  32.952  1.00 37.23           C  
ATOM    762  CZ2 TRP L 100      15.750  26.623  33.849  1.00 36.12           C  
ATOM    763  CZ3 TRP L 100      15.926  24.333  33.143  1.00 37.73           C  
ATOM    764  CH2 TRP L 100      15.173  25.402  33.581  1.00 35.68           C  
ATOM    765  C   TRP L 100      22.525  25.376  31.353  1.00 37.70           C  
ATOM    766  O   TRP L 100      22.550  24.436  30.558  1.00 37.91           O  
ATOM    767  N   THR L 101      23.625  25.849  31.959  1.00 40.27           N  
ATOM    768  CA  THR L 101      24.922  25.331  31.631  1.00 39.35           C  
ATOM    769  CB  THR L 101      25.857  26.391  31.122  1.00 39.58           C  
ATOM    770  OG1 THR L 101      26.034  27.399  32.106  1.00 40.43           O  
ATOM    771  CG2 THR L 101      25.267  27.000  29.837  1.00 39.66           C  
ATOM    772  C   THR L 101      25.573  24.693  32.821  1.00 37.96           C  
ATOM    773  O   THR L 101      25.304  25.035  33.971  1.00 36.68           O  
ATOM    774  N   PHE L 102      26.474  23.725  32.542  1.00 36.72           N  
ATOM    775  CA  PHE L 102      27.180  23.005  33.564  1.00 36.22           C  
ATOM    776  CB  PHE L 102      27.065  21.470  33.426  1.00 34.44           C  
ATOM    777  CG  PHE L 102      25.657  21.025  33.659  1.00 34.15           C  
ATOM    778  CD1 PHE L 102      24.718  21.081  32.652  1.00 35.03           C  
ATOM    779  CD2 PHE L 102      25.276  20.527  34.884  1.00 33.45           C  
ATOM    780  CE1 PHE L 102      23.423  20.664  32.868  1.00 33.14           C  
ATOM    781  CE2 PHE L 102      23.983  20.108  35.105  1.00 33.15           C  
ATOM    782  CZ  PHE L 102      23.052  20.176  34.097  1.00 34.42           C  
ATOM    783  C   PHE L 102      28.640  23.318  33.421  1.00 36.94           C  
ATOM    784  O   PHE L 102      29.115  23.679  32.345  1.00 36.86           O  
ATOM    785  N   GLY L 103      29.400  23.191  34.526  1.00 37.02           N  
ATOM    786  CA  GLY L 103      30.810  23.449  34.478  1.00 36.16           C  
ATOM    787  C   GLY L 103      31.432  22.272  33.795  1.00 35.14           C  
ATOM    788  O   GLY L 103      30.769  21.269  33.540  1.00 34.56           O  
ATOM    789  N   GLY L 104      32.739  22.373  33.493  1.00 35.78           N  
ATOM    790  CA  GLY L 104      33.466  21.348  32.798  1.00 34.77           C  
ATOM    791  C   GLY L 104      33.478  20.096  33.617  1.00 36.68           C  
ATOM    792  O   GLY L 104      33.495  18.992  33.074  1.00 36.01           O  
ATOM    793  N   GLY L 105      33.521  20.236  34.953  1.00 35.91           N  
ATOM    794  CA  GLY L 105      33.539  19.079  35.798  1.00 36.63           C  
ATOM    795  C   GLY L 105      34.925  18.920  36.328  1.00 37.62           C  
ATOM    796  O   GLY L 105      35.905  19.229  35.653  1.00 37.06           O  
ATOM    797  N   THR L 106      35.029  18.432  37.579  1.00 37.53           N  
ATOM    798  CA  THR L 106      36.315  18.238  38.181  1.00 37.59           C  
ATOM    799  CB  THR L 106      36.605  19.249  39.253  1.00 37.81           C  
ATOM    800  OG1 THR L 106      37.914  19.061  39.767  1.00 40.10           O  
ATOM    801  CG2 THR L 106      35.561  19.113  40.370  1.00 36.74           C  
ATOM    802  C   THR L 106      36.341  16.873  38.796  1.00 37.69           C  
ATOM    803  O   THR L 106      35.406  16.471  39.487  1.00 37.26           O  
ATOM    804  N   LYS L 107      37.434  16.118  38.567  1.00 37.82           N  
ATOM    805  CA  LYS L 107      37.481  14.788  39.100  1.00 38.90           C  
ATOM    806  CB  LYS L 107      38.121  13.750  38.161  1.00 42.00           C  
ATOM    807  CG  LYS L 107      37.844  12.313  38.606  1.00 46.23           C  
ATOM    808  CD  LYS L 107      38.124  11.255  37.539  1.00 49.30           C  
ATOM    809  CE  LYS L 107      37.754   9.841  37.993  1.00 53.13           C  
ATOM    810  NZ  LYS L 107      38.050   8.868  36.921  1.00 53.94           N1+
ATOM    811  C   LYS L 107      38.258  14.801  40.375  1.00 38.58           C  
ATOM    812  O   LYS L 107      39.373  15.316  40.447  1.00 39.32           O  
ATOM    813  N   LEU L 108      37.656  14.215  41.426  1.00 38.08           N  
ATOM    814  CA  LEU L 108      38.243  14.168  42.732  1.00 38.16           C  
ATOM    815  CB  LEU L 108      37.199  14.414  43.837  1.00 36.70           C  
ATOM    816  CG  LEU L 108      37.755  14.344  45.269  1.00 36.02           C  
ATOM    817  CD1 LEU L 108      38.782  15.453  45.528  1.00 34.92           C  
ATOM    818  CD2 LEU L 108      36.619  14.335  46.304  1.00 35.59           C  
ATOM    819  C   LEU L 108      38.780  12.793  42.947  1.00 37.89           C  
ATOM    820  O   LEU L 108      38.055  11.808  42.825  1.00 38.05           O  
ATOM    821  N   GLU L 109      40.081  12.694  43.281  1.00 39.46           N  
ATOM    822  CA  GLU L 109      40.658  11.405  43.517  1.00 41.16           C  
ATOM    823  CB  GLU L 109      41.829  11.085  42.576  1.00 43.03           C  
ATOM    824  CG  GLU L 109      41.406  10.930  41.115  1.00 48.23           C  
ATOM    825  CD  GLU L 109      42.657  10.670  40.289  1.00 51.33           C  
ATOM    826  OE1 GLU L 109      43.753  11.116  40.721  1.00 52.39           O  
ATOM    827  OE2 GLU L 109      42.532  10.023  39.216  1.00 52.15           O1-
ATOM    828  C   GLU L 109      41.201  11.397  44.910  1.00 39.91           C  
ATOM    829  O   GLU L 109      41.674  12.416  45.412  1.00 39.69           O  
ATOM    830  N   ILE L 110      41.128  10.230  45.580  1.00 39.31           N  
ATOM    831  CA  ILE L 110      41.650  10.102  46.910  1.00 39.60           C  
ATOM    832  CB  ILE L 110      41.076   8.950  47.687  1.00 39.60           C  
ATOM    833  CG1 ILE L 110      39.572   9.157  47.924  1.00 40.05           C  
ATOM    834  CG2 ILE L 110      41.884   8.805  48.988  1.00 38.44           C  
ATOM    835  CD1 ILE L 110      39.254  10.401  48.753  1.00 41.13           C  
ATOM    836  C   ILE L 110      43.110   9.852  46.759  1.00 40.01           C  
ATOM    837  O   ILE L 110      43.532   9.071  45.908  1.00 40.14           O  
ATOM    838  N   LYS L 111      43.927  10.548  47.568  1.00 40.67           N  
ATOM    839  CA  LYS L 111      45.341  10.377  47.452  1.00 40.71           C  
ATOM    840  CB  LYS L 111      46.112  11.695  47.624  1.00 41.65           C  
ATOM    841  CG  LYS L 111      47.570  11.628  47.176  1.00 43.18           C  
ATOM    842  CD  LYS L 111      48.187  13.015  46.983  1.00 43.84           C  
ATOM    843  CE  LYS L 111      49.596  12.989  46.392  1.00 45.37           C  
ATOM    844  NZ  LYS L 111      50.050  14.372  46.120  1.00 45.13           N1+
ATOM    845  C   LYS L 111      45.796   9.422  48.548  1.00 40.77           C  
ATOM    846  O   LYS L 111      45.017   9.203  49.513  1.00 42.20           O  
ATOM    847  OXT LYS L 111      46.936   8.897  48.433  1.00  0.00           O1-
TER     848      LYS L 111 
ATOM    849  N   VAL H 112      10.796   8.720  45.205  1.00 55.14           N1+
ATOM    850  CA  VAL H 112      10.622   9.222  43.824  1.00 53.55           C  
ATOM    851  CB  VAL H 112      10.989  10.675  43.748  1.00 54.10           C  
ATOM    852  CG1 VAL H 112      10.914  11.124  42.281  1.00 55.01           C  
ATOM    853  CG2 VAL H 112      10.068  11.464  44.696  1.00 54.59           C  
ATOM    854  C   VAL H 112      11.497   8.464  42.887  1.00 52.07           C  
ATOM    855  O   VAL H 112      12.685   8.280  43.148  1.00 50.86           O  
ATOM    856  N   LYS H 113      10.920   7.979  41.771  1.00 49.93           N  
ATOM    857  CA  LYS H 113      11.736   7.234  40.864  1.00 49.33           C  
ATOM    858  CB  LYS H 113      11.532   5.712  40.965  1.00 50.62           C  
ATOM    859  CG  LYS H 113      11.908   5.140  42.334  1.00 54.12           C  
ATOM    860  CD  LYS H 113      13.370   5.363  42.730  1.00 50.49           C  
ATOM    861  CE  LYS H 113      14.342   4.378  42.076  1.00  0.00           C  
ATOM    862  NZ  LYS H 113      15.726   4.666  42.515  1.00  0.00           N1+
ATOM    863  C   LYS H 113      11.416   7.639  39.461  1.00 47.89           C  
ATOM    864  O   LYS H 113      10.271   7.941  39.123  1.00 48.26           O  
ATOM    865  N   LEU H 114      12.460   7.679  38.613  1.00 44.71           N  
ATOM    866  CA  LEU H 114      12.309   7.987  37.223  1.00 42.40           C  
ATOM    867  CB  LEU H 114      12.995   9.304  36.818  1.00 40.81           C  
ATOM    868  CG  LEU H 114      12.414  10.544  37.524  1.00 41.50           C  
ATOM    869  CD1 LEU H 114      13.130  11.829  37.080  1.00 41.33           C  
ATOM    870  CD2 LEU H 114      10.890  10.626  37.345  1.00 39.59           C  
ATOM    871  C   LEU H 114      13.006   6.892  36.477  1.00 41.94           C  
ATOM    872  O   LEU H 114      14.195   6.656  36.686  1.00 40.69           O  
ATOM    873  N   VAL H 115      12.281   6.186  35.586  1.00 41.79           N  
ATOM    874  CA  VAL H 115      12.909   5.124  34.857  1.00 41.48           C  
ATOM    875  CB  VAL H 115      12.245   3.792  35.056  1.00 41.71           C  
ATOM    876  CG1 VAL H 115      12.961   2.749  34.182  1.00 41.00           C  
ATOM    877  CG2 VAL H 115      12.256   3.461  36.558  1.00 41.20           C  
ATOM    878  C   VAL H 115      12.811   5.458  33.406  1.00 41.29           C  
ATOM    879  O   VAL H 115      11.731   5.718  32.881  1.00 42.24           O  
ATOM    880  N   GLU H 116      13.959   5.439  32.709  1.00 40.70           N  
ATOM    881  CA  GLU H 116      13.973   5.811  31.327  1.00 39.65           C  
ATOM    882  CB  GLU H 116      15.168   6.707  30.985  1.00 38.05           C  
ATOM    883  CG  GLU H 116      15.131   8.017  31.768  1.00 36.25           C  
ATOM    884  CD  GLU H 116      16.444   8.735  31.534  1.00 37.07           C  
ATOM    885  OE1 GLU H 116      16.749   9.012  30.345  1.00 34.79           O  
ATOM    886  OE2 GLU H 116      17.159   9.012  32.534  1.00 37.40           O1-
ATOM    887  C   GLU H 116      14.072   4.573  30.497  1.00 40.37           C  
ATOM    888  O   GLU H 116      14.411   3.496  30.988  1.00 39.51           O  
ATOM    889  N   SER H 117      13.721   4.703  29.203  1.00 40.69           N  
ATOM    890  CA  SER H 117      13.815   3.590  28.306  1.00 40.27           C  
ATOM    891  CB  SER H 117      12.672   2.576  28.476  1.00 41.70           C  
ATOM    892  OG  SER H 117      11.429   3.189  28.164  1.00 41.57           O  
ATOM    893  C   SER H 117      13.723   4.124  26.911  1.00 40.78           C  
ATOM    894  O   SER H 117      13.399   5.292  26.702  1.00 40.09           O  
ATOM    895  N   GLY H 118      14.005   3.261  25.911  1.00 40.97           N  
ATOM    896  CA  GLY H 118      13.872   3.660  24.538  1.00 40.74           C  
ATOM    897  C   GLY H 118      15.200   3.951  23.900  1.00 42.93           C  
ATOM    898  O   GLY H 118      15.248   4.269  22.713  1.00 43.43           O  
ATOM    899  N   GLY H 119      16.319   3.846  24.639  1.00 42.80           N  
ATOM    900  CA  GLY H 119      17.585   4.156  24.028  1.00 41.89           C  
ATOM    901  C   GLY H 119      17.982   3.041  23.113  1.00 42.34           C  
ATOM    902  O   GLY H 119      17.452   1.934  23.194  1.00 41.96           O  
ATOM    903  N   GLY H 120      18.949   3.317  22.208  1.00 41.85           N  
ATOM    904  CA  GLY H 120      19.383   2.296  21.297  1.00 40.87           C  
ATOM    905  C   GLY H 120      20.215   2.914  20.213  1.00 39.26           C  
ATOM    906  O   GLY H 120      20.570   4.091  20.267  1.00 39.45           O  
ATOM    907  N   VAL H 121      20.546   2.104  19.186  1.00 39.07           N  
ATOM    908  CA  VAL H 121      21.363   2.568  18.102  1.00 40.53           C  
ATOM    909  CB  VAL H 121      22.257   1.503  17.536  1.00 40.78           C  
ATOM    910  CG1 VAL H 121      23.232   1.050  18.636  1.00  0.00           C  
ATOM    911  CG2 VAL H 121      21.378   0.374  16.971  1.00  0.00           C  
ATOM    912  C   VAL H 121      20.463   3.025  17.000  1.00 39.62           C  
ATOM    913  O   VAL H 121      19.455   2.386  16.700  1.00 39.31           O  
ATOM    914  N   VAL H 122      20.800   4.176  16.382  1.00 40.03           N  
ATOM    915  CA  VAL H 122      19.998   4.679  15.306  1.00 41.13           C  
ATOM    916  CB  VAL H 122      19.093   5.802  15.725  1.00 40.51           C  
ATOM    917  CG1 VAL H 122      18.296   6.286  14.502  1.00 39.86           C  
ATOM    918  CG2 VAL H 122      18.215   5.306  16.886  1.00 40.70           C  
ATOM    919  C   VAL H 122      20.923   5.204  14.254  1.00 41.66           C  
ATOM    920  O   VAL H 122      21.998   5.722  14.551  1.00 40.18           O  
ATOM    921  N   GLN H 123      20.520   5.076  12.975  1.00 43.01           N  
ATOM    922  CA  GLN H 123      21.353   5.542  11.906  1.00 44.97           C  
ATOM    923  CB  GLN H 123      21.037   4.899  10.546  1.00 46.91           C  
ATOM    924  CG  GLN H 123      21.399   3.411  10.531  1.00 50.87           C  
ATOM    925  CD  GLN H 123      21.065   2.839   9.165  1.00 53.49           C  
ATOM    926  OE1 GLN H 123      21.350   1.676   8.880  1.00 44.35           O  
ATOM    927  NE2 GLN H 123      20.444   3.677   8.293  1.00 44.70           N  
ATOM    928  C   GLN H 123      21.198   7.023  11.818  1.00 44.25           C  
ATOM    929  O   GLN H 123      20.232   7.602  12.312  1.00 43.37           O  
ATOM    930  N   PRO H 124      22.155   7.655  11.206  1.00 43.62           N  
ATOM    931  CA  PRO H 124      22.136   9.083  11.120  1.00 43.62           C  
ATOM    932  CD  PRO H 124      23.494   7.104  11.082  1.00 42.92           C  
ATOM    933  CB  PRO H 124      23.469   9.468  10.486  1.00 42.23           C  
ATOM    934  CG  PRO H 124      24.414   8.326  10.911  1.00 43.48           C  
ATOM    935  C   PRO H 124      20.937   9.533  10.353  1.00 43.92           C  
ATOM    936  O   PRO H 124      20.609   8.914   9.344  1.00 43.54           O  
ATOM    937  N   GLY H 125      20.269  10.606  10.820  1.00 43.00           N  
ATOM    938  CA  GLY H 125      19.124  11.117  10.129  1.00 41.53           C  
ATOM    939  C   GLY H 125      17.909  10.376  10.593  1.00 41.74           C  
ATOM    940  O   GLY H 125      16.794  10.674  10.166  1.00 42.08           O  
ATOM    941  N   GLY H 126      18.087   9.395  11.499  1.00 41.28           N  
ATOM    942  CA  GLY H 126      16.967   8.619  11.949  1.00 40.15           C  
ATOM    943  C   GLY H 126      16.305   9.347  13.073  1.00 39.32           C  
ATOM    944  O   GLY H 126      16.673  10.474  13.403  1.00 38.39           O  
ATOM    945  N   SER H 127      15.285   8.709  13.686  1.00 39.93           N  
ATOM    946  CA  SER H 127      14.589   9.331  14.776  1.00 40.96           C  
ATOM    947  CB  SER H 127      13.181   9.825  14.402  1.00 42.17           C  
ATOM    948  OG  SER H 127      13.256  10.822  13.394  1.00 44.78           O  
ATOM    949  C   SER H 127      14.404   8.308  15.853  1.00 40.78           C  
ATOM    950  O   SER H 127      14.454   7.105  15.596  1.00 40.16           O  
ATOM    951  N   ARG H 128      14.230   8.762  17.115  1.00 40.94           N  
ATOM    952  CA  ARG H 128      13.935   7.804  18.138  1.00 40.78           C  
ATOM    953  CB  ARG H 128      15.150   7.046  18.693  1.00 42.22           C  
ATOM    954  CG  ARG H 128      14.685   5.706  19.258  1.00 43.62           C  
ATOM    955  CD  ARG H 128      15.757   4.625  19.350  1.00 37.19           C  
ATOM    956  NE  ARG H 128      15.017   3.333  19.276  1.00 37.03           N  
ATOM    957  CZ  ARG H 128      15.470   2.224  19.926  1.00 37.85           C  
ATOM    958  NH1 ARG H 128      16.584   2.304  20.706  1.00 39.40           N1+
ATOM    959  NH2 ARG H 128      14.803   1.041  19.803  1.00 37.81           N  
ATOM    960  C   ARG H 128      13.217   8.496  19.253  1.00 40.04           C  
ATOM    961  O   ARG H 128      13.399   9.692  19.480  1.00 40.27           O  
ATOM    962  N   LYS H 129      12.359   7.748  19.978  1.00 39.98           N  
ATOM    963  CA  LYS H 129      11.585   8.346  21.029  1.00 39.50           C  
ATOM    964  CB  LYS H 129      10.076   8.077  20.877  1.00 41.65           C  
ATOM    965  CG  LYS H 129       9.181   8.948  21.760  1.00 45.08           C  
ATOM    966  CD  LYS H 129       7.720   8.937  21.303  1.00 48.36           C  
ATOM    967  CE  LYS H 129       6.795   9.847  22.112  1.00 49.78           C  
ATOM    968  NZ  LYS H 129       5.461   9.906  21.471  1.00 50.96           N1+
ATOM    969  C   LYS H 129      12.028   7.769  22.338  1.00 38.73           C  
ATOM    970  O   LYS H 129      12.131   6.554  22.496  1.00 38.36           O  
ATOM    971  N   LEU H 130      12.309   8.649  23.318  1.00 36.93           N  
ATOM    972  CA  LEU H 130      12.731   8.215  24.619  1.00 36.27           C  
ATOM    973  CB  LEU H 130      13.946   8.988  25.165  1.00 35.46           C  
ATOM    974  CG  LEU H 130      15.236   8.792  24.347  1.00 35.29           C  
ATOM    975  CD1 LEU H 130      16.399   9.592  24.953  1.00 34.29           C  
ATOM    976  CD2 LEU H 130      15.572   7.302  24.175  1.00 33.48           C  
ATOM    977  C   LEU H 130      11.602   8.471  25.567  1.00 36.77           C  
ATOM    978  O   LEU H 130      10.877   9.456  25.430  1.00 35.81           O  
ATOM    979  N   SER H 131      11.420   7.568  26.556  1.00 36.85           N  
ATOM    980  CA  SER H 131      10.357   7.710  27.513  1.00 37.37           C  
ATOM    981  CB  SER H 131       9.367   6.531  27.525  1.00 38.24           C  
ATOM    982  OG  SER H 131       8.683   6.430  26.287  1.00 40.75           O  
ATOM    983  C   SER H 131      10.958   7.716  28.884  1.00 37.14           C  
ATOM    984  O   SER H 131      12.011   7.123  29.115  1.00 37.37           O  
ATOM    985  N   CYS H 132      10.295   8.410  29.833  1.00 37.23           N  
ATOM    986  CA  CYS H 132      10.735   8.456  31.200  1.00 38.00           C  
ATOM    987  CB  CYS H 132      11.368   9.826  31.568  1.00 37.81           C  
ATOM    988  SG  CYS H 132      11.883  10.005  33.307  1.00 42.54           S  
ATOM    989  C   CYS H 132       9.514   8.225  32.048  1.00 37.42           C  
ATOM    990  O   CYS H 132       8.569   9.013  32.020  1.00 37.46           O  
ATOM    991  N   ALA H 133       9.500   7.128  32.837  1.00 36.74           N  
ATOM    992  CA  ALA H 133       8.340   6.816  33.630  1.00 37.90           C  
ATOM    993  CB  ALA H 133       8.060   5.308  33.742  1.00 36.98           C  
ATOM    994  C   ALA H 133       8.560   7.332  35.018  1.00 38.40           C  
ATOM    995  O   ALA H 133       9.566   7.028  35.656  1.00 39.35           O  
ATOM    996  N   ALA H 134       7.594   8.115  35.536  1.00 38.47           N  
ATOM    997  CA  ALA H 134       7.763   8.707  36.831  1.00 40.34           C  
ATOM    998  CB  ALA H 134       7.492  10.222  36.849  1.00 38.49           C  
ATOM    999  C   ALA H 134       6.816   8.083  37.804  1.00 41.48           C  
ATOM   1000  O   ALA H 134       5.712   7.677  37.449  1.00 41.77           O  
ATOM   1001  N   SER H 135       7.263   7.966  39.073  1.00 42.35           N  
ATOM   1002  CA  SER H 135       6.430   7.425  40.105  1.00 42.53           C  
ATOM   1003  CB  SER H 135       6.510   5.893  40.207  1.00 42.74           C  
ATOM   1004  OG  SER H 135       7.829   5.499  40.554  1.00 45.51           O  
ATOM   1005  C   SER H 135       6.906   7.984  41.413  1.00 43.03           C  
ATOM   1006  O   SER H 135       8.063   8.381  41.549  1.00 44.06           O  
ATOM   1007  N   GLY H 136       6.045   7.918  42.451  1.00 45.25           N  
ATOM   1008  CA  GLY H 136       6.470   8.237  43.787  1.00 43.26           C  
ATOM   1009  C   GLY H 136       6.160   9.656  44.130  1.00 45.86           C  
ATOM   1010  O   GLY H 136       6.287  10.051  45.288  1.00 47.95           O  
ATOM   1011  N   PHE H 137       5.756  10.471  43.143  1.00 43.58           N  
ATOM   1012  CA  PHE H 137       5.442  11.831  43.465  1.00 41.24           C  
ATOM   1013  CB  PHE H 137       6.656  12.782  43.388  1.00 40.58           C  
ATOM   1014  CG  PHE H 137       7.208  12.826  42.001  1.00 39.85           C  
ATOM   1015  CD1 PHE H 137       8.156  11.917  41.594  1.00 39.96           C  
ATOM   1016  CD2 PHE H 137       6.786  13.776  41.103  1.00 39.27           C  
ATOM   1017  CE1 PHE H 137       8.673  11.954  40.319  1.00 39.50           C  
ATOM   1018  CE2 PHE H 137       7.300  13.817  39.827  1.00 37.07           C  
ATOM   1019  CZ  PHE H 137       8.243  12.904  39.426  1.00 36.70           C  
ATOM   1020  C   PHE H 137       4.389  12.292  42.513  1.00 42.69           C  
ATOM   1021  O   PHE H 137       4.112  11.629  41.514  1.00 41.50           O  
ATOM   1022  N   THR H 138       3.736  13.434  42.818  1.00 42.24           N  
ATOM   1023  CA  THR H 138       2.729  13.904  41.916  1.00 44.43           C  
ATOM   1024  CB  THR H 138       1.732  14.854  42.536  1.00 47.78           C  
ATOM   1025  OG1 THR H 138       0.685  15.125  41.619  1.00 47.45           O  
ATOM   1026  CG2 THR H 138       2.415  16.157  42.980  1.00 44.54           C  
ATOM   1027  C   THR H 138       3.444  14.536  40.757  1.00 44.61           C  
ATOM   1028  O   THR H 138       4.016  15.621  40.842  1.00 45.80           O  
ATOM   1029  N   PHE H 139       3.397  13.839  39.610  1.00 42.80           N  
ATOM   1030  CA  PHE H 139       4.110  14.182  38.413  1.00 39.69           C  
ATOM   1031  CB  PHE H 139       3.923  13.087  37.343  1.00 38.01           C  
ATOM   1032  CG  PHE H 139       4.666  13.411  36.091  1.00 37.61           C  
ATOM   1033  CD1 PHE H 139       6.040  13.367  36.064  1.00 37.61           C  
ATOM   1034  CD2 PHE H 139       3.987  13.705  34.930  1.00 37.06           C  
ATOM   1035  CE1 PHE H 139       6.731  13.647  34.907  1.00 35.83           C  
ATOM   1036  CE2 PHE H 139       4.669  13.985  33.772  1.00 36.34           C  
ATOM   1037  CZ  PHE H 139       6.044  13.962  33.759  1.00 34.68           C  
ATOM   1038  C   PHE H 139       3.632  15.501  37.882  1.00 38.59           C  
ATOM   1039  O   PHE H 139       4.435  16.318  37.433  1.00 37.75           O  
ATOM   1040  N   SER H 140       2.312  15.748  37.942  1.00 38.13           N  
ATOM   1041  CA  SER H 140       1.727  16.935  37.381  1.00 39.13           C  
ATOM   1042  CB  SER H 140       0.193  16.938  37.478  1.00 41.34           C  
ATOM   1043  OG  SER H 140      -0.217  16.905  38.837  1.00 50.24           O  
ATOM   1044  C   SER H 140       2.231  18.174  38.070  1.00 39.94           C  
ATOM   1045  O   SER H 140       2.190  19.255  37.489  1.00 40.63           O  
ATOM   1046  N   ASP H 141       2.695  18.066  39.328  1.00 38.73           N  
ATOM   1047  CA  ASP H 141       3.152  19.211  40.075  1.00 39.91           C  
ATOM   1048  CB  ASP H 141       3.368  18.945  41.575  1.00 43.71           C  
ATOM   1049  CG  ASP H 141       2.033  19.008  42.300  1.00 34.63           C  
ATOM   1050  OD1 ASP H 141       0.987  19.188  41.620  1.00 31.79           O  
ATOM   1051  OD2 ASP H 141       2.043  18.882  43.554  1.00 44.03           O1-
ATOM   1052  C   ASP H 141       4.450  19.757  39.564  1.00 42.43           C  
ATOM   1053  O   ASP H 141       4.716  20.946  39.738  1.00 41.02           O  
ATOM   1054  N   TYR H 142       5.305  18.925  38.936  1.00 38.63           N  
ATOM   1055  CA  TYR H 142       6.635  19.395  38.665  1.00 34.95           C  
ATOM   1056  CB  TYR H 142       7.722  18.475  39.257  1.00 36.18           C  
ATOM   1057  CG  TYR H 142       7.698  18.562  40.749  1.00 41.68           C  
ATOM   1058  CD1 TYR H 142       8.420  19.541  41.390  1.00 40.12           C  
ATOM   1059  CD2 TYR H 142       6.963  17.682  41.512  1.00 40.47           C  
ATOM   1060  CE1 TYR H 142       8.421  19.641  42.761  1.00 42.77           C  
ATOM   1061  CE2 TYR H 142       6.963  17.776  42.888  1.00 44.02           C  
ATOM   1062  CZ  TYR H 142       7.696  18.756  43.516  1.00 48.45           C  
ATOM   1063  OH  TYR H 142       7.704  18.861  44.925  1.00 49.75           O  
ATOM   1064  C   TYR H 142       6.920  19.491  37.202  1.00 35.04           C  
ATOM   1065  O   TYR H 142       6.307  18.837  36.360  1.00 35.84           O  
ATOM   1066  N   GLY H 143       7.853  20.403  36.870  1.00 40.70           N  
ATOM   1067  CA  GLY H 143       8.330  20.537  35.521  1.00 38.56           C  
ATOM   1068  C   GLY H 143       9.405  19.505  35.356  1.00 37.96           C  
ATOM   1069  O   GLY H 143       9.958  19.026  36.344  1.00 38.51           O  
ATOM   1070  N   MET H 144       9.754  19.156  34.099  1.00 36.85           N  
ATOM   1071  CA  MET H 144      10.722  18.107  33.903  1.00 34.87           C  
ATOM   1072  CB  MET H 144      10.104  16.781  33.428  1.00 34.45           C  
ATOM   1073  CG  MET H 144       9.137  16.162  34.440  1.00 35.74           C  
ATOM   1074  SD  MET H 144       9.904  15.645  36.005  1.00 37.50           S  
ATOM   1075  CE  MET H 144      10.775  14.216  35.300  1.00 34.51           C  
ATOM   1076  C   MET H 144      11.727  18.518  32.868  1.00 34.44           C  
ATOM   1077  O   MET H 144      11.494  19.429  32.075  1.00 34.52           O  
ATOM   1078  N   ALA H 145      12.895  17.838  32.860  1.00 32.82           N  
ATOM   1079  CA  ALA H 145      13.931  18.184  31.928  1.00 32.17           C  
ATOM   1080  CB  ALA H 145      15.014  19.095  32.527  1.00 31.16           C  
ATOM   1081  C   ALA H 145      14.622  16.946  31.438  1.00 32.43           C  
ATOM   1082  O   ALA H 145      14.484  15.861  32.003  1.00 31.46           O  
ATOM   1083  N   TRP H 146      15.352  17.090  30.313  1.00 32.35           N  
ATOM   1084  CA  TRP H 146      16.156  16.033  29.771  1.00 30.07           C  
ATOM   1085  CB  TRP H 146      15.759  15.595  28.346  1.00 29.38           C  
ATOM   1086  CG  TRP H 146      14.442  14.864  28.241  1.00 29.69           C  
ATOM   1087  CD2 TRP H 146      14.293  13.444  28.400  1.00 29.15           C  
ATOM   1088  CD1 TRP H 146      13.196  15.355  27.983  1.00 29.82           C  
ATOM   1089  NE1 TRP H 146      12.279  14.329  27.970  1.00 29.84           N  
ATOM   1090  CE2 TRP H 146      12.942  13.148  28.226  1.00 29.56           C  
ATOM   1091  CE3 TRP H 146      15.209  12.468  28.669  1.00 29.31           C  
ATOM   1092  CZ2 TRP H 146      12.484  11.864  28.318  1.00 29.04           C  
ATOM   1093  CZ3 TRP H 146      14.743  11.175  28.762  1.00 28.64           C  
ATOM   1094  CH2 TRP H 146      13.407  10.879  28.589  1.00 29.91           C  
ATOM   1095  C   TRP H 146      17.539  16.598  29.680  1.00 29.79           C  
ATOM   1096  O   TRP H 146      17.723  17.734  29.246  1.00 29.44           O  
ATOM   1097  N   VAL H 147      18.549  15.822  30.119  1.00 29.01           N  
ATOM   1098  CA  VAL H 147      19.917  16.257  30.056  1.00 29.45           C  
ATOM   1099  CB  VAL H 147      20.506  16.559  31.407  1.00 28.74           C  
ATOM   1100  CG1 VAL H 147      21.992  16.918  31.236  1.00 27.17           C  
ATOM   1101  CG2 VAL H 147      19.670  17.670  32.069  1.00 27.77           C  
ATOM   1102  C   VAL H 147      20.695  15.117  29.464  1.00 30.31           C  
ATOM   1103  O   VAL H 147      20.377  13.954  29.700  1.00 31.31           O  
ATOM   1104  N   ARG H 148      21.739  15.416  28.663  1.00 31.14           N  
ATOM   1105  CA  ARG H 148      22.488  14.343  28.066  1.00 30.86           C  
ATOM   1106  CB  ARG H 148      22.342  14.248  26.537  1.00 29.89           C  
ATOM   1107  CG  ARG H 148      22.727  15.521  25.780  1.00 30.84           C  
ATOM   1108  CD  ARG H 148      22.572  15.360  24.267  1.00 31.96           C  
ATOM   1109  NE  ARG H 148      22.524  16.713  23.650  1.00 32.60           N  
ATOM   1110  CZ  ARG H 148      22.597  16.828  22.292  1.00 34.05           C  
ATOM   1111  NH1 ARG H 148      22.861  15.730  21.530  1.00 32.06           N1+
ATOM   1112  NH2 ARG H 148      22.395  18.032  21.684  1.00 33.42           N  
ATOM   1113  C   ARG H 148      23.940  14.508  28.375  1.00 32.57           C  
ATOM   1114  O   ARG H 148      24.403  15.599  28.699  1.00 33.07           O  
ATOM   1115  N   GLN H 149      24.698  13.393  28.327  1.00 33.97           N  
ATOM   1116  CA  GLN H 149      26.106  13.487  28.584  1.00 35.95           C  
ATOM   1117  CB  GLN H 149      26.510  12.953  29.969  1.00 35.01           C  
ATOM   1118  CG  GLN H 149      27.978  13.202  30.319  1.00 36.41           C  
ATOM   1119  CD  GLN H 149      28.215  12.690  31.733  1.00 36.90           C  
ATOM   1120  OE1 GLN H 149      27.353  12.038  32.319  1.00 38.05           O  
ATOM   1121  NE2 GLN H 149      29.413  12.995  32.298  1.00 35.76           N  
ATOM   1122  C   GLN H 149      26.833  12.689  27.544  1.00 37.64           C  
ATOM   1123  O   GLN H 149      26.589  11.497  27.374  1.00 38.71           O  
ATOM   1124  N   ALA H 150      27.760  13.336  26.814  1.00 38.93           N  
ATOM   1125  CA  ALA H 150      28.526  12.651  25.810  1.00 41.44           C  
ATOM   1126  CB  ALA H 150      29.235  13.597  24.829  1.00 40.50           C  
ATOM   1127  C   ALA H 150      29.574  11.845  26.518  1.00 44.07           C  
ATOM   1128  O   ALA H 150      29.944  12.157  27.648  1.00 43.62           O  
ATOM   1129  N   PRO H 151      30.073  10.822  25.873  1.00 47.13           N  
ATOM   1130  CA  PRO H 151      30.976   9.871  26.469  1.00 48.83           C  
ATOM   1131  CD  PRO H 151      29.939  10.654  24.436  1.00 48.01           C  
ATOM   1132  CB  PRO H 151      31.526   9.039  25.307  1.00 49.23           C  
ATOM   1133  CG  PRO H 151      30.516   9.256  24.162  1.00 47.88           C  
ATOM   1134  C   PRO H 151      32.063  10.452  27.320  1.00 50.69           C  
ATOM   1135  O   PRO H 151      32.071  10.220  28.525  1.00 50.65           O  
ATOM   1136  N   GLY H 152      32.999  11.201  26.733  1.00 52.44           N  
ATOM   1137  CA  GLY H 152      34.071  11.778  27.492  1.00 55.05           C  
ATOM   1138  C   GLY H 152      33.576  12.933  28.288  1.00 55.15           C  
ATOM   1139  O   GLY H 152      34.118  13.279  29.335  1.00 56.17           O  
ATOM   1140  N   LYS H 153      32.519  13.564  27.763  1.00 54.66           N  
ATOM   1141  CA  LYS H 153      32.147  14.887  28.137  1.00 52.84           C  
ATOM   1142  CB  LYS H 153      31.494  15.640  26.971  1.00 54.47           C  
ATOM   1143  CG  LYS H 153      32.503  16.000  25.878  1.00 55.69           C  
ATOM   1144  CD  LYS H 153      33.173  14.786  25.232  1.00 56.39           C  
ATOM   1145  CE  LYS H 153      32.226  13.914  24.406  1.00 56.55           C  
ATOM   1146  NZ  LYS H 153      31.992  14.534  23.084  1.00 55.64           N1+
ATOM   1147  C   LYS H 153      31.301  15.078  29.339  1.00 50.58           C  
ATOM   1148  O   LYS H 153      31.105  14.235  30.216  1.00 49.48           O  
ATOM   1149  N   GLY H 154      30.872  16.346  29.408  1.00 48.24           N  
ATOM   1150  CA  GLY H 154      30.087  16.864  30.465  1.00 46.39           C  
ATOM   1151  C   GLY H 154      28.644  16.775  30.123  1.00 43.82           C  
ATOM   1152  O   GLY H 154      28.210  16.205  29.122  1.00 43.02           O  
ATOM   1153  N   PRO H 155      27.921  17.329  31.054  1.00 41.23           N  
ATOM   1154  CA  PRO H 155      26.499  17.383  30.919  1.00 38.97           C  
ATOM   1155  CD  PRO H 155      28.320  17.129  32.438  1.00  0.00           C  
ATOM   1156  CB  PRO H 155      25.933  17.482  32.336  1.00 35.57           C  
ATOM   1157  CG  PRO H 155      27.024  16.847  33.211  1.00 36.64           C  
ATOM   1158  C   PRO H 155      26.052  18.504  30.043  1.00 38.42           C  
ATOM   1159  O   PRO H 155      26.651  19.580  30.092  1.00 38.08           O  
ATOM   1160  N   GLU H 156      24.985  18.277  29.257  1.00 37.55           N  
ATOM   1161  CA  GLU H 156      24.437  19.307  28.428  1.00 36.64           C  
ATOM   1162  CB  GLU H 156      24.734  19.128  26.929  1.00 38.23           C  
ATOM   1163  CG  GLU H 156      24.148  20.239  26.053  1.00 41.40           C  
ATOM   1164  CD  GLU H 156      24.506  19.947  24.601  1.00 43.22           C  
ATOM   1165  OE1 GLU H 156      24.543  18.742  24.232  1.00 43.23           O  
ATOM   1166  OE2 GLU H 156      24.744  20.921  23.840  1.00 45.89           O1-
ATOM   1167  C   GLU H 156      22.946  19.251  28.580  1.00 35.63           C  
ATOM   1168  O   GLU H 156      22.328  18.215  28.345  1.00 35.77           O  
ATOM   1169  N   TRP H 157      22.332  20.384  28.976  1.00 34.24           N  
ATOM   1170  CA  TRP H 157      20.906  20.465  29.152  1.00 34.64           C  
ATOM   1171  CB  TRP H 157      20.489  21.758  29.871  1.00 34.11           C  
ATOM   1172  CG  TRP H 157      19.016  22.053  29.807  1.00 34.35           C  
ATOM   1173  CD2 TRP H 157      18.459  23.005  28.888  1.00 33.55           C  
ATOM   1174  CD1 TRP H 157      17.974  21.546  30.525  1.00 32.75           C  
ATOM   1175  NE1 TRP H 157      16.796  22.116  30.100  1.00 33.06           N  
ATOM   1176  CE2 TRP H 157      17.082  23.018  29.095  1.00 32.45           C  
ATOM   1177  CE3 TRP H 157      19.051  23.802  27.949  1.00 32.18           C  
ATOM   1178  CZ2 TRP H 157      16.269  23.833  28.358  1.00 31.72           C  
ATOM   1179  CZ3 TRP H 157      18.229  24.623  27.209  1.00 31.89           C  
ATOM   1180  CH2 TRP H 157      16.865  24.637  27.410  1.00 32.85           C  
ATOM   1181  C   TRP H 157      20.259  20.442  27.799  1.00 35.41           C  
ATOM   1182  O   TRP H 157      20.641  21.207  26.918  1.00 35.85           O  
ATOM   1183  N   VAL H 158      19.363  19.458  27.564  1.00 34.30           N  
ATOM   1184  CA  VAL H 158      18.634  19.323  26.328  1.00 35.55           C  
ATOM   1185  CB  VAL H 158      18.321  17.889  26.016  1.00 35.53           C  
ATOM   1186  CG1 VAL H 158      17.491  17.828  24.722  1.00 34.24           C  
ATOM   1187  CG2 VAL H 158      19.649  17.120  25.938  1.00 35.04           C  
ATOM   1188  C   VAL H 158      17.345  20.095  26.237  1.00 35.54           C  
ATOM   1189  O   VAL H 158      17.140  20.852  25.291  1.00 34.63           O  
ATOM   1190  N   THR H 159      16.425  19.916  27.219  1.00 35.17           N  
ATOM   1191  CA  THR H 159      15.124  20.527  27.089  1.00 34.63           C  
ATOM   1192  CB  THR H 159      14.241  19.784  26.115  1.00 33.62           C  
ATOM   1193  OG1 THR H 159      14.892  19.670  24.858  1.00  0.00           O  
ATOM   1194  CG2 THR H 159      12.919  20.547  25.920  1.00  0.00           C  
ATOM   1195  C   THR H 159      14.430  20.520  28.426  1.00 35.14           C  
ATOM   1196  O   THR H 159      14.800  19.771  29.328  1.00 35.71           O  
ATOM   1197  N   PHE H 160      13.388  21.371  28.570  1.00 35.88           N  
ATOM   1198  CA  PHE H 160      12.617  21.505  29.778  1.00 37.34           C  
ATOM   1199  CB  PHE H 160      13.072  22.740  30.582  1.00 37.30           C  
ATOM   1200  CG  PHE H 160      12.093  23.079  31.651  1.00 29.12           C  
ATOM   1201  CD1 PHE H 160      12.046  22.374  32.831  1.00 31.66           C  
ATOM   1202  CD2 PHE H 160      11.229  24.136  31.471  1.00 31.25           C  
ATOM   1203  CE1 PHE H 160      11.138  22.711  33.807  1.00 33.90           C  
ATOM   1204  CE2 PHE H 160      10.320  24.479  32.443  1.00 31.81           C  
ATOM   1205  CZ  PHE H 160      10.272  23.763  33.615  1.00 33.35           C  
ATOM   1206  C   PHE H 160      11.175  21.695  29.401  1.00 38.69           C  
ATOM   1207  O   PHE H 160      10.869  22.265  28.356  1.00 39.45           O  
ATOM   1208  N   ILE H 161      10.247  21.188  30.243  1.00 38.74           N  
ATOM   1209  CA  ILE H 161       8.839  21.356  29.998  1.00 38.32           C  
ATOM   1210  CB  ILE H 161       8.172  20.120  29.468  1.00 38.01           C  
ATOM   1211  CG1 ILE H 161       6.735  20.434  29.018  1.00 36.98           C  
ATOM   1212  CG2 ILE H 161       8.274  19.022  30.540  1.00 36.90           C  
ATOM   1213  CD1 ILE H 161       6.094  19.318  28.195  1.00 36.48           C  
ATOM   1214  C   ILE H 161       8.178  21.699  31.303  1.00 39.36           C  
ATOM   1215  O   ILE H 161       8.556  21.188  32.355  1.00 37.77           O  
ATOM   1216  N   SER H 162       7.153  22.576  31.262  1.00 39.77           N  
ATOM   1217  CA  SER H 162       6.464  22.982  32.457  1.00 41.50           C  
ATOM   1218  CB  SER H 162       5.488  24.152  32.245  1.00 34.96           C  
ATOM   1219  OG  SER H 162       6.192  25.317  31.842  1.00 36.79           O  
ATOM   1220  C   SER H 162       5.646  21.828  32.951  1.00 43.32           C  
ATOM   1221  O   SER H 162       5.415  20.860  32.229  1.00 42.38           O  
ATOM   1222  N   ASN H 163       5.101  22.033  34.177  0.83 23.71           N  
ATOM   1223  CA  ASN H 163       4.213  21.104  34.799  0.83 22.62           C  
ATOM   1224  CB  ASN H 163       3.755  21.518  36.217  0.83 23.12           C  
ATOM   1225  CG  ASN H 163       2.919  22.790  36.179  0.83 23.67           C  
ATOM   1226  OD1 ASN H 163       1.791  22.811  36.668  0.75 31.34           O  
ATOM   1227  ND2 ASN H 163       3.485  23.884  35.601  1.00 23.40           N  
ATOM   1228  C   ASN H 163       3.016  20.945  33.916  0.83 22.56           C  
ATOM   1229  O   ASN H 163       2.562  19.829  33.675  0.83 23.30           O  
ATOM   1230  N   MET H 164       2.471  22.082  33.455  1.00 22.95           N  
ATOM   1231  CA  MET H 164       1.346  22.252  32.578  1.00 21.64           C  
ATOM   1232  CB  MET H 164       0.676  23.619  32.773  1.00 26.11           C  
ATOM   1233  CG  MET H 164       0.029  23.762  34.153  1.00 38.87           C  
ATOM   1234  SD  MET H 164      -0.727  25.379  34.500  1.00  0.00           S  
ATOM   1235  CE  MET H 164       0.824  26.183  34.988  1.00  0.00           C  
ATOM   1236  C   MET H 164       1.675  22.027  31.123  1.00 22.10           C  
ATOM   1237  O   MET H 164       0.770  21.903  30.297  1.00 21.75           O  
ATOM   1238  N   ALA H 165       2.973  22.050  30.754  1.00 21.26           N  
ATOM   1239  CA  ALA H 165       3.395  21.925  29.382  1.00 21.19           C  
ATOM   1240  CB  ALA H 165       2.651  20.817  28.618  1.00 25.44           C  
ATOM   1241  C   ALA H 165       3.144  23.221  28.680  1.00 23.13           C  
ATOM   1242  O   ALA H 165       3.277  23.321  27.460  1.00 23.80           O  
ATOM   1243  N   TYR H 166       2.807  24.269  29.451  1.00 22.41           N  
ATOM   1244  CA  TYR H 166       2.645  25.559  28.856  1.00 22.67           C  
ATOM   1245  CB  TYR H 166       2.101  26.647  29.795  1.00 30.54           C  
ATOM   1246  CG  TYR H 166       0.627  26.458  29.861  1.00 30.65           C  
ATOM   1247  CD1 TYR H 166      -0.181  26.959  28.866  1.00 44.52           C  
ATOM   1248  CD2 TYR H 166       0.045  25.792  30.905  1.00 42.08           C  
ATOM   1249  CE1 TYR H 166      -1.545  26.791  28.918  1.00 46.11           C  
ATOM   1250  CE2 TYR H 166      -1.315  25.617  30.967  1.00 43.87           C  
ATOM   1251  CZ  TYR H 166      -2.115  26.117  29.971  1.00 44.41           C  
ATOM   1252  OH  TYR H 166      -3.513  25.940  30.032  1.00 43.79           O  
ATOM   1253  C   TYR H 166       3.960  26.012  28.323  1.00 22.63           C  
ATOM   1254  O   TYR H 166       3.995  26.615  27.251  1.00 22.25           O  
ATOM   1255  N   SER H 167       5.081  25.757  29.043  1.00 54.36           N  
ATOM   1256  CA  SER H 167       6.276  26.281  28.443  1.00 53.29           C  
ATOM   1257  CB  SER H 167       6.998  27.317  29.322  1.00 55.41           C  
ATOM   1258  OG  SER H 167       6.177  28.462  29.499  1.00  0.00           O  
ATOM   1259  C   SER H 167       7.251  25.175  28.193  1.00 52.92           C  
ATOM   1260  O   SER H 167       7.339  24.217  28.960  1.00 51.36           O  
ATOM   1261  N   ILE H 168       7.992  25.285  27.069  1.00 51.84           N  
ATOM   1262  CA  ILE H 168       9.000  24.325  26.726  1.00 51.60           C  
ATOM   1263  CB  ILE H 168       8.613  23.441  25.577  1.00 51.28           C  
ATOM   1264  CG1 ILE H 168       7.316  22.670  25.860  1.00 39.56           C  
ATOM   1265  CG2 ILE H 168       9.804  22.519  25.297  1.00 49.93           C  
ATOM   1266  CD1 ILE H 168       6.750  21.979  24.618  1.00 39.75           C  
ATOM   1267  C   ILE H 168      10.199  25.099  26.253  1.00 52.06           C  
ATOM   1268  O   ILE H 168      10.053  26.075  25.518  1.00 53.25           O  
ATOM   1269  N   TYR H 169      11.422  24.684  26.653  1.00 51.55           N  
ATOM   1270  CA  TYR H 169      12.617  25.375  26.233  1.00 51.24           C  
ATOM   1271  CB  TYR H 169      13.439  25.997  27.377  1.00 52.46           C  
ATOM   1272  CG  TYR H 169      12.662  27.038  28.101  1.00 55.19           C  
ATOM   1273  CD1 TYR H 169      12.364  28.236  27.497  1.00 39.29           C  
ATOM   1274  CD2 TYR H 169      12.272  26.827  29.403  1.00 55.43           C  
ATOM   1275  CE1 TYR H 169      11.658  29.202  28.174  1.00 55.75           C  
ATOM   1276  CE2 TYR H 169      11.568  27.790  30.086  1.00 37.42           C  
ATOM   1277  CZ  TYR H 169      11.259  28.978  29.469  1.00 37.78           C  
ATOM   1278  OH  TYR H 169      10.537  29.971  30.167  1.00 39.67           O  
ATOM   1279  C   TYR H 169      13.566  24.368  25.656  1.00 49.66           C  
ATOM   1280  O   TYR H 169      13.638  23.239  26.139  1.00 50.72           O  
ATOM   1281  N   TYR H 170      14.335  24.759  24.611  1.00 48.40           N  
ATOM   1282  CA  TYR H 170      15.292  23.850  24.037  1.00 46.86           C  
ATOM   1283  CB  TYR H 170      14.927  23.353  22.624  1.00 45.03           C  
ATOM   1284  CG  TYR H 170      13.627  22.622  22.634  1.00 43.53           C  
ATOM   1285  CD1 TYR H 170      13.568  21.284  22.941  1.00 43.36           C  
ATOM   1286  CD2 TYR H 170      12.458  23.279  22.330  1.00 42.35           C  
ATOM   1287  CE1 TYR H 170      12.366  20.616  22.942  1.00 44.64           C  
ATOM   1288  CE2 TYR H 170      11.253  22.614  22.328  1.00 42.84           C  
ATOM   1289  CZ  TYR H 170      11.205  21.278  22.634  1.00 43.85           C  
ATOM   1290  OH  TYR H 170       9.972  20.590  22.634  1.00 43.60           O  
ATOM   1291  C   TYR H 170      16.599  24.570  23.856  1.00 47.84           C  
ATOM   1292  O   TYR H 170      16.641  25.795  23.751  1.00 48.75           O  
ATOM   1293  N   ALA H 171      17.715  23.811  23.836  1.00 47.03           N  
ATOM   1294  CA  ALA H 171      19.002  24.385  23.564  1.00 47.40           C  
ATOM   1295  CB  ALA H 171      20.184  23.484  23.961  1.00 46.23           C  
ATOM   1296  C   ALA H 171      19.049  24.569  22.083  1.00 47.64           C  
ATOM   1297  O   ALA H 171      18.329  23.903  21.342  1.00 46.77           O  
ATOM   1298  N   ASP H 172      19.912  25.479  21.611  1.00 49.06           N  
ATOM   1299  CA  ASP H 172      19.967  25.786  20.213  1.00 49.52           C  
ATOM   1300  CB  ASP H 172      20.992  26.885  19.887  1.00 51.33           C  
ATOM   1301  CG  ASP H 172      20.469  28.201  20.446  1.00 54.63           C  
ATOM   1302  OD1 ASP H 172      19.253  28.272  20.768  1.00 57.09           O  
ATOM   1303  OD2 ASP H 172      21.282  29.157  20.554  1.00 56.56           O1-
ATOM   1304  C   ASP H 172      20.358  24.559  19.454  1.00 48.41           C  
ATOM   1305  O   ASP H 172      19.904  24.344  18.332  1.00 48.92           O  
ATOM   1306  N   THR H 173      21.204  23.708  20.059  1.00 48.18           N  
ATOM   1307  CA  THR H 173      21.714  22.565  19.363  1.00 47.20           C  
ATOM   1308  CB  THR H 173      22.623  21.751  20.244  1.00 47.03           C  
ATOM   1309  OG1 THR H 173      23.113  20.629  19.534  1.00 31.67           O  
ATOM   1310  CG2 THR H 173      21.869  21.289  21.501  1.00 31.40           C  
ATOM   1311  C   THR H 173      20.596  21.685  18.869  1.00 46.88           C  
ATOM   1312  O   THR H 173      20.593  21.277  17.709  1.00 46.32           O  
ATOM   1313  N   VAL H 174      19.652  21.322  19.755  1.00 46.16           N  
ATOM   1314  CA  VAL H 174      18.530  20.466  19.473  1.00 46.92           C  
ATOM   1315  CB  VAL H 174      18.059  19.697  20.675  1.00 46.79           C  
ATOM   1316  CG1 VAL H 174      19.210  18.793  21.143  1.00 44.45           C  
ATOM   1317  CG2 VAL H 174      17.564  20.676  21.748  1.00 44.73           C  
ATOM   1318  C   VAL H 174      17.343  21.161  18.870  1.00 47.55           C  
ATOM   1319  O   VAL H 174      16.472  20.492  18.314  1.00 46.87           O  
ATOM   1320  N   THR H 175      17.221  22.495  19.023  1.00 48.97           N  
ATOM   1321  CA  THR H 175      16.028  23.182  18.602  1.00 50.80           C  
ATOM   1322  CB  THR H 175      16.125  24.676  18.713  1.00 52.71           C  
ATOM   1323  OG1 THR H 175      16.390  25.052  20.057  1.00  0.00           O  
ATOM   1324  CG2 THR H 175      14.793  25.288  18.245  1.00  0.00           C  
ATOM   1325  C   THR H 175      15.684  22.850  17.181  1.00 51.99           C  
ATOM   1326  O   THR H 175      16.475  23.038  16.259  1.00 53.77           O  
ATOM   1327  N   GLY H 176      14.454  22.323  17.000  1.00 50.90           N  
ATOM   1328  CA  GLY H 176      13.886  21.981  15.728  1.00 50.02           C  
ATOM   1329  C   GLY H 176      13.830  20.489  15.585  1.00 49.04           C  
ATOM   1330  O   GLY H 176      12.840  19.944  15.098  1.00 49.40           O  
ATOM   1331  N   ARG H 177      14.922  19.795  15.950  1.00 46.76           N  
ATOM   1332  CA  ARG H 177      15.021  18.363  15.854  1.00 45.31           C  
ATOM   1333  CB  ARG H 177      16.478  17.888  15.831  1.00 45.38           C  
ATOM   1334  CG  ARG H 177      17.211  18.362  14.579  1.00 46.20           C  
ATOM   1335  CD  ARG H 177      18.645  17.846  14.471  1.00 44.73           C  
ATOM   1336  NE  ARG H 177      19.485  18.589  15.451  1.00 45.19           N  
ATOM   1337  CZ  ARG H 177      20.114  17.920  16.462  1.00 44.98           C  
ATOM   1338  NH1 ARG H 177      19.864  16.595  16.666  1.00 43.16           N1+
ATOM   1339  NH2 ARG H 177      21.002  18.572  17.267  1.00 44.20           N  
ATOM   1340  C   ARG H 177      14.315  17.618  16.955  1.00 43.84           C  
ATOM   1341  O   ARG H 177      13.724  16.566  16.712  1.00 43.56           O  
ATOM   1342  N   PHE H 178      14.371  18.145  18.198  1.00 42.82           N  
ATOM   1343  CA  PHE H 178      13.901  17.453  19.374  1.00 41.42           C  
ATOM   1344  CB  PHE H 178      14.894  17.591  20.544  1.00 42.25           C  
ATOM   1345  CG  PHE H 178      16.114  16.768  20.296  1.00 40.47           C  
ATOM   1346  CD1 PHE H 178      16.811  16.855  19.112  1.00 40.05           C  
ATOM   1347  CD2 PHE H 178      16.601  15.950  21.288  1.00 39.37           C  
ATOM   1348  CE1 PHE H 178      17.943  16.100  18.908  1.00 39.30           C  
ATOM   1349  CE2 PHE H 178      17.732  15.195  21.093  1.00 38.88           C  
ATOM   1350  CZ  PHE H 178      18.404  15.264  19.897  1.00 39.87           C  
ATOM   1351  C   PHE H 178      12.625  18.064  19.869  1.00 42.03           C  
ATOM   1352  O   PHE H 178      12.445  19.280  19.823  1.00 41.07           O  
ATOM   1353  N   THR H 179      11.699  17.210  20.362  1.00 40.64           N  
ATOM   1354  CA  THR H 179      10.458  17.683  20.910  1.00 40.56           C  
ATOM   1355  CB  THR H 179       9.265  17.339  20.066  1.00 41.72           C  
ATOM   1356  OG1 THR H 179       9.406  17.887  18.764  1.00 43.22           O  
ATOM   1357  CG2 THR H 179       8.004  17.906  20.735  1.00 40.41           C  
ATOM   1358  C   THR H 179      10.259  17.020  22.240  1.00 40.39           C  
ATOM   1359  O   THR H 179      10.398  15.804  22.372  1.00 40.11           O  
ATOM   1360  N   ILE H 180       9.896  17.818  23.261  1.00 40.38           N  
ATOM   1361  CA  ILE H 180       9.696  17.329  24.595  1.00 41.17           C  
ATOM   1362  CB  ILE H 180      10.350  18.222  25.612  1.00 39.86           C  
ATOM   1363  CG1 ILE H 180      10.381  17.599  27.009  1.00 39.83           C  
ATOM   1364  CG2 ILE H 180       9.655  19.585  25.562  1.00 39.77           C  
ATOM   1365  CD1 ILE H 180      11.259  18.397  27.971  1.00 40.58           C  
ATOM   1366  C   ILE H 180       8.220  17.322  24.843  1.00 41.12           C  
ATOM   1367  O   ILE H 180       7.516  18.260  24.471  1.00 40.99           O  
ATOM   1368  N   SER H 181       7.700  16.229  25.437  1.00 40.41           N  
ATOM   1369  CA  SER H 181       6.289  16.167  25.690  1.00 40.66           C  
ATOM   1370  CB  SER H 181       5.503  15.460  24.572  1.00 39.33           C  
ATOM   1371  OG  SER H 181       5.913  14.106  24.465  1.00 41.34           O  
ATOM   1372  C   SER H 181       6.069  15.395  26.949  1.00 41.31           C  
ATOM   1373  O   SER H 181       6.971  14.719  27.442  1.00 39.57           O  
ATOM   1374  N   ARG H 182       4.854  15.507  27.524  1.00 41.94           N  
ATOM   1375  CA  ARG H 182       4.573  14.791  28.732  1.00 42.82           C  
ATOM   1376  CB  ARG H 182       4.852  15.611  30.003  1.00 41.74           C  
ATOM   1377  CG  ARG H 182       4.007  16.882  30.107  1.00 36.65           C  
ATOM   1378  CD  ARG H 182       4.483  17.844  31.198  1.00 36.86           C  
ATOM   1379  NE  ARG H 182       4.357  17.143  32.506  1.00 36.11           N  
ATOM   1380  CZ  ARG H 182       5.174  17.495  33.540  1.00 35.43           C  
ATOM   1381  NH1 ARG H 182       6.103  18.482  33.370  1.00 33.82           N1+
ATOM   1382  NH2 ARG H 182       5.067  16.861  34.742  1.00 36.27           N  
ATOM   1383  C   ARG H 182       3.125  14.424  28.745  1.00 44.84           C  
ATOM   1384  O   ARG H 182       2.280  15.145  28.214  1.00 44.67           O  
ATOM   1385  N   GLU H 183       2.810  13.255  29.338  1.00 45.84           N  
ATOM   1386  CA  GLU H 183       1.445  12.846  29.476  1.00 47.92           C  
ATOM   1387  CB  GLU H 183       1.147  11.523  28.749  1.00 49.06           C  
ATOM   1388  CG  GLU H 183      -0.343  11.217  28.590  1.00 49.70           C  
ATOM   1389  CD  GLU H 183      -0.467  10.069  27.599  1.00  0.00           C  
ATOM   1390  OE1 GLU H 183       0.584   9.450  27.284  1.00  0.00           O  
ATOM   1391  OE2 GLU H 183      -1.609   9.797  27.142  1.00  0.00           O1-
ATOM   1392  C   GLU H 183       1.235  12.647  30.942  1.00 48.95           C  
ATOM   1393  O   GLU H 183       1.643  11.636  31.512  1.00 48.89           O  
ATOM   1394  N   ASN H 184       0.562  13.617  31.587  1.00 49.95           N  
ATOM   1395  CA  ASN H 184       0.375  13.612  33.007  1.00 50.53           C  
ATOM   1396  CB  ASN H 184      -0.280  14.905  33.519  1.00 50.43           C  
ATOM   1397  CG  ASN H 184       0.728  16.030  33.305  1.00 51.60           C  
ATOM   1398  OD1 ASN H 184       1.922  15.868  33.553  1.00 51.95           O  
ATOM   1399  ND2 ASN H 184       0.238  17.199  32.816  1.00 50.14           N  
ATOM   1400  C   ASN H 184      -0.468  12.445  33.417  1.00 51.73           C  
ATOM   1401  O   ASN H 184      -0.262  11.872  34.485  1.00 52.94           O  
ATOM   1402  N   ALA H 185      -1.461  12.065  32.593  1.00 52.69           N  
ATOM   1403  CA  ALA H 185      -2.307  10.967  32.968  1.00 54.26           C  
ATOM   1404  CB  ALA H 185      -3.422  10.705  31.942  1.00 55.92           C  
ATOM   1405  C   ALA H 185      -1.478   9.718  33.069  1.00 54.26           C  
ATOM   1406  O   ALA H 185      -1.645   8.925  33.994  1.00 53.95           O  
ATOM   1407  N   LYS H 186      -0.588   9.509  32.082  1.00 53.41           N  
ATOM   1408  CA  LYS H 186       0.319   8.397  31.974  1.00 52.64           C  
ATOM   1409  CB  LYS H 186       0.915   8.240  30.565  1.00 54.58           C  
ATOM   1410  CG  LYS H 186      -0.123   7.851  29.512  1.00 56.77           C  
ATOM   1411  CD  LYS H 186      -0.801   6.504  29.772  1.00 59.35           C  
ATOM   1412  CE  LYS H 186       0.037   5.302  29.336  1.00 60.77           C  
ATOM   1413  NZ  LYS H 186      -0.695   4.044  29.610  1.00 61.70           N1+
ATOM   1414  C   LYS H 186       1.458   8.535  32.943  1.00 51.58           C  
ATOM   1415  O   LYS H 186       2.127   7.553  33.263  1.00 52.40           O  
ATOM   1416  N   ASN H 187       1.739   9.768  33.410  1.00 49.78           N  
ATOM   1417  CA  ASN H 187       2.873  10.005  34.262  1.00 48.33           C  
ATOM   1418  CB  ASN H 187       2.847   9.215  35.582  1.00 48.77           C  
ATOM   1419  CG  ASN H 187       1.844   9.871  36.522  1.00 50.12           C  
ATOM   1420  OD1 ASN H 187       1.974  11.042  36.876  1.00 51.47           O  
ATOM   1421  ND2 ASN H 187       0.810   9.094  36.940  1.00 49.77           N  
ATOM   1422  C   ASN H 187       4.122   9.642  33.521  1.00 46.95           C  
ATOM   1423  O   ASN H 187       4.995   8.950  34.044  1.00 45.90           O  
ATOM   1424  N   THR H 188       4.232  10.102  32.256  1.00 45.00           N  
ATOM   1425  CA  THR H 188       5.415   9.810  31.498  1.00 43.39           C  
ATOM   1426  CB  THR H 188       5.178   8.794  30.421  1.00 43.10           C  
ATOM   1427  OG1 THR H 188       4.672   7.594  30.988  1.00 39.58           O  
ATOM   1428  CG2 THR H 188       6.510   8.506  29.719  1.00 34.79           C  
ATOM   1429  C   THR H 188       5.904  11.061  30.824  1.00 42.53           C  
ATOM   1430  O   THR H 188       5.127  11.948  30.475  1.00 41.23           O  
ATOM   1431  N   LEU H 189       7.241  11.151  30.639  1.00 40.62           N  
ATOM   1432  CA  LEU H 189       7.888  12.255  29.980  1.00 40.15           C  
ATOM   1433  CB  LEU H 189       9.042  12.837  30.813  1.00 38.72           C  
ATOM   1434  CG  LEU H 189       9.781  14.021  30.164  1.00 38.62           C  
ATOM   1435  CD1 LEU H 189       8.851  15.232  29.980  1.00 37.98           C  
ATOM   1436  CD2 LEU H 189      11.054  14.370  30.952  1.00 38.14           C  
ATOM   1437  C   LEU H 189       8.473  11.683  28.720  1.00 39.49           C  
ATOM   1438  O   LEU H 189       8.945  10.548  28.720  1.00 39.18           O  
ATOM   1439  N   HIS H 190       8.447  12.449  27.606  1.00 38.70           N  
ATOM   1440  CA  HIS H 190       8.936  11.908  26.368  1.00 38.69           C  
ATOM   1441  ND1 HIS H 190       5.882  10.705  26.658  1.00  0.00           N  
ATOM   1442  CG  HIS H 190       6.870  10.574  25.708  1.00 39.83           C  
ATOM   1443  CB  HIS H 190       7.824  11.666  25.329  1.00 38.21           C  
ATOM   1444  NE2 HIS H 190       5.730   8.632  25.868  1.00  0.00           N  
ATOM   1445  CD2 HIS H 190       6.763   9.302  25.235  1.00 40.09           C  
ATOM   1446  CE1 HIS H 190       5.231   9.517  26.713  1.00 41.21           C  
ATOM   1447  C   HIS H 190       9.897  12.862  25.734  1.00 38.27           C  
ATOM   1448  O   HIS H 190       9.907  14.057  26.023  1.00 37.57           O  
ATOM   1449  N   LEU H 191      10.768  12.315  24.862  1.00 37.86           N  
ATOM   1450  CA  LEU H 191      11.708  13.118  24.145  1.00 37.17           C  
ATOM   1451  CB  LEU H 191      13.082  13.090  24.847  1.00 36.48           C  
ATOM   1452  CG  LEU H 191      14.190  13.960  24.234  1.00 36.98           C  
ATOM   1453  CD1 LEU H 191      14.721  13.354  22.939  1.00 36.84           C  
ATOM   1454  CD2 LEU H 191      13.736  15.415  24.060  1.00 36.69           C  
ATOM   1455  C   LEU H 191      11.788  12.527  22.768  1.00 38.27           C  
ATOM   1456  O   LEU H 191      12.298  11.423  22.580  1.00 38.40           O  
ATOM   1457  N   GLU H 192      11.265  13.253  21.758  1.00 39.75           N  
ATOM   1458  CA  GLU H 192      11.254  12.770  20.406  1.00 40.83           C  
ATOM   1459  CB  GLU H 192       9.993  13.193  19.628  1.00 41.34           C  
ATOM   1460  CG  GLU H 192       9.967  12.739  18.167  1.00 45.48           C  
ATOM   1461  CD  GLU H 192       9.841  11.224  18.111  1.00 46.85           C  
ATOM   1462  OE1 GLU H 192      10.780  10.532  18.590  1.00  0.00           O  
ATOM   1463  OE2 GLU H 192       8.809  10.737  17.581  1.00 49.30           O1-
ATOM   1464  C   GLU H 192      12.444  13.346  19.712  1.00 39.46           C  
ATOM   1465  O   GLU H 192      12.671  14.555  19.742  1.00 37.93           O  
ATOM   1466  N   MET H 193      13.249  12.476  19.072  1.00 38.96           N  
ATOM   1467  CA  MET H 193      14.437  12.938  18.418  1.00 41.42           C  
ATOM   1468  CB  MET H 193      15.706  12.242  18.927  1.00 41.05           C  
ATOM   1469  CG  MET H 193      15.977  12.519  20.407  1.00 42.05           C  
ATOM   1470  SD  MET H 193      17.464  11.725  21.086  1.00 43.91           S  
ATOM   1471  CE  MET H 193      16.712  10.085  21.271  1.00 38.00           C  
ATOM   1472  C   MET H 193      14.322  12.627  16.961  1.00 40.86           C  
ATOM   1473  O   MET H 193      13.922  11.531  16.572  1.00 41.15           O  
ATOM   1474  N   SER H 194      14.680  13.611  16.112  1.00 39.61           N  
ATOM   1475  CA  SER H 194      14.622  13.441  14.690  1.00 39.75           C  
ATOM   1476  CB  SER H 194      13.453  14.203  14.043  1.00 38.18           C  
ATOM   1477  OG  SER H 194      13.453  14.005  12.638  1.00  0.00           O  
ATOM   1478  C   SER H 194      15.885  14.012  14.128  1.00 40.11           C  
ATOM   1479  O   SER H 194      16.573  14.777  14.799  1.00 39.92           O  
ATOM   1480  N   SER H 195      16.224  13.634  12.876  1.00 40.66           N  
ATOM   1481  CA  SER H 195      17.397  14.141  12.217  1.00 40.74           C  
ATOM   1482  CB  SER H 195      17.290  15.633  11.853  1.00 40.66           C  
ATOM   1483  OG  SER H 195      16.232  15.834  10.928  1.00 43.18           O  
ATOM   1484  C   SER H 195      18.573  13.966  13.122  1.00 40.03           C  
ATOM   1485  O   SER H 195      19.357  14.892  13.328  1.00 40.33           O  
ATOM   1486  N   LEU H 196      18.733  12.752  13.674  1.00 40.12           N  
ATOM   1487  CA  LEU H 196      19.784  12.489  14.612  1.00 41.14           C  
ATOM   1488  CB  LEU H 196      19.674  11.100  15.263  1.00 39.75           C  
ATOM   1489  CG  LEU H 196      18.453  10.976  16.195  1.00 40.92           C  
ATOM   1490  CD1 LEU H 196      18.366   9.583  16.833  1.00 37.95           C  
ATOM   1491  CD2 LEU H 196      18.451  12.095  17.249  1.00 39.55           C  
ATOM   1492  C   LEU H 196      21.114  12.594  13.937  1.00 42.37           C  
ATOM   1493  O   LEU H 196      21.273  12.277  12.758  1.00 42.44           O  
ATOM   1494  N   ARG H 197      22.112  13.072  14.708  1.00 43.86           N  
ATOM   1495  CA  ARG H 197      23.455  13.258  14.241  1.00 45.24           C  
ATOM   1496  CB  ARG H 197      23.955  14.696  14.425  1.00 46.32           C  
ATOM   1497  CG  ARG H 197      23.198  15.737  13.605  1.00 49.63           C  
ATOM   1498  CD  ARG H 197      23.541  17.165  14.023  1.00 52.54           C  
ATOM   1499  NE  ARG H 197      25.021  17.237  14.155  1.00 46.13           N  
ATOM   1500  CZ  ARG H 197      25.604  18.363  14.657  1.00 45.80           C  
ATOM   1501  NH1 ARG H 197      24.826  19.414  15.048  1.00 44.29           N1+
ATOM   1502  NH2 ARG H 197      26.962  18.440  14.766  1.00 45.97           N  
ATOM   1503  C   ARG H 197      24.336  12.413  15.106  1.00 45.73           C  
ATOM   1504  O   ARG H 197      23.945  11.998  16.194  1.00 45.92           O  
ATOM   1505  N   SER H 198      25.569  12.141  14.640  1.00 46.64           N  
ATOM   1506  CA  SER H 198      26.489  11.323  15.381  1.00 47.30           C  
ATOM   1507  CB  SER H 198      27.830  11.127  14.654  1.00 48.51           C  
ATOM   1508  OG  SER H 198      27.631  10.440  13.428  1.00 52.43           O  
ATOM   1509  C   SER H 198      26.784  12.018  16.672  1.00 46.37           C  
ATOM   1510  O   SER H 198      27.047  11.384  17.692  1.00 45.44           O  
ATOM   1511  N   GLU H 199      26.713  13.359  16.644  1.00 46.08           N  
ATOM   1512  CA  GLU H 199      27.001  14.223  17.751  1.00 45.63           C  
ATOM   1513  CB  GLU H 199      26.940  15.700  17.324  1.00 48.19           C  
ATOM   1514  CG  GLU H 199      27.216  16.701  18.439  1.00 52.89           C  
ATOM   1515  CD  GLU H 199      25.879  17.300  18.841  1.00 55.11           C  
ATOM   1516  OE1 GLU H 199      24.954  17.303  17.986  1.00 54.96           O  
ATOM   1517  OE2 GLU H 199      25.767  17.773  20.002  1.00 57.24           O1-
ATOM   1518  C   GLU H 199      26.023  13.976  18.861  1.00 43.36           C  
ATOM   1519  O   GLU H 199      26.328  14.221  20.026  1.00 43.17           O  
ATOM   1520  N   ASP H 200      24.806  13.522  18.518  1.00 41.88           N  
ATOM   1521  CA  ASP H 200      23.739  13.277  19.451  1.00 39.92           C  
ATOM   1522  CB  ASP H 200      22.384  13.051  18.764  1.00 39.22           C  
ATOM   1523  CG  ASP H 200      21.927  14.395  18.214  1.00 40.04           C  
ATOM   1524  OD1 ASP H 200      22.190  15.430  18.884  1.00 39.52           O  
ATOM   1525  OD2 ASP H 200      21.314  14.406  17.114  1.00 40.59           O1-
ATOM   1526  C   ASP H 200      24.032  12.092  20.328  1.00 39.19           C  
ATOM   1527  O   ASP H 200      23.356  11.881  21.332  1.00 38.88           O  
ATOM   1528  N   THR H 201      24.993  11.236  19.948  1.00 38.19           N  
ATOM   1529  CA  THR H 201      25.271  10.066  20.736  1.00 37.10           C  
ATOM   1530  CB  THR H 201      26.439   9.293  20.199  1.00 37.09           C  
ATOM   1531  OG1 THR H 201      26.199   8.920  18.852  1.00 40.52           O  
ATOM   1532  CG2 THR H 201      26.650   8.042  21.058  1.00 35.71           C  
ATOM   1533  C   THR H 201      25.612  10.489  22.135  1.00 35.96           C  
ATOM   1534  O   THR H 201      26.500  11.314  22.348  1.00 36.48           O  
ATOM   1535  N   ALA H 202      24.896   9.932  23.138  1.00 33.51           N  
ATOM   1536  CA  ALA H 202      25.183  10.278  24.504  1.00 32.98           C  
ATOM   1537  CB  ALA H 202      24.994  11.774  24.804  1.00 31.43           C  
ATOM   1538  C   ALA H 202      24.232   9.529  25.382  1.00 31.73           C  
ATOM   1539  O   ALA H 202      23.333   8.842  24.900  1.00 31.26           O  
ATOM   1540  N   MET H 203      24.432   9.610  26.716  1.00 33.25           N  
ATOM   1541  CA  MET H 203      23.467   8.994  27.572  1.00 33.42           C  
ATOM   1542  CB  MET H 203      23.990   8.303  28.849  1.00 34.90           C  
ATOM   1543  CG  MET H 203      24.719   9.199  29.841  1.00 38.69           C  
ATOM   1544  SD  MET H 203      26.451   9.495  29.409  1.00 49.73           S  
ATOM   1545  CE  MET H 203      26.958   7.758  29.560  1.00 47.93           C  
ATOM   1546  C   MET H 203      22.521  10.078  27.952  1.00 31.97           C  
ATOM   1547  O   MET H 203      22.928  11.191  28.280  1.00 30.79           O  
ATOM   1548  N   TYR H 204      21.214   9.769  27.898  1.00 31.13           N  
ATOM   1549  CA  TYR H 204      20.209  10.765  28.129  1.00 30.82           C  
ATOM   1550  CB  TYR H 204      19.102  10.769  27.056  1.00 30.05           C  
ATOM   1551  CG  TYR H 204      19.658  11.345  25.795  1.00 29.74           C  
ATOM   1552  CD1 TYR H 204      20.534  10.640  25.001  1.00 28.63           C  
ATOM   1553  CD2 TYR H 204      19.276  12.605  25.395  1.00 28.66           C  
ATOM   1554  CE1 TYR H 204      21.030  11.190  23.842  1.00 28.20           C  
ATOM   1555  CE2 TYR H 204      19.768  13.161  24.239  1.00 27.90           C  
ATOM   1556  CZ  TYR H 204      20.649  12.454  23.459  1.00 27.95           C  
ATOM   1557  OH  TYR H 204      21.156  13.023  22.271  1.00 28.51           O  
ATOM   1558  C   TYR H 204      19.551  10.510  29.447  1.00 31.21           C  
ATOM   1559  O   TYR H 204      19.188   9.377  29.763  1.00 31.52           O  
ATOM   1560  N   TYR H 205      19.389  11.586  30.251  1.00 29.40           N  
ATOM   1561  CA  TYR H 205      18.783  11.466  31.549  1.00 31.03           C  
ATOM   1562  CB  TYR H 205      19.641  11.979  32.725  1.00 30.89           C  
ATOM   1563  CG  TYR H 205      20.941  11.263  32.864  1.00 31.99           C  
ATOM   1564  CD1 TYR H 205      21.026  10.062  33.530  1.00 32.35           C  
ATOM   1565  CD2 TYR H 205      22.088  11.806  32.336  1.00 31.68           C  
ATOM   1566  CE1 TYR H 205      22.234   9.416  33.664  1.00 32.34           C  
ATOM   1567  CE2 TYR H 205      23.298  11.165  32.467  1.00 32.72           C  
ATOM   1568  CZ  TYR H 205      23.374   9.966  33.132  1.00 34.02           C  
ATOM   1569  OH  TYR H 205      24.612   9.307  33.270  1.00 36.85           O  
ATOM   1570  C   TYR H 205      17.585  12.366  31.601  1.00 31.28           C  
ATOM   1571  O   TYR H 205      17.563  13.434  30.990  1.00 31.30           O  
ATOM   1572  N   CYS H 206      16.540  11.932  32.337  1.00 31.89           N  
ATOM   1573  CA  CYS H 206      15.391  12.756  32.580  1.00 32.88           C  
ATOM   1574  CB  CYS H 206      14.025  12.041  32.390  1.00 34.13           C  
ATOM   1575  SG  CYS H 206      13.878  10.456  33.275  1.00 39.95           S  
ATOM   1576  C   CYS H 206      15.531  13.201  34.002  1.00 31.74           C  
ATOM   1577  O   CYS H 206      16.061  12.467  34.837  1.00 32.71           O  
ATOM   1578  N   THR H 207      15.118  14.448  34.308  1.00 32.48           N  
ATOM   1579  CA  THR H 207      15.278  14.919  35.656  1.00 33.31           C  
ATOM   1580  CB  THR H 207      16.506  15.755  35.830  1.00 32.02           C  
ATOM   1581  OG1 THR H 207      16.424  16.913  35.014  1.00  0.00           O  
ATOM   1582  CG2 THR H 207      17.720  14.911  35.411  1.00  0.00           C  
ATOM   1583  C   THR H 207      14.102  15.758  36.049  1.00 35.55           C  
ATOM   1584  O   THR H 207      13.525  16.479  35.239  1.00 34.88           O  
ATOM   1585  N   ARG H 208      13.724  15.674  37.338  1.00 36.28           N  
ATOM   1586  CA  ARG H 208      12.617  16.417  37.863  1.00 37.19           C  
ATOM   1587  CB  ARG H 208      11.969  15.727  39.081  1.00 37.98           C  
ATOM   1588  CG  ARG H 208      10.782  16.488  39.674  1.00 38.27           C  
ATOM   1589  CD  ARG H 208      10.131  15.781  40.867  1.00 40.00           C  
ATOM   1590  NE  ARG H 208      10.977  16.015  42.072  1.00 42.33           N  
ATOM   1591  CZ  ARG H 208      10.500  15.671  43.303  1.00 42.17           C  
ATOM   1592  NH1 ARG H 208       9.260  15.112  43.419  1.00 41.34           N1+
ATOM   1593  NH2 ARG H 208      11.259  15.882  44.416  1.00 43.48           N  
ATOM   1594  C   ARG H 208      13.105  17.758  38.317  1.00 37.75           C  
ATOM   1595  O   ARG H 208      14.205  17.898  38.851  1.00 38.62           O  
ATOM   1596  N   ALA H 209      12.294  18.803  38.070  1.00 40.05           N  
ATOM   1597  CA  ALA H 209      12.602  20.113  38.564  1.00 42.86           C  
ATOM   1598  CB  ALA H 209      12.018  21.249  37.708  1.00 43.67           C  
ATOM   1599  C   ALA H 209      11.958  20.196  39.919  1.00 44.74           C  
ATOM   1600  O   ALA H 209      11.030  19.442  40.207  1.00 45.44           O  
ATOM   1601  N   ILE H 210      12.528  21.028  40.854  1.00 34.17           N  
ATOM   1602  CA  ILE H 210      11.999  21.355  42.175  1.00 34.72           C  
ATOM   1603  CB  ILE H 210      12.708  20.709  43.328  1.00 73.45           C  
ATOM   1604  CG1 ILE H 210      12.563  19.179  43.276  1.00 75.97           C  
ATOM   1605  CG2 ILE H 210      12.147  21.348  44.614  1.00 70.94           C  
ATOM   1606  CD1 ILE H 210      11.124  18.699  43.453  1.00  0.00           C  
ATOM   1607  C   ILE H 210      12.213  22.824  42.365  1.00 35.25           C  
ATOM   1608  O   ILE H 210      13.332  23.283  42.587  1.00 36.08           O  
ATOM   1609  N   PHE H 211      11.109  23.583  42.390  1.00 36.47           N  
ATOM   1610  CA  PHE H 211      11.143  25.012  42.362  1.00 38.27           C  
ATOM   1611  CB  PHE H 211       9.720  25.604  42.324  1.00 40.68           C  
ATOM   1612  CG  PHE H 211       9.787  26.978  41.745  1.00 55.05           C  
ATOM   1613  CD1 PHE H 211       9.993  27.132  40.393  1.00 55.99           C  
ATOM   1614  CD2 PHE H 211       9.621  28.100  42.524  1.00 55.57           C  
ATOM   1615  CE1 PHE H 211      10.049  28.383  39.825  1.00 56.17           C  
ATOM   1616  CE2 PHE H 211       9.676  29.355  41.962  1.00 58.97           C  
ATOM   1617  CZ  PHE H 211       9.895  29.499  40.613  1.00 59.98           C  
ATOM   1618  C   PHE H 211      11.837  25.507  43.578  1.00 39.30           C  
ATOM   1619  O   PHE H 211      12.587  26.484  43.525  1.00 39.56           O  
ATOM   1620  N   ASP H 212      11.600  24.876  44.736  1.00 39.24           N  
ATOM   1621  CA  ASP H 212      12.242  25.495  45.841  1.00 39.45           C  
ATOM   1622  CB  ASP H 212      11.394  26.674  46.357  1.00 40.63           C  
ATOM   1623  CG  ASP H 212      12.219  27.581  47.251  1.00 55.17           C  
ATOM   1624  OD1 ASP H 212      12.949  27.038  48.116  1.00  0.00           O  
ATOM   1625  OD2 ASP H 212      12.121  28.826  47.093  1.00  0.00           O1-
ATOM   1626  C   ASP H 212      12.404  24.511  46.950  1.00 39.80           C  
ATOM   1627  O   ASP H 212      11.426  24.165  47.609  1.00 39.26           O  
ATOM   1628  N   TYR H 213      13.608  23.934  47.132  1.00 36.13           N  
ATOM   1629  CA  TYR H 213      13.759  23.222  48.366  1.00 35.88           C  
ATOM   1630  CB  TYR H 213      15.084  22.454  48.502  1.00 46.34           C  
ATOM   1631  CG  TYR H 213      15.051  21.799  49.842  1.00  0.00           C  
ATOM   1632  CD1 TYR H 213      15.519  22.458  50.956  1.00  0.00           C  
ATOM   1633  CD2 TYR H 213      14.536  20.531  49.992  1.00  0.00           C  
ATOM   1634  CE1 TYR H 213      15.489  21.858  52.193  1.00  0.00           C  
ATOM   1635  CE2 TYR H 213      14.503  19.923  51.227  1.00  0.00           C  
ATOM   1636  CZ  TYR H 213      14.982  20.587  52.331  1.00  0.00           C  
ATOM   1637  OH  TYR H 213      14.949  19.962  53.597  1.00  0.00           O  
ATOM   1638  C   TYR H 213      13.810  24.317  49.375  1.00 38.26           C  
ATOM   1639  O   TYR H 213      13.011  24.396  50.306  1.00 39.76           O  
ATOM   1640  N   ALA H 214      14.764  25.234  49.147  1.00 37.12           N  
ATOM   1641  CA  ALA H 214      14.888  26.424  49.923  1.00 39.32           C  
ATOM   1642  CB  ALA H 214      15.558  26.205  51.287  1.00 41.02           C  
ATOM   1643  C   ALA H 214      15.783  27.317  49.133  1.00 38.96           C  
ATOM   1644  O   ALA H 214      16.993  27.103  49.098  1.00 39.92           O  
ATOM   1645  N   GLY H 215      15.224  28.349  48.478  1.00 35.52           N  
ATOM   1646  CA  GLY H 215      16.076  29.301  47.837  1.00 36.79           C  
ATOM   1647  C   GLY H 215      16.023  29.217  46.355  1.00 35.38           C  
ATOM   1648  O   GLY H 215      15.899  30.259  45.711  1.00 37.85           O  
ATOM   1649  N   TYR H 216      16.117  28.015  45.750  1.00 34.45           N  
ATOM   1650  CA  TYR H 216      16.107  28.071  44.320  1.00 34.18           C  
ATOM   1651  CB  TYR H 216      17.491  28.403  43.745  1.00 36.17           C  
ATOM   1652  CG  TYR H 216      17.239  28.850  42.359  1.00 37.77           C  
ATOM   1653  CD1 TYR H 216      16.634  30.065  42.125  1.00 48.13           C  
ATOM   1654  CD2 TYR H 216      17.614  28.069  41.301  1.00 48.47           C  
ATOM   1655  CE1 TYR H 216      16.389  30.495  40.842  1.00 50.87           C  
ATOM   1656  CE2 TYR H 216      17.367  28.498  40.023  1.00 51.10           C  
ATOM   1657  CZ  TYR H 216      16.756  29.703  39.783  1.00 52.31           C  
ATOM   1658  OH  TYR H 216      16.519  30.112  38.454  1.00 55.94           O  
ATOM   1659  C   TYR H 216      15.627  26.765  43.752  1.00 35.88           C  
ATOM   1660  O   TYR H 216      15.506  25.760  44.449  1.00 35.99           O  
ATOM   1661  N   TRP H 217      15.300  26.749  42.448  1.00 35.60           N  
ATOM   1662  CA  TRP H 217      14.897  25.494  41.889  1.00 36.57           C  
ATOM   1663  CB  TRP H 217      13.830  25.605  40.786  1.00 38.92           C  
ATOM   1664  CG  TRP H 217      14.027  26.743  39.823  1.00 40.47           C  
ATOM   1665  CD2 TRP H 217      13.737  28.104  40.174  1.00 42.53           C  
ATOM   1666  CD1 TRP H 217      14.464  26.753  38.533  1.00 44.34           C  
ATOM   1667  NE1 TRP H 217      14.445  28.040  38.046  1.00 45.31           N  
ATOM   1668  CE2 TRP H 217      14.005  28.881  39.049  1.00 44.13           C  
ATOM   1669  CE3 TRP H 217      13.281  28.654  41.337  1.00 39.58           C  
ATOM   1670  CZ2 TRP H 217      13.816  30.233  39.073  1.00 44.88           C  
ATOM   1671  CZ3 TRP H 217      13.101  30.018  41.357  1.00 40.75           C  
ATOM   1672  CH2 TRP H 217      13.363  30.791  40.246  1.00 43.43           C  
ATOM   1673  C   TRP H 217      16.098  24.694  41.495  1.00 37.88           C  
ATOM   1674  O   TRP H 217      17.023  25.192  40.856  1.00 37.59           O  
ATOM   1675  N   TYR H 218      16.089  23.404  41.899  1.00 35.05           N  
ATOM   1676  CA  TYR H 218      17.190  22.507  41.695  1.00 35.30           C  
ATOM   1677  CB  TYR H 218      17.895  22.118  43.009  1.00 34.83           C  
ATOM   1678  CG  TYR H 218      16.843  21.651  43.959  1.00 35.54           C  
ATOM   1679  CD1 TYR H 218      16.151  22.582  44.691  1.00 35.92           C  
ATOM   1680  CD2 TYR H 218      16.514  20.323  44.107  1.00 36.99           C  
ATOM   1681  CE1 TYR H 218      15.178  22.197  45.574  1.00 36.35           C  
ATOM   1682  CE2 TYR H 218      15.538  19.933  44.995  1.00 37.23           C  
ATOM   1683  CZ  TYR H 218      14.868  20.873  45.733  1.00 37.72           C  
ATOM   1684  OH  TYR H 218      13.863  20.486  46.645  1.00 38.64           O  
ATOM   1685  C   TYR H 218      16.695  21.246  41.056  1.00 34.22           C  
ATOM   1686  O   TYR H 218      15.514  20.915  41.148  1.00 34.01           O  
ATOM   1687  N   PHE H 219      17.607  20.522  40.366  1.00 34.08           N  
ATOM   1688  CA  PHE H 219      17.264  19.276  39.736  1.00 32.06           C  
ATOM   1689  CB  PHE H 219      18.206  18.893  38.577  1.00 31.33           C  
ATOM   1690  CG  PHE H 219      17.952  19.793  37.409  1.00 32.68           C  
ATOM   1691  CD1 PHE H 219      18.540  21.031  37.306  1.00 31.06           C  
ATOM   1692  CD2 PHE H 219      17.113  19.383  36.400  1.00 31.20           C  
ATOM   1693  CE1 PHE H 219      18.298  21.837  36.217  1.00 32.45           C  
ATOM   1694  CE2 PHE H 219      16.866  20.187  35.310  1.00 31.60           C  
ATOM   1695  CZ  PHE H 219      17.458  21.422  35.213  1.00 32.85           C  
ATOM   1696  C   PHE H 219      17.360  18.231  40.798  1.00 32.57           C  
ATOM   1697  O   PHE H 219      18.435  17.741  41.141  1.00 32.43           O  
ATOM   1698  N   ASP H 220      16.186  17.886  41.351  1.00 31.45           N  
ATOM   1699  CA  ASP H 220      16.040  17.003  42.463  1.00 31.28           C  
ATOM   1700  CB  ASP H 220      14.599  17.025  43.008  1.00 32.42           C  
ATOM   1701  CG  ASP H 220      14.547  16.337  44.364  1.00 32.24           C  
ATOM   1702  OD1 ASP H 220      15.036  15.183  44.486  1.00 32.95           O  
ATOM   1703  OD2 ASP H 220      14.011  16.971  45.311  1.00 33.33           O1-
ATOM   1704  C   ASP H 220      16.366  15.595  42.124  1.00 31.31           C  
ATOM   1705  O   ASP H 220      17.009  14.902  42.916  1.00 31.13           O  
ATOM   1706  N   VAL H 221      15.936  15.129  40.937  1.00 38.58           N  
ATOM   1707  CA  VAL H 221      16.046  13.695  40.783  1.00 38.93           C  
ATOM   1708  CB  VAL H 221      14.767  12.980  41.106  1.00 40.91           C  
ATOM   1709  CG1 VAL H 221      14.978  11.469  40.903  1.00 43.72           C  
ATOM   1710  CG2 VAL H 221      14.328  13.372  42.527  1.00 44.64           C  
ATOM   1711  C   VAL H 221      16.387  13.350  39.363  1.00 38.05           C  
ATOM   1712  O   VAL H 221      15.964  14.029  38.428  1.00 37.74           O  
ATOM   1713  N   TRP H 222      17.150  12.248  39.170  1.00 36.68           N  
ATOM   1714  CA  TRP H 222      17.586  11.875  37.851  1.00 36.96           C  
ATOM   1715  CB  TRP H 222      19.107  12.051  37.688  1.00 33.21           C  
ATOM   1716  CG  TRP H 222      19.568  13.479  37.868  1.00 32.15           C  
ATOM   1717  CD2 TRP H 222      20.205  14.280  36.859  1.00 32.24           C  
ATOM   1718  CD1 TRP H 222      19.510  14.250  38.992  1.00 32.46           C  
ATOM   1719  NE1 TRP H 222      20.051  15.488  38.742  1.00 32.68           N  
ATOM   1720  CE2 TRP H 222      20.489  15.520  37.435  1.00 31.45           C  
ATOM   1721  CE3 TRP H 222      20.526  14.008  35.560  1.00 31.63           C  
ATOM   1722  CZ2 TRP H 222      21.101  16.509  36.718  1.00 32.00           C  
ATOM   1723  CZ3 TRP H 222      21.145  15.008  34.841  1.00 32.51           C  
ATOM   1724  CH2 TRP H 222      21.426  16.234  35.408  1.00 33.28           C  
ATOM   1725  C   TRP H 222      17.294  10.420  37.628  1.00 36.74           C  
ATOM   1726  O   TRP H 222      17.243   9.628  38.568  1.00 37.49           O  
ATOM   1727  N   GLY H 223      17.079  10.035  36.351  1.00 36.14           N  
ATOM   1728  CA  GLY H 223      16.824   8.660  36.019  1.00 35.90           C  
ATOM   1729  C   GLY H 223      18.151   7.992  35.817  1.00 35.81           C  
ATOM   1730  O   GLY H 223      19.199   8.631  35.892  1.00 35.49           O  
ATOM   1731  N   ALA H 224      18.120   6.670  35.553  1.00 36.19           N  
ATOM   1732  CA  ALA H 224      19.284   5.859  35.322  1.00 36.58           C  
ATOM   1733  CB  ALA H 224      18.951   4.366  35.163  1.00 37.13           C  
ATOM   1734  C   ALA H 224      19.950   6.311  34.061  1.00 36.59           C  
ATOM   1735  O   ALA H 224      21.171   6.255  33.938  1.00 37.27           O  
ATOM   1736  N   GLY H 225      19.150   6.730  33.063  1.00 35.44           N  
ATOM   1737  CA  GLY H 225      19.708   7.208  31.831  1.00 34.95           C  
ATOM   1738  C   GLY H 225      19.567   6.158  30.782  1.00 36.38           C  
ATOM   1739  O   GLY H 225      19.537   4.963  31.074  1.00 35.75           O  
ATOM   1740  N   THR H 226      19.468   6.601  29.512  1.00 36.92           N  
ATOM   1741  CA  THR H 226      19.330   5.659  28.444  1.00 36.76           C  
ATOM   1742  CB  THR H 226      18.003   5.762  27.765  1.00 35.02           C  
ATOM   1743  OG1 THR H 226      16.960   5.773  28.727  1.00 28.38           O  
ATOM   1744  CG2 THR H 226      17.838   4.491  26.931  1.00 20.50           C  
ATOM   1745  C   THR H 226      20.395   6.008  27.447  1.00 35.05           C  
ATOM   1746  O   THR H 226      20.622   7.184  27.162  1.00 35.77           O  
ATOM   1747  N   THR H 227      21.088   5.005  26.871  1.00 35.90           N  
ATOM   1748  CA  THR H 227      22.150   5.389  25.987  1.00 37.16           C  
ATOM   1749  CB  THR H 227      23.353   4.494  26.021  1.00 37.43           C  
ATOM   1750  OG1 THR H 227      24.478   5.174  25.484  1.00 36.76           O  
ATOM   1751  CG2 THR H 227      23.055   3.252  25.164  1.00 30.19           C  
ATOM   1752  C   THR H 227      21.637   5.416  24.587  1.00 36.23           C  
ATOM   1753  O   THR H 227      20.840   4.571  24.176  1.00 35.32           O  
ATOM   1754  N   VAL H 228      22.076   6.430  23.820  1.00 35.53           N  
ATOM   1755  CA  VAL H 228      21.669   6.550  22.455  1.00 35.85           C  
ATOM   1756  CB  VAL H 228      20.849   7.782  22.198  1.00 36.23           C  
ATOM   1757  CG1 VAL H 228      20.548   7.875  20.694  1.00 34.42           C  
ATOM   1758  CG2 VAL H 228      19.591   7.723  23.083  1.00 34.59           C  
ATOM   1759  C   VAL H 228      22.916   6.651  21.634  1.00 36.41           C  
ATOM   1760  O   VAL H 228      23.796   7.464  21.918  1.00 36.30           O  
ATOM   1761  N   THR H 229      23.024   5.812  20.586  1.00 36.99           N  
ATOM   1762  CA  THR H 229      24.191   5.856  19.757  1.00 36.90           C  
ATOM   1763  CB  THR H 229      24.959   4.566  19.759  1.00 37.56           C  
ATOM   1764  OG1 THR H 229      25.342   4.226  21.084  1.00 36.23           O  
ATOM   1765  CG2 THR H 229      26.208   4.734  18.876  1.00 37.44           C  
ATOM   1766  C   THR H 229      23.741   6.100  18.352  1.00 36.54           C  
ATOM   1767  O   THR H 229      22.894   5.377  17.828  1.00 34.77           O  
ATOM   1768  N   VAL H 230      24.296   7.141  17.704  1.00 37.45           N  
ATOM   1769  CA  VAL H 230      23.922   7.412  16.347  1.00 37.73           C  
ATOM   1770  CB  VAL H 230      23.630   8.861  16.094  1.00 37.91           C  
ATOM   1771  CG1 VAL H 230      23.281   9.047  14.609  1.00 36.91           C  
ATOM   1772  CG2 VAL H 230      22.520   9.312  17.060  1.00 35.55           C  
ATOM   1773  C   VAL H 230      25.087   7.037  15.489  1.00 39.42           C  
ATOM   1774  O   VAL H 230      26.118   7.706  15.493  1.00 39.51           O  
ATOM   1775  N   SER H 231      24.947   5.941  14.719  1.00 40.56           N  
ATOM   1776  CA  SER H 231      26.016   5.530  13.856  1.00 43.31           C  
ATOM   1777  CB  SER H 231      27.098   4.698  14.566  1.00 41.65           C  
ATOM   1778  OG  SER H 231      28.114   4.335  13.646  1.00 40.60           O  
ATOM   1779  C   SER H 231      25.424   4.663  12.793  1.00 44.36           C  
ATOM   1780  O   SER H 231      24.341   4.104  12.961  1.00 45.28           O  
ATOM   1781  N   SER H 232      26.124   4.535  11.651  1.00 46.38           N  
ATOM   1782  CA  SER H 232      25.610   3.704  10.604  1.00 48.65           C  
ATOM   1783  CB  SER H 232      26.061   4.129   9.196  1.00 50.00           C  
ATOM   1784  OG  SER H 232      27.469   3.997   9.071  1.00 51.86           O  
ATOM   1785  C   SER H 232      26.132   2.300  10.857  1.00 48.38           C  
ATOM   1786  O   SER H 232      27.381   2.132  10.856  1.00 49.58           O  
ATOM   1787  OXT SER H 232      25.297   1.377  11.058  1.00  0.00           O1-
TER    1788      SER H 232 
CONECT  159  696
CONECT  696  159
CONECT  988 1575
CONECT 1575  988
END
