# Supplementary material for: Fully automated antibody structure prediction using BIOVIA tools: Validation study
Source: PLoS One. 2017 May 18;12(5):e0177923. doi: 10.1371/journal.pone.0177923 (PMC5436848; doi:10.1371/journal.pone.0177923)
Supplement: S2 Dataset — Predicted structures using the Top5 framework method, Chothia CDR definition with canonical filtering and generating 50 models. These were used in the comparison against predictions using no filtering. (ZIP) [file pone.0177923.s004.zip › 4U1G_CB_FV_FinalModel.pdb]

REMARK   Accelrys Discovery Studio PDB file
REMARK   Created:  2015-04-10T09:10:04Z
SSBOND   1 CYS L   23    CYS L   92                                     
SSBOND   2 CYS H  131    CYS H  205                                     
ATOM      1  N   ASP L   1      25.359  33.279  26.477  1.00 59.31           N1+
ATOM      2  CA  ASP L   1      25.326  32.190  27.477  1.00 58.59           C  
ATOM      3  CB  ASP L   1      25.814  30.873  26.847  1.00 58.91           C  
ATOM      4  CG  ASP L   1      24.831  30.460  25.759  1.00 60.43           C  
ATOM      5  OD1 ASP L   1      23.680  30.972  25.766  1.00 62.16           O  
ATOM      6  OD2 ASP L   1      25.226  29.627  24.899  1.00 61.85           O1-
ATOM      7  C   ASP L   1      26.243  32.531  28.605  1.00 57.73           C  
ATOM      8  O   ASP L   1      27.153  33.345  28.458  1.00 57.33           O  
ATOM      9  N   ILE L   2      26.017  31.917  29.781  1.00 56.09           N  
ATOM     10  CA  ILE L   2      26.880  32.174  30.894  1.00 54.57           C  
ATOM     11  CB  ILE L   2      26.149  32.330  32.195  1.00 53.96           C  
ATOM     12  CG1 ILE L   2      25.203  33.542  32.124  1.00 62.38           C  
ATOM     13  CG2 ILE L   2      27.191  32.418  33.323  1.00 52.77           C  
ATOM     14  CD1 ILE L   2      24.209  33.610  33.281  1.00 62.72           C  
ATOM     15  C   ILE L   2      27.757  30.976  31.018  1.00 53.34           C  
ATOM     16  O   ILE L   2      27.285  29.872  31.284  1.00 53.58           O  
ATOM     17  N   VAL L   3      29.074  31.173  30.813  1.00 51.79           N  
ATOM     18  CA  VAL L   3      29.991  30.074  30.849  1.00 49.87           C  
ATOM     19  CB  VAL L   3      31.179  30.259  29.950  1.00 49.96           C  
ATOM     20  CG1 VAL L   3      32.137  29.072  30.147  1.00 51.30           C  
ATOM     21  CG2 VAL L   3      30.679  30.421  28.505  1.00 49.92           C  
ATOM     22  C   VAL L   3      30.501  29.904  32.241  1.00 48.52           C  
ATOM     23  O   VAL L   3      30.792  30.876  32.938  1.00 48.58           O  
ATOM     24  N   LEU L   4      30.615  28.635  32.676  1.00 47.28           N  
ATOM     25  CA  LEU L   4      31.100  28.338  33.991  1.00 46.08           C  
ATOM     26  CB  LEU L   4      30.217  27.333  34.751  1.00 45.12           C  
ATOM     27  CG  LEU L   4      28.776  27.822  34.983  1.00 45.41           C  
ATOM     28  CD1 LEU L   4      27.956  26.780  35.760  1.00 43.26           C  
ATOM     29  CD2 LEU L   4      28.752  29.212  35.639  1.00 44.09           C  
ATOM     30  C   LEU L   4      32.440  27.697  33.836  1.00 44.98           C  
ATOM     31  O   LEU L   4      32.611  26.781  33.032  1.00 44.68           O  
ATOM     32  N   THR L   5      33.438  28.172  34.606  1.00 44.73           N  
ATOM     33  CA  THR L   5      34.746  27.595  34.516  1.00 45.73           C  
ATOM     34  CB  THR L   5      35.812  28.609  34.218  1.00 45.87           C  
ATOM     35  OG1 THR L   5      35.519  29.273  32.996  1.00 45.98           O  
ATOM     36  CG2 THR L   5      37.167  27.892  34.107  1.00 46.32           C  
ATOM     37  C   THR L   5      35.051  26.987  35.848  1.00 44.02           C  
ATOM     38  O   THR L   5      35.070  27.679  36.865  1.00 44.23           O  
ATOM     39  N   GLN L   6      35.303  25.662  35.873  1.00 44.65           N  
ATOM     40  CA  GLN L   6      35.580  24.995  37.113  1.00 44.00           C  
ATOM     41  CB  GLN L   6      34.896  23.628  37.279  1.00 42.73           C  
ATOM     42  CG  GLN L   6      33.390  23.678  37.497  1.00 43.21           C  
ATOM     43  CD  GLN L   6      32.918  22.239  37.638  1.00 42.05           C  
ATOM     44  OE1 GLN L   6      31.994  21.808  36.949  1.00 41.88           O  
ATOM     45  NE2 GLN L   6      33.570  21.470  38.552  1.00 40.82           N  
ATOM     46  C   GLN L   6      37.039  24.695  37.186  1.00 44.51           C  
ATOM     47  O   GLN L   6      37.673  24.372  36.183  1.00 45.12           O  
ATOM     48  N   SER L   7      37.610  24.805  38.402  1.00 44.81           N  
ATOM     49  CA  SER L   7      38.994  24.488  38.600  1.00 47.61           C  
ATOM     50  CB  SER L   7      39.914  25.721  38.580  1.00 47.83           C  
ATOM     51  OG  SER L   7      39.609  26.572  39.676  1.00 49.33           O  
ATOM     52  C   SER L   7      39.110  23.888  39.964  1.00 47.44           C  
ATOM     53  O   SER L   7      38.356  24.245  40.869  1.00 48.76           O  
ATOM     54  N   PRO L   8      40.027  22.979  40.153  1.00 46.77           N  
ATOM     55  CA  PRO L   8      40.894  22.496  39.110  1.00 45.66           C  
ATOM     56  CD  PRO L   8      40.610  22.790  41.471  1.00 45.75           C  
ATOM     57  CB  PRO L   8      42.158  21.990  39.803  1.00 46.84           C  
ATOM     58  CG  PRO L   8      41.722  21.754  41.258  1.00 46.45           C  
ATOM     59  C   PRO L   8      40.192  21.423  38.344  1.00 46.02           C  
ATOM     60  O   PRO L   8      39.105  21.015  38.748  1.00 46.68           O  
ATOM     61  N   ALA L   9      40.786  20.976  37.220  1.00 45.74           N  
ATOM     62  CA  ALA L   9      40.207  19.929  36.431  1.00 45.43           C  
ATOM     63  CB  ALA L   9      41.005  19.642  35.149  1.00 47.01           C  
ATOM     64  C   ALA L   9      40.183  18.671  37.242  1.00 46.73           C  
ATOM     65  O   ALA L   9      39.187  17.949  37.253  1.00 46.25           O  
ATOM     66  N   SER L  10      41.287  18.372  37.955  1.00 47.03           N  
ATOM     67  CA  SER L  10      41.336  17.170  38.742  1.00 47.20           C  
ATOM     68  CB  SER L  10      42.190  16.058  38.111  1.00 48.65           C  
ATOM     69  OG  SER L  10      43.542  16.479  38.002  1.00 51.08           O  
ATOM     70  C   SER L  10      41.944  17.524  40.063  1.00 47.38           C  
ATOM     71  O   SER L  10      42.664  18.512  40.178  1.00 46.34           O  
ATOM     72  N   LEU L  11      41.649  16.723  41.110  1.00 47.28           N  
ATOM     73  CA  LEU L  11      42.153  17.067  42.408  1.00 46.95           C  
ATOM     74  CB  LEU L  11      41.143  17.971  43.139  1.00 48.79           C  
ATOM     75  CG  LEU L  11      41.529  18.442  44.548  1.00 50.32           C  
ATOM     76  CD1 LEU L  11      42.785  19.326  44.526  1.00 50.51           C  
ATOM     77  CD2 LEU L  11      40.333  19.135  45.223  1.00 51.21           C  
ATOM     78  C   LEU L  11      42.339  15.805  43.202  1.00 46.68           C  
ATOM     79  O   LEU L  11      41.480  14.928  43.195  1.00 46.35           O  
ATOM     80  N   ALA L  12      43.486  15.675  43.906  1.00 45.25           N  
ATOM     81  CA  ALA L  12      43.714  14.508  44.715  1.00 43.49           C  
ATOM     82  CB  ALA L  12      44.996  13.747  44.340  1.00 43.72           C  
ATOM     83  C   ALA L  12      43.871  14.970  46.130  1.00 43.71           C  
ATOM     84  O   ALA L  12      44.692  15.840  46.421  1.00 44.17           O  
ATOM     85  N   VAL L  13      43.087  14.384  47.061  1.00 43.04           N  
ATOM     86  CA  VAL L  13      43.169  14.802  48.433  1.00 43.60           C  
ATOM     87  CB  VAL L  13      41.985  15.613  48.874  1.00 43.88           C  
ATOM     88  CG1 VAL L  13      42.093  15.862  50.387  1.00 43.00           C  
ATOM     89  CG2 VAL L  13      41.932  16.900  48.034  1.00 42.57           C  
ATOM     90  C   VAL L  13      43.223  13.588  49.309  1.00 42.73           C  
ATOM     91  O   VAL L  13      42.593  12.570  49.027  1.00 43.03           O  
ATOM     92  N   SER L  14      43.982  13.680  50.420  1.00 41.88           N  
ATOM     93  CA  SER L  14      44.129  12.578  51.324  1.00 41.45           C  
ATOM     94  CB  SER L  14      45.353  12.713  52.248  1.00 41.13           C  
ATOM     95  OG  SER L  14      46.548  12.717  51.479  1.00 43.91           O  
ATOM     96  C   SER L  14      42.901  12.495  52.177  1.00 41.65           C  
ATOM     97  O   SER L  14      42.140  13.454  52.292  1.00 41.10           O  
ATOM     98  N   LEU L  15      42.683  11.322  52.801  1.00 42.70           N  
ATOM     99  CA  LEU L  15      41.514  11.127  53.607  1.00 43.49           C  
ATOM    100  CB  LEU L  15      41.368   9.702  54.166  1.00 44.52           C  
ATOM    101  CG  LEU L  15      41.062   8.627  53.113  1.00 44.32           C  
ATOM    102  CD1 LEU L  15      40.941   7.248  53.770  1.00 45.00           C  
ATOM    103  CD2 LEU L  15      39.822   8.988  52.282  1.00 44.82           C  
ATOM    104  C   LEU L  15      41.582  12.027  54.794  1.00 43.63           C  
ATOM    105  O   LEU L  15      42.635  12.201  55.404  1.00 43.53           O  
ATOM    106  N   GLY L  16      40.427  12.633  55.139  1.00 43.41           N  
ATOM    107  CA  GLY L  16      40.317  13.463  56.301  1.00 42.72           C  
ATOM    108  C   GLY L  16      40.591  14.888  55.931  1.00 42.57           C  
ATOM    109  O   GLY L  16      40.258  15.803  56.682  1.00 43.87           O  
ATOM    110  N   GLN L  17      41.181  15.114  54.745  1.00 42.91           N  
ATOM    111  CA  GLN L  17      41.540  16.442  54.329  1.00 43.38           C  
ATOM    112  CB  GLN L  17      42.613  16.467  53.225  1.00 45.68           C  
ATOM    113  CG  GLN L  17      43.982  15.950  53.672  1.00 48.42           C  
ATOM    114  CD  GLN L  17      44.694  17.064  54.429  1.00 52.31           C  
ATOM    115  OE1 GLN L  17      45.107  16.891  55.574  1.00 52.57           O  
ATOM    116  NE2 GLN L  17      44.852  18.240  53.766  1.00 52.61           N  
ATOM    117  C   GLN L  17      40.327  17.137  53.796  1.00 43.54           C  
ATOM    118  O   GLN L  17      39.228  16.587  53.775  1.00 43.55           O  
ATOM    119  N   ARG L  18      40.515  18.408  53.386  1.00 43.12           N  
ATOM    120  CA  ARG L  18      39.458  19.223  52.860  1.00 43.63           C  
ATOM    121  CB  ARG L  18      39.508  20.665  53.394  1.00 45.57           C  
ATOM    122  CG  ARG L  18      38.509  21.616  52.737  1.00 46.63           C  
ATOM    123  CD  ARG L  18      38.748  23.085  53.094  1.00 49.15           C  
ATOM    124  NE  ARG L  18      38.497  23.238  54.553  1.00 50.34           N  
ATOM    125  CZ  ARG L  18      37.228  23.479  54.993  1.00 51.26           C  
ATOM    126  NH1 ARG L  18      36.207  23.572  54.091  1.00 52.39           N1+
ATOM    127  NH2 ARG L  18      36.981  23.623  56.328  1.00 52.26           N  
ATOM    128  C   ARG L  18      39.631  19.317  51.377  1.00 43.60           C  
ATOM    129  O   ARG L  18      40.745  19.465  50.877  1.00 44.88           O  
ATOM    130  N   ALA L  19      38.514  19.220  50.628  1.00 42.99           N  
ATOM    131  CA  ALA L  19      38.594  19.343  49.203  1.00 42.28           C  
ATOM    132  CB  ALA L  19      37.953  18.166  48.448  1.00 42.79           C  
ATOM    133  C   ALA L  19      37.838  20.576  48.832  1.00 42.24           C  
ATOM    134  O   ALA L  19      36.713  20.787  49.282  1.00 42.78           O  
ATOM    135  N   THR L  20      38.455  21.444  48.006  1.00 40.77           N  
ATOM    136  CA  THR L  20      37.780  22.643  47.607  1.00 40.11           C  
ATOM    137  CB  THR L  20      38.435  23.892  48.120  1.00 40.94           C  
ATOM    138  OG1 THR L  20      38.494  23.863  49.539  1.00 41.12           O  
ATOM    139  CG2 THR L  20      37.617  25.107  47.652  1.00 39.96           C  
ATOM    140  C   THR L  20      37.796  22.707  46.113  1.00 40.94           C  
ATOM    141  O   THR L  20      38.849  22.608  45.485  1.00 40.69           O  
ATOM    142  N   ILE L  21      36.606  22.873  45.504  1.00 41.26           N  
ATOM    143  CA  ILE L  21      36.506  22.969  44.077  1.00 40.26           C  
ATOM    144  CB  ILE L  21      35.667  21.881  43.475  1.00 40.98           C  
ATOM    145  CG1 ILE L  21      36.318  20.516  43.755  1.00 41.77           C  
ATOM    146  CG2 ILE L  21      35.483  22.178  41.977  1.00 41.22           C  
ATOM    147  CD1 ILE L  21      35.404  19.327  43.471  1.00 42.14           C  
ATOM    148  C   ILE L  21      35.859  24.285  43.788  1.00 41.11           C  
ATOM    149  O   ILE L  21      34.930  24.690  44.485  1.00 40.69           O  
ATOM    150  N   SER L  22      36.345  25.000  42.752  1.00 40.79           N  
ATOM    151  CA  SER L  22      35.820  26.311  42.495  1.00 41.50           C  
ATOM    152  CB  SER L  22      36.898  27.410  42.477  1.00 41.89           C  
ATOM    153  OG  SER L  22      37.516  27.516  43.751  1.00 46.13           O  
ATOM    154  C   SER L  22      35.145  26.344  41.159  1.00 41.79           C  
ATOM    155  O   SER L  22      35.439  25.551  40.266  1.00 41.28           O  
ATOM    156  N   CYS L  23      34.183  27.280  41.018  1.00 42.63           N  
ATOM    157  CA  CYS L  23      33.436  27.461  39.805  1.00 44.04           C  
ATOM    158  CB  CYS L  23      32.055  26.761  39.886  1.00 43.05           C  
ATOM    159  SG  CYS L  23      31.007  26.902  38.405  1.00 44.13           S  
ATOM    160  C   CYS L  23      33.243  28.944  39.636  1.00 44.76           C  
ATOM    161  O   CYS L  23      32.766  29.624  40.544  1.00 44.43           O  
ATOM    162  N   ARG L  24      33.626  29.493  38.461  1.00 46.27           N  
ATOM    163  CA  ARG L  24      33.498  30.910  38.249  1.00 46.92           C  
ATOM    164  CB  ARG L  24      34.833  31.593  37.920  1.00 50.01           C  
ATOM    165  CG  ARG L  24      34.707  33.098  37.704  1.00 54.70           C  
ATOM    166  CD  ARG L  24      36.041  33.770  37.394  1.00 59.03           C  
ATOM    167  NE  ARG L  24      36.627  33.039  36.241  1.00 63.40           N  
ATOM    168  CZ  ARG L  24      36.203  33.334  34.980  1.00 64.53           C  
ATOM    169  NH1 ARG L  24      35.262  34.304  34.787  1.00 65.44           N1+
ATOM    170  NH2 ARG L  24      36.705  32.645  33.916  1.00 64.92           N  
ATOM    171  C   ARG L  24      32.573  31.125  37.090  1.00 46.95           C  
ATOM    172  O   ARG L  24      32.650  30.426  36.081  1.00 46.45           O  
ATOM    173  N   ALA L  25      31.669  32.120  37.207  1.00 46.88           N  
ATOM    174  CA  ALA L  25      30.700  32.355  36.176  1.00 46.56           C  
ATOM    175  CB  ALA L  25      29.270  32.557  36.709  1.00 45.10           C  
ATOM    176  C   ALA L  25      31.073  33.594  35.426  1.00 46.48           C  
ATOM    177  O   ALA L  25      31.611  34.548  35.986  1.00 45.15           O  
ATOM    178  N   SER L  26      30.747  33.650  34.116  1.00 46.41           N  
ATOM    179  CA  SER L  26      31.013  34.831  33.336  1.00 46.21           C  
ATOM    180  CB  SER L  26      30.693  34.636  31.841  1.00 46.62           C  
ATOM    181  OG  SER L  26      29.318  34.328  31.669  1.00 44.14           O  
ATOM    182  C   SER L  26      30.187  35.974  33.849  1.00 47.48           C  
ATOM    183  O   SER L  26      30.723  37.031  34.175  1.00 45.84           O  
ATOM    184  N   GLN L  27      28.854  35.786  33.951  1.00 47.77           N  
ATOM    185  CA  GLN L  27      27.971  36.826  34.410  1.00 49.66           C  
ATOM    186  CB  GLN L  27      26.596  36.808  33.724  1.00 49.66           C  
ATOM    187  CG  GLN L  27      26.645  37.105  32.224  1.00 58.27           C  
ATOM    188  CD  GLN L  27      25.216  37.043  31.706  1.00 60.90           C  
ATOM    189  OE1 GLN L  27      24.940  37.361  30.550  1.00 28.31           O  
ATOM    190  NE2 GLN L  27      24.278  36.615  32.593  1.00 27.15           N  
ATOM    191  C   GLN L  27      27.728  36.595  35.873  1.00 49.36           C  
ATOM    192  O   GLN L  27      28.230  35.626  36.437  1.00 48.81           O  
ATOM    193  N   SER L  28      26.962  37.501  36.527  1.00 50.74           N  
ATOM    194  CA  SER L  28      26.675  37.379  37.933  1.00 51.80           C  
ATOM    195  CB  SER L  28      26.672  38.718  38.689  1.00 51.48           C  
ATOM    196  OG  SER L  28      26.376  38.503  40.062  1.00 49.57           O  
ATOM    197  C   SER L  28      25.305  36.774  38.088  1.00 53.49           C  
ATOM    198  O   SER L  28      24.355  37.147  37.406  1.00 54.27           O  
ATOM    199  N   VAL L  29      25.241  35.749  38.960  1.00 54.59           N  
ATOM    200  CA  VAL L  29      24.155  34.872  39.311  1.00 55.57           C  
ATOM    201  CB  VAL L  29      24.641  33.528  39.732  1.00 54.69           C  
ATOM    202  CG1 VAL L  29      25.532  32.978  38.614  1.00 54.16           C  
ATOM    203  CG2 VAL L  29      25.338  33.662  41.091  1.00 51.18           C  
ATOM    204  C   VAL L  29      23.178  35.280  40.399  1.00 57.84           C  
ATOM    205  O   VAL L  29      22.227  34.530  40.601  1.00 58.88           O  
ATOM    206  N   SER L  30      23.374  36.337  41.221  1.00 58.52           N  
ATOM    207  CA  SER L  30      22.483  36.369  42.367  1.00 60.83           C  
ATOM    208  CB  SER L  30      23.262  36.162  43.675  1.00 61.10           C  
ATOM    209  OG  SER L  30      23.983  34.939  43.609  1.00 62.13           O  
ATOM    210  C   SER L  30      21.680  37.635  42.506  1.00 63.01           C  
ATOM    211  O   SER L  30      22.222  38.725  42.398  1.00 63.29           O  
ATOM    212  N   THR L  31      20.334  37.521  42.654  1.00 62.61           N  
ATOM    213  CA  THR L  31      19.458  38.653  42.851  1.00 60.40           C  
ATOM    214  CB  THR L  31      18.105  38.438  42.243  1.00 61.66           C  
ATOM    215  OG1 THR L  31      17.396  39.666  42.207  1.00 34.44           O  
ATOM    216  CG2 THR L  31      17.329  37.397  43.063  1.00 30.12           C  
ATOM    217  C   THR L  31      19.259  39.118  44.274  1.00 60.09           C  
ATOM    218  O   THR L  31      19.358  40.307  44.564  1.00 61.14           O  
ATOM    219  N   SER L  32      18.983  38.181  45.206  1.00 60.16           N  
ATOM    220  CA  SER L  32      18.581  38.501  46.552  1.00 59.68           C  
ATOM    221  CB  SER L  32      17.160  39.082  46.618  1.00 59.78           C  
ATOM    222  OG  SER L  32      16.821  39.373  47.964  1.00 61.82           O  
ATOM    223  C   SER L  32      18.562  37.179  47.259  1.00 59.74           C  
ATOM    224  O   SER L  32      19.461  36.872  48.041  1.00 59.24           O  
ATOM    225  N   SER L  33      17.460  36.421  47.045  1.00 58.04           N  
ATOM    226  CA  SER L  33      17.225  35.075  47.503  1.00 56.75           C  
ATOM    227  CB  SER L  33      15.735  34.702  47.496  1.00 61.08           C  
ATOM    228  OG  SER L  33      15.027  35.512  48.422  1.00 12.86           O  
ATOM    229  C   SER L  33      17.924  34.120  46.585  1.00 54.91           C  
ATOM    230  O   SER L  33      17.955  32.913  46.830  1.00 56.33           O  
ATOM    231  N   TYR L  34      18.489  34.630  45.477  1.00 54.37           N  
ATOM    232  CA  TYR L  34      19.099  33.735  44.553  1.00 52.81           C  
ATOM    233  CB  TYR L  34      18.808  33.969  43.061  1.00 52.25           C  
ATOM    234  CG  TYR L  34      17.368  33.751  42.768  1.00 51.71           C  
ATOM    235  CD1 TYR L  34      16.730  32.588  43.123  1.00 51.30           C  
ATOM    236  CD2 TYR L  34      16.672  34.704  42.070  1.00 51.04           C  
ATOM    237  CE1 TYR L  34      15.399  32.409  42.826  1.00 48.27           C  
ATOM    238  CE2 TYR L  34      15.344  34.535  41.767  1.00 50.41           C  
ATOM    239  CZ  TYR L  34      14.704  33.385  42.152  1.00 49.48           C  
ATOM    240  OH  TYR L  34      13.340  33.207  41.842  1.00 60.66           O  
ATOM    241  C   TYR L  34      20.569  33.855  44.642  1.00 51.27           C  
ATOM    242  O   TYR L  34      21.146  34.885  44.987  1.00 49.01           O  
ATOM    243  N   THR L  35      21.164  32.681  44.450  1.00 49.36           N  
ATOM    244  CA  THR L  35      22.524  32.393  44.214  1.00 49.31           C  
ATOM    245  CB  THR L  35      23.205  31.981  45.480  1.00 47.52           C  
ATOM    246  OG1 THR L  35      23.055  32.990  46.468  1.00  0.00           O  
ATOM    247  CG2 THR L  35      24.688  31.791  45.182  1.00  0.00           C  
ATOM    248  C   THR L  35      22.209  31.188  43.402  1.00 48.27           C  
ATOM    249  O   THR L  35      22.184  30.086  43.937  1.00 48.39           O  
ATOM    250  N   TYR L  36      21.937  31.369  42.095  1.00 45.88           N  
ATOM    251  CA  TYR L  36      21.317  30.319  41.329  1.00 44.49           C  
ATOM    252  CB  TYR L  36      20.511  30.840  40.136  1.00 45.95           C  
ATOM    253  CG  TYR L  36      19.160  30.229  40.245  1.00 47.52           C  
ATOM    254  CD1 TYR L  36      18.933  28.910  39.926  1.00 48.40           C  
ATOM    255  CD2 TYR L  36      18.115  31.014  40.674  1.00 46.20           C  
ATOM    256  CE1 TYR L  36      17.669  28.381  40.041  1.00 45.01           C  
ATOM    257  CE2 TYR L  36      16.853  30.494  40.790  1.00 44.57           C  
ATOM    258  CZ  TYR L  36      16.634  29.177  40.474  1.00 44.20           C  
ATOM    259  OH  TYR L  36      15.335  28.653  40.596  1.00 40.49           O  
ATOM    260  C   TYR L  36      22.389  29.459  40.798  1.00 43.27           C  
ATOM    261  O   TYR L  36      22.698  29.399  39.607  1.00 43.88           O  
ATOM    262  N   PHE L  37      22.919  28.701  41.745  1.00 38.28           N  
ATOM    263  CA  PHE L  37      24.094  27.905  41.541  1.00 37.46           C  
ATOM    264  CB  PHE L  37      25.309  28.595  42.192  1.00 39.12           C  
ATOM    265  CG  PHE L  37      26.577  27.900  41.842  1.00 41.85           C  
ATOM    266  CD1 PHE L  37      27.164  28.105  40.616  1.00  0.00           C  
ATOM    267  CD2 PHE L  37      27.200  27.075  42.748  1.00  0.00           C  
ATOM    268  CE1 PHE L  37      28.342  27.481  40.286  1.00  0.00           C  
ATOM    269  CE2 PHE L  37      28.378  26.449  42.423  1.00  0.00           C  
ATOM    270  CZ  PHE L  37      28.949  26.650  41.192  1.00  0.00           C  
ATOM    271  C   PHE L  37      23.885  26.578  42.216  1.00 36.62           C  
ATOM    272  O   PHE L  37      23.468  26.518  43.372  1.00 35.01           O  
ATOM    273  N   HIS L  38      24.187  25.474  41.502  1.00 36.25           N  
ATOM    274  CA  HIS L  38      24.031  24.166  42.080  1.00 35.01           C  
ATOM    275  ND1 HIS L  38      21.103  25.155  42.072  1.00  0.00           N  
ATOM    276  CG  HIS L  38      21.506  23.841  42.015  1.00 34.59           C  
ATOM    277  CB  HIS L  38      22.839  23.384  41.510  1.00 33.05           C  
ATOM    278  NE2 HIS L  38      19.388  23.935  42.784  1.00  0.00           N  
ATOM    279  CD2 HIS L  38      20.449  23.109  42.462  1.00  0.00           C  
ATOM    280  CE1 HIS L  38      19.829  25.155  42.538  1.00  0.00           C  
ATOM    281  C   HIS L  38      25.246  23.331  41.804  1.00 34.49           C  
ATOM    282  O   HIS L  38      26.014  23.603  40.882  1.00 35.95           O  
ATOM    283  N   TRP L  39      25.444  22.280  42.627  1.00 33.80           N  
ATOM    284  CA  TRP L  39      26.559  21.379  42.479  1.00 31.51           C  
ATOM    285  CB  TRP L  39      27.547  21.403  43.659  1.00 31.74           C  
ATOM    286  CG  TRP L  39      28.382  22.655  43.786  1.00 33.27           C  
ATOM    287  CD2 TRP L  39      29.616  22.871  43.083  1.00 33.06           C  
ATOM    288  CD1 TRP L  39      28.172  23.765  44.549  1.00 34.97           C  
ATOM    289  NE1 TRP L  39      29.207  24.654  44.377  1.00 34.79           N  
ATOM    290  CE2 TRP L  39      30.101  24.117  43.473  1.00 35.03           C  
ATOM    291  CE3 TRP L  39      30.293  22.092  42.188  1.00 32.11           C  
ATOM    292  CZ2 TRP L  39      31.274  24.608  42.970  1.00 34.15           C  
ATOM    293  CZ3 TRP L  39      31.473  22.590  41.681  1.00 32.55           C  
ATOM    294  CH2 TRP L  39      31.954  23.824  42.064  1.00 33.27           C  
ATOM    295  C   TRP L  39      26.042  19.970  42.425  1.00 31.84           C  
ATOM    296  O   TRP L  39      25.158  19.591  43.192  1.00 31.67           O  
ATOM    297  N   TYR L  40      26.619  19.143  41.526  1.00 31.20           N  
ATOM    298  CA  TYR L  40      26.186  17.779  41.384  1.00 30.07           C  
ATOM    299  CB  TYR L  40      25.643  17.422  39.988  1.00 28.49           C  
ATOM    300  CG  TYR L  40      24.391  18.181  39.717  1.00 27.67           C  
ATOM    301  CD1 TYR L  40      24.443  19.456  39.202  1.00 26.14           C  
ATOM    302  CD2 TYR L  40      23.163  17.612  39.971  1.00 26.25           C  
ATOM    303  CE1 TYR L  40      23.288  20.155  38.947  1.00 27.67           C  
ATOM    304  CE2 TYR L  40      22.005  18.307  39.718  1.00 26.53           C  
ATOM    305  CZ  TYR L  40      22.067  19.580  39.204  1.00 26.95           C  
ATOM    306  OH  TYR L  40      20.880  20.296  38.943  1.00  0.00           O  
ATOM    307  C   TYR L  40      27.370  16.876  41.570  1.00 31.59           C  
ATOM    308  O   TYR L  40      28.510  17.257  41.298  1.00 29.00           O  
ATOM    309  N   GLN L  41      27.115  15.645  42.068  1.00 31.91           N  
ATOM    310  CA  GLN L  41      28.150  14.665  42.234  1.00 31.98           C  
ATOM    311  CB  GLN L  41      28.259  14.113  43.664  1.00 32.73           C  
ATOM    312  CG  GLN L  41      29.365  13.070  43.824  1.00 34.78           C  
ATOM    313  CD  GLN L  41      29.338  12.574  45.261  1.00 37.20           C  
ATOM    314  OE1 GLN L  41      28.273  12.341  45.830  1.00 36.59           O  
ATOM    315  NE2 GLN L  41      30.539  12.403  45.871  1.00 35.55           N  
ATOM    316  C   GLN L  41      27.797  13.498  41.366  1.00 32.48           C  
ATOM    317  O   GLN L  41      26.671  13.003  41.404  1.00 33.91           O  
ATOM    318  N   GLN L  42      28.757  13.025  40.546  1.00 33.41           N  
ATOM    319  CA  GLN L  42      28.444  11.908  39.706  1.00 35.65           C  
ATOM    320  CB  GLN L  42      28.393  12.251  38.209  1.00 34.40           C  
ATOM    321  CG  GLN L  42      27.989  11.059  37.341  1.00 36.67           C  
ATOM    322  CD  GLN L  42      27.961  11.505  35.887  1.00 36.60           C  
ATOM    323  OE1 GLN L  42      28.976  11.912  35.328  1.00 39.15           O  
ATOM    324  NE2 GLN L  42      26.759  11.430  35.256  1.00 33.35           N  
ATOM    325  C   GLN L  42      29.482  10.849  39.886  1.00 36.42           C  
ATOM    326  O   GLN L  42      30.660  11.050  39.592  1.00 35.79           O  
ATOM    327  N   LYS L  43      29.049   9.675  40.380  1.00 37.99           N  
ATOM    328  CA  LYS L  43      29.924   8.556  40.556  1.00 40.19           C  
ATOM    329  CB  LYS L  43      29.515   7.662  41.740  1.00 40.79           C  
ATOM    330  CG  LYS L  43      29.639   8.406  43.072  1.00 41.60           C  
ATOM    331  CD  LYS L  43      28.897   7.763  44.243  1.00 41.72           C  
ATOM    332  CE  LYS L  43      29.047   8.556  45.545  1.00 42.39           C  
ATOM    333  NZ  LYS L  43      28.158   8.004  46.592  1.00 41.66           N1+
ATOM    334  C   LYS L  43      29.851   7.766  39.290  1.00 41.82           C  
ATOM    335  O   LYS L  43      28.893   7.882  38.524  1.00 41.92           O  
ATOM    336  N   PRO L  44      30.841   6.965  39.035  1.00 43.71           N  
ATOM    337  CA  PRO L  44      30.843   6.236  37.802  1.00 43.64           C  
ATOM    338  CD  PRO L  44      32.188   7.245  39.505  1.00 44.12           C  
ATOM    339  CB  PRO L  44      32.238   5.628  37.683  1.00 44.49           C  
ATOM    340  CG  PRO L  44      33.124   6.629  38.451  1.00 44.38           C  
ATOM    341  C   PRO L  44      29.718   5.262  37.698  1.00 43.89           C  
ATOM    342  O   PRO L  44      29.387   4.607  38.686  1.00 43.45           O  
ATOM    343  N   GLY L  45      29.110   5.174  36.500  1.00 43.03           N  
ATOM    344  CA  GLY L  45      28.053   4.246  36.231  1.00 43.37           C  
ATOM    345  C   GLY L  45      26.770   4.777  36.786  1.00 43.75           C  
ATOM    346  O   GLY L  45      25.747   4.096  36.733  1.00 44.79           O  
ATOM    347  N   GLN L  46      26.777   6.011  37.329  1.00 42.85           N  
ATOM    348  CA  GLN L  46      25.553   6.504  37.894  1.00 40.57           C  
ATOM    349  CB  GLN L  46      25.582   6.621  39.429  1.00 42.95           C  
ATOM    350  CG  GLN L  46      25.729   5.272  40.136  1.00 46.51           C  
ATOM    351  CD  GLN L  46      25.700   5.517  41.637  1.00 49.12           C  
ATOM    352  OE1 GLN L  46      26.304   6.463  42.140  1.00 49.82           O  
ATOM    353  NE2 GLN L  46      24.963   4.649  42.378  1.00 50.93           N  
ATOM    354  C   GLN L  46      25.261   7.864  37.340  1.00 38.51           C  
ATOM    355  O   GLN L  46      26.120   8.539  36.778  1.00 36.85           O  
ATOM    356  N   PRO L  47      24.016   8.246  37.467  1.00 37.30           N  
ATOM    357  CA  PRO L  47      23.564   9.540  37.030  1.00 37.13           C  
ATOM    358  CD  PRO L  47      22.933   7.283  37.535  1.00 36.70           C  
ATOM    359  CB  PRO L  47      22.046   9.429  36.873  1.00 37.43           C  
ATOM    360  CG  PRO L  47      21.668   8.149  37.637  1.00 35.63           C  
ATOM    361  C   PRO L  47      23.991  10.556  38.038  1.00 36.92           C  
ATOM    362  O   PRO L  47      24.281  10.178  39.171  1.00 37.10           O  
ATOM    363  N   PRO L  48      24.035  11.806  37.680  1.00 35.39           N  
ATOM    364  CA  PRO L  48      24.447  12.848  38.576  1.00 35.64           C  
ATOM    365  CD  PRO L  48      23.926  12.249  36.303  1.00 34.21           C  
ATOM    366  CB  PRO L  48      24.559  14.112  37.718  1.00 34.64           C  
ATOM    367  CG  PRO L  48      23.794  13.775  36.423  1.00 35.93           C  
ATOM    368  C   PRO L  48      23.473  12.951  39.710  1.00 35.43           C  
ATOM    369  O   PRO L  48      22.306  12.608  39.530  1.00 34.27           O  
ATOM    370  N   LYS L  49      23.954  13.391  40.891  1.00 35.89           N  
ATOM    371  CA  LYS L  49      23.158  13.524  42.080  1.00 35.75           C  
ATOM    372  CB  LYS L  49      23.714  12.685  43.241  1.00 38.60           C  
ATOM    373  CG  LYS L  49      23.032  12.929  44.586  1.00 42.80           C  
ATOM    374  CD  LYS L  49      23.619  12.072  45.707  1.00 45.81           C  
ATOM    375  CE  LYS L  49      23.241  12.542  47.111  1.00 47.07           C  
ATOM    376  NZ  LYS L  49      24.076  11.849  48.116  1.00 49.29           N1+
ATOM    377  C   LYS L  49      23.255  14.952  42.524  1.00 34.22           C  
ATOM    378  O   LYS L  49      24.313  15.566  42.411  1.00 33.49           O  
ATOM    379  N   LEU L  50      22.158  15.513  43.074  1.00 34.42           N  
ATOM    380  CA  LEU L  50      22.173  16.899  43.458  1.00 33.54           C  
ATOM    381  CB  LEU L  50      20.770  17.536  43.376  1.00 32.70           C  
ATOM    382  CG  LEU L  50      20.688  19.027  43.750  1.00 33.83           C  
ATOM    383  CD1 LEU L  50      21.605  19.887  42.871  1.00 31.63           C  
ATOM    384  CD2 LEU L  50      19.229  19.514  43.709  1.00 34.01           C  
ATOM    385  C   LEU L  50      22.721  17.024  44.852  1.00 33.73           C  
ATOM    386  O   LEU L  50      22.177  16.454  45.798  1.00 32.81           O  
ATOM    387  N   LEU L  51      23.922  17.644  44.972  1.00 32.67           N  
ATOM    388  CA  LEU L  51      24.576  17.927  46.228  1.00 35.17           C  
ATOM    389  CB  LEU L  51      26.097  18.123  46.072  1.00 33.84           C  
ATOM    390  CG  LEU L  51      26.868  16.841  45.726  1.00 34.97           C  
ATOM    391  CD1 LEU L  51      28.371  17.113  45.589  1.00 32.82           C  
ATOM    392  CD2 LEU L  51      26.577  15.731  46.745  1.00 33.22           C  
ATOM    393  C   LEU L  51      24.081  19.173  46.907  1.00 34.65           C  
ATOM    394  O   LEU L  51      23.646  19.138  48.058  1.00 35.80           O  
ATOM    395  N   ILE L  52      24.136  20.316  46.184  1.00 35.33           N  
ATOM    396  CA  ILE L  52      23.823  21.584  46.780  1.00 34.13           C  
ATOM    397  CB  ILE L  52      25.043  22.358  47.171  1.00 34.78           C  
ATOM    398  CG1 ILE L  52      25.827  21.577  48.234  1.00 34.72           C  
ATOM    399  CG2 ILE L  52      24.611  23.760  47.629  1.00 33.28           C  
ATOM    400  CD1 ILE L  52      27.209  22.154  48.506  1.00 35.28           C  
ATOM    401  C   ILE L  52      23.069  22.412  45.791  1.00 34.02           C  
ATOM    402  O   ILE L  52      23.323  22.344  44.590  1.00 32.50           O  
ATOM    403  N   ARG L  53      22.118  23.224  46.300  1.00 33.93           N  
ATOM    404  CA  ARG L  53      21.283  24.087  45.517  1.00 35.42           C  
ATOM    405  CB  ARG L  53      19.807  23.650  45.552  1.00 36.21           C  
ATOM    406  CG  ARG L  53      19.245  23.571  46.976  1.00 38.23           C  
ATOM    407  CD  ARG L  53      17.719  23.471  47.064  1.00  0.00           C  
ATOM    408  NE  ARG L  53      17.172  24.858  47.044  1.00  0.00           N  
ATOM    409  CZ  ARG L  53      16.998  25.527  48.221  1.00 40.54           C  
ATOM    410  NH1 ARG L  53      17.291  24.911  49.403  1.00  0.00           N1+
ATOM    411  NH2 ARG L  53      16.533  26.811  48.217  1.00  0.00           N  
ATOM    412  C   ARG L  53      21.303  25.441  46.163  1.00 35.62           C  
ATOM    413  O   ARG L  53      21.547  25.543  47.364  1.00 36.06           O  
ATOM    414  N   TYR L  54      21.128  26.463  45.362  1.00 16.40           N  
ATOM    415  CA  TYR L  54      21.246  27.780  45.864  1.00 14.97           C  
ATOM    416  CB  TYR L  54      20.174  28.242  46.852  1.00 15.53           C  
ATOM    417  CG  TYR L  54      19.033  28.624  45.991  1.00 17.10           C  
ATOM    418  CD1 TYR L  54      19.137  29.744  45.198  1.00 17.25           C  
ATOM    419  CD2 TYR L  54      17.899  27.862  45.932  1.00 16.75           C  
ATOM    420  CE1 TYR L  54      18.105  30.128  44.378  1.00 16.48           C  
ATOM    421  CE2 TYR L  54      16.866  28.249  45.119  1.00 18.82           C  
ATOM    422  CZ  TYR L  54      16.960  29.375  44.345  1.00 17.11           C  
ATOM    423  OH  TYR L  54      15.883  29.747  43.515  1.00 19.59           O  
ATOM    424  C   TYR L  54      22.583  28.079  46.436  1.00 14.05           C  
ATOM    425  O   TYR L  54      22.699  28.927  47.316  1.00 15.29           O  
ATOM    426  N   ALA L  55      23.625  27.407  45.924  1.00 12.88           N  
ATOM    427  CA  ALA L  55      24.989  27.651  46.292  1.00 12.97           C  
ATOM    428  CB  ALA L  55      25.374  29.133  46.236  1.00 16.65           C  
ATOM    429  C   ALA L  55      25.252  27.176  47.684  1.00 14.29           C  
ATOM    430  O   ALA L  55      26.375  26.759  47.974  1.00 15.29           O  
ATOM    431  N   SER L  56      24.230  27.135  48.568  1.00 14.53           N  
ATOM    432  CA  SER L  56      24.610  26.766  49.903  1.00 15.30           C  
ATOM    433  CB  SER L  56      24.842  27.989  50.807  1.00 14.32           C  
ATOM    434  OG  SER L  56      23.624  28.697  50.989  1.00  7.17           O  
ATOM    435  C   SER L  56      23.600  25.910  50.616  1.00 16.46           C  
ATOM    436  O   SER L  56      23.715  25.772  51.821  1.00 18.98           O  
ATOM    437  N   ASN L  57      22.606  25.293  49.960  1.00 40.91           N  
ATOM    438  CA  ASN L  57      21.700  24.402  50.628  1.00 41.53           C  
ATOM    439  CB  ASN L  57      20.214  24.687  50.348  1.00 41.07           C  
ATOM    440  CG  ASN L  57      19.827  25.937  51.126  1.00 43.06           C  
ATOM    441  OD1 ASN L  57      20.062  26.034  52.330  1.00 44.11           O  
ATOM    442  ND2 ASN L  57      19.219  26.928  50.422  1.00 42.92           N  
ATOM    443  C   ASN L  57      21.983  23.000  50.207  1.00 42.96           C  
ATOM    444  O   ASN L  57      22.138  22.689  49.029  1.00 42.67           O  
ATOM    445  N   LEU L  58      22.054  22.117  51.217  1.00 43.88           N  
ATOM    446  CA  LEU L  58      22.354  20.724  51.100  1.00 45.31           C  
ATOM    447  CB  LEU L  58      22.626  20.174  52.507  1.00 48.59           C  
ATOM    448  CG  LEU L  58      23.161  18.750  52.619  1.00 51.85           C  
ATOM    449  CD1 LEU L  58      24.590  18.664  52.065  1.00  0.00           C  
ATOM    450  CD2 LEU L  58      23.056  18.277  54.077  1.00  0.00           C  
ATOM    451  C   LEU L  58      21.140  20.039  50.546  1.00 45.83           C  
ATOM    452  O   LEU L  58      20.014  20.341  50.934  1.00 47.75           O  
ATOM    453  N   GLU L  59      21.344  19.087  49.613  1.00 45.50           N  
ATOM    454  CA  GLU L  59      20.245  18.372  49.032  1.00 45.82           C  
ATOM    455  CB  GLU L  59      20.603  17.710  47.700  1.00  0.00           C  
ATOM    456  CG  GLU L  59      20.972  18.763  46.663  1.00  0.00           C  
ATOM    457  CD  GLU L  59      19.805  19.736  46.589  1.00  0.00           C  
ATOM    458  OE1 GLU L  59      18.643  19.256  46.513  1.00  0.00           O  
ATOM    459  OE2 GLU L  59      20.058  20.970  46.615  1.00  0.00           O1-
ATOM    460  C   GLU L  59      19.822  17.315  49.996  1.00 47.46           C  
ATOM    461  O   GLU L  59      20.557  16.964  50.916  1.00 46.10           O  
ATOM    462  N   SER L  60      18.595  16.792  49.827  1.00 49.10           N  
ATOM    463  CA  SER L  60      18.130  15.803  50.752  1.00 51.32           C  
ATOM    464  CB  SER L  60      16.691  15.339  50.456  1.00 51.81           C  
ATOM    465  OG  SER L  60      16.278  14.360  51.396  1.00 55.06           O  
ATOM    466  C   SER L  60      19.035  14.614  50.669  1.00 51.49           C  
ATOM    467  O   SER L  60      19.352  14.132  49.583  1.00 52.53           O  
ATOM    468  N   GLY L  61      19.478  14.116  51.840  1.00 51.97           N  
ATOM    469  CA  GLY L  61      20.288  12.936  51.892  1.00 50.83           C  
ATOM    470  C   GLY L  61      21.741  13.267  51.712  1.00 49.31           C  
ATOM    471  O   GLY L  61      22.557  12.363  51.559  1.00 49.52           O  
ATOM    472  N   VAL L  62      22.120  14.560  51.726  1.00 47.52           N  
ATOM    473  CA  VAL L  62      23.520  14.833  51.542  1.00 46.18           C  
ATOM    474  CB  VAL L  62      23.807  16.066  50.734  1.00 44.28           C  
ATOM    475  CG1 VAL L  62      25.335  16.217  50.622  1.00 41.36           C  
ATOM    476  CG2 VAL L  62      23.087  15.966  49.380  1.00 44.16           C  
ATOM    477  C   VAL L  62      24.135  15.015  52.897  1.00 46.05           C  
ATOM    478  O   VAL L  62      23.526  15.602  53.789  1.00 46.66           O  
ATOM    479  N   PRO L  63      25.329  14.510  53.074  1.00 45.21           N  
ATOM    480  CA  PRO L  63      25.994  14.617  54.351  1.00 45.19           C  
ATOM    481  CD  PRO L  63      25.727  13.309  52.356  1.00 44.70           C  
ATOM    482  CB  PRO L  63      27.136  13.601  54.313  1.00 44.97           C  
ATOM    483  CG  PRO L  63      26.655  12.540  53.312  1.00 44.96           C  
ATOM    484  C   PRO L  63      26.486  16.005  54.633  1.00 45.54           C  
ATOM    485  O   PRO L  63      26.690  16.782  53.703  1.00 47.26           O  
ATOM    486  N   ALA L  64      26.723  16.307  55.921  1.00 45.50           N  
ATOM    487  CA  ALA L  64      27.166  17.579  56.422  1.00 44.72           C  
ATOM    488  CB  ALA L  64      27.329  17.591  57.951  1.00 46.58           C  
ATOM    489  C   ALA L  64      28.500  17.894  55.824  1.00 43.89           C  
ATOM    490  O   ALA L  64      28.877  19.057  55.685  1.00 43.14           O  
ATOM    491  N   ARG L  65      29.251  16.848  55.453  1.00 45.44           N  
ATOM    492  CA  ARG L  65      30.594  16.975  54.970  1.00 45.05           C  
ATOM    493  CB  ARG L  65      31.147  15.647  54.437  1.00 44.85           C  
ATOM    494  CG  ARG L  65      31.294  14.565  55.504  1.00 47.00           C  
ATOM    495  CD  ARG L  65      31.829  13.250  54.941  1.00 46.37           C  
ATOM    496  NE  ARG L  65      30.761  12.668  54.079  1.00 46.05           N  
ATOM    497  CZ  ARG L  65      31.071  12.028  52.915  1.00 47.12           C  
ATOM    498  NH1 ARG L  65      32.365  11.977  52.483  1.00 45.36           N1+
ATOM    499  NH2 ARG L  65      30.085  11.435  52.181  1.00 49.04           N  
ATOM    500  C   ARG L  65      30.627  17.926  53.812  1.00 43.65           C  
ATOM    501  O   ARG L  65      31.636  18.600  53.603  1.00 43.79           O  
ATOM    502  N   PHE L  66      29.548  17.979  53.007  1.00 41.97           N  
ATOM    503  CA  PHE L  66      29.549  18.824  51.845  1.00 41.87           C  
ATOM    504  CB  PHE L  66      28.705  18.257  50.689  1.00 39.90           C  
ATOM    505  CG  PHE L  66      29.262  16.933  50.283  1.00 40.43           C  
ATOM    506  CD1 PHE L  66      28.904  15.787  50.955  1.00 39.67           C  
ATOM    507  CD2 PHE L  66      30.138  16.830  49.228  1.00 39.32           C  
ATOM    508  CE1 PHE L  66      29.410  14.562  50.584  1.00 38.84           C  
ATOM    509  CE2 PHE L  66      30.647  15.610  48.852  1.00 37.75           C  
ATOM    510  CZ  PHE L  66      30.286  14.470  49.530  1.00 38.29           C  
ATOM    511  C   PHE L  66      28.956  20.166  52.174  1.00 43.03           C  
ATOM    512  O   PHE L  66      27.951  20.267  52.877  1.00 44.73           O  
ATOM    513  N   SER L  67      29.581  21.251  51.663  1.00 43.49           N  
ATOM    514  CA  SER L  67      29.067  22.576  51.879  1.00 43.20           C  
ATOM    515  CB  SER L  67      29.640  23.254  53.134  1.00 43.26           C  
ATOM    516  OG  SER L  67      31.045  23.412  53.005  1.00 45.07           O  
ATOM    517  C   SER L  67      29.455  23.415  50.698  1.00 42.66           C  
ATOM    518  O   SER L  67      30.440  23.130  50.020  1.00 41.80           O  
ATOM    519  N   GLY L  68      28.683  24.488  50.419  1.00 43.46           N  
ATOM    520  CA  GLY L  68      28.997  25.327  49.297  1.00 43.82           C  
ATOM    521  C   GLY L  68      28.911  26.751  49.746  1.00 44.31           C  
ATOM    522  O   GLY L  68      28.170  27.075  50.673  1.00 44.84           O  
ATOM    523  N   SER L  69      29.668  27.652  49.084  1.00 45.56           N  
ATOM    524  CA  SER L  69      29.655  29.032  49.480  1.00 46.49           C  
ATOM    525  CB  SER L  69      30.760  29.378  50.491  1.00 46.01           C  
ATOM    526  OG  SER L  69      32.037  29.155  49.911  1.00 47.04           O  
ATOM    527  C   SER L  69      29.884  29.889  48.271  1.00 46.37           C  
ATOM    528  O   SER L  69      30.104  29.388  47.168  1.00 46.90           O  
ATOM    529  N   GLY L  70      29.832  31.227  48.457  1.00 47.88           N  
ATOM    530  CA  GLY L  70      30.089  32.139  47.376  1.00 48.31           C  
ATOM    531  C   GLY L  70      28.838  32.848  46.947  1.00 50.21           C  
ATOM    532  O   GLY L  70      27.729  32.544  47.383  1.00 51.64           O  
ATOM    533  N   SER L  71      29.026  33.869  46.085  1.00 51.10           N  
ATOM    534  CA  SER L  71      27.941  34.641  45.557  1.00 50.31           C  
ATOM    535  CB  SER L  71      27.423  35.722  46.520  1.00 51.49           C  
ATOM    536  OG  SER L  71      28.443  36.679  46.766  1.00 52.40           O  
ATOM    537  C   SER L  71      28.462  35.341  44.345  1.00 50.27           C  
ATOM    538  O   SER L  71      29.660  35.315  44.065  1.00 49.71           O  
ATOM    539  N   GLY L  72      27.564  35.981  43.576  1.00 51.22           N  
ATOM    540  CA  GLY L  72      28.011  36.701  42.424  1.00 50.53           C  
ATOM    541  C   GLY L  72      28.531  35.726  41.413  1.00 50.21           C  
ATOM    542  O   GLY L  72      27.808  34.845  40.953  1.00 50.30           O  
ATOM    543  N   THR L  73      29.773  35.972  40.952  1.00 51.03           N  
ATOM    544  CA  THR L  73      30.476  35.183  39.974  1.00 50.75           C  
ATOM    545  CB  THR L  73      31.524  35.979  39.253  1.00 51.83           C  
ATOM    546  OG1 THR L  73      32.528  36.411  40.158  1.00 51.56           O  
ATOM    547  CG2 THR L  73      30.845  37.194  38.600  1.00 50.73           C  
ATOM    548  C   THR L  73      31.151  33.946  40.509  1.00 50.67           C  
ATOM    549  O   THR L  73      31.241  32.948  39.795  1.00 50.68           O  
ATOM    550  N   ASP L  74      31.683  33.971  41.751  1.00 50.45           N  
ATOM    551  CA  ASP L  74      32.509  32.865  42.176  1.00 51.51           C  
ATOM    552  CB  ASP L  74      33.888  33.301  42.703  1.00 55.93           C  
ATOM    553  CG  ASP L  74      34.697  33.799  41.520  1.00 60.14           C  
ATOM    554  OD1 ASP L  74      34.255  33.554  40.368  1.00 62.73           O  
ATOM    555  OD2 ASP L  74      35.765  34.427  41.745  1.00 63.30           O1-
ATOM    556  C   ASP L  74      31.873  32.052  43.257  1.00 47.94           C  
ATOM    557  O   ASP L  74      31.305  32.589  44.208  1.00 47.26           O  
ATOM    558  N   PHE L  75      31.979  30.708  43.135  1.00 46.05           N  
ATOM    559  CA  PHE L  75      31.424  29.821  44.121  1.00 43.73           C  
ATOM    560  CB  PHE L  75      30.104  29.171  43.679  1.00 42.04           C  
ATOM    561  CG  PHE L  75      29.138  30.259  43.359  1.00 42.69           C  
ATOM    562  CD1 PHE L  75      29.135  30.822  42.104  1.00 41.31           C  
ATOM    563  CD2 PHE L  75      28.241  30.716  44.296  1.00 40.70           C  
ATOM    564  CE1 PHE L  75      28.253  31.826  41.783  1.00 42.14           C  
ATOM    565  CE2 PHE L  75      27.356  31.722  43.980  1.00 41.52           C  
ATOM    566  CZ  PHE L  75      27.360  32.277  42.724  1.00 41.20           C  
ATOM    567  C   PHE L  75      32.380  28.680  44.319  1.00 42.42           C  
ATOM    568  O   PHE L  75      33.263  28.449  43.494  1.00 42.60           O  
ATOM    569  N   THR L  76      32.237  27.942  45.445  1.00 40.76           N  
ATOM    570  CA  THR L  76      33.097  26.818  45.685  1.00 39.51           C  
ATOM    571  CB  THR L  76      34.301  27.167  46.507  1.00 40.03           C  
ATOM    572  OG1 THR L  76      33.901  27.616  47.794  1.00  0.00           O  
ATOM    573  CG2 THR L  76      35.081  28.276  45.783  1.00  0.00           C  
ATOM    574  C   THR L  76      32.347  25.757  46.438  1.00 38.37           C  
ATOM    575  O   THR L  76      31.397  26.039  47.166  1.00 37.96           O  
ATOM    576  N   LEU L  77      32.778  24.489  46.269  1.00 37.22           N  
ATOM    577  CA  LEU L  77      32.199  23.371  46.956  1.00 36.49           C  
ATOM    578  CB  LEU L  77      31.842  22.216  45.992  1.00 35.76           C  
ATOM    579  CG  LEU L  77      31.016  21.052  46.581  1.00 34.77           C  
ATOM    580  CD1 LEU L  77      30.743  19.981  45.519  1.00 33.93           C  
ATOM    581  CD2 LEU L  77      31.651  20.442  47.834  1.00 34.53           C  
ATOM    582  C   LEU L  77      33.268  22.899  47.890  1.00 36.27           C  
ATOM    583  O   LEU L  77      34.434  22.813  47.507  1.00 36.24           O  
ATOM    584  N   ASN L  78      32.911  22.599  49.157  1.00 36.12           N  
ATOM    585  CA  ASN L  78      33.919  22.175  50.087  1.00 36.84           C  
ATOM    586  CB  ASN L  78      34.115  23.164  51.248  1.00 37.77           C  
ATOM    587  CG  ASN L  78      34.666  24.459  50.665  1.00 39.56           C  
ATOM    588  OD1 ASN L  78      33.913  25.350  50.277  1.00 46.85           O  
ATOM    589  ND2 ASN L  78      36.020  24.572  50.602  1.00 44.53           N  
ATOM    590  C   ASN L  78      33.519  20.860  50.678  1.00 37.77           C  
ATOM    591  O   ASN L  78      32.367  20.658  51.058  1.00 37.97           O  
ATOM    592  N   ILE L  79      34.480  19.918  50.755  1.00 38.57           N  
ATOM    593  CA  ILE L  79      34.200  18.633  51.322  1.00 40.33           C  
ATOM    594  CB  ILE L  79      34.353  17.519  50.328  1.00 39.40           C  
ATOM    595  CG1 ILE L  79      33.412  17.738  49.133  1.00 39.05           C  
ATOM    596  CG2 ILE L  79      34.105  16.190  51.058  1.00 39.08           C  
ATOM    597  CD1 ILE L  79      33.717  16.830  47.944  1.00 40.48           C  
ATOM    598  C   ILE L  79      35.196  18.406  52.411  1.00 42.72           C  
ATOM    599  O   ILE L  79      36.403  18.462  52.180  1.00 43.18           O  
ATOM    600  N   HIS L  80      34.712  18.164  53.645  1.00 43.84           N  
ATOM    601  CA  HIS L  80      35.613  17.915  54.731  1.00 44.66           C  
ATOM    602  ND1 HIS L  80      37.063  18.764  57.658  1.00 53.22           N  
ATOM    603  CG  HIS L  80      37.296  18.994  56.320  1.00 51.46           C  
ATOM    604  CB  HIS L  80      36.217  19.211  55.303  1.00 47.31           C  
ATOM    605  NE2 HIS L  80      39.271  18.771  57.389  1.00 54.85           N  
ATOM    606  CD2 HIS L  80      38.650  18.994  56.174  1.00 51.84           C  
ATOM    607  CE1 HIS L  80      38.278  18.639  58.250  1.00 53.61           C  
ATOM    608  C   HIS L  80      34.812  17.268  55.816  1.00 45.79           C  
ATOM    609  O   HIS L  80      33.752  17.774  56.179  1.00 44.71           O  
ATOM    610  N   PRO L  81      35.259  16.166  56.361  1.00 45.58           N  
ATOM    611  CA  PRO L  81      36.465  15.534  55.903  1.00 45.76           C  
ATOM    612  CD  PRO L  81      35.053  15.959  57.785  1.00 45.36           C  
ATOM    613  CB  PRO L  81      36.935  14.632  57.042  1.00 45.92           C  
ATOM    614  CG  PRO L  81      36.328  15.275  58.298  1.00 46.17           C  
ATOM    615  C   PRO L  81      36.189  14.757  54.657  1.00 45.61           C  
ATOM    616  O   PRO L  81      35.043  14.367  54.440  1.00 45.71           O  
ATOM    617  N   VAL L  82      37.226  14.519  53.833  1.00 44.28           N  
ATOM    618  CA  VAL L  82      37.062  13.750  52.636  1.00 44.66           C  
ATOM    619  CB  VAL L  82      38.176  13.947  51.651  1.00 45.00           C  
ATOM    620  CG1 VAL L  82      37.979  12.972  50.476  1.00 57.87           C  
ATOM    621  CG2 VAL L  82      38.200  15.428  51.239  1.00 58.05           C  
ATOM    622  C   VAL L  82      37.053  12.308  53.034  1.00 45.09           C  
ATOM    623  O   VAL L  82      37.821  11.889  53.899  1.00 44.02           O  
ATOM    624  N   GLU L  83      36.172  11.507  52.400  1.00 45.53           N  
ATOM    625  CA  GLU L  83      36.063  10.121  52.758  1.00 46.51           C  
ATOM    626  CB  GLU L  83      34.689   9.769  53.345  1.00 47.05           C  
ATOM    627  CG  GLU L  83      34.446  10.487  54.676  1.00 49.44           C  
ATOM    628  CD  GLU L  83      33.052  10.154  55.181  1.00 52.25           C  
ATOM    629  OE1 GLU L  83      32.393   9.265  54.576  1.00 53.40           O  
ATOM    630  OE2 GLU L  83      32.629  10.790  56.181  1.00 53.10           O1-
ATOM    631  C   GLU L  83      36.301   9.283  51.538  1.00 46.75           C  
ATOM    632  O   GLU L  83      36.390   9.789  50.421  1.00 45.33           O  
ATOM    633  N   GLU L  84      36.406   7.953  51.737  1.00 47.09           N  
ATOM    634  CA  GLU L  84      36.737   7.027  50.689  1.00 48.70           C  
ATOM    635  CB  GLU L  84      36.785   5.566  51.166  1.00 51.76           C  
ATOM    636  CG  GLU L  84      37.948   5.249  52.105  1.00 63.04           C  
ATOM    637  CD  GLU L  84      37.846   3.775  52.475  1.00 65.65           C  
ATOM    638  OE1 GLU L  84      36.775   3.173  52.204  1.00 66.35           O  
ATOM    639  OE2 GLU L  84      38.837   3.233  53.035  1.00 67.01           O1-
ATOM    640  C   GLU L  84      35.708   7.084  49.603  1.00 48.93           C  
ATOM    641  O   GLU L  84      36.034   6.994  48.422  1.00 49.64           O  
ATOM    642  N   GLU L  85      34.434   7.246  49.987  1.00 48.80           N  
ATOM    643  CA  GLU L  85      33.315   7.218  49.089  1.00 47.44           C  
ATOM    644  CB  GLU L  85      31.961   7.241  49.816  1.00 50.48           C  
ATOM    645  CG  GLU L  85      30.779   7.193  48.847  1.00 55.32           C  
ATOM    646  CD  GLU L  85      29.486   7.218  49.647  1.00  0.00           C  
ATOM    647  OE1 GLU L  85      29.426   7.957  50.667  1.00  0.00           O  
ATOM    648  OE2 GLU L  85      28.537   6.491  49.250  1.00  0.00           O1-
ATOM    649  C   GLU L  85      33.314   8.377  48.131  1.00 44.54           C  
ATOM    650  O   GLU L  85      32.678   8.298  47.083  1.00 44.65           O  
ATOM    651  N   ASP L  86      33.989   9.488  48.478  1.00 43.10           N  
ATOM    652  CA  ASP L  86      33.940  10.752  47.781  1.00 42.01           C  
ATOM    653  CB  ASP L  86      34.661  11.866  48.556  1.00 41.38           C  
ATOM    654  CG  ASP L  86      33.822  12.164  49.789  1.00 41.33           C  
ATOM    655  OD1 ASP L  86      32.601  11.853  49.760  1.00 41.72           O  
ATOM    656  OD2 ASP L  86      34.390  12.702  50.776  1.00 43.15           O1-
ATOM    657  C   ASP L  86      34.464  10.775  46.367  1.00 40.39           C  
ATOM    658  O   ASP L  86      34.019  11.624  45.596  1.00 40.94           O  
ATOM    659  N   THR L  87      35.427   9.914  45.977  1.00 40.56           N  
ATOM    660  CA  THR L  87      35.999  10.001  44.651  1.00 39.69           C  
ATOM    661  CB  THR L  87      36.940   8.868  44.355  1.00 41.25           C  
ATOM    662  OG1 THR L  87      37.979   8.840  45.321  1.00 38.91           O  
ATOM    663  CG2 THR L  87      37.531   9.054  42.948  1.00 37.13           C  
ATOM    664  C   THR L  87      34.910   9.984  43.613  1.00 39.08           C  
ATOM    665  O   THR L  87      34.105   9.053  43.553  1.00 38.28           O  
ATOM    666  N   ALA L  88      34.850  11.044  42.772  1.00 37.85           N  
ATOM    667  CA  ALA L  88      33.815  11.128  41.777  1.00 35.91           C  
ATOM    668  CB  ALA L  88      32.400  11.211  42.373  1.00 34.61           C  
ATOM    669  C   ALA L  88      34.024  12.364  40.954  1.00 35.71           C  
ATOM    670  O   ALA L  88      35.032  13.059  41.087  1.00 34.41           O  
ATOM    671  N   THR L  89      33.068  12.644  40.043  1.00 34.08           N  
ATOM    672  CA  THR L  89      33.137  13.816  39.216  1.00 35.00           C  
ATOM    673  CB  THR L  89      32.752  13.563  37.787  1.00 37.25           C  
ATOM    674  OG1 THR L  89      32.996  14.719  37.000  1.00  0.00           O  
ATOM    675  CG2 THR L  89      31.262  13.182  37.733  1.00  0.00           C  
ATOM    676  C   THR L  89      32.164  14.803  39.787  1.00 34.27           C  
ATOM    677  O   THR L  89      31.050  14.439  40.159  1.00 33.58           O  
ATOM    678  N   TYR L  90      32.572  16.086  39.892  1.00 32.27           N  
ATOM    679  CA  TYR L  90      31.712  17.086  40.464  1.00 31.29           C  
ATOM    680  CB  TYR L  90      32.311  17.764  41.709  1.00 29.96           C  
ATOM    681  CG  TYR L  90      32.439  16.740  42.787  1.00 29.33           C  
ATOM    682  CD1 TYR L  90      33.508  15.873  42.812  1.00 28.84           C  
ATOM    683  CD2 TYR L  90      31.490  16.652  43.780  1.00 28.67           C  
ATOM    684  CE1 TYR L  90      33.628  14.932  43.808  1.00 29.33           C  
ATOM    685  CE2 TYR L  90      31.604  15.714  44.778  1.00 29.70           C  
ATOM    686  CZ  TYR L  90      32.673  14.852  44.792  1.00 30.11           C  
ATOM    687  OH  TYR L  90      32.792  13.891  45.817  1.00 30.86           O  
ATOM    688  C   TYR L  90      31.500  18.165  39.443  1.00 32.86           C  
ATOM    689  O   TYR L  90      32.434  18.551  38.739  1.00 33.32           O  
ATOM    690  N   TYR L  91      30.251  18.676  39.338  1.00 32.12           N  
ATOM    691  CA  TYR L  91      29.933  19.691  38.368  1.00 32.37           C  
ATOM    692  CB  TYR L  91      28.972  19.215  37.263  1.00 31.58           C  
ATOM    693  CG  TYR L  91      29.530  18.049  36.518  1.00 31.50           C  
ATOM    694  CD1 TYR L  91      29.402  16.777  37.026  1.00 30.25           C  
ATOM    695  CD2 TYR L  91      30.156  18.216  35.303  1.00 31.48           C  
ATOM    696  CE1 TYR L  91      29.901  15.692  36.346  1.00 29.72           C  
ATOM    697  CE2 TYR L  91      30.658  17.133  34.618  1.00 30.46           C  
ATOM    698  CZ  TYR L  91      30.530  15.867  35.138  1.00 30.35           C  
ATOM    699  OH  TYR L  91      31.042  14.752  34.440  1.00  0.00           O  
ATOM    700  C   TYR L  91      29.163  20.787  39.048  1.00 33.84           C  
ATOM    701  O   TYR L  91      28.405  20.541  39.985  1.00 33.49           O  
ATOM    702  N   CYS L  92      29.347  22.039  38.575  1.00 33.07           N  
ATOM    703  CA  CYS L  92      28.582  23.157  39.052  1.00 33.45           C  
ATOM    704  CB  CYS L  92      29.432  24.413  39.351  1.00 35.53           C  
ATOM    705  SG  CYS L  92      30.455  24.985  37.957  1.00 37.59           S  
ATOM    706  C   CYS L  92      27.626  23.485  37.940  1.00 33.26           C  
ATOM    707  O   CYS L  92      27.927  23.217  36.779  1.00 32.65           O  
ATOM    708  N   GLN L  93      26.430  24.029  38.259  1.00 33.99           N  
ATOM    709  CA  GLN L  93      25.478  24.338  37.227  1.00 33.91           C  
ATOM    710  CB  GLN L  93      24.350  23.306  37.097  1.00 35.06           C  
ATOM    711  CG  GLN L  93      23.356  23.662  35.991  1.00 33.60           C  
ATOM    712  CD  GLN L  93      22.105  22.830  36.210  1.00 34.94           C  
ATOM    713  OE1 GLN L  93      21.825  22.391  37.324  1.00 36.58           O  
ATOM    714  NE2 GLN L  93      21.318  22.619  35.121  1.00 35.96           N  
ATOM    715  C   GLN L  93      24.798  25.635  37.558  1.00 35.57           C  
ATOM    716  O   GLN L  93      24.617  25.980  38.726  1.00 36.43           O  
ATOM    717  N   HIS L  94      24.373  26.376  36.511  1.00 35.92           N  
ATOM    718  CA  HIS L  94      23.745  27.659  36.677  1.00 36.23           C  
ATOM    719  ND1 HIS L  94      24.640  31.232  35.498  1.00  0.00           N  
ATOM    720  CG  HIS L  94      24.110  30.150  36.164  1.00 34.12           C  
ATOM    721  CB  HIS L  94      24.491  28.733  35.866  1.00 34.10           C  
ATOM    722  NE2 HIS L  94      23.237  32.047  37.012  1.00 31.82           N  
ATOM    723  CD2 HIS L  94      23.253  30.666  37.085  1.00  0.00           C  
ATOM    724  CE1 HIS L  94      24.083  32.341  36.044  1.00  0.00           C  
ATOM    725  C   HIS L  94      22.345  27.577  36.132  1.00 36.96           C  
ATOM    726  O   HIS L  94      22.130  27.132  35.007  1.00 37.01           O  
ATOM    727  N   SER L  95      21.357  28.155  36.881  1.00 14.19           N  
ATOM    728  CA  SER L  95      19.986  28.180  36.424  1.00 16.34           C  
ATOM    729  CB  SER L  95      19.053  27.407  37.383  1.00 15.54           C  
ATOM    730  OG  SER L  95      19.541  26.097  37.630  1.00 11.83           O  
ATOM    731  C   SER L  95      19.457  29.599  36.443  1.00 17.77           C  
ATOM    732  O   SER L  95      18.313  29.822  36.839  1.00 17.50           O  
ATOM    733  N   TRP L  96      20.266  30.612  36.061  1.00 18.70           N  
ATOM    734  CA  TRP L  96      19.780  31.970  35.991  1.00 19.91           C  
ATOM    735  CB  TRP L  96      20.883  33.032  35.915  1.00 20.78           C  
ATOM    736  CG  TRP L  96      20.449  34.477  35.946  1.00 21.28           C  
ATOM    737  CD2 TRP L  96      20.167  35.214  37.148  1.00 22.47           C  
ATOM    738  CD1 TRP L  96      20.258  35.341  34.908  1.00 23.00           C  
ATOM    739  NE1 TRP L  96      19.883  36.573  35.387  1.00 23.80           N  
ATOM    740  CE2 TRP L  96      19.821  36.508  36.764  1.00 23.06           C  
ATOM    741  CE3 TRP L  96      20.194  34.845  38.464  1.00 22.15           C  
ATOM    742  CZ2 TRP L  96      19.495  37.458  37.690  1.00 22.57           C  
ATOM    743  CZ3 TRP L  96      19.866  35.806  39.395  1.00 21.65           C  
ATOM    744  CH2 TRP L  96      19.523  37.088  39.015  1.00 23.08           C  
ATOM    745  C   TRP L  96      18.972  32.142  34.756  1.00 19.89           C  
ATOM    746  O   TRP L  96      17.964  32.842  34.751  1.00 19.21           O  
ATOM    747  N   GLU L  97      19.453  31.534  33.655  1.00 18.59           N  
ATOM    748  CA  GLU L  97      18.812  31.667  32.383  1.00 17.23           C  
ATOM    749  CB  GLU L  97      19.424  32.778  31.516  1.00 12.26           C  
ATOM    750  CG  GLU L  97      19.288  34.179  32.105  1.00 20.29           C  
ATOM    751  CD  GLU L  97      19.973  35.137  31.143  1.00 26.28           C  
ATOM    752  OE1 GLU L  97      19.767  34.979  29.910  1.00 25.94           O  
ATOM    753  OE2 GLU L  97      20.715  36.034  31.624  1.00 29.68           O1-
ATOM    754  C   GLU L  97      19.060  30.406  31.626  1.00 17.55           C  
ATOM    755  O   GLU L  97      19.867  29.566  32.024  1.00 20.20           O  
ATOM    756  N   ILE L  98      18.339  30.248  30.504  1.00 16.71           N  
ATOM    757  CA  ILE L  98      18.524  29.132  29.629  1.00 15.90           C  
ATOM    758  CB  ILE L  98      17.265  28.700  28.932  1.00 14.64           C  
ATOM    759  CG1 ILE L  98      16.743  29.829  28.028  1.00  7.08           C  
ATOM    760  CG2 ILE L  98      16.258  28.244  30.002  1.00 14.37           C  
ATOM    761  CD1 ILE L  98      15.660  29.380  27.048  1.00 12.01           C  
ATOM    762  C   ILE L  98      19.472  29.613  28.581  1.00 17.01           C  
ATOM    763  O   ILE L  98      19.450  30.792  28.228  1.00 20.07           O  
ATOM    764  N   PRO L  99      20.334  28.769  28.086  1.00 17.02           N  
ATOM    765  CA  PRO L  99      20.407  27.394  28.491  1.00 16.80           C  
ATOM    766  CD  PRO L  99      20.907  28.983  26.769  1.00 14.29           C  
ATOM    767  CB  PRO L  99      21.176  26.667  27.384  1.00 16.62           C  
ATOM    768  CG  PRO L  99      21.847  27.786  26.571  1.00 14.49           C  
ATOM    769  C   PRO L  99      21.055  27.241  29.818  1.00 16.17           C  
ATOM    770  O   PRO L  99      21.908  28.057  30.168  1.00 18.34           O  
ATOM    771  N   TYR L 100      20.676  26.195  30.575  1.00 15.01           N  
ATOM    772  CA  TYR L 100      21.356  26.014  31.814  1.00 12.09           C  
ATOM    773  CB  TYR L 100      20.662  25.102  32.839  1.00 12.98           C  
ATOM    774  CG  TYR L 100      19.342  25.682  33.216  1.00 13.47           C  
ATOM    775  CD1 TYR L 100      19.255  26.916  33.819  1.00 14.73           C  
ATOM    776  CD2 TYR L 100      18.189  24.963  33.000  1.00 14.82           C  
ATOM    777  CE1 TYR L 100      18.030  27.431  34.175  1.00 14.90           C  
ATOM    778  CE2 TYR L 100      16.962  25.472  33.354  1.00 13.22           C  
ATOM    779  CZ  TYR L 100      16.883  26.710  33.942  1.00 14.52           C  
ATOM    780  OH  TYR L 100      15.627  27.239  34.309  1.00 16.06           O  
ATOM    781  C   TYR L 100      22.637  25.360  31.443  1.00 10.95           C  
ATOM    782  O   TYR L 100      22.670  24.392  30.686  1.00 10.60           O  
ATOM    783  N   THR L 101      23.740  25.898  31.970  1.00 39.56           N  
ATOM    784  CA  THR L 101      25.048  25.416  31.638  1.00 39.03           C  
ATOM    785  CB  THR L 101      25.965  26.499  31.148  1.00 39.14           C  
ATOM    786  OG1 THR L 101      26.128  27.496  32.146  1.00 40.08           O  
ATOM    787  CG2 THR L 101      25.356  27.116  29.876  1.00 39.71           C  
ATOM    788  C   THR L 101      25.688  24.767  32.827  1.00 37.80           C  
ATOM    789  O   THR L 101      25.395  25.091  33.977  1.00 36.60           O  
ATOM    790  N   PHE L 102      26.594  23.807  32.550  1.00 36.34           N  
ATOM    791  CA  PHE L 102      27.290  23.071  33.572  1.00 36.29           C  
ATOM    792  CB  PHE L 102      27.249  21.542  33.396  1.00 34.65           C  
ATOM    793  CG  PHE L 102      25.864  21.020  33.555  1.00 34.78           C  
ATOM    794  CD1 PHE L 102      24.998  21.000  32.488  1.00 35.26           C  
ATOM    795  CD2 PHE L 102      25.439  20.532  34.767  1.00 34.66           C  
ATOM    796  CE1 PHE L 102      23.722  20.509  32.634  1.00 34.03           C  
ATOM    797  CE2 PHE L 102      24.164  20.040  34.918  1.00 34.18           C  
ATOM    798  CZ  PHE L 102      23.302  20.028  33.850  1.00 35.30           C  
ATOM    799  C   PHE L 102      28.745  23.398  33.465  1.00 37.72           C  
ATOM    800  O   PHE L 102      29.235  23.794  32.409  1.00 38.04           O  
ATOM    801  N   GLY L 103      29.483  23.235  34.579  1.00 37.38           N  
ATOM    802  CA  GLY L 103      30.896  23.468  34.542  1.00 36.82           C  
ATOM    803  C   GLY L 103      31.493  22.284  33.842  1.00 36.02           C  
ATOM    804  O   GLY L 103      30.810  21.295  33.589  1.00 35.46           O  
ATOM    805  N   GLY L 104      32.799  22.365  33.522  1.00 36.31           N  
ATOM    806  CA  GLY L 104      33.511  21.337  32.814  1.00 35.26           C  
ATOM    807  C   GLY L 104      33.534  20.081  33.628  1.00 37.04           C  
ATOM    808  O   GLY L 104      33.559  18.980  33.079  1.00 36.12           O  
ATOM    809  N   GLY L 105      33.584  20.212  34.966  1.00 36.42           N  
ATOM    810  CA  GLY L 105      33.597  19.052  35.811  1.00 37.12           C  
ATOM    811  C   GLY L 105      34.973  18.893  36.374  1.00 38.34           C  
ATOM    812  O   GLY L 105      35.966  19.235  35.736  1.00 37.99           O  
ATOM    813  N   THR L 106      35.050  18.369  37.615  1.00 37.68           N  
ATOM    814  CA  THR L 106      36.320  18.170  38.247  1.00 38.18           C  
ATOM    815  CB  THR L 106      36.566  19.139  39.367  1.00 38.87           C  
ATOM    816  OG1 THR L 106      37.892  19.011  39.853  1.00 40.51           O  
ATOM    817  CG2 THR L 106      35.552  18.875  40.490  1.00 37.98           C  
ATOM    818  C   THR L 106      36.352  16.780  38.804  1.00 38.20           C  
ATOM    819  O   THR L 106      35.398  16.325  39.432  1.00 37.58           O  
ATOM    820  N   LYS L 107      37.476  16.066  38.593  1.00 38.21           N  
ATOM    821  CA  LYS L 107      37.566  14.708  39.046  1.00 39.57           C  
ATOM    822  CB  LYS L 107      38.347  13.817  38.060  1.00 42.63           C  
ATOM    823  CG  LYS L 107      38.092  12.314  38.195  1.00 47.15           C  
ATOM    824  CD  LYS L 107      38.522  11.700  39.528  1.00 51.82           C  
ATOM    825  CE  LYS L 107      38.249  10.196  39.615  1.00 55.36           C  
ATOM    826  NZ  LYS L 107      39.147   9.461  38.697  1.00 57.63           N1+
ATOM    827  C   LYS L 107      38.288  14.716  40.357  1.00 39.30           C  
ATOM    828  O   LYS L 107      39.408  15.212  40.460  1.00 39.65           O  
ATOM    829  N   LEU L 108      37.645  14.166  41.407  1.00 38.11           N  
ATOM    830  CA  LEU L 108      38.247  14.134  42.707  1.00 37.93           C  
ATOM    831  CB  LEU L 108      37.275  14.497  43.845  1.00 36.62           C  
ATOM    832  CG  LEU L 108      37.920  14.466  45.244  1.00 35.64           C  
ATOM    833  CD1 LEU L 108      39.023  15.527  45.373  1.00 33.90           C  
ATOM    834  CD2 LEU L 108      36.859  14.570  46.352  1.00 35.29           C  
ATOM    835  C   LEU L 108      38.749  12.749  42.959  1.00 37.35           C  
ATOM    836  O   LEU L 108      38.011  11.773  42.836  1.00 37.04           O  
ATOM    837  N   GLU L 109      40.042  12.644  43.329  1.00 39.59           N  
ATOM    838  CA  GLU L 109      40.679  11.377  43.553  1.00 41.41           C  
ATOM    839  CB  GLU L 109      41.956  11.205  42.716  1.00 43.09           C  
ATOM    840  CG  GLU L 109      41.742  11.237  41.204  1.00 48.32           C  
ATOM    841  CD  GLU L 109      43.104  11.489  40.570  1.00 51.77           C  
ATOM    842  OE1 GLU L 109      43.920  12.209  41.205  1.00 52.26           O  
ATOM    843  OE2 GLU L 109      43.347  10.972  39.447  1.00 52.57           O1-
ATOM    844  C   GLU L 109      41.157  11.348  44.970  1.00 40.19           C  
ATOM    845  O   GLU L 109      41.514  12.378  45.538  1.00 39.42           O  
ATOM    846  N   ILE L 110      41.183  10.142  45.569  1.00 40.13           N  
ATOM    847  CA  ILE L 110      41.659   9.976  46.912  1.00 40.30           C  
ATOM    848  CB  ILE L 110      41.139   8.738  47.580  1.00 40.81           C  
ATOM    849  CG1 ILE L 110      39.604   8.777  47.664  1.00 43.50           C  
ATOM    850  CG2 ILE L 110      41.836   8.613  48.945  1.00 42.78           C  
ATOM    851  CD1 ILE L 110      39.063   9.956  48.470  1.00 42.84           C  
ATOM    852  C   ILE L 110      43.141   9.819  46.816  1.00 40.72           C  
ATOM    853  O   ILE L 110      43.642   9.068  45.980  1.00 40.89           O  
ATOM    854  N   LYS L 111      43.878  10.554  47.668  1.00 40.94           N  
ATOM    855  CA  LYS L 111      45.311  10.532  47.653  1.00 41.26           C  
ATOM    856  CB  LYS L 111      45.900  11.923  47.936  1.00 41.70           C  
ATOM    857  CG  LYS L 111      47.422  11.998  47.836  1.00 44.46           C  
ATOM    858  CD  LYS L 111      47.937  11.841  46.407  1.00 45.27           C  
ATOM    859  CE  LYS L 111      49.412  12.212  46.251  1.00 46.97           C  
ATOM    860  NZ  LYS L 111      49.590  13.659  46.499  1.00 47.23           N1+
ATOM    861  C   LYS L 111      45.786   9.607  48.770  1.00 41.50           C  
ATOM    862  O   LYS L 111      44.924   9.070  49.512  1.00 43.13           O  
ATOM    863  OXT LYS L 111      47.029   9.437  48.899  1.00  0.00           O1-
TER     864      LYS L 111 
ATOM    865  N   GLN H 112      10.782   8.164  41.248  1.00 47.27           N1+
ATOM    866  CA  GLN H 112      11.351   7.191  40.286  1.00 46.82           C  
ATOM    867  CB  GLN H 112      10.623   5.842  40.406  1.00 48.74           C  
ATOM    868  CG  GLN H 112      11.148   4.775  39.445  1.00 52.98           C  
ATOM    869  CD  GLN H 112      10.339   3.508  39.678  1.00 37.28           C  
ATOM    870  OE1 GLN H 112      10.791   2.404  39.375  1.00 38.76           O  
ATOM    871  NE2 GLN H 112       9.108   3.667  40.231  1.00 53.29           N  
ATOM    872  C   GLN H 112      11.182   7.659  38.879  1.00 45.12           C  
ATOM    873  O   GLN H 112      10.079   8.004  38.457  1.00 44.97           O  
ATOM    874  N   LEU H 113      12.297   7.716  38.128  1.00 42.18           N  
ATOM    875  CA  LEU H 113      12.248   8.071  36.739  1.00 39.97           C  
ATOM    876  CB  LEU H 113      13.015   9.359  36.397  1.00 38.21           C  
ATOM    877  CG  LEU H 113      12.349  10.643  36.919  1.00 38.67           C  
ATOM    878  CD1 LEU H 113      11.019  10.902  36.196  1.00 38.61           C  
ATOM    879  CD2 LEU H 113      12.203  10.626  38.446  1.00 36.36           C  
ATOM    880  C   LEU H 113      12.924   6.964  35.994  1.00 39.92           C  
ATOM    881  O   LEU H 113      14.109   6.703  36.203  1.00 38.80           O  
ATOM    882  N   VAL H 114      12.185   6.283  35.097  1.00 39.71           N  
ATOM    883  CA  VAL H 114      12.775   5.205  34.358  1.00 39.47           C  
ATOM    884  CB  VAL H 114      12.003   3.920  34.467  1.00 40.59           C  
ATOM    885  CG1 VAL H 114      12.674   2.864  33.574  1.00 40.29           C  
ATOM    886  CG2 VAL H 114      11.919   3.522  35.951  1.00 40.13           C  
ATOM    887  C   VAL H 114      12.772   5.599  32.919  1.00 39.15           C  
ATOM    888  O   VAL H 114      11.742   5.982  32.367  1.00 39.34           O  
ATOM    889  N   GLU H 115      13.940   5.497  32.263  1.00 39.06           N  
ATOM    890  CA  GLU H 115      14.044   5.910  30.895  1.00 38.98           C  
ATOM    891  CB  GLU H 115      15.281   6.781  30.651  1.00 37.31           C  
ATOM    892  CG  GLU H 115      15.229   8.066  31.475  1.00 36.24           C  
ATOM    893  CD  GLU H 115      16.512   8.835  31.227  1.00 37.27           C  
ATOM    894  OE1 GLU H 115      16.824   9.080  30.033  1.00 34.93           O  
ATOM    895  OE2 GLU H 115      17.197   9.185  32.226  1.00 37.78           O1-
ATOM    896  C   GLU H 115      14.159   4.688  30.044  1.00 39.67           C  
ATOM    897  O   GLU H 115      14.496   3.610  30.531  1.00 39.05           O  
ATOM    898  N   SER H 116      13.823   4.829  28.744  1.00 39.91           N  
ATOM    899  CA  SER H 116      13.928   3.732  27.824  1.00 39.16           C  
ATOM    900  CB  SER H 116      12.772   2.725  27.935  1.00 40.27           C  
ATOM    901  OG  SER H 116      11.549   3.349  27.573  1.00 39.52           O  
ATOM    902  C   SER H 116      13.885   4.293  26.434  1.00 39.76           C  
ATOM    903  O   SER H 116      13.609   5.476  26.240  1.00 39.09           O  
ATOM    904  N   GLY H 117      14.162   3.442  25.422  1.00 39.97           N  
ATOM    905  CA  GLY H 117      14.076   3.875  24.054  1.00 40.08           C  
ATOM    906  C   GLY H 117      15.427   4.170  23.466  1.00 42.39           C  
ATOM    907  O   GLY H 117      15.516   4.539  22.297  1.00 43.39           O  
ATOM    908  N   GLY H 118      16.519   4.010  24.235  1.00 42.15           N  
ATOM    909  CA  GLY H 118      17.813   4.311  23.681  1.00 42.03           C  
ATOM    910  C   GLY H 118      18.176   3.240  22.698  1.00 43.04           C  
ATOM    911  O   GLY H 118      17.595   2.156  22.705  1.00 42.69           O  
ATOM    912  N   GLY H 119      19.161   3.522  21.814  1.00 42.93           N  
ATOM    913  CA  GLY H 119      19.558   2.524  20.859  1.00 42.15           C  
ATOM    914  C   GLY H 119      20.462   3.140  19.832  1.00 40.54           C  
ATOM    915  O   GLY H 119      20.812   4.316  19.909  1.00 40.77           O  
ATOM    916  N   LEU H 120      20.868   2.327  18.833  1.00 40.04           N  
ATOM    917  CA  LEU H 120      21.727   2.783  17.777  1.00 41.49           C  
ATOM    918  CB  LEU H 120      22.655   1.692  17.212  1.00 41.36           C  
ATOM    919  CG  LEU H 120      23.560   2.184  16.064  1.00 41.46           C  
ATOM    920  CD1 LEU H 120      24.575   3.236  16.537  1.00 42.45           C  
ATOM    921  CD2 LEU H 120      24.232   1.013  15.341  1.00 41.83           C  
ATOM    922  C   LEU H 120      20.861   3.235  16.648  1.00 40.74           C  
ATOM    923  O   LEU H 120      19.886   2.572  16.295  1.00 40.68           O  
ATOM    924  N   VAL H 121      21.187   4.405  16.064  1.00 40.77           N  
ATOM    925  CA  VAL H 121      20.417   4.903  14.962  1.00 42.31           C  
ATOM    926  CB  VAL H 121      19.492   6.022  15.347  1.00 42.09           C  
ATOM    927  CG1 VAL H 121      18.755   6.510  14.088  1.00 41.00           C  
ATOM    928  CG2 VAL H 121      18.553   5.527  16.458  1.00 42.93           C  
ATOM    929  C   VAL H 121      21.374   5.441  13.945  1.00 42.53           C  
ATOM    930  O   VAL H 121      22.437   5.958  14.289  1.00 41.16           O  
ATOM    931  N   LYS H 122      21.019   5.328  12.652  1.00 43.31           N  
ATOM    932  CA  LYS H 122      21.881   5.806  11.609  1.00 45.56           C  
ATOM    933  CB  LYS H 122      21.555   5.239  10.216  1.00 47.42           C  
ATOM    934  CG  LYS H 122      20.155   5.593   9.713  1.00 51.19           C  
ATOM    935  CD  LYS H 122      19.966   5.329   8.217  1.00 54.22           C  
ATOM    936  CE  LYS H 122      18.568   5.678   7.704  1.00 61.21           C  
ATOM    937  NZ  LYS H 122      18.476   5.398   6.253  1.00 62.70           N1+
ATOM    938  C   LYS H 122      21.755   7.290  11.557  1.00 44.65           C  
ATOM    939  O   LYS H 122      20.756   7.861  11.994  1.00 43.36           O  
ATOM    940  N   PRO H 123      22.752   7.942  11.031  1.00 44.31           N  
ATOM    941  CA  PRO H 123      22.709   9.371  10.986  1.00 44.27           C  
ATOM    942  CD  PRO H 123      24.114   7.434  11.065  1.00 43.48           C  
ATOM    943  CB  PRO H 123      24.091   9.807  10.508  1.00 43.18           C  
ATOM    944  CG  PRO H 123      25.014   8.683  11.021  1.00 44.58           C  
ATOM    945  C   PRO H 123      21.567   9.827  10.142  1.00 44.68           C  
ATOM    946  O   PRO H 123      21.300   9.212   9.111  1.00 44.62           O  
ATOM    947  N   GLY H 124      20.876  10.896  10.578  1.00 43.45           N  
ATOM    948  CA  GLY H 124      19.769  11.425   9.838  1.00 42.23           C  
ATOM    949  C   GLY H 124      18.524  10.718  10.273  1.00 42.40           C  
ATOM    950  O   GLY H 124      17.427  11.056   9.831  1.00 42.68           O  
ATOM    951  N   GLY H 125      18.653   9.727  11.175  1.00 41.91           N  
ATOM    952  CA  GLY H 125      17.498   8.981  11.588  1.00 40.99           C  
ATOM    953  C   GLY H 125      16.824   9.705  12.710  1.00 40.59           C  
ATOM    954  O   GLY H 125      17.188  10.829  13.053  1.00 39.71           O  
ATOM    955  N   SER H 126      15.795   9.062  13.304  1.00 41.19           N  
ATOM    956  CA  SER H 126      15.079   9.664  14.393  1.00 42.11           C  
ATOM    957  CB  SER H 126      13.678  10.164  14.012  1.00 43.59           C  
ATOM    958  OG  SER H 126      13.778  11.201  13.049  1.00 47.27           O  
ATOM    959  C   SER H 126      14.896   8.631  15.462  1.00 41.35           C  
ATOM    960  O   SER H 126      14.988   7.432  15.203  1.00 40.72           O  
ATOM    961  N   LEU H 127      14.671   9.083  16.716  1.00 40.93           N  
ATOM    962  CA  LEU H 127      14.443   8.149  17.783  1.00 39.73           C  
ATOM    963  CB  LEU H 127      15.738   7.668  18.461  1.00 40.60           C  
ATOM    964  CG  LEU H 127      15.518   6.500  19.439  1.00 42.49           C  
ATOM    965  CD1 LEU H 127      15.143   5.211  18.691  1.00 48.76           C  
ATOM    966  CD2 LEU H 127      16.717   6.307  20.374  1.00 48.35           C  
ATOM    967  C   LEU H 127      13.615   8.840  18.828  1.00 39.06           C  
ATOM    968  O   LEU H 127      13.718  10.052  19.010  1.00 38.38           O  
ATOM    969  N   LYS H 128      12.754   8.083  19.541  1.00 39.07           N  
ATOM    970  CA  LYS H 128      11.937   8.684  20.557  1.00 38.61           C  
ATOM    971  CB  LYS H 128      10.433   8.467  20.326  1.00 40.73           C  
ATOM    972  CG  LYS H 128       9.538   9.291  21.252  1.00 44.08           C  
ATOM    973  CD  LYS H 128       8.088   9.365  20.767  1.00 48.01           C  
ATOM    974  CE  LYS H 128       7.172  10.214  21.651  1.00 49.39           C  
ATOM    975  NZ  LYS H 128       5.799  10.218  21.094  1.00 50.95           N1+
ATOM    976  C   LYS H 128      12.290   8.065  21.876  1.00 38.11           C  
ATOM    977  O   LYS H 128      12.263   6.846  22.034  1.00 37.42           O  
ATOM    978  N   LEU H 129      12.626   8.911  22.869  1.00 36.50           N  
ATOM    979  CA  LEU H 129      13.000   8.442  24.174  1.00 36.16           C  
ATOM    980  CB  LEU H 129      14.216   9.186  24.749  1.00 35.43           C  
ATOM    981  CG  LEU H 129      15.508   8.992  23.933  1.00 35.98           C  
ATOM    982  CD1 LEU H 129      16.684   9.759  24.556  1.00 34.38           C  
ATOM    983  CD2 LEU H 129      15.823   7.502  23.732  1.00 34.78           C  
ATOM    984  C   LEU H 129      11.853   8.720  25.097  1.00 36.56           C  
ATOM    985  O   LEU H 129      11.132   9.698  24.924  1.00 35.43           O  
ATOM    986  N   SER H 130      11.648   7.844  26.107  1.00 36.31           N  
ATOM    987  CA  SER H 130      10.570   8.057  27.028  1.00 36.80           C  
ATOM    988  CB  SER H 130       9.432   7.033  26.881  1.00 38.19           C  
ATOM    989  OG  SER H 130       9.923   5.722  27.108  1.00 41.43           O  
ATOM    990  C   SER H 130      11.103   7.959  28.427  1.00 36.25           C  
ATOM    991  O   SER H 130      12.113   7.303  28.676  1.00 35.93           O  
ATOM    992  N   CYS H 131      10.437   8.654  29.378  1.00 36.21           N  
ATOM    993  CA  CYS H 131      10.836   8.636  30.760  1.00 36.99           C  
ATOM    994  CB  CYS H 131      11.529   9.962  31.179  1.00 36.83           C  
ATOM    995  SG  CYS H 131      12.021  10.062  32.931  1.00 41.42           S  
ATOM    996  C   CYS H 131       9.583   8.443  31.574  1.00 36.57           C  
ATOM    997  O   CYS H 131       8.676   9.272  31.540  1.00 36.71           O  
ATOM    998  N   ALA H 132       9.498   7.335  32.342  1.00 36.17           N  
ATOM    999  CA  ALA H 132       8.306   7.073  33.106  1.00 37.49           C  
ATOM   1000  CB  ALA H 132       7.963   5.577  33.219  1.00 37.15           C  
ATOM   1001  C   ALA H 132       8.517   7.587  34.493  1.00 37.64           C  
ATOM   1002  O   ALA H 132       9.510   7.269  35.142  1.00 37.98           O  
ATOM   1003  N   ALA H 133       7.559   8.391  34.992  1.00 37.57           N  
ATOM   1004  CA  ALA H 133       7.712   8.983  36.290  1.00 39.42           C  
ATOM   1005  CB  ALA H 133       7.432  10.497  36.303  1.00 37.73           C  
ATOM   1006  C   ALA H 133       6.753   8.352  37.249  1.00 40.54           C  
ATOM   1007  O   ALA H 133       5.646   7.967  36.876  1.00 41.07           O  
ATOM   1008  N   SER H 134       7.191   8.208  38.520  1.00 41.25           N  
ATOM   1009  CA  SER H 134       6.354   7.657  39.549  1.00 41.51           C  
ATOM   1010  CB  SER H 134       6.462   6.129  39.688  1.00 41.42           C  
ATOM   1011  OG  SER H 134       6.033   5.481  38.501  1.00 43.82           O  
ATOM   1012  C   SER H 134       6.826   8.208  40.860  1.00 42.09           C  
ATOM   1013  O   SER H 134       7.964   8.659  40.984  1.00 43.16           O  
ATOM   1014  N   GLY H 135       5.949   8.142  41.882  1.00 18.01           N  
ATOM   1015  CA  GLY H 135       6.337   8.502  43.215  1.00 17.26           C  
ATOM   1016  C   GLY H 135       6.071   9.945  43.507  1.00 17.15           C  
ATOM   1017  O   GLY H 135       6.393  10.412  44.599  1.00 19.10           O  
ATOM   1018  N   PHE H 136       5.502  10.712  42.558  1.00 17.67           N  
ATOM   1019  CA  PHE H 136       5.225  12.083  42.884  1.00 18.85           C  
ATOM   1020  CB  PHE H 136       6.478  12.978  42.873  1.00 18.67           C  
ATOM   1021  CG  PHE H 136       7.082  12.952  41.510  1.00 20.03           C  
ATOM   1022  CD1 PHE H 136       7.840  11.880  41.099  1.00 19.93           C  
ATOM   1023  CD2 PHE H 136       6.906  14.012  40.651  1.00 21.07           C  
ATOM   1024  CE1 PHE H 136       8.402  11.861  39.844  1.00 20.62           C  
ATOM   1025  CE2 PHE H 136       7.466  13.998  39.396  1.00 22.00           C  
ATOM   1026  CZ  PHE H 136       8.214  12.920  38.989  1.00 21.52           C  
ATOM   1027  C   PHE H 136       4.232  12.633  41.905  1.00 19.16           C  
ATOM   1028  O   PHE H 136       3.973  12.027  40.866  1.00 17.32           O  
ATOM   1029  N   THR H 137       3.631  13.800  42.237  1.00 19.77           N  
ATOM   1030  CA  THR H 137       2.671  14.419  41.366  1.00 19.71           C  
ATOM   1031  CB  THR H 137       1.970  15.583  42.007  1.00 18.45           C  
ATOM   1032  OG1 THR H 137       1.333  15.166  43.206  1.00 21.03           O  
ATOM   1033  CG2 THR H 137       0.924  16.143  41.030  1.00 17.51           C  
ATOM   1034  C   THR H 137       3.441  14.940  40.192  1.00 19.54           C  
ATOM   1035  O   THR H 137       4.083  15.986  40.266  1.00 18.15           O  
ATOM   1036  N   PHE H 138       3.349  14.222  39.060  1.00 17.91           N  
ATOM   1037  CA  PHE H 138       4.102  14.489  37.867  1.00 18.33           C  
ATOM   1038  CB  PHE H 138       3.824  13.405  36.805  1.00 18.65           C  
ATOM   1039  CG  PHE H 138       4.726  13.584  35.632  1.00 15.86           C  
ATOM   1040  CD1 PHE H 138       6.047  13.209  35.700  1.00 15.43           C  
ATOM   1041  CD2 PHE H 138       4.244  14.099  34.454  1.00 16.25           C  
ATOM   1042  CE1 PHE H 138       6.880  13.365  34.617  1.00 18.05           C  
ATOM   1043  CE2 PHE H 138       5.070  14.257  33.368  1.00 17.62           C  
ATOM   1044  CZ  PHE H 138       6.392  13.893  33.447  1.00 18.83           C  
ATOM   1045  C   PHE H 138       3.747  15.837  37.298  1.00 18.78           C  
ATOM   1046  O   PHE H 138       4.625  16.607  36.914  1.00 17.53           O  
ATOM   1047  N   SER H 139       2.445  16.173  37.250  1.00 21.01           N  
ATOM   1048  CA  SER H 139       1.980  17.382  36.624  1.00 22.84           C  
ATOM   1049  CB  SER H 139       0.449  17.473  36.623  1.00 22.58           C  
ATOM   1050  OG  SER H 139      -0.104  16.337  35.978  1.00 24.96           O  
ATOM   1051  C   SER H 139       2.482  18.580  37.367  1.00 22.80           C  
ATOM   1052  O   SER H 139       2.489  19.693  36.843  1.00 25.71           O  
ATOM   1053  N   ASP H 140       2.873  18.385  38.632  1.00 21.82           N  
ATOM   1054  CA  ASP H 140       3.322  19.432  39.503  1.00 24.40           C  
ATOM   1055  CB  ASP H 140       3.386  18.984  40.972  1.00 28.25           C  
ATOM   1056  CG  ASP H 140       3.426  20.233  41.837  1.00 31.65           C  
ATOM   1057  OD1 ASP H 140       2.786  21.248  41.450  1.00 32.53           O  
ATOM   1058  OD2 ASP H 140       4.082  20.181  42.910  1.00 32.20           O1-
ATOM   1059  C   ASP H 140       4.685  19.933  39.122  1.00 23.19           C  
ATOM   1060  O   ASP H 140       5.067  21.019  39.555  1.00 24.75           O  
ATOM   1061  N   PHE H 141       5.488  19.155  38.361  1.00 21.48           N  
ATOM   1062  CA  PHE H 141       6.845  19.584  38.159  1.00 19.27           C  
ATOM   1063  CB  PHE H 141       7.860  18.572  38.706  1.00 19.52           C  
ATOM   1064  CG  PHE H 141       7.658  18.475  40.178  1.00 18.10           C  
ATOM   1065  CD1 PHE H 141       6.632  17.715  40.692  1.00 17.84           C  
ATOM   1066  CD2 PHE H 141       8.497  19.130  41.047  1.00 17.06           C  
ATOM   1067  CE1 PHE H 141       6.440  17.616  42.049  1.00 17.89           C  
ATOM   1068  CE2 PHE H 141       8.310  19.032  42.406  1.00 19.57           C  
ATOM   1069  CZ  PHE H 141       7.281  18.275  42.912  1.00 19.11           C  
ATOM   1070  C   PHE H 141       7.181  19.751  36.710  1.00 18.90           C  
ATOM   1071  O   PHE H 141       6.616  19.130  35.819  1.00 19.94           O  
ATOM   1072  N   TYR H 142       8.155  20.636  36.459  1.00 36.25           N  
ATOM   1073  CA  TYR H 142       8.734  20.910  35.170  1.00 34.70           C  
ATOM   1074  CB  TYR H 142       9.600  22.182  35.150  1.00 36.57           C  
ATOM   1075  CG  TYR H 142       8.871  23.310  35.795  1.00  0.00           C  
ATOM   1076  CD1 TYR H 142       8.876  23.414  37.167  1.00  0.00           C  
ATOM   1077  CD2 TYR H 142       8.206  24.262  35.059  1.00  0.00           C  
ATOM   1078  CE1 TYR H 142       8.226  24.445  37.801  1.00  0.00           C  
ATOM   1079  CE2 TYR H 142       7.552  25.298  35.688  1.00  0.00           C  
ATOM   1080  CZ  TYR H 142       7.558  25.388  37.060  1.00  0.00           C  
ATOM   1081  OH  TYR H 142       6.890  26.448  37.709  1.00  0.00           O  
ATOM   1082  C   TYR H 142       9.729  19.803  34.966  1.00 33.86           C  
ATOM   1083  O   TYR H 142      10.288  19.310  35.945  1.00 34.29           O  
ATOM   1084  N   MET H 143       9.965  19.351  33.712  1.00 33.18           N  
ATOM   1085  CA  MET H 143      10.897  18.266  33.515  1.00 31.64           C  
ATOM   1086  CB  MET H 143      10.228  16.974  33.015  1.00 31.36           C  
ATOM   1087  CG  MET H 143       9.217  16.383  34.003  1.00 32.79           C  
ATOM   1088  SD  MET H 143       9.928  15.761  35.556  1.00 34.88           S  
ATOM   1089  CE  MET H 143      10.751  14.327  34.808  1.00 31.79           C  
ATOM   1090  C   MET H 143      11.946  18.648  32.502  1.00 31.12           C  
ATOM   1091  O   MET H 143      11.754  19.562  31.701  1.00 31.05           O  
ATOM   1092  N   TYR H 144      13.102  17.936  32.525  1.00 29.97           N  
ATOM   1093  CA  TYR H 144      14.224  18.251  31.671  1.00 29.98           C  
ATOM   1094  CB  TYR H 144      15.445  18.809  32.426  1.00 28.72           C  
ATOM   1095  CG  TYR H 144      15.194  20.097  33.122  1.00  5.56           C  
ATOM   1096  CD1 TYR H 144      14.354  20.167  34.205  1.00  0.00           C  
ATOM   1097  CD2 TYR H 144      15.865  21.229  32.721  1.00  5.45           C  
ATOM   1098  CE1 TYR H 144      14.156  21.368  34.842  1.00  5.17           C  
ATOM   1099  CE2 TYR H 144      15.669  22.431  33.358  1.00  0.00           C  
ATOM   1100  CZ  TYR H 144      14.808  22.501  34.423  1.00  0.00           C  
ATOM   1101  OH  TYR H 144      14.597  23.728  35.089  1.00  0.00           O  
ATOM   1102  C   TYR H 144      14.825  16.992  31.114  1.00 30.54           C  
ATOM   1103  O   TYR H 144      14.620  15.893  31.629  1.00 29.49           O  
ATOM   1104  N   TRP H 145      15.610  17.153  30.025  1.00 30.50           N  
ATOM   1105  CA  TRP H 145      16.418  16.100  29.475  1.00 28.54           C  
ATOM   1106  CB  TRP H 145      16.057  15.691  28.034  1.00 28.11           C  
ATOM   1107  CG  TRP H 145      14.755  14.940  27.876  1.00 28.43           C  
ATOM   1108  CD2 TRP H 145      14.627  13.513  27.985  1.00 28.36           C  
ATOM   1109  CD1 TRP H 145      13.507  15.418  27.601  1.00 29.63           C  
ATOM   1110  NE1 TRP H 145      12.612  14.378  27.523  1.00 29.44           N  
ATOM   1111  CE2 TRP H 145      13.287  13.198  27.759  1.00 29.04           C  
ATOM   1112  CE3 TRP H 145      15.550  12.542  28.248  1.00 28.56           C  
ATOM   1113  CZ2 TRP H 145      12.848  11.906  27.797  1.00 28.04           C  
ATOM   1114  CZ3 TRP H 145      15.105  11.239  28.284  1.00 28.10           C  
ATOM   1115  CH2 TRP H 145      13.779  10.926  28.062  1.00 28.91           C  
ATOM   1116  C   TRP H 145      17.808  16.661  29.432  1.00 28.38           C  
ATOM   1117  O   TRP H 145      18.008  17.802  29.013  1.00 28.24           O  
ATOM   1118  N   VAL H 146      18.805  15.882  29.898  1.00 27.73           N  
ATOM   1119  CA  VAL H 146      20.174  16.319  29.885  1.00 29.09           C  
ATOM   1120  CB  VAL H 146      20.722  16.606  31.254  1.00 28.96           C  
ATOM   1121  CG1 VAL H 146      22.207  16.987  31.128  1.00 27.55           C  
ATOM   1122  CG2 VAL H 146      19.854  17.693  31.906  1.00 28.76           C  
ATOM   1123  C   VAL H 146      20.963  15.184  29.312  1.00 30.06           C  
ATOM   1124  O   VAL H 146      20.642  14.022  29.550  1.00 30.93           O  
ATOM   1125  N   ARG H 147      22.021  15.482  28.527  1.00 30.50           N  
ATOM   1126  CA  ARG H 147      22.765  14.401  27.943  1.00 30.94           C  
ATOM   1127  CB  ARG H 147      22.689  14.342  26.407  1.00 30.44           C  
ATOM   1128  CG  ARG H 147      23.232  15.568  25.667  1.00 32.24           C  
ATOM   1129  CD  ARG H 147      23.081  15.421  24.151  1.00 33.44           C  
ATOM   1130  NE  ARG H 147      23.626  16.630  23.478  1.00 35.14           N  
ATOM   1131  CZ  ARG H 147      23.550  16.718  22.118  1.00 36.34           C  
ATOM   1132  NH1 ARG H 147      22.991  15.702  21.400  1.00 35.57           N1+
ATOM   1133  NH2 ARG H 147      24.024  17.817  21.465  1.00 35.28           N  
ATOM   1134  C   ARG H 147      24.201  14.525  28.335  1.00 32.71           C  
ATOM   1135  O   ARG H 147      24.672  15.606  28.682  1.00 33.11           O  
ATOM   1136  N   GLN H 148      24.924  13.384  28.329  1.00 34.05           N  
ATOM   1137  CA  GLN H 148      26.315  13.395  28.675  1.00 36.23           C  
ATOM   1138  CB  GLN H 148      26.606  12.673  30.005  1.00 35.78           C  
ATOM   1139  CG  GLN H 148      28.064  12.753  30.463  1.00 37.39           C  
ATOM   1140  CD  GLN H 148      28.132  12.183  31.873  1.00 38.65           C  
ATOM   1141  OE1 GLN H 148      27.257  11.429  32.294  1.00 39.35           O  
ATOM   1142  NE2 GLN H 148      29.196  12.561  32.630  1.00 37.94           N  
ATOM   1143  C   GLN H 148      27.058  12.690  27.583  1.00 37.65           C  
ATOM   1144  O   GLN H 148      26.828  11.512  27.315  1.00 38.80           O  
ATOM   1145  N   THR H 149      27.996  13.410  26.938  1.00 38.61           N  
ATOM   1146  CA  THR H 149      28.755  12.880  25.841  1.00 41.23           C  
ATOM   1147  CB  THR H 149      29.313  13.976  24.972  1.00 40.88           C  
ATOM   1148  OG1 THR H 149      30.149  14.834  25.734  1.00 45.72           O  
ATOM   1149  CG2 THR H 149      28.146  14.771  24.363  1.00 44.11           C  
ATOM   1150  C   THR H 149      29.884  12.068  26.406  1.00 43.57           C  
ATOM   1151  O   THR H 149      30.128  12.101  27.610  1.00 43.25           O  
ATOM   1152  N   PRO H 150      30.582  11.318  25.588  1.00 46.32           N  
ATOM   1153  CA  PRO H 150      31.677  10.495  26.024  1.00 47.61           C  
ATOM   1154  CD  PRO H 150      30.403  11.291  24.144  1.00 46.94           C  
ATOM   1155  CB  PRO H 150      32.194   9.790  24.769  1.00 47.98           C  
ATOM   1156  CG  PRO H 150      31.705  10.676  23.608  1.00 46.88           C  
ATOM   1157  C   PRO H 150      32.730  11.322  26.703  1.00 49.02           C  
ATOM   1158  O   PRO H 150      33.499  10.767  27.486  1.00 48.92           O  
ATOM   1159  N   GLU H 151      32.789  12.635  26.410  1.00 50.49           N  
ATOM   1160  CA  GLU H 151      33.716  13.571  26.993  1.00 53.14           C  
ATOM   1161  CB  GLU H 151      33.598  14.995  26.423  1.00 55.49           C  
ATOM   1162  CG  GLU H 151      34.093  15.136  24.986  1.00 58.87           C  
ATOM   1163  CD  GLU H 151      33.024  14.619  24.040  1.00 54.04           C  
ATOM   1164  OE1 GLU H 151      32.907  13.375  23.894  1.00 53.81           O  
ATOM   1165  OE2 GLU H 151      32.304  15.470  23.452  1.00 55.35           O1-
ATOM   1166  C   GLU H 151      33.387  13.664  28.449  1.00 53.52           C  
ATOM   1167  O   GLU H 151      34.196  14.101  29.264  1.00 54.08           O  
ATOM   1168  N   LYS H 152      32.159  13.254  28.798  1.00 53.11           N  
ATOM   1169  CA  LYS H 152      31.638  13.296  30.132  1.00 51.85           C  
ATOM   1170  CB  LYS H 152      32.657  12.896  31.206  1.00 53.85           C  
ATOM   1171  CG  LYS H 152      32.990  11.408  31.182  1.00 56.57           C  
ATOM   1172  CD  LYS H 152      34.103  11.040  32.155  1.00 58.27           C  
ATOM   1173  CE  LYS H 152      33.747  11.351  33.609  1.00 58.91           C  
ATOM   1174  NZ  LYS H 152      32.647  10.469  34.058  1.00 57.98           N1+
ATOM   1175  C   LYS H 152      31.125  14.657  30.475  1.00 49.62           C  
ATOM   1176  O   LYS H 152      30.746  14.887  31.620  1.00 48.73           O  
ATOM   1177  N   ARG H 153      31.040  15.583  29.501  1.00 47.58           N  
ATOM   1178  CA  ARG H 153      30.433  16.854  29.804  1.00 46.45           C  
ATOM   1179  CB  ARG H 153      30.530  17.924  28.702  1.00 53.07           C  
ATOM   1180  CG  ARG H 153      31.794  18.772  28.656  1.00 57.85           C  
ATOM   1181  CD  ARG H 153      31.638  19.971  27.712  1.00 61.33           C  
ATOM   1182  NE  ARG H 153      30.688  20.941  28.341  1.00 65.02           N  
ATOM   1183  CZ  ARG H 153      29.377  21.020  27.960  1.00 67.11           C  
ATOM   1184  NH1 ARG H 153      28.875  20.186  27.003  1.00 66.64           N1+
ATOM   1185  NH2 ARG H 153      28.566  21.959  28.532  1.00 67.32           N  
ATOM   1186  C   ARG H 153      28.959  16.633  29.913  1.00 43.36           C  
ATOM   1187  O   ARG H 153      28.407  15.730  29.288  1.00 42.76           O  
ATOM   1188  N   LEU H 154      28.282  17.470  30.724  1.00 40.93           N  
ATOM   1189  CA  LEU H 154      26.851  17.408  30.849  1.00 38.52           C  
ATOM   1190  CB  LEU H 154      26.352  17.568  32.296  1.00 34.19           C  
ATOM   1191  CG  LEU H 154      26.671  16.358  33.190  1.00 36.26           C  
ATOM   1192  CD1 LEU H 154      26.163  16.557  34.624  1.00 34.60           C  
ATOM   1193  CD2 LEU H 154      26.127  15.063  32.567  1.00 30.90           C  
ATOM   1194  C   LEU H 154      26.300  18.544  30.049  1.00 37.92           C  
ATOM   1195  O   LEU H 154      26.780  19.673  30.154  1.00 37.47           O  
ATOM   1196  N   GLU H 155      25.287  18.266  29.202  1.00 36.99           N  
ATOM   1197  CA  GLU H 155      24.734  19.311  28.387  1.00 36.53           C  
ATOM   1198  CB  GLU H 155      25.090  19.159  26.900  1.00 38.29           C  
ATOM   1199  CG  GLU H 155      24.698  20.367  26.049  1.00 41.34           C  
ATOM   1200  CD  GLU H 155      25.104  20.083  24.611  1.00 43.74           C  
ATOM   1201  OE1 GLU H 155      24.484  19.176  23.993  1.00 43.13           O  
ATOM   1202  OE2 GLU H 155      26.036  20.763  24.108  1.00 45.91           O1-
ATOM   1203  C   GLU H 155      23.239  19.267  28.481  1.00 35.24           C  
ATOM   1204  O   GLU H 155      22.619  18.235  28.229  1.00 35.37           O  
ATOM   1205  N   TRP H 156      22.622  20.412  28.832  1.00 33.49           N  
ATOM   1206  CA  TRP H 156      21.194  20.517  28.952  1.00 34.05           C  
ATOM   1207  CB  TRP H 156      20.778  21.818  29.656  1.00 33.32           C  
ATOM   1208  CG  TRP H 156      19.317  22.139  29.516  1.00 33.20           C  
ATOM   1209  CD2 TRP H 156      18.825  23.176  28.655  1.00 33.12           C  
ATOM   1210  CD1 TRP H 156      18.230  21.578  30.114  1.00 31.64           C  
ATOM   1211  NE1 TRP H 156      17.086  22.189  29.659  1.00 31.77           N  
ATOM   1212  CE2 TRP H 156      17.439  23.176  28.764  1.00 32.09           C  
ATOM   1213  CE3 TRP H 156      19.478  24.050  27.834  1.00 32.06           C  
ATOM   1214  CZ2 TRP H 156      16.676  24.060  28.055  1.00 31.64           C  
ATOM   1215  CZ3 TRP H 156      18.709  24.940  27.121  1.00 31.65           C  
ATOM   1216  CH2 TRP H 156      17.333  24.945  27.228  1.00 33.11           C  
ATOM   1217  C   TRP H 156      20.584  20.505  27.579  1.00 35.04           C  
ATOM   1218  O   TRP H 156      20.991  21.277  26.715  1.00 35.10           O  
ATOM   1219  N   VAL H 157      19.690  19.525  27.314  1.00 33.83           N  
ATOM   1220  CA  VAL H 157      18.976  19.365  26.071  1.00 35.32           C  
ATOM   1221  CB  VAL H 157      18.748  17.924  25.728  1.00 35.54           C  
ATOM   1222  CG1 VAL H 157      17.887  17.851  24.456  1.00 34.77           C  
ATOM   1223  CG2 VAL H 157      20.122  17.247  25.584  1.00 35.71           C  
ATOM   1224  C   VAL H 157      17.649  20.072  25.953  1.00 35.16           C  
ATOM   1225  O   VAL H 157      17.334  20.623  24.898  1.00 34.83           O  
ATOM   1226  N   ALA H 158      16.793  20.033  27.001  1.00 34.50           N  
ATOM   1227  CA  ALA H 158      15.489  20.625  26.831  1.00 33.51           C  
ATOM   1228  CB  ALA H 158      14.617  19.886  25.802  1.00 32.62           C  
ATOM   1229  C   ALA H 158      14.734  20.617  28.131  1.00 33.75           C  
ATOM   1230  O   ALA H 158      15.046  19.850  29.041  1.00 34.38           O  
ATOM   1231  N   THR H 159      13.708  21.496  28.238  1.00 33.80           N  
ATOM   1232  CA  THR H 159      12.887  21.577  29.418  1.00 34.53           C  
ATOM   1233  CB  THR H 159      13.120  22.786  30.276  1.00 34.54           C  
ATOM   1234  OG1 THR H 159      12.730  23.955  29.571  1.00 39.90           O  
ATOM   1235  CG2 THR H 159      14.593  22.890  30.653  1.00 38.32           C  
ATOM   1236  C   THR H 159      11.473  21.796  28.989  1.00 35.65           C  
ATOM   1237  O   THR H 159      11.210  22.338  27.916  1.00 36.27           O  
ATOM   1238  N   ILE H 160      10.520  21.384  29.848  1.00 35.68           N  
ATOM   1239  CA  ILE H 160       9.126  21.606  29.604  1.00 34.71           C  
ATOM   1240  CB  ILE H 160       8.421  20.382  29.101  1.00 34.57           C  
ATOM   1241  CG1 ILE H 160       7.002  20.734  28.628  1.00 33.63           C  
ATOM   1242  CG2 ILE H 160       8.482  19.311  30.201  1.00 33.32           C  
ATOM   1243  CD1 ILE H 160       6.348  19.623  27.809  1.00 33.69           C  
ATOM   1244  C   ILE H 160       8.503  21.999  30.910  1.00 35.06           C  
ATOM   1245  O   ILE H 160       8.895  21.507  31.968  1.00 32.74           O  
ATOM   1246  N   SER H 161       7.507  22.906  30.871  1.00 35.59           N  
ATOM   1247  CA  SER H 161       6.865  23.344  32.080  1.00 37.24           C  
ATOM   1248  CB  SER H 161       6.057  24.644  31.907  1.00 24.32           C  
ATOM   1249  OG  SER H 161       5.016  24.449  30.961  1.00 28.97           O  
ATOM   1250  C   SER H 161       5.936  22.262  32.550  1.00 38.99           C  
ATOM   1251  O   SER H 161       5.675  21.292  31.842  1.00 38.06           O  
ATOM   1252  N   ASP H 162       5.226  22.544  33.663  1.00 38.89           N  
ATOM   1253  CA  ASP H 162       4.336  21.625  34.330  1.00 40.55           C  
ATOM   1254  CB  ASP H 162       3.532  22.296  35.456  1.00 43.75           C  
ATOM   1255  CG  ASP H 162       4.484  22.843  36.503  1.00 50.94           C  
ATOM   1256  OD1 ASP H 162       5.452  23.546  36.112  1.00 54.05           O  
ATOM   1257  OD2 ASP H 162       4.257  22.562  37.710  1.00 55.77           O1-
ATOM   1258  C   ASP H 162       3.283  21.066  33.406  1.00 39.93           C  
ATOM   1259  O   ASP H 162       3.100  19.849  33.355  1.00 39.85           O  
ATOM   1260  N   GLY H 163       2.557  21.911  32.643  1.00 39.60           N  
ATOM   1261  CA  GLY H 163       1.496  21.342  31.854  1.00 39.99           C  
ATOM   1262  C   GLY H 163       1.793  21.515  30.398  1.00 40.84           C  
ATOM   1263  O   GLY H 163       0.878  21.661  29.592  1.00 43.18           O  
ATOM   1264  N   ASP H 164       3.087  21.429  30.040  1.00 40.86           N  
ATOM   1265  CA  ASP H 164       3.663  21.541  28.727  1.00 40.85           C  
ATOM   1266  CB  ASP H 164       3.311  20.399  27.744  1.00 39.88           C  
ATOM   1267  CG  ASP H 164       1.830  20.398  27.363  1.00 38.44           C  
ATOM   1268  OD1 ASP H 164       1.360  21.417  26.789  1.00  0.00           O  
ATOM   1269  OD2 ASP H 164       1.154  19.365  27.621  1.00 37.36           O1-
ATOM   1270  C   ASP H 164       3.393  22.865  28.078  1.00 42.44           C  
ATOM   1271  O   ASP H 164       3.385  22.944  26.852  1.00 45.04           O  
ATOM   1272  N   SER H 165       3.204  23.937  28.881  1.00 43.03           N  
ATOM   1273  CA  SER H 165       2.956  25.260  28.374  1.00 44.16           C  
ATOM   1274  CB  SER H 165       2.598  26.259  29.490  1.00 46.76           C  
ATOM   1275  OG  SER H 165       2.261  27.517  28.929  1.00 53.53           O  
ATOM   1276  C   SER H 165       4.159  25.803  27.645  1.00 42.49           C  
ATOM   1277  O   SER H 165       4.102  26.025  26.437  1.00 42.53           O  
ATOM   1278  N   TYR H 166       5.293  26.025  28.346  1.00 49.36           N  
ATOM   1279  CA  TYR H 166       6.469  26.493  27.665  1.00 48.39           C  
ATOM   1280  CB  TYR H 166       7.046  27.812  28.215  1.00 50.88           C  
ATOM   1281  CG  TYR H 166       7.323  27.666  29.667  1.00 59.65           C  
ATOM   1282  CD1 TYR H 166       8.464  27.039  30.114  1.00 65.02           C  
ATOM   1283  CD2 TYR H 166       6.434  28.177  30.583  1.00 64.97           C  
ATOM   1284  CE1 TYR H 166       8.706  26.918  31.461  1.00 66.13           C  
ATOM   1285  CE2 TYR H 166       6.671  28.059  31.930  1.00 65.90           C  
ATOM   1286  CZ  TYR H 166       7.810  27.430  32.371  1.00 65.97           C  
ATOM   1287  OH  TYR H 166       8.056  27.307  33.755  1.00 65.78           O  
ATOM   1288  C   TYR H 166       7.545  25.455  27.644  1.00 47.84           C  
ATOM   1289  O   TYR H 166       7.678  24.635  28.552  1.00 46.13           O  
ATOM   1290  N   ILE H 167       8.328  25.468  26.545  1.00 46.51           N  
ATOM   1291  CA  ILE H 167       9.410  24.545  26.349  1.00 45.97           C  
ATOM   1292  CB  ILE H 167       9.108  23.511  25.305  1.00 45.75           C  
ATOM   1293  CG1 ILE H 167       7.860  22.700  25.690  1.00 13.30           C  
ATOM   1294  CG2 ILE H 167      10.366  22.647  25.116  1.00 44.61           C  
ATOM   1295  CD1 ILE H 167       7.293  21.873  24.537  1.00 11.17           C  
ATOM   1296  C   ILE H 167      10.586  25.332  25.844  1.00 46.40           C  
ATOM   1297  O   ILE H 167      10.417  26.300  25.103  1.00 46.95           O  
ATOM   1298  N   TYR H 168      11.821  24.944  26.236  1.00 45.60           N  
ATOM   1299  CA  TYR H 168      12.989  25.667  25.794  1.00 45.71           C  
ATOM   1300  CB  TYR H 168      13.716  26.431  26.915  1.00 46.73           C  
ATOM   1301  CG  TYR H 168      12.807  27.414  27.568  1.00 48.73           C  
ATOM   1302  CD1 TYR H 168      11.983  27.017  28.596  1.00 23.10           C  
ATOM   1303  CD2 TYR H 168      12.787  28.731  27.169  1.00 48.82           C  
ATOM   1304  CE1 TYR H 168      11.145  27.916  29.211  1.00 49.53           C  
ATOM   1305  CE2 TYR H 168      11.951  29.635  27.782  1.00 21.70           C  
ATOM   1306  CZ  TYR H 168      11.128  29.228  28.803  1.00 22.10           C  
ATOM   1307  OH  TYR H 168      10.270  30.154  29.435  1.00 22.89           O  
ATOM   1308  C   TYR H 168      14.018  24.681  25.319  1.00 44.55           C  
ATOM   1309  O   TYR H 168      14.066  23.550  25.802  1.00 45.39           O  
ATOM   1310  N   TYR H 169      14.879  25.094  24.357  1.00 43.92           N  
ATOM   1311  CA  TYR H 169      15.915  24.224  23.856  1.00 43.28           C  
ATOM   1312  CB  TYR H 169      15.615  23.657  22.458  1.00 41.80           C  
ATOM   1313  CG  TYR H 169      14.308  22.941  22.479  1.00 40.22           C  
ATOM   1314  CD1 TYR H 169      13.144  23.624  22.217  1.00 39.12           C  
ATOM   1315  CD2 TYR H 169      14.243  21.595  22.754  1.00 39.50           C  
ATOM   1316  CE1 TYR H 169      11.931  22.978  22.227  1.00 39.31           C  
ATOM   1317  CE2 TYR H 169      13.032  20.942  22.766  1.00 40.64           C  
ATOM   1318  CZ  TYR H 169      11.874  21.633  22.501  1.00 39.90           C  
ATOM   1319  OH  TYR H 169      10.632  20.963  22.512  1.00 39.47           O  
ATOM   1320  C   TYR H 169      17.173  25.032  23.666  1.00 44.35           C  
ATOM   1321  O   TYR H 169      17.129  26.255  23.542  1.00 45.68           O  
ATOM   1322  N   PRO H 170      18.305  24.370  23.656  1.00 43.85           N  
ATOM   1323  CA  PRO H 170      19.561  25.015  23.371  1.00 44.46           C  
ATOM   1324  CD  PRO H 170      18.487  23.155  24.428  1.00 49.52           C  
ATOM   1325  CB  PRO H 170      20.650  24.136  23.985  1.00 43.64           C  
ATOM   1326  CG  PRO H 170      19.962  22.779  24.209  1.00 50.32           C  
ATOM   1327  C   PRO H 170      19.660  25.115  21.884  1.00 45.21           C  
ATOM   1328  O   PRO H 170      18.929  24.415  21.187  1.00 43.99           O  
ATOM   1329  N   ASP H 171      20.576  25.956  21.377  1.00 46.70           N  
ATOM   1330  CA  ASP H 171      20.692  26.172  19.966  1.00 47.89           C  
ATOM   1331  CB  ASP H 171      21.749  27.231  19.610  1.00 49.79           C  
ATOM   1332  CG  ASP H 171      21.208  28.597  20.011  1.00 53.10           C  
ATOM   1333  OD1 ASP H 171      19.960  28.775  19.991  1.00 55.42           O  
ATOM   1334  OD2 ASP H 171      22.040  29.483  20.341  1.00 55.21           O1-
ATOM   1335  C   ASP H 171      21.069  24.899  19.270  1.00 46.74           C  
ATOM   1336  O   ASP H 171      20.642  24.663  18.141  1.00 47.48           O  
ATOM   1337  N   SER H 172      21.872  24.034  19.916  1.00 47.19           N  
ATOM   1338  CA  SER H 172      22.366  22.862  19.246  1.00 46.74           C  
ATOM   1339  CB  SER H 172      23.231  21.980  20.164  1.00 46.73           C  
ATOM   1340  OG  SER H 172      22.448  21.454  21.224  1.00 52.83           O  
ATOM   1341  C   SER H 172      21.246  22.006  18.722  1.00 46.72           C  
ATOM   1342  O   SER H 172      21.244  21.625  17.554  1.00 46.39           O  
ATOM   1343  N   VAL H 173      20.306  21.619  19.601  1.00 45.97           N  
ATOM   1344  CA  VAL H 173      19.195  20.760  19.285  1.00 46.43           C  
ATOM   1345  CB  VAL H 173      18.725  19.953  20.458  1.00 46.37           C  
ATOM   1346  CG1 VAL H 173      19.877  19.031  20.891  1.00 43.64           C  
ATOM   1347  CG2 VAL H 173      18.236  20.897  21.563  1.00 44.87           C  
ATOM   1348  C   VAL H 173      18.015  21.455  18.672  1.00 46.93           C  
ATOM   1349  O   VAL H 173      17.129  20.792  18.136  1.00 46.57           O  
ATOM   1350  N   ARG H 174      17.923  22.792  18.800  1.00 47.99           N  
ATOM   1351  CA  ARG H 174      16.743  23.502  18.384  1.00 49.75           C  
ATOM   1352  CB  ARG H 174      16.916  25.028  18.463  1.00 51.30           C  
ATOM   1353  CG  ARG H 174      15.620  25.824  18.317  1.00 54.92           C  
ATOM   1354  CD  ARG H 174      15.837  27.335  18.418  1.00 59.31           C  
ATOM   1355  NE  ARG H 174      14.499  27.987  18.402  1.00  0.00           N  
ATOM   1356  CZ  ARG H 174      13.808  28.141  19.568  1.00  0.00           C  
ATOM   1357  NH1 ARG H 174      14.341  27.696  20.743  1.00  0.00           N1+
ATOM   1358  NH2 ARG H 174      12.582  28.741  19.558  1.00  0.00           N  
ATOM   1359  C   ARG H 174      16.371  23.149  16.976  1.00 50.93           C  
ATOM   1360  O   ARG H 174      17.168  23.271  16.046  1.00 52.42           O  
ATOM   1361  N   GLY H 175      15.112  22.688  16.812  1.00 50.00           N  
ATOM   1362  CA  GLY H 175      14.525  22.354  15.546  1.00 49.35           C  
ATOM   1363  C   GLY H 175      14.468  20.863  15.383  1.00 48.27           C  
ATOM   1364  O   GLY H 175      13.489  20.333  14.858  1.00 48.93           O  
ATOM   1365  N   ARG H 176      15.550  20.162  15.770  1.00 46.05           N  
ATOM   1366  CA  ARG H 176      15.671  18.732  15.662  1.00 44.52           C  
ATOM   1367  CB  ARG H 176      17.141  18.286  15.672  1.00 44.66           C  
ATOM   1368  CG  ARG H 176      17.925  18.903  14.514  1.00 45.48           C  
ATOM   1369  CD  ARG H 176      19.345  18.360  14.356  1.00 45.09           C  
ATOM   1370  NE  ARG H 176      20.115  18.720  15.579  1.00 45.73           N  
ATOM   1371  CZ  ARG H 176      21.090  17.878  16.025  1.00 46.48           C  
ATOM   1372  NH1 ARG H 176      21.332  16.713  15.356  1.00 45.86           N1+
ATOM   1373  NH2 ARG H 176      21.811  18.189  17.141  1.00 44.41           N  
ATOM   1374  C   ARG H 176      14.942  17.971  16.738  1.00 42.86           C  
ATOM   1375  O   ARG H 176      14.368  16.914  16.475  1.00 42.55           O  
ATOM   1376  N   PHE H 177      14.960  18.492  17.983  1.00 41.71           N  
ATOM   1377  CA  PHE H 177      14.458  17.791  19.140  1.00 40.40           C  
ATOM   1378  CB  PHE H 177      15.434  17.901  20.328  1.00 41.23           C  
ATOM   1379  CG  PHE H 177      16.651  17.071  20.091  1.00 40.12           C  
ATOM   1380  CD1 PHE H 177      17.351  17.145  18.909  1.00 39.27           C  
ATOM   1381  CD2 PHE H 177      17.137  16.262  21.093  1.00 39.23           C  
ATOM   1382  CE1 PHE H 177      18.481  16.384  18.711  1.00 39.20           C  
ATOM   1383  CE2 PHE H 177      18.267  15.503  20.902  1.00 39.07           C  
ATOM   1384  CZ  PHE H 177      18.941  15.556  19.706  1.00 39.46           C  
ATOM   1385  C   PHE H 177      13.178  18.416  19.613  1.00 40.58           C  
ATOM   1386  O   PHE H 177      13.008  19.632  19.554  1.00 39.02           O  
ATOM   1387  N   THR H 178      12.231  17.574  20.087  1.00 39.08           N  
ATOM   1388  CA  THR H 178      10.995  18.051  20.646  1.00 39.30           C  
ATOM   1389  CB  THR H 178       9.790  17.836  19.775  1.00 40.52           C  
ATOM   1390  OG1 THR H 178       9.703  16.475  19.384  1.00 41.41           O  
ATOM   1391  CG2 THR H 178       9.859  18.758  18.552  1.00 39.16           C  
ATOM   1392  C   THR H 178      10.742  17.327  21.933  1.00 39.30           C  
ATOM   1393  O   THR H 178      10.874  16.106  22.021  1.00 39.14           O  
ATOM   1394  N   ILE H 179      10.338  18.085  22.969  1.00 39.35           N  
ATOM   1395  CA  ILE H 179      10.081  17.542  24.269  1.00 40.29           C  
ATOM   1396  CB  ILE H 179      10.747  18.349  25.350  1.00 38.60           C  
ATOM   1397  CG1 ILE H 179      10.777  17.611  26.689  1.00 38.44           C  
ATOM   1398  CG2 ILE H 179      10.059  19.716  25.417  1.00 38.60           C  
ATOM   1399  CD1 ILE H 179      11.676  18.302  27.714  1.00 39.56           C  
ATOM   1400  C   ILE H 179       8.598  17.586  24.470  1.00 40.53           C  
ATOM   1401  O   ILE H 179       7.943  18.560  24.106  1.00 40.33           O  
ATOM   1402  N   SER H 180       8.018  16.493  25.006  1.00 39.85           N  
ATOM   1403  CA  SER H 180       6.598  16.462  25.217  1.00 39.93           C  
ATOM   1404  CB  SER H 180       5.829  15.796  24.065  1.00 38.31           C  
ATOM   1405  OG  SER H 180       6.232  14.441  23.930  1.00 40.26           O  
ATOM   1406  C   SER H 180       6.323  15.670  26.455  1.00 40.94           C  
ATOM   1407  O   SER H 180       7.207  14.993  26.977  1.00 38.78           O  
ATOM   1408  N   ARG H 181       5.077  15.763  26.970  1.00 42.14           N  
ATOM   1409  CA  ARG H 181       4.717  15.065  28.173  1.00 43.60           C  
ATOM   1410  CB  ARG H 181       4.722  15.949  29.424  1.00 42.72           C  
ATOM   1411  CG  ARG H 181       6.087  16.457  29.850  1.00 40.90           C  
ATOM   1412  CD  ARG H 181       5.979  17.638  30.808  1.00 41.20           C  
ATOM   1413  NE  ARG H 181       5.248  17.180  32.017  1.00 41.07           N  
ATOM   1414  CZ  ARG H 181       5.529  17.799  33.196  1.00 40.59           C  
ATOM   1415  NH1 ARG H 181       6.455  18.801  33.202  1.00 39.10           N1+
ATOM   1416  NH2 ARG H 181       4.900  17.420  34.345  1.00 41.15           N  
ATOM   1417  C   ARG H 181       3.286  14.659  28.078  1.00 45.93           C  
ATOM   1418  O   ARG H 181       2.473  15.319  27.432  1.00 46.06           O  
ATOM   1419  N   ASP H 182       2.957  13.536  28.741  1.00 47.20           N  
ATOM   1420  CA  ASP H 182       1.597  13.109  28.851  1.00 49.10           C  
ATOM   1421  CB  ASP H 182       1.313  11.756  28.175  1.00 50.61           C  
ATOM   1422  CG  ASP H 182      -0.197  11.544  28.147  1.00 51.69           C  
ATOM   1423  OD1 ASP H 182      -0.864  11.853  29.169  1.00 53.36           O  
ATOM   1424  OD2 ASP H 182      -0.703  11.058  27.101  1.00 52.27           O1-
ATOM   1425  C   ASP H 182       1.375  12.948  30.318  1.00 50.03           C  
ATOM   1426  O   ASP H 182       1.747  11.936  30.909  1.00 49.87           O  
ATOM   1427  N   ASN H 183       0.751  13.958  30.947  1.00 50.95           N  
ATOM   1428  CA  ASN H 183       0.564  13.957  32.367  1.00 51.28           C  
ATOM   1429  CB  ASN H 183      -0.028  15.283  32.873  1.00 51.02           C  
ATOM   1430  CG  ASN H 183       1.046  16.345  32.636  1.00 48.42           C  
ATOM   1431  OD1 ASN H 183       2.236  16.100  32.832  1.00 48.66           O  
ATOM   1432  ND2 ASN H 183       0.619  17.554  32.186  1.00 46.34           N  
ATOM   1433  C   ASN H 183      -0.314  12.806  32.755  1.00 52.45           C  
ATOM   1434  O   ASN H 183      -0.120  12.201  33.807  1.00 53.68           O  
ATOM   1435  N   ALA H 184      -1.310  12.461  31.919  1.00 53.13           N  
ATOM   1436  CA  ALA H 184      -2.182  11.370  32.261  1.00 54.50           C  
ATOM   1437  CB  ALA H 184      -3.274  11.130  31.205  1.00 55.85           C  
ATOM   1438  C   ALA H 184      -1.367  10.112  32.360  1.00 54.36           C  
ATOM   1439  O   ALA H 184      -1.578   9.295  33.255  1.00 54.09           O  
ATOM   1440  N   LYS H 185      -0.442   9.923  31.400  1.00 53.33           N  
ATOM   1441  CA  LYS H 185       0.469   8.813  31.285  1.00 52.01           C  
ATOM   1442  CB  LYS H 185       1.116   8.709  29.894  1.00 53.72           C  
ATOM   1443  CG  LYS H 185       0.145   8.278  28.793  1.00 55.77           C  
ATOM   1444  CD  LYS H 185       0.694   8.493  27.381  1.00 58.36           C  
ATOM   1445  CE  LYS H 185       1.941   7.664  27.071  1.00 59.89           C  
ATOM   1446  NZ  LYS H 185       1.560   6.261  26.793  1.00 60.72           N1+
ATOM   1447  C   LYS H 185       1.581   8.905  32.293  1.00 50.58           C  
ATOM   1448  O   LYS H 185       2.238   7.907  32.585  1.00 51.68           O  
ATOM   1449  N   ASN H 186       1.861  10.114  32.820  1.00 48.23           N  
ATOM   1450  CA  ASN H 186       2.983  10.288  33.705  1.00 46.47           C  
ATOM   1451  CB  ASN H 186       2.930   9.418  34.976  1.00 46.64           C  
ATOM   1452  CG  ASN H 186       1.970  10.055  35.972  1.00 48.12           C  
ATOM   1453  OD1 ASN H 186       2.214  11.149  36.480  1.00 49.38           O  
ATOM   1454  ND2 ASN H 186       0.846   9.352  36.268  1.00 47.60           N  
ATOM   1455  C   ASN H 186       4.231   9.936  32.953  1.00 44.97           C  
ATOM   1456  O   ASN H 186       5.106   9.243  33.471  1.00 43.97           O  
ATOM   1457  N   ILE H 187       4.339  10.411  31.694  1.00 43.15           N  
ATOM   1458  CA  ILE H 187       5.504  10.111  30.910  1.00 41.61           C  
ATOM   1459  CB  ILE H 187       5.228   9.135  29.803  1.00 41.27           C  
ATOM   1460  CG1 ILE H 187       4.747   7.791  30.377  1.00  0.00           C  
ATOM   1461  CG2 ILE H 187       6.495   9.022  28.939  1.00 31.24           C  
ATOM   1462  CD1 ILE H 187       4.142   6.859  29.328  1.00  0.00           C  
ATOM   1463  C   ILE H 187       6.026  11.365  30.262  1.00 40.76           C  
ATOM   1464  O   ILE H 187       5.267  12.260  29.890  1.00 39.72           O  
ATOM   1465  N   LEU H 188       7.368  11.442  30.128  1.00 38.42           N  
ATOM   1466  CA  LEU H 188       8.059  12.533  29.492  1.00 37.77           C  
ATOM   1467  CB  LEU H 188       9.223  13.058  30.347  1.00 35.99           C  
ATOM   1468  CG  LEU H 188      10.008  14.222  29.720  1.00 35.34           C  
ATOM   1469  CD1 LEU H 188       9.132  15.480  29.583  1.00 34.07           C  
ATOM   1470  CD2 LEU H 188      11.309  14.483  30.494  1.00 33.86           C  
ATOM   1471  C   LEU H 188       8.645  11.957  28.235  1.00 37.43           C  
ATOM   1472  O   LEU H 188       9.048  10.794  28.223  1.00 37.66           O  
ATOM   1473  N   PHE H 189       8.702  12.742  27.135  1.00 36.68           N  
ATOM   1474  CA  PHE H 189       9.207  12.181  25.912  1.00 36.70           C  
ATOM   1475  CB  PHE H 189       8.134  12.019  24.820  1.00 36.49           C  
ATOM   1476  CG  PHE H 189       7.000  11.199  25.337  1.00 38.86           C  
ATOM   1477  CD1 PHE H 189       7.028   9.826  25.291  1.00 38.85           C  
ATOM   1478  CD2 PHE H 189       5.893  11.816  25.873  1.00 40.08           C  
ATOM   1479  CE1 PHE H 189       5.972   9.086  25.768  1.00 40.63           C  
ATOM   1480  CE2 PHE H 189       4.834  11.082  26.350  1.00 40.69           C  
ATOM   1481  CZ  PHE H 189       4.870   9.710  26.299  1.00 41.78           C  
ATOM   1482  C   PHE H 189      10.222  13.106  25.316  1.00 36.45           C  
ATOM   1483  O   PHE H 189      10.265  14.297  25.625  1.00 35.04           O  
ATOM   1484  N   LEU H 190      11.099  12.551  24.450  1.00 35.96           N  
ATOM   1485  CA  LEU H 190      12.055  13.367  23.764  1.00 35.87           C  
ATOM   1486  CB  LEU H 190      13.468  13.264  24.366  1.00 34.91           C  
ATOM   1487  CG  LEU H 190      14.438  14.393  23.959  1.00 35.98           C  
ATOM   1488  CD1 LEU H 190      15.895  14.004  24.230  1.00 35.52           C  
ATOM   1489  CD2 LEU H 190      14.204  14.902  22.538  1.00 35.87           C  
ATOM   1490  C   LEU H 190      12.134  12.813  22.371  1.00 37.30           C  
ATOM   1491  O   LEU H 190      12.645  11.714  22.163  1.00 37.42           O  
ATOM   1492  N   GLN H 191      11.630  13.569  21.376  1.00 38.93           N  
ATOM   1493  CA  GLN H 191      11.702  13.139  20.007  1.00 40.47           C  
ATOM   1494  CB  GLN H 191      10.571  13.657  19.107  1.00 40.75           C  
ATOM   1495  CG  GLN H 191       9.351  12.751  19.036  1.00 44.93           C  
ATOM   1496  CD  GLN H 191       9.671  11.727  17.956  1.00 46.04           C  
ATOM   1497  OE1 GLN H 191       8.797  10.998  17.491  1.00 48.18           O  
ATOM   1498  NE2 GLN H 191      10.961  11.681  17.527  1.00 44.47           N  
ATOM   1499  C   GLN H 191      12.950  13.690  19.418  1.00 39.49           C  
ATOM   1500  O   GLN H 191      13.248  14.876  19.548  1.00 37.91           O  
ATOM   1501  N   MET H 192      13.720  12.825  18.738  1.00 39.10           N  
ATOM   1502  CA  MET H 192      14.928  13.284  18.132  1.00 41.58           C  
ATOM   1503  CB  MET H 192      16.169  12.555  18.674  1.00 40.82           C  
ATOM   1504  CG  MET H 192      16.411  12.805  20.165  1.00 41.60           C  
ATOM   1505  SD  MET H 192      17.856  11.943  20.856  1.00 43.69           S  
ATOM   1506  CE  MET H 192      17.038  10.330  21.007  1.00 36.73           C  
ATOM   1507  C   MET H 192      14.825  12.992  16.670  1.00 41.58           C  
ATOM   1508  O   MET H 192      14.387  11.912  16.270  1.00 41.70           O  
ATOM   1509  N   SER H 193      15.219  13.969  15.829  1.00 41.02           N  
ATOM   1510  CA  SER H 193      15.166  13.795  14.405  1.00 41.68           C  
ATOM   1511  CB  SER H 193      14.028  14.578  13.729  1.00 40.02           C  
ATOM   1512  OG  SER H 193      12.770  14.099  14.179  1.00 44.34           O  
ATOM   1513  C   SER H 193      16.439  14.343  13.851  1.00 41.81           C  
ATOM   1514  O   SER H 193      17.127  15.116  14.515  1.00 41.24           O  
ATOM   1515  N   SER H 194      16.788  13.941  12.612  1.00 42.86           N  
ATOM   1516  CA  SER H 194      17.965  14.433  11.953  1.00 43.14           C  
ATOM   1517  CB  SER H 194      17.848  15.919  11.576  1.00 43.76           C  
ATOM   1518  OG  SER H 194      19.030  16.355  10.924  1.00 47.22           O  
ATOM   1519  C   SER H 194      19.136  14.258  12.870  1.00 41.87           C  
ATOM   1520  O   SER H 194      19.926  15.177  13.076  1.00 41.79           O  
ATOM   1521  N   LEU H 195      19.282  13.042  13.431  1.00 41.82           N  
ATOM   1522  CA  LEU H 195      20.318  12.761  14.380  1.00 42.86           C  
ATOM   1523  CB  LEU H 195      20.165  11.376  15.034  1.00 41.32           C  
ATOM   1524  CG  LEU H 195      18.917  11.278  15.930  1.00 41.91           C  
ATOM   1525  CD1 LEU H 195      18.781   9.890  16.567  1.00 39.15           C  
ATOM   1526  CD2 LEU H 195      18.907  12.398  16.979  1.00 40.55           C  
ATOM   1527  C   LEU H 195      21.664  12.829  13.727  1.00 44.64           C  
ATOM   1528  O   LEU H 195      21.840  12.467  12.563  1.00 44.31           O  
ATOM   1529  N   LYS H 196      22.653  13.334  14.491  1.00 46.69           N  
ATOM   1530  CA  LYS H 196      24.008  13.435  14.034  1.00 48.48           C  
ATOM   1531  CB  LYS H 196      24.570  14.867  14.046  1.00 49.45           C  
ATOM   1532  CG  LYS H 196      23.897  15.789  13.031  1.00 52.95           C  
ATOM   1533  CD  LYS H 196      24.219  17.269  13.240  1.00 55.63           C  
ATOM   1534  CE  LYS H 196      23.509  18.193  12.249  1.00 61.25           C  
ATOM   1535  NZ  LYS H 196      23.831  19.604  12.559  1.00 63.04           N1+
ATOM   1536  C   LYS H 196      24.847  12.629  14.973  1.00 49.12           C  
ATOM   1537  O   LYS H 196      24.417  12.269  16.067  1.00 49.40           O  
ATOM   1538  N   SER H 197      26.087  12.321  14.556  1.00 49.89           N  
ATOM   1539  CA  SER H 197      26.965  11.515  15.351  1.00 49.92           C  
ATOM   1540  CB  SER H 197      28.303  11.225  14.649  1.00 50.97           C  
ATOM   1541  OG  SER H 197      29.009  12.435  14.422  1.00 54.62           O  
ATOM   1542  C   SER H 197      27.253  12.242  16.627  1.00 49.08           C  
ATOM   1543  O   SER H 197      27.525  11.627  17.657  1.00 48.72           O  
ATOM   1544  N   GLU H 198      27.167  13.583  16.586  1.00 47.92           N  
ATOM   1545  CA  GLU H 198      27.452  14.441  17.700  1.00 46.97           C  
ATOM   1546  CB  GLU H 198      27.340  15.926  17.322  1.00 49.71           C  
ATOM   1547  CG  GLU H 198      28.395  16.341  16.297  1.00 54.27           C  
ATOM   1548  CD  GLU H 198      28.052  17.728  15.777  1.00 56.75           C  
ATOM   1549  OE1 GLU H 198      27.737  18.616  16.611  1.00 56.42           O  
ATOM   1550  OE2 GLU H 198      28.096  17.914  14.531  1.00 58.79           O1-
ATOM   1551  C   GLU H 198      26.469  14.163  18.795  1.00 44.49           C  
ATOM   1552  O   GLU H 198      26.754  14.389  19.968  1.00 43.61           O  
ATOM   1553  N   ASP H 199      25.263  13.706  18.421  1.00 43.01           N  
ATOM   1554  CA  ASP H 199      24.176  13.421  19.318  1.00 40.95           C  
ATOM   1555  CB  ASP H 199      22.844  13.225  18.581  1.00 39.56           C  
ATOM   1556  CG  ASP H 199      22.447  14.588  18.028  1.00 40.42           C  
ATOM   1557  OD1 ASP H 199      22.830  15.616  18.649  1.00 40.02           O  
ATOM   1558  OD2 ASP H 199      21.761  14.622  16.974  1.00 40.93           O1-
ATOM   1559  C   ASP H 199      24.439  12.207  20.170  1.00 40.12           C  
ATOM   1560  O   ASP H 199      23.723  11.972  21.142  1.00 40.11           O  
ATOM   1561  N   THR H 200      25.413  11.349  19.810  1.00 38.94           N  
ATOM   1562  CA  THR H 200      25.624  10.165  20.603  1.00 37.98           C  
ATOM   1563  CB  THR H 200      26.788   9.330  20.151  1.00 38.06           C  
ATOM   1564  OG1 THR H 200      28.002  10.043  20.329  1.00 40.84           O  
ATOM   1565  CG2 THR H 200      26.612   8.989  18.667  1.00 37.11           C  
ATOM   1566  C   THR H 200      25.929  10.573  22.010  1.00 36.99           C  
ATOM   1567  O   THR H 200      26.791  11.420  22.246  1.00 36.89           O  
ATOM   1568  N   ALA H 201      25.218   9.977  22.993  1.00 34.46           N  
ATOM   1569  CA  ALA H 201      25.469  10.312  24.365  1.00 33.86           C  
ATOM   1570  CB  ALA H 201      25.274  11.806  24.675  1.00 31.98           C  
ATOM   1571  C   ALA H 201      24.504   9.556  25.223  1.00 32.75           C  
ATOM   1572  O   ALA H 201      23.655   8.815  24.730  1.00 31.59           O  
ATOM   1573  N   MET H 202      24.645   9.710  26.555  1.00 34.01           N  
ATOM   1574  CA  MET H 202      23.739   9.090  27.475  1.00 34.14           C  
ATOM   1575  CB  MET H 202      24.428   8.629  28.774  1.00 35.81           C  
ATOM   1576  CG  MET H 202      23.514   7.879  29.742  1.00 38.57           C  
ATOM   1577  SD  MET H 202      23.007   6.223  29.194  1.00 54.29           S  
ATOM   1578  CE  MET H 202      24.640   5.465  29.432  1.00 53.63           C  
ATOM   1579  C   MET H 202      22.738  10.153  27.813  1.00 33.04           C  
ATOM   1580  O   MET H 202      23.111  11.264  28.184  1.00 31.62           O  
ATOM   1581  N   TYR H 203      21.430   9.841  27.697  1.00 31.66           N  
ATOM   1582  CA  TYR H 203      20.415  10.839  27.909  1.00 31.07           C  
ATOM   1583  CB  TYR H 203      19.354  10.868  26.791  1.00 30.28           C  
ATOM   1584  CG  TYR H 203      19.965  11.448  25.559  1.00 30.04           C  
ATOM   1585  CD1 TYR H 203      20.866  10.736  24.800  1.00 29.47           C  
ATOM   1586  CD2 TYR H 203      19.614  12.716  25.156  1.00 28.73           C  
ATOM   1587  CE1 TYR H 203      21.414  11.289  23.665  1.00 29.48           C  
ATOM   1588  CE2 TYR H 203      20.158  13.273  24.024  1.00 29.34           C  
ATOM   1589  CZ  TYR H 203      21.064  12.562  23.277  1.00 29.93           C  
ATOM   1590  OH  TYR H 203      21.623  13.134  22.114  1.00 31.74           O  
ATOM   1591  C   TYR H 203      19.701  10.578  29.200  1.00 31.40           C  
ATOM   1592  O   TYR H 203      19.266   9.459  29.469  1.00 32.41           O  
ATOM   1593  N   PHE H 204      19.573  11.631  30.043  1.00 29.10           N  
ATOM   1594  CA  PHE H 204      18.924  11.502  31.320  1.00 30.43           C  
ATOM   1595  CB  PHE H 204      19.760  11.972  32.529  1.00 30.55           C  
ATOM   1596  CG  PHE H 204      21.013  11.181  32.692  1.00 31.79           C  
ATOM   1597  CD1 PHE H 204      21.020   9.993  33.384  1.00 32.14           C  
ATOM   1598  CD2 PHE H 204      22.193  11.640  32.157  1.00 31.80           C  
ATOM   1599  CE1 PHE H 204      22.182   9.271  33.535  1.00 32.28           C  
ATOM   1600  CE2 PHE H 204      23.358  10.924  32.307  1.00 32.80           C  
ATOM   1601  CZ  PHE H 204      23.356   9.736  32.995  1.00 33.90           C  
ATOM   1602  C   PHE H 204      17.738  12.419  31.350  1.00 30.23           C  
ATOM   1603  O   PHE H 204      17.745  13.492  30.749  1.00 29.94           O  
ATOM   1604  N   CYS H 205      16.670  11.995  32.057  1.00 30.55           N  
ATOM   1605  CA  CYS H 205      15.529  12.837  32.284  1.00 31.30           C  
ATOM   1606  CB  CYS H 205      14.161  12.133  32.078  1.00 32.32           C  
ATOM   1607  SG  CYS H 205      14.010  10.537  32.946  1.00 38.96           S  
ATOM   1608  C   CYS H 205      15.657  13.268  33.711  1.00 29.83           C  
ATOM   1609  O   CYS H 205      16.161  12.517  34.545  1.00 30.67           O  
ATOM   1610  N   ALA H 206      15.251  14.514  34.030  1.00 30.81           N  
ATOM   1611  CA  ALA H 206      15.394  14.966  35.390  1.00 30.97           C  
ATOM   1612  CB  ALA H 206      16.668  15.790  35.631  1.00 29.64           C  
ATOM   1613  C   ALA H 206      14.229  15.833  35.758  1.00 33.00           C  
ATOM   1614  O   ALA H 206      13.613  16.476  34.909  1.00 32.87           O  
ATOM   1615  N   ARG H 207      13.890  15.854  37.064  1.00 33.29           N  
ATOM   1616  CA  ARG H 207      12.789  16.639  37.554  1.00 34.18           C  
ATOM   1617  CB  ARG H 207      12.049  15.966  38.723  1.00 34.88           C  
ATOM   1618  CG  ARG H 207      10.871  16.777  39.263  1.00 35.42           C  
ATOM   1619  CD  ARG H 207      10.116  16.074  40.395  1.00 36.35           C  
ATOM   1620  NE  ARG H 207      10.906  16.231  41.648  1.00 37.96           N  
ATOM   1621  CZ  ARG H 207      10.376  15.818  42.838  1.00 38.62           C  
ATOM   1622  NH1 ARG H 207       9.138  15.248  42.866  1.00 38.17           N1+
ATOM   1623  NH2 ARG H 207      11.078  15.970  43.999  1.00 39.08           N  
ATOM   1624  C   ARG H 207      13.311  17.964  38.032  1.00 34.51           C  
ATOM   1625  O   ARG H 207      14.418  18.057  38.559  1.00 35.29           O  
ATOM   1626  N   ASP H 208      12.511  19.037  37.845  1.00 36.32           N  
ATOM   1627  CA  ASP H 208      12.882  20.363  38.262  1.00 39.05           C  
ATOM   1628  CB  ASP H 208      12.477  21.449  37.255  1.00 39.29           C  
ATOM   1629  CG  ASP H 208      13.040  22.778  37.736  1.00 47.77           C  
ATOM   1630  OD1 ASP H 208      13.865  22.769  38.689  1.00  0.00           O  
ATOM   1631  OD2 ASP H 208      12.656  23.825  37.155  1.00  0.00           O1-
ATOM   1632  C   ASP H 208      12.141  20.700  39.523  1.00 40.51           C  
ATOM   1633  O   ASP H 208      10.934  20.492  39.610  1.00 41.58           O  
ATOM   1634  N   GLY H 209      12.794  21.196  40.601  1.00 34.16           N  
ATOM   1635  CA  GLY H 209      12.072  21.468  41.827  1.00 34.30           C  
ATOM   1636  C   GLY H 209      11.188  22.653  41.593  1.00 35.92           C  
ATOM   1637  O   GLY H 209      11.473  23.474  40.726  1.00 36.35           O  
ATOM   1638  N   ASN H 210      10.100  22.788  42.384  1.00 37.53           N  
ATOM   1639  CA  ASN H 210       9.161  23.848  42.141  1.00 37.64           C  
ATOM   1640  CB  ASN H 210       7.762  23.308  41.773  1.00 36.43           C  
ATOM   1641  CG  ASN H 210       6.875  24.410  41.202  1.00 36.49           C  
ATOM   1642  OD1 ASN H 210       6.621  25.428  41.843  1.00  0.00           O  
ATOM   1643  ND2 ASN H 210       6.366  24.189  39.962  1.00  0.00           N  
ATOM   1644  C   ASN H 210       9.011  24.681  43.369  1.00 38.65           C  
ATOM   1645  O   ASN H 210       9.052  24.172  44.489  1.00 40.66           O  
ATOM   1646  N   GLY H 211       8.809  25.999  43.163  1.00 39.15           N  
ATOM   1647  CA  GLY H 211       8.610  26.924  44.239  1.00 38.30           C  
ATOM   1648  C   GLY H 211       9.770  27.867  44.302  1.00 40.99           C  
ATOM   1649  O   GLY H 211      10.909  27.504  44.013  1.00 43.14           O  
ATOM   1650  N   LYS H 212       9.496  29.125  44.710  1.00 41.50           N  
ATOM   1651  CA  LYS H 212      10.536  30.113  44.770  1.00 41.85           C  
ATOM   1652  CB  LYS H 212      10.049  31.498  45.234  1.00 44.43           C  
ATOM   1653  CG  LYS H 212       9.231  32.264  44.191  1.00 34.86           C  
ATOM   1654  CD  LYS H 212       8.561  33.519  44.755  1.00  0.00           C  
ATOM   1655  CE  LYS H 212       7.912  34.408  43.692  1.00  0.00           C  
ATOM   1656  NZ  LYS H 212       6.530  33.957  43.414  1.00  0.00           N1+
ATOM   1657  C   LYS H 212      11.564  29.664  45.752  1.00 42.27           C  
ATOM   1658  O   LYS H 212      12.762  29.727  45.483  1.00 42.23           O  
ATOM   1659  N   ASP H 213      11.115  29.159  46.911  1.00 43.61           N  
ATOM   1660  CA  ASP H 213      12.033  28.752  47.929  1.00 45.22           C  
ATOM   1661  CB  ASP H 213      11.329  28.217  49.186  1.00 46.96           C  
ATOM   1662  CG  ASP H 213      12.380  28.045  50.271  1.00 47.44           C  
ATOM   1663  OD1 ASP H 213      13.550  28.448  50.039  1.00 66.29           O  
ATOM   1664  OD2 ASP H 213      12.019  27.512  51.354  1.00 48.74           O1-
ATOM   1665  C   ASP H 213      12.874  27.650  47.379  1.00 43.36           C  
ATOM   1666  O   ASP H 213      14.063  27.573  47.668  1.00 45.88           O  
ATOM   1667  N   GLY H 214      12.291  26.776  46.545  1.00 41.76           N  
ATOM   1668  CA  GLY H 214      13.024  25.646  46.049  1.00 45.03           C  
ATOM   1669  C   GLY H 214      14.157  26.123  45.209  1.00 43.87           C  
ATOM   1670  O   GLY H 214      14.172  27.234  44.685  1.00 43.34           O  
ATOM   1671  N   GLY H 215      15.161  25.248  45.078  1.00 44.94           N  
ATOM   1672  CA  GLY H 215      16.319  25.499  44.287  1.00 42.44           C  
ATOM   1673  C   GLY H 215      15.893  25.601  42.860  1.00 40.57           C  
ATOM   1674  O   GLY H 215      16.556  26.240  42.045  1.00 45.07           O  
ATOM   1675  N   ASP H 216      14.773  24.932  42.524  1.00 41.33           N  
ATOM   1676  CA  ASP H 216      14.328  24.846  41.165  1.00 39.08           C  
ATOM   1677  CB  ASP H 216      14.050  26.199  40.501  1.00 38.73           C  
ATOM   1678  CG  ASP H 216      12.786  26.762  41.140  1.00 39.58           C  
ATOM   1679  OD1 ASP H 216      11.818  25.975  41.324  1.00 48.34           O  
ATOM   1680  OD2 ASP H 216      12.768  27.982  41.449  1.00 41.05           O1-
ATOM   1681  C   ASP H 216      15.440  24.141  40.480  1.00 37.08           C  
ATOM   1682  O   ASP H 216      15.754  24.356  39.308  1.00 34.62           O  
ATOM   1683  N   ALA H 217      16.053  23.253  41.281  1.00 34.17           N  
ATOM   1684  CA  ALA H 217      17.138  22.397  40.930  1.00 34.83           C  
ATOM   1685  CB  ALA H 217      17.814  21.730  42.134  1.00 34.99           C  
ATOM   1686  C   ALA H 217      16.574  21.226  40.233  1.00 34.75           C  
ATOM   1687  O   ALA H 217      15.362  21.052  40.167  1.00 34.67           O  
ATOM   1688  N   MET H 218      17.462  20.402  39.659  1.00 32.85           N  
ATOM   1689  CA  MET H 218      17.003  19.149  39.150  1.00 34.29           C  
ATOM   1690  CB  MET H 218      17.649  18.769  37.808  1.00 31.78           C  
ATOM   1691  CG  MET H 218      17.069  19.610  36.665  1.00 33.18           C  
ATOM   1692  SD  MET H 218      17.958  19.530  35.084  1.00 34.58           S  
ATOM   1693  CE  MET H 218      18.905  21.046  35.390  1.00 34.71           C  
ATOM   1694  C   MET H 218      17.347  18.162  40.218  1.00 35.64           C  
ATOM   1695  O   MET H 218      18.481  17.699  40.340  1.00 34.61           O  
ATOM   1696  N   ASP H 219      16.334  17.857  41.052  1.00 35.55           N  
ATOM   1697  CA  ASP H 219      16.466  17.030  42.217  1.00 35.94           C  
ATOM   1698  CB  ASP H 219      15.159  16.955  43.027  1.00 35.61           C  
ATOM   1699  CG  ASP H 219      14.860  18.282  43.695  1.00 40.47           C  
ATOM   1700  OD1 ASP H 219      15.823  18.909  44.208  1.00 47.97           O  
ATOM   1701  OD2 ASP H 219      13.666  18.688  43.705  1.00 44.03           O1-
ATOM   1702  C   ASP H 219      16.775  15.615  41.870  1.00 36.80           C  
ATOM   1703  O   ASP H 219      17.655  14.994  42.467  1.00 35.22           O  
ATOM   1704  N   TYR H 220      16.053  15.077  40.876  1.00 36.86           N  
ATOM   1705  CA  TYR H 220      16.096  13.657  40.647  1.00 37.43           C  
ATOM   1706  CB  TYR H 220      14.797  12.934  41.050  1.00 40.16           C  
ATOM   1707  CG  TYR H 220      14.717  13.042  42.537  1.00 43.70           C  
ATOM   1708  CD1 TYR H 220      14.213  14.175  43.131  1.00 45.59           C  
ATOM   1709  CD2 TYR H 220      15.152  12.014  43.341  1.00 45.32           C  
ATOM   1710  CE1 TYR H 220      14.140  14.286  44.501  1.00 48.51           C  
ATOM   1711  CE2 TYR H 220      15.082  12.118  44.712  1.00 47.48           C  
ATOM   1712  CZ  TYR H 220      14.578  13.255  45.295  1.00 49.43           C  
ATOM   1713  OH  TYR H 220      14.509  13.362  46.702  1.00 51.00           O  
ATOM   1714  C   TYR H 220      16.392  13.369  39.204  1.00 36.42           C  
ATOM   1715  O   TYR H 220      15.924  14.067  38.305  1.00 36.22           O  
ATOM   1716  N   TRP H 221      17.186  12.304  38.956  1.00 35.28           N  
ATOM   1717  CA  TRP H 221      17.601  11.968  37.621  1.00 36.33           C  
ATOM   1718  CB  TRP H 221      19.116  12.152  37.437  1.00 32.11           C  
ATOM   1719  CG  TRP H 221      19.578  13.582  37.606  1.00 31.00           C  
ATOM   1720  CD2 TRP H 221      20.243  14.351  36.589  1.00 31.21           C  
ATOM   1721  CD1 TRP H 221      19.510  14.379  38.710  1.00 30.93           C  
ATOM   1722  NE1 TRP H 221      20.077  15.603  38.443  1.00 30.74           N  
ATOM   1723  CE2 TRP H 221      20.534  15.598  37.143  1.00 30.39           C  
ATOM   1724  CE3 TRP H 221      20.583  14.045  35.304  1.00 30.01           C  
ATOM   1725  CZ2 TRP H 221      21.177  16.561  36.414  1.00 31.33           C  
ATOM   1726  CZ3 TRP H 221      21.226  15.019  34.571  1.00 31.29           C  
ATOM   1727  CH2 TRP H 221      21.517  16.253  35.115  1.00 31.96           C  
ATOM   1728  C   TRP H 221      17.309  10.517  37.367  1.00 36.07           C  
ATOM   1729  O   TRP H 221      17.240   9.705  38.290  1.00 36.76           O  
ATOM   1730  N   GLY H 222      17.113  10.154  36.083  1.00 35.58           N  
ATOM   1731  CA  GLY H 222      16.864   8.784  35.735  1.00 35.80           C  
ATOM   1732  C   GLY H 222      18.194   8.114  35.555  1.00 35.97           C  
ATOM   1733  O   GLY H 222      19.241   8.752  35.639  1.00 35.73           O  
ATOM   1734  N   GLN H 223      18.169   6.790  35.300  1.00 35.87           N  
ATOM   1735  CA  GLN H 223      19.352   5.999  35.096  1.00 36.94           C  
ATOM   1736  CB  GLN H 223      19.078   4.483  35.064  1.00 39.21           C  
ATOM   1737  CG  GLN H 223      18.123   4.046  33.955  1.00 44.42           C  
ATOM   1738  CD  GLN H 223      16.721   4.452  34.386  1.00 46.84           C  
ATOM   1739  OE1 GLN H 223      16.082   5.293  33.759  1.00 47.46           O  
ATOM   1740  NE2 GLN H 223      16.229   3.841  35.497  1.00 48.05           N  
ATOM   1741  C   GLN H 223      20.022   6.404  33.819  1.00 36.72           C  
ATOM   1742  O   GLN H 223      21.245   6.330  33.707  1.00 36.72           O  
ATOM   1743  N   GLY H 224      19.240   6.810  32.801  1.00 35.71           N  
ATOM   1744  CA  GLY H 224      19.827   7.260  31.569  1.00 35.58           C  
ATOM   1745  C   GLY H 224      19.656   6.222  30.504  1.00 37.05           C  
ATOM   1746  O   GLY H 224      19.581   5.026  30.777  1.00 36.03           O  
ATOM   1747  N   THR H 225      19.584   6.683  29.236  1.00 37.69           N  
ATOM   1748  CA  THR H 225      19.454   5.792  28.120  1.00 37.37           C  
ATOM   1749  CB  THR H 225      18.125   5.911  27.430  1.00 35.45           C  
ATOM   1750  OG1 THR H 225      17.961   4.868  26.483  1.00 29.90           O  
ATOM   1751  CG2 THR H 225      18.042   7.283  26.745  1.00 20.51           C  
ATOM   1752  C   THR H 225      20.541   6.135  27.145  1.00 35.94           C  
ATOM   1753  O   THR H 225      20.785   7.307  26.860  1.00 36.23           O  
ATOM   1754  N   SER H 226      21.236   5.112  26.607  1.00 36.45           N  
ATOM   1755  CA  SER H 226      22.331   5.378  25.714  1.00 37.57           C  
ATOM   1756  CB  SER H 226      23.400   4.270  25.675  1.00 38.30           C  
ATOM   1757  OG  SER H 226      24.091   4.197  26.911  1.00 43.75           O  
ATOM   1758  C   SER H 226      21.830   5.508  24.314  1.00 36.34           C  
ATOM   1759  O   SER H 226      20.987   4.737  23.859  1.00 34.55           O  
ATOM   1760  N   VAL H 227      22.363   6.507  23.587  1.00 35.74           N  
ATOM   1761  CA  VAL H 227      22.002   6.684  22.215  1.00 36.14           C  
ATOM   1762  CB  VAL H 227      21.215   7.937  21.962  1.00 36.42           C  
ATOM   1763  CG1 VAL H 227      20.983   8.079  20.449  1.00 35.44           C  
ATOM   1764  CG2 VAL H 227      19.917   7.875  22.785  1.00 35.18           C  
ATOM   1765  C   VAL H 227      23.272   6.789  21.439  1.00 36.28           C  
ATOM   1766  O   VAL H 227      24.160   7.574  21.773  1.00 35.83           O  
ATOM   1767  N   THR H 228      23.395   5.971  20.377  1.00 36.93           N  
ATOM   1768  CA  THR H 228      24.568   6.019  19.556  1.00 37.06           C  
ATOM   1769  CB  THR H 228      25.370   4.753  19.596  1.00 37.69           C  
ATOM   1770  OG1 THR H 228      24.535   3.649  19.288  1.00 36.99           O  
ATOM   1771  CG2 THR H 228      25.987   4.584  20.991  1.00 37.49           C  
ATOM   1772  C   THR H 228      24.128   6.245  18.148  1.00 37.06           C  
ATOM   1773  O   THR H 228      23.286   5.523  17.618  1.00 35.04           O  
ATOM   1774  N   VAL H 229      24.692   7.284  17.508  1.00 38.09           N  
ATOM   1775  CA  VAL H 229      24.358   7.569  16.147  1.00 38.91           C  
ATOM   1776  CB  VAL H 229      24.093   9.027  15.903  1.00 38.82           C  
ATOM   1777  CG1 VAL H 229      23.803   9.235  14.407  1.00 38.21           C  
ATOM   1778  CG2 VAL H 229      22.952   9.474  16.832  1.00 36.79           C  
ATOM   1779  C   VAL H 229      25.547   7.194  15.331  1.00 40.91           C  
ATOM   1780  O   VAL H 229      26.586   7.851  15.391  1.00 40.75           O  
ATOM   1781  N   SER H 230      25.426   6.114  14.540  1.00 42.89           N  
ATOM   1782  CA  SER H 230      26.537   5.708  13.738  1.00 45.10           C  
ATOM   1783  CB  SER H 230      27.568   4.853  14.498  1.00 43.45           C  
ATOM   1784  OG  SER H 230      28.634   4.493  13.630  1.00 42.71           O  
ATOM   1785  C   SER H 230      26.014   4.873  12.619  1.00 46.05           C  
ATOM   1786  O   SER H 230      24.908   4.335  12.684  1.00 46.13           O  
ATOM   1787  N   SER H 231      26.812   4.755  11.543  1.00 47.80           N  
ATOM   1788  CA  SER H 231      26.414   3.945  10.436  1.00 49.69           C  
ATOM   1789  CB  SER H 231      27.056   4.378   9.107  1.00 50.66           C  
ATOM   1790  OG  SER H 231      26.624   3.528   8.056  1.00 52.94           O  
ATOM   1791  C   SER H 231      26.917   2.548  10.765  1.00 49.01           C  
ATOM   1792  O   SER H 231      26.668   1.616   9.953  1.00 50.41           O  
ATOM   1793  OXT SER H 231      27.561   2.394  11.837  1.00  0.00           O1-
TER    1794      SER H 231 
CONECT  159  705
CONECT  705  159
CONECT  995 1607
CONECT 1607  995
END
