# Supplementary material for: Fully automated antibody structure prediction using BIOVIA tools: Validation study
Source: PLoS One. 2017 May 18;12(5):e0177923. doi: 10.1371/journal.pone.0177923 (PMC5436848; doi:10.1371/journal.pone.0177923)
Supplement: S2 Dataset — Predicted structures using the Top5 framework method, Chothia CDR definition with canonical filtering and generating 50 models. These were used in the comparison against predictions using no filtering. (ZIP) [file pone.0177923.s004.zip › 4U6G_BA_FV_FinalModel.pdb]

REMARK   Accelrys Discovery Studio PDB file
REMARK   Created:  2015-04-10T09:22:15Z
SSBOND   1 CYS L   20    CYS L   85                                     
SSBOND   2 CYS H  130    CYS H  206                                     
ATOM      1  N   GLU L   1      30.414  28.465  29.417  1.00 43.49           N1+
ATOM      2  CA  GLU L   1      29.534  29.259  30.298  1.00 44.18           C  
ATOM      3  CB  GLU L   1      28.109  28.684  30.243  1.00 49.93           C  
ATOM      4  CG  GLU L   1      27.446  28.801  28.870  1.00 49.36           C  
ATOM      5  CD  GLU L   1      26.977  30.236  28.692  1.00 78.98           C  
ATOM      6  OE1 GLU L   1      27.731  31.164  29.089  1.00 90.64           O  
ATOM      7  OE2 GLU L   1      25.849  30.420  28.160  1.00 87.61           O1-
ATOM      8  C   GLU L   1      30.010  29.127  31.709  1.00 41.71           C  
ATOM      9  O   GLU L   1      30.304  30.117  32.379  1.00 50.91           O  
ATOM     10  N   LEU L   2      30.079  27.870  32.189  1.00 32.35           N  
ATOM     11  CA  LEU L   2      30.524  27.595  33.521  1.00 35.96           C  
ATOM     12  CB  LEU L   2      29.536  26.720  34.307  1.00 36.13           C  
ATOM     13  CG  LEU L   2      28.159  27.380  34.504  1.00 39.47           C  
ATOM     14  CD1 LEU L   2      27.216  26.463  35.301  1.00 38.83           C  
ATOM     15  CD2 LEU L   2      28.293  28.784  35.123  1.00 34.13           C  
ATOM     16  C   LEU L   2      31.810  26.834  33.416  1.00 38.88           C  
ATOM     17  O   LEU L   2      31.891  25.833  32.704  1.00 39.94           O  
ATOM     18  N   THR L   3      32.853  27.292  34.141  1.00 44.59           N  
ATOM     19  CA  THR L   3      34.125  26.637  34.065  1.00 46.98           C  
ATOM     20  CB  THR L   3      35.243  27.538  33.624  1.00 57.43           C  
ATOM     21  OG1 THR L   3      36.396  26.769  33.321  1.00 54.96           O  
ATOM     22  CG2 THR L   3      35.557  28.536  34.753  1.00 68.21           C  
ATOM     23  C   THR L   3      34.481  26.131  35.428  1.00 40.53           C  
ATOM     24  O   THR L   3      34.235  26.794  36.435  1.00 37.99           O  
ATOM     25  N   GLN L   4      35.068  24.918  35.481  1.00 42.22           N  
ATOM     26  CA  GLN L   4      35.454  24.328  36.729  1.00 45.75           C  
ATOM     27  CB  GLN L   4      34.606  23.102  37.106  1.00 45.37           C  
ATOM     28  CG  GLN L   4      33.123  23.408  37.319  1.00 46.98           C  
ATOM     29  CD  GLN L   4      32.433  22.099  37.678  1.00 38.82           C  
ATOM     30  OE1 GLN L   4      31.387  21.761  37.126  1.00 40.71           O  
ATOM     31  NE2 GLN L   4      33.032  21.341  38.635  1.00 36.49           N  
ATOM     32  C   GLN L   4      36.856  23.831  36.577  1.00 48.07           C  
ATOM     33  O   GLN L   4      37.357  23.690  35.463  1.00 43.17           O  
ATOM     34  N   GLU L   5      37.535  23.563  37.713  1.00 45.90           N  
ATOM     35  CA  GLU L   5      38.866  23.041  37.640  1.00 52.97           C  
ATOM     36  CB  GLU L   5      39.596  22.957  38.998  1.00 52.39           C  
ATOM     37  CG  GLU L   5      38.834  22.234  40.112  1.00 50.44           C  
ATOM     38  CD  GLU L   5      38.003  23.270  40.861  1.00 65.28           C  
ATOM     39  OE1 GLU L   5      37.008  23.770  40.272  1.00 67.82           O  
ATOM     40  OE2 GLU L   5      38.351  23.574  42.032  1.00 67.68           O1-
ATOM     41  C   GLU L   5      38.778  21.674  37.045  1.00 49.62           C  
ATOM     42  O   GLU L   5      37.852  20.914  37.327  1.00 46.37           O  
ATOM     43  N   THR L   6      39.741  21.345  36.165  1.00 48.26           N  
ATOM     44  CA  THR L   6      39.743  20.078  35.499  1.00 53.33           C  
ATOM     45  CB  THR L   6      40.813  19.978  34.447  1.00 62.42           C  
ATOM     46  OG1 THR L   6      40.655  18.778  33.704  1.00 77.03           O  
ATOM     47  CG2 THR L   6      42.199  20.020  35.110  1.00 67.17           C  
ATOM     48  C   THR L   6      39.949  18.981  36.497  1.00 52.11           C  
ATOM     49  O   THR L   6      39.268  17.960  36.440  1.00 50.37           O  
ATOM     50  N   GLY L   7      40.883  19.155  37.455  1.00 51.04           N  
ATOM     51  CA  GLY L   7      41.092  18.085  38.385  1.00 56.60           C  
ATOM     52  C   GLY L   7      41.619  18.636  39.671  1.00 59.08           C  
ATOM     53  O   GLY L   7      42.412  19.577  39.683  1.00 65.72           O  
ATOM     54  N   VAL L   8      41.185  18.036  40.800  1.00 58.14           N  
ATOM     55  CA  VAL L   8      41.645  18.454  42.095  1.00 57.48           C  
ATOM     56  CB  VAL L   8      40.639  19.235  42.885  1.00 65.02           C  
ATOM     57  CG1 VAL L   8      40.504  20.635  42.281  1.00 64.82           C  
ATOM     58  CG2 VAL L   8      39.316  18.456  42.866  1.00 71.58           C  
ATOM     59  C   VAL L   8      41.974  17.243  42.905  1.00 60.16           C  
ATOM     60  O   VAL L   8      41.275  16.231  42.856  1.00 57.96           O  
ATOM     61  N   SER L   9      43.058  17.338  43.698  1.00 65.07           N  
ATOM     62  CA  SER L   9      43.479  16.237  44.516  1.00 67.16           C  
ATOM     63  CB  SER L   9      44.931  15.815  44.235  1.00 70.99           C  
ATOM     64  OG  SER L   9      45.042  15.273  42.928  1.00 73.94           O  
ATOM     65  C   SER L   9      43.412  16.688  45.942  1.00 64.03           C  
ATOM     66  O   SER L   9      43.693  17.847  46.246  1.00 71.96           O  
ATOM     67  N   VAL L  10      43.007  15.782  46.860  1.00 60.45           N  
ATOM     68  CA  VAL L  10      42.929  16.156  48.247  1.00 63.82           C  
ATOM     69  CB  VAL L  10      41.547  16.577  48.659  1.00 57.56           C  
ATOM     70  CG1 VAL L  10      40.586  15.400  48.426  1.00 55.07           C  
ATOM     71  CG2 VAL L  10      41.589  17.060  50.118  1.00 60.43           C  
ATOM     72  C   VAL L  10      43.310  14.986  49.102  1.00 74.02           C  
ATOM     73  O   VAL L  10      43.027  13.836  48.772  1.00 70.57           O  
ATOM     74  N   ALA L  11      43.967  15.264  50.247  1.00 74.46           N  
ATOM     75  CA  ALA L  11      44.372  14.227  51.154  1.00 72.82           C  
ATOM     76  CB  ALA L  11      45.358  14.705  52.234  1.00 79.16           C  
ATOM     77  C   ALA L  11      43.150  13.716  51.847  1.00 70.06           C  
ATOM     78  O   ALA L  11      42.190  14.452  52.071  1.00 73.05           O  
ATOM     79  N   LEU L  12      43.162  12.421  52.212  1.00 64.26           N  
ATOM     80  CA  LEU L  12      42.019  11.836  52.847  1.00 70.45           C  
ATOM     81  CB  LEU L  12      42.197  10.322  53.091  1.00 74.45           C  
ATOM     82  CG  LEU L  12      40.978   9.581  53.681  1.00 78.99           C  
ATOM     83  CD1 LEU L  12      40.692   9.981  55.135  1.00 69.37           C  
ATOM     84  CD2 LEU L  12      39.752   9.729  52.767  1.00 83.76           C  
ATOM     85  C   LEU L  12      41.826  12.519  54.166  1.00 73.01           C  
ATOM     86  O   LEU L  12      42.753  12.618  54.969  1.00 73.85           O  
ATOM     87  N   GLY L  13      40.597  13.020  54.409  1.00 69.76           N  
ATOM     88  CA  GLY L  13      40.262  13.623  55.670  1.00 67.75           C  
ATOM     89  C   GLY L  13      40.581  15.089  55.666  1.00 68.37           C  
ATOM     90  O   GLY L  13      40.365  15.768  56.668  1.00 68.10           O  
ATOM     91  N   ARG L  14      41.114  15.619  54.550  1.00 73.15           N  
ATOM     92  CA  ARG L  14      41.436  17.018  54.481  1.00 69.67           C  
ATOM     93  CB  ARG L  14      42.689  17.323  53.639  1.00 69.48           C  
ATOM     94  CG  ARG L  14      43.973  16.789  54.275  1.00 80.26           C  
ATOM     95  CD  ARG L  14      44.422  17.596  55.495  1.00 86.94           C  
ATOM     96  NE  ARG L  14      45.556  16.871  56.134  1.00 94.95           N  
ATOM     97  CZ  ARG L  14      46.838  17.076  55.712  1.00 98.44           C  
ATOM     98  NH1 ARG L  14      47.092  17.930  54.678  1.00 99.27           N1+
ATOM     99  NH2 ARG L  14      47.869  16.432  56.333  1.00101.32           N  
ATOM    100  C   ARG L  14      40.274  17.740  53.875  1.00 74.59           C  
ATOM    101  O   ARG L  14      39.301  17.121  53.448  1.00 73.27           O  
ATOM    102  N   THR L  15      40.334  19.090  53.852  1.00 73.56           N  
ATOM    103  CA  THR L  15      39.254  19.862  53.305  1.00 61.41           C  
ATOM    104  CB  THR L  15      38.879  21.040  54.157  1.00 71.29           C  
ATOM    105  OG1 THR L  15      38.518  20.603  55.458  1.00 76.07           O  
ATOM    106  CG2 THR L  15      37.693  21.770  53.503  1.00 67.35           C  
ATOM    107  C   THR L  15      39.689  20.391  51.971  1.00 60.38           C  
ATOM    108  O   THR L  15      40.850  20.756  51.788  1.00 58.34           O  
ATOM    109  N   VAL L  16      38.761  20.410  50.987  1.00 55.93           N  
ATOM    110  CA  VAL L  16      39.094  20.900  49.677  1.00 56.25           C  
ATOM    111  CB  VAL L  16      39.429  19.807  48.703  1.00 52.17           C  
ATOM    112  CG1 VAL L  16      38.206  18.883  48.565  1.00 55.05           C  
ATOM    113  CG2 VAL L  16      39.873  20.450  47.378  1.00 52.93           C  
ATOM    114  C   VAL L  16      37.914  21.647  49.123  1.00 57.08           C  
ATOM    115  O   VAL L  16      36.768  21.384  49.487  1.00 54.56           O  
ATOM    116  N   THR L  17      38.174  22.628  48.229  1.00 54.56           N  
ATOM    117  CA  THR L  17      37.096  23.364  47.626  1.00 49.42           C  
ATOM    118  CB  THR L  17      37.062  24.828  47.950  1.00 57.52           C  
ATOM    119  OG1 THR L  17      38.314  25.422  47.657  1.00 52.17           O  
ATOM    120  CG2 THR L  17      36.687  25.031  49.418  1.00 51.85           C  
ATOM    121  C   THR L  17      37.204  23.288  46.139  1.00 46.78           C  
ATOM    122  O   THR L  17      38.283  23.427  45.566  1.00 57.68           O  
ATOM    123  N   ILE L  18      36.047  23.072  45.485  1.00 47.97           N  
ATOM    124  CA  ILE L  18      35.937  23.030  44.057  1.00 54.12           C  
ATOM    125  CB  ILE L  18      35.178  21.835  43.551  1.00 54.61           C  
ATOM    126  CG1 ILE L  18      35.912  20.536  43.923  1.00 68.38           C  
ATOM    127  CG2 ILE L  18      34.963  22.008  42.039  1.00 63.91           C  
ATOM    128  CD1 ILE L  18      35.075  19.278  43.694  1.00 68.49           C  
ATOM    129  C   ILE L  18      35.144  24.247  43.696  1.00 53.37           C  
ATOM    130  O   ILE L  18      34.221  24.620  44.418  1.00 50.68           O  
ATOM    131  N   THR L  19      35.507  24.925  42.587  1.00 41.84           N  
ATOM    132  CA  THR L  19      34.816  26.141  42.261  1.00 46.21           C  
ATOM    133  CB  THR L  19      35.691  27.355  42.357  1.00 51.89           C  
ATOM    134  OG1 THR L  19      36.726  27.290  41.386  1.00 57.20           O  
ATOM    135  CG2 THR L  19      36.298  27.402  43.771  1.00 47.72           C  
ATOM    136  C   THR L  19      34.291  26.082  40.860  1.00 46.52           C  
ATOM    137  O   THR L  19      34.787  25.344  40.011  1.00 51.18           O  
ATOM    138  N   CYS L  20      33.232  26.878  40.606  1.00 40.89           N  
ATOM    139  CA  CYS L  20      32.587  26.975  39.328  1.00 38.16           C  
ATOM    140  CB  CYS L  20      31.165  26.361  39.390  1.00 40.36           C  
ATOM    141  SG  CYS L  20      30.252  26.267  37.818  1.00 48.18           S  
ATOM    142  C   CYS L  20      32.509  28.451  39.060  1.00 38.93           C  
ATOM    143  O   CYS L  20      32.234  29.228  39.973  1.00 38.51           O  
ATOM    144  N   ARG L  21      32.788  28.894  37.813  1.00 43.15           N  
ATOM    145  CA  ARG L  21      32.765  30.312  37.563  1.00 43.94           C  
ATOM    146  CB  ARG L  21      34.164  30.951  37.571  1.00 46.34           C  
ATOM    147  CG  ARG L  21      34.146  32.469  37.388  1.00 54.14           C  
ATOM    148  CD  ARG L  21      35.511  33.125  37.598  1.00 63.09           C  
ATOM    149  NE  ARG L  21      36.345  32.836  36.399  1.00 75.35           N  
ATOM    150  CZ  ARG L  21      37.547  33.465  36.243  1.00 80.59           C  
ATOM    151  NH1 ARG L  21      37.981  34.351  37.186  1.00 76.47           N1+
ATOM    152  NH2 ARG L  21      38.313  33.208  35.143  1.00 81.27           N  
ATOM    153  C   ARG L  21      32.150  30.576  36.223  1.00 37.71           C  
ATOM    154  O   ARG L  21      32.397  29.854  35.259  1.00 35.62           O  
ATOM    155  N   GLY L  22      31.328  31.647  36.134  1.00 38.23           N  
ATOM    156  CA  GLY L  22      30.698  32.000  34.893  1.00 40.43           C  
ATOM    157  C   GLY L  22      29.897  33.247  35.121  1.00 39.90           C  
ATOM    158  O   GLY L  22      29.550  33.585  36.251  1.00 44.77           O  
ATOM    159  N   ASP L  23      29.532  33.936  34.024  1.00 40.71           N  
ATOM    160  CA  ASP L  23      28.848  35.197  34.103  1.00 47.01           C  
ATOM    161  CB  ASP L  23      28.564  35.811  32.720  1.00 44.31           C  
ATOM    162  CG  ASP L  23      29.886  36.256  32.113  1.00 42.44           C  
ATOM    163  OD1 ASP L  23      30.903  36.281  32.857  1.00 43.28           O  
ATOM    164  OD2 ASP L  23      29.896  36.582  30.896  1.00 46.65           O1-
ATOM    165  C   ASP L  23      27.523  35.035  34.784  1.00 46.76           C  
ATOM    166  O   ASP L  23      27.114  35.897  35.560  1.00 36.80           O  
ATOM    167  N   SER L  24      26.820  33.920  34.525  1.00 40.40           N  
ATOM    168  CA  SER L  24      25.485  33.735  35.031  1.00 39.65           C  
ATOM    169  CB  SER L  24      24.815  32.462  34.486  1.00 38.22           C  
ATOM    170  OG  SER L  24      25.509  31.310  34.941  1.00 35.75           O  
ATOM    171  C   SER L  24      25.476  33.634  36.527  1.00 34.75           C  
ATOM    172  O   SER L  24      24.471  33.946  37.165  1.00 42.81           O  
ATOM    173  N   LEU L  25      26.604  33.226  37.130  1.00 31.03           N  
ATOM    174  CA  LEU L  25      26.690  32.969  38.543  1.00 34.47           C  
ATOM    175  CB  LEU L  25      28.041  32.365  38.958  1.00 35.19           C  
ATOM    176  CG  LEU L  25      28.265  30.964  38.359  1.00 41.40           C  
ATOM    177  CD1 LEU L  25      29.577  30.337  38.858  1.00 35.22           C  
ATOM    178  CD2 LEU L  25      27.042  30.060  38.584  1.00 36.45           C  
ATOM    179  C   LEU L  25      26.451  34.213  39.340  1.00 43.76           C  
ATOM    180  O   LEU L  25      26.055  34.142  40.503  1.00 49.83           O  
ATOM    181  N   ARG L  26      26.749  35.393  38.774  1.00 40.93           N  
ATOM    182  CA  ARG L  26      26.516  36.593  39.519  1.00 49.27           C  
ATOM    183  CB  ARG L  26      26.943  37.853  38.744  1.00 55.50           C  
ATOM    184  CG  ARG L  26      26.223  38.015  37.404  1.00 68.92           C  
ATOM    185  CD  ARG L  26      26.716  39.206  36.578  1.00 82.51           C  
ATOM    186  NE  ARG L  26      28.065  38.866  36.044  1.00 88.82           N  
ATOM    187  CZ  ARG L  26      28.538  39.506  34.933  1.00 92.68           C  
ATOM    188  NH1 ARG L  26      27.757  40.418  34.285  1.00 93.64           N1+
ATOM    189  NH2 ARG L  26      29.792  39.236  34.468  1.00 95.00           N  
ATOM    190  C   ARG L  26      25.041  36.696  39.806  1.00 52.72           C  
ATOM    191  O   ARG L  26      24.637  37.130  40.884  1.00 50.08           O  
ATOM    192  N   SER L  27      24.196  36.371  38.808  1.00 49.55           N  
ATOM    193  CA  SER L  27      22.762  36.432  38.945  1.00 41.36           C  
ATOM    194  CB  SER L  27      22.061  36.693  37.601  1.00 43.18           C  
ATOM    195  OG  SER L  27      22.439  37.965  37.094  1.00 51.61           O  
ATOM    196  C   SER L  27      22.140  35.192  39.538  1.00 46.89           C  
ATOM    197  O   SER L  27      21.129  35.287  40.237  1.00 38.34           O  
ATOM    198  N   HIS L  28      22.707  33.991  39.281  1.00 38.35           N  
ATOM    199  CA  HIS L  28      22.007  32.795  39.678  1.00 36.95           C  
ATOM    200  ND1 HIS L  28      19.166  32.651  37.829  1.00 38.71           N  
ATOM    201  CG  HIS L  28      20.528  32.684  37.624  1.00 39.56           C  
ATOM    202  CB  HIS L  28      21.524  31.961  38.479  1.00 36.19           C  
ATOM    203  NE2 HIS L  28      19.509  33.953  36.059  1.00 44.96           N  
ATOM    204  CD2 HIS L  28      20.720  33.483  36.539  1.00 36.25           C  
ATOM    205  CE1 HIS L  28      18.605  33.426  36.865  1.00 47.25           C  
ATOM    206  C   HIS L  28      22.879  31.893  40.501  1.00 44.71           C  
ATOM    207  O   HIS L  28      24.104  31.912  40.406  1.00 42.23           O  
ATOM    208  N   TYR L  29      22.225  31.058  41.337  1.00 36.96           N  
ATOM    209  CA  TYR L  29      22.864  30.096  42.193  1.00 42.56           C  
ATOM    210  CB  TYR L  29      22.019  29.645  43.398  1.00 49.68           C  
ATOM    211  CG  TYR L  29      21.909  30.771  44.366  1.00 52.24           C  
ATOM    212  CD1 TYR L  29      22.962  31.070  45.199  1.00 54.42           C  
ATOM    213  CD2 TYR L  29      20.754  31.512  44.458  1.00 50.28           C  
ATOM    214  CE1 TYR L  29      22.872  32.103  46.102  1.00 54.90           C  
ATOM    215  CE2 TYR L  29      20.657  32.545  45.360  1.00 52.76           C  
ATOM    216  CZ  TYR L  29      21.716  32.842  46.182  1.00 54.68           C  
ATOM    217  OH  TYR L  29      21.620  33.900  47.110  1.00 52.02           O  
ATOM    218  C   TYR L  29      23.154  28.867  41.391  1.00 43.66           C  
ATOM    219  O   TYR L  29      22.514  28.607  40.374  1.00 49.49           O  
ATOM    220  N   ALA L  30      24.185  28.107  41.813  1.00 40.32           N  
ATOM    221  CA  ALA L  30      24.558  26.894  41.146  1.00 37.79           C  
ATOM    222  CB  ALA L  30      26.075  26.758  40.922  1.00 37.80           C  
ATOM    223  C   ALA L  30      24.135  25.736  41.994  1.00 45.50           C  
ATOM    224  O   ALA L  30      23.881  25.875  43.190  1.00 45.86           O  
ATOM    225  N   SER L  31      23.986  24.557  41.355  1.00 42.50           N  
ATOM    226  CA  SER L  31      23.667  23.345  42.055  1.00 40.82           C  
ATOM    227  CB  SER L  31      22.378  22.669  41.558  1.00 39.61           C  
ATOM    228  OG  SER L  31      22.514  22.301  40.193  1.00 35.96           O  
ATOM    229  C   SER L  31      24.809  22.408  41.787  1.00 36.72           C  
ATOM    230  O   SER L  31      25.495  22.547  40.776  1.00 35.73           O  
ATOM    231  N   TRP L  32      25.053  21.435  42.693  1.00 38.88           N  
ATOM    232  CA  TRP L  32      26.192  20.576  42.521  1.00 36.01           C  
ATOM    233  CB  TRP L  32      27.257  20.758  43.615  1.00 40.35           C  
ATOM    234  CG  TRP L  32      27.978  22.081  43.502  1.00 41.23           C  
ATOM    235  CD2 TRP L  32      29.193  22.262  42.759  1.00 42.66           C  
ATOM    236  CD1 TRP L  32      27.654  23.303  44.016  1.00 45.89           C  
ATOM    237  NE1 TRP L  32      28.594  24.234  43.637  1.00 44.12           N  
ATOM    238  CE2 TRP L  32      29.546  23.605  42.862  1.00 41.06           C  
ATOM    239  CE3 TRP L  32      29.951  21.378  42.046  1.00 45.09           C  
ATOM    240  CZ2 TRP L  32      30.668  24.091  42.250  1.00 42.86           C  
ATOM    241  CZ3 TRP L  32      31.082  21.869  41.430  1.00 41.17           C  
ATOM    242  CH2 TRP L  32      31.434  23.199  41.531  1.00 45.37           C  
ATOM    243  C   TRP L  32      25.785  19.137  42.491  1.00 39.57           C  
ATOM    244  O   TRP L  32      24.870  18.717  43.200  1.00 42.82           O  
ATOM    245  N   TYR L  33      26.479  18.338  41.650  1.00 34.29           N  
ATOM    246  CA  TYR L  33      26.138  16.952  41.499  1.00 35.80           C  
ATOM    247  CB  TYR L  33      25.521  16.646  40.123  1.00 36.19           C  
ATOM    248  CG  TYR L  33      24.329  17.530  40.004  1.00 37.45           C  
ATOM    249  CD1 TYR L  33      24.480  18.833  39.590  1.00 33.18           C  
ATOM    250  CD2 TYR L  33      23.071  17.064  40.307  1.00 33.30           C  
ATOM    251  CE1 TYR L  33      23.393  19.665  39.478  1.00 38.35           C  
ATOM    252  CE2 TYR L  33      21.978  17.892  40.196  1.00 29.47           C  
ATOM    253  CZ  TYR L  33      22.140  19.192  39.781  1.00 34.46           C  
ATOM    254  OH  TYR L  33      21.021  20.044  39.665  1.00 33.25           O  
ATOM    255  C   TYR L  33      27.375  16.118  41.616  1.00 47.69           C  
ATOM    256  O   TYR L  33      28.464  16.517  41.201  1.00 42.11           O  
ATOM    257  N   GLN L  34      27.221  14.918  42.212  1.00 42.55           N  
ATOM    258  CA  GLN L  34      28.294  13.973  42.336  1.00 42.89           C  
ATOM    259  CB  GLN L  34      28.324  13.261  43.699  1.00 43.47           C  
ATOM    260  CG  GLN L  34      29.461  12.248  43.837  1.00 47.53           C  
ATOM    261  CD  GLN L  34      29.339  11.597  45.206  1.00 52.92           C  
ATOM    262  OE1 GLN L  34      28.849  10.476  45.331  1.00 56.26           O  
ATOM    263  NE2 GLN L  34      29.788  12.322  46.267  1.00 40.68           N  
ATOM    264  C   GLN L  34      28.017  12.926  41.312  1.00 44.36           C  
ATOM    265  O   GLN L  34      26.865  12.549  41.103  1.00 43.45           O  
ATOM    266  N   LYS L  35      29.067  12.440  40.625  1.00 37.48           N  
ATOM    267  CA  LYS L  35      28.824  11.475  39.595  1.00 36.95           C  
ATOM    268  CB  LYS L  35      28.797  12.143  38.209  1.00 37.79           C  
ATOM    269  CG  LYS L  35      27.950  11.447  37.142  1.00 51.75           C  
ATOM    270  CD  LYS L  35      28.359  10.028  36.765  1.00 55.43           C  
ATOM    271  CE  LYS L  35      27.459   9.435  35.676  1.00 54.48           C  
ATOM    272  NZ  LYS L  35      27.902   8.068  35.325  1.00 52.64           N1+
ATOM    273  C   LYS L  35      29.965  10.507  39.604  1.00 35.75           C  
ATOM    274  O   LYS L  35      31.130  10.903  39.588  1.00 47.10           O  
ATOM    275  N   LYS L  36      29.650   9.199  39.638  1.00 43.08           N  
ATOM    276  CA  LYS L  36      30.667   8.190  39.580  1.00 51.84           C  
ATOM    277  CB  LYS L  36      30.608   7.179  40.736  1.00 51.10           C  
ATOM    278  CG  LYS L  36      30.921   7.799  42.099  1.00 56.22           C  
ATOM    279  CD  LYS L  36      30.533   6.909  43.280  1.00 63.70           C  
ATOM    280  CE  LYS L  36      30.787   7.557  44.641  1.00 62.01           C  
ATOM    281  NZ  LYS L  36      30.269   6.686  45.716  1.00 70.03           N1+
ATOM    282  C   LYS L  36      30.401   7.450  38.316  1.00 57.24           C  
ATOM    283  O   LYS L  36      29.257   7.366  37.873  1.00 51.77           O  
ATOM    284  N   PRO L  37      31.413   6.909  37.707  1.00 64.14           N  
ATOM    285  CA  PRO L  37      31.173   6.240  36.469  1.00 60.12           C  
ATOM    286  CD  PRO L  37      32.754   7.468  37.775  1.00 68.30           C  
ATOM    287  CB  PRO L  37      32.551   5.925  35.893  1.00 68.78           C  
ATOM    288  CG  PRO L  37      33.426   7.069  36.446  1.00 73.01           C  
ATOM    289  C   PRO L  37      30.276   5.069  36.680  1.00 51.60           C  
ATOM    290  O   PRO L  37      30.508   4.291  37.603  1.00 48.01           O  
ATOM    291  N   GLY L  38      29.243   4.937  35.830  1.00 49.98           N  
ATOM    292  CA  GLY L  38      28.340   3.831  35.916  1.00 51.73           C  
ATOM    293  C   GLY L  38      27.214   4.151  36.854  1.00 58.37           C  
ATOM    294  O   GLY L  38      26.285   3.356  36.988  1.00 56.30           O  
ATOM    295  N   GLN L  39      27.236   5.324  37.522  1.00 56.83           N  
ATOM    296  CA  GLN L  39      26.176   5.574  38.466  1.00 51.48           C  
ATOM    297  CB  GLN L  39      26.671   5.732  39.915  1.00 49.97           C  
ATOM    298  CG  GLN L  39      27.313   4.466  40.487  1.00 55.07           C  
ATOM    299  CD  GLN L  39      27.750   4.770  41.912  1.00 65.76           C  
ATOM    300  OE1 GLN L  39      27.492   5.852  42.437  1.00 76.60           O  
ATOM    301  NE2 GLN L  39      28.435   3.791  42.560  1.00 60.01           N  
ATOM    302  C   GLN L  39      25.459   6.838  38.114  1.00 47.69           C  
ATOM    303  O   GLN L  39      26.009   7.726  37.462  1.00 49.79           O  
ATOM    304  N   ALA L  40      24.181   6.936  38.544  1.00 42.66           N  
ATOM    305  CA  ALA L  40      23.381   8.105  38.313  1.00 43.73           C  
ATOM    306  CB  ALA L  40      21.903   7.927  38.704  1.00 39.06           C  
ATOM    307  C   ALA L  40      23.955   9.203  39.156  1.00 50.70           C  
ATOM    308  O   ALA L  40      24.555   8.953  40.200  1.00 46.88           O  
ATOM    309  N   PRO L  41      23.789  10.421  38.711  1.00 52.78           N  
ATOM    310  CA  PRO L  41      24.326  11.550  39.426  1.00 42.69           C  
ATOM    311  CD  PRO L  41      23.690  10.675  37.283  1.00 46.84           C  
ATOM    312  CB  PRO L  41      24.262  12.726  38.452  1.00 41.73           C  
ATOM    313  CG  PRO L  41      24.318  12.061  37.064  1.00 43.25           C  
ATOM    314  C   PRO L  41      23.545  11.794  40.678  1.00 37.42           C  
ATOM    315  O   PRO L  41      22.402  11.348  40.760  1.00 40.60           O  
ATOM    316  N   ILE L  42      24.148  12.483  41.671  1.00 39.51           N  
ATOM    317  CA  ILE L  42      23.471  12.756  42.908  1.00 35.54           C  
ATOM    318  CB  ILE L  42      24.154  12.131  44.094  1.00 43.20           C  
ATOM    319  CG1 ILE L  42      24.222  10.601  43.948  1.00 51.65           C  
ATOM    320  CG2 ILE L  42      23.417  12.585  45.365  1.00 49.85           C  
ATOM    321  CD1 ILE L  42      22.855   9.923  43.940  1.00 53.16           C  
ATOM    322  C   ILE L  42      23.515  14.242  43.140  1.00 40.60           C  
ATOM    323  O   ILE L  42      24.548  14.877  42.936  1.00 43.39           O  
ATOM    324  N   LEU L  43      22.384  14.833  43.581  1.00 37.92           N  
ATOM    325  CA  LEU L  43      22.318  16.245  43.861  1.00 44.29           C  
ATOM    326  CB  LEU L  43      20.883  16.797  43.783  1.00 35.44           C  
ATOM    327  CG  LEU L  43      20.750  18.270  44.205  1.00 44.23           C  
ATOM    328  CD1 LEU L  43      21.522  19.204  43.260  1.00 37.24           C  
ATOM    329  CD2 LEU L  43      19.273  18.666  44.375  1.00 39.79           C  
ATOM    330  C   LEU L  43      22.802  16.477  45.267  1.00 46.81           C  
ATOM    331  O   LEU L  43      22.195  15.997  46.222  1.00 45.68           O  
ATOM    332  N   LEU L  44      23.978  17.128  45.407  1.00 40.59           N  
ATOM    333  CA  LEU L  44      24.600  17.465  46.667  1.00 40.81           C  
ATOM    334  CB  LEU L  44      26.117  17.656  46.515  1.00 42.16           C  
ATOM    335  CG  LEU L  44      26.841  16.386  46.031  1.00 45.26           C  
ATOM    336  CD1 LEU L  44      28.353  16.626  45.895  1.00 50.41           C  
ATOM    337  CD2 LEU L  44      26.505  15.174  46.914  1.00 46.17           C  
ATOM    338  C   LEU L  44      24.075  18.703  47.348  1.00 43.83           C  
ATOM    339  O   LEU L  44      23.870  18.701  48.560  1.00 44.42           O  
ATOM    340  N   PHE L  45      23.881  19.812  46.595  1.00 40.82           N  
ATOM    341  CA  PHE L  45      23.549  21.051  47.252  1.00 47.41           C  
ATOM    342  CB  PHE L  45      24.815  21.694  47.857  1.00 44.40           C  
ATOM    343  CG  PHE L  45      24.474  22.682  48.920  1.00 47.10           C  
ATOM    344  CD1 PHE L  45      24.230  22.245  50.201  1.00 40.76           C  
ATOM    345  CD2 PHE L  45      24.424  24.032  48.657  1.00 52.67           C  
ATOM    346  CE1 PHE L  45      23.926  23.132  51.206  1.00 46.86           C  
ATOM    347  CE2 PHE L  45      24.120  24.923  49.661  1.00 55.04           C  
ATOM    348  CZ  PHE L  45      23.870  24.477  50.936  1.00 52.61           C  
ATOM    349  C   PHE L  45      23.012  21.989  46.202  1.00 49.43           C  
ATOM    350  O   PHE L  45      23.395  21.895  45.037  1.00 41.36           O  
ATOM    351  N   TYR L  46      22.083  22.903  46.573  1.00 44.63           N  
ATOM    352  CA  TYR L  46      21.582  23.830  45.592  1.00 48.23           C  
ATOM    353  CB  TYR L  46      20.412  23.280  44.755  1.00 49.82           C  
ATOM    354  CG  TYR L  46      19.235  23.071  45.646  1.00 49.97           C  
ATOM    355  CD1 TYR L  46      19.115  21.928  46.402  1.00 44.87           C  
ATOM    356  CD2 TYR L  46      18.245  24.021  45.716  1.00 49.33           C  
ATOM    357  CE1 TYR L  46      18.022  21.741  47.217  1.00 44.95           C  
ATOM    358  CE2 TYR L  46      17.151  23.841  46.529  1.00 46.07           C  
ATOM    359  CZ  TYR L  46      17.038  22.699  47.282  1.00 49.40           C  
ATOM    360  OH  TYR L  46      15.918  22.509  48.118  1.00 59.97           O  
ATOM    361  C   TYR L  46      21.110  25.088  46.266  1.00 49.60           C  
ATOM    362  O   TYR L  46      20.911  25.125  47.480  1.00 49.23           O  
ATOM    363  N   GLY L  47      20.952  26.173  45.475  1.00 43.55           N  
ATOM    364  CA  GLY L  47      20.397  27.405  45.966  1.00 48.06           C  
ATOM    365  C   GLY L  47      21.341  28.053  46.928  1.00 59.48           C  
ATOM    366  O   GLY L  47      22.527  27.735  46.976  1.00 51.03           O  
ATOM    367  N   LYS L  48      20.808  28.996  47.734  1.00 62.91           N  
ATOM    368  CA  LYS L  48      21.620  29.733  48.657  1.00 54.84           C  
ATOM    369  CB  LYS L  48      20.845  30.851  49.375  1.00 56.70           C  
ATOM    370  CG  LYS L  48      21.714  31.708  50.298  1.00 63.54           C  
ATOM    371  CD  LYS L  48      21.084  33.062  50.635  1.00 69.52           C  
ATOM    372  CE  LYS L  48      19.555  33.036  50.691  1.00 78.34           C  
ATOM    373  NZ  LYS L  48      19.102  32.302  51.891  1.00 79.91           N1+
ATOM    374  C   LYS L  48      22.209  28.804  49.673  1.00 51.43           C  
ATOM    375  O   LYS L  48      23.407  28.869  49.943  1.00 58.32           O  
ATOM    376  N   ASN L  49      21.395  27.921  50.285  1.00 55.92           N  
ATOM    377  CA  ASN L  49      21.979  26.982  51.200  1.00 63.52           C  
ATOM    378  CB  ASN L  49      22.346  27.608  52.563  1.00 68.70           C  
ATOM    379  CG  ASN L  49      21.114  28.250  53.186  1.00 84.35           C  
ATOM    380  OD1 ASN L  49      20.094  28.440  52.525  1.00 92.02           O  
ATOM    381  ND2 ASN L  49      21.213  28.600  54.495  1.00 88.53           N  
ATOM    382  C   ASN L  49      21.026  25.844  51.401  1.00 65.93           C  
ATOM    383  O   ASN L  49      20.393  25.718  52.447  1.00 67.23           O  
ATOM    384  N   ASN L  50      20.920  24.947  50.404  1.00 60.78           N  
ATOM    385  CA  ASN L  50      20.025  23.842  50.575  1.00 60.42           C  
ATOM    386  CB  ASN L  50      18.828  23.860  49.607  1.00 63.27           C  
ATOM    387  CG  ASN L  50      17.929  25.022  50.010  1.00 67.23           C  
ATOM    388  OD1 ASN L  50      17.992  26.101  49.422  1.00 68.55           O  
ATOM    389  ND2 ASN L  50      17.069  24.797  51.040  1.00 69.55           N  
ATOM    390  C   ASN L  50      20.787  22.576  50.336  1.00 55.37           C  
ATOM    391  O   ASN L  50      21.417  22.405  49.292  1.00 58.93           O  
ATOM    392  N   ARG L  51      20.748  21.659  51.326  1.00 50.65           N  
ATOM    393  CA  ARG L  51      21.412  20.389  51.227  1.00 57.05           C  
ATOM    394  CB  ARG L  51      22.356  20.131  52.420  1.00 59.31           C  
ATOM    395  CG  ARG L  51      23.140  18.818  52.361  1.00 60.57           C  
ATOM    396  CD  ARG L  51      23.988  18.570  53.613  1.00 64.85           C  
ATOM    397  NE  ARG L  51      25.008  19.653  53.697  1.00 72.55           N  
ATOM    398  CZ  ARG L  51      25.345  20.179  54.911  1.00 75.20           C  
ATOM    399  NH1 ARG L  51      24.725  19.729  56.040  1.00 70.89           N1+
ATOM    400  NH2 ARG L  51      26.300  21.150  54.998  1.00 82.39           N  
ATOM    401  C   ARG L  51      20.324  19.355  51.273  1.00 61.78           C  
ATOM    402  O   ARG L  51      19.526  19.326  52.208  1.00 59.29           O  
ATOM    403  N   PRO L  52      20.272  18.487  50.302  1.00 60.47           N  
ATOM    404  CA  PRO L  52      19.209  17.519  50.253  1.00 61.73           C  
ATOM    405  CD  PRO L  52      20.758  18.828  48.975  1.00 52.10           C  
ATOM    406  CB  PRO L  52      19.270  16.909  48.855  1.00 57.53           C  
ATOM    407  CG  PRO L  52      19.878  18.033  47.996  1.00 58.93           C  
ATOM    408  C   PRO L  52      19.347  16.517  51.351  1.00 59.80           C  
ATOM    409  O   PRO L  52      20.446  16.349  51.875  1.00 61.44           O  
ATOM    410  N   SER L  53      18.240  15.854  51.736  1.00 68.57           N  
ATOM    411  CA  SER L  53      18.344  14.881  52.780  1.00 77.34           C  
ATOM    412  CB  SER L  53      16.989  14.329  53.252  1.00 80.99           C  
ATOM    413  OG  SER L  53      16.218  15.369  53.834  1.00 87.91           O  
ATOM    414  C   SER L  53      19.138  13.739  52.241  1.00 77.00           C  
ATOM    415  O   SER L  53      19.079  13.431  51.051  1.00 79.90           O  
ATOM    416  N   GLY L  54      19.928  13.093  53.119  1.00 76.44           N  
ATOM    417  CA  GLY L  54      20.693  11.943  52.735  1.00 69.26           C  
ATOM    418  C   GLY L  54      22.100  12.346  52.419  1.00 65.46           C  
ATOM    419  O   GLY L  54      22.999  11.508  52.428  1.00 67.63           O  
ATOM    420  N   VAL L  55      22.334  13.642  52.134  1.00 60.57           N  
ATOM    421  CA  VAL L  55      23.662  14.077  51.802  1.00 59.11           C  
ATOM    422  CB  VAL L  55      23.668  15.335  50.978  1.00 58.92           C  
ATOM    423  CG1 VAL L  55      25.125  15.739  50.690  1.00 51.64           C  
ATOM    424  CG2 VAL L  55      22.832  15.085  49.713  1.00 58.12           C  
ATOM    425  C   VAL L  55      24.410  14.345  53.072  1.00 55.39           C  
ATOM    426  O   VAL L  55      23.865  14.918  54.013  1.00 54.26           O  
ATOM    427  N   PRO L  56      25.658  13.960  53.121  1.00 59.94           N  
ATOM    428  CA  PRO L  56      26.425  14.166  54.319  1.00 60.40           C  
ATOM    429  CD  PRO L  56      26.121  12.799  52.378  1.00 56.42           C  
ATOM    430  CB  PRO L  56      27.709  13.361  54.140  1.00 63.00           C  
ATOM    431  CG  PRO L  56      27.279  12.210  53.210  1.00 57.05           C  
ATOM    432  C   PRO L  56      26.634  15.631  54.552  1.00 71.79           C  
ATOM    433  O   PRO L  56      26.649  16.398  53.593  1.00 61.14           O  
ATOM    434  N   ASP L  57      26.801  16.024  55.827  1.00 72.89           N  
ATOM    435  CA  ASP L  57      26.940  17.385  56.265  1.00 76.47           C  
ATOM    436  CB  ASP L  57      26.971  17.515  57.796  1.00 90.43           C  
ATOM    437  CG  ASP L  57      25.580  17.198  58.322  1.00 99.58           C  
ATOM    438  OD1 ASP L  57      24.651  17.062  57.481  1.00 99.45           O  
ATOM    439  OD2 ASP L  57      25.425  17.090  59.567  1.00104.21           O1-
ATOM    440  C   ASP L  57      28.212  17.982  55.747  1.00 69.82           C  
ATOM    441  O   ASP L  57      28.333  19.203  55.658  1.00 73.67           O  
ATOM    442  N   ARG L  58      29.210  17.142  55.423  1.00 60.94           N  
ATOM    443  CA  ARG L  58      30.500  17.629  55.019  1.00 64.15           C  
ATOM    444  CB  ARG L  58      31.579  16.535  54.870  1.00 63.93           C  
ATOM    445  CG  ARG L  58      31.304  15.432  53.847  1.00 59.66           C  
ATOM    446  CD  ARG L  58      32.460  14.429  53.779  1.00 62.91           C  
ATOM    447  NE  ARG L  58      32.087  13.346  52.829  1.00 64.24           N  
ATOM    448  CZ  ARG L  58      31.467  12.222  53.292  1.00 64.64           C  
ATOM    449  NH1 ARG L  58      31.132  12.126  54.611  1.00 72.76           N1+
ATOM    450  NH2 ARG L  58      31.191  11.194  52.437  1.00 58.10           N  
ATOM    451  C   ARG L  58      30.413  18.413  53.743  1.00 59.62           C  
ATOM    452  O   ARG L  58      31.257  19.276  53.500  1.00 61.31           O  
ATOM    453  N   PHE L  59      29.430  18.107  52.871  1.00 56.14           N  
ATOM    454  CA  PHE L  59      29.307  18.830  51.634  1.00 55.92           C  
ATOM    455  CB  PHE L  59      28.504  18.071  50.561  1.00 50.01           C  
ATOM    456  CG  PHE L  59      29.245  16.833  50.189  1.00 52.54           C  
ATOM    457  CD1 PHE L  59      30.215  16.863  49.214  1.00 41.08           C  
ATOM    458  CD2 PHE L  59      28.966  15.638  50.812  1.00 53.39           C  
ATOM    459  CE1 PHE L  59      30.897  15.719  48.869  1.00 46.52           C  
ATOM    460  CE2 PHE L  59      29.644  14.491  50.472  1.00 53.78           C  
ATOM    461  CZ  PHE L  59      30.612  14.531  49.498  1.00 49.94           C  
ATOM    462  C   PHE L  59      28.561  20.108  51.891  1.00 61.30           C  
ATOM    463  O   PHE L  59      27.488  20.104  52.495  1.00 61.78           O  
ATOM    464  N   SER L  60      29.126  21.249  51.441  1.00 57.35           N  
ATOM    465  CA  SER L  60      28.463  22.515  51.606  1.00 59.89           C  
ATOM    466  CB  SER L  60      28.866  23.254  52.893  1.00 68.97           C  
ATOM    467  OG  SER L  60      30.251  23.564  52.864  1.00 68.08           O  
ATOM    468  C   SER L  60      28.833  23.387  50.444  1.00 60.82           C  
ATOM    469  O   SER L  60      29.924  23.265  49.889  1.00 62.28           O  
ATOM    470  N   GLY L  61      27.926  24.309  50.052  1.00 53.68           N  
ATOM    471  CA  GLY L  61      28.198  25.154  48.922  1.00 47.84           C  
ATOM    472  C   GLY L  61      28.048  26.586  49.333  1.00 48.78           C  
ATOM    473  O   GLY L  61      27.371  26.902  50.311  1.00 57.65           O  
ATOM    474  N   SER L  62      28.697  27.494  48.573  1.00 50.86           N  
ATOM    475  CA  SER L  62      28.623  28.900  48.859  1.00 47.81           C  
ATOM    476  CB  SER L  62      29.691  29.383  49.856  1.00 53.01           C  
ATOM    477  OG  SER L  62      30.990  29.198  49.317  1.00 62.78           O  
ATOM    478  C   SER L  62      28.835  29.642  47.578  1.00 48.67           C  
ATOM    479  O   SER L  62      29.153  29.041  46.552  1.00 48.30           O  
ATOM    480  N   ALA L  63      28.632  30.979  47.592  1.00 49.03           N  
ATOM    481  CA  ALA L  63      28.827  31.712  46.372  1.00 48.74           C  
ATOM    482  CB  ALA L  63      27.587  31.722  45.459  1.00 41.23           C  
ATOM    483  C   ALA L  63      29.161  33.142  46.674  1.00 52.25           C  
ATOM    484  O   ALA L  63      28.782  33.684  47.710  1.00 49.09           O  
ATOM    485  N   SER L  64      29.928  33.771  45.755  1.00 48.60           N  
ATOM    486  CA  SER L  64      30.258  35.165  45.839  1.00 54.24           C  
ATOM    487  CB  SER L  64      31.424  35.479  46.792  1.00 62.69           C  
ATOM    488  OG  SER L  64      31.044  35.229  48.136  1.00 64.85           O  
ATOM    489  C   SER L  64      30.698  35.582  44.472  1.00 52.71           C  
ATOM    490  O   SER L  64      31.316  34.805  43.747  1.00 50.10           O  
ATOM    491  N   GLY L  65      30.377  36.827  44.072  1.00 53.02           N  
ATOM    492  CA  GLY L  65      30.814  37.302  42.790  1.00 52.93           C  
ATOM    493  C   GLY L  65      30.284  36.374  41.747  1.00 45.20           C  
ATOM    494  O   GLY L  65      29.145  35.916  41.825  1.00 48.15           O  
ATOM    495  N   ASN L  66      31.112  36.075  40.726  1.00 45.54           N  
ATOM    496  CA  ASN L  66      30.645  35.197  39.697  1.00 40.73           C  
ATOM    497  CB  ASN L  66      31.072  35.652  38.291  1.00 40.97           C  
ATOM    498  CG  ASN L  66      32.592  35.673  38.239  1.00 44.68           C  
ATOM    499  OD1 ASN L  66      33.261  35.631  39.270  1.00 41.80           O  
ATOM    500  ND2 ASN L  66      33.156  35.758  37.004  1.00 40.33           N  
ATOM    501  C   ASN L  66      31.207  33.827  39.927  1.00 38.91           C  
ATOM    502  O   ASN L  66      31.464  33.094  38.973  1.00 35.71           O  
ATOM    503  N   ARG L  67      31.358  33.417  41.202  1.00 46.59           N  
ATOM    504  CA  ARG L  67      31.894  32.109  41.454  1.00 51.70           C  
ATOM    505  CB  ARG L  67      33.295  32.104  42.087  1.00 51.46           C  
ATOM    506  CG  ARG L  67      34.427  32.441  41.118  1.00 68.00           C  
ATOM    507  CD  ARG L  67      35.812  32.172  41.710  1.00 84.13           C  
ATOM    508  NE  ARG L  67      36.806  32.310  40.611  1.00 97.42           N  
ATOM    509  CZ  ARG L  67      37.119  31.228  39.839  1.00108.71           C  
ATOM    510  NH1 ARG L  67      36.506  30.029  40.065  1.00112.61           N1+
ATOM    511  NH2 ARG L  67      38.043  31.342  38.841  1.00111.25           N  
ATOM    512  C   ARG L  67      31.007  31.384  42.417  1.00 45.39           C  
ATOM    513  O   ARG L  67      30.304  31.995  43.221  1.00 47.42           O  
ATOM    514  N   ALA L  68      31.009  30.038  42.326  1.00 39.73           N  
ATOM    515  CA  ALA L  68      30.267  29.211  43.235  1.00 39.94           C  
ATOM    516  CB  ALA L  68      29.053  28.519  42.594  1.00 41.10           C  
ATOM    517  C   ALA L  68      31.206  28.135  43.681  1.00 44.85           C  
ATOM    518  O   ALA L  68      32.013  27.643  42.893  1.00 47.13           O  
ATOM    519  N   SER L  69      31.128  27.725  44.964  1.00 46.18           N  
ATOM    520  CA  SER L  69      32.080  26.740  45.390  1.00 47.99           C  
ATOM    521  CB  SER L  69      33.207  27.315  46.262  1.00 52.82           C  
ATOM    522  OG  SER L  69      32.659  27.891  47.435  1.00 62.03           O  
ATOM    523  C   SER L  69      31.425  25.637  46.155  1.00 44.14           C  
ATOM    524  O   SER L  69      30.429  25.827  46.852  1.00 48.00           O  
ATOM    525  N   LEU L  70      31.990  24.422  45.995  1.00 44.00           N  
ATOM    526  CA  LEU L  70      31.569  23.269  46.732  1.00 38.62           C  
ATOM    527  CB  LEU L  70      31.296  22.035  45.855  1.00 46.16           C  
ATOM    528  CG  LEU L  70      30.873  20.790  46.659  1.00 50.63           C  
ATOM    529  CD1 LEU L  70      29.559  21.026  47.421  1.00 51.19           C  
ATOM    530  CD2 LEU L  70      30.827  19.541  45.762  1.00 46.21           C  
ATOM    531  C   LEU L  70      32.717  22.929  47.625  1.00 52.25           C  
ATOM    532  O   LEU L  70      33.845  22.787  47.156  1.00 53.15           O  
ATOM    533  N   THR L  71      32.466  22.808  48.945  1.00 51.39           N  
ATOM    534  CA  THR L  71      33.550  22.506  49.834  1.00 54.57           C  
ATOM    535  CB  THR L  71      33.762  23.538  50.905  1.00 61.93           C  
ATOM    536  OG1 THR L  71      34.042  24.802  50.320  1.00 55.53           O  
ATOM    537  CG2 THR L  71      34.938  23.093  51.790  1.00 62.33           C  
ATOM    538  C   THR L  71      33.268  21.207  50.514  1.00 53.00           C  
ATOM    539  O   THR L  71      32.155  20.949  50.970  1.00 52.90           O  
ATOM    540  N   ILE L  72      34.298  20.344  50.586  1.00 47.52           N  
ATOM    541  CA  ILE L  72      34.157  19.080  51.242  1.00 48.17           C  
ATOM    542  CB  ILE L  72      34.549  17.913  50.380  1.00 47.59           C  
ATOM    543  CG1 ILE L  72      33.648  17.843  49.137  1.00 55.78           C  
ATOM    544  CG2 ILE L  72      34.510  16.640  51.244  1.00 49.76           C  
ATOM    545  CD1 ILE L  72      34.140  16.855  48.080  1.00 54.27           C  
ATOM    546  C   ILE L  72      35.085  19.103  52.407  1.00 56.72           C  
ATOM    547  O   ILE L  72      36.264  19.423  52.272  1.00 63.10           O  
ATOM    548  N   SER L  73      34.563  18.780  53.604  1.00 65.96           N  
ATOM    549  CA  SER L  73      35.405  18.780  54.761  1.00 79.77           C  
ATOM    550  CB  SER L  73      34.858  19.666  55.889  1.00 74.95           C  
ATOM    551  OG  SER L  73      33.518  19.303  56.172  1.00 78.89           O  
ATOM    552  C   SER L  73      35.491  17.368  55.241  1.00 85.55           C  
ATOM    553  O   SER L  73      34.497  16.643  55.249  1.00101.36           O  
ATOM    554  N   GLY L  74      36.704  16.931  55.636  1.00 80.45           N  
ATOM    555  CA  GLY L  74      36.863  15.584  56.100  1.00 79.92           C  
ATOM    556  C   GLY L  74      36.545  14.680  54.952  1.00 77.40           C  
ATOM    557  O   GLY L  74      35.808  13.708  55.105  1.00 79.30           O  
ATOM    558  N   ALA L  75      37.110  14.979  53.766  1.00 73.31           N  
ATOM    559  CA  ALA L  75      36.813  14.234  52.577  1.00 70.15           C  
ATOM    560  CB  ALA L  75      37.606  14.704  51.344  1.00 60.35           C  
ATOM    561  C   ALA L  75      37.128  12.789  52.795  1.00 77.38           C  
ATOM    562  O   ALA L  75      38.115  12.438  53.440  1.00 85.50           O  
ATOM    563  N   GLN L  76      36.271  11.915  52.226  1.00 68.71           N  
ATOM    564  CA  GLN L  76      36.374  10.497  52.414  1.00 64.25           C  
ATOM    565  CB  GLN L  76      35.044   9.856  52.840  1.00 67.20           C  
ATOM    566  CG  GLN L  76      34.472  10.443  54.133  1.00 70.44           C  
ATOM    567  CD  GLN L  76      35.454  10.154  55.257  1.00 80.60           C  
ATOM    568  OE1 GLN L  76      36.590  10.625  55.240  1.00 88.02           O  
ATOM    569  NE2 GLN L  76      35.007   9.351  56.260  1.00 79.60           N  
ATOM    570  C   GLN L  76      36.755   9.868  51.107  1.00 67.34           C  
ATOM    571  O   GLN L  76      36.770  10.516  50.063  1.00 73.39           O  
ATOM    572  N   ALA L  77      37.090   8.564  51.157  1.00 57.23           N  
ATOM    573  CA  ALA L  77      37.511   7.800  50.016  1.00 57.14           C  
ATOM    574  CB  ALA L  77      37.897   6.358  50.383  1.00 54.98           C  
ATOM    575  C   ALA L  77      36.400   7.732  49.011  1.00 59.24           C  
ATOM    576  O   ALA L  77      36.642   7.789  47.806  1.00 62.14           O  
ATOM    577  N   GLU L  78      35.150   7.602  49.487  1.00 55.19           N  
ATOM    578  CA  GLU L  78      33.996   7.476  48.639  1.00 59.50           C  
ATOM    579  CB  GLU L  78      32.698   7.109  49.388  1.00 61.40           C  
ATOM    580  CG  GLU L  78      32.335   8.012  50.567  1.00 70.16           C  
ATOM    581  CD  GLU L  78      32.952   7.401  51.817  1.00 87.09           C  
ATOM    582  OE1 GLU L  78      33.887   6.568  51.671  1.00 87.83           O  
ATOM    583  OE2 GLU L  78      32.495   7.757  52.937  1.00 88.18           O1-
ATOM    584  C   GLU L  78      33.773   8.737  47.862  1.00 60.01           C  
ATOM    585  O   GLU L  78      33.081   8.725  46.848  1.00 53.46           O  
ATOM    586  N   ASP L  79      34.313   9.865  48.358  1.00 56.21           N  
ATOM    587  CA  ASP L  79      34.184  11.165  47.759  1.00 56.20           C  
ATOM    588  CB  ASP L  79      34.727  12.282  48.664  1.00 49.71           C  
ATOM    589  CG  ASP L  79      33.793  12.371  49.863  1.00 53.53           C  
ATOM    590  OD1 ASP L  79      32.645  11.863  49.757  1.00 55.53           O  
ATOM    591  OD2 ASP L  79      34.213  12.947  50.903  1.00 55.09           O1-
ATOM    592  C   ASP L  79      34.912  11.216  46.446  1.00 53.36           C  
ATOM    593  O   ASP L  79      34.732  12.156  45.676  1.00 54.27           O  
ATOM    594  N   ASP L  80      35.817  10.256  46.181  1.00 57.76           N  
ATOM    595  CA  ASP L  80      36.532  10.263  44.934  1.00 59.35           C  
ATOM    596  CB  ASP L  80      37.559   9.120  44.839  1.00 63.21           C  
ATOM    597  CG  ASP L  80      38.450   9.343  43.625  1.00 61.41           C  
ATOM    598  OD1 ASP L  80      37.896   9.560  42.516  1.00 65.30           O  
ATOM    599  OD2 ASP L  80      39.698   9.307  43.795  1.00 57.89           O1-
ATOM    600  C   ASP L  80      35.525  10.104  43.836  1.00 57.23           C  
ATOM    601  O   ASP L  80      34.979   9.020  43.637  1.00 55.44           O  
ATOM    602  N   ALA L  81      35.251  11.196  43.088  1.00 54.56           N  
ATOM    603  CA  ALA L  81      34.251  11.128  42.060  1.00 48.94           C  
ATOM    604  CB  ALA L  81      32.816  11.050  42.611  1.00 40.51           C  
ATOM    605  C   ALA L  81      34.341  12.367  41.219  1.00 55.98           C  
ATOM    606  O   ALA L  81      35.241  13.188  41.393  1.00 51.09           O  
ATOM    607  N   GLU L  82      33.418  12.500  40.242  1.00 43.68           N  
ATOM    608  CA  GLU L  82      33.368  13.645  39.375  1.00 49.11           C  
ATOM    609  CB  GLU L  82      32.868  13.305  37.963  1.00 53.16           C  
ATOM    610  CG  GLU L  82      33.768  12.335  37.200  1.00 58.77           C  
ATOM    611  CD  GLU L  82      33.000  11.901  35.959  1.00 63.86           C  
ATOM    612  OE1 GLU L  82      32.013  12.597  35.600  1.00 55.20           O  
ATOM    613  OE2 GLU L  82      33.387  10.864  35.356  1.00 72.36           O1-
ATOM    614  C   GLU L  82      32.357  14.580  39.962  1.00 43.36           C  
ATOM    615  O   GLU L  82      31.357  14.139  40.527  1.00 45.35           O  
ATOM    616  N   TYR L  83      32.602  15.906  39.868  1.00 44.69           N  
ATOM    617  CA  TYR L  83      31.656  16.846  40.403  1.00 40.72           C  
ATOM    618  CB  TYR L  83      32.178  17.617  41.629  1.00 44.52           C  
ATOM    619  CG  TYR L  83      32.284  16.648  42.759  1.00 45.73           C  
ATOM    620  CD1 TYR L  83      33.373  15.814  42.873  1.00 42.07           C  
ATOM    621  CD2 TYR L  83      31.291  16.576  43.710  1.00 45.87           C  
ATOM    622  CE1 TYR L  83      33.466  14.922  43.917  1.00 47.03           C  
ATOM    623  CE2 TYR L  83      31.378  15.686  44.757  1.00 45.95           C  
ATOM    624  CZ  TYR L  83      32.470  14.858  44.860  1.00 48.49           C  
ATOM    625  OH  TYR L  83      32.570  13.942  45.929  1.00 48.85           O  
ATOM    626  C   TYR L  83      31.306  17.844  39.339  1.00 40.00           C  
ATOM    627  O   TYR L  83      32.183  18.384  38.666  1.00 40.31           O  
ATOM    628  N   TYR L  84      29.994  18.120  39.175  1.00 35.09           N  
ATOM    629  CA  TYR L  84      29.544  19.039  38.167  1.00 37.78           C  
ATOM    630  CB  TYR L  84      28.631  18.397  37.103  1.00 43.52           C  
ATOM    631  CG  TYR L  84      29.415  17.429  36.283  1.00 40.44           C  
ATOM    632  CD1 TYR L  84      30.140  17.859  35.194  1.00 35.13           C  
ATOM    633  CD2 TYR L  84      29.425  16.088  36.594  1.00 37.54           C  
ATOM    634  CE1 TYR L  84      30.864  16.973  34.431  1.00 27.63           C  
ATOM    635  CE2 TYR L  84      30.148  15.195  35.835  1.00 35.52           C  
ATOM    636  CZ  TYR L  84      30.870  15.637  34.751  1.00 35.75           C  
ATOM    637  OH  TYR L  84      31.612  14.726  33.970  1.00 34.53           O  
ATOM    638  C   TYR L  84      28.721  20.108  38.824  1.00 34.75           C  
ATOM    639  O   TYR L  84      27.982  19.847  39.772  1.00 36.59           O  
ATOM    640  N   CYS L  85      28.861  21.358  38.334  1.00 33.32           N  
ATOM    641  CA  CYS L  85      28.058  22.460  38.794  1.00 35.99           C  
ATOM    642  CB  CYS L  85      28.862  23.767  39.020  1.00 42.15           C  
ATOM    643  SG  CYS L  85      29.836  24.280  37.564  1.00 48.69           S  
ATOM    644  C   CYS L  85      27.059  22.730  37.705  1.00 37.90           C  
ATOM    645  O   CYS L  85      27.322  22.437  36.539  1.00 36.54           O  
ATOM    646  N   SER L  86      25.865  23.261  38.056  1.00 35.67           N  
ATOM    647  CA  SER L  86      24.891  23.547  37.038  1.00 30.43           C  
ATOM    648  CB  SER L  86      23.799  22.469  36.910  1.00 33.51           C  
ATOM    649  OG  SER L  86      22.880  22.817  35.884  1.00 34.19           O  
ATOM    650  C   SER L  86      24.204  24.835  37.390  1.00 33.68           C  
ATOM    651  O   SER L  86      24.019  25.153  38.564  1.00 40.87           O  
ATOM    652  N   SER L  87      23.823  25.620  36.357  1.00 37.78           N  
ATOM    653  CA  SER L  87      23.129  26.872  36.518  1.00 40.51           C  
ATOM    654  CB  SER L  87      24.000  28.046  36.997  1.00 37.92           C  
ATOM    655  OG  SER L  87      24.270  27.941  38.385  1.00 36.11           O  
ATOM    656  C   SER L  87      22.635  27.295  35.171  1.00 35.65           C  
ATOM    657  O   SER L  87      22.684  26.537  34.203  1.00 35.97           O  
ATOM    658  N   ARG L  88      22.120  28.540  35.090  1.00 35.03           N  
ATOM    659  CA  ARG L  88      21.663  29.078  33.838  1.00 36.57           C  
ATOM    660  CB  ARG L  88      20.883  30.395  33.995  1.00 37.91           C  
ATOM    661  CG  ARG L  88      19.635  30.233  34.864  1.00 34.62           C  
ATOM    662  CD  ARG L  88      18.575  29.327  34.242  1.00 30.33           C  
ATOM    663  NE  ARG L  88      17.569  29.020  35.297  1.00 32.78           N  
ATOM    664  CZ  ARG L  88      16.408  28.385  34.966  1.00 36.39           C  
ATOM    665  NH1 ARG L  88      16.125  28.120  33.658  1.00 33.81           N1+
ATOM    666  NH2 ARG L  88      15.535  28.005  35.943  1.00 31.23           N  
ATOM    667  C   ARG L  88      22.883  29.355  33.009  1.00 29.24           C  
ATOM    668  O   ARG L  88      23.963  29.609  33.544  1.00 35.34           O  
ATOM    669  N   ASP L  89      22.761  29.245  31.668  1.00 36.57           N  
ATOM    670  CA  ASP L  89      23.882  29.522  30.813  1.00 37.23           C  
ATOM    671  CB  ASP L  89      23.709  29.062  29.346  1.00 37.89           C  
ATOM    672  CG  ASP L  89      22.602  29.844  28.662  1.00 42.24           C  
ATOM    673  OD1 ASP L  89      21.585  30.148  29.337  1.00 42.90           O  
ATOM    674  OD2 ASP L  89      22.760  30.150  27.451  1.00 45.43           O1-
ATOM    675  C   ASP L  89      24.177  30.991  30.848  1.00 39.98           C  
ATOM    676  O   ASP L  89      25.340  31.392  30.844  1.00 39.00           O  
ATOM    677  N   LYS L  90      23.125  31.839  30.871  1.00 34.17           N  
ATOM    678  CA  LYS L  90      23.331  33.258  30.951  1.00 36.16           C  
ATOM    679  CB  LYS L  90      23.317  33.964  29.585  1.00 42.80           C  
ATOM    680  CG  LYS L  90      24.584  33.636  28.789  1.00 62.86           C  
ATOM    681  CD  LYS L  90      24.560  34.052  27.318  1.00 75.85           C  
ATOM    682  CE  LYS L  90      25.861  33.709  26.588  1.00 84.38           C  
ATOM    683  NZ  LYS L  90      25.778  34.125  25.172  1.00 84.98           N1+
ATOM    684  C   LYS L  90      22.277  33.831  31.845  1.00 33.31           C  
ATOM    685  O   LYS L  90      21.229  33.224  32.056  1.00 34.83           O  
ATOM    686  N   SER L  91      22.540  35.024  32.416  1.00 41.14           N  
ATOM    687  CA  SER L  91      21.605  35.577  33.349  1.00 44.30           C  
ATOM    688  CB  SER L  91      22.059  36.912  33.964  1.00 42.25           C  
ATOM    689  OG  SER L  91      23.236  36.720  34.735  1.00 48.63           O  
ATOM    690  C   SER L  91      20.295  35.809  32.665  1.00 32.86           C  
ATOM    691  O   SER L  91      20.232  36.403  31.589  1.00 40.11           O  
ATOM    692  N   GLY L  92      19.207  35.332  33.306  1.00 35.53           N  
ATOM    693  CA  GLY L  92      17.870  35.539  32.828  1.00 34.93           C  
ATOM    694  C   GLY L  92      17.497  34.509  31.804  1.00 40.87           C  
ATOM    695  O   GLY L  92      16.440  34.617  31.184  1.00 40.31           O  
ATOM    696  N   SER L  93      18.338  33.478  31.591  1.00 39.16           N  
ATOM    697  CA  SER L  93      18.032  32.517  30.563  1.00 36.79           C  
ATOM    698  CB  SER L  93      19.262  31.802  29.997  1.00 33.46           C  
ATOM    699  OG  SER L  93      19.687  30.822  30.932  1.00 34.03           O  
ATOM    700  C   SER L  93      17.171  31.413  31.105  1.00 33.69           C  
ATOM    701  O   SER L  93      17.213  31.080  32.287  1.00 38.26           O  
ATOM    702  N   ARG L  94      16.333  30.849  30.215  1.00 32.33           N  
ATOM    703  CA  ARG L  94      15.479  29.712  30.425  1.00 38.68           C  
ATOM    704  CB  ARG L  94      14.348  29.632  29.386  1.00 39.13           C  
ATOM    705  CG  ARG L  94      13.431  30.857  29.422  1.00 52.48           C  
ATOM    706  CD  ARG L  94      12.261  30.779  28.439  1.00 62.47           C  
ATOM    707  NE  ARG L  94      11.222  29.905  29.055  1.00 62.47           N  
ATOM    708  CZ  ARG L  94      10.000  29.771  28.462  1.00 69.50           C  
ATOM    709  NH1 ARG L  94       9.730  30.424  27.294  1.00 69.70           N1+
ATOM    710  NH2 ARG L  94       9.045  28.983  29.037  1.00 67.33           N  
ATOM    711  C   ARG L  94      16.280  28.442  30.340  1.00 37.80           C  
ATOM    712  O   ARG L  94      15.851  27.384  30.801  1.00 33.60           O  
ATOM    713  N   LEU L  95      17.435  28.503  29.651  1.00 31.27           N  
ATOM    714  CA  LEU L  95      18.257  27.348  29.405  1.00 29.88           C  
ATOM    715  CB  LEU L  95      19.248  27.566  28.252  1.00 27.12           C  
ATOM    716  CG  LEU L  95      18.568  28.011  26.946  1.00 36.39           C  
ATOM    717  CD1 LEU L  95      19.588  28.146  25.804  1.00 38.32           C  
ATOM    718  CD2 LEU L  95      17.379  27.106  26.594  1.00 26.90           C  
ATOM    719  C   LEU L  95      19.087  27.049  30.618  1.00 36.61           C  
ATOM    720  O   LEU L  95      19.214  27.873  31.519  1.00 35.13           O  
ATOM    721  N   SER L  96      19.655  25.826  30.678  1.00 32.07           N  
ATOM    722  CA  SER L  96      20.525  25.463  31.763  1.00 31.43           C  
ATOM    723  CB  SER L  96      19.914  24.417  32.711  1.00 31.67           C  
ATOM    724  OG  SER L  96      18.764  24.955  33.349  1.00 42.72           O  
ATOM    725  C   SER L  96      21.767  24.878  31.156  1.00 34.12           C  
ATOM    726  O   SER L  96      21.782  24.523  29.978  1.00 32.37           O  
ATOM    727  N   VAL L  97      22.865  24.799  31.940  1.00 30.19           N  
ATOM    728  CA  VAL L  97      24.096  24.270  31.423  1.00 24.14           C  
ATOM    729  CB  VAL L  97      24.942  25.326  30.762  1.00 35.17           C  
ATOM    730  CG1 VAL L  97      25.361  26.359  31.826  1.00 36.94           C  
ATOM    731  CG2 VAL L  97      26.123  24.655  30.045  1.00 34.95           C  
ATOM    732  C   VAL L  97      24.882  23.706  32.569  1.00 29.26           C  
ATOM    733  O   VAL L  97      24.636  24.034  33.729  1.00 31.41           O  
ATOM    734  N   PHE L  98      25.855  22.822  32.265  1.00 28.45           N  
ATOM    735  CA  PHE L  98      26.682  22.224  33.279  1.00 28.13           C  
ATOM    736  CB  PHE L  98      26.744  20.686  33.207  1.00 25.34           C  
ATOM    737  CG  PHE L  98      25.408  20.084  33.488  1.00 30.47           C  
ATOM    738  CD1 PHE L  98      25.021  19.796  34.777  1.00 32.11           C  
ATOM    739  CD2 PHE L  98      24.548  19.792  32.455  1.00 30.75           C  
ATOM    740  CE1 PHE L  98      23.791  19.232  35.033  1.00 34.73           C  
ATOM    741  CE2 PHE L  98      23.318  19.229  32.704  1.00 33.64           C  
ATOM    742  CZ  PHE L  98      22.937  18.949  33.994  1.00 28.46           C  
ATOM    743  C   PHE L  98      28.089  22.664  33.015  1.00 33.07           C  
ATOM    744  O   PHE L  98      28.453  22.970  31.880  1.00 29.99           O  
ATOM    745  N   GLY L  99      28.919  22.724  34.076  1.00 35.19           N  
ATOM    746  CA  GLY L  99      30.305  23.037  33.892  1.00 31.78           C  
ATOM    747  C   GLY L  99      30.927  21.783  33.352  1.00 36.17           C  
ATOM    748  O   GLY L  99      30.270  20.750  33.249  1.00 33.21           O  
ATOM    749  N   GLY L 100      32.222  21.851  32.996  1.00 31.88           N  
ATOM    750  CA  GLY L 100      32.957  20.755  32.423  1.00 32.92           C  
ATOM    751  C   GLY L 100      33.060  19.628  33.406  1.00 37.32           C  
ATOM    752  O   GLY L 100      33.206  18.471  33.016  1.00 35.02           O  
ATOM    753  N   GLY L 101      33.072  19.936  34.714  1.00 37.02           N  
ATOM    754  CA  GLY L 101      33.166  18.890  35.696  1.00 37.91           C  
ATOM    755  C   GLY L 101      34.557  18.873  36.244  1.00 42.47           C  
ATOM    756  O   GLY L 101      35.505  19.314  35.596  1.00 42.64           O  
ATOM    757  N   THR L 102      34.701  18.364  37.488  1.00 41.27           N  
ATOM    758  CA  THR L 102      35.990  18.296  38.111  1.00 45.59           C  
ATOM    759  CB  THR L 102      36.116  19.212  39.294  1.00 41.61           C  
ATOM    760  OG1 THR L 102      35.845  20.550  38.905  1.00 43.82           O  
ATOM    761  CG2 THR L 102      37.546  19.108  39.851  1.00 51.90           C  
ATOM    762  C   THR L 102      36.190  16.904  38.629  1.00 49.26           C  
ATOM    763  O   THR L 102      35.306  16.323  39.259  1.00 47.55           O  
ATOM    764  N   LYS L 103      37.381  16.331  38.376  1.00 43.07           N  
ATOM    765  CA  LYS L 103      37.685  15.024  38.878  1.00 52.31           C  
ATOM    766  CB  LYS L 103      38.660  14.251  37.971  1.00 52.02           C  
ATOM    767  CG  LYS L 103      39.029  12.862  38.489  1.00 60.52           C  
ATOM    768  CD  LYS L 103      37.862  11.877  38.540  1.00 59.79           C  
ATOM    769  CE  LYS L 103      38.290  10.484  38.996  1.00 61.27           C  
ATOM    770  NZ  LYS L 103      39.018  10.585  40.280  1.00 53.44           N1+
ATOM    771  C   LYS L 103      38.349  15.213  40.199  1.00 49.64           C  
ATOM    772  O   LYS L 103      39.398  15.848  40.296  1.00 45.35           O  
ATOM    773  N   LEU L 104      37.741  14.664  41.268  1.00 47.77           N  
ATOM    774  CA  LEU L 104      38.318  14.819  42.570  1.00 50.35           C  
ATOM    775  CB  LEU L 104      37.278  15.098  43.667  1.00 47.01           C  
ATOM    776  CG  LEU L 104      37.894  15.264  45.068  1.00 53.82           C  
ATOM    777  CD1 LEU L 104      38.834  16.479  45.120  1.00 55.35           C  
ATOM    778  CD2 LEU L 104      36.805  15.310  46.151  1.00 56.36           C  
ATOM    779  C   LEU L 104      39.015  13.545  42.923  1.00 60.69           C  
ATOM    780  O   LEU L 104      38.408  12.476  42.954  1.00 60.67           O  
ATOM    781  N   THR L 105      40.324  13.635  43.210  1.00 58.86           N  
ATOM    782  CA  THR L 105      41.056  12.458  43.570  1.00 62.20           C  
ATOM    783  CB  THR L 105      42.367  12.338  42.847  1.00 62.31           C  
ATOM    784  OG1 THR L 105      42.150  12.292  41.445  1.00 60.39           O  
ATOM    785  CG2 THR L 105      43.084  11.061  43.317  1.00 62.98           C  
ATOM    786  C   THR L 105      41.365  12.548  45.032  1.00 60.24           C  
ATOM    787  O   THR L 105      41.966  13.517  45.491  1.00 62.35           O  
ATOM    788  N   VAL L 106      40.946  11.530  45.811  1.00 59.64           N  
ATOM    789  CA  VAL L 106      41.245  11.535  47.217  1.00 65.42           C  
ATOM    790  CB  VAL L 106      40.177  10.890  48.050  1.00 58.08           C  
ATOM    791  CG1 VAL L 106      40.649  10.833  49.513  1.00 59.71           C  
ATOM    792  CG2 VAL L 106      38.870  11.674  47.846  1.00 54.46           C  
ATOM    793  C   VAL L 106      42.489  10.720  47.372  1.00 78.78           C  
ATOM    794  O   VAL L 106      42.431   9.493  47.397  1.00 74.20           O  
ATOM    795  N   LEU L 107      43.633  11.410  47.569  1.00 88.22           N  
ATOM    796  CA  LEU L 107      44.950  10.823  47.518  1.00 71.59           C  
ATOM    797  CB  LEU L 107      46.118  11.822  47.518  1.00 76.78           C  
ATOM    798  CG  LEU L 107      46.236  12.645  46.232  1.00 81.96           C  
ATOM    799  CD1 LEU L 107      44.983  13.504  46.048  1.00 77.32           C  
ATOM    800  CD2 LEU L 107      47.539  13.461  46.190  1.00 92.62           C  
ATOM    801  C   LEU L 107      45.254   9.901  48.645  1.00 61.39           C  
ATOM    802  O   LEU L 107      44.598   9.888  49.683  1.00 68.59           O  
ATOM    803  N   SER L 108      46.310   9.091  48.416  1.00113.75           N  
ATOM    804  CA  SER L 108      46.811   8.132  49.355  1.00111.54           C  
ATOM    805  CB  SER L 108      47.457   8.765  50.606  1.00118.87           C  
ATOM    806  OG  SER L 108      46.501   9.489  51.367  1.00124.16           O  
ATOM    807  C   SER L 108      45.665   7.228  49.784  1.00102.86           C  
ATOM    808  O   SER L 108      45.140   6.503  48.897  1.00103.94           O  
ATOM    809  OXT SER L 108      45.303   7.237  50.990  1.00  0.00           O1-
TER     810      SER L 108 
ATOM    811  N   GLU H 109      11.856   6.041  47.014  1.00 59.92           N1+
ATOM    812  CA  GLU H 109      10.490   5.958  46.453  1.00 66.70           C  
ATOM    813  CB  GLU H 109       9.512   6.772  47.312  1.00 75.94           C  
ATOM    814  CG  GLU H 109       8.070   6.661  46.818  1.00 88.19           C  
ATOM    815  CD  GLU H 109       7.603   5.241  47.101  1.00 98.05           C  
ATOM    816  OE1 GLU H 109       7.612   4.846  48.297  1.00100.17           O  
ATOM    817  OE2 GLU H 109       7.241   4.529  46.126  1.00102.76           O1-
ATOM    818  C   GLU H 109      10.463   6.505  45.061  1.00 55.94           C  
ATOM    819  O   GLU H 109       9.729   6.012  44.206  1.00 61.28           O  
ATOM    820  N   VAL H 110      11.272   7.548  44.802  1.00 51.07           N  
ATOM    821  CA  VAL H 110      11.305   8.099  43.483  1.00 54.48           C  
ATOM    822  CB  VAL H 110      12.006   9.424  43.394  1.00 52.74           C  
ATOM    823  CG1 VAL H 110      12.073   9.847  41.916  1.00 49.56           C  
ATOM    824  CG2 VAL H 110      11.264  10.429  44.289  1.00 52.80           C  
ATOM    825  C   VAL H 110      12.042   7.130  42.618  1.00 52.02           C  
ATOM    826  O   VAL H 110      13.091   6.610  42.999  1.00 50.36           O  
ATOM    827  N   GLN H 111      11.493   6.851  41.420  1.00 41.67           N  
ATOM    828  CA  GLN H 111      12.116   5.895  40.556  1.00 48.28           C  
ATOM    829  CB  GLN H 111      11.416   4.534  40.665  1.00 47.91           C  
ATOM    830  CG  GLN H 111      11.526   3.971  42.085  1.00 70.98           C  
ATOM    831  CD  GLN H 111      10.409   2.965  42.302  1.00 88.51           C  
ATOM    832  OE1 GLN H 111       9.415   3.266  42.962  1.00 92.58           O  
ATOM    833  NE2 GLN H 111      10.571   1.740  41.736  1.00 96.12           N  
ATOM    834  C   GLN H 111      11.992   6.402  39.151  1.00 49.98           C  
ATOM    835  O   GLN H 111      10.908   6.786  38.712  1.00 50.73           O  
ATOM    836  N   LEU H 112      13.123   6.441  38.416  1.00 41.78           N  
ATOM    837  CA  LEU H 112      13.106   6.876  37.048  1.00 33.84           C  
ATOM    838  CB  LEU H 112      13.797   8.237  36.834  1.00 34.32           C  
ATOM    839  CG  LEU H 112      13.048   9.409  37.494  1.00 39.28           C  
ATOM    840  CD1 LEU H 112      13.765  10.747  37.263  1.00 28.99           C  
ATOM    841  CD2 LEU H 112      11.580   9.457  37.043  1.00 39.93           C  
ATOM    842  C   LEU H 112      13.852   5.853  36.249  1.00 34.52           C  
ATOM    843  O   LEU H 112      14.978   5.498  36.590  1.00 38.04           O  
ATOM    844  N   VAL H 113      13.232   5.334  35.169  1.00 28.06           N  
ATOM    845  CA  VAL H 113      13.917   4.350  34.380  1.00 33.90           C  
ATOM    846  CB  VAL H 113      13.315   2.980  34.495  1.00 40.63           C  
ATOM    847  CG1 VAL H 113      14.039   2.034  33.526  1.00 40.19           C  
ATOM    848  CG2 VAL H 113      13.379   2.541  35.966  1.00 39.99           C  
ATOM    849  C   VAL H 113      13.832   4.742  32.938  1.00 35.41           C  
ATOM    850  O   VAL H 113      12.747   4.822  32.364  1.00 35.96           O  
ATOM    851  N   GLU H 114      14.997   4.989  32.314  1.00 40.21           N  
ATOM    852  CA  GLU H 114      15.030   5.344  30.926  1.00 35.93           C  
ATOM    853  CB  GLU H 114      16.237   6.211  30.525  1.00 33.39           C  
ATOM    854  CG  GLU H 114      16.300   7.576  31.211  1.00 35.74           C  
ATOM    855  CD  GLU H 114      16.985   7.401  32.560  1.00 36.56           C  
ATOM    856  OE1 GLU H 114      17.211   6.232  32.969  1.00 38.04           O  
ATOM    857  OE2 GLU H 114      17.294   8.442  33.197  1.00 34.97           O1-
ATOM    858  C   GLU H 114      15.156   4.085  30.129  1.00 40.64           C  
ATOM    859  O   GLU H 114      15.604   3.060  30.641  1.00 40.37           O  
ATOM    860  N   SER H 115      14.738   4.134  28.848  1.00 30.54           N  
ATOM    861  CA  SER H 115      14.886   2.994  27.990  1.00 38.89           C  
ATOM    862  CB  SER H 115      13.802   1.923  28.194  1.00 41.26           C  
ATOM    863  OG  SER H 115      12.527   2.445  27.847  1.00 51.42           O  
ATOM    864  C   SER H 115      14.775   3.471  26.574  1.00 33.74           C  
ATOM    865  O   SER H 115      14.430   4.625  26.325  1.00 30.92           O  
ATOM    866  N   GLY H 116      15.063   2.573  25.606  1.00 28.81           N  
ATOM    867  CA  GLY H 116      14.929   2.916  24.218  1.00 25.97           C  
ATOM    868  C   GLY H 116      16.266   3.156  23.580  1.00 32.72           C  
ATOM    869  O   GLY H 116      16.337   3.371  22.369  1.00 33.64           O  
ATOM    870  N   GLY H 117      17.369   3.116  24.351  1.00 27.33           N  
ATOM    871  CA  GLY H 117      18.654   3.361  23.752  1.00 31.67           C  
ATOM    872  C   GLY H 117      19.046   2.170  22.928  1.00 35.20           C  
ATOM    873  O   GLY H 117      18.472   1.089  23.053  1.00 36.60           O  
ATOM    874  N   GLY H 118      20.061   2.347  22.054  1.00 37.29           N  
ATOM    875  CA  GLY H 118      20.491   1.267  21.214  1.00 27.79           C  
ATOM    876  C   GLY H 118      21.328   1.841  20.115  1.00 33.25           C  
ATOM    877  O   GLY H 118      21.740   2.999  20.167  1.00 35.64           O  
ATOM    878  N   LEU H 119      21.602   1.029  19.072  1.00 26.63           N  
ATOM    879  CA  LEU H 119      22.439   1.488  18.001  1.00 32.59           C  
ATOM    880  CB  LEU H 119      23.333   0.380  17.412  1.00 34.89           C  
ATOM    881  CG  LEU H 119      24.255   0.863  16.278  1.00 31.57           C  
ATOM    882  CD1 LEU H 119      25.264   1.904  16.787  1.00 25.54           C  
ATOM    883  CD2 LEU H 119      24.932  -0.318  15.565  1.00 30.04           C  
ATOM    884  C   LEU H 119      21.567   2.011  16.906  1.00 30.69           C  
ATOM    885  O   LEU H 119      20.575   1.389  16.530  1.00 32.27           O  
ATOM    886  N   VAL H 120      21.908   3.207  16.382  1.00 28.97           N  
ATOM    887  CA  VAL H 120      21.158   3.785  15.304  1.00 25.75           C  
ATOM    888  CB  VAL H 120      20.224   4.874  15.758  1.00 33.83           C  
ATOM    889  CG1 VAL H 120      21.034   5.962  16.484  1.00 42.87           C  
ATOM    890  CG2 VAL H 120      19.441   5.384  14.538  1.00 36.09           C  
ATOM    891  C   VAL H 120      22.137   4.357  14.319  1.00 29.18           C  
ATOM    892  O   VAL H 120      23.221   4.804  14.691  1.00 27.61           O  
ATOM    893  N   LYS H 121      21.776   4.332  13.019  1.00 24.01           N  
ATOM    894  CA  LYS H 121      22.611   4.833  11.963  1.00 34.21           C  
ATOM    895  CB  LYS H 121      22.183   4.359  10.564  1.00 35.91           C  
ATOM    896  CG  LYS H 121      22.268   2.848  10.350  1.00 48.76           C  
ATOM    897  CD  LYS H 121      23.681   2.282  10.483  1.00 51.59           C  
ATOM    898  CE  LYS H 121      23.756   0.782  10.201  1.00 57.77           C  
ATOM    899  NZ  LYS H 121      23.432   0.526   8.779  1.00 57.88           N1+
ATOM    900  C   LYS H 121      22.487   6.319  11.944  1.00 33.89           C  
ATOM    901  O   LYS H 121      21.492   6.881  12.397  1.00 29.04           O  
ATOM    902  N   PRO H 122      23.481   6.978  11.422  1.00 30.36           N  
ATOM    903  CA  PRO H 122      23.432   8.403  11.320  1.00 27.77           C  
ATOM    904  CD  PRO H 122      24.834   6.460  11.331  1.00 36.78           C  
ATOM    905  CB  PRO H 122      24.836   8.848  10.895  1.00 32.40           C  
ATOM    906  CG  PRO H 122      25.565   7.541  10.518  1.00 38.25           C  
ATOM    907  C   PRO H 122      22.325   8.762  10.383  1.00 28.00           C  
ATOM    908  O   PRO H 122      22.180   8.109   9.351  1.00 28.43           O  
ATOM    909  N   GLY H 123      21.535   9.797  10.730  1.00 26.32           N  
ATOM    910  CA  GLY H 123      20.432  10.204   9.911  1.00 29.44           C  
ATOM    911  C   GLY H 123      19.193   9.502  10.388  1.00 30.11           C  
ATOM    912  O   GLY H 123      18.096   9.775   9.902  1.00 29.60           O  
ATOM    913  N   GLY H 124      19.326   8.591  11.374  1.00 27.40           N  
ATOM    914  CA  GLY H 124      18.194   7.831  11.833  1.00 23.79           C  
ATOM    915  C   GLY H 124      17.452   8.585  12.896  1.00 32.31           C  
ATOM    916  O   GLY H 124      17.786   9.721  13.229  1.00 29.27           O  
ATOM    917  N   SER H 125      16.406   7.936  13.457  1.00 30.93           N  
ATOM    918  CA  SER H 125      15.583   8.533  14.472  1.00 30.89           C  
ATOM    919  CB  SER H 125      14.155   8.844  13.995  1.00 31.83           C  
ATOM    920  OG  SER H 125      14.188   9.773  12.923  1.00 45.15           O  
ATOM    921  C   SER H 125      15.460   7.556  15.602  1.00 33.89           C  
ATOM    922  O   SER H 125      15.638   6.352  15.418  1.00 31.44           O  
ATOM    923  N   LEU H 126      15.171   8.060  16.820  1.00 30.90           N  
ATOM    924  CA  LEU H 126      15.072   7.180  17.949  1.00 33.14           C  
ATOM    925  CB  LEU H 126      16.467   6.923  18.557  1.00 28.18           C  
ATOM    926  CG  LEU H 126      16.534   5.932  19.732  1.00 36.70           C  
ATOM    927  CD1 LEU H 126      16.168   4.510  19.282  1.00 31.48           C  
ATOM    928  CD2 LEU H 126      17.905   5.996  20.422  1.00 38.18           C  
ATOM    929  C   LEU H 126      14.225   7.855  18.989  1.00 33.56           C  
ATOM    930  O   LEU H 126      14.299   9.071  19.159  1.00 39.08           O  
ATOM    931  N   ARG H 127      13.366   7.096  19.706  1.00 28.74           N  
ATOM    932  CA  ARG H 127      12.643   7.747  20.763  1.00 36.56           C  
ATOM    933  CB  ARG H 127      11.107   7.680  20.699  1.00 35.23           C  
ATOM    934  CG  ARG H 127      10.518   6.284  20.881  1.00 42.43           C  
ATOM    935  CD  ARG H 127       8.994   6.294  21.012  1.00 43.34           C  
ATOM    936  NE  ARG H 127       8.459   6.993  19.809  1.00 57.53           N  
ATOM    937  CZ  ARG H 127       7.277   6.595  19.253  1.00 55.78           C  
ATOM    938  NH1 ARG H 127       6.585   5.551  19.792  1.00 60.91           N1+
ATOM    939  NH2 ARG H 127       6.788   7.243  18.156  1.00 49.56           N  
ATOM    940  C   ARG H 127      13.040   7.085  22.043  1.00 31.56           C  
ATOM    941  O   ARG H 127      13.084   5.859  22.143  1.00 34.13           O  
ATOM    942  N   LEU H 128      13.360   7.907  23.057  1.00 30.53           N  
ATOM    943  CA  LEU H 128      13.739   7.402  24.343  1.00 30.16           C  
ATOM    944  CB  LEU H 128      14.905   8.182  24.977  1.00 23.78           C  
ATOM    945  CG  LEU H 128      16.212   8.101  24.170  1.00 29.14           C  
ATOM    946  CD1 LEU H 128      17.339   8.896  24.848  1.00 29.21           C  
ATOM    947  CD2 LEU H 128      16.602   6.641  23.882  1.00 23.96           C  
ATOM    948  C   LEU H 128      12.558   7.566  25.248  1.00 29.87           C  
ATOM    949  O   LEU H 128      11.707   8.422  25.015  1.00 32.75           O  
ATOM    950  N   SER H 129      12.469   6.729  26.302  1.00 29.96           N  
ATOM    951  CA  SER H 129      11.362   6.830  27.210  1.00 33.51           C  
ATOM    952  CB  SER H 129      10.384   5.643  27.138  1.00 38.41           C  
ATOM    953  OG  SER H 129       9.743   5.608  25.872  1.00 49.07           O  
ATOM    954  C   SER H 129      11.884   6.864  28.614  1.00 39.41           C  
ATOM    955  O   SER H 129      12.983   6.394  28.898  1.00 36.11           O  
ATOM    956  N   CYS H 130      11.099   7.472  29.528  1.00 35.15           N  
ATOM    957  CA  CYS H 130      11.475   7.525  30.912  1.00 31.50           C  
ATOM    958  CB  CYS H 130      12.163   8.862  31.292  1.00 39.42           C  
ATOM    959  SG  CYS H 130      12.531   9.039  33.068  1.00 50.34           S  
ATOM    960  C   CYS H 130      10.224   7.371  31.727  1.00 37.02           C  
ATOM    961  O   CYS H 130       9.345   8.231  31.700  1.00 33.16           O  
ATOM    962  N   SER H 131      10.102   6.241  32.457  1.00 31.05           N  
ATOM    963  CA  SER H 131       8.961   6.020  33.302  1.00 42.43           C  
ATOM    964  CB  SER H 131       8.670   4.533  33.566  1.00 42.23           C  
ATOM    965  OG  SER H 131       9.734   3.953  34.306  1.00 55.23           O  
ATOM    966  C   SER H 131       9.268   6.657  34.620  1.00 38.80           C  
ATOM    967  O   SER H 131      10.423   6.699  35.042  1.00 40.30           O  
ATOM    968  N   ALA H 132       8.233   7.167  35.318  1.00 40.75           N  
ATOM    969  CA  ALA H 132       8.486   7.822  36.568  1.00 37.19           C  
ATOM    970  CB  ALA H 132       8.457   9.357  36.463  1.00 34.86           C  
ATOM    971  C   ALA H 132       7.427   7.439  37.548  1.00 38.23           C  
ATOM    972  O   ALA H 132       6.266   7.248  37.184  1.00 44.55           O  
ATOM    973  N   SER H 133       7.819   7.309  38.833  1.00 41.63           N  
ATOM    974  CA  SER H 133       6.873   6.986  39.860  1.00 46.00           C  
ATOM    975  CB  SER H 133       6.634   5.475  40.023  1.00 48.89           C  
ATOM    976  OG  SER H 133       7.831   4.835  40.440  1.00 52.26           O  
ATOM    977  C   SER H 133       7.425   7.491  41.158  1.00 43.14           C  
ATOM    978  O   SER H 133       8.599   7.847  41.247  1.00 42.91           O  
ATOM    979  N   GLY H 134       6.572   7.554  42.203  1.00 52.59           N  
ATOM    980  CA  GLY H 134       7.028   7.951  43.504  1.00 44.77           C  
ATOM    981  C   GLY H 134       6.877   9.428  43.707  1.00 49.28           C  
ATOM    982  O   GLY H 134       7.272   9.937  44.755  1.00 49.50           O  
ATOM    983  N   PHE H 135       6.333  10.170  42.720  1.00 44.45           N  
ATOM    984  CA  PHE H 135       6.142  11.579  42.939  1.00 38.03           C  
ATOM    985  CB  PHE H 135       7.419  12.427  42.774  1.00 40.60           C  
ATOM    986  CG  PHE H 135       7.930  12.328  41.379  1.00 45.46           C  
ATOM    987  CD1 PHE H 135       8.643  11.225  40.968  1.00 46.81           C  
ATOM    988  CD2 PHE H 135       7.716  13.353  40.489  1.00 33.76           C  
ATOM    989  CE1 PHE H 135       9.118  11.141  39.679  1.00 43.44           C  
ATOM    990  CE2 PHE H 135       8.189  13.274  39.200  1.00 36.73           C  
ATOM    991  CZ  PHE H 135       8.891  12.166  38.792  1.00 39.08           C  
ATOM    992  C   PHE H 135       5.069  12.086  42.020  1.00 40.70           C  
ATOM    993  O   PHE H 135       4.585  11.363  41.151  1.00 45.35           O  
ATOM    994  N   ASP H 136       4.650  13.357  42.216  1.00 44.97           N  
ATOM    995  CA  ASP H 136       3.591  13.934  41.431  1.00 51.33           C  
ATOM    996  CB  ASP H 136       2.972  15.185  42.083  1.00 60.68           C  
ATOM    997  CG  ASP H 136       1.705  15.563  41.329  1.00 64.79           C  
ATOM    998  OD1 ASP H 136       1.439  14.949  40.263  1.00 67.48           O  
ATOM    999  OD2 ASP H 136       0.983  16.476  41.812  1.00 63.34           O1-
ATOM   1000  C   ASP H 136       4.163  14.334  40.110  1.00 47.52           C  
ATOM   1001  O   ASP H 136       4.640  15.454  39.928  1.00 40.11           O  
ATOM   1002  N   PHE H 137       4.085  13.407  39.141  1.00 41.98           N  
ATOM   1003  CA  PHE H 137       4.641  13.554  37.827  1.00 40.66           C  
ATOM   1004  CB  PHE H 137       4.465  12.269  36.993  1.00 39.68           C  
ATOM   1005  CG  PHE H 137       5.074  12.448  35.644  1.00 39.30           C  
ATOM   1006  CD1 PHE H 137       6.428  12.281  35.463  1.00 39.98           C  
ATOM   1007  CD2 PHE H 137       4.293  12.763  34.557  1.00 34.73           C  
ATOM   1008  CE1 PHE H 137       6.994  12.439  34.218  1.00 39.14           C  
ATOM   1009  CE2 PHE H 137       4.853  12.923  33.310  1.00 34.03           C  
ATOM   1010  CZ  PHE H 137       6.208  12.762  33.138  1.00 29.66           C  
ATOM   1011  C   PHE H 137       3.978  14.679  37.088  1.00 44.36           C  
ATOM   1012  O   PHE H 137       4.653  15.492  36.460  1.00 41.97           O  
ATOM   1013  N   ASP H 138       2.641  14.794  37.185  1.00 44.95           N  
ATOM   1014  CA  ASP H 138       1.909  15.720  36.363  1.00 43.63           C  
ATOM   1015  CB  ASP H 138       0.411  15.755  36.716  1.00 44.07           C  
ATOM   1016  CG  ASP H 138      -0.211  14.417  36.335  1.00 54.50           C  
ATOM   1017  OD1 ASP H 138       0.494  13.599  35.684  1.00 51.82           O  
ATOM   1018  OD2 ASP H 138      -1.401  14.195  36.687  1.00 65.18           O1-
ATOM   1019  C   ASP H 138       2.437  17.115  36.537  1.00 43.36           C  
ATOM   1020  O   ASP H 138       2.594  17.850  35.564  1.00 43.53           O  
ATOM   1021  N   ASN H 139       2.681  17.528  37.790  1.00 42.98           N  
ATOM   1022  CA  ASN H 139       3.160  18.838  38.136  1.00 46.96           C  
ATOM   1023  CB  ASN H 139       2.815  19.223  39.581  1.00 51.86           C  
ATOM   1024  CG  ASN H 139       1.316  19.484  39.596  1.00 53.18           C  
ATOM   1025  OD1 ASN H 139       0.815  20.333  38.859  1.00 52.68           O  
ATOM   1026  ND2 ASN H 139       0.569  18.723  40.440  1.00 48.86           N  
ATOM   1027  C   ASN H 139       4.640  19.004  37.935  1.00 49.51           C  
ATOM   1028  O   ASN H 139       5.140  20.125  37.976  1.00 49.43           O  
ATOM   1029  N   ALA H 140       5.405  17.905  37.799  1.00 44.03           N  
ATOM   1030  CA  ALA H 140       6.842  18.022  37.791  1.00 38.69           C  
ATOM   1031  CB  ALA H 140       7.547  16.725  38.218  1.00 35.56           C  
ATOM   1032  C   ALA H 140       7.424  18.419  36.465  1.00 38.35           C  
ATOM   1033  O   ALA H 140       6.947  18.031  35.401  1.00 37.97           O  
ATOM   1034  N   TRP H 141       8.503  19.234  36.523  1.00 36.07           N  
ATOM   1035  CA  TRP H 141       9.264  19.585  35.357  1.00 39.17           C  
ATOM   1036  CB  TRP H 141      10.079  20.885  35.499  1.00 28.40           C  
ATOM   1037  CG  TRP H 141       9.236  22.139  35.526  1.00 40.26           C  
ATOM   1038  CD2 TRP H 141       9.761  23.463  35.343  1.00 33.61           C  
ATOM   1039  CD1 TRP H 141       7.890  22.279  35.693  1.00 32.26           C  
ATOM   1040  NE1 TRP H 141       7.542  23.607  35.622  1.00 38.37           N  
ATOM   1041  CE2 TRP H 141       8.684  24.346  35.407  1.00 37.24           C  
ATOM   1042  CE3 TRP H 141      11.036  23.904  35.133  1.00 30.00           C  
ATOM   1043  CZ2 TRP H 141       8.867  25.691  35.260  1.00 33.89           C  
ATOM   1044  CZ3 TRP H 141      11.219  25.263  34.991  1.00 35.27           C  
ATOM   1045  CH2 TRP H 141      10.154  26.138  35.053  1.00 36.91           C  
ATOM   1046  C   TRP H 141      10.218  18.444  35.154  1.00 40.84           C  
ATOM   1047  O   TRP H 141      10.658  17.827  36.123  1.00 38.47           O  
ATOM   1048  N   MET H 142      10.546  18.108  33.886  1.00 39.63           N  
ATOM   1049  CA  MET H 142      11.408  16.980  33.652  1.00 34.14           C  
ATOM   1050  CB  MET H 142      10.665  15.767  33.066  1.00 26.94           C  
ATOM   1051  CG  MET H 142       9.583  15.207  33.995  1.00 28.41           C  
ATOM   1052  SD  MET H 142      10.198  14.534  35.568  1.00 35.52           S  
ATOM   1053  CE  MET H 142      11.002  13.074  34.846  1.00 28.06           C  
ATOM   1054  C   MET H 142      12.466  17.375  32.666  1.00 35.04           C  
ATOM   1055  O   MET H 142      12.199  18.092  31.701  1.00 35.94           O  
ATOM   1056  N   THR H 143      13.708  16.885  32.876  1.00 30.92           N  
ATOM   1057  CA  THR H 143      14.793  17.286  32.025  1.00 27.18           C  
ATOM   1058  CB  THR H 143      15.814  18.116  32.745  1.00 30.17           C  
ATOM   1059  OG1 THR H 143      15.204  19.272  33.296  1.00 33.02           O  
ATOM   1060  CG2 THR H 143      16.915  18.525  31.751  1.00 28.28           C  
ATOM   1061  C   THR H 143      15.523  16.088  31.503  1.00 34.58           C  
ATOM   1062  O   THR H 143      15.588  15.041  32.147  1.00 31.53           O  
ATOM   1063  N   TRP H 144      16.094  16.227  30.287  1.00 28.34           N  
ATOM   1064  CA  TRP H 144      16.909  15.196  29.710  1.00 23.94           C  
ATOM   1065  CB  TRP H 144      16.555  14.860  28.252  1.00 30.53           C  
ATOM   1066  CG  TRP H 144      15.248  14.127  28.087  1.00 29.91           C  
ATOM   1067  CD2 TRP H 144      15.116  12.701  28.204  1.00 25.45           C  
ATOM   1068  CD1 TRP H 144      14.001  14.611  27.819  1.00 30.86           C  
ATOM   1069  NE1 TRP H 144      13.100  13.574  27.755  1.00 28.87           N  
ATOM   1070  CE2 TRP H 144      13.774  12.393  27.991  1.00 27.09           C  
ATOM   1071  CE3 TRP H 144      16.041  11.731  28.465  1.00 31.51           C  
ATOM   1072  CZ2 TRP H 144      13.331  11.102  28.037  1.00 27.90           C  
ATOM   1073  CZ3 TRP H 144      15.591  10.429  28.513  1.00 29.83           C  
ATOM   1074  CH2 TRP H 144      14.263  10.121  28.302  1.00 30.22           C  
ATOM   1075  C   TRP H 144      18.316  15.715  29.718  1.00 28.25           C  
ATOM   1076  O   TRP H 144      18.561  16.872  29.377  1.00 24.91           O  
ATOM   1077  N   VAL H 145      19.277  14.867  30.141  1.00 25.88           N  
ATOM   1078  CA  VAL H 145      20.665  15.244  30.185  1.00 25.21           C  
ATOM   1079  CB  VAL H 145      21.193  15.399  31.583  1.00 35.05           C  
ATOM   1080  CG1 VAL H 145      22.698  15.705  31.516  1.00 29.04           C  
ATOM   1081  CG2 VAL H 145      20.371  16.489  32.292  1.00 36.33           C  
ATOM   1082  C   VAL H 145      21.429  14.129  29.538  1.00 32.26           C  
ATOM   1083  O   VAL H 145      20.993  12.979  29.574  1.00 30.52           O  
ATOM   1084  N   ARG H 146      22.584  14.432  28.906  1.00 24.76           N  
ATOM   1085  CA  ARG H 146      23.304  13.360  28.273  1.00 28.62           C  
ATOM   1086  CB  ARG H 146      23.131  13.309  26.746  1.00 21.95           C  
ATOM   1087  CG  ARG H 146      23.631  14.541  25.990  1.00 27.14           C  
ATOM   1088  CD  ARG H 146      23.164  14.531  24.534  1.00 28.56           C  
ATOM   1089  NE  ARG H 146      23.864  15.610  23.786  1.00 29.51           N  
ATOM   1090  CZ  ARG H 146      23.353  16.001  22.582  1.00 31.96           C  
ATOM   1091  NH1 ARG H 146      22.155  15.502  22.165  1.00 27.78           N1+
ATOM   1092  NH2 ARG H 146      24.030  16.873  21.783  1.00 19.76           N  
ATOM   1093  C   ARG H 146      24.765  13.479  28.565  1.00 27.90           C  
ATOM   1094  O   ARG H 146      25.277  14.559  28.860  1.00 31.12           O  
ATOM   1095  N   GLN H 147      25.464  12.326  28.523  1.00 30.84           N  
ATOM   1096  CA  GLN H 147      26.878  12.302  28.752  1.00 31.55           C  
ATOM   1097  CB  GLN H 147      27.246  11.543  30.042  1.00 35.42           C  
ATOM   1098  CG  GLN H 147      28.736  11.546  30.387  1.00 39.62           C  
ATOM   1099  CD  GLN H 147      28.913  10.764  31.686  1.00 43.97           C  
ATOM   1100  OE1 GLN H 147      27.993  10.103  32.164  1.00 45.27           O  
ATOM   1101  NE2 GLN H 147      30.132  10.846  32.280  1.00 37.59           N  
ATOM   1102  C   GLN H 147      27.510  11.600  27.586  1.00 27.81           C  
ATOM   1103  O   GLN H 147      27.361  10.392  27.415  1.00 26.13           O  
ATOM   1104  N   PRO H 148      28.228  12.334  26.779  1.00 30.98           N  
ATOM   1105  CA  PRO H 148      28.884  11.734  25.646  1.00 27.02           C  
ATOM   1106  CD  PRO H 148      27.848  13.713  26.515  1.00 35.71           C  
ATOM   1107  CB  PRO H 148      29.289  12.894  24.739  1.00 30.40           C  
ATOM   1108  CG  PRO H 148      28.247  13.982  25.055  1.00 33.81           C  
ATOM   1109  C   PRO H 148      30.033  10.921  26.146  1.00 32.78           C  
ATOM   1110  O   PRO H 148      30.440  11.127  27.288  1.00 35.15           O  
ATOM   1111  N   PRO H 149      30.556  10.014  25.369  1.00 42.60           N  
ATOM   1112  CA  PRO H 149      31.635   9.222  25.877  1.00 42.02           C  
ATOM   1113  CD  PRO H 149      29.751   9.283  24.405  1.00 37.32           C  
ATOM   1114  CB  PRO H 149      31.826   8.093  24.867  1.00 41.35           C  
ATOM   1115  CG  PRO H 149      30.411   7.897  24.285  1.00 48.57           C  
ATOM   1116  C   PRO H 149      32.846  10.052  26.143  1.00 40.27           C  
ATOM   1117  O   PRO H 149      33.218  10.857  25.293  1.00 44.41           O  
ATOM   1118  N   GLY H 150      33.465   9.873  27.326  1.00 40.64           N  
ATOM   1119  CA  GLY H 150      34.676  10.563  27.659  1.00 47.75           C  
ATOM   1120  C   GLY H 150      34.388  12.008  27.926  1.00 54.50           C  
ATOM   1121  O   GLY H 150      35.305  12.828  27.933  1.00 45.65           O  
ATOM   1122  N   LYS H 151      33.111  12.370  28.164  1.00 47.36           N  
ATOM   1123  CA  LYS H 151      32.816  13.760  28.375  1.00 38.00           C  
ATOM   1124  CB  LYS H 151      32.061  14.403  27.200  1.00 43.85           C  
ATOM   1125  CG  LYS H 151      32.906  14.455  25.923  1.00 57.22           C  
ATOM   1126  CD  LYS H 151      32.111  14.738  24.649  1.00 61.70           C  
ATOM   1127  CE  LYS H 151      32.961  14.699  23.377  1.00 70.77           C  
ATOM   1128  NZ  LYS H 151      32.083  14.725  22.186  1.00 76.54           N1+
ATOM   1129  C   LYS H 151      31.977  13.901  29.606  1.00 33.18           C  
ATOM   1130  O   LYS H 151      31.667  12.921  30.281  1.00 33.09           O  
ATOM   1131  N   GLY H 152      31.622  15.159  29.946  1.00 34.12           N  
ATOM   1132  CA  GLY H 152      30.850  15.440  31.126  1.00 33.14           C  
ATOM   1133  C   GLY H 152      29.394  15.526  30.773  1.00 34.42           C  
ATOM   1134  O   GLY H 152      28.981  15.195  29.665  1.00 33.95           O  
ATOM   1135  N   LEU H 153      28.581  15.998  31.741  1.00 30.54           N  
ATOM   1136  CA  LEU H 153      27.153  16.092  31.593  1.00 32.35           C  
ATOM   1137  CB  LEU H 153      26.433  16.318  32.932  1.00 29.63           C  
ATOM   1138  CG  LEU H 153      26.659  15.185  33.952  1.00 37.26           C  
ATOM   1139  CD1 LEU H 153      25.913  15.466  35.264  1.00 33.59           C  
ATOM   1140  CD2 LEU H 153      26.307  13.812  33.357  1.00 33.29           C  
ATOM   1141  C   LEU H 153      26.813  17.250  30.701  1.00 34.44           C  
ATOM   1142  O   LEU H 153      27.489  18.279  30.712  1.00 32.77           O  
ATOM   1143  N   GLU H 154      25.741  17.090  29.888  1.00 30.07           N  
ATOM   1144  CA  GLU H 154      25.296  18.134  29.001  1.00 29.10           C  
ATOM   1145  CB  GLU H 154      25.631  17.868  27.526  1.00 28.62           C  
ATOM   1146  CG  GLU H 154      25.226  19.018  26.602  1.00 40.58           C  
ATOM   1147  CD  GLU H 154      25.597  18.638  25.177  1.00 48.67           C  
ATOM   1148  OE1 GLU H 154      25.906  17.438  24.952  1.00 49.89           O  
ATOM   1149  OE2 GLU H 154      25.577  19.540  24.296  1.00 53.30           O1-
ATOM   1150  C   GLU H 154      23.797  18.220  29.087  1.00 29.29           C  
ATOM   1151  O   GLU H 154      23.100  17.211  28.998  1.00 30.17           O  
ATOM   1152  N   TRP H 155      23.262  19.449  29.250  1.00 33.35           N  
ATOM   1153  CA  TRP H 155      21.840  19.666  29.357  1.00 28.62           C  
ATOM   1154  CB  TRP H 155      21.549  21.059  29.948  1.00 35.14           C  
ATOM   1155  CG  TRP H 155      20.104  21.460  30.108  1.00 28.60           C  
ATOM   1156  CD2 TRP H 155      19.390  22.265  29.158  1.00 26.36           C  
ATOM   1157  CD1 TRP H 155      19.239  21.210  31.132  1.00 22.57           C  
ATOM   1158  NE1 TRP H 155      18.029  21.816  30.882  1.00 28.18           N  
ATOM   1159  CE2 TRP H 155      18.108  22.469  29.669  1.00 24.00           C  
ATOM   1160  CE3 TRP H 155      19.774  22.799  27.962  1.00 27.53           C  
ATOM   1161  CZ2 TRP H 155      17.187  23.212  28.987  1.00 21.68           C  
ATOM   1162  CZ3 TRP H 155      18.840  23.541  27.272  1.00 20.70           C  
ATOM   1163  CH2 TRP H 155      17.572  23.744  27.776  1.00 25.18           C  
ATOM   1164  C   TRP H 155      21.238  19.592  27.979  1.00 33.38           C  
ATOM   1165  O   TRP H 155      21.665  20.311  27.078  1.00 30.33           O  
ATOM   1166  N   VAL H 156      20.305  18.637  27.755  1.00 25.78           N  
ATOM   1167  CA  VAL H 156      19.606  18.474  26.502  1.00 29.53           C  
ATOM   1168  CB  VAL H 156      19.112  17.070  26.306  1.00 29.36           C  
ATOM   1169  CG1 VAL H 156      18.337  16.993  24.979  1.00 29.19           C  
ATOM   1170  CG2 VAL H 156      20.325  16.125  26.376  1.00 25.82           C  
ATOM   1171  C   VAL H 156      18.423  19.394  26.332  1.00 28.42           C  
ATOM   1172  O   VAL H 156      18.305  20.087  25.322  1.00 28.45           O  
ATOM   1173  N   GLY H 157      17.508  19.425  27.329  1.00 23.51           N  
ATOM   1174  CA  GLY H 157      16.307  20.211  27.217  1.00 22.79           C  
ATOM   1175  C   GLY H 157      15.421  19.879  28.380  1.00 31.63           C  
ATOM   1176  O   GLY H 157      15.658  18.900  29.087  1.00 28.97           O  
ATOM   1177  N   ARG H 158      14.365  20.693  28.606  1.00 33.27           N  
ATOM   1178  CA  ARG H 158      13.482  20.454  29.716  1.00 27.46           C  
ATOM   1179  CB  ARG H 158      13.865  21.274  30.963  1.00 29.26           C  
ATOM   1180  CG  ARG H 158      12.944  21.071  32.166  1.00 32.69           C  
ATOM   1181  CD  ARG H 158      12.272  22.364  32.644  1.00 45.28           C  
ATOM   1182  NE  ARG H 158      11.757  23.069  31.439  1.00 56.19           N  
ATOM   1183  CZ  ARG H 158      12.451  24.118  30.907  1.00 40.89           C  
ATOM   1184  NH1 ARG H 158      13.585  24.574  31.515  1.00 41.30           N1+
ATOM   1185  NH2 ARG H 158      11.995  24.718  29.769  1.00 40.73           N  
ATOM   1186  C   ARG H 158      12.082  20.827  29.316  1.00 34.64           C  
ATOM   1187  O   ARG H 158      11.873  21.739  28.516  1.00 33.71           O  
ATOM   1188  N   ILE H 159      11.083  20.102  29.873  1.00 29.57           N  
ATOM   1189  CA  ILE H 159       9.689  20.356  29.621  1.00 26.63           C  
ATOM   1190  CB  ILE H 159       8.933  19.152  29.130  1.00 25.83           C  
ATOM   1191  CG1 ILE H 159       7.511  19.550  28.701  1.00 31.55           C  
ATOM   1192  CG2 ILE H 159       8.983  18.066  30.219  1.00 27.19           C  
ATOM   1193  CD1 ILE H 159       6.771  18.459  27.926  1.00 32.05           C  
ATOM   1194  C   ILE H 159       9.064  20.794  30.916  1.00 34.17           C  
ATOM   1195  O   ILE H 159       9.323  20.214  31.969  1.00 30.94           O  
ATOM   1196  N   THR H 160       8.217  21.848  30.854  1.00 34.45           N  
ATOM   1197  CA  THR H 160       7.629  22.450  32.021  1.00 35.66           C  
ATOM   1198  CB  THR H 160       7.438  23.928  31.868  1.00 32.42           C  
ATOM   1199  OG1 THR H 160       6.580  24.199  30.771  1.00 32.75           O  
ATOM   1200  CG2 THR H 160       8.815  24.575  31.636  1.00 28.67           C  
ATOM   1201  C   THR H 160       6.298  21.833  32.351  1.00 40.09           C  
ATOM   1202  O   THR H 160       5.940  20.772  31.843  1.00 34.92           O  
ATOM   1203  N   GLY H 161       5.555  22.484  33.281  1.00 41.07           N  
ATOM   1204  CA  GLY H 161       4.299  21.976  33.775  1.00 36.47           C  
ATOM   1205  C   GLY H 161       3.131  22.686  33.157  1.00 38.24           C  
ATOM   1206  O   GLY H 161       3.267  23.533  32.278  1.00 38.05           O  
ATOM   1207  N   PRO H 162       1.969  22.344  33.663  1.00 36.95           N  
ATOM   1208  CA  PRO H 162       0.704  22.845  33.189  1.00 47.59           C  
ATOM   1209  CD  PRO H 162       1.858  21.722  34.972  1.00 40.71           C  
ATOM   1210  CB  PRO H 162      -0.349  22.210  34.094  1.00 46.98           C  
ATOM   1211  CG  PRO H 162       0.409  21.988  35.417  1.00 47.19           C  
ATOM   1212  C   PRO H 162       0.597  24.338  33.193  1.00 47.07           C  
ATOM   1213  O   PRO H 162       0.010  24.884  32.262  1.00 43.77           O  
ATOM   1214  N   GLY H 163       1.143  25.025  34.214  1.00 47.24           N  
ATOM   1215  CA  GLY H 163       0.996  26.451  34.277  1.00 46.53           C  
ATOM   1216  C   GLY H 163       1.673  27.057  33.090  1.00 50.76           C  
ATOM   1217  O   GLY H 163       1.179  28.013  32.494  1.00 42.96           O  
ATOM   1218  N   GLU H 164       2.849  26.505  32.751  1.00 39.40           N  
ATOM   1219  CA  GLU H 164       3.701  26.934  31.681  1.00 37.52           C  
ATOM   1220  CB  GLU H 164       5.117  26.347  31.770  1.00 40.12           C  
ATOM   1221  CG  GLU H 164       5.956  26.992  32.873  1.00 34.63           C  
ATOM   1222  CD  GLU H 164       5.374  26.591  34.220  1.00 42.00           C  
ATOM   1223  OE1 GLU H 164       5.083  25.380  34.408  1.00 40.67           O  
ATOM   1224  OE2 GLU H 164       5.212  27.497  35.081  1.00 40.60           O1-
ATOM   1225  C   GLU H 164       3.122  26.593  30.343  1.00 41.08           C  
ATOM   1226  O   GLU H 164       3.549  27.146  29.333  1.00 43.67           O  
ATOM   1227  N   GLY H 165       2.187  25.629  30.270  1.00 38.43           N  
ATOM   1228  CA  GLY H 165       1.664  25.300  28.975  1.00 36.17           C  
ATOM   1229  C   GLY H 165       2.537  24.239  28.384  1.00 38.45           C  
ATOM   1230  O   GLY H 165       2.602  24.071  27.167  1.00 40.37           O  
ATOM   1231  N   TRP H 166       3.247  23.499  29.252  1.00 38.57           N  
ATOM   1232  CA  TRP H 166       4.060  22.396  28.826  1.00 36.35           C  
ATOM   1233  CB  TRP H 166       3.258  21.347  28.040  1.00 31.68           C  
ATOM   1234  CG  TRP H 166       1.967  20.908  28.689  1.00 38.22           C  
ATOM   1235  CD2 TRP H 166       1.840  20.219  29.943  1.00 36.54           C  
ATOM   1236  CD1 TRP H 166       0.698  21.124  28.239  1.00 45.02           C  
ATOM   1237  NE1 TRP H 166      -0.212  20.603  29.125  1.00 43.32           N  
ATOM   1238  CE2 TRP H 166       0.476  20.046  30.181  1.00 41.89           C  
ATOM   1239  CE3 TRP H 166       2.780  19.773  30.827  1.00 33.75           C  
ATOM   1240  CZ2 TRP H 166       0.028  19.424  31.311  1.00 40.49           C  
ATOM   1241  CZ3 TRP H 166       2.323  19.140  31.963  1.00 41.54           C  
ATOM   1242  CH2 TRP H 166       0.974  18.968  32.201  1.00 43.06           C  
ATOM   1243  C   TRP H 166       5.091  22.917  27.870  1.00 39.04           C  
ATOM   1244  O   TRP H 166       5.448  22.233  26.911  1.00 39.58           O  
ATOM   1245  N   SER H 167       5.610  24.140  28.104  1.00 38.48           N  
ATOM   1246  CA  SER H 167       6.582  24.685  27.195  1.00 38.22           C  
ATOM   1247  CB  SER H 167       6.923  26.165  27.446  1.00 35.12           C  
ATOM   1248  OG  SER H 167       7.701  26.303  28.628  1.00 55.60           O  
ATOM   1249  C   SER H 167       7.856  23.905  27.322  1.00 33.73           C  
ATOM   1250  O   SER H 167       8.111  23.261  28.338  1.00 33.85           O  
ATOM   1251  N   VAL H 168       8.688  23.923  26.258  1.00 35.18           N  
ATOM   1252  CA  VAL H 168       9.921  23.188  26.296  1.00 34.04           C  
ATOM   1253  CB  VAL H 168       9.917  21.977  25.408  1.00 31.59           C  
ATOM   1254  CG1 VAL H 168      11.295  21.301  25.487  1.00 27.07           C  
ATOM   1255  CG2 VAL H 168       8.751  21.065  25.826  1.00 28.60           C  
ATOM   1256  C   VAL H 168      11.027  24.077  25.813  1.00 34.73           C  
ATOM   1257  O   VAL H 168      10.832  24.918  24.935  1.00 30.35           O  
ATOM   1258  N   ASP H 169      12.226  23.918  26.411  1.00 30.01           N  
ATOM   1259  CA  ASP H 169      13.399  24.649  26.012  1.00 32.52           C  
ATOM   1260  CB  ASP H 169      13.990  25.520  27.134  1.00 33.24           C  
ATOM   1261  CG  ASP H 169      13.056  26.704  27.359  1.00 37.27           C  
ATOM   1262  OD1 ASP H 169      12.669  27.354  26.351  1.00 33.70           O  
ATOM   1263  OD2 ASP H 169      12.707  26.967  28.540  1.00 33.89           O1-
ATOM   1264  C   ASP H 169      14.428  23.629  25.621  1.00 33.90           C  
ATOM   1265  O   ASP H 169      14.500  22.557  26.222  1.00 26.15           O  
ATOM   1266  N   TYR H 170      15.250  23.937  24.591  1.00 27.29           N  
ATOM   1267  CA  TYR H 170      16.200  22.975  24.097  1.00 31.54           C  
ATOM   1268  CB  TYR H 170      15.877  22.467  22.680  1.00 26.32           C  
ATOM   1269  CG  TYR H 170      14.579  21.734  22.686  1.00 32.91           C  
ATOM   1270  CD1 TYR H 170      14.531  20.387  22.964  1.00 29.80           C  
ATOM   1271  CD2 TYR H 170      13.405  22.396  22.404  1.00 33.13           C  
ATOM   1272  CE1 TYR H 170      13.334  19.711  22.963  1.00 35.36           C  
ATOM   1273  CE2 TYR H 170      12.204  21.725  22.403  1.00 33.18           C  
ATOM   1274  CZ  TYR H 170      12.168  20.380  22.683  1.00 37.91           C  
ATOM   1275  OH  TYR H 170      10.938  19.687  22.681  1.00 37.29           O  
ATOM   1276  C   TYR H 170      17.562  23.599  23.992  1.00 37.45           C  
ATOM   1277  O   TYR H 170      17.700  24.815  23.861  1.00 35.07           O  
ATOM   1278  N   ALA H 171      18.613  22.750  24.057  1.00 26.07           N  
ATOM   1279  CA  ALA H 171      19.975  23.184  23.912  1.00 32.73           C  
ATOM   1280  CB  ALA H 171      21.009  22.115  24.303  1.00 27.28           C  
ATOM   1281  C   ALA H 171      20.179  23.509  22.464  1.00 30.64           C  
ATOM   1282  O   ALA H 171      19.482  22.993  21.592  1.00 29.36           O  
ATOM   1283  N   ALA H 172      21.157  24.385  22.171  1.00 35.09           N  
ATOM   1284  CA  ALA H 172      21.373  24.862  20.833  1.00 38.73           C  
ATOM   1285  CB  ALA H 172      22.503  25.903  20.755  1.00 37.87           C  
ATOM   1286  C   ALA H 172      21.727  23.752  19.883  1.00 35.73           C  
ATOM   1287  O   ALA H 172      21.193  23.711  18.775  1.00 34.45           O  
ATOM   1288  N   PRO H 173      22.588  22.842  20.239  1.00 34.55           N  
ATOM   1289  CA  PRO H 173      22.996  21.832  19.294  1.00 32.90           C  
ATOM   1290  CD  PRO H 173      23.613  23.116  21.232  1.00 33.48           C  
ATOM   1291  CB  PRO H 173      24.176  21.120  19.953  1.00 32.72           C  
ATOM   1292  CG  PRO H 173      24.793  22.204  20.859  1.00 38.76           C  
ATOM   1293  C   PRO H 173      21.876  20.919  18.897  1.00 34.36           C  
ATOM   1294  O   PRO H 173      21.944  20.303  17.833  1.00 35.27           O  
ATOM   1295  N   VAL H 174      20.910  20.743  19.811  1.00 39.16           N  
ATOM   1296  CA  VAL H 174      19.725  19.938  19.707  1.00 37.81           C  
ATOM   1297  CB  VAL H 174      19.221  19.566  21.068  1.00 37.76           C  
ATOM   1298  CG1 VAL H 174      17.804  18.992  20.957  1.00 30.48           C  
ATOM   1299  CG2 VAL H 174      20.227  18.573  21.676  1.00 33.71           C  
ATOM   1300  C   VAL H 174      18.597  20.585  18.954  1.00 34.44           C  
ATOM   1301  O   VAL H 174      17.768  19.890  18.369  1.00 30.18           O  
ATOM   1302  N   GLU H 175      18.511  21.928  18.974  1.00 41.31           N  
ATOM   1303  CA  GLU H 175      17.360  22.623  18.458  1.00 43.33           C  
ATOM   1304  CB  GLU H 175      17.551  24.150  18.397  1.00 56.73           C  
ATOM   1305  CG  GLU H 175      17.579  24.832  19.765  1.00 70.01           C  
ATOM   1306  CD  GLU H 175      16.137  25.046  20.201  1.00 76.10           C  
ATOM   1307  OE1 GLU H 175      15.287  24.172  19.882  1.00 74.22           O  
ATOM   1308  OE2 GLU H 175      15.865  26.086  20.859  1.00 81.64           O1-
ATOM   1309  C   GLU H 175      16.990  22.178  17.077  1.00 34.26           C  
ATOM   1310  O   GLU H 175      17.820  22.091  16.175  1.00 37.48           O  
ATOM   1311  N   GLY H 176      15.685  21.863  16.918  1.00 31.37           N  
ATOM   1312  CA  GLY H 176      15.073  21.539  15.661  1.00 31.05           C  
ATOM   1313  C   GLY H 176      15.029  20.055  15.469  1.00 42.78           C  
ATOM   1314  O   GLY H 176      14.107  19.540  14.840  1.00 36.98           O  
ATOM   1315  N   ARG H 177      16.080  19.346  15.926  1.00 38.75           N  
ATOM   1316  CA  ARG H 177      16.184  17.916  15.808  1.00 29.35           C  
ATOM   1317  CB  ARG H 177      17.646  17.439  15.763  1.00 28.57           C  
ATOM   1318  CG  ARG H 177      18.339  17.926  14.487  1.00 32.75           C  
ATOM   1319  CD  ARG H 177      19.664  17.239  14.151  1.00 22.44           C  
ATOM   1320  NE  ARG H 177      20.712  17.738  15.085  1.00 27.04           N  
ATOM   1321  CZ  ARG H 177      21.008  17.051  16.226  1.00 36.11           C  
ATOM   1322  NH1 ARG H 177      20.340  15.903  16.535  1.00 28.33           N1+
ATOM   1323  NH2 ARG H 177      21.999  17.499  17.051  1.00 30.19           N  
ATOM   1324  C   ARG H 177      15.434  17.131  16.856  1.00 26.91           C  
ATOM   1325  O   ARG H 177      14.877  16.076  16.553  1.00 31.49           O  
ATOM   1326  N   PHE H 178      15.402  17.614  18.118  1.00 33.00           N  
ATOM   1327  CA  PHE H 178      14.863  16.843  19.213  1.00 26.60           C  
ATOM   1328  CB  PHE H 178      15.734  16.937  20.483  1.00 25.24           C  
ATOM   1329  CG  PHE H 178      17.037  16.226  20.309  1.00 30.02           C  
ATOM   1330  CD1 PHE H 178      17.849  16.481  19.228  1.00 25.05           C  
ATOM   1331  CD2 PHE H 178      17.487  15.356  21.276  1.00 29.92           C  
ATOM   1332  CE1 PHE H 178      19.056  15.835  19.095  1.00 31.06           C  
ATOM   1333  CE2 PHE H 178      18.695  14.710  21.149  1.00 29.66           C  
ATOM   1334  CZ  PHE H 178      19.482  14.945  20.050  1.00 31.08           C  
ATOM   1335  C   PHE H 178      13.536  17.395  19.626  1.00 32.50           C  
ATOM   1336  O   PHE H 178      13.280  18.592  19.510  1.00 31.27           O  
ATOM   1337  N   THR H 179      12.645  16.506  20.115  1.00 30.38           N  
ATOM   1338  CA  THR H 179      11.376  16.932  20.624  1.00 32.28           C  
ATOM   1339  CB  THR H 179      10.223  16.539  19.748  1.00 35.35           C  
ATOM   1340  OG1 THR H 179      10.386  17.092  18.450  1.00 38.22           O  
ATOM   1341  CG2 THR H 179       8.921  17.056  20.380  1.00 33.02           C  
ATOM   1342  C   THR H 179      11.191  16.247  21.943  1.00 34.23           C  
ATOM   1343  O   THR H 179      11.365  15.033  22.052  1.00 31.73           O  
ATOM   1344  N   ILE H 180      10.836  17.018  22.989  1.00 33.18           N  
ATOM   1345  CA  ILE H 180      10.607  16.449  24.285  1.00 30.82           C  
ATOM   1346  CB  ILE H 180      11.292  17.194  25.394  1.00 21.60           C  
ATOM   1347  CG1 ILE H 180      12.818  17.132  25.222  1.00 31.63           C  
ATOM   1348  CG2 ILE H 180      10.798  16.618  26.732  1.00 24.84           C  
ATOM   1349  CD1 ILE H 180      13.576  18.096  26.134  1.00 29.37           C  
ATOM   1350  C   ILE H 180       9.137  16.551  24.528  1.00 36.54           C  
ATOM   1351  O   ILE H 180       8.544  17.611  24.336  1.00 32.77           O  
ATOM   1352  N   SER H 181       8.507  15.432  24.939  1.00 29.40           N  
ATOM   1353  CA  SER H 181       7.089  15.427  25.169  1.00 33.20           C  
ATOM   1354  CB  SER H 181       6.280  14.854  23.993  1.00 32.35           C  
ATOM   1355  OG  SER H 181       6.598  13.484  23.793  1.00 33.85           O  
ATOM   1356  C   SER H 181       6.823  14.569  26.366  1.00 38.46           C  
ATOM   1357  O   SER H 181       7.734  13.938  26.902  1.00 37.52           O  
ATOM   1358  N   ARG H 182       5.557  14.552  26.838  1.00 31.80           N  
ATOM   1359  CA  ARG H 182       5.235  13.796  28.017  1.00 32.76           C  
ATOM   1360  CB  ARG H 182       5.301  14.665  29.279  1.00 28.32           C  
ATOM   1361  CG  ARG H 182       4.342  15.855  29.195  1.00 33.28           C  
ATOM   1362  CD  ARG H 182       4.591  16.920  30.259  1.00 33.53           C  
ATOM   1363  NE  ARG H 182       4.312  16.291  31.576  1.00 37.25           N  
ATOM   1364  CZ  ARG H 182       5.036  16.651  32.674  1.00 41.66           C  
ATOM   1365  NH1 ARG H 182       6.021  17.590  32.571  1.00 37.41           N1+
ATOM   1366  NH2 ARG H 182       4.771  16.063  33.873  1.00 43.33           N  
ATOM   1367  C   ARG H 182       3.821  13.301  27.926  1.00 37.07           C  
ATOM   1368  O   ARG H 182       2.975  13.910  27.274  1.00 39.28           O  
ATOM   1369  N   LEU H 183       3.538  12.143  28.570  1.00 37.08           N  
ATOM   1370  CA  LEU H 183       2.195  11.629  28.660  1.00 41.73           C  
ATOM   1371  CB  LEU H 183       2.004  10.271  27.964  1.00 42.02           C  
ATOM   1372  CG  LEU H 183       2.165  10.342  26.434  1.00 49.09           C  
ATOM   1373  CD1 LEU H 183       1.962   8.960  25.786  1.00 55.69           C  
ATOM   1374  CD2 LEU H 183       1.248  11.420  25.828  1.00 49.92           C  
ATOM   1375  C   LEU H 183       1.918  11.440  30.122  1.00 41.53           C  
ATOM   1376  O   LEU H 183       2.421  10.509  30.749  1.00 40.19           O  
ATOM   1377  N   ASN H 184       1.078  12.323  30.694  1.00 34.56           N  
ATOM   1378  CA  ASN H 184       0.798  12.362  32.104  1.00 39.91           C  
ATOM   1379  CB  ASN H 184      -0.036  13.589  32.509  1.00 42.52           C  
ATOM   1380  CG  ASN H 184       0.854  14.816  32.370  1.00 48.25           C  
ATOM   1381  OD1 ASN H 184       2.076  14.702  32.286  1.00 42.29           O  
ATOM   1382  ND2 ASN H 184       0.230  16.024  32.355  1.00 53.65           N  
ATOM   1383  C   ASN H 184       0.067  11.139  32.568  1.00 34.58           C  
ATOM   1384  O   ASN H 184       0.295  10.659  33.676  1.00 47.41           O  
ATOM   1385  N   SER H 185      -0.843  10.602  31.740  1.00 36.90           N  
ATOM   1386  CA  SER H 185      -1.638   9.483  32.161  1.00 42.41           C  
ATOM   1387  CB  SER H 185      -2.523   8.960  31.019  1.00 36.73           C  
ATOM   1388  OG  SER H 185      -3.234   7.811  31.445  1.00 46.23           O  
ATOM   1389  C   SER H 185      -0.731   8.362  32.576  1.00 42.01           C  
ATOM   1390  O   SER H 185      -0.929   7.746  33.623  1.00 42.81           O  
ATOM   1391  N   ILE H 186       0.243   8.045  31.704  1.00 35.60           N  
ATOM   1392  CA  ILE H 186       1.266   7.044  31.840  1.00 33.31           C  
ATOM   1393  CB  ILE H 186       1.836   6.613  30.517  1.00 37.21           C  
ATOM   1394  CG1 ILE H 186       2.516   7.776  29.780  1.00 35.40           C  
ATOM   1395  CG2 ILE H 186       0.692   5.970  29.715  1.00 35.46           C  
ATOM   1396  CD1 ILE H 186       3.278   7.321  28.537  1.00 35.99           C  
ATOM   1397  C   ILE H 186       2.375   7.446  32.777  1.00 39.55           C  
ATOM   1398  O   ILE H 186       3.036   6.584  33.355  1.00 37.52           O  
ATOM   1399  N   ASN H 187       2.646   8.759  32.936  1.00 37.80           N  
ATOM   1400  CA  ASN H 187       3.773   9.193  33.718  1.00 35.81           C  
ATOM   1401  CB  ASN H 187       3.807   8.593  35.137  1.00 34.81           C  
ATOM   1402  CG  ASN H 187       2.687   9.233  35.949  1.00 52.67           C  
ATOM   1403  OD1 ASN H 187       2.172  10.293  35.595  1.00 43.63           O  
ATOM   1404  ND2 ASN H 187       2.301   8.576  37.074  1.00 63.37           N  
ATOM   1405  C   ASN H 187       5.032   8.813  32.998  1.00 39.99           C  
ATOM   1406  O   ASN H 187       5.966   8.254  33.574  1.00 38.31           O  
ATOM   1407  N   PHE H 188       5.063   9.098  31.680  1.00 32.93           N  
ATOM   1408  CA  PHE H 188       6.232   8.865  30.884  1.00 34.68           C  
ATOM   1409  CB  PHE H 188       6.042   7.862  29.731  1.00 33.16           C  
ATOM   1410  CG  PHE H 188       6.236   6.475  30.238  1.00 39.57           C  
ATOM   1411  CD1 PHE H 188       5.273   5.838  30.989  1.00 41.80           C  
ATOM   1412  CD2 PHE H 188       7.397   5.801  29.931  1.00 41.80           C  
ATOM   1413  CE1 PHE H 188       5.480   4.554  31.440  1.00 42.01           C  
ATOM   1414  CE2 PHE H 188       7.606   4.519  30.377  1.00 42.77           C  
ATOM   1415  CZ  PHE H 188       6.646   3.894  31.137  1.00 39.79           C  
ATOM   1416  C   PHE H 188       6.680  10.146  30.257  1.00 37.46           C  
ATOM   1417  O   PHE H 188       5.877  11.008  29.898  1.00 32.55           O  
ATOM   1418  N   LEU H 189       8.015  10.287  30.143  1.00 35.27           N  
ATOM   1419  CA  LEU H 189       8.659  11.391  29.496  1.00 33.34           C  
ATOM   1420  CB  LEU H 189       9.799  11.990  30.343  1.00 33.18           C  
ATOM   1421  CG  LEU H 189      10.531  13.181  29.697  1.00 31.12           C  
ATOM   1422  CD1 LEU H 189       9.614  14.408  29.551  1.00 27.33           C  
ATOM   1423  CD2 LEU H 189      11.837  13.493  30.445  1.00 28.70           C  
ATOM   1424  C   LEU H 189       9.278  10.811  28.263  1.00 37.02           C  
ATOM   1425  O   LEU H 189       9.742   9.672  28.282  1.00 33.72           O  
ATOM   1426  N   TYR H 190       9.283  11.566  27.144  1.00 30.44           N  
ATOM   1427  CA  TYR H 190       9.849  11.018  25.945  1.00 27.14           C  
ATOM   1428  CB  TYR H 190       8.824  10.738  24.829  1.00 27.67           C  
ATOM   1429  CG  TYR H 190       7.886   9.668  25.270  1.00 35.03           C  
ATOM   1430  CD1 TYR H 190       8.203   8.338  25.105  1.00 32.11           C  
ATOM   1431  CD2 TYR H 190       6.678  10.002  25.839  1.00 34.44           C  
ATOM   1432  CE1 TYR H 190       7.327   7.359  25.511  1.00 34.69           C  
ATOM   1433  CE2 TYR H 190       5.799   9.028  26.246  1.00 42.75           C  
ATOM   1434  CZ  TYR H 190       6.124   7.703  26.082  1.00 40.63           C  
ATOM   1435  OH  TYR H 190       5.223   6.702  26.498  1.00 44.62           O  
ATOM   1436  C   TYR H 190      10.815  11.998  25.362  1.00 32.15           C  
ATOM   1437  O   TYR H 190      10.728  13.206  25.585  1.00 31.76           O  
ATOM   1438  N   LEU H 191      11.812  11.461  24.631  1.00 29.02           N  
ATOM   1439  CA  LEU H 191      12.725  12.276  23.893  1.00 25.65           C  
ATOM   1440  CB  LEU H 191      14.149  12.283  24.473  1.00 26.33           C  
ATOM   1441  CG  LEU H 191      15.137  13.156  23.679  1.00 30.82           C  
ATOM   1442  CD1 LEU H 191      14.706  14.632  23.679  1.00 32.49           C  
ATOM   1443  CD2 LEU H 191      16.577  12.956  24.183  1.00 26.65           C  
ATOM   1444  C   LEU H 191      12.797  11.669  22.528  1.00 32.63           C  
ATOM   1445  O   LEU H 191      13.275  10.547  22.361  1.00 31.48           O  
ATOM   1446  N   GLU H 192      12.309  12.399  21.507  1.00 28.33           N  
ATOM   1447  CA  GLU H 192      12.361  11.878  20.174  1.00 31.44           C  
ATOM   1448  CB  GLU H 192      11.046  12.049  19.395  1.00 31.71           C  
ATOM   1449  CG  GLU H 192       9.943  11.126  19.918  1.00 51.42           C  
ATOM   1450  CD  GLU H 192       8.683  11.369  19.106  1.00 64.00           C  
ATOM   1451  OE1 GLU H 192       8.580  12.466  18.497  1.00 56.87           O  
ATOM   1452  OE2 GLU H 192       7.802  10.467  19.092  1.00 69.78           O1-
ATOM   1453  C   GLU H 192      13.458  12.600  19.467  1.00 31.54           C  
ATOM   1454  O   GLU H 192      13.521  13.829  19.478  1.00 29.22           O  
ATOM   1455  N   MET H 193      14.373  11.833  18.844  1.00 30.50           N  
ATOM   1456  CA  MET H 193      15.494  12.449  18.203  1.00 29.26           C  
ATOM   1457  CB  MET H 193      16.838  11.980  18.785  1.00 29.28           C  
ATOM   1458  CG  MET H 193      17.006  12.336  20.265  1.00 35.95           C  
ATOM   1459  SD  MET H 193      18.498  11.648  21.046  1.00 45.83           S  
ATOM   1460  CE  MET H 193      17.871   9.949  21.154  1.00 22.70           C  
ATOM   1461  C   MET H 193      15.467  12.101  16.749  1.00 34.04           C  
ATOM   1462  O   MET H 193      15.201  10.960  16.371  1.00 31.43           O  
ATOM   1463  N   ASN H 194      15.737  13.102  15.889  1.00 30.95           N  
ATOM   1464  CA  ASN H 194      15.736  12.866  14.476  1.00 30.78           C  
ATOM   1465  CB  ASN H 194      14.622  13.616  13.728  1.00 35.00           C  
ATOM   1466  CG  ASN H 194      13.285  13.020  14.152  1.00 47.17           C  
ATOM   1467  OD1 ASN H 194      13.067  11.812  14.058  1.00 48.67           O  
ATOM   1468  ND2 ASN H 194      12.363  13.892  14.642  1.00 48.00           N  
ATOM   1469  C   ASN H 194      17.040  13.357  13.931  1.00 30.61           C  
ATOM   1470  O   ASN H 194      17.716  14.174  14.553  1.00 30.26           O  
ATOM   1471  N   ASN H 195      17.425  12.845  12.745  1.00 25.17           N  
ATOM   1472  CA  ASN H 195      18.637  13.246  12.087  1.00 30.20           C  
ATOM   1473  CB  ASN H 195      18.581  14.690  11.550  1.00 26.70           C  
ATOM   1474  CG  ASN H 195      19.683  14.875  10.513  1.00 44.83           C  
ATOM   1475  OD1 ASN H 195      20.863  14.668  10.786  1.00 41.93           O  
ATOM   1476  ND2 ASN H 195      19.283  15.274   9.276  1.00 41.92           N  
ATOM   1477  C   ASN H 195      19.765  13.132  13.060  1.00 28.47           C  
ATOM   1478  O   ASN H 195      20.558  14.058  13.230  1.00 28.83           O  
ATOM   1479  N   LEU H 196      19.874  11.965  13.719  1.00 29.12           N  
ATOM   1480  CA  LEU H 196      20.902  11.761  14.695  1.00 31.85           C  
ATOM   1481  CB  LEU H 196      20.732  10.455  15.492  1.00 28.31           C  
ATOM   1482  CG  LEU H 196      19.575  10.501  16.506  1.00 31.40           C  
ATOM   1483  CD1 LEU H 196      19.443   9.174  17.270  1.00 26.23           C  
ATOM   1484  CD2 LEU H 196      19.733  11.696  17.462  1.00 25.30           C  
ATOM   1485  C   LEU H 196      22.227  11.719  14.013  1.00 34.46           C  
ATOM   1486  O   LEU H 196      22.347  11.331  12.852  1.00 33.96           O  
ATOM   1487  N   ARG H 197      23.264  12.176  14.740  1.00 22.58           N  
ATOM   1488  CA  ARG H 197      24.600  12.157  14.231  1.00 28.03           C  
ATOM   1489  CB  ARG H 197      25.124  13.540  13.812  1.00 25.04           C  
ATOM   1490  CG  ARG H 197      25.117  14.602  14.907  1.00 30.07           C  
ATOM   1491  CD  ARG H 197      25.340  16.004  14.340  1.00 30.04           C  
ATOM   1492  NE  ARG H 197      25.466  16.950  15.481  1.00 31.06           N  
ATOM   1493  CZ  ARG H 197      25.722  18.269  15.236  1.00 36.78           C  
ATOM   1494  NH1 ARG H 197      25.796  18.723  13.951  1.00 39.86           N1+
ATOM   1495  NH2 ARG H 197      25.917  19.131  16.277  1.00 30.66           N  
ATOM   1496  C   ARG H 197      25.463  11.560  15.297  1.00 30.70           C  
ATOM   1497  O   ARG H 197      24.996  11.260  16.394  1.00 26.87           O  
ATOM   1498  N   MET H 198      26.758  11.369  14.991  1.00 25.79           N  
ATOM   1499  CA  MET H 198      27.658  10.670  15.866  1.00 26.36           C  
ATOM   1500  CB  MET H 198      29.075  10.534  15.278  1.00 25.66           C  
ATOM   1501  CG  MET H 198      29.142   9.661  14.022  1.00 45.44           C  
ATOM   1502  SD  MET H 198      30.807   9.485  13.310  1.00 54.98           S  
ATOM   1503  CE  MET H 198      30.873  11.166  12.629  1.00 42.03           C  
ATOM   1504  C   MET H 198      27.780  11.384  17.178  1.00 32.66           C  
ATOM   1505  O   MET H 198      27.839  10.748  18.230  1.00 27.35           O  
ATOM   1506  N   GLU H 199      27.794  12.727  17.152  1.00 25.42           N  
ATOM   1507  CA  GLU H 199      27.993  13.539  18.320  1.00 27.17           C  
ATOM   1508  CB  GLU H 199      27.990  15.045  18.009  1.00 31.00           C  
ATOM   1509  CG  GLU H 199      29.197  15.503  17.187  1.00 34.12           C  
ATOM   1510  CD  GLU H 199      28.993  15.067  15.743  1.00 43.44           C  
ATOM   1511  OE1 GLU H 199      27.818  15.069  15.288  1.00 44.07           O  
ATOM   1512  OE2 GLU H 199      30.005  14.728  15.074  1.00 44.61           O1-
ATOM   1513  C   GLU H 199      26.891  13.287  19.298  1.00 31.59           C  
ATOM   1514  O   GLU H 199      27.055  13.522  20.493  1.00 27.82           O  
ATOM   1515  N   ASP H 200      25.720  12.857  18.804  1.00 28.53           N  
ATOM   1516  CA  ASP H 200      24.569  12.591  19.621  1.00 30.33           C  
ATOM   1517  CB  ASP H 200      23.312  12.297  18.788  1.00 25.42           C  
ATOM   1518  CG  ASP H 200      22.887  13.602  18.121  1.00 28.33           C  
ATOM   1519  OD1 ASP H 200      23.058  14.677  18.754  1.00 27.11           O  
ATOM   1520  OD2 ASP H 200      22.392  13.538  16.963  1.00 31.20           O1-
ATOM   1521  C   ASP H 200      24.822  11.432  20.547  1.00 26.75           C  
ATOM   1522  O   ASP H 200      24.186  11.322  21.594  1.00 28.64           O  
ATOM   1523  N   SER H 201      25.741  10.515  20.192  1.00 25.65           N  
ATOM   1524  CA  SER H 201      25.967   9.349  21.006  1.00 32.73           C  
ATOM   1525  CB  SER H 201      27.119   8.464  20.499  1.00 23.10           C  
ATOM   1526  OG  SER H 201      26.833   7.984  19.194  1.00 24.75           O  
ATOM   1527  C   SER H 201      26.307   9.754  22.408  1.00 26.41           C  
ATOM   1528  O   SER H 201      26.980  10.758  22.634  1.00 35.33           O  
ATOM   1529  N   GLY H 202      25.831   8.959  23.395  1.00 40.95           N  
ATOM   1530  CA  GLY H 202      26.114   9.240  24.776  1.00 36.89           C  
ATOM   1531  C   GLY H 202      25.117   8.508  25.622  1.00 26.77           C  
ATOM   1532  O   GLY H 202      24.290   7.750  25.117  1.00 39.24           O  
ATOM   1533  N   LEU H 203      25.190   8.717  26.954  1.00 29.59           N  
ATOM   1534  CA  LEU H 203      24.264   8.088  27.851  1.00 24.12           C  
ATOM   1535  CB  LEU H 203      24.921   7.584  29.149  1.00 31.86           C  
ATOM   1536  CG  LEU H 203      23.952   6.872  30.110  1.00 34.15           C  
ATOM   1537  CD1 LEU H 203      23.337   5.623  29.458  1.00 33.72           C  
ATOM   1538  CD2 LEU H 203      24.640   6.550  31.446  1.00 35.25           C  
ATOM   1539  C   LEU H 203      23.241   9.131  28.194  1.00 30.72           C  
ATOM   1540  O   LEU H 203      23.592  10.239  28.596  1.00 30.28           O  
ATOM   1541  N   TYR H 204      21.938   8.798  28.060  1.00 32.60           N  
ATOM   1542  CA  TYR H 204      20.904   9.780  28.261  1.00 34.05           C  
ATOM   1543  CB  TYR H 204      19.839   9.809  27.144  1.00 28.10           C  
ATOM   1544  CG  TYR H 204      20.413  10.438  25.917  1.00 26.08           C  
ATOM   1545  CD1 TYR H 204      21.293   9.762  25.102  1.00 25.50           C  
ATOM   1546  CD2 TYR H 204      20.039  11.718  25.574  1.00 24.46           C  
ATOM   1547  CE1 TYR H 204      21.803  10.364  23.972  1.00 30.76           C  
ATOM   1548  CE2 TYR H 204      20.544  12.322  24.447  1.00 25.77           C  
ATOM   1549  CZ  TYR H 204      21.430  11.646  23.644  1.00 30.24           C  
ATOM   1550  OH  TYR H 204      21.949  12.265  22.487  1.00 25.76           O  
ATOM   1551  C   TYR H 204      20.174   9.525  29.545  1.00 29.60           C  
ATOM   1552  O   TYR H 204      19.702   8.419  29.809  1.00 27.05           O  
ATOM   1553  N   PHE H 205      20.056  10.589  30.373  1.00 23.15           N  
ATOM   1554  CA  PHE H 205      19.425  10.511  31.661  1.00 28.03           C  
ATOM   1555  CB  PHE H 205      20.291  11.055  32.812  1.00 24.91           C  
ATOM   1556  CG  PHE H 205      21.486  10.197  33.053  1.00 35.37           C  
ATOM   1557  CD1 PHE H 205      21.409   9.116  33.900  1.00 33.77           C  
ATOM   1558  CD2 PHE H 205      22.689  10.487  32.452  1.00 35.94           C  
ATOM   1559  CE1 PHE H 205      22.511   8.329  34.134  1.00 39.91           C  
ATOM   1560  CE2 PHE H 205      23.794   9.702  32.682  1.00 39.83           C  
ATOM   1561  CZ  PHE H 205      23.706   8.620  33.524  1.00 36.18           C  
ATOM   1562  C   PHE H 205      18.226  11.410  31.676  1.00 28.38           C  
ATOM   1563  O   PHE H 205      18.193  12.445  31.011  1.00 30.10           O  
ATOM   1564  N   CYS H 206      17.194  11.017  32.448  1.00 25.11           N  
ATOM   1565  CA  CYS H 206      16.046  11.854  32.650  1.00 32.12           C  
ATOM   1566  CB  CYS H 206      14.690  11.148  32.367  1.00 35.84           C  
ATOM   1567  SG  CYS H 206      14.510   9.534  33.194  1.00 57.13           S  
ATOM   1568  C   CYS H 206      16.092  12.275  34.090  1.00 37.44           C  
ATOM   1569  O   CYS H 206      16.508  11.500  34.950  1.00 35.32           O  
ATOM   1570  N   ALA H 207      15.699  13.530  34.403  1.00 26.56           N  
ATOM   1571  CA  ALA H 207      15.812  13.923  35.780  1.00 29.40           C  
ATOM   1572  CB  ALA H 207      17.051  14.789  36.054  1.00 25.45           C  
ATOM   1573  C   ALA H 207      14.622  14.720  36.215  1.00 36.26           C  
ATOM   1574  O   ALA H 207      14.106  15.555  35.474  1.00 35.81           O  
ATOM   1575  N   ARG H 208      14.162  14.470  37.461  1.00 33.94           N  
ATOM   1576  CA  ARG H 208      13.093  15.251  38.015  1.00 35.01           C  
ATOM   1577  CB  ARG H 208      12.510  14.683  39.324  1.00 40.31           C  
ATOM   1578  CG  ARG H 208      11.375  15.531  39.903  1.00 40.63           C  
ATOM   1579  CD  ARG H 208      10.544  14.821  40.974  1.00 40.19           C  
ATOM   1580  NE  ARG H 208      11.399  14.622  42.176  1.00 60.49           N  
ATOM   1581  CZ  ARG H 208      10.831  14.645  43.416  1.00 61.39           C  
ATOM   1582  NH1 ARG H 208       9.496  14.891  43.552  1.00 69.60           N1+
ATOM   1583  NH2 ARG H 208      11.590  14.421  44.526  1.00 54.53           N  
ATOM   1584  C   ARG H 208      13.705  16.583  38.304  1.00 33.26           C  
ATOM   1585  O   ARG H 208      14.783  16.658  38.895  1.00 38.60           O  
ATOM   1586  N   THR H 209      13.023  17.677  37.906  1.00 35.01           N  
ATOM   1587  CA  THR H 209      13.649  18.963  38.015  1.00 30.80           C  
ATOM   1588  CB  THR H 209      13.734  19.662  36.693  1.00 36.92           C  
ATOM   1589  OG1 THR H 209      14.447  18.851  35.771  1.00 36.18           O  
ATOM   1590  CG2 THR H 209      14.460  21.003  36.882  1.00 32.21           C  
ATOM   1591  C   THR H 209      12.901  19.854  38.958  1.00 39.38           C  
ATOM   1592  O   THR H 209      11.701  20.081  38.804  1.00 36.45           O  
ATOM   1593  N   GLY H 210      13.621  20.380  39.973  1.00 39.33           N  
ATOM   1594  CA  GLY H 210      13.050  21.281  40.931  1.00 32.46           C  
ATOM   1595  C   GLY H 210      13.275  22.690  40.466  1.00 40.22           C  
ATOM   1596  O   GLY H 210      14.127  22.957  39.619  1.00 33.73           O  
ATOM   1597  N   LYS H 211      12.519  23.643  41.050  1.00 41.90           N  
ATOM   1598  CA  LYS H 211      12.665  25.027  40.694  1.00 42.64           C  
ATOM   1599  CB  LYS H 211      11.377  25.631  40.116  1.00 39.34           C  
ATOM   1600  CG  LYS H 211      10.943  24.981  38.800  1.00 48.49           C  
ATOM   1601  CD  LYS H 211       9.495  25.300  38.419  1.00 50.77           C  
ATOM   1602  CE  LYS H 211       8.467  24.638  39.336  1.00 53.66           C  
ATOM   1603  NZ  LYS H 211       7.095  24.986  38.902  1.00 56.82           N1+
ATOM   1604  C   LYS H 211      12.992  25.776  41.952  1.00 44.28           C  
ATOM   1605  O   LYS H 211      12.370  25.555  42.992  1.00 40.71           O  
ATOM   1606  N   TYR H 212      13.989  26.685  41.891  1.00 44.01           N  
ATOM   1607  CA  TYR H 212      14.406  27.394  43.073  1.00 43.12           C  
ATOM   1608  CB  TYR H 212      15.790  26.913  43.555  1.00 42.30           C  
ATOM   1609  CG  TYR H 212      16.271  27.705  44.724  1.00 43.75           C  
ATOM   1610  CD1 TYR H 212      16.974  28.873  44.533  1.00 46.61           C  
ATOM   1611  CD2 TYR H 212      16.044  27.274  46.012  1.00 52.27           C  
ATOM   1612  CE1 TYR H 212      17.433  29.605  45.603  1.00 49.10           C  
ATOM   1613  CE2 TYR H 212      16.500  28.001  47.089  1.00 52.98           C  
ATOM   1614  CZ  TYR H 212      17.196  29.169  46.884  1.00 52.99           C  
ATOM   1615  OH  TYR H 212      17.667  29.918  47.983  1.00 56.45           O  
ATOM   1616  C   TYR H 212      14.485  28.863  42.783  1.00 47.74           C  
ATOM   1617  O   TYR H 212      14.996  29.277  41.741  1.00 39.09           O  
ATOM   1618  N   TYR H 213      13.935  29.694  43.696  1.00 45.12           N  
ATOM   1619  CA  TYR H 213      14.013  31.118  43.528  1.00 51.97           C  
ATOM   1620  CB  TYR H 213      12.724  31.680  42.895  1.00 47.33           C  
ATOM   1621  CG  TYR H 213      12.852  33.145  42.654  1.00 44.05           C  
ATOM   1622  CD1 TYR H 213      13.489  33.614  41.527  1.00 35.71           C  
ATOM   1623  CD2 TYR H 213      12.320  34.051  43.541  1.00 41.50           C  
ATOM   1624  CE1 TYR H 213      13.603  34.964  41.293  1.00 45.46           C  
ATOM   1625  CE2 TYR H 213      12.430  35.403  43.314  1.00 43.98           C  
ATOM   1626  CZ  TYR H 213      13.074  35.860  42.190  1.00 48.65           C  
ATOM   1627  OH  TYR H 213      13.186  37.247  41.957  1.00 47.22           O  
ATOM   1628  C   TYR H 213      14.180  31.729  44.892  1.00 44.91           C  
ATOM   1629  O   TYR H 213      13.370  31.485  45.785  1.00 42.48           O  
ATOM   1630  N   ASP H 214      15.228  32.558  45.086  1.00 44.98           N  
ATOM   1631  CA  ASP H 214      15.457  33.220  46.347  1.00 45.46           C  
ATOM   1632  CB  ASP H 214      16.951  33.426  46.662  1.00 53.53           C  
ATOM   1633  CG  ASP H 214      17.088  33.921  48.096  1.00 62.52           C  
ATOM   1634  OD1 ASP H 214      16.219  33.566  48.936  1.00 60.25           O  
ATOM   1635  OD2 ASP H 214      18.064  34.669  48.369  1.00 64.16           O1-
ATOM   1636  C   ASP H 214      14.830  34.575  46.230  1.00 46.21           C  
ATOM   1637  O   ASP H 214      15.190  35.364  45.360  1.00 40.20           O  
ATOM   1638  N   PHE H 215      13.874  34.892  47.121  1.00 40.70           N  
ATOM   1639  CA  PHE H 215      13.160  36.128  46.990  1.00 48.93           C  
ATOM   1640  CB  PHE H 215      12.089  36.318  48.077  1.00 47.78           C  
ATOM   1641  CG  PHE H 215      11.469  37.656  47.854  1.00 60.57           C  
ATOM   1642  CD1 PHE H 215      10.528  37.842  46.867  1.00 63.86           C  
ATOM   1643  CD2 PHE H 215      11.832  38.729  48.637  1.00 67.30           C  
ATOM   1644  CE1 PHE H 215       9.960  39.080  46.667  1.00 64.41           C  
ATOM   1645  CE2 PHE H 215      11.270  39.968  48.442  1.00 64.94           C  
ATOM   1646  CZ  PHE H 215      10.331  40.144  47.455  1.00 65.63           C  
ATOM   1647  C   PHE H 215      14.087  37.299  47.075  1.00 48.18           C  
ATOM   1648  O   PHE H 215      14.062  38.177  46.214  1.00 48.41           O  
ATOM   1649  N   TRP H 216      14.934  37.353  48.114  1.00 54.12           N  
ATOM   1650  CA  TRP H 216      15.740  38.527  48.280  1.00 52.14           C  
ATOM   1651  CB  TRP H 216      16.486  38.531  49.622  1.00 55.75           C  
ATOM   1652  CG  TRP H 216      15.562  38.676  50.807  1.00 71.18           C  
ATOM   1653  CD2 TRP H 216      15.106  39.943  51.307  1.00 72.04           C  
ATOM   1654  CD1 TRP H 216      14.990  37.720  51.595  1.00 69.91           C  
ATOM   1655  NE1 TRP H 216      14.203  38.313  52.555  1.00 69.67           N  
ATOM   1656  CE2 TRP H 216      14.265  39.680  52.390  1.00 73.92           C  
ATOM   1657  CE3 TRP H 216      15.364  41.219  50.898  1.00 67.90           C  
ATOM   1658  CZ2 TRP H 216      13.668  40.697  53.080  1.00 77.07           C  
ATOM   1659  CZ3 TRP H 216      14.762  42.241  51.599  1.00 71.31           C  
ATOM   1660  CH2 TRP H 216      13.930  41.984  52.669  1.00 75.09           C  
ATOM   1661  C   TRP H 216      16.754  38.697  47.186  1.00 54.29           C  
ATOM   1662  O   TRP H 216      16.786  39.739  46.530  1.00 56.64           O  
ATOM   1663  N   SER H 217      17.633  37.689  47.002  1.00 52.20           N  
ATOM   1664  CA  SER H 217      18.738  37.760  46.078  1.00 57.30           C  
ATOM   1665  CB  SER H 217      19.972  36.992  46.580  1.00 58.68           C  
ATOM   1666  OG  SER H 217      19.695  35.601  46.602  1.00 55.91           O  
ATOM   1667  C   SER H 217      18.461  37.249  44.684  1.00 54.07           C  
ATOM   1668  O   SER H 217      19.283  37.456  43.791  1.00 52.81           O  
ATOM   1669  N   GLY H 218      17.324  36.571  44.442  1.00 47.61           N  
ATOM   1670  CA  GLY H 218      17.144  35.855  43.200  1.00 46.87           C  
ATOM   1671  C   GLY H 218      16.933  36.725  41.993  1.00 50.16           C  
ATOM   1672  O   GLY H 218      16.595  37.904  42.093  1.00 51.50           O  
ATOM   1673  N   TYR H 219      17.159  36.122  40.795  1.00 41.31           N  
ATOM   1674  CA  TYR H 219      16.943  36.769  39.528  1.00 41.43           C  
ATOM   1675  CB  TYR H 219      18.256  37.088  38.792  1.00 36.76           C  
ATOM   1676  CG  TYR H 219      17.965  38.053  37.695  1.00 39.57           C  
ATOM   1677  CD1 TYR H 219      17.701  39.368  38.003  1.00 46.30           C  
ATOM   1678  CD2 TYR H 219      17.976  37.668  36.373  1.00 36.59           C  
ATOM   1679  CE1 TYR H 219      17.434  40.285  37.015  1.00 41.69           C  
ATOM   1680  CE2 TYR H 219      17.709  38.581  35.379  1.00 41.28           C  
ATOM   1681  CZ  TYR H 219      17.436  39.891  35.699  1.00 47.32           C  
ATOM   1682  OH  TYR H 219      17.163  40.830  34.683  1.00 46.71           O  
ATOM   1683  C   TYR H 219      16.151  35.794  38.697  1.00 45.95           C  
ATOM   1684  O   TYR H 219      16.473  34.606  38.659  1.00 52.03           O  
ATOM   1685  N   PRO H 220      15.131  36.247  38.012  1.00 51.03           N  
ATOM   1686  CA  PRO H 220      14.304  35.339  37.258  1.00 49.71           C  
ATOM   1687  CD  PRO H 220      14.395  37.424  38.445  1.00 54.76           C  
ATOM   1688  CB  PRO H 220      13.074  36.145  36.847  1.00 51.12           C  
ATOM   1689  CG  PRO H 220      12.951  37.205  37.960  1.00 49.43           C  
ATOM   1690  C   PRO H 220      15.084  34.780  36.121  1.00 42.89           C  
ATOM   1691  O   PRO H 220      16.001  35.467  35.669  1.00 43.34           O  
ATOM   1692  N   PRO H 221      14.806  33.603  35.626  1.00 38.89           N  
ATOM   1693  CA  PRO H 221      13.772  32.704  36.081  1.00 34.92           C  
ATOM   1694  CD  PRO H 221      15.236  33.285  34.274  1.00 38.83           C  
ATOM   1695  CB  PRO H 221      13.456  31.790  34.896  1.00 41.66           C  
ATOM   1696  CG  PRO H 221      14.704  31.871  34.007  1.00 42.74           C  
ATOM   1697  C   PRO H 221      14.159  31.915  37.296  1.00 40.47           C  
ATOM   1698  O   PRO H 221      13.509  30.902  37.548  1.00 36.51           O  
ATOM   1699  N   GLY H 222      15.222  32.292  38.027  1.00 38.20           N  
ATOM   1700  CA  GLY H 222      15.614  31.477  39.139  1.00 43.61           C  
ATOM   1701  C   GLY H 222      16.464  30.398  38.553  1.00 40.73           C  
ATOM   1702  O   GLY H 222      17.081  30.592  37.507  1.00 35.72           O  
ATOM   1703  N   GLU H 223      16.554  29.232  39.220  1.00 35.50           N  
ATOM   1704  CA  GLU H 223      17.352  28.188  38.649  1.00 39.83           C  
ATOM   1705  CB  GLU H 223      18.793  28.150  39.191  1.00 45.15           C  
ATOM   1706  CG  GLU H 223      18.883  28.283  40.712  1.00 47.64           C  
ATOM   1707  CD  GLU H 223      18.755  29.767  41.034  1.00 52.42           C  
ATOM   1708  OE1 GLU H 223      18.741  30.580  40.072  1.00 51.72           O  
ATOM   1709  OE2 GLU H 223      18.675  30.110  42.243  1.00 48.60           O1-
ATOM   1710  C   GLU H 223      16.697  26.861  38.874  1.00 41.34           C  
ATOM   1711  O   GLU H 223      15.845  26.704  39.746  1.00 35.91           O  
ATOM   1712  N   GLU H 224      17.089  25.863  38.054  1.00 30.07           N  
ATOM   1713  CA  GLU H 224      16.506  24.551  38.108  1.00 35.63           C  
ATOM   1714  CB  GLU H 224      16.001  24.093  36.732  1.00 28.81           C  
ATOM   1715  CG  GLU H 224      14.867  24.980  36.213  1.00 31.32           C  
ATOM   1716  CD  GLU H 224      14.629  24.653  34.749  1.00 37.65           C  
ATOM   1717  OE1 GLU H 224      14.464  23.446  34.431  1.00 32.76           O  
ATOM   1718  OE2 GLU H 224      14.613  25.608  33.926  1.00 32.33           O1-
ATOM   1719  C   GLU H 224      17.560  23.589  38.565  1.00 34.71           C  
ATOM   1720  O   GLU H 224      18.736  23.731  38.229  1.00 32.69           O  
ATOM   1721  N   TYR H 225      17.156  22.589  39.379  1.00 34.87           N  
ATOM   1722  CA  TYR H 225      18.095  21.621  39.874  1.00 42.35           C  
ATOM   1723  CB  TYR H 225      18.509  21.838  41.345  1.00 34.61           C  
ATOM   1724  CG  TYR H 225      17.316  21.945  42.235  1.00 36.63           C  
ATOM   1725  CD1 TYR H 225      16.596  23.118  42.304  1.00 31.77           C  
ATOM   1726  CD2 TYR H 225      16.932  20.886  43.025  1.00 31.42           C  
ATOM   1727  CE1 TYR H 225      15.502  23.226  43.133  1.00 36.55           C  
ATOM   1728  CE2 TYR H 225      15.840  20.988  43.856  1.00 39.55           C  
ATOM   1729  CZ  TYR H 225      15.122  22.159  43.911  1.00 43.66           C  
ATOM   1730  OH  TYR H 225      14.003  22.265  44.764  1.00 48.69           O  
ATOM   1731  C   TYR H 225      17.541  20.242  39.687  1.00 36.93           C  
ATOM   1732  O   TYR H 225      16.328  20.048  39.622  1.00 36.30           O  
ATOM   1733  N   PHE H 226      18.436  19.236  39.570  1.00 40.47           N  
ATOM   1734  CA  PHE H 226      17.991  17.909  39.256  1.00 37.22           C  
ATOM   1735  CB  PHE H 226      18.906  17.262  38.208  1.00 36.43           C  
ATOM   1736  CG  PHE H 226      19.013  18.289  37.130  1.00 37.62           C  
ATOM   1737  CD1 PHE H 226      17.959  18.544  36.284  1.00 28.86           C  
ATOM   1738  CD2 PHE H 226      20.179  19.003  36.974  1.00 38.46           C  
ATOM   1739  CE1 PHE H 226      18.069  19.497  35.299  1.00 36.09           C  
ATOM   1740  CE2 PHE H 226      20.295  19.957  35.990  1.00 37.17           C  
ATOM   1741  CZ  PHE H 226      19.236  20.206  35.150  1.00 35.56           C  
ATOM   1742  C   PHE H 226      18.006  17.075  40.505  1.00 38.31           C  
ATOM   1743  O   PHE H 226      19.036  16.529  40.899  1.00 38.23           O  
ATOM   1744  N   GLN H 227      16.822  16.942  41.133  1.00 36.43           N  
ATOM   1745  CA  GLN H 227      16.624  16.266  42.390  1.00 39.03           C  
ATOM   1746  CB  GLN H 227      15.178  16.435  42.889  1.00 40.07           C  
ATOM   1747  CG  GLN H 227      14.755  17.891  43.079  1.00 60.46           C  
ATOM   1748  CD  GLN H 227      13.252  17.934  43.315  1.00 65.00           C  
ATOM   1749  OE1 GLN H 227      12.788  18.306  44.392  1.00 68.84           O  
ATOM   1750  NE2 GLN H 227      12.464  17.551  42.274  1.00 67.78           N  
ATOM   1751  C   GLN H 227      16.837  14.784  42.272  1.00 41.01           C  
ATOM   1752  O   GLN H 227      17.456  14.176  43.146  1.00 41.37           O  
ATOM   1753  N   ASP H 228      16.298  14.156  41.206  1.00 40.08           N  
ATOM   1754  CA  ASP H 228      16.388  12.726  41.070  1.00 35.68           C  
ATOM   1755  CB  ASP H 228      15.038  12.022  41.290  1.00 41.67           C  
ATOM   1756  CG  ASP H 228      14.659  12.182  42.755  1.00 45.68           C  
ATOM   1757  OD1 ASP H 228      15.424  11.686  43.624  1.00 46.73           O  
ATOM   1758  OD2 ASP H 228      13.606  12.819  43.023  1.00 49.64           O1-
ATOM   1759  C   ASP H 228      16.817  12.411  39.668  1.00 44.36           C  
ATOM   1760  O   ASP H 228      16.471  13.131  38.732  1.00 40.44           O  
ATOM   1761  N   TRP H 229      17.588  11.313  39.486  1.00 41.95           N  
ATOM   1762  CA  TRP H 229      18.073  10.964  38.177  1.00 36.74           C  
ATOM   1763  CB  TRP H 229      19.597  11.140  38.037  1.00 36.14           C  
ATOM   1764  CG  TRP H 229      20.113  12.556  38.152  1.00 36.55           C  
ATOM   1765  CD2 TRP H 229      20.719  13.293  37.079  1.00 27.96           C  
ATOM   1766  CD1 TRP H 229      20.162  13.363  39.250  1.00 31.09           C  
ATOM   1767  NE1 TRP H 229      20.753  14.561  38.927  1.00 37.68           N  
ATOM   1768  CE2 TRP H 229      21.103  14.530  37.594  1.00 33.59           C  
ATOM   1769  CE3 TRP H 229      20.944  12.964  35.773  1.00 30.82           C  
ATOM   1770  CZ2 TRP H 229      21.719  15.463  36.807  1.00 30.58           C  
ATOM   1771  CZ3 TRP H 229      21.559  13.909  34.981  1.00 34.65           C  
ATOM   1772  CH2 TRP H 229      21.939  15.135  35.487  1.00 41.38           C  
ATOM   1773  C   TRP H 229      17.848   9.500  37.935  1.00 36.67           C  
ATOM   1774  O   TRP H 229      17.738   8.708  38.870  1.00 40.00           O  
ATOM   1775  N   GLY H 230      17.752   9.115  36.644  1.00 31.39           N  
ATOM   1776  CA  GLY H 230      17.658   7.733  36.268  1.00 39.26           C  
ATOM   1777  C   GLY H 230      19.063   7.252  36.032  1.00 39.42           C  
ATOM   1778  O   GLY H 230      20.018   8.021  36.122  1.00 44.01           O  
ATOM   1779  N   ARG H 231      19.203   5.942  35.739  1.00 33.62           N  
ATOM   1780  CA  ARG H 231      20.435   5.249  35.460  1.00 42.01           C  
ATOM   1781  CB  ARG H 231      20.238   3.723  35.457  1.00 48.22           C  
ATOM   1782  CG  ARG H 231      19.671   3.200  36.779  1.00 72.83           C  
ATOM   1783  CD  ARG H 231      20.725   2.987  37.867  1.00 87.51           C  
ATOM   1784  NE  ARG H 231      20.002   2.642  39.126  1.00 99.37           N  
ATOM   1785  CZ  ARG H 231      19.769   3.600  40.070  1.00104.65           C  
ATOM   1786  NH1 ARG H 231      20.246   4.867  39.888  1.00102.34           N1+
ATOM   1787  NH2 ARG H 231      19.066   3.292  41.200  1.00106.92           N  
ATOM   1788  C   ARG H 231      20.963   5.648  34.110  1.00 44.20           C  
ATOM   1789  O   ARG H 231      22.170   5.618  33.874  1.00 41.79           O  
ATOM   1790  N   GLY H 232      20.061   5.970  33.160  1.00 32.23           N  
ATOM   1791  CA  GLY H 232      20.469   6.388  31.844  1.00 25.92           C  
ATOM   1792  C   GLY H 232      20.294   5.261  30.870  1.00 28.70           C  
ATOM   1793  O   GLY H 232      20.234   4.091  31.244  1.00 38.63           O  
ATOM   1794  N   THR H 233      20.179   5.616  29.569  1.00 26.10           N  
ATOM   1795  CA  THR H 233      20.064   4.663  28.499  1.00 28.36           C  
ATOM   1796  CB  THR H 233      18.732   4.710  27.804  1.00 27.85           C  
ATOM   1797  OG1 THR H 233      18.625   3.655  26.859  1.00 25.69           O  
ATOM   1798  CG2 THR H 233      18.578   6.076  27.116  1.00 27.06           C  
ATOM   1799  C   THR H 233      21.124   5.041  27.510  1.00 32.03           C  
ATOM   1800  O   THR H 233      21.332   6.226  27.256  1.00 33.28           O  
ATOM   1801  N   LEU H 234      21.815   4.048  26.912  1.00 32.73           N  
ATOM   1802  CA  LEU H 234      22.938   4.353  26.063  1.00 26.94           C  
ATOM   1803  CB  LEU H 234      24.064   3.305  26.168  1.00 35.41           C  
ATOM   1804  CG  LEU H 234      25.292   3.598  25.283  1.00 37.05           C  
ATOM   1805  CD1 LEU H 234      26.057   4.832  25.788  1.00 41.54           C  
ATOM   1806  CD2 LEU H 234      26.186   2.356  25.129  1.00 34.37           C  
ATOM   1807  C   LEU H 234      22.516   4.394  24.628  1.00 29.70           C  
ATOM   1808  O   LEU H 234      21.908   3.459  24.111  1.00 27.54           O  
ATOM   1809  N   VAL H 235      22.849   5.508  23.943  1.00 29.73           N  
ATOM   1810  CA  VAL H 235      22.520   5.656  22.556  1.00 32.97           C  
ATOM   1811  CB  VAL H 235      21.785   6.932  22.256  1.00 26.70           C  
ATOM   1812  CG1 VAL H 235      21.556   7.033  20.739  1.00 24.43           C  
ATOM   1813  CG2 VAL H 235      20.487   6.953  23.082  1.00 27.79           C  
ATOM   1814  C   VAL H 235      23.804   5.697  21.789  1.00 34.50           C  
ATOM   1815  O   VAL H 235      24.694   6.488  22.094  1.00 29.38           O  
ATOM   1816  N   THR H 236      23.937   4.826  20.769  1.00 26.70           N  
ATOM   1817  CA  THR H 236      25.131   4.832  19.974  1.00 32.75           C  
ATOM   1818  CB  THR H 236      25.867   3.527  20.000  1.00 28.90           C  
ATOM   1819  OG1 THR H 236      25.013   2.482  19.561  1.00 27.04           O  
ATOM   1820  CG2 THR H 236      26.346   3.256  21.432  1.00 25.61           C  
ATOM   1821  C   THR H 236      24.743   5.098  18.559  1.00 30.29           C  
ATOM   1822  O   THR H 236      23.947   4.367  17.970  1.00 28.85           O  
ATOM   1823  N   VAL H 237      25.307   6.170  17.970  1.00 29.00           N  
ATOM   1824  CA  VAL H 237      25.004   6.481  16.605  1.00 23.26           C  
ATOM   1825  CB  VAL H 237      24.739   7.941  16.377  1.00 31.06           C  
ATOM   1826  CG1 VAL H 237      24.517   8.169  14.874  1.00 23.66           C  
ATOM   1827  CG2 VAL H 237      23.556   8.374  17.261  1.00 28.67           C  
ATOM   1828  C   VAL H 237      26.215   6.126  15.812  1.00 30.81           C  
ATOM   1829  O   VAL H 237      27.263   6.751  15.958  1.00 27.79           O  
ATOM   1830  N   SER H 238      26.110   5.102  14.942  1.00 33.28           N  
ATOM   1831  CA  SER H 238      27.273   4.744  14.187  1.00 44.64           C  
ATOM   1832  CB  SER H 238      28.211   3.769  14.923  1.00 34.17           C  
ATOM   1833  OG  SER H 238      29.344   3.472  14.120  1.00 40.43           O  
ATOM   1834  C   SER H 238      26.834   4.069  12.929  1.00 36.00           C  
ATOM   1835  O   SER H 238      25.752   3.490  12.854  1.00 34.21           O  
ATOM   1836  N   SER H 239      27.690   4.143  11.893  1.00 35.50           N  
ATOM   1837  CA  SER H 239      27.394   3.512  10.643  1.00 41.77           C  
ATOM   1838  CB  SER H 239      28.281   4.017   9.492  1.00 44.65           C  
ATOM   1839  OG  SER H 239      28.020   5.391   9.246  1.00 52.02           O  
ATOM   1840  C   SER H 239      27.695   2.038  10.847  1.00 47.28           C  
ATOM   1841  O   SER H 239      28.844   1.735  11.261  1.00 48.09           O  
ATOM   1842  OXT SER H 239      26.789   1.198  10.599  1.00  0.00           O1-
TER    1843      SER H 239 
CONECT  141  643
CONECT  643  141
CONECT  959 1567
CONECT 1567  959
END
