# Supplementary material for: Fully automated antibody structure prediction using BIOVIA tools: Validation study
Source: PLoS One. 2017 May 18;12(5):e0177923. doi: 10.1371/journal.pone.0177923 (PMC5436848; doi:10.1371/journal.pone.0177923)
Supplement: S2 Dataset — Predicted structures using the Top5 framework method, Chothia CDR definition with canonical filtering and generating 50 models. These were used in the comparison against predictions using no filtering. (ZIP) [file pone.0177923.s004.zip › 4U6H_BA_FV_FinalModel.pdb]

REMARK   Accelrys Discovery Studio PDB file
REMARK   Created:  2015-04-10T09:23:06Z
SSBOND   1 CYS L   23    CYS L   93                                     
SSBOND   2 CYS H  134    CYS H  208                                     
ATOM      1  N   ASP L   1      25.670  32.028  25.908  1.00 51.67           N1+
ATOM      2  CA  ASP L   1      25.281  31.341  27.164  1.00 49.42           C  
ATOM      3  CB  ASP L   1      25.267  29.817  26.958  1.00 52.31           C  
ATOM      4  CG  ASP L   1      24.139  29.489  25.992  1.00 55.25           C  
ATOM      5  OD1 ASP L   1      23.311  30.398  25.716  1.00 64.70           O  
ATOM      6  OD2 ASP L   1      24.093  28.325  25.512  1.00 65.64           O1-
ATOM      7  C   ASP L   1      26.273  31.672  28.228  1.00 47.21           C  
ATOM      8  O   ASP L   1      27.326  32.242  27.951  1.00 46.74           O  
ATOM      9  N   VAL L   2      25.946  31.343  29.491  1.00 44.41           N  
ATOM     10  CA  VAL L   2      26.846  31.625  30.569  1.00 39.52           C  
ATOM     11  CB  VAL L   2      26.154  31.747  31.897  1.00 36.72           C  
ATOM     12  CG1 VAL L   2      27.210  32.015  32.982  1.00 34.89           C  
ATOM     13  CG2 VAL L   2      25.077  32.840  31.789  1.00 34.00           C  
ATOM     14  C   VAL L   2      27.810  30.489  30.649  1.00 38.40           C  
ATOM     15  O   VAL L   2      27.421  29.324  30.597  1.00 38.96           O  
ATOM     16  N   VAL L   3      29.113  30.798  30.788  1.00 37.42           N  
ATOM     17  CA  VAL L   3      30.080  29.743  30.828  1.00 38.07           C  
ATOM     18  CB  VAL L   3      31.319  30.053  30.039  1.00 40.23           C  
ATOM     19  CG1 VAL L   3      31.999  31.287  30.653  1.00 48.36           C  
ATOM     20  CG2 VAL L   3      32.210  28.804  30.012  1.00 46.28           C  
ATOM     21  C   VAL L   3      30.487  29.525  32.248  1.00 35.89           C  
ATOM     22  O   VAL L   3      30.784  30.472  32.976  1.00 34.17           O  
ATOM     23  N   MET L   4      30.501  28.249  32.682  1.00 37.46           N  
ATOM     24  CA  MET L   4      30.890  27.943  34.026  1.00 38.96           C  
ATOM     25  CB  MET L   4      29.948  26.943  34.716  1.00 38.32           C  
ATOM     26  CG  MET L   4      28.500  27.435  34.786  1.00 36.25           C  
ATOM     27  SD  MET L   4      28.259  28.990  35.697  1.00 35.77           S  
ATOM     28  CE  MET L   4      28.441  28.257  37.347  1.00 34.79           C  
ATOM     29  C   MET L   4      32.251  27.320  33.947  1.00 39.17           C  
ATOM     30  O   MET L   4      32.466  26.375  33.190  1.00 41.50           O  
ATOM     31  N   THR L   5      33.219  27.855  34.722  1.00 39.06           N  
ATOM     32  CA  THR L   5      34.558  27.336  34.702  1.00 40.66           C  
ATOM     33  CB  THR L   5      35.615  28.356  34.386  1.00 41.35           C  
ATOM     34  OG1 THR L   5      35.505  29.463  35.267  1.00 45.56           O  
ATOM     35  CG2 THR L   5      35.489  28.808  32.929  1.00 43.25           C  
ATOM     36  C   THR L   5      34.888  26.795  36.054  1.00 40.99           C  
ATOM     37  O   THR L   5      34.694  27.460  37.071  1.00 42.33           O  
ATOM     38  N   GLN L   6      35.422  25.560  36.089  1.00 40.41           N  
ATOM     39  CA  GLN L   6      35.754  24.960  37.348  1.00 40.31           C  
ATOM     40  CB  GLN L   6      35.108  23.582  37.576  1.00 37.54           C  
ATOM     41  CG  GLN L   6      33.586  23.634  37.716  1.00 34.88           C  
ATOM     42  CD  GLN L   6      33.085  22.214  37.936  1.00 32.00           C  
ATOM     43  OE1 GLN L   6      32.225  21.727  37.205  1.00 32.38           O  
ATOM     44  NE2 GLN L   6      33.630  21.532  38.979  1.00 28.86           N  
ATOM     45  C   GLN L   6      37.234  24.761  37.428  1.00 41.96           C  
ATOM     46  O   GLN L   6      37.903  24.502  36.428  1.00 43.17           O  
ATOM     47  N   ILE L   7      37.779  24.943  38.645  1.00 42.06           N  
ATOM     48  CA  ILE L   7      39.166  24.691  38.910  1.00 43.08           C  
ATOM     49  CB  ILE L   7      39.994  25.937  39.041  1.00 44.85           C  
ATOM     50  CG1 ILE L   7      39.996  26.737  37.728  1.00  0.00           C  
ATOM     51  CG2 ILE L   7      41.396  25.511  39.508  1.00 46.72           C  
ATOM     52  CD1 ILE L   7      40.603  25.973  36.551  1.00  0.00           C  
ATOM     53  C   ILE L   7      39.203  24.017  40.245  1.00 43.44           C  
ATOM     54  O   ILE L   7      38.455  24.414  41.139  1.00 46.57           O  
ATOM     55  N   PRO L   8      40.020  23.019  40.456  1.00 42.95           N  
ATOM     56  CA  PRO L   8      40.898  22.462  39.458  1.00 42.31           C  
ATOM     57  CD  PRO L   8      40.492  22.749  41.803  1.00 42.32           C  
ATOM     58  CB  PRO L   8      42.072  21.850  40.224  1.00 42.03           C  
ATOM     59  CG  PRO L   8      41.525  21.625  41.642  1.00 41.63           C  
ATOM     60  C   PRO L   8      40.175  21.438  38.640  1.00 42.07           C  
ATOM     61  O   PRO L   8      39.032  21.115  38.958  1.00 44.87           O  
ATOM     62  N   LEU L   9      40.814  20.961  37.549  1.00 41.65           N  
ATOM     63  CA  LEU L   9      40.283  19.921  36.714  1.00 41.22           C  
ATOM     64  CB  LEU L   9      41.106  19.708  35.432  1.00 44.58           C  
ATOM     65  CG  LEU L   9      41.131  20.925  34.489  1.00 47.48           C  
ATOM     66  CD1 LEU L   9      41.846  22.123  35.133  1.00 48.05           C  
ATOM     67  CD2 LEU L   9      41.717  20.553  33.119  1.00 49.23           C  
ATOM     68  C   LEU L   9      40.301  18.625  37.470  1.00 39.42           C  
ATOM     69  O   LEU L   9      39.352  17.845  37.398  1.00 38.69           O  
ATOM     70  N   SER L  10      41.405  18.349  38.197  1.00 37.38           N  
ATOM     71  CA  SER L  10      41.525  17.140  38.971  1.00 36.66           C  
ATOM     72  CB  SER L  10      42.571  16.144  38.448  1.00 38.86           C  
ATOM     73  OG  SER L  10      42.142  15.565  37.227  1.00 41.10           O  
ATOM     74  C   SER L  10      42.006  17.543  40.325  1.00 33.85           C  
ATOM     75  O   SER L  10      42.767  18.500  40.457  1.00 33.24           O  
ATOM     76  N   LEU L  11      41.581  16.816  41.379  1.00 32.61           N  
ATOM     77  CA  LEU L  11      41.973  17.241  42.689  1.00 34.51           C  
ATOM     78  CB  LEU L  11      40.794  17.980  43.365  1.00 37.82           C  
ATOM     79  CG  LEU L  11      41.025  18.567  44.770  1.00 41.01           C  
ATOM     80  CD1 LEU L  11      41.226  17.467  45.816  1.00 39.31           C  
ATOM     81  CD2 LEU L  11      42.138  19.623  44.771  1.00 40.47           C  
ATOM     82  C   LEU L  11      42.358  16.032  43.498  1.00 34.73           C  
ATOM     83  O   LEU L  11      41.495  15.262  43.918  1.00 34.55           O  
ATOM     84  N   PRO L  12      43.641  15.823  43.700  1.00 34.99           N  
ATOM     85  CA  PRO L  12      44.070  14.729  44.539  1.00 34.21           C  
ATOM     86  CD  PRO L  12      44.581  16.063  42.616  1.00 35.96           C  
ATOM     87  CB  PRO L  12      45.514  14.426  44.148  1.00 34.35           C  
ATOM     88  CG  PRO L  12      45.607  14.921  42.695  1.00 35.37           C  
ATOM     89  C   PRO L  12      43.932  15.105  45.979  1.00 33.23           C  
ATOM     90  O   PRO L  12      44.336  16.211  46.338  1.00 34.43           O  
ATOM     91  N   VAL L  13      43.420  14.202  46.836  1.00 31.12           N  
ATOM     92  CA  VAL L  13      43.278  14.562  48.217  1.00 31.46           C  
ATOM     93  CB  VAL L  13      41.966  15.239  48.493  1.00 34.62           C  
ATOM     94  CG1 VAL L  13      40.829  14.305  48.045  1.00 34.64           C  
ATOM     95  CG2 VAL L  13      41.906  15.632  49.976  1.00 34.32           C  
ATOM     96  C   VAL L  13      43.363  13.313  49.038  1.00 31.21           C  
ATOM     97  O   VAL L  13      42.915  12.248  48.619  1.00 31.60           O  
ATOM     98  N   SER L  14      43.960  13.424  50.241  1.00 31.47           N  
ATOM     99  CA  SER L  14      44.099  12.293  51.112  1.00 32.10           C  
ATOM    100  CB  SER L  14      45.254  12.432  52.119  1.00 35.70           C  
ATOM    101  OG  SER L  14      46.491  12.539  51.430  1.00 46.88           O  
ATOM    102  C   SER L  14      42.839  12.157  51.901  1.00 31.48           C  
ATOM    103  O   SER L  14      42.089  13.117  52.065  1.00 32.28           O  
ATOM    104  N   LEU L  15      42.585  10.945  52.426  1.00 31.10           N  
ATOM    105  CA  LEU L  15      41.389  10.717  53.184  1.00 32.56           C  
ATOM    106  CB  LEU L  15      41.214   9.251  53.619  1.00 30.86           C  
ATOM    107  CG  LEU L  15      41.082   8.251  52.456  1.00 31.73           C  
ATOM    108  CD1 LEU L  15      40.912   6.817  52.978  1.00 31.62           C  
ATOM    109  CD2 LEU L  15      39.964   8.662  51.485  1.00 29.96           C  
ATOM    110  C   LEU L  15      41.490  11.522  54.437  1.00 34.61           C  
ATOM    111  O   LEU L  15      42.549  11.595  55.059  1.00 37.87           O  
ATOM    112  N   GLY L  16      40.373  12.169  54.831  1.00 34.82           N  
ATOM    113  CA  GLY L  16      40.331  12.910  56.058  1.00 34.21           C  
ATOM    114  C   GLY L  16      40.640  14.353  55.803  1.00 34.63           C  
ATOM    115  O   GLY L  16      40.385  15.199  56.659  1.00 36.88           O  
ATOM    116  N   ASP L  17      41.183  14.681  54.616  1.00 33.54           N  
ATOM    117  CA  ASP L  17      41.543  16.044  54.337  1.00 34.18           C  
ATOM    118  CB  ASP L  17      42.648  16.194  53.277  1.00 37.25           C  
ATOM    119  CG  ASP L  17      43.968  15.745  53.891  1.00 44.09           C  
ATOM    120  OD1 ASP L  17      43.992  15.488  55.124  1.00 46.81           O  
ATOM    121  OD2 ASP L  17      44.972  15.658  53.135  1.00 46.70           O1-
ATOM    122  C   ASP L  17      40.341  16.780  53.837  1.00 34.90           C  
ATOM    123  O   ASP L  17      39.257  16.218  53.693  1.00 31.59           O  
ATOM    124  N   GLN L  18      40.526  18.090  53.573  1.00 35.22           N  
ATOM    125  CA  GLN L  18      39.468  18.945  53.122  1.00 37.76           C  
ATOM    126  CB  GLN L  18      39.446  20.261  53.924  1.00 42.66           C  
ATOM    127  CG  GLN L  18      38.233  21.161  53.696  1.00 51.69           C  
ATOM    128  CD  GLN L  18      38.417  22.387  54.582  1.00 56.05           C  
ATOM    129  OE1 GLN L  18      37.501  23.193  54.750  1.00 58.90           O  
ATOM    130  NE2 GLN L  18      39.635  22.533  55.168  1.00 55.71           N  
ATOM    131  C   GLN L  18      39.731  19.249  51.676  1.00 36.56           C  
ATOM    132  O   GLN L  18      40.878  19.417  51.269  1.00 38.57           O  
ATOM    133  N   ALA L  19      38.666  19.302  50.850  1.00 36.21           N  
ATOM    134  CA  ALA L  19      38.845  19.570  49.450  1.00 34.17           C  
ATOM    135  CB  ALA L  19      38.422  18.401  48.544  1.00 32.14           C  
ATOM    136  C   ALA L  19      37.987  20.744  49.092  1.00 33.22           C  
ATOM    137  O   ALA L  19      36.907  20.929  49.652  1.00 34.23           O  
ATOM    138  N   SER L  20      38.469  21.583  48.152  1.00 32.70           N  
ATOM    139  CA  SER L  20      37.722  22.737  47.751  1.00 33.68           C  
ATOM    140  CB  SER L  20      38.370  24.046  48.236  1.00 34.32           C  
ATOM    141  OG  SER L  20      37.606  25.167  47.823  1.00 42.89           O  
ATOM    142  C   SER L  20      37.698  22.769  46.252  1.00 34.07           C  
ATOM    143  O   SER L  20      38.735  22.638  45.602  1.00 36.44           O  
ATOM    144  N   ILE L  21      36.502  22.952  45.659  1.00 33.25           N  
ATOM    145  CA  ILE L  21      36.380  22.995  44.228  1.00 29.75           C  
ATOM    146  CB  ILE L  21      35.481  21.915  43.704  1.00 28.37           C  
ATOM    147  CG1 ILE L  21      36.065  20.543  44.084  1.00 27.03           C  
ATOM    148  CG2 ILE L  21      35.299  22.112  42.190  1.00 27.54           C  
ATOM    149  CD1 ILE L  21      35.077  19.390  43.934  1.00 29.12           C  
ATOM    150  C   ILE L  21      35.778  24.326  43.899  1.00 30.58           C  
ATOM    151  O   ILE L  21      34.824  24.753  44.548  1.00 32.87           O  
ATOM    152  N   SER L  22      36.321  25.029  42.883  1.00 30.59           N  
ATOM    153  CA  SER L  22      35.815  26.346  42.610  1.00 33.22           C  
ATOM    154  CB  SER L  22      36.897  27.439  42.554  1.00 36.04           C  
ATOM    155  OG  SER L  22      37.692  27.280  41.390  1.00 43.21           O  
ATOM    156  C   SER L  22      35.113  26.365  41.290  1.00 33.57           C  
ATOM    157  O   SER L  22      35.438  25.611  40.374  1.00 34.66           O  
ATOM    158  N   CYS L  23      34.093  27.241  41.178  1.00 32.17           N  
ATOM    159  CA  CYS L  23      33.331  27.395  39.970  1.00 33.13           C  
ATOM    160  CB  CYS L  23      31.935  26.731  40.076  1.00 33.63           C  
ATOM    161  SG  CYS L  23      30.907  26.861  38.580  1.00 37.25           S  
ATOM    162  C   CYS L  23      33.176  28.873  39.749  1.00 34.94           C  
ATOM    163  O   CYS L  23      32.916  29.624  40.689  1.00 36.89           O  
ATOM    164  N   ARG L  24      33.357  29.332  38.492  1.00 35.48           N  
ATOM    165  CA  ARG L  24      33.268  30.738  38.192  1.00 36.24           C  
ATOM    166  CB  ARG L  24      34.596  31.314  37.683  1.00 41.16           C  
ATOM    167  CG  ARG L  24      35.783  31.002  38.587  1.00 64.52           C  
ATOM    168  CD  ARG L  24      37.125  31.240  37.898  1.00 73.56           C  
ATOM    169  NE  ARG L  24      38.167  30.521  38.682  1.00 83.77           N  
ATOM    170  CZ  ARG L  24      39.285  30.059  38.050  1.00 88.33           C  
ATOM    171  NH1 ARG L  24      39.427  30.223  36.703  1.00 90.32           N1+
ATOM    172  NH2 ARG L  24      40.266  29.433  38.765  1.00 89.89           N  
ATOM    173  C   ARG L  24      32.321  30.880  37.042  1.00 36.55           C  
ATOM    174  O   ARG L  24      32.317  30.053  36.132  1.00 37.74           O  
ATOM    175  N   SER L  25      31.504  31.952  37.034  1.00 37.04           N  
ATOM    176  CA  SER L  25      30.554  32.122  35.971  1.00 39.12           C  
ATOM    177  CB  SER L  25      29.118  32.292  36.490  1.00 38.53           C  
ATOM    178  OG  SER L  25      29.068  33.372  37.411  1.00 40.96           O  
ATOM    179  C   SER L  25      30.912  33.346  35.182  1.00 41.94           C  
ATOM    180  O   SER L  25      31.491  34.297  35.704  1.00 42.90           O  
ATOM    181  N   SER L  26      30.599  33.318  33.871  1.00 57.86           N  
ATOM    182  CA  SER L  26      30.905  34.391  32.969  1.00 59.24           C  
ATOM    183  CB  SER L  26      30.612  34.030  31.503  1.00 58.66           C  
ATOM    184  OG  SER L  26      30.929  35.129  30.666  1.00 58.10           O  
ATOM    185  C   SER L  26      30.076  35.590  33.309  1.00 59.85           C  
ATOM    186  O   SER L  26      30.555  36.722  33.245  1.00 62.10           O  
ATOM    187  N   GLN L  27      28.794  35.374  33.661  1.00 59.05           N  
ATOM    188  CA  GLN L  27      27.935  36.466  34.014  1.00 59.70           C  
ATOM    189  CB  GLN L  27      26.704  36.641  33.103  1.00 60.00           C  
ATOM    190  CG  GLN L  27      27.054  37.113  31.687  1.00 61.38           C  
ATOM    191  CD  GLN L  27      25.761  37.325  30.909  1.00 62.62           C  
ATOM    192  OE1 GLN L  27      25.351  36.483  30.112  1.00 62.83           O  
ATOM    193  NE2 GLN L  27      25.091  38.484  31.146  1.00 62.25           N  
ATOM    194  C   GLN L  27      27.446  36.200  35.399  1.00 58.66           C  
ATOM    195  O   GLN L  27      27.596  35.097  35.923  1.00 59.64           O  
ATOM    196  N   SER L  28      26.860  37.232  36.037  1.00 58.14           N  
ATOM    197  CA  SER L  28      26.396  37.104  37.386  1.00 56.98           C  
ATOM    198  CB  SER L  28      25.942  38.438  38.005  1.00 57.67           C  
ATOM    199  OG  SER L  28      25.500  38.232  39.340  1.00 57.76           O  
ATOM    200  C   SER L  28      25.240  36.153  37.428  1.00 56.07           C  
ATOM    201  O   SER L  28      24.355  36.156  36.577  1.00 56.09           O  
ATOM    202  N   LEU L  29      25.278  35.267  38.437  1.00 55.43           N  
ATOM    203  CA  LEU L  29      24.283  34.271  38.698  1.00 56.30           C  
ATOM    204  CB  LEU L  29      24.804  33.054  39.474  1.00 55.59           C  
ATOM    205  CG  LEU L  29      25.845  32.279  38.645  1.00 53.50           C  
ATOM    206  CD1 LEU L  29      26.101  30.882  39.222  1.00 52.94           C  
ATOM    207  CD2 LEU L  29      25.474  32.268  37.153  1.00 52.34           C  
ATOM    208  C   LEU L  29      23.076  34.830  39.377  1.00 57.67           C  
ATOM    209  O   LEU L  29      22.081  34.126  39.530  1.00 58.02           O  
ATOM    210  N   VAL L  30      23.160  36.057  39.921  1.00 59.02           N  
ATOM    211  CA  VAL L  30      22.024  36.585  40.624  1.00 59.64           C  
ATOM    212  CB  VAL L  30      22.322  37.888  41.304  1.00 60.57           C  
ATOM    213  CG1 VAL L  30      21.055  38.381  42.023  1.00 61.29           C  
ATOM    214  CG2 VAL L  30      23.542  37.689  42.219  1.00 61.06           C  
ATOM    215  C   VAL L  30      20.907  36.810  39.651  1.00 59.98           C  
ATOM    216  O   VAL L  30      21.079  37.442  38.609  1.00 58.33           O  
ATOM    217  N   HIS L  31      19.716  36.278  39.982  1.00 60.35           N  
ATOM    218  CA  HIS L  31      18.568  36.414  39.132  1.00 60.97           C  
ATOM    219  ND1 HIS L  31      16.644  34.460  37.039  1.00 64.52           N  
ATOM    220  CG  HIS L  31      16.530  35.201  38.194  1.00 63.66           C  
ATOM    221  CB  HIS L  31      17.580  35.243  39.265  1.00 62.31           C  
ATOM    222  NE2 HIS L  31      14.676  35.488  36.936  1.00 64.25           N  
ATOM    223  CD2 HIS L  31      15.322  35.824  38.114  1.00 64.31           C  
ATOM    224  CE1 HIS L  31      15.509  34.667  36.325  1.00 63.89           C  
ATOM    225  C   HIS L  31      17.872  37.682  39.516  1.00 61.04           C  
ATOM    226  O   HIS L  31      18.046  38.186  40.624  1.00 57.03           O  
ATOM    227  N   SER L  32      17.049  38.227  38.601  1.00 61.88           N  
ATOM    228  CA  SER L  32      16.378  39.472  38.848  1.00 63.36           C  
ATOM    229  CB  SER L  32      15.458  39.885  37.686  1.00 64.42           C  
ATOM    230  OG  SER L  32      16.224  40.081  36.505  1.00 65.90           O  
ATOM    231  C   SER L  32      15.524  39.309  40.065  1.00 63.82           C  
ATOM    232  O   SER L  32      15.316  40.257  40.820  1.00 65.32           O  
ATOM    233  N   ASN L  33      15.004  38.088  40.284  1.00 63.56           N  
ATOM    234  CA  ASN L  33      14.179  37.815  41.425  1.00 63.01           C  
ATOM    235  CB  ASN L  33      13.404  36.484  41.347  1.00 63.47           C  
ATOM    236  CG  ASN L  33      14.353  35.309  41.226  1.00 64.75           C  
ATOM    237  OD1 ASN L  33      15.563  35.476  41.107  1.00 64.73           O  
ATOM    238  ND2 ASN L  33      13.788  34.073  41.250  1.00 64.56           N  
ATOM    239  C   ASN L  33      15.012  37.893  42.672  1.00 61.19           C  
ATOM    240  O   ASN L  33      14.488  38.104  43.762  1.00 57.57           O  
ATOM    241  N   GLY L  34      16.341  37.707  42.562  1.00 61.15           N  
ATOM    242  CA  GLY L  34      17.156  37.833  43.738  1.00 60.75           C  
ATOM    243  C   GLY L  34      17.713  36.498  44.115  1.00 60.06           C  
ATOM    244  O   GLY L  34      18.600  36.406  44.963  1.00 58.80           O  
ATOM    245  N   ASN L  35      17.202  35.415  43.502  1.00 59.08           N  
ATOM    246  CA  ASN L  35      17.714  34.113  43.813  1.00 56.20           C  
ATOM    247  CB  ASN L  35      16.727  32.984  43.468  1.00 56.83           C  
ATOM    248  CG  ASN L  35      15.497  33.136  44.352  1.00 57.98           C  
ATOM    249  OD1 ASN L  35      14.373  33.247  43.865  1.00 59.22           O  
ATOM    250  ND2 ASN L  35      15.714  33.138  45.696  1.00 57.16           N  
ATOM    251  C   ASN L  35      18.954  33.893  43.000  1.00 52.90           C  
ATOM    252  O   ASN L  35      19.102  34.443  41.909  1.00 50.25           O  
ATOM    253  N   THR L  36      19.902  33.096  43.535  1.00 51.75           N  
ATOM    254  CA  THR L  36      21.090  32.752  42.803  1.00 51.42           C  
ATOM    255  CB  THR L  36      22.359  33.013  43.567  1.00 52.42           C  
ATOM    256  OG1 THR L  36      22.457  34.392  43.896  1.00 54.36           O  
ATOM    257  CG2 THR L  36      23.559  32.588  42.703  1.00 52.03           C  
ATOM    258  C   THR L  36      21.000  31.279  42.556  1.00 50.24           C  
ATOM    259  O   THR L  36      21.135  30.475  43.479  1.00 47.88           O  
ATOM    260  N   TYR L  37      20.812  30.876  41.282  1.00 49.92           N  
ATOM    261  CA  TYR L  37      20.575  29.483  41.049  1.00 50.14           C  
ATOM    262  CB  TYR L  37      19.597  29.225  39.892  1.00 51.81           C  
ATOM    263  CG  TYR L  37      18.280  29.803  40.286  1.00 54.53           C  
ATOM    264  CD1 TYR L  37      17.440  29.121  41.136  1.00 54.60           C  
ATOM    265  CD2 TYR L  37      17.886  31.030  39.802  1.00 55.78           C  
ATOM    266  CE1 TYR L  37      16.225  29.656  41.494  1.00 55.57           C  
ATOM    267  CE2 TYR L  37      16.673  31.570  40.157  1.00 56.89           C  
ATOM    268  CZ  TYR L  37      15.841  30.881  41.006  1.00 56.74           C  
ATOM    269  OH  TYR L  37      14.594  31.430  41.373  1.00 56.39           O  
ATOM    270  C   TYR L  37      21.856  28.799  40.708  1.00 48.09           C  
ATOM    271  O   TYR L  37      22.157  28.564  39.535  1.00 48.44           O  
ATOM    272  N   LEU L  38      22.629  28.418  41.748  1.00 22.18           N  
ATOM    273  CA  LEU L  38      23.854  27.733  41.456  1.00 24.49           C  
ATOM    274  CB  LEU L  38      25.087  28.496  41.982  1.00 23.96           C  
ATOM    275  CG  LEU L  38      26.454  27.835  41.718  1.00 24.89           C  
ATOM    276  CD1 LEU L  38      26.668  26.597  42.598  1.00 24.96           C  
ATOM    277  CD2 LEU L  38      26.656  27.545  40.223  1.00 21.84           C  
ATOM    278  C   LEU L  38      23.739  26.411  42.160  1.00 26.51           C  
ATOM    279  O   LEU L  38      23.284  26.350  43.302  1.00 28.90           O  
ATOM    280  N   HIS L  39      24.126  25.308  41.483  1.00 25.92           N  
ATOM    281  CA  HIS L  39      23.954  24.019  42.098  1.00 23.48           C  
ATOM    282  ND1 HIS L  39      20.800  24.477  42.496  1.00 24.69           N  
ATOM    283  CG  HIS L  39      21.528  24.050  41.405  1.00 24.73           C  
ATOM    284  CB  HIS L  39      22.786  23.231  41.485  1.00 24.29           C  
ATOM    285  NE2 HIS L  39      19.757  25.257  40.694  1.00 24.24           N  
ATOM    286  CD2 HIS L  39      20.875  24.536  40.315  1.00 24.16           C  
ATOM    287  CE1 HIS L  39      19.755  25.195  42.013  1.00 24.29           C  
ATOM    288  C   HIS L  39      25.211  23.207  41.917  1.00 23.37           C  
ATOM    289  O   HIS L  39      26.064  23.523  41.087  1.00 25.62           O  
ATOM    290  N   TRP L  40      25.365  22.138  42.733  1.00 22.88           N  
ATOM    291  CA  TRP L  40      26.512  21.273  42.649  1.00 20.95           C  
ATOM    292  CB  TRP L  40      27.434  21.369  43.875  1.00 22.34           C  
ATOM    293  CG  TRP L  40      28.124  22.703  44.021  1.00 22.97           C  
ATOM    294  CD2 TRP L  40      29.372  23.036  43.395  1.00 24.09           C  
ATOM    295  CD1 TRP L  40      27.736  23.807  44.723  1.00 21.63           C  
ATOM    296  NE1 TRP L  40      28.666  24.808  44.575  1.00 21.47           N  
ATOM    297  CE2 TRP L  40      29.680  24.347  43.760  1.00 22.87           C  
ATOM    298  CE3 TRP L  40      30.196  22.310  42.585  1.00 22.80           C  
ATOM    299  CZ2 TRP L  40      30.819  24.954  43.314  1.00 23.18           C  
ATOM    300  CZ3 TRP L  40      31.345  22.924  42.138  1.00 22.09           C  
ATOM    301  CH2 TRP L  40      31.651  24.221  42.496  1.00 23.27           C  
ATOM    302  C   TRP L  40      26.035  19.852  42.584  1.00 21.36           C  
ATOM    303  O   TRP L  40      25.205  19.423  43.384  1.00 20.64           O  
ATOM    304  N   SER L  41      26.581  19.068  41.630  1.00 21.57           N  
ATOM    305  CA  SER L  41      26.173  17.697  41.489  1.00 20.89           C  
ATOM    306  CB  SER L  41      25.476  17.401  40.150  1.00 19.19           C  
ATOM    307  OG  SER L  41      26.383  17.598  39.076  1.00  0.00           O  
ATOM    308  C   SER L  41      27.394  16.829  41.550  1.00 21.50           C  
ATOM    309  O   SER L  41      28.507  17.275  41.273  1.00 22.03           O  
ATOM    310  N   LEU L  42      27.205  15.558  41.963  1.00 24.25           N  
ATOM    311  CA  LEU L  42      28.283  14.610  42.005  1.00 26.88           C  
ATOM    312  CB  LEU L  42      28.541  14.026  43.406  1.00 27.59           C  
ATOM    313  CG  LEU L  42      29.597  12.902  43.420  1.00 27.17           C  
ATOM    314  CD1 LEU L  42      30.950  13.392  42.882  1.00 25.91           C  
ATOM    315  CD2 LEU L  42      29.716  12.266  44.814  1.00 27.23           C  
ATOM    316  C   LEU L  42      27.917  13.470  41.114  1.00 26.52           C  
ATOM    317  O   LEU L  42      26.834  12.896  41.231  1.00 28.14           O  
ATOM    318  N   GLN L  43      28.817  13.110  40.183  1.00 25.66           N  
ATOM    319  CA  GLN L  43      28.526  12.022  39.302  1.00 26.27           C  
ATOM    320  CB  GLN L  43      28.619  12.404  37.814  1.00 22.80           C  
ATOM    321  CG  GLN L  43      28.303  11.248  36.864  1.00 20.03           C  
ATOM    322  CD  GLN L  43      28.332  11.778  35.438  1.00 20.94           C  
ATOM    323  OE1 GLN L  43      29.115  12.667  35.106  1.00 21.16           O  
ATOM    324  NE2 GLN L  43      27.449  11.219  34.567  1.00 21.67           N  
ATOM    325  C   GLN L  43      29.520  10.939  39.557  1.00 29.54           C  
ATOM    326  O   GLN L  43      30.724  11.124  39.380  1.00 28.54           O  
ATOM    327  N   LYS L  44      29.024   9.769  40.003  1.00 34.67           N  
ATOM    328  CA  LYS L  44      29.872   8.638  40.226  1.00 38.61           C  
ATOM    329  CB  LYS L  44      29.384   7.737  41.371  1.00 38.02           C  
ATOM    330  CG  LYS L  44      29.445   8.448  42.724  1.00 40.52           C  
ATOM    331  CD  LYS L  44      28.662   7.750  43.836  1.00 44.30           C  
ATOM    332  CE  LYS L  44      29.375   6.522  44.401  1.00 48.34           C  
ATOM    333  NZ  LYS L  44      30.552   6.938  45.196  1.00 52.82           N1+
ATOM    334  C   LYS L  44      29.865   7.858  38.952  1.00 42.40           C  
ATOM    335  O   LYS L  44      28.911   7.916  38.178  1.00 40.23           O  
ATOM    336  N   PRO L  45      30.909   7.123  38.713  1.00 46.48           N  
ATOM    337  CA  PRO L  45      31.094   6.401  37.487  1.00 47.18           C  
ATOM    338  CD  PRO L  45      31.995   6.939  39.658  1.00 48.72           C  
ATOM    339  CB  PRO L  45      32.394   5.615  37.662  1.00 48.98           C  
ATOM    340  CG  PRO L  45      33.126   6.332  38.813  1.00 49.57           C  
ATOM    341  C   PRO L  45      29.937   5.500  37.209  1.00 46.05           C  
ATOM    342  O   PRO L  45      29.503   4.780  38.106  1.00 44.89           O  
ATOM    343  N   GLY L  46      29.431   5.532  35.961  1.00 45.16           N  
ATOM    344  CA  GLY L  46      28.382   4.655  35.536  1.00 44.54           C  
ATOM    345  C   GLY L  46      27.091   5.053  36.174  1.00 43.97           C  
ATOM    346  O   GLY L  46      26.155   4.254  36.213  1.00 47.05           O  
ATOM    347  N   GLN L  47      26.989   6.290  36.695  1.00 42.25           N  
ATOM    348  CA  GLN L  47      25.749   6.659  37.316  1.00 38.54           C  
ATOM    349  CB  GLN L  47      25.798   6.686  38.854  1.00 39.74           C  
ATOM    350  CG  GLN L  47      26.016   5.306  39.478  1.00 45.31           C  
ATOM    351  CD  GLN L  47      25.952   5.454  40.991  1.00 49.50           C  
ATOM    352  OE1 GLN L  47      25.042   6.086  41.525  1.00 52.91           O  
ATOM    353  NE2 GLN L  47      26.941   4.858  41.706  1.00 51.13           N  
ATOM    354  C   GLN L  47      25.360   8.026  36.852  1.00 35.47           C  
ATOM    355  O   GLN L  47      26.154   8.747  36.250  1.00 34.59           O  
ATOM    356  N   SER L  48      24.086   8.395  37.089  1.00 33.18           N  
ATOM    357  CA  SER L  48      23.599   9.699  36.739  1.00 31.69           C  
ATOM    358  CB  SER L  48      22.066   9.756  36.617  1.00 29.72           C  
ATOM    359  OG  SER L  48      21.459   9.330  37.827  1.00 35.17           O  
ATOM    360  C   SER L  48      24.037  10.637  37.822  1.00 28.84           C  
ATOM    361  O   SER L  48      24.436  10.204  38.901  1.00 33.41           O  
ATOM    362  N   PRO L  49      23.989  11.916  37.564  1.00 25.89           N  
ATOM    363  CA  PRO L  49      24.420  12.872  38.552  1.00 22.99           C  
ATOM    364  CD  PRO L  49      24.188  12.406  36.208  1.00 25.78           C  
ATOM    365  CB  PRO L  49      24.566  14.196  37.808  1.00 23.48           C  
ATOM    366  CG  PRO L  49      24.881  13.769  36.363  1.00 24.44           C  
ATOM    367  C   PRO L  49      23.459  12.936  39.697  1.00 24.78           C  
ATOM    368  O   PRO L  49      22.287  12.614  39.508  1.00 27.05           O  
ATOM    369  N   ASN L  50      23.942  13.325  40.895  1.00 24.42           N  
ATOM    370  CA  ASN L  50      23.105  13.443  42.056  1.00 25.86           C  
ATOM    371  CB  ASN L  50      23.492  12.488  43.197  1.00 30.31           C  
ATOM    372  CG  ASN L  50      23.240  11.058  42.740  1.00 37.17           C  
ATOM    373  OD1 ASN L  50      24.154  10.368  42.291  1.00  0.00           O  
ATOM    374  ND2 ASN L  50      21.967  10.595  42.861  1.00  0.00           N  
ATOM    375  C   ASN L  50      23.308  14.830  42.581  1.00 24.12           C  
ATOM    376  O   ASN L  50      24.429  15.337  42.586  1.00 22.96           O  
ATOM    377  N   LEU L  51      22.227  15.480  43.053  1.00 20.63           N  
ATOM    378  CA  LEU L  51      22.309  16.842  43.510  1.00 20.27           C  
ATOM    379  CB  LEU L  51      20.927  17.514  43.457  1.00 18.15           C  
ATOM    380  CG  LEU L  51      20.892  18.974  43.928  1.00 15.76           C  
ATOM    381  CD1 LEU L  51      21.683  19.881  42.973  1.00 13.35           C  
ATOM    382  CD2 LEU L  51      19.449  19.454  44.134  1.00 14.42           C  
ATOM    383  C   LEU L  51      22.781  16.891  44.934  1.00 21.43           C  
ATOM    384  O   LEU L  51      22.177  16.261  45.801  1.00 25.20           O  
ATOM    385  N   LEU L  52      23.960  17.514  45.185  1.00 21.86           N  
ATOM    386  CA  LEU L  52      24.463  17.758  46.521  1.00 21.44           C  
ATOM    387  CB  LEU L  52      25.994  17.894  46.578  1.00 21.50           C  
ATOM    388  CG  LEU L  52      26.768  16.567  46.478  1.00 19.96           C  
ATOM    389  CD1 LEU L  52      26.441  15.797  45.196  1.00 21.39           C  
ATOM    390  CD2 LEU L  52      28.274  16.809  46.619  1.00 20.36           C  
ATOM    391  C   LEU L  52      23.919  19.007  47.157  1.00 20.72           C  
ATOM    392  O   LEU L  52      23.297  18.966  48.218  1.00 22.96           O  
ATOM    393  N   ILE L  53      24.130  20.163  46.486  1.00 21.38           N  
ATOM    394  CA  ILE L  53      23.789  21.439  47.052  1.00 20.30           C  
ATOM    395  CB  ILE L  53      24.985  22.199  47.545  1.00 19.72           C  
ATOM    396  CG1 ILE L  53      25.604  21.451  48.738  1.00 20.14           C  
ATOM    397  CG2 ILE L  53      24.563  23.641  47.864  1.00 18.35           C  
ATOM    398  CD1 ILE L  53      26.960  21.993  49.181  1.00 19.01           C  
ATOM    399  C   ILE L  53      23.108  22.259  46.006  1.00 22.08           C  
ATOM    400  O   ILE L  53      23.525  22.275  44.850  1.00 26.22           O  
ATOM    401  N   TYR L  54      22.037  22.974  46.407  1.00 21.53           N  
ATOM    402  CA  TYR L  54      21.266  23.785  45.513  1.00 20.98           C  
ATOM    403  CB  TYR L  54      19.826  23.266  45.299  1.00 22.56           C  
ATOM    404  CG  TYR L  54      19.138  23.125  46.619  1.00 22.03           C  
ATOM    405  CD1 TYR L  54      19.277  21.972  47.359  1.00 23.28           C  
ATOM    406  CD2 TYR L  54      18.347  24.133  47.121  1.00 22.61           C  
ATOM    407  CE1 TYR L  54      18.646  21.827  48.573  1.00 23.51           C  
ATOM    408  CE2 TYR L  54      17.714  23.996  48.335  1.00 23.91           C  
ATOM    409  CZ  TYR L  54      17.863  22.842  49.063  1.00 23.83           C  
ATOM    410  OH  TYR L  54      17.215  22.697  50.308  1.00 25.30           O  
ATOM    411  C   TYR L  54      21.183  25.166  46.082  1.00 24.13           C  
ATOM    412  O   TYR L  54      21.303  25.361  47.292  1.00 26.40           O  
ATOM    413  N   LYS L  55      20.962  26.169  45.215  1.00 32.38           N  
ATOM    414  CA  LYS L  55      20.863  27.536  45.645  1.00 33.36           C  
ATOM    415  CB  LYS L  55      19.597  27.878  46.456  1.00 33.43           C  
ATOM    416  CG  LYS L  55      18.323  27.986  45.615  1.00 35.19           C  
ATOM    417  CD  LYS L  55      17.075  28.275  46.454  1.00 36.42           C  
ATOM    418  CE  LYS L  55      15.824  28.559  45.625  1.00 37.43           C  
ATOM    419  NZ  LYS L  55      14.707  28.970  46.504  1.00 40.05           N1+
ATOM    420  C   LYS L  55      22.063  27.918  46.453  1.00 34.39           C  
ATOM    421  O   LYS L  55      21.952  28.479  47.542  1.00 34.21           O  
ATOM    422  N   VAL L  56      23.246  27.562  45.932  1.00 34.26           N  
ATOM    423  CA  VAL L  56      24.532  27.953  46.427  1.00 33.73           C  
ATOM    424  CB  VAL L  56      24.663  29.442  46.570  1.00 33.40           C  
ATOM    425  CG1 VAL L  56      26.037  29.756  47.186  1.00 32.73           C  
ATOM    426  CG2 VAL L  56      24.427  30.089  45.196  1.00 33.41           C  
ATOM    427  C   VAL L  56      24.875  27.349  47.759  1.00 34.49           C  
ATOM    428  O   VAL L  56      26.056  27.116  48.008  1.00 34.17           O  
ATOM    429  N   SER L  57      23.906  26.989  48.630  1.00 35.05           N  
ATOM    430  CA  SER L  57      24.439  26.553  49.897  1.00 36.29           C  
ATOM    431  CB  SER L  57      24.792  27.757  50.785  1.00 37.95           C  
ATOM    432  OG  SER L  57      25.407  27.329  51.988  1.00 39.30           O  
ATOM    433  C   SER L  57      23.483  25.684  50.677  1.00 36.27           C  
ATOM    434  O   SER L  57      23.719  25.396  51.847  1.00 36.13           O  
ATOM    435  N   ASN L  58      22.406  25.185  50.057  1.00 21.56           N  
ATOM    436  CA  ASN L  58      21.429  24.408  50.761  1.00 21.48           C  
ATOM    437  CB  ASN L  58      19.987  24.764  50.362  1.00 22.54           C  
ATOM    438  CG  ASN L  58      19.735  26.200  50.800  1.00 22.97           C  
ATOM    439  OD1 ASN L  58      19.527  26.477  51.980  1.00 26.24           O  
ATOM    440  ND2 ASN L  58      19.772  27.146  49.824  1.00 23.51           N  
ATOM    441  C   ASN L  58      21.665  22.973  50.406  1.00 22.53           C  
ATOM    442  O   ASN L  58      21.884  22.639  49.243  1.00 24.34           O  
ATOM    443  N   ARG L  59      21.650  22.089  51.425  1.00 22.04           N  
ATOM    444  CA  ARG L  59      21.897  20.695  51.195  1.00 22.27           C  
ATOM    445  CB  ARG L  59      22.397  19.945  52.442  1.00 22.47           C  
ATOM    446  CG  ARG L  59      23.823  20.329  52.844  1.00 21.65           C  
ATOM    447  CD  ARG L  59      24.373  19.532  54.030  1.00 25.35           C  
ATOM    448  NE  ARG L  59      23.704  20.020  55.268  1.00 30.19           N  
ATOM    449  CZ  ARG L  59      24.310  20.973  56.037  1.00 32.93           C  
ATOM    450  NH1 ARG L  59      25.527  21.474  55.672  1.00 33.48           N1+
ATOM    451  NH2 ARG L  59      23.707  21.417  57.178  1.00 30.47           N  
ATOM    452  C   ARG L  59      20.638  20.022  50.711  1.00 23.01           C  
ATOM    453  O   ARG L  59      19.523  20.355  51.115  1.00 23.28           O  
ATOM    454  N   PHE L  60      20.811  19.046  49.798  1.00 21.82           N  
ATOM    455  CA  PHE L  60      19.732  18.262  49.269  1.00 23.75           C  
ATOM    456  CB  PHE L  60      20.103  17.553  47.950  1.00 21.78           C  
ATOM    457  CG  PHE L  60      18.904  16.873  47.380  1.00 24.38           C  
ATOM    458  CD1 PHE L  60      17.901  17.603  46.783  1.00 26.57           C  
ATOM    459  CD2 PHE L  60      18.793  15.503  47.410  1.00 26.36           C  
ATOM    460  CE1 PHE L  60      16.799  16.980  46.249  1.00 29.08           C  
ATOM    461  CE2 PHE L  60      17.693  14.873  46.877  1.00 27.12           C  
ATOM    462  CZ  PHE L  60      16.691  15.612  46.294  1.00 27.29           C  
ATOM    463  C   PHE L  60      19.454  17.238  50.315  1.00 27.73           C  
ATOM    464  O   PHE L  60      20.308  16.971  51.153  1.00 30.38           O  
ATOM    465  N   SER L  61      18.249  16.643  50.321  1.00 31.96           N  
ATOM    466  CA  SER L  61      17.957  15.739  51.394  0.90 34.63           C  
ATOM    467  CB  SER L  61      16.537  15.150  51.330  0.90 37.86           C  
ATOM    468  OG  SER L  61      15.573  16.185  51.456  0.90 44.98           O  
ATOM    469  C   SER L  61      18.928  14.598  51.383  1.00 34.40           C  
ATOM    470  O   SER L  61      19.214  14.012  50.340  1.00 34.60           O  
ATOM    471  N   GLY L  62      19.470  14.270  52.576  1.00 32.72           N  
ATOM    472  CA  GLY L  62      20.327  13.130  52.750  1.00 29.35           C  
ATOM    473  C   GLY L  62      21.779  13.498  52.657  1.00 28.14           C  
ATOM    474  O   GLY L  62      22.635  12.715  53.067  1.00 30.43           O  
ATOM    475  N   VAL L  63      22.113  14.692  52.133  1.00 26.44           N  
ATOM    476  CA  VAL L  63      23.504  15.035  51.994  1.00 25.47           C  
ATOM    477  CB  VAL L  63      23.732  16.206  51.080  1.00 22.00           C  
ATOM    478  CG1 VAL L  63      25.229  16.543  51.067  1.00 20.64           C  
ATOM    479  CG2 VAL L  63      23.174  15.857  49.691  1.00 19.74           C  
ATOM    480  C   VAL L  63      24.051  15.385  53.345  1.00 29.16           C  
ATOM    481  O   VAL L  63      23.416  16.093  54.125  1.00 31.99           O  
ATOM    482  N   PRO L  64      25.232  14.889  53.622  1.00 31.97           N  
ATOM    483  CA  PRO L  64      25.894  15.107  54.886  1.00 31.79           C  
ATOM    484  CD  PRO L  64      25.734  13.710  52.941  1.00 33.73           C  
ATOM    485  CB  PRO L  64      26.950  14.005  55.008  1.00 32.60           C  
ATOM    486  CG  PRO L  64      27.110  13.460  53.578  1.00 33.89           C  
ATOM    487  C   PRO L  64      26.465  16.487  55.017  1.00 31.90           C  
ATOM    488  O   PRO L  64      26.785  17.116  54.010  1.00 31.71           O  
ATOM    489  N   ASP L  65      26.660  16.934  56.271  1.00 32.59           N  
ATOM    490  CA  ASP L  65      27.115  18.245  56.638  1.00 34.89           C  
ATOM    491  CB  ASP L  65      27.054  18.513  58.155  1.00 41.81           C  
ATOM    492  CG  ASP L  65      27.971  17.549  58.893  1.00 55.85           C  
ATOM    493  OD1 ASP L  65      28.114  16.384  58.435  1.00 59.81           O  
ATOM    494  OD2 ASP L  65      28.542  17.970  59.934  1.00 61.46           O1-
ATOM    495  C   ASP L  65      28.516  18.478  56.156  1.00 33.34           C  
ATOM    496  O   ASP L  65      28.988  19.613  56.140  1.00 36.09           O  
ATOM    497  N   ARG L  66      29.236  17.406  55.781  1.00 33.05           N  
ATOM    498  CA  ARG L  66      30.599  17.532  55.338  1.00 31.74           C  
ATOM    499  CB  ARG L  66      31.218  16.187  54.913  1.00 30.95           C  
ATOM    500  CG  ARG L  66      31.326  15.185  56.061  1.00 32.63           C  
ATOM    501  CD  ARG L  66      32.242  13.993  55.769  1.00 34.96           C  
ATOM    502  NE  ARG L  66      31.536  13.038  54.865  1.00 30.58           N  
ATOM    503  CZ  ARG L  66      31.626  13.167  53.511  1.00 30.15           C  
ATOM    504  NH1 ARG L  66      32.288  14.232  52.974  1.00 30.93           N1+
ATOM    505  NH2 ARG L  66      31.066  12.227  52.693  1.00 26.51           N  
ATOM    506  C   ARG L  66      30.637  18.429  54.137  1.00 31.41           C  
ATOM    507  O   ARG L  66      31.618  19.146  53.930  1.00 32.27           O  
ATOM    508  N   PHE L  67      29.581  18.392  53.301  1.00 29.91           N  
ATOM    509  CA  PHE L  67      29.547  19.187  52.103  1.00 28.20           C  
ATOM    510  CB  PHE L  67      28.658  18.575  51.002  1.00 24.44           C  
ATOM    511  CG  PHE L  67      29.250  17.283  50.548  1.00 21.90           C  
ATOM    512  CD1 PHE L  67      30.205  17.260  49.557  1.00 20.51           C  
ATOM    513  CD2 PHE L  67      28.846  16.090  51.104  1.00 22.12           C  
ATOM    514  CE1 PHE L  67      30.749  16.070  49.132  1.00 20.72           C  
ATOM    515  CE2 PHE L  67      29.388  14.897  50.683  1.00 19.69           C  
ATOM    516  CZ  PHE L  67      30.341  14.885  49.694  1.00 19.98           C  
ATOM    517  C   PHE L  67      28.967  20.538  52.407  1.00 27.58           C  
ATOM    518  O   PHE L  67      27.917  20.655  53.037  1.00 27.53           O  
ATOM    519  N   SER L  68      29.650  21.610  51.951  1.00 26.69           N  
ATOM    520  CA  SER L  68      29.165  22.943  52.169  1.00 27.37           C  
ATOM    521  CB  SER L  68      29.883  23.676  53.316  1.00 29.21           C  
ATOM    522  OG  SER L  68      31.256  23.854  52.999  1.00 35.65           O  
ATOM    523  C   SER L  68      29.422  23.725  50.920  1.00 27.37           C  
ATOM    524  O   SER L  68      30.410  23.496  50.224  1.00 27.87           O  
ATOM    525  N   GLY L  69      28.529  24.687  50.608  1.00 27.25           N  
ATOM    526  CA  GLY L  69      28.709  25.478  49.428  1.00 27.00           C  
ATOM    527  C   GLY L  69      28.665  26.911  49.840  1.00 28.92           C  
ATOM    528  O   GLY L  69      28.027  27.266  50.831  1.00 29.81           O  
ATOM    529  N   SER L  70      29.358  27.777  49.078  1.00 30.33           N  
ATOM    530  CA  SER L  70      29.380  29.174  49.395  1.00 32.02           C  
ATOM    531  CB  SER L  70      30.469  29.549  50.411  1.00 33.32           C  
ATOM    532  OG  SER L  70      31.750  29.286  49.859  1.00 39.72           O  
ATOM    533  C   SER L  70      29.696  29.914  48.136  1.00 32.64           C  
ATOM    534  O   SER L  70      29.993  29.310  47.107  1.00 34.25           O  
ATOM    535  N   GLY L  71      29.610  31.260  48.182  1.00 32.88           N  
ATOM    536  CA  GLY L  71      29.969  32.032  47.026  1.00 34.99           C  
ATOM    537  C   GLY L  71      28.955  33.110  46.821  1.00 35.52           C  
ATOM    538  O   GLY L  71      27.949  33.185  47.524  1.00 36.62           O  
ATOM    539  N   SER L  72      29.223  33.999  45.842  1.00 35.28           N  
ATOM    540  CA  SER L  72      28.296  35.041  45.520  1.00 35.77           C  
ATOM    541  CB  SER L  72      28.408  36.287  46.415  1.00 36.19           C  
ATOM    542  OG  SER L  72      27.974  35.993  47.734  1.00 41.06           O  
ATOM    543  C   SER L  72      28.583  35.499  44.128  1.00 36.41           C  
ATOM    544  O   SER L  72      29.720  35.439  43.661  1.00 38.23           O  
ATOM    545  N   GLY L  73      27.536  35.971  43.427  1.00 36.24           N  
ATOM    546  CA  GLY L  73      27.708  36.521  42.117  1.00 35.12           C  
ATOM    547  C   GLY L  73      28.306  35.505  41.194  1.00 35.62           C  
ATOM    548  O   GLY L  73      27.621  34.604  40.718  1.00 37.19           O  
ATOM    549  N   THR L  74      29.565  35.762  40.789  1.00 36.32           N  
ATOM    550  CA  THR L  74      30.356  34.949  39.900  1.00 37.18           C  
ATOM    551  CB  THR L  74      31.383  35.756  39.163  1.00 36.97           C  
ATOM    552  OG1 THR L  74      32.309  36.326  40.075  1.00 40.22           O  
ATOM    553  CG2 THR L  74      30.656  36.862  38.381  1.00 36.93           C  
ATOM    554  C   THR L  74      31.089  33.792  40.529  1.00 38.59           C  
ATOM    555  O   THR L  74      31.267  32.765  39.875  1.00 40.08           O  
ATOM    556  N   ASP L  75      31.586  33.922  41.780  1.00 38.43           N  
ATOM    557  CA  ASP L  75      32.453  32.881  42.283  1.00 41.50           C  
ATOM    558  CB  ASP L  75      33.774  33.404  42.874  1.00 48.17           C  
ATOM    559  CG  ASP L  75      34.673  33.836  41.723  1.00 55.44           C  
ATOM    560  OD1 ASP L  75      34.370  33.465  40.558  1.00 59.55           O  
ATOM    561  OD2 ASP L  75      35.682  34.539  41.994  1.00 59.03           O1-
ATOM    562  C   ASP L  75      31.790  32.046  43.334  1.00 39.62           C  
ATOM    563  O   ASP L  75      31.197  32.566  44.278  1.00 41.79           O  
ATOM    564  N   PHE L  76      31.894  30.702  43.195  1.00 36.20           N  
ATOM    565  CA  PHE L  76      31.280  29.825  44.154  1.00 33.05           C  
ATOM    566  CB  PHE L  76      30.005  29.133  43.636  1.00 30.85           C  
ATOM    567  CG  PHE L  76      29.075  30.186  43.136  1.00 28.11           C  
ATOM    568  CD1 PHE L  76      28.336  30.959  43.998  1.00 27.22           C  
ATOM    569  CD2 PHE L  76      28.966  30.419  41.788  1.00 25.46           C  
ATOM    570  CE1 PHE L  76      27.486  31.931  43.524  1.00 25.61           C  
ATOM    571  CE2 PHE L  76      28.117  31.387  41.308  1.00 25.53           C  
ATOM    572  CZ  PHE L  76      27.375  32.150  42.175  1.00 25.25           C  
ATOM    573  C   PHE L  76      32.245  28.721  44.484  1.00 33.03           C  
ATOM    574  O   PHE L  76      33.062  28.333  43.648  1.00 31.58           O  
ATOM    575  N   THR L  77      32.171  28.183  45.725  1.00 33.46           N  
ATOM    576  CA  THR L  77      33.080  27.143  46.119  1.00 31.80           C  
ATOM    577  CB  THR L  77      34.140  27.634  47.060  1.00 32.61           C  
ATOM    578  OG1 THR L  77      34.869  28.697  46.464  1.00 36.71           O  
ATOM    579  CG2 THR L  77      35.085  26.469  47.389  1.00 32.34           C  
ATOM    580  C   THR L  77      32.337  26.046  46.827  1.00 31.25           C  
ATOM    581  O   THR L  77      31.416  26.289  47.606  1.00 31.21           O  
ATOM    582  N   LEU L  78      32.738  24.788  46.552  1.00 30.03           N  
ATOM    583  CA  LEU L  78      32.192  23.627  47.192  1.00 28.84           C  
ATOM    584  CB  LEU L  78      31.837  22.510  46.195  1.00 26.24           C  
ATOM    585  CG  LEU L  78      31.282  21.230  46.845  1.00 25.54           C  
ATOM    586  CD1 LEU L  78      29.954  21.498  47.570  1.00 24.14           C  
ATOM    587  CD2 LEU L  78      31.182  20.089  45.821  1.00 24.08           C  
ATOM    588  C   LEU L  78      33.277  23.100  48.074  1.00 30.69           C  
ATOM    589  O   LEU L  78      34.415  22.947  47.631  1.00 30.90           O  
ATOM    590  N   LYS L  79      32.969  22.830  49.357  1.00 32.57           N  
ATOM    591  CA  LYS L  79      34.010  22.323  50.205  1.00 32.98           C  
ATOM    592  CB  LYS L  79      34.443  23.273  51.332  1.00 33.32           C  
ATOM    593  CG  LYS L  79      35.292  24.443  50.839  1.00 40.69           C  
ATOM    594  CD  LYS L  79      35.712  25.397  51.956  1.00 47.15           C  
ATOM    595  CE  LYS L  79      36.765  26.413  51.515  1.00 51.73           C  
ATOM    596  NZ  LYS L  79      37.396  27.033  52.700  1.00 55.74           N1+
ATOM    597  C   LYS L  79      33.575  21.049  50.844  1.00 33.39           C  
ATOM    598  O   LYS L  79      32.409  20.864  51.190  1.00 34.32           O  
ATOM    599  N   ILE L  80      34.537  20.120  50.990  1.00 33.82           N  
ATOM    600  CA  ILE L  80      34.293  18.866  51.631  1.00 34.57           C  
ATOM    601  CB  ILE L  80      34.639  17.701  50.747  1.00 30.42           C  
ATOM    602  CG1 ILE L  80      33.861  17.805  49.425  1.00 30.72           C  
ATOM    603  CG2 ILE L  80      34.332  16.404  51.511  1.00 28.19           C  
ATOM    604  CD1 ILE L  80      34.353  16.847  48.340  1.00 29.63           C  
ATOM    605  C   ILE L  80      35.209  18.859  52.816  1.00 37.27           C  
ATOM    606  O   ILE L  80      36.427  18.944  52.670  1.00 40.19           O  
ATOM    607  N   SER L  81      34.630  18.787  54.030  1.00 38.57           N  
ATOM    608  CA  SER L  81      35.372  18.870  55.260  1.00 40.84           C  
ATOM    609  CB  SER L  81      34.444  18.935  56.484  1.00 41.55           C  
ATOM    610  OG  SER L  81      35.214  19.007  57.674  1.00 46.65           O  
ATOM    611  C   SER L  81      36.287  17.700  55.453  1.00 41.16           C  
ATOM    612  O   SER L  81      37.479  17.885  55.699  1.00 43.42           O  
ATOM    613  N   ARG L  82      35.747  16.462  55.381  1.00 39.11           N  
ATOM    614  CA  ARG L  82      36.562  15.292  55.562  1.00 38.06           C  
ATOM    615  CB  ARG L  82      36.131  14.390  56.733  1.00 41.71           C  
ATOM    616  CG  ARG L  82      36.098  15.055  58.107  1.00 50.05           C  
ATOM    617  CD  ARG L  82      35.776  14.080  59.244  1.00 57.14           C  
ATOM    618  NE  ARG L  82      34.481  13.399  58.932  1.00 65.05           N  
ATOM    619  CZ  ARG L  82      34.456  12.134  58.412  1.00 68.41           C  
ATOM    620  NH1 ARG L  82      35.621  11.472  58.154  1.00 71.41           N1+
ATOM    621  NH2 ARG L  82      33.264  11.511  58.181  1.00 68.87           N  
ATOM    622  C   ARG L  82      36.322  14.436  54.369  1.00 38.41           C  
ATOM    623  O   ARG L  82      35.241  13.872  54.214  1.00 40.98           O  
ATOM    624  N   VAL L  83      37.335  14.272  53.509  1.00 35.80           N  
ATOM    625  CA  VAL L  83      37.119  13.487  52.331  1.00 33.24           C  
ATOM    626  CB  VAL L  83      38.180  13.688  51.287  1.00 31.95           C  
ATOM    627  CG1 VAL L  83      37.906  12.736  50.113  1.00 30.41           C  
ATOM    628  CG2 VAL L  83      38.201  15.173  50.886  1.00 29.72           C  
ATOM    629  C   VAL L  83      37.102  12.040  52.707  1.00 35.27           C  
ATOM    630  O   VAL L  83      37.931  11.572  53.486  1.00 36.80           O  
ATOM    631  N   GLU L  84      36.129  11.293  52.147  1.00 37.64           N  
ATOM    632  CA  GLU L  84      36.012   9.886  52.395  1.00 39.65           C  
ATOM    633  CB  GLU L  84      34.639   9.472  52.955  1.00 42.12           C  
ATOM    634  CG  GLU L  84      34.429   9.944  54.393  1.00 48.17           C  
ATOM    635  CD  GLU L  84      33.030   9.565  54.855  1.00 53.32           C  
ATOM    636  OE1 GLU L  84      32.073   9.725  54.054  1.00 54.80           O  
ATOM    637  OE2 GLU L  84      32.899   9.113  56.025  1.00 54.56           O1-
ATOM    638  C   GLU L  84      36.215   9.200  51.082  1.00 39.45           C  
ATOM    639  O   GLU L  84      36.165   9.827  50.027  1.00 38.51           O  
ATOM    640  N   ALA L  85      36.452   7.878  51.118  1.00 41.08           N  
ATOM    641  CA  ALA L  85      36.741   7.107  49.939  1.00 43.22           C  
ATOM    642  CB  ALA L  85      36.992   5.621  50.248  1.00 43.64           C  
ATOM    643  C   ALA L  85      35.584   7.179  48.985  1.00 44.74           C  
ATOM    644  O   ALA L  85      35.768   7.206  47.770  1.00 45.84           O  
ATOM    645  N   GLU L  86      34.359   7.218  49.530  1.00 45.30           N  
ATOM    646  CA  GLU L  86      33.107   7.204  48.821  0.90 46.28           C  
ATOM    647  CB  GLU L  86      31.929   7.324  49.795  0.90 48.24           C  
ATOM    648  CG  GLU L  86      31.918   6.247  50.874  0.88 57.35           C  
ATOM    649  CD  GLU L  86      31.074   6.772  52.023  1.00 72.19           C  
ATOM    650  OE1 GLU L  86      30.553   7.914  51.911  1.00 74.42           O  
ATOM    651  OE2 GLU L  86      30.945   6.033  53.036  1.00 73.71           O1-
ATOM    652  C   GLU L  86      32.994   8.412  47.941  1.00 44.79           C  
ATOM    653  O   GLU L  86      32.332   8.374  46.906  1.00 46.67           O  
ATOM    654  N   ASP L  87      33.631   9.517  48.354  1.00 40.28           N  
ATOM    655  CA  ASP L  87      33.531  10.823  47.763  1.00 36.84           C  
ATOM    656  CB  ASP L  87      34.261  11.894  48.590  1.00 34.82           C  
ATOM    657  CG  ASP L  87      33.472  12.097  49.879  1.00 35.51           C  
ATOM    658  OD1 ASP L  87      32.298  11.642  49.932  1.00 34.69           O  
ATOM    659  OD2 ASP L  87      34.032  12.711  50.825  1.00 35.05           O1-
ATOM    660  C   ASP L  87      34.057  10.879  46.353  1.00 35.81           C  
ATOM    661  O   ASP L  87      33.748  11.824  45.629  1.00 38.98           O  
ATOM    662  N   LEU L  88      34.885   9.912  45.923  1.00 34.70           N  
ATOM    663  CA  LEU L  88      35.464   9.972  44.607  1.00 34.59           C  
ATOM    664  CB  LEU L  88      36.220   8.699  44.207  1.00 36.98           C  
ATOM    665  CG  LEU L  88      37.472   8.400  45.037  1.00 39.70           C  
ATOM    666  CD1 LEU L  88      38.146   7.110  44.548  1.00 43.04           C  
ATOM    667  CD2 LEU L  88      38.423   9.604  45.042  1.00 43.20           C  
ATOM    668  C   LEU L  88      34.389  10.099  43.577  1.00 32.47           C  
ATOM    669  O   LEU L  88      33.304   9.538  43.713  1.00 31.03           O  
ATOM    670  N   GLY L  89      34.687  10.863  42.504  1.00 30.10           N  
ATOM    671  CA  GLY L  89      33.760  11.036  41.426  1.00 27.16           C  
ATOM    672  C   GLY L  89      34.053  12.356  40.789  1.00 25.31           C  
ATOM    673  O   GLY L  89      35.095  12.962  41.037  1.00 25.04           O  
ATOM    674  N   VAL L  90      33.128  12.830  39.929  1.00 26.56           N  
ATOM    675  CA  VAL L  90      33.318  14.092  39.274  1.00 25.23           C  
ATOM    676  CB  VAL L  90      33.176  14.009  37.785  1.00 23.45           C  
ATOM    677  CG1 VAL L  90      33.281  15.427  37.198  1.00 19.85           C  
ATOM    678  CG2 VAL L  90      34.240  13.033  37.253  1.00 22.12           C  
ATOM    679  C   VAL L  90      32.272  15.035  39.781  1.00 25.04           C  
ATOM    680  O   VAL L  90      31.093  14.691  39.854  1.00 24.92           O  
ATOM    681  N   TYR L  91      32.687  16.269  40.136  1.00 23.62           N  
ATOM    682  CA  TYR L  91      31.786  17.251  40.674  1.00 23.84           C  
ATOM    683  CB  TYR L  91      32.343  17.981  41.913  1.00 24.73           C  
ATOM    684  CG  TYR L  91      32.475  17.014  43.041  1.00 24.98           C  
ATOM    685  CD1 TYR L  91      33.544  16.148  43.106  1.00 26.03           C  
ATOM    686  CD2 TYR L  91      31.536  16.985  44.047  1.00 27.93           C  
ATOM    687  CE1 TYR L  91      33.668  15.261  44.150  1.00 26.13           C  
ATOM    688  CE2 TYR L  91      31.654  16.101  45.093  1.00 27.40           C  
ATOM    689  CZ  TYR L  91      32.719  15.234  45.145  1.00 28.28           C  
ATOM    690  OH  TYR L  91      32.841  14.325  46.218  1.00 29.97           O  
ATOM    691  C   TYR L  91      31.555  18.301  39.631  1.00 24.52           C  
ATOM    692  O   TYR L  91      32.498  18.799  39.016  1.00 25.11           O  
ATOM    693  N   PHE L  92      30.271  18.654  39.404  1.00 24.54           N  
ATOM    694  CA  PHE L  92      29.923  19.644  38.422  1.00 24.32           C  
ATOM    695  CB  PHE L  92      28.950  19.139  37.337  1.00 20.45           C  
ATOM    696  CG  PHE L  92      29.579  18.096  36.476  1.00 21.49           C  
ATOM    697  CD1 PHE L  92      30.399  18.447  35.428  1.00 21.15           C  
ATOM    698  CD2 PHE L  92      29.327  16.762  36.698  1.00 20.71           C  
ATOM    699  CE1 PHE L  92      30.972  17.486  34.628  1.00 20.94           C  
ATOM    700  CE2 PHE L  92      29.896  15.796  35.902  1.00 21.75           C  
ATOM    701  CZ  PHE L  92      30.720  16.156  34.864  1.00 21.15           C  
ATOM    702  C   PHE L  92      29.162  20.733  39.114  1.00 27.08           C  
ATOM    703  O   PHE L  92      28.442  20.488  40.080  1.00 29.68           O  
ATOM    704  N   CYS L  93      29.325  21.981  38.635  1.00 28.91           N  
ATOM    705  CA  CYS L  93      28.552  23.084  39.120  1.00 28.29           C  
ATOM    706  CB  CYS L  93      29.390  24.338  39.469  1.00 29.43           C  
ATOM    707  SG  CYS L  93      30.425  24.938  38.095  1.00 29.99           S  
ATOM    708  C   CYS L  93      27.643  23.415  37.980  1.00 28.70           C  
ATOM    709  O   CYS L  93      28.009  23.211  36.822  1.00 28.37           O  
ATOM    710  N   SER L  94      26.410  23.882  38.262  1.00 27.22           N  
ATOM    711  CA  SER L  94      25.518  24.207  37.185  1.00 27.45           C  
ATOM    712  CB  SER L  94      24.506  23.099  36.868  1.00 27.89           C  
ATOM    713  OG  SER L  94      23.708  22.842  38.008  1.00 36.70           O  
ATOM    714  C   SER L  94      24.766  25.439  37.580  1.00 29.07           C  
ATOM    715  O   SER L  94      24.730  25.789  38.758  1.00 31.91           O  
ATOM    716  N   GLN L  95      24.184  26.159  36.593  1.00 27.26           N  
ATOM    717  CA  GLN L  95      23.429  27.339  36.920  1.00 26.13           C  
ATOM    718  CB  GLN L  95      24.176  28.648  36.595  1.00 26.13           C  
ATOM    719  CG  GLN L  95      24.444  28.869  35.105  1.00 25.96           C  
ATOM    720  CD  GLN L  95      23.211  29.520  34.495  1.00 25.40           C  
ATOM    721  OE1 GLN L  95      22.542  30.330  35.135  1.00 28.94           O  
ATOM    722  NE2 GLN L  95      22.902  29.162  33.220  1.00 22.75           N  
ATOM    723  C   GLN L  95      22.139  27.330  36.156  1.00 27.77           C  
ATOM    724  O   GLN L  95      22.102  27.000  34.972  1.00 27.83           O  
ATOM    725  N   SER L  96      21.018  27.662  36.835  1.00 46.51           N  
ATOM    726  CA  SER L  96      19.725  27.808  36.215  1.00 48.57           C  
ATOM    727  CB  SER L  96      18.637  27.049  36.979  1.00 48.47           C  
ATOM    728  OG  SER L  96      18.966  25.668  36.932  1.00 47.27           O  
ATOM    729  C   SER L  96      19.305  29.242  36.016  1.00 49.74           C  
ATOM    730  O   SER L  96      18.205  29.505  35.531  1.00 51.47           O  
ATOM    731  N   THR L  97      20.133  30.220  36.415  1.00 50.60           N  
ATOM    732  CA  THR L  97      19.716  31.595  36.363  1.00 50.76           C  
ATOM    733  CB  THR L  97      20.767  32.508  36.908  1.00 50.82           C  
ATOM    734  OG1 THR L  97      21.069  32.139  38.244  1.00 52.32           O  
ATOM    735  CG2 THR L  97      20.240  33.951  36.856  1.00 50.34           C  
ATOM    736  C   THR L  97      19.429  32.010  34.955  1.00 51.28           C  
ATOM    737  O   THR L  97      18.399  32.626  34.685  1.00 51.42           O  
ATOM    738  N   HIS L  98      20.323  31.669  34.006  1.00 51.73           N  
ATOM    739  CA  HIS L  98      20.118  32.109  32.657  1.00 53.07           C  
ATOM    740  ND1 HIS L  98      22.988  34.623  32.757  1.00 62.80           N  
ATOM    741  CG  HIS L  98      21.741  34.044  32.826  1.00 61.06           C  
ATOM    742  CB  HIS L  98      21.346  32.817  32.061  1.00 56.45           C  
ATOM    743  NE2 HIS L  98      21.794  35.857  34.168  1.00 62.57           N  
ATOM    744  CD2 HIS L  98      21.025  34.812  33.691  1.00 61.14           C  
ATOM    745  CE1 HIS L  98      22.966  35.701  33.579  1.00 63.09           C  
ATOM    746  C   HIS L  98      19.847  30.914  31.807  1.00 51.32           C  
ATOM    747  O   HIS L  98      20.258  29.801  32.129  1.00 51.19           O  
ATOM    748  N   ASP L  99      19.112  31.127  30.696  1.00 50.67           N  
ATOM    749  CA  ASP L  99      18.791  30.065  29.790  1.00 49.70           C  
ATOM    750  CB  ASP L  99      17.337  30.129  29.291  1.00 49.74           C  
ATOM    751  CG  ASP L  99      16.423  29.893  30.484  1.00  0.00           C  
ATOM    752  OD1 ASP L  99      16.178  30.872  31.240  1.00  0.00           O  
ATOM    753  OD2 ASP L  99      15.950  28.737  30.654  1.00  0.00           O1-
ATOM    754  C   ASP L  99      19.673  30.249  28.600  1.00 50.20           C  
ATOM    755  O   ASP L  99      19.904  31.379  28.172  1.00 51.24           O  
ATOM    756  N   PRO L 100      20.193  29.186  28.045  1.00 49.91           N  
ATOM    757  CA  PRO L 100      19.950  27.871  28.572  1.00 47.77           C  
ATOM    758  CD  PRO L 100      20.352  29.158  26.600  1.00 49.50           C  
ATOM    759  CB  PRO L 100      20.267  26.891  27.448  1.00 48.67           C  
ATOM    760  CG  PRO L 100      20.042  27.716  26.174  1.00 49.69           C  
ATOM    761  C   PRO L 100      20.763  27.621  29.795  1.00 45.30           C  
ATOM    762  O   PRO L 100      21.751  28.320  30.020  1.00 43.51           O  
ATOM    763  N   TRP L 101      20.356  26.618  30.594  1.00 43.76           N  
ATOM    764  CA  TRP L 101      21.053  26.304  31.801  1.00 42.69           C  
ATOM    765  CB  TRP L 101      20.170  25.483  32.759  1.00 43.54           C  
ATOM    766  CG  TRP L 101      18.973  26.316  33.178  1.00 46.34           C  
ATOM    767  CD2 TRP L 101      17.748  25.826  33.752  1.00 47.15           C  
ATOM    768  CD1 TRP L 101      18.814  27.663  33.045  1.00 47.34           C  
ATOM    769  NE1 TRP L 101      17.574  28.044  33.494  1.00 49.71           N  
ATOM    770  CE2 TRP L 101      16.905  26.926  33.931  1.00 49.30           C  
ATOM    771  CE3 TRP L 101      17.353  24.568  34.093  1.00 47.18           C  
ATOM    772  CZ2 TRP L 101      15.652  26.779  34.454  1.00 49.02           C  
ATOM    773  CZ3 TRP L 101      16.091  24.426  34.628  1.00 47.24           C  
ATOM    774  CH2 TRP L 101      15.257  25.510  34.804  1.00 48.09           C  
ATOM    775  C   TRP L 101      22.324  25.613  31.417  1.00 41.73           C  
ATOM    776  O   TRP L 101      22.377  24.893  30.420  1.00 41.71           O  
ATOM    777  N   THR L 102      23.398  25.844  32.203  1.00 29.12           N  
ATOM    778  CA  THR L 102      24.704  25.394  31.802  1.00 28.29           C  
ATOM    779  CB  THR L 102      25.594  26.504  31.316  1.00 27.20           C  
ATOM    780  OG1 THR L 102      25.685  27.521  32.300  1.00 30.43           O  
ATOM    781  CG2 THR L 102      25.032  27.077  30.008  1.00 26.75           C  
ATOM    782  C   THR L 102      25.401  24.715  32.944  1.00 29.23           C  
ATOM    783  O   THR L 102      25.127  24.982  34.112  1.00 30.75           O  
ATOM    784  N   PHE L 103      26.345  23.805  32.613  1.00 28.93           N  
ATOM    785  CA  PHE L 103      27.069  23.058  33.606  1.00 28.09           C  
ATOM    786  CB  PHE L 103      26.960  21.529  33.444  1.00 25.78           C  
ATOM    787  CG  PHE L 103      25.564  21.075  33.711  1.00 27.04           C  
ATOM    788  CD1 PHE L 103      24.589  21.195  32.749  1.00 28.99           C  
ATOM    789  CD2 PHE L 103      25.237  20.504  34.920  1.00 26.26           C  
ATOM    790  CE1 PHE L 103      23.304  20.769  32.996  1.00 29.26           C  
ATOM    791  CE2 PHE L 103      23.954  20.075  35.172  1.00 27.83           C  
ATOM    792  CZ  PHE L 103      22.985  20.206  34.208  1.00 27.80           C  
ATOM    793  C   PHE L 103      28.528  23.366  33.466  1.00 29.27           C  
ATOM    794  O   PHE L 103      28.975  23.903  32.453  1.00 32.41           O  
ATOM    795  N   GLY L 104      29.309  23.051  34.519  1.00 30.25           N  
ATOM    796  CA  GLY L 104      30.729  23.244  34.474  1.00 29.87           C  
ATOM    797  C   GLY L 104      31.321  22.036  33.809  1.00 30.92           C  
ATOM    798  O   GLY L 104      30.612  21.091  33.468  1.00 31.92           O  
ATOM    799  N   GLY L 105      32.650  22.070  33.582  1.00 32.37           N  
ATOM    800  CA  GLY L 105      33.405  21.011  32.962  1.00 32.67           C  
ATOM    801  C   GLY L 105      33.491  19.808  33.854  1.00 33.15           C  
ATOM    802  O   GLY L 105      33.526  18.674  33.378  1.00 36.06           O  
ATOM    803  N   GLY L 106      33.581  20.026  35.179  1.00 30.28           N  
ATOM    804  CA  GLY L 106      33.704  18.931  36.098  1.00 29.78           C  
ATOM    805  C   GLY L 106      35.082  18.938  36.686  1.00 30.53           C  
ATOM    806  O   GLY L 106      36.041  19.394  36.063  1.00 32.84           O  
ATOM    807  N   THR L 107      35.192  18.458  37.943  1.00 29.20           N  
ATOM    808  CA  THR L 107      36.457  18.326  38.607  1.00 28.47           C  
ATOM    809  CB  THR L 107      36.614  19.251  39.779  1.00 28.64           C  
ATOM    810  OG1 THR L 107      36.494  20.601  39.357  1.00 28.19           O  
ATOM    811  CG2 THR L 107      37.993  19.017  40.421  1.00 25.64           C  
ATOM    812  C   THR L 107      36.488  16.925  39.126  1.00 30.03           C  
ATOM    813  O   THR L 107      35.587  16.511  39.853  1.00 30.25           O  
ATOM    814  N   LYS L 108      37.529  16.148  38.772  1.00 31.52           N  
ATOM    815  CA  LYS L 108      37.557  14.794  39.241  1.00 31.60           C  
ATOM    816  CB  LYS L 108      38.250  13.804  38.286  1.00 34.77           C  
ATOM    817  CG  LYS L 108      38.252  12.371  38.828  1.00 40.43           C  
ATOM    818  CD  LYS L 108      38.684  11.305  37.819  1.00 46.14           C  
ATOM    819  CE  LYS L 108      38.673   9.890  38.401  1.00 51.30           C  
ATOM    820  NZ  LYS L 108      39.147   8.917  37.392  1.00 55.57           N1+
ATOM    821  C   LYS L 108      38.306  14.768  40.530  1.00 30.19           C  
ATOM    822  O   LYS L 108      39.436  15.245  40.628  1.00 29.25           O  
ATOM    823  N   LEU L 109      37.671  14.193  41.567  1.00 28.42           N  
ATOM    824  CA  LEU L 109      38.291  14.107  42.855  1.00 29.14           C  
ATOM    825  CB  LEU L 109      37.269  14.068  44.004  1.00 27.14           C  
ATOM    826  CG  LEU L 109      37.898  14.007  45.409  1.00 27.09           C  
ATOM    827  CD1 LEU L 109      38.467  15.369  45.833  1.00 28.18           C  
ATOM    828  CD2 LEU L 109      36.927  13.412  46.435  1.00 27.78           C  
ATOM    829  C   LEU L 109      39.007  12.795  42.884  1.00 30.17           C  
ATOM    830  O   LEU L 109      38.416  11.757  42.591  1.00 30.10           O  
ATOM    831  N   GLU L 110      40.310  12.811  43.228  1.00 32.50           N  
ATOM    832  CA  GLU L 110      41.080  11.599  43.273  1.00 34.46           C  
ATOM    833  CB  GLU L 110      42.274  11.614  42.302  1.00 38.61           C  
ATOM    834  CG  GLU L 110      41.860  11.629  40.828  1.00 48.51           C  
ATOM    835  CD  GLU L 110      43.098  11.886  39.978  1.00 54.89           C  
ATOM    836  OE1 GLU L 110      44.124  12.340  40.552  1.00 56.59           O  
ATOM    837  OE2 GLU L 110      43.036  11.638  38.745  1.00 59.34           O1-
ATOM    838  C   GLU L 110      41.641  11.473  44.656  1.00 32.93           C  
ATOM    839  O   GLU L 110      42.105  12.452  45.237  1.00 32.69           O  
ATOM    840  N   ILE L 111      41.618  10.247  45.218  1.00 32.09           N  
ATOM    841  CA  ILE L 111      42.115  10.027  46.548  1.00 31.88           C  
ATOM    842  CB  ILE L 111      41.408   8.933  47.298  1.00 29.77           C  
ATOM    843  CG1 ILE L 111      39.940   9.304  47.555  1.00 28.62           C  
ATOM    844  CG2 ILE L 111      42.200   8.660  48.587  1.00 28.63           C  
ATOM    845  CD1 ILE L 111      39.764  10.543  48.432  1.00 30.44           C  
ATOM    846  C   ILE L 111      43.548   9.623  46.466  1.00 35.05           C  
ATOM    847  O   ILE L 111      43.934   8.811  45.626  1.00 36.62           O  
ATOM    848  N   LYS L 112      44.390  10.214  47.335  1.00 37.41           N  
ATOM    849  CA  LYS L 112      45.770   9.838  47.320  1.00 34.86           C  
ATOM    850  CB  LYS L 112      46.713  10.972  46.874  1.00 35.37           C  
ATOM    851  CG  LYS L 112      46.753  12.196  47.787  1.00 40.59           C  
ATOM    852  CD  LYS L 112      47.882  13.163  47.416  1.00 44.86           C  
ATOM    853  CE  LYS L 112      47.965  14.402  48.308  1.00 47.11           C  
ATOM    854  NZ  LYS L 112      48.898  14.156  49.431  1.00 49.54           N1+
ATOM    855  C   LYS L 112      46.171   9.384  48.717  1.00 34.80           C  
ATOM    856  O   LYS L 112      45.268   9.228  49.582  1.00 33.19           O  
ATOM    857  OXT LYS L 112      47.394   9.174  48.934  1.00  0.00           O1-
TER     858      LYS L 112 
ATOM    859  N   GLN H 113       8.642   6.496  46.100  1.00 59.16           N1+
ATOM    860  CA  GLN H 113       9.858   7.190  45.620  1.00 57.35           C  
ATOM    861  CB  GLN H 113      11.081   6.260  45.736  1.00 59.45           C  
ATOM    862  CG  GLN H 113      10.968   4.996  44.876  1.00 77.95           C  
ATOM    863  CD  GLN H 113      12.227   4.160  45.071  1.00 83.25           C  
ATOM    864  OE1 GLN H 113      12.705   3.980  46.190  1.00 87.35           O  
ATOM    865  NE2 GLN H 113      12.788   3.640  43.946  1.00 84.84           N  
ATOM    866  C   GLN H 113       9.713   7.625  44.198  1.00 55.53           C  
ATOM    867  O   GLN H 113       9.031   6.980  43.402  1.00 55.12           O  
ATOM    868  N   VAL H 114      10.349   8.763  43.851  1.00 55.37           N  
ATOM    869  CA  VAL H 114      10.264   9.253  42.509  1.00 53.38           C  
ATOM    870  CB  VAL H 114      10.674  10.692  42.400  1.00 52.72           C  
ATOM    871  CG1 VAL H 114      10.694  11.115  40.922  1.00 40.70           C  
ATOM    872  CG2 VAL H 114       9.715  11.520  43.269  1.00 44.17           C  
ATOM    873  C   VAL H 114      11.192   8.427  41.680  1.00 51.48           C  
ATOM    874  O   VAL H 114      12.332   8.173  42.071  1.00 51.73           O  
ATOM    875  N   GLN H 115      10.716   7.966  40.507  1.00 50.84           N  
ATOM    876  CA  GLN H 115      11.560   7.138  39.700  1.00 50.99           C  
ATOM    877  CB  GLN H 115      11.268   5.640  39.902  1.00 56.50           C  
ATOM    878  CG  GLN H 115      12.289   4.704  39.256  1.00 64.57           C  
ATOM    879  CD  GLN H 115      11.915   3.279  39.642  1.00 70.39           C  
ATOM    880  OE1 GLN H 115      10.897   3.048  40.291  1.00 73.44           O  
ATOM    881  NE2 GLN H 115      12.762   2.294  39.239  1.00 73.20           N  
ATOM    882  C   GLN H 115      11.325   7.477  38.259  1.00 48.88           C  
ATOM    883  O   GLN H 115      10.187   7.653  37.827  1.00 50.01           O  
ATOM    884  N   LEU H 116      12.419   7.600  37.482  1.00 46.26           N  
ATOM    885  CA  LEU H 116      12.296   7.889  36.082  1.00 43.58           C  
ATOM    886  CB  LEU H 116      13.032   9.176  35.676  1.00 41.68           C  
ATOM    887  CG  LEU H 116      12.457  10.447  36.336  1.00 39.20           C  
ATOM    888  CD1 LEU H 116      13.227  11.703  35.900  1.00 36.72           C  
ATOM    889  CD2 LEU H 116      10.945  10.566  36.093  1.00 38.20           C  
ATOM    890  C   LEU H 116      12.930   6.742  35.358  1.00 45.14           C  
ATOM    891  O   LEU H 116      14.140   6.530  35.449  1.00 46.44           O  
ATOM    892  N   GLN H 117      12.128   5.968  34.599  1.00 46.56           N  
ATOM    893  CA  GLN H 117      12.704   4.829  33.950  1.00 47.54           C  
ATOM    894  CB  GLN H 117      11.872   3.545  34.102  1.00 51.39           C  
ATOM    895  CG  GLN H 117      11.857   3.070  35.557  1.00 59.11           C  
ATOM    896  CD  GLN H 117      11.035   1.803  35.671  1.00 72.12           C  
ATOM    897  OE1 GLN H 117      11.324   0.799  35.019  1.00 74.13           O  
ATOM    898  NE2 GLN H 117       9.984   1.839  36.532  1.00 74.64           N  
ATOM    899  C   GLN H 117      12.920   5.124  32.501  1.00 46.51           C  
ATOM    900  O   GLN H 117      12.015   5.555  31.786  1.00 48.11           O  
ATOM    901  N   GLN H 118      14.167   4.885  32.045  1.00 44.00           N  
ATOM    902  CA  GLN H 118      14.565   5.137  30.692  1.00 41.93           C  
ATOM    903  CB  GLN H 118      15.756   6.103  30.577  1.00 39.92           C  
ATOM    904  CG  GLN H 118      15.430   7.513  31.073  1.00 34.70           C  
ATOM    905  CD  GLN H 118      16.674   8.374  30.915  1.00 33.62           C  
ATOM    906  OE1 GLN H 118      17.281   8.794  31.897  1.00 35.41           O  
ATOM    907  NE2 GLN H 118      17.073   8.646  29.643  1.00 32.53           N  
ATOM    908  C   GLN H 118      14.967   3.828  30.071  1.00 43.48           C  
ATOM    909  O   GLN H 118      15.146   2.826  30.759  1.00 43.88           O  
ATOM    910  N   SER H 119      15.117   3.827  28.730  1.00 44.84           N  
ATOM    911  CA  SER H 119      15.345   2.659  27.917  1.00 44.99           C  
ATOM    912  CB  SER H 119      15.386   3.003  26.420  1.00 45.04           C  
ATOM    913  OG  SER H 119      14.154   3.585  26.017  1.00 49.25           O  
ATOM    914  C   SER H 119      16.611   1.916  28.241  1.00 44.03           C  
ATOM    915  O   SER H 119      16.567   0.717  28.497  1.00 48.48           O  
ATOM    916  N   GLY H 120      17.783   2.573  28.238  1.00 40.52           N  
ATOM    917  CA  GLY H 120      19.004   1.877  28.547  1.00 37.56           C  
ATOM    918  C   GLY H 120      19.947   1.946  27.383  1.00 36.90           C  
ATOM    919  O   GLY H 120      21.073   2.417  27.542  1.00 38.11           O  
ATOM    920  N   ALA H 121      19.531   1.507  26.176  1.00 34.72           N  
ATOM    921  CA  ALA H 121      20.460   1.592  25.082  1.00 35.45           C  
ATOM    922  CB  ALA H 121      21.446   0.412  25.019  1.00 34.54           C  
ATOM    923  C   ALA H 121      19.699   1.595  23.796  1.00 35.58           C  
ATOM    924  O   ALA H 121      18.613   1.024  23.694  1.00 35.14           O  
ATOM    925  N   GLU H 122      20.260   2.263  22.769  1.00 33.70           N  
ATOM    926  CA  GLU H 122      19.608   2.287  21.494  1.00 36.01           C  
ATOM    927  CB  GLU H 122      18.719   3.518  21.288  1.00 39.64           C  
ATOM    928  CG  GLU H 122      17.484   3.533  22.183  1.00 47.20           C  
ATOM    929  CD  GLU H 122      16.736   4.817  21.885  1.00 52.41           C  
ATOM    930  OE1 GLU H 122      17.405   5.798  21.460  1.00 54.92           O  
ATOM    931  OE2 GLU H 122      15.492   4.840  22.074  1.00 56.33           O1-
ATOM    932  C   GLU H 122      20.661   2.347  20.437  1.00 37.11           C  
ATOM    933  O   GLU H 122      21.655   3.058  20.568  1.00 37.11           O  
ATOM    934  N   LEU H 123      20.455   1.582  19.349  1.00 38.42           N  
ATOM    935  CA  LEU H 123      21.376   1.593  18.251  1.00 37.43           C  
ATOM    936  CB  LEU H 123      21.924   0.182  17.937  1.00 34.90           C  
ATOM    937  CG  LEU H 123      23.013   0.086  16.846  1.00 33.64           C  
ATOM    938  CD1 LEU H 123      23.543  -1.350  16.744  1.00 33.17           C  
ATOM    939  CD2 LEU H 123      22.533   0.588  15.477  1.00 32.82           C  
ATOM    940  C   LEU H 123      20.594   2.106  17.083  1.00 38.83           C  
ATOM    941  O   LEU H 123      19.495   1.624  16.810  1.00 39.58           O  
ATOM    942  N   VAL H 124      21.128   3.123  16.372  1.00 38.89           N  
ATOM    943  CA  VAL H 124      20.394   3.664  15.264  1.00 40.63           C  
ATOM    944  CB  VAL H 124      19.701   4.955  15.590  1.00 40.97           C  
ATOM    945  CG1 VAL H 124      18.637   4.685  16.667  1.00 46.10           C  
ATOM    946  CG2 VAL H 124      20.764   5.979  16.018  1.00 47.44           C  
ATOM    947  C   VAL H 124      21.339   3.948  14.136  1.00 42.08           C  
ATOM    948  O   VAL H 124      22.511   4.260  14.344  1.00 39.56           O  
ATOM    949  N   LYS H 125      20.823   3.836  12.894  1.00 44.23           N  
ATOM    950  CA  LYS H 125      21.582   4.090  11.704  1.00 45.57           C  
ATOM    951  CB  LYS H 125      20.905   3.552  10.429  1.00 48.77           C  
ATOM    952  CG  LYS H 125      20.736   2.030  10.401  1.00 71.40           C  
ATOM    953  CD  LYS H 125      22.056   1.258  10.398  1.00 76.60           C  
ATOM    954  CE  LYS H 125      21.883  -0.258  10.521  1.00 71.84           C  
ATOM    955  NZ  LYS H 125      21.479  -0.610  11.901  1.00 73.21           N1+
ATOM    956  C   LYS H 125      21.667   5.573  11.548  1.00 44.28           C  
ATOM    957  O   LYS H 125      20.765   6.303  11.957  1.00 43.99           O  
ATOM    958  N   THR H 126      22.760   6.063  10.937  1.00 43.20           N  
ATOM    959  CA  THR H 126      22.910   7.477  10.767  1.00 45.52           C  
ATOM    960  CB  THR H 126      24.250   7.869  10.215  1.00 43.81           C  
ATOM    961  OG1 THR H 126      25.284   7.427  11.081  1.00  0.00           O  
ATOM    962  CG2 THR H 126      24.298   9.399  10.061  1.00  0.00           C  
ATOM    963  C   THR H 126      21.871   7.946   9.799  1.00 47.71           C  
ATOM    964  O   THR H 126      21.502   7.235   8.867  1.00 48.30           O  
ATOM    965  N   GLY H 127      21.347   9.168  10.029  1.00 49.31           N  
ATOM    966  CA  GLY H 127      20.382   9.758   9.148  1.00 48.59           C  
ATOM    967  C   GLY H 127      19.006   9.409   9.620  1.00 48.37           C  
ATOM    968  O   GLY H 127      18.021   9.983   9.158  1.00 49.68           O  
ATOM    969  N   ALA H 128      18.903   8.454  10.559  1.00 46.56           N  
ATOM    970  CA  ALA H 128      17.630   8.033  11.070  1.00 47.53           C  
ATOM    971  CB  ALA H 128      17.630   6.592  11.610  1.00 47.94           C  
ATOM    972  C   ALA H 128      17.242   8.933  12.199  1.00 48.83           C  
ATOM    973  O   ALA H 128      17.971   9.855  12.562  1.00 47.62           O  
ATOM    974  N   SER H 129      16.031   8.709  12.747  1.00 50.14           N  
ATOM    975  CA  SER H 129      15.559   9.460  13.873  1.00 53.28           C  
ATOM    976  CB  SER H 129      14.330  10.326  13.549  1.00 54.72           C  
ATOM    977  OG  SER H 129      13.261   9.505  13.104  1.00 56.93           O  
ATOM    978  C   SER H 129      15.169   8.466  14.926  1.00 52.97           C  
ATOM    979  O   SER H 129      14.810   7.331  14.612  1.00 54.95           O  
ATOM    980  N   LEU H 130      15.272   8.851  16.217  1.00 49.58           N  
ATOM    981  CA  LEU H 130      14.908   7.931  17.257  1.00 45.76           C  
ATOM    982  CB  LEU H 130      16.119   7.269  17.951  1.00 43.94           C  
ATOM    983  CG  LEU H 130      17.046   8.213  18.749  1.00  0.00           C  
ATOM    984  CD1 LEU H 130      17.567   9.359  17.870  1.00  0.00           C  
ATOM    985  CD2 LEU H 130      16.431   8.683  20.079  1.00  0.00           C  
ATOM    986  C   LEU H 130      14.106   8.659  18.289  1.00 45.57           C  
ATOM    987  O   LEU H 130      14.256   9.866  18.473  1.00 46.50           O  
ATOM    988  N   ARG H 131      13.209   7.937  18.990  1.00 44.23           N  
ATOM    989  CA  ARG H 131      12.460   8.597  20.018  1.00 45.91           C  
ATOM    990  CB  ARG H 131      10.942   8.635  19.767  1.00 48.49           C  
ATOM    991  CG  ARG H 131      10.204   9.487  20.800  1.00 53.31           C  
ATOM    992  CD  ARG H 131       8.689   9.568  20.602  1.00 58.69           C  
ATOM    993  NE  ARG H 131       8.420  10.451  19.435  1.00  0.00           N  
ATOM    994  CZ  ARG H 131       8.298   9.915  18.185  1.00  0.00           C  
ATOM    995  NH1 ARG H 131       8.427   8.569  18.007  1.00  0.00           N1+
ATOM    996  NH2 ARG H 131       8.033  10.726  17.121  1.00  0.00           N  
ATOM    997  C   ARG H 131      12.718   7.876  21.306  1.00 45.57           C  
ATOM    998  O   ARG H 131      12.542   6.664  21.405  1.00 46.75           O  
ATOM    999  N   MET H 132      13.139   8.630  22.339  1.00 43.23           N  
ATOM   1000  CA  MET H 132      13.474   8.064  23.613  1.00 39.80           C  
ATOM   1001  CB  MET H 132      14.718   8.722  24.226  1.00 39.17           C  
ATOM   1002  CG  MET H 132      15.946   8.611  23.329  1.00 40.59           C  
ATOM   1003  SD  MET H 132      17.341   9.671  23.806  1.00 34.34           S  
ATOM   1004  CE  MET H 132      17.807   8.659  25.232  1.00 24.44           C  
ATOM   1005  C   MET H 132      12.346   8.362  24.545  1.00 38.05           C  
ATOM   1006  O   MET H 132      11.677   9.386  24.421  1.00 40.58           O  
ATOM   1007  N   SER H 133      12.112   7.466  25.523  1.00 37.54           N  
ATOM   1008  CA  SER H 133      11.013   7.658  26.423  1.00 38.73           C  
ATOM   1009  CB  SER H 133      10.006   6.497  26.386  1.00 39.76           C  
ATOM   1010  OG  SER H 133      10.641   5.293  26.792  1.00 42.50           O  
ATOM   1011  C   SER H 133      11.534   7.757  27.822  1.00 39.38           C  
ATOM   1012  O   SER H 133      12.649   7.330  28.120  1.00 38.54           O  
ATOM   1013  N   CYS H 134      10.737   8.381  28.712  1.00 38.57           N  
ATOM   1014  CA  CYS H 134      11.081   8.517  30.097  1.00 35.99           C  
ATOM   1015  CB  CYS H 134      11.700   9.900  30.411  1.00 32.52           C  
ATOM   1016  SG  CYS H 134      12.152  10.134  32.156  1.00 34.35           S  
ATOM   1017  C   CYS H 134       9.799   8.378  30.859  1.00 37.08           C  
ATOM   1018  O   CYS H 134       8.967   9.285  30.860  1.00 37.57           O  
ATOM   1019  N   LYS H 135       9.607   7.230  31.539  1.00 38.80           N  
ATOM   1020  CA  LYS H 135       8.385   6.981  32.253  1.00 38.72           C  
ATOM   1021  CB  LYS H 135       8.055   5.483  32.344  1.00 42.38           C  
ATOM   1022  CG  LYS H 135       6.682   5.178  32.942  1.00 47.41           C  
ATOM   1023  CD  LYS H 135       6.281   3.710  32.793  1.00 52.50           C  
ATOM   1024  CE  LYS H 135       4.849   3.410  33.237  1.00 56.76           C  
ATOM   1025  NZ  LYS H 135       3.901   3.809  32.172  1.00 57.88           N1+
ATOM   1026  C   LYS H 135       8.554   7.478  33.651  1.00 40.43           C  
ATOM   1027  O   LYS H 135       9.396   6.991  34.402  1.00 42.10           O  
ATOM   1028  N   SER H 136       7.736   8.472  34.040  1.00 41.64           N  
ATOM   1029  CA  SER H 136       7.837   9.035  35.355  1.00 41.97           C  
ATOM   1030  CB  SER H 136       7.415  10.511  35.413  1.00 41.38           C  
ATOM   1031  OG  SER H 136       6.031  10.622  35.120  1.00  0.00           O  
ATOM   1032  C   SER H 136       6.918   8.295  36.268  1.00 43.40           C  
ATOM   1033  O   SER H 136       5.843   7.851  35.869  1.00 44.78           O  
ATOM   1034  N   SER H 137       7.339   8.146  37.541  1.00 45.27           N  
ATOM   1035  CA  SER H 137       6.509   7.512  38.519  1.00 47.38           C  
ATOM   1036  CB  SER H 137       6.657   5.981  38.553  1.00 49.41           C  
ATOM   1037  OG  SER H 137       7.990   5.628  38.883  1.00 54.72           O  
ATOM   1038  C   SER H 137       6.927   8.052  39.849  1.00 47.73           C  
ATOM   1039  O   SER H 137       7.988   8.660  39.975  1.00 49.37           O  
ATOM   1040  N   GLY H 138       6.030   7.947  40.862  1.00 28.13           N  
ATOM   1041  CA  GLY H 138       6.334   8.316  42.221  1.00 23.95           C  
ATOM   1042  C   GLY H 138       5.884   9.709  42.566  1.00 30.06           C  
ATOM   1043  O   GLY H 138       5.654   9.995  43.740  1.00 33.89           O  
ATOM   1044  N   TYR H 139       5.743  10.619  41.584  1.00 27.82           N  
ATOM   1045  CA  TYR H 139       5.324  11.949  41.926  1.00 27.38           C  
ATOM   1046  CB  TYR H 139       6.447  13.006  41.880  1.00 25.59           C  
ATOM   1047  CG  TYR H 139       6.988  13.203  40.498  1.00 23.80           C  
ATOM   1048  CD1 TYR H 139       7.912  12.331  39.965  1.00 22.51           C  
ATOM   1049  CD2 TYR H 139       6.603  14.291  39.745  1.00 26.66           C  
ATOM   1050  CE1 TYR H 139       8.421  12.531  38.701  1.00 25.50           C  
ATOM   1051  CE2 TYR H 139       7.109  14.495  38.482  1.00 26.79           C  
ATOM   1052  CZ  TYR H 139       8.020  13.614  37.954  1.00 25.09           C  
ATOM   1053  OH  TYR H 139       8.541  13.822  36.658  1.00 28.59           O  
ATOM   1054  C   TYR H 139       4.267  12.357  40.959  1.00 29.05           C  
ATOM   1055  O   TYR H 139       3.964  11.632  40.013  1.00 26.46           O  
ATOM   1056  N   THR H 140       3.646  13.527  41.208  1.00 28.28           N  
ATOM   1057  CA  THR H 140       2.605  13.969  40.332  1.00 28.79           C  
ATOM   1058  CB  THR H 140       1.751  15.039  40.938  1.00 28.41           C  
ATOM   1059  OG1 THR H 140       1.163  14.571  42.144  1.00 18.81           O  
ATOM   1060  CG2 THR H 140       0.657  15.426  39.935  1.00 15.44           C  
ATOM   1061  C   THR H 140       3.271  14.508  39.107  1.00 29.64           C  
ATOM   1062  O   THR H 140       4.000  15.495  39.152  1.00 29.57           O  
ATOM   1063  N   PHE H 141       2.961  13.881  37.961  1.00 27.66           N  
ATOM   1064  CA  PHE H 141       3.572  14.111  36.685  1.00 23.96           C  
ATOM   1065  CB  PHE H 141       2.928  13.191  35.629  1.00 23.51           C  
ATOM   1066  CG  PHE H 141       3.576  13.346  34.298  1.00 23.23           C  
ATOM   1067  CD1 PHE H 141       4.882  12.957  34.108  1.00 23.06           C  
ATOM   1068  CD2 PHE H 141       2.860  13.834  33.228  1.00 19.62           C  
ATOM   1069  CE1 PHE H 141       5.477  13.088  32.875  1.00 23.56           C  
ATOM   1070  CE2 PHE H 141       3.450  13.962  31.994  1.00 23.39           C  
ATOM   1071  CZ  PHE H 141       4.762  13.594  31.816  1.00 22.61           C  
ATOM   1072  C   PHE H 141       3.400  15.543  36.287  1.00 27.54           C  
ATOM   1073  O   PHE H 141       4.332  16.167  35.786  1.00 28.96           O  
ATOM   1074  N   THR H 142       2.197  16.095  36.516  1.00 29.57           N  
ATOM   1075  CA  THR H 142       1.792  17.427  36.160  1.00 26.48           C  
ATOM   1076  CB  THR H 142       0.304  17.621  36.273  1.00 28.46           C  
ATOM   1077  OG1 THR H 142      -0.128  17.380  37.604  1.00 28.61           O  
ATOM   1078  CG2 THR H 142      -0.399  16.654  35.299  1.00 25.27           C  
ATOM   1079  C   THR H 142       2.490  18.480  36.989  1.00 28.63           C  
ATOM   1080  O   THR H 142       2.479  19.657  36.637  1.00 30.44           O  
ATOM   1081  N   ARG H 143       3.032  18.113  38.162  1.00 28.10           N  
ATOM   1082  CA  ARG H 143       3.637  19.037  39.087  1.00 28.78           C  
ATOM   1083  CB  ARG H 143       3.913  18.391  40.450  1.00 34.13           C  
ATOM   1084  CG  ARG H 143       2.643  17.836  41.086  1.00 41.75           C  
ATOM   1085  CD  ARG H 143       1.660  18.908  41.548  1.00 54.06           C  
ATOM   1086  NE  ARG H 143       2.211  19.477  42.806  1.00 60.26           N  
ATOM   1087  CZ  ARG H 143       1.926  18.871  43.995  1.00 63.14           C  
ATOM   1088  NH1 ARG H 143       1.114  17.773  44.025  1.00 63.89           N1+
ATOM   1089  NH2 ARG H 143       2.456  19.358  45.155  1.00 62.42           N  
ATOM   1090  C   ARG H 143       4.941  19.627  38.615  1.00 30.35           C  
ATOM   1091  O   ARG H 143       5.252  20.764  38.976  1.00 31.32           O  
ATOM   1092  N   PHE H 144       5.768  18.880  37.846  1.00 24.73           N  
ATOM   1093  CA  PHE H 144       7.084  19.374  37.551  1.00 21.90           C  
ATOM   1094  CB  PHE H 144       8.167  18.522  38.236  1.00 19.93           C  
ATOM   1095  CG  PHE H 144       7.875  18.508  39.699  1.00 23.93           C  
ATOM   1096  CD1 PHE H 144       6.849  17.734  40.195  1.00 21.12           C  
ATOM   1097  CD2 PHE H 144       8.629  19.245  40.582  1.00 20.05           C  
ATOM   1098  CE1 PHE H 144       6.569  17.705  41.541  1.00 21.49           C  
ATOM   1099  CE2 PHE H 144       8.356  19.220  41.929  1.00 22.57           C  
ATOM   1100  CZ  PHE H 144       7.324  18.452  42.412  1.00 21.32           C  
ATOM   1101  C   PHE H 144       7.365  19.300  36.067  1.00 22.65           C  
ATOM   1102  O   PHE H 144       6.721  18.578  35.314  1.00 24.77           O  
ATOM   1103  N   TRP H 145       8.363  20.087  35.620  1.00 43.36           N  
ATOM   1104  CA  TRP H 145       8.874  20.214  34.283  1.00 45.09           C  
ATOM   1105  CB  TRP H 145       9.697  21.496  34.153  1.00 47.31           C  
ATOM   1106  CG  TRP H 145       8.895  22.701  34.562  1.00 50.18           C  
ATOM   1107  CD2 TRP H 145       9.366  24.052  34.496  1.00 51.40           C  
ATOM   1108  CD1 TRP H 145       7.625  22.757  35.052  1.00 51.26           C  
ATOM   1109  NE1 TRP H 145       7.266  24.060  35.282  1.00 52.43           N  
ATOM   1110  CE2 TRP H 145       8.327  24.868  34.944  1.00 51.34           C  
ATOM   1111  CE3 TRP H 145      10.559  24.566  34.091  1.00 53.51           C  
ATOM   1112  CZ2 TRP H 145       8.470  26.223  34.989  1.00 53.02           C  
ATOM   1113  CZ3 TRP H 145      10.700  25.935  34.143  1.00 54.43           C  
ATOM   1114  CH2 TRP H 145       9.675  26.747  34.581  1.00 54.84           C  
ATOM   1115  C   TRP H 145       9.799  19.067  34.003  1.00 44.13           C  
ATOM   1116  O   TRP H 145      10.513  18.601  34.888  1.00 44.95           O  
ATOM   1117  N   MET H 146       9.823  18.575  32.749  1.00 41.11           N  
ATOM   1118  CA  MET H 146      10.712  17.492  32.439  1.00 39.22           C  
ATOM   1119  CB  MET H 146      10.023  16.348  31.675  1.00 38.98           C  
ATOM   1120  CG  MET H 146      10.930  15.147  31.411  1.00 39.86           C  
ATOM   1121  SD  MET H 146      11.417  14.229  32.903  1.00 44.67           S  
ATOM   1122  CE  MET H 146       9.763  13.570  33.246  1.00 41.97           C  
ATOM   1123  C   MET H 146      11.812  18.034  31.580  1.00 36.75           C  
ATOM   1124  O   MET H 146      11.571  18.689  30.568  1.00 38.77           O  
ATOM   1125  N   HIS H 147      13.066  17.745  31.974  1.00 35.44           N  
ATOM   1126  CA  HIS H 147      14.232  18.273  31.323  1.00 31.76           C  
ATOM   1127  ND1 HIS H 147      15.073  21.494  32.374  1.00 18.07           N  
ATOM   1128  CG  HIS H 147      14.692  20.257  32.845  1.00 34.83           C  
ATOM   1129  CB  HIS H 147      15.207  18.961  32.292  1.00 32.64           C  
ATOM   1130  NE2 HIS H 147      13.624  21.860  34.016  1.00 33.77           N  
ATOM   1131  CD2 HIS H 147      13.806  20.499  33.847  1.00 16.28           C  
ATOM   1132  CE1 HIS H 147      14.405  22.416  33.111  1.00 20.76           C  
ATOM   1133  C   HIS H 147      14.985  17.139  30.699  1.00 30.20           C  
ATOM   1134  O   HIS H 147      14.837  15.985  31.100  1.00 29.98           O  
ATOM   1135  N   TRP H 148      15.795  17.443  29.662  1.00 25.88           N  
ATOM   1136  CA  TRP H 148      16.604  16.436  29.040  1.00 24.45           C  
ATOM   1137  CB  TRP H 148      16.122  16.042  27.634  1.00 25.14           C  
ATOM   1138  CG  TRP H 148      14.838  15.245  27.654  1.00 23.82           C  
ATOM   1139  CD2 TRP H 148      14.775  13.816  27.525  1.00 24.21           C  
ATOM   1140  CD1 TRP H 148      13.550  15.676  27.796  1.00 24.17           C  
ATOM   1141  NE1 TRP H 148      12.691  14.603  27.772  1.00 25.18           N  
ATOM   1142  CE2 TRP H 148      13.432  13.451  27.601  1.00 24.93           C  
ATOM   1143  CE3 TRP H 148      15.758  12.883  27.354  1.00 24.63           C  
ATOM   1144  CZ2 TRP H 148      13.051  12.142  27.513  1.00 26.46           C  
ATOM   1145  CZ3 TRP H 148      15.371  11.565  27.262  1.00 24.94           C  
ATOM   1146  CH2 TRP H 148      14.043  11.201  27.340  1.00 24.78           C  
ATOM   1147  C   TRP H 148      18.002  16.965  28.948  1.00 25.29           C  
ATOM   1148  O   TRP H 148      18.214  18.146  28.671  1.00 24.57           O  
ATOM   1149  N   ILE H 149      18.995  16.086  29.198  1.00 25.44           N  
ATOM   1150  CA  ILE H 149      20.377  16.478  29.193  1.00 24.57           C  
ATOM   1151  CB  ILE H 149      20.990  16.481  30.563  1.00 23.66           C  
ATOM   1152  CG1 ILE H 149      20.251  17.471  31.478  1.00 22.55           C  
ATOM   1153  CG2 ILE H 149      22.491  16.781  30.417  1.00 23.33           C  
ATOM   1154  CD1 ILE H 149      20.313  18.917  30.990  1.00 26.38           C  
ATOM   1155  C   ILE H 149      21.137  15.479  28.374  1.00 26.23           C  
ATOM   1156  O   ILE H 149      20.767  14.308  28.291  1.00 30.34           O  
ATOM   1157  N   LYS H 150      22.226  15.939  27.731  1.00 27.10           N  
ATOM   1158  CA  LYS H 150      23.048  15.104  26.901  1.00 28.91           C  
ATOM   1159  CB  LYS H 150      23.225  15.718  25.503  1.00 30.54           C  
ATOM   1160  CG  LYS H 150      24.189  14.986  24.572  1.00 30.05           C  
ATOM   1161  CD  LYS H 150      24.158  15.559  23.153  1.00 33.11           C  
ATOM   1162  CE  LYS H 150      25.309  15.090  22.263  1.00 36.34           C  
ATOM   1163  NZ  LYS H 150      25.184  15.703  20.922  1.00 34.34           N1+
ATOM   1164  C   LYS H 150      24.407  15.045  27.530  1.00 30.71           C  
ATOM   1165  O   LYS H 150      24.899  16.054  28.029  1.00 33.38           O  
ATOM   1166  N   GLN H 151      25.042  13.851  27.550  1.00 31.27           N  
ATOM   1167  CA  GLN H 151      26.374  13.770  28.082  1.00 33.28           C  
ATOM   1168  CB  GLN H 151      26.447  13.206  29.515  1.00 29.50           C  
ATOM   1169  CG  GLN H 151      27.871  13.164  30.083  1.00 26.79           C  
ATOM   1170  CD  GLN H 151      27.813  12.651  31.517  1.00 27.99           C  
ATOM   1171  OE1 GLN H 151      27.031  11.760  31.843  1.00 29.71           O  
ATOM   1172  NE2 GLN H 151      28.664  13.236  32.404  1.00 25.58           N  
ATOM   1173  C   GLN H 151      27.189  12.872  27.201  1.00 35.81           C  
ATOM   1174  O   GLN H 151      26.820  11.729  26.933  1.00 36.79           O  
ATOM   1175  N   SER H 152      28.330  13.394  26.709  1.00 39.43           N  
ATOM   1176  CA  SER H 152      29.221  12.626  25.889  1.00 46.47           C  
ATOM   1177  CB  SER H 152      29.912  13.483  24.810  1.00 48.04           C  
ATOM   1178  OG  SER H 152      30.773  14.435  25.418  1.00  0.00           O  
ATOM   1179  C   SER H 152      30.268  12.079  26.814  1.00 51.23           C  
ATOM   1180  O   SER H 152      30.463  12.608  27.908  1.00 48.77           O  
ATOM   1181  N   PRO H 153      30.978  11.060  26.411  1.00 57.08           N  
ATOM   1182  CA  PRO H 153      31.938  10.404  27.262  1.00 60.21           C  
ATOM   1183  CD  PRO H 153      31.187  10.752  25.005  1.00 59.70           C  
ATOM   1184  CB  PRO H 153      32.634   9.374  26.371  1.00 61.12           C  
ATOM   1185  CG  PRO H 153      32.513   9.977  24.958  1.00 61.33           C  
ATOM   1186  C   PRO H 153      32.920  11.380  27.863  1.00 63.09           C  
ATOM   1187  O   PRO H 153      33.489  11.076  28.910  1.00 64.19           O  
ATOM   1188  N   GLY H 154      33.113  12.554  27.236  1.00 65.52           N  
ATOM   1189  CA  GLY H 154      34.041  13.588  27.628  1.00 68.30           C  
ATOM   1190  C   GLY H 154      33.714  14.064  29.016  1.00 69.51           C  
ATOM   1191  O   GLY H 154      34.564  14.644  29.687  1.00 70.04           O  
ATOM   1192  N   GLN H 155      32.470  13.807  29.458  1.00 69.86           N  
ATOM   1193  CA  GLN H 155      31.803  14.176  30.683  1.00 68.67           C  
ATOM   1194  CB  GLN H 155      32.693  14.220  31.935  1.00 71.93           C  
ATOM   1195  CG  GLN H 155      33.025  12.833  32.482  1.00 75.79           C  
ATOM   1196  CD  GLN H 155      33.461  13.015  33.923  1.00 79.30           C  
ATOM   1197  OE1 GLN H 155      32.646  12.938  34.842  1.00 80.18           O  
ATOM   1198  NE2 GLN H 155      34.779  13.278  34.128  1.00 81.36           N  
ATOM   1199  C   GLN H 155      31.057  15.473  30.625  1.00 65.59           C  
ATOM   1200  O   GLN H 155      30.174  15.672  31.453  1.00 65.50           O  
ATOM   1201  N   GLY H 156      31.233  16.331  29.610  1.00 61.10           N  
ATOM   1202  CA  GLY H 156      30.482  17.563  29.665  1.00 54.43           C  
ATOM   1203  C   GLY H 156      29.009  17.271  29.552  1.00 50.31           C  
ATOM   1204  O   GLY H 156      28.593  16.330  28.880  1.00 49.57           O  
ATOM   1205  N   LEU H 157      28.175  18.107  30.212  1.00 45.26           N  
ATOM   1206  CA  LEU H 157      26.743  17.944  30.236  1.00 39.63           C  
ATOM   1207  CB  LEU H 157      26.190  17.949  31.675  1.00 36.79           C  
ATOM   1208  CG  LEU H 157      26.579  16.704  32.493  1.00 33.49           C  
ATOM   1209  CD1 LEU H 157      26.230  16.860  33.980  1.00 32.10           C  
ATOM   1210  CD2 LEU H 157      25.919  15.450  31.908  1.00 30.63           C  
ATOM   1211  C   LEU H 157      26.116  19.108  29.521  1.00 37.76           C  
ATOM   1212  O   LEU H 157      26.469  20.259  29.768  1.00 39.09           O  
ATOM   1213  N   GLU H 158      25.155  18.833  28.609  1.00 36.39           N  
ATOM   1214  CA  GLU H 158      24.510  19.897  27.885  1.00 36.45           C  
ATOM   1215  CB  GLU H 158      24.720  19.828  26.362  1.00 38.82           C  
ATOM   1216  CG  GLU H 158      26.159  20.083  25.912  1.00 48.33           C  
ATOM   1217  CD  GLU H 158      26.188  19.977  24.394  1.00 54.19           C  
ATOM   1218  OE1 GLU H 158      25.089  19.986  23.778  1.00 56.96           O  
ATOM   1219  OE2 GLU H 158      27.311  19.888  23.829  1.00 55.20           O1-
ATOM   1220  C   GLU H 158      23.029  19.801  28.110  1.00 35.96           C  
ATOM   1221  O   GLU H 158      22.470  18.708  28.173  1.00 36.80           O  
ATOM   1222  N   TRP H 159      22.349  20.964  28.219  1.00 33.97           N  
ATOM   1223  CA  TRP H 159      20.931  20.980  28.469  1.00 33.33           C  
ATOM   1224  CB  TRP H 159      20.509  22.148  29.378  1.00 32.75           C  
ATOM   1225  CG  TRP H 159      19.029  22.251  29.647  1.00 33.44           C  
ATOM   1226  CD2 TRP H 159      18.169  23.210  29.013  1.00 33.89           C  
ATOM   1227  CD1 TRP H 159      18.247  21.533  30.502  1.00 34.87           C  
ATOM   1228  NE1 TRP H 159      16.947  21.979  30.436  1.00 35.39           N  
ATOM   1229  CE2 TRP H 159      16.885  23.013  29.523  1.00 35.34           C  
ATOM   1230  CE3 TRP H 159      18.426  24.179  28.084  1.00 33.24           C  
ATOM   1231  CZ2 TRP H 159      15.837  23.785  29.110  1.00 35.77           C  
ATOM   1232  CZ3 TRP H 159      17.366  24.952  27.667  1.00 32.90           C  
ATOM   1233  CH2 TRP H 159      16.095  24.758  28.169  1.00 33.26           C  
ATOM   1234  C   TRP H 159      20.206  21.113  27.163  1.00 34.06           C  
ATOM   1235  O   TRP H 159      20.485  22.013  26.376  1.00 35.68           O  
ATOM   1236  N   ILE H 160      19.331  20.131  26.856  1.00 33.05           N  
ATOM   1237  CA  ILE H 160      18.541  20.106  25.652  1.00 31.90           C  
ATOM   1238  CB  ILE H 160      18.119  18.709  25.298  1.00 33.34           C  
ATOM   1239  CG1 ILE H 160      19.368  17.848  25.041  1.00 32.83           C  
ATOM   1240  CG2 ILE H 160      17.161  18.777  24.097  1.00 29.80           C  
ATOM   1241  CD1 ILE H 160      19.079  16.352  24.945  1.00 33.03           C  
ATOM   1242  C   ILE H 160      17.308  20.976  25.672  1.00 32.15           C  
ATOM   1243  O   ILE H 160      17.106  21.784  24.765  1.00 32.61           O  
ATOM   1244  N   GLY H 161      16.444  20.846  26.708  1.00 29.89           N  
ATOM   1245  CA  GLY H 161      15.205  21.590  26.713  1.00 32.62           C  
ATOM   1246  C   GLY H 161      14.298  21.035  27.777  1.00 34.37           C  
ATOM   1247  O   GLY H 161      14.663  20.090  28.475  1.00 35.04           O  
ATOM   1248  N   TYR H 162      13.096  21.638  27.962  1.00 35.33           N  
ATOM   1249  CA  TYR H 162      12.182  21.079  28.924  1.00 35.03           C  
ATOM   1250  CB  TYR H 162      12.267  21.652  30.359  1.00 37.22           C  
ATOM   1251  CG  TYR H 162      11.686  23.020  30.492  1.00 40.17           C  
ATOM   1252  CD1 TYR H 162      10.332  23.192  30.691  1.00 17.74           C  
ATOM   1253  CD2 TYR H 162      12.495  24.131  30.452  1.00 15.08           C  
ATOM   1254  CE1 TYR H 162       9.792  24.450  30.832  1.00 16.33           C  
ATOM   1255  CE2 TYR H 162      11.961  25.391  30.592  1.00 16.77           C  
ATOM   1256  CZ  TYR H 162      10.610  25.553  30.780  1.00 35.40           C  
ATOM   1257  OH  TYR H 162      10.069  26.849  30.925  1.00  0.00           O  
ATOM   1258  C   TYR H 162      10.780  21.210  28.422  1.00 34.54           C  
ATOM   1259  O   TYR H 162      10.497  21.958  27.485  1.00 33.25           O  
ATOM   1260  N   ILE H 163       9.866  20.416  29.015  1.00 36.37           N  
ATOM   1261  CA  ILE H 163       8.484  20.447  28.643  1.00 38.74           C  
ATOM   1262  CB  ILE H 163       8.068  19.255  27.830  1.00 39.09           C  
ATOM   1263  CG1 ILE H 163       6.606  19.391  27.373  1.00 39.65           C  
ATOM   1264  CG2 ILE H 163       8.369  17.986  28.646  1.00 37.19           C  
ATOM   1265  CD1 ILE H 163       6.205  18.367  26.314  1.00 37.29           C  
ATOM   1266  C   ILE H 163       7.659  20.444  29.886  1.00 41.29           C  
ATOM   1267  O   ILE H 163       8.002  19.794  30.872  1.00 41.73           O  
ATOM   1268  N   ASN H 164       6.540  21.193  29.868  1.00 45.95           N  
ATOM   1269  CA  ASN H 164       5.671  21.208  31.010  1.00 47.11           C  
ATOM   1270  CB  ASN H 164       5.078  22.609  31.272  1.00 47.05           C  
ATOM   1271  CG  ASN H 164       4.533  22.688  32.692  1.00 49.83           C  
ATOM   1272  OD1 ASN H 164       4.461  21.689  33.404  1.00 52.31           O  
ATOM   1273  ND2 ASN H 164       4.130  23.917  33.112  1.00  0.00           N  
ATOM   1274  C   ASN H 164       4.556  20.266  30.662  1.00 48.42           C  
ATOM   1275  O   ASN H 164       3.812  20.530  29.730  1.00 48.51           O  
ATOM   1276  N   PRO H 165       4.513  19.145  31.333  1.00 42.66           N  
ATOM   1277  CA  PRO H 165       3.585  18.089  31.028  1.00 43.91           C  
ATOM   1278  CD  PRO H 165       5.656  18.677  32.097  1.00 42.43           C  
ATOM   1279  CB  PRO H 165       3.952  16.948  31.973  1.00 43.78           C  
ATOM   1280  CG  PRO H 165       5.456  17.160  32.238  1.00 43.68           C  
ATOM   1281  C   PRO H 165       2.170  18.535  31.133  1.00 46.34           C  
ATOM   1282  O   PRO H 165       1.321  18.014  30.410  1.00 47.08           O  
ATOM   1283  N   SER H 166       1.888  19.465  32.056  1.00 47.26           N  
ATOM   1284  CA  SER H 166       0.542  19.911  32.219  1.00 48.69           C  
ATOM   1285  CB  SER H 166       0.381  20.901  33.387  1.00 50.34           C  
ATOM   1286  OG  SER H 166       0.712  20.271  34.616  1.00 55.45           O  
ATOM   1287  C   SER H 166       0.101  20.631  30.979  1.00 48.74           C  
ATOM   1288  O   SER H 166      -0.836  20.207  30.305  1.00 47.84           O  
ATOM   1289  N   THR H 167       0.773  21.764  30.681  1.00 47.97           N  
ATOM   1290  CA  THR H 167       0.463  22.659  29.596  1.00 44.89           C  
ATOM   1291  CB  THR H 167       1.134  23.988  29.761  1.00 43.42           C  
ATOM   1292  OG1 THR H 167       2.544  23.828  29.764  1.00 43.91           O  
ATOM   1293  CG2 THR H 167       0.672  24.600  31.094  1.00 41.41           C  
ATOM   1294  C   THR H 167       0.832  22.122  28.240  1.00 44.63           C  
ATOM   1295  O   THR H 167       0.062  22.255  27.290  1.00 43.92           O  
ATOM   1296  N   GLY H 168       2.015  21.487  28.108  1.00 44.15           N  
ATOM   1297  CA  GLY H 168       2.495  21.019  26.835  1.00 44.74           C  
ATOM   1298  C   GLY H 168       3.477  22.021  26.296  1.00 46.22           C  
ATOM   1299  O   GLY H 168       3.963  21.896  25.174  1.00 47.07           O  
ATOM   1300  N   TYR H 169       3.810  23.029  27.122  1.00 52.03           N  
ATOM   1301  CA  TYR H 169       4.658  24.141  26.800  1.00 53.91           C  
ATOM   1302  CB  TYR H 169       4.549  25.257  27.861  1.00 57.32           C  
ATOM   1303  CG  TYR H 169       5.545  26.338  27.605  1.00 60.76           C  
ATOM   1304  CD1 TYR H 169       5.352  27.255  26.599  1.00 62.77           C  
ATOM   1305  CD2 TYR H 169       6.664  26.451  28.400  1.00 62.79           C  
ATOM   1306  CE1 TYR H 169       6.270  28.256  26.380  1.00 64.48           C  
ATOM   1307  CE2 TYR H 169       7.585  27.449  28.186  1.00 64.95           C  
ATOM   1308  CZ  TYR H 169       7.390  28.353  27.170  1.00 65.60           C  
ATOM   1309  OH  TYR H 169       8.333  29.379  26.944  1.00 67.49           O  
ATOM   1310  C   TYR H 169       6.066  23.633  26.783  1.00 52.23           C  
ATOM   1311  O   TYR H 169       6.480  22.914  27.689  1.00 52.98           O  
ATOM   1312  N   THR H 170       6.838  23.975  25.728  1.00 49.58           N  
ATOM   1313  CA  THR H 170       8.186  23.487  25.663  1.00 47.99           C  
ATOM   1314  CB  THR H 170       8.443  22.528  24.537  1.00 48.20           C  
ATOM   1315  OG1 THR H 170       8.208  23.164  23.290  1.00 46.68           O  
ATOM   1316  CG2 THR H 170       7.530  21.303  24.688  1.00 45.63           C  
ATOM   1317  C   THR H 170       9.128  24.630  25.461  1.00 46.97           C  
ATOM   1318  O   THR H 170       8.766  25.671  24.914  1.00 48.33           O  
ATOM   1319  N   GLU H 171      10.377  24.453  25.943  1.00 46.42           N  
ATOM   1320  CA  GLU H 171      11.405  25.437  25.766  1.00 46.10           C  
ATOM   1321  CB  GLU H 171      11.682  26.242  27.049  1.00 49.73           C  
ATOM   1322  CG  GLU H 171      12.517  27.501  26.825  1.00 56.29           C  
ATOM   1323  CD  GLU H 171      12.324  28.400  28.038  1.00 30.85           C  
ATOM   1324  OE1 GLU H 171      11.150  28.737  28.348  1.00 34.79           O  
ATOM   1325  OE2 GLU H 171      13.353  28.760  28.674  1.00 35.83           O1-
ATOM   1326  C   GLU H 171      12.644  24.682  25.386  1.00 44.67           C  
ATOM   1327  O   GLU H 171      13.000  23.697  26.032  1.00 45.13           O  
ATOM   1328  N   TYR H 172      13.355  25.134  24.331  1.00 42.09           N  
ATOM   1329  CA  TYR H 172      14.484  24.373  23.871  1.00 40.45           C  
ATOM   1330  CB  TYR H 172      14.373  23.899  22.409  1.00 39.33           C  
ATOM   1331  CG  TYR H 172      13.251  22.936  22.219  1.00 40.61           C  
ATOM   1332  CD1 TYR H 172      11.964  23.388  22.047  1.00 41.99           C  
ATOM   1333  CD2 TYR H 172      13.491  21.581  22.190  1.00 40.87           C  
ATOM   1334  CE1 TYR H 172      10.931  22.501  21.857  1.00 43.90           C  
ATOM   1335  CE2 TYR H 172      12.463  20.689  22.001  1.00 44.10           C  
ATOM   1336  CZ  TYR H 172      11.179  21.150  21.836  1.00 43.80           C  
ATOM   1337  OH  TYR H 172      10.116  20.243  21.642  1.00 44.74           O  
ATOM   1338  C   TYR H 172      15.713  25.219  23.864  1.00 40.17           C  
ATOM   1339  O   TYR H 172      15.657  26.445  23.771  1.00 40.49           O  
ATOM   1340  N   ASN H 173      16.874  24.547  23.995  1.00 41.80           N  
ATOM   1341  CA  ASN H 173      18.146  25.189  23.855  1.00 44.05           C  
ATOM   1342  CB  ASN H 173      19.312  24.275  24.286  1.00 42.24           C  
ATOM   1343  CG  ASN H 173      20.636  25.032  24.281  1.00 43.36           C  
ATOM   1344  OD1 ASN H 173      20.776  26.091  23.673  1.00 44.04           O  
ATOM   1345  ND2 ASN H 173      21.656  24.459  24.974  1.00 44.87           N  
ATOM   1346  C   ASN H 173      18.247  25.423  22.381  1.00 47.34           C  
ATOM   1347  O   ASN H 173      17.790  24.604  21.588  1.00 47.25           O  
ATOM   1348  N   GLN H 174      18.851  26.550  21.968  1.00 52.01           N  
ATOM   1349  CA  GLN H 174      18.898  26.902  20.580  1.00 55.56           C  
ATOM   1350  CB  GLN H 174      19.565  28.266  20.331  1.00 59.04           C  
ATOM   1351  CG  GLN H 174      18.733  29.449  20.830  1.00 66.17           C  
ATOM   1352  CD  GLN H 174      17.538  29.588  19.898  1.00 71.44           C  
ATOM   1353  OE1 GLN H 174      17.696  29.691  18.682  1.00 74.03           O  
ATOM   1354  NE2 GLN H 174      16.310  29.579  20.479  1.00 73.64           N  
ATOM   1355  C   GLN H 174      19.657  25.882  19.790  1.00 55.45           C  
ATOM   1356  O   GLN H 174      19.273  25.561  18.666  1.00 56.16           O  
ATOM   1357  N   LYS H 175      20.745  25.328  20.351  1.00 54.83           N  
ATOM   1358  CA  LYS H 175      21.574  24.425  19.600  1.00 53.61           C  
ATOM   1359  CB  LYS H 175      22.789  23.929  20.405  1.00 54.99           C  
ATOM   1360  CG  LYS H 175      23.789  25.043  20.726  1.00 60.99           C  
ATOM   1361  CD  LYS H 175      24.837  24.659  21.774  1.00 65.93           C  
ATOM   1362  CE  LYS H 175      26.125  24.082  21.181  1.00 68.11           C  
ATOM   1363  NZ  LYS H 175      25.862  22.746  20.605  1.00 70.80           N1+
ATOM   1364  C   LYS H 175      20.779  23.228  19.164  1.00 50.99           C  
ATOM   1365  O   LYS H 175      20.971  22.710  18.066  1.00 51.05           O  
ATOM   1366  N   PHE H 176      19.891  22.745  20.043  1.00 48.20           N  
ATOM   1367  CA  PHE H 176      19.045  21.592  19.885  1.00 47.92           C  
ATOM   1368  CB  PHE H 176      18.613  20.976  21.223  1.00 45.81           C  
ATOM   1369  CG  PHE H 176      19.884  20.539  21.863  1.00 45.11           C  
ATOM   1370  CD1 PHE H 176      20.554  19.436  21.397  1.00 44.58           C  
ATOM   1371  CD2 PHE H 176      20.438  21.250  22.898  1.00 43.92           C  
ATOM   1372  CE1 PHE H 176      21.735  19.035  21.973  1.00 44.38           C  
ATOM   1373  CE2 PHE H 176      21.620  20.851  23.478  1.00 43.81           C  
ATOM   1374  CZ  PHE H 176      22.274  19.737  23.019  1.00 43.28           C  
ATOM   1375  C   PHE H 176      17.821  21.853  19.060  1.00 49.26           C  
ATOM   1376  O   PHE H 176      17.087  20.912  18.764  1.00 49.60           O  
ATOM   1377  N   LYS H 177      17.534  23.125  18.717  1.00 52.71           N  
ATOM   1378  CA  LYS H 177      16.272  23.529  18.149  1.00 55.89           C  
ATOM   1379  CB  LYS H 177      16.359  24.945  17.549  1.00 57.26           C  
ATOM   1380  CG  LYS H 177      15.012  25.600  17.238  1.00 54.86           C  
ATOM   1381  CD  LYS H 177      14.269  26.085  18.483  1.00 62.31           C  
ATOM   1382  CE  LYS H 177      13.348  25.031  19.098  1.00 92.57           C  
ATOM   1383  NZ  LYS H 177      12.194  24.799  18.202  1.00 94.39           N1+
ATOM   1384  C   LYS H 177      15.833  22.614  17.038  1.00 57.09           C  
ATOM   1385  O   LYS H 177      14.700  22.136  17.062  1.00 57.14           O  
ATOM   1386  N   ASP H 178      16.683  22.345  16.034  1.00 59.51           N  
ATOM   1387  CA  ASP H 178      16.297  21.478  14.950  1.00 63.67           C  
ATOM   1388  CB  ASP H 178      17.214  21.630  13.726  1.00 55.28           C  
ATOM   1389  CG  ASP H 178      16.934  22.996  13.115  1.00 57.89           C  
ATOM   1390  OD1 ASP H 178      15.737  23.392  13.071  1.00 59.75           O  
ATOM   1391  OD2 ASP H 178      17.913  23.668  12.698  1.00 57.32           O1-
ATOM   1392  C   ASP H 178      16.287  20.021  15.336  1.00 64.37           C  
ATOM   1393  O   ASP H 178      15.515  19.234  14.788  1.00 67.52           O  
ATOM   1394  N   LYS H 179      17.206  19.620  16.235  1.00 61.98           N  
ATOM   1395  CA  LYS H 179      17.453  18.254  16.616  1.00 57.59           C  
ATOM   1396  CB  LYS H 179      18.756  18.147  17.426  1.00 58.88           C  
ATOM   1397  CG  LYS H 179      19.166  16.716  17.757  1.00 62.48           C  
ATOM   1398  CD  LYS H 179      19.581  15.900  16.532  1.00 63.26           C  
ATOM   1399  CE  LYS H 179      20.866  16.403  15.876  1.00 64.61           C  
ATOM   1400  NZ  LYS H 179      21.231  15.523  14.746  1.00 64.56           N1+
ATOM   1401  C   LYS H 179      16.376  17.577  17.428  1.00 54.93           C  
ATOM   1402  O   LYS H 179      15.967  16.463  17.096  1.00 54.48           O  
ATOM   1403  N   ALA H 180      15.867  18.221  18.499  1.00 49.12           N  
ATOM   1404  CA  ALA H 180      15.015  17.489  19.400  1.00 44.81           C  
ATOM   1405  CB  ALA H 180      15.516  17.518  20.856  1.00 45.85           C  
ATOM   1406  C   ALA H 180      13.624  18.028  19.406  1.00 42.48           C  
ATOM   1407  O   ALA H 180      13.388  19.210  19.158  1.00 41.70           O  
ATOM   1408  N   THR H 181      12.651  17.126  19.654  1.00 41.03           N  
ATOM   1409  CA  THR H 181      11.275  17.502  19.767  1.00 42.10           C  
ATOM   1410  CB  THR H 181      10.465  17.109  18.559  1.00 44.27           C  
ATOM   1411  OG1 THR H 181       9.149  17.625  18.651  1.00 43.48           O  
ATOM   1412  CG2 THR H 181      10.439  15.581  18.425  1.00 41.08           C  
ATOM   1413  C   THR H 181      10.749  16.819  20.995  1.00 42.37           C  
ATOM   1414  O   THR H 181      10.835  15.600  21.133  1.00 42.93           O  
ATOM   1415  N   LEU H 182      10.184  17.599  21.937  1.00 41.29           N  
ATOM   1416  CA  LEU H 182       9.735  17.026  23.173  1.00 42.06           C  
ATOM   1417  CB  LEU H 182      10.115  17.859  24.411  1.00 40.47           C  
ATOM   1418  CG  LEU H 182      11.633  18.036  24.603  1.00 39.86           C  
ATOM   1419  CD1 LEU H 182      11.949  18.745  25.929  1.00 38.27           C  
ATOM   1420  CD2 LEU H 182      12.376  16.702  24.444  1.00 39.54           C  
ATOM   1421  C   LEU H 182       8.244  16.943  23.164  1.00 43.03           C  
ATOM   1422  O   LEU H 182       7.551  17.861  22.727  1.00 44.21           O  
ATOM   1423  N   THR H 183       7.720  15.801  23.645  1.00 44.38           N  
ATOM   1424  CA  THR H 183       6.311  15.581  23.749  1.00 46.32           C  
ATOM   1425  CB  THR H 183       5.771  14.681  22.677  1.00 46.20           C  
ATOM   1426  OG1 THR H 183       6.432  13.425  22.719  1.00 37.66           O  
ATOM   1427  CG2 THR H 183       5.989  15.353  21.310  1.00 38.78           C  
ATOM   1428  C   THR H 183       6.094  14.905  25.064  1.00 48.00           C  
ATOM   1429  O   THR H 183       7.048  14.496  25.723  1.00 51.40           O  
ATOM   1430  N   ALA H 184       4.827  14.796  25.505  1.00 48.05           N  
ATOM   1431  CA  ALA H 184       4.586  14.157  26.765  1.00 48.07           C  
ATOM   1432  CB  ALA H 184       4.581  15.133  27.954  1.00 46.75           C  
ATOM   1433  C   ALA H 184       3.237  13.525  26.712  1.00 50.86           C  
ATOM   1434  O   ALA H 184       2.389  13.894  25.899  1.00 51.82           O  
ATOM   1435  N   ASP H 185       3.019  12.513  27.572  1.00 54.79           N  
ATOM   1436  CA  ASP H 185       1.735  11.884  27.601  1.00 57.69           C  
ATOM   1437  CB  ASP H 185       1.730  10.463  27.010  1.00 60.19           C  
ATOM   1438  CG  ASP H 185       0.286   9.987  26.897  1.00 60.91           C  
ATOM   1439  OD1 ASP H 185      -0.621  10.673  27.438  1.00 64.07           O  
ATOM   1440  OD2 ASP H 185       0.072   8.920  26.264  1.00 63.02           O1-
ATOM   1441  C   ASP H 185       1.319  11.783  29.028  1.00 59.49           C  
ATOM   1442  O   ASP H 185       1.867  10.995  29.795  1.00 60.18           O  
ATOM   1443  N   ARG H 186       0.319  12.585  29.421  1.00 33.17           N  
ATOM   1444  CA  ARG H 186      -0.115  12.605  30.783  1.00 32.46           C  
ATOM   1445  CB  ARG H 186      -1.081  13.761  31.087  1.00 34.11           C  
ATOM   1446  CG  ARG H 186      -2.272  13.826  30.140  1.00 37.81           C  
ATOM   1447  CD  ARG H 186      -3.026  15.153  30.227  1.00 42.92           C  
ATOM   1448  NE  ARG H 186      -3.807  15.280  28.970  1.00 65.36           N  
ATOM   1449  CZ  ARG H 186      -3.156  15.681  27.838  1.00 71.38           C  
ATOM   1450  NH1 ARG H 186      -1.815  15.932  27.884  1.00 73.36           N1+
ATOM   1451  NH2 ARG H 186      -3.837  15.825  26.665  1.00 76.35           N  
ATOM   1452  C   ARG H 186      -0.721  11.298  31.177  1.00 33.07           C  
ATOM   1453  O   ARG H 186      -0.516  10.838  32.298  1.00 32.02           O  
ATOM   1454  N   SER H 187      -1.467  10.646  30.268  1.00 36.50           N  
ATOM   1455  CA  SER H 187      -2.127   9.425  30.631  1.00 39.10           C  
ATOM   1456  CB  SER H 187      -2.883   8.799  29.447  1.00 41.40           C  
ATOM   1457  OG  SER H 187      -3.855   9.711  28.960  1.00 47.70           O  
ATOM   1458  C   SER H 187      -1.116   8.417  31.091  1.00 38.06           C  
ATOM   1459  O   SER H 187      -1.265   7.827  32.161  1.00 40.38           O  
ATOM   1460  N   SER H 188      -0.080   8.172  30.263  1.00 35.49           N  
ATOM   1461  CA  SER H 188       0.955   7.202  30.515  1.00 32.33           C  
ATOM   1462  CB  SER H 188       1.585   6.658  29.223  1.00 32.88           C  
ATOM   1463  OG  SER H 188       2.250   7.700  28.525  1.00 34.38           O  
ATOM   1464  C   SER H 188       2.066   7.735  31.378  1.00 30.65           C  
ATOM   1465  O   SER H 188       3.013   7.007  31.667  1.00 32.57           O  
ATOM   1466  N   THR H 189       2.017   9.021  31.775  1.00 47.95           N  
ATOM   1467  CA  THR H 189       3.053   9.631  32.564  1.00 48.83           C  
ATOM   1468  CB  THR H 189       3.128   9.169  33.998  1.00 48.79           C  
ATOM   1469  OG1 THR H 189       3.465   7.793  34.077  1.00 19.73           O  
ATOM   1470  CG2 THR H 189       1.770   9.427  34.668  1.00 19.28           C  
ATOM   1471  C   THR H 189       4.378   9.401  31.914  1.00 48.18           C  
ATOM   1472  O   THR H 189       5.358   9.054  32.572  1.00 50.77           O  
ATOM   1473  N   THR H 190       4.451   9.606  30.587  1.00 44.52           N  
ATOM   1474  CA  THR H 190       5.705   9.394  29.933  1.00 41.96           C  
ATOM   1475  CB  THR H 190       5.661   8.268  28.942  1.00 41.16           C  
ATOM   1476  OG1 THR H 190       5.243   7.074  29.587  1.00 42.99           O  
ATOM   1477  CG2 THR H 190       7.068   8.072  28.357  1.00 41.08           C  
ATOM   1478  C   THR H 190       6.080  10.647  29.203  1.00 41.10           C  
ATOM   1479  O   THR H 190       5.235  11.396  28.718  1.00 42.44           O  
ATOM   1480  N   ALA H 191       7.392  10.925  29.131  1.00 39.11           N  
ATOM   1481  CA  ALA H 191       7.852  12.066  28.400  1.00 37.63           C  
ATOM   1482  CB  ALA H 191       8.760  13.002  29.215  1.00 36.36           C  
ATOM   1483  C   ALA H 191       8.677  11.502  27.296  1.00 38.83           C  
ATOM   1484  O   ALA H 191       9.284  10.448  27.468  1.00 40.25           O  
ATOM   1485  N   TYR H 192       8.700  12.166  26.123  1.00 40.03           N  
ATOM   1486  CA  TYR H 192       9.438  11.623  25.019  1.00 37.99           C  
ATOM   1487  CB  TYR H 192       8.548  11.162  23.853  1.00 39.13           C  
ATOM   1488  CG  TYR H 192       7.640  10.071  24.312  1.00 41.55           C  
ATOM   1489  CD1 TYR H 192       6.439  10.370  24.913  1.00 43.44           C  
ATOM   1490  CD2 TYR H 192       7.984   8.750  24.134  1.00 43.53           C  
ATOM   1491  CE1 TYR H 192       5.593   9.372  25.332  1.00 45.23           C  
ATOM   1492  CE2 TYR H 192       7.141   7.746  24.552  1.00 45.10           C  
ATOM   1493  CZ  TYR H 192       5.944   8.056  25.151  1.00 46.16           C  
ATOM   1494  OH  TYR H 192       5.079   7.027  25.579  1.00 50.48           O  
ATOM   1495  C   TYR H 192      10.314  12.692  24.442  1.00 37.25           C  
ATOM   1496  O   TYR H 192      10.014  13.880  24.530  1.00 37.03           O  
ATOM   1497  N   MET H 193      11.453  12.269  23.857  1.00 38.22           N  
ATOM   1498  CA  MET H 193      12.328  13.172  23.167  1.00 41.63           C  
ATOM   1499  CB  MET H 193      13.658  13.438  23.892  1.00 42.32           C  
ATOM   1500  CG  MET H 193      14.565  14.413  23.135  1.00 40.86           C  
ATOM   1501  SD  MET H 193      16.097  14.863  24.006  1.00 45.49           S  
ATOM   1502  CE  MET H 193      16.881  13.234  23.834  1.00 42.33           C  
ATOM   1503  C   MET H 193      12.667  12.510  21.873  1.00 44.87           C  
ATOM   1504  O   MET H 193      13.052  11.344  21.840  1.00 45.72           O  
ATOM   1505  N   GLN H 194      12.526  13.248  20.759  1.00 46.87           N  
ATOM   1506  CA  GLN H 194      12.822  12.671  19.486  1.00 46.73           C  
ATOM   1507  CB  GLN H 194      11.649  12.793  18.500  1.00 51.08           C  
ATOM   1508  CG  GLN H 194      11.899  12.160  17.134  1.00 57.14           C  
ATOM   1509  CD  GLN H 194      10.646  12.373  16.300  1.00 62.26           C  
ATOM   1510  OE1 GLN H 194       9.680  12.985  16.756  1.00 64.40           O  
ATOM   1511  NE2 GLN H 194      10.655  11.862  15.042  1.00 63.10           N  
ATOM   1512  C   GLN H 194      13.991  13.417  18.925  1.00 45.51           C  
ATOM   1513  O   GLN H 194      14.056  14.644  18.986  1.00 44.72           O  
ATOM   1514  N   LEU H 195      14.967  12.663  18.382  1.00 44.85           N  
ATOM   1515  CA  LEU H 195      16.142  13.227  17.784  1.00 45.01           C  
ATOM   1516  CB  LEU H 195      17.436  12.532  18.251  1.00 44.07           C  
ATOM   1517  CG  LEU H 195      17.750  12.736  19.747  1.00 43.28           C  
ATOM   1518  CD1 LEU H 195      19.042  12.010  20.153  1.00 43.20           C  
ATOM   1519  CD2 LEU H 195      17.797  14.230  20.108  1.00 41.87           C  
ATOM   1520  C   LEU H 195      16.003  12.990  16.312  1.00 46.69           C  
ATOM   1521  O   LEU H 195      15.301  12.070  15.893  1.00 46.06           O  
ATOM   1522  N   ILE H 196      16.639  13.835  15.475  1.00 48.91           N  
ATOM   1523  CA  ILE H 196      16.486  13.665  14.056  1.00 51.40           C  
ATOM   1524  CB  ILE H 196      15.578  14.703  13.453  1.00 54.10           C  
ATOM   1525  CG1 ILE H 196      14.190  14.627  14.107  1.00  0.00           C  
ATOM   1526  CG2 ILE H 196      15.534  14.507  11.927  1.00  0.00           C  
ATOM   1527  CD1 ILE H 196      13.501  13.278  13.908  1.00  0.00           C  
ATOM   1528  C   ILE H 196      17.826  13.809  13.395  1.00 51.19           C  
ATOM   1529  O   ILE H 196      18.714  14.489  13.909  1.00 49.79           O  
ATOM   1530  N   SER H 197      17.992  13.158  12.221  1.00 51.03           N  
ATOM   1531  CA  SER H 197      19.191  13.249  11.431  1.00 50.91           C  
ATOM   1532  CB  SER H 197      19.370  14.619  10.755  1.00 53.19           C  
ATOM   1533  OG  SER H 197      18.307  14.858   9.845  1.00 59.77           O  
ATOM   1534  C   SER H 197      20.385  12.997  12.291  1.00 49.54           C  
ATOM   1535  O   SER H 197      21.260  13.851  12.429  1.00 49.77           O  
ATOM   1536  N   LEU H 198      20.452  11.789  12.874  1.00 48.11           N  
ATOM   1537  CA  LEU H 198      21.495  11.406  13.780  1.00 44.09           C  
ATOM   1538  CB  LEU H 198      21.198  10.050  14.439  1.00 40.51           C  
ATOM   1539  CG  LEU H 198      19.927  10.072  15.306  1.00 38.87           C  
ATOM   1540  CD1 LEU H 198      19.585   8.675  15.836  1.00 38.38           C  
ATOM   1541  CD2 LEU H 198      20.055  11.101  16.441  1.00 40.20           C  
ATOM   1542  C   LEU H 198      22.811  11.286  13.072  1.00 44.21           C  
ATOM   1543  O   LEU H 198      22.891  10.853  11.922  1.00 45.63           O  
ATOM   1544  N   THR H 199      23.889  11.691  13.779  1.00 45.36           N  
ATOM   1545  CA  THR H 199      25.236  11.605  13.289  1.00 47.87           C  
ATOM   1546  CB  THR H 199      25.855  12.933  12.960  1.00 49.30           C  
ATOM   1547  OG1 THR H 199      25.946  13.742  14.123  1.00 53.68           O  
ATOM   1548  CG2 THR H 199      24.997  13.628  11.890  1.00 52.33           C  
ATOM   1549  C   THR H 199      26.053  11.000  14.390  1.00 47.82           C  
ATOM   1550  O   THR H 199      25.551  10.749  15.483  1.00 46.51           O  
ATOM   1551  N   SER H 200      27.352  10.758  14.131  1.00 49.35           N  
ATOM   1552  CA  SER H 200      28.200  10.125  15.102  1.00 52.77           C  
ATOM   1553  CB  SER H 200      29.636   9.924  14.595  1.00 53.75           C  
ATOM   1554  OG  SER H 200      30.417   9.301  15.603  1.00 57.11           O  
ATOM   1555  C   SER H 200      28.274  10.989  16.322  1.00 54.65           C  
ATOM   1556  O   SER H 200      28.442  10.493  17.436  1.00 57.84           O  
ATOM   1557  N   GLY H 201      28.136  12.314  16.143  1.00 54.76           N  
ATOM   1558  CA  GLY H 201      28.213  13.252  17.229  1.00 55.75           C  
ATOM   1559  C   GLY H 201      27.103  12.980  18.195  1.00 52.66           C  
ATOM   1560  O   GLY H 201      27.251  13.192  19.397  1.00 53.85           O  
ATOM   1561  N   ASP H 202      25.953  12.521  17.673  1.00 48.02           N  
ATOM   1562  CA  ASP H 202      24.751  12.263  18.416  1.00 45.54           C  
ATOM   1563  CB  ASP H 202      23.537  11.945  17.530  1.00 46.91           C  
ATOM   1564  CG  ASP H 202      23.066  13.257  16.921  1.00 49.16           C  
ATOM   1565  OD1 ASP H 202      23.590  14.326  17.336  1.00 48.99           O  
ATOM   1566  OD2 ASP H 202      22.170  13.210  16.037  1.00 50.29           O1-
ATOM   1567  C   ASP H 202      24.928  11.130  19.377  1.00 42.66           C  
ATOM   1568  O   ASP H 202      24.081  10.936  20.245  1.00 41.20           O  
ATOM   1569  N   SER H 203      25.962  10.286  19.211  1.00 39.75           N  
ATOM   1570  CA  SER H 203      26.104   9.218  20.157  1.00 37.37           C  
ATOM   1571  CB  SER H 203      27.223   8.227  19.800  1.00 37.89           C  
ATOM   1572  OG  SER H 203      26.926   7.583  18.569  1.00 42.15           O  
ATOM   1573  C   SER H 203      26.427   9.832  21.481  1.00 36.04           C  
ATOM   1574  O   SER H 203      27.377  10.603  21.602  1.00 35.47           O  
ATOM   1575  N   ALA H 204      25.630   9.503  22.519  1.00 31.37           N  
ATOM   1576  CA  ALA H 204      25.849  10.045  23.827  1.00 30.32           C  
ATOM   1577  CB  ALA H 204      25.690  11.574  23.898  1.00 29.04           C  
ATOM   1578  C   ALA H 204      24.825   9.449  24.736  1.00 30.35           C  
ATOM   1579  O   ALA H 204      23.988   8.656  24.307  1.00 30.99           O  
ATOM   1580  N   VAL H 205      24.892   9.798  26.038  1.00 28.45           N  
ATOM   1581  CA  VAL H 205      23.923   9.313  26.977  1.00 26.19           C  
ATOM   1582  CB  VAL H 205      24.506   9.050  28.334  1.00 25.98           C  
ATOM   1583  CG1 VAL H 205      23.390   8.543  29.261  1.00 22.61           C  
ATOM   1584  CG2 VAL H 205      25.697   8.093  28.185  1.00 23.29           C  
ATOM   1585  C   VAL H 205      22.927  10.422  27.137  1.00 27.20           C  
ATOM   1586  O   VAL H 205      23.309  11.583  27.278  1.00 27.37           O  
ATOM   1587  N   TYR H 206      21.618  10.097  27.108  1.00 27.02           N  
ATOM   1588  CA  TYR H 206      20.625  11.127  27.237  1.00 27.55           C  
ATOM   1589  CB  TYR H 206      19.614  11.163  26.077  1.00 27.94           C  
ATOM   1590  CG  TYR H 206      20.344  11.580  24.844  1.00 30.44           C  
ATOM   1591  CD1 TYR H 206      20.591  12.909  24.599  1.00 31.84           C  
ATOM   1592  CD2 TYR H 206      20.771  10.649  23.925  1.00 31.17           C  
ATOM   1593  CE1 TYR H 206      21.264  13.304  23.468  1.00 31.72           C  
ATOM   1594  CE2 TYR H 206      21.446  11.037  22.790  1.00 30.70           C  
ATOM   1595  CZ  TYR H 206      21.690  12.369  22.558  1.00 31.42           C  
ATOM   1596  OH  TYR H 206      22.381  12.774  21.396  1.00 31.23           O  
ATOM   1597  C   TYR H 206      19.858  10.868  28.496  1.00 27.89           C  
ATOM   1598  O   TYR H 206      19.439   9.742  28.754  1.00 28.71           O  
ATOM   1599  N   TYR H 207      19.654  11.922  29.315  1.00 27.89           N  
ATOM   1600  CA  TYR H 207      18.974  11.764  30.570  1.00 28.17           C  
ATOM   1601  CB  TYR H 207      19.734  12.262  31.816  1.00 25.92           C  
ATOM   1602  CG  TYR H 207      21.057  11.600  32.006  1.00 25.54           C  
ATOM   1603  CD1 TYR H 207      21.161  10.323  32.501  1.00 25.05           C  
ATOM   1604  CD2 TYR H 207      22.210  12.271  31.684  1.00 26.62           C  
ATOM   1605  CE1 TYR H 207      22.391   9.730  32.675  1.00 24.08           C  
ATOM   1606  CE2 TYR H 207      23.441  11.684  31.857  1.00 26.54           C  
ATOM   1607  CZ  TYR H 207      23.538  10.411  32.357  1.00 24.87           C  
ATOM   1608  OH  TYR H 207      24.800   9.807  32.538  1.00 31.26           O  
ATOM   1609  C   TYR H 207      17.758  12.635  30.572  1.00 29.01           C  
ATOM   1610  O   TYR H 207      17.723  13.686  29.936  1.00 30.51           O  
ATOM   1611  N   CYS H 208      16.709  12.174  31.284  1.00 28.28           N  
ATOM   1612  CA  CYS H 208      15.540  12.964  31.535  1.00 29.38           C  
ATOM   1613  CB  CYS H 208      14.219  12.207  31.264  1.00 28.90           C  
ATOM   1614  SG  CYS H 208      14.132  10.608  32.129  1.00 32.77           S  
ATOM   1615  C   CYS H 208      15.625  13.270  33.002  1.00 31.46           C  
ATOM   1616  O   CYS H 208      16.191  12.487  33.761  1.00 28.88           O  
ATOM   1617  N   ALA H 209      15.110  14.432  33.451  1.00 32.76           N  
ATOM   1618  CA  ALA H 209      15.242  14.741  34.853  1.00 30.67           C  
ATOM   1619  CB  ALA H 209      16.618  15.317  35.225  1.00 26.53           C  
ATOM   1620  C   ALA H 209      14.218  15.761  35.238  1.00 32.88           C  
ATOM   1621  O   ALA H 209      13.732  16.512  34.394  1.00 37.13           O  
ATOM   1622  N   ARG H 210      13.874  15.792  36.547  1.00 31.51           N  
ATOM   1623  CA  ARG H 210      12.917  16.706  37.107  1.00 30.50           C  
ATOM   1624  CB  ARG H 210      12.369  16.270  38.468  1.00 31.58           C  
ATOM   1625  CG  ARG H 210      11.359  17.269  39.022  1.00 33.14           C  
ATOM   1626  CD  ARG H 210      11.068  17.076  40.504  1.00 19.74           C  
ATOM   1627  NE  ARG H 210      10.441  15.744  40.668  1.00 20.05           N  
ATOM   1628  CZ  ARG H 210       9.800  15.462  41.834  1.00 21.41           C  
ATOM   1629  NH1 ARG H 210       9.777  16.391  42.832  1.00 20.11           N1+
ATOM   1630  NH2 ARG H 210       9.160  14.271  42.008  1.00 14.49           N  
ATOM   1631  C   ARG H 210      13.557  18.044  37.302  1.00 31.53           C  
ATOM   1632  O   ARG H 210      14.723  18.138  37.670  1.00 31.84           O  
ATOM   1633  N   SER H 211      12.759  19.102  37.062  1.00 33.07           N  
ATOM   1634  CA  SER H 211      13.137  20.488  36.970  1.00 31.98           C  
ATOM   1635  CB  SER H 211      12.044  21.317  36.280  1.00 28.70           C  
ATOM   1636  OG  SER H 211      10.840  21.289  37.028  1.00 24.80           O  
ATOM   1637  C   SER H 211      13.582  21.290  38.160  1.00 34.30           C  
ATOM   1638  O   SER H 211      14.698  21.823  38.114  1.00 37.73           O  
ATOM   1639  N   ASP H 212      12.541  21.201  39.043  1.00 31.27           N  
ATOM   1640  CA  ASP H 212      11.968  21.515  40.313  1.00 31.27           C  
ATOM   1641  CB  ASP H 212      12.935  21.845  41.450  1.00 32.57           C  
ATOM   1642  CG  ASP H 212      12.240  21.228  42.665  1.00 33.58           C  
ATOM   1643  OD1 ASP H 212      11.103  20.719  42.486  1.00 58.92           O  
ATOM   1644  OD2 ASP H 212      12.831  21.243  43.775  1.00 56.77           O1-
ATOM   1645  C   ASP H 212      10.909  22.549  40.092  1.00 30.64           C  
ATOM   1646  O   ASP H 212      11.121  23.573  39.450  1.00 30.20           O  
ATOM   1647  N   GLN H 213       9.680  22.289  40.564  1.00 30.26           N  
ATOM   1648  CA  GLN H 213       8.692  23.280  40.281  1.00 30.41           C  
ATOM   1649  CB  GLN H 213       7.251  22.838  40.582  1.00 30.85           C  
ATOM   1650  CG  GLN H 213       6.204  23.853  40.116  1.00 28.02           C  
ATOM   1651  CD  GLN H 213       4.825  23.214  40.225  1.00  0.00           C  
ATOM   1652  OE1 GLN H 213       4.446  22.697  41.273  1.00  0.00           O  
ATOM   1653  NE2 GLN H 213       4.058  23.241  39.102  1.00  0.00           N  
ATOM   1654  C   GLN H 213       8.995  24.500  41.091  1.00 30.47           C  
ATOM   1655  O   GLN H 213       9.164  24.449  42.310  1.00 31.18           O  
ATOM   1656  N   THR H 214       9.053  25.646  40.386  1.00 30.26           N  
ATOM   1657  CA  THR H 214       9.303  26.939  40.948  1.00 30.15           C  
ATOM   1658  CB  THR H 214       8.433  27.206  42.147  1.00 40.47           C  
ATOM   1659  OG1 THR H 214       7.066  27.063  41.788  1.00  0.00           O  
ATOM   1660  CG2 THR H 214       8.679  28.638  42.651  1.00  0.00           C  
ATOM   1661  C   THR H 214      10.751  27.063  41.344  1.00 30.20           C  
ATOM   1662  O   THR H 214      11.202  28.145  41.716  1.00 30.53           O  
ATOM   1663  N   ASN H 215      11.556  25.987  41.234  1.00 30.02           N  
ATOM   1664  CA  ASN H 215      12.955  26.168  41.523  1.00 30.25           C  
ATOM   1665  CB  ASN H 215      13.414  25.766  42.937  1.00 30.78           C  
ATOM   1666  CG  ASN H 215      13.111  24.305  43.177  1.00 20.68           C  
ATOM   1667  OD1 ASN H 215      11.951  23.898  43.174  1.00  3.10           O  
ATOM   1668  ND2 ASN H 215      14.184  23.504  43.418  1.00  3.10           N  
ATOM   1669  C   ASN H 215      13.748  25.426  40.515  1.00 30.45           C  
ATOM   1670  O   ASN H 215      13.431  24.292  40.155  1.00 30.27           O  
ATOM   1671  N   TYR H 216      14.840  26.030  40.024  1.00 30.70           N  
ATOM   1672  CA  TYR H 216      15.374  25.273  38.948  1.00 30.99           C  
ATOM   1673  CB  TYR H 216      15.622  26.089  37.672  1.00 29.95           C  
ATOM   1674  CG  TYR H 216      14.360  26.804  37.329  1.00 29.03           C  
ATOM   1675  CD1 TYR H 216      13.247  26.126  36.892  1.00 29.38           C  
ATOM   1676  CD2 TYR H 216      14.288  28.169  37.487  1.00 29.19           C  
ATOM   1677  CE1 TYR H 216      12.093  26.805  36.589  1.00 29.96           C  
ATOM   1678  CE2 TYR H 216      13.135  28.854  37.182  1.00 29.85           C  
ATOM   1679  CZ  TYR H 216      12.034  28.170  36.727  1.00 30.41           C  
ATOM   1680  OH  TYR H 216      10.848  28.868  36.413  1.00 30.44           O  
ATOM   1681  C   TYR H 216      16.672  24.643  39.294  1.00 31.38           C  
ATOM   1682  O   TYR H 216      17.713  25.264  39.130  1.00 31.76           O  
ATOM   1683  N   LEU H 217      16.619  23.376  39.753  1.00 30.96           N  
ATOM   1684  CA  LEU H 217      17.733  22.512  40.039  1.00 31.30           C  
ATOM   1685  CB  LEU H 217      18.156  22.595  41.520  1.00 43.74           C  
ATOM   1686  CG  LEU H 217      17.053  22.209  42.532  1.00 43.38           C  
ATOM   1687  CD1 LEU H 217      16.883  20.684  42.664  1.00 43.21           C  
ATOM   1688  CD2 LEU H 217      17.258  22.919  43.880  1.00 43.62           C  
ATOM   1689  C   LEU H 217      17.166  21.155  39.768  1.00 32.25           C  
ATOM   1690  O   LEU H 217      15.999  20.941  40.085  1.00 33.15           O  
ATOM   1691  N   PHE H 218      17.926  20.194  39.188  1.00 32.29           N  
ATOM   1692  CA  PHE H 218      17.215  18.989  38.837  1.00 32.38           C  
ATOM   1693  CB  PHE H 218      17.572  18.466  37.426  1.00 31.97           C  
ATOM   1694  CG  PHE H 218      17.403  19.599  36.439  1.00 31.74           C  
ATOM   1695  CD1 PHE H 218      16.242  20.350  36.354  1.00 32.06           C  
ATOM   1696  CD2 PHE H 218      18.411  19.896  35.546  1.00 31.48           C  
ATOM   1697  CE1 PHE H 218      16.113  21.377  35.439  1.00 31.82           C  
ATOM   1698  CE2 PHE H 218      18.278  20.916  34.625  1.00 31.34           C  
ATOM   1699  CZ  PHE H 218      17.126  21.666  34.564  1.00 31.42           C  
ATOM   1700  C   PHE H 218      17.448  17.929  39.899  1.00 32.60           C  
ATOM   1701  O   PHE H 218      18.579  17.512  40.145  1.00 33.12           O  
ATOM   1702  N   PRO H 219      16.388  17.560  40.599  1.00 32.47           N  
ATOM   1703  CA  PRO H 219      16.405  16.607  41.689  1.00 33.10           C  
ATOM   1704  CD  PRO H 219      15.140  18.301  40.545  1.00  0.00           C  
ATOM   1705  CB  PRO H 219      15.124  16.865  42.485  1.00 33.33           C  
ATOM   1706  CG  PRO H 219      14.182  17.544  41.477  1.00 49.52           C  
ATOM   1707  C   PRO H 219      16.613  15.132  41.462  1.00 33.76           C  
ATOM   1708  O   PRO H 219      17.415  14.534  42.175  1.00 34.56           O  
ATOM   1709  N   TYR H 220      15.885  14.541  40.497  1.00 28.68           N  
ATOM   1710  CA  TYR H 220      15.824  13.162  40.145  1.00 27.68           C  
ATOM   1711  CB  TYR H 220      14.433  12.532  40.343  1.00 29.53           C  
ATOM   1712  CG  TYR H 220      14.178  12.490  41.811  1.00 33.81           C  
ATOM   1713  CD1 TYR H 220      13.726  13.604  42.480  1.00 35.86           C  
ATOM   1714  CD2 TYR H 220      14.394  11.331  42.521  1.00 35.87           C  
ATOM   1715  CE1 TYR H 220      13.491  13.561  43.835  1.00 39.02           C  
ATOM   1716  CE2 TYR H 220      14.161  11.280  43.874  1.00 40.33           C  
ATOM   1717  CZ  TYR H 220      13.712  12.398  44.534  1.00 41.06           C  
ATOM   1718  OH  TYR H 220      13.473  12.351  45.923  1.00 52.20           O  
ATOM   1719  C   TYR H 220      16.178  13.044  38.708  1.00 30.53           C  
ATOM   1720  O   TYR H 220      15.639  13.754  37.859  1.00 30.32           O  
ATOM   1721  N   TRP H 221      17.103  12.117  38.413  1.00 31.14           N  
ATOM   1722  CA  TRP H 221      17.552  11.917  37.072  1.00 28.29           C  
ATOM   1723  CB  TRP H 221      19.078  12.047  36.917  1.00 26.08           C  
ATOM   1724  CG  TRP H 221      19.632  13.435  37.127  1.00 24.74           C  
ATOM   1725  CD2 TRP H 221      20.294  14.201  36.107  1.00 23.44           C  
ATOM   1726  CD1 TRP H 221      19.678  14.186  38.265  1.00 21.31           C  
ATOM   1727  NE1 TRP H 221      20.314  15.379  38.014  1.00 22.25           N  
ATOM   1728  CE2 TRP H 221      20.701  15.399  36.691  1.00 23.22           C  
ATOM   1729  CE3 TRP H 221      20.548  13.924  34.795  1.00 23.32           C  
ATOM   1730  CZ2 TRP H 221      21.375  16.342  35.967  1.00 23.87           C  
ATOM   1731  CZ3 TRP H 221      21.217  14.881  34.066  1.00 24.90           C  
ATOM   1732  CH2 TRP H 221      21.623  16.069  34.639  1.00 24.20           C  
ATOM   1733  C   TRP H 221      17.235  10.506  36.711  1.00 31.24           C  
ATOM   1734  O   TRP H 221      17.177   9.630  37.573  1.00 33.47           O  
ATOM   1735  N   GLY H 222      17.001  10.258  35.409  1.00 31.34           N  
ATOM   1736  CA  GLY H 222      16.750   8.921  34.960  1.00 31.67           C  
ATOM   1737  C   GLY H 222      18.088   8.267  34.828  1.00 33.35           C  
ATOM   1738  O   GLY H 222      19.123   8.917  34.964  1.00 32.82           O  
ATOM   1739  N   GLN H 223      18.094   6.949  34.552  1.00 36.67           N  
ATOM   1740  CA  GLN H 223      19.312   6.197  34.434  1.00 39.07           C  
ATOM   1741  CB  GLN H 223      19.121   4.664  34.500  1.00 46.12           C  
ATOM   1742  CG  GLN H 223      18.267   4.028  33.406  1.00 57.40           C  
ATOM   1743  CD  GLN H 223      18.199   2.530  33.698  1.00 65.75           C  
ATOM   1744  OE1 GLN H 223      17.773   1.741  32.857  1.00 70.76           O  
ATOM   1745  NE2 GLN H 223      18.628   2.125  34.925  1.00 67.17           N  
ATOM   1746  C   GLN H 223      20.084   6.622  33.218  1.00 36.92           C  
ATOM   1747  O   GLN H 223      21.309   6.503  33.187  1.00 38.77           O  
ATOM   1748  N   GLY H 224      19.394   7.098  32.163  1.00 34.33           N  
ATOM   1749  CA  GLY H 224      20.084   7.558  30.988  1.00 30.61           C  
ATOM   1750  C   GLY H 224      19.979   6.499  29.941  1.00 30.30           C  
ATOM   1751  O   GLY H 224      19.954   5.309  30.247  1.00 31.75           O  
ATOM   1752  N   THR H 225      19.908   6.919  28.664  1.00 28.32           N  
ATOM   1753  CA  THR H 225      19.841   5.986  27.580  1.00 26.06           C  
ATOM   1754  CB  THR H 225      18.665   6.206  26.673  1.00 26.99           C  
ATOM   1755  OG1 THR H 225      17.450   6.116  27.403  1.00 28.83           O  
ATOM   1756  CG2 THR H 225      18.699   5.145  25.561  1.00 26.43           C  
ATOM   1757  C   THR H 225      21.071   6.199  26.755  1.00 28.78           C  
ATOM   1758  O   THR H 225      21.428   7.333  26.436  1.00 30.24           O  
ATOM   1759  N   LEU H 226      21.760   5.102  26.390  1.00 29.53           N  
ATOM   1760  CA  LEU H 226      22.950   5.230  25.597  1.00 31.99           C  
ATOM   1761  CB  LEU H 226      23.962   4.092  25.822  1.00 31.71           C  
ATOM   1762  CG  LEU H 226      24.570   4.025  27.235  1.00  0.00           C  
ATOM   1763  CD1 LEU H 226      25.471   5.235  27.508  1.00  0.00           C  
ATOM   1764  CD2 LEU H 226      23.491   3.818  28.309  1.00  0.00           C  
ATOM   1765  C   LEU H 226      22.528   5.121  24.167  1.00 34.28           C  
ATOM   1766  O   LEU H 226      21.953   4.112  23.759  1.00 34.00           O  
ATOM   1767  N   VAL H 227      22.800   6.164  23.358  1.00 35.69           N  
ATOM   1768  CA  VAL H 227      22.412   6.106  21.979  1.00 35.45           C  
ATOM   1769  CB  VAL H 227      21.709   7.346  21.498  1.00 34.38           C  
ATOM   1770  CG1 VAL H 227      21.370   7.179  20.005  1.00 46.41           C  
ATOM   1771  CG2 VAL H 227      20.476   7.589  22.385  1.00 46.49           C  
ATOM   1772  C   VAL H 227      23.650   5.944  21.156  1.00 35.83           C  
ATOM   1773  O   VAL H 227      24.539   6.794  21.162  1.00 37.24           O  
ATOM   1774  N   THR H 228      23.727   4.827  20.409  1.00 36.47           N  
ATOM   1775  CA  THR H 228      24.863   4.587  19.569  1.00 36.52           C  
ATOM   1776  CB  THR H 228      25.415   3.198  19.703  1.00 37.52           C  
ATOM   1777  OG1 THR H 228      25.822   2.960  21.041  1.00 40.15           O  
ATOM   1778  CG2 THR H 228      26.607   3.037  18.744  1.00 35.05           C  
ATOM   1779  C   THR H 228      24.400   4.731  18.158  1.00 36.55           C  
ATOM   1780  O   THR H 228      23.475   4.047  17.723  1.00 37.77           O  
ATOM   1781  N   VAL H 229      25.034   5.643  17.399  1.00 35.59           N  
ATOM   1782  CA  VAL H 229      24.633   5.830  16.038  1.00 38.70           C  
ATOM   1783  CB  VAL H 229      24.627   7.273  15.626  1.00 39.56           C  
ATOM   1784  CG1 VAL H 229      24.199   7.370  14.151  1.00 39.04           C  
ATOM   1785  CG2 VAL H 229      23.731   8.060  16.599  1.00 40.10           C  
ATOM   1786  C   VAL H 229      25.649   5.136  15.194  1.00 38.67           C  
ATOM   1787  O   VAL H 229      26.797   5.571  15.114  1.00 37.79           O  
ATOM   1788  N   SER H 230      25.254   4.027  14.542  1.00 37.76           N  
ATOM   1789  CA  SER H 230      26.209   3.336  13.728  1.00 38.03           C  
ATOM   1790  CB  SER H 230      27.094   2.361  14.524  1.00 40.76           C  
ATOM   1791  OG  SER H 230      27.874   3.075  15.471  1.00 43.10           O  
ATOM   1792  C   SER H 230      25.468   2.521  12.718  1.00 38.05           C  
ATOM   1793  O   SER H 230      24.336   2.100  12.947  1.00 38.27           O  
ATOM   1794  N   ALA H 231      26.108   2.277  11.559  1.00 40.01           N  
ATOM   1795  CA  ALA H 231      25.486   1.491  10.536  1.00 44.55           C  
ATOM   1796  CB  ALA H 231      25.270   2.260   9.221  1.00 46.12           C  
ATOM   1797  C   ALA H 231      26.419   0.331  10.224  1.00 45.40           C  
ATOM   1798  O   ALA H 231      26.915  -0.303  11.193  1.00 46.62           O  
ATOM   1799  OXT ALA H 231      26.648   0.061   9.015  1.00  0.00           O1-
TER    1800      ALA H 231 
CONECT  161  707
CONECT  707  161
CONECT 1016 1614
CONECT 1614 1016
END
