# Supplementary material for: Fully automated antibody structure prediction using BIOVIA tools: Validation study
Source: PLoS One. 2017 May 18;12(5):e0177923. doi: 10.1371/journal.pone.0177923 (PMC5436848; doi:10.1371/journal.pone.0177923)
Supplement: S2 Dataset — Predicted structures using the Top5 framework method, Chothia CDR definition with canonical filtering and generating 50 models. These were used in the comparison against predictions using no filtering. (ZIP) [file pone.0177923.s004.zip › 4U6V_LH_FV_FinalModel.pdb]

REMARK   Accelrys Discovery Studio PDB file
REMARK   Created:  2015-04-10T09:22:05Z
SSBOND   1 CYS L   23    CYS L   88                                     
SSBOND   2 CYS H  128    CYS H  201                                     
ATOM      1  N   ASP L   1      25.412  33.128  26.221  1.00 59.50           N1+
ATOM      2  CA  ASP L   1      25.364  32.004  27.182  1.00 56.56           C  
ATOM      3  CB  ASP L   1      25.731  30.692  26.466  1.00 61.06           C  
ATOM      4  CG  ASP L   1      24.667  30.431  25.404  1.00 48.46           C  
ATOM      5  OD1 ASP L   1      23.475  30.272  25.777  1.00 49.46           O  
ATOM      6  OD2 ASP L   1      25.040  30.385  24.202  1.00 52.55           O1-
ATOM      7  C   ASP L   1      26.369  32.282  28.250  1.00 55.15           C  
ATOM      8  O   ASP L   1      27.335  33.009  28.022  1.00 58.85           O  
ATOM      9  N   ILE L   2      26.171  31.719  29.456  1.00 50.83           N  
ATOM     10  CA  ILE L   2      27.105  32.015  30.500  1.00 46.43           C  
ATOM     11  CB  ILE L   2      26.460  32.281  31.831  1.00 45.59           C  
ATOM     12  CG1 ILE L   2      25.570  33.533  31.737  1.00 43.78           C  
ATOM     13  CG2 ILE L   2      27.569  32.403  32.890  1.00 42.83           C  
ATOM     14  CD1 ILE L   2      24.679  33.747  32.960  1.00 46.40           C  
ATOM     15  C   ILE L   2      28.033  30.855  30.632  1.00 46.39           C  
ATOM     16  O   ILE L   2      27.615  29.720  30.853  1.00 45.32           O  
ATOM     17  N   GLN L   3      29.340  31.134  30.470  1.00 44.23           N  
ATOM     18  CA  GLN L   3      30.345  30.114  30.534  1.00 44.71           C  
ATOM     19  CB  GLN L   3      31.708  30.542  29.967  1.00 49.99           C  
ATOM     20  CG  GLN L   3      31.731  30.776  28.459  1.00 59.03           C  
ATOM     21  CD  GLN L   3      33.149  31.199  28.110  1.00 66.17           C  
ATOM     22  OE1 GLN L   3      33.565  31.140  26.955  1.00 67.69           O  
ATOM     23  NE2 GLN L   3      33.920  31.639  29.142  1.00 65.77           N  
ATOM     24  C   GLN L   3      30.599  29.788  31.962  1.00 43.27           C  
ATOM     25  O   GLN L   3      30.542  30.653  32.835  1.00 44.16           O  
ATOM     26  N   MET L   4      30.891  28.504  32.231  1.00 40.98           N  
ATOM     27  CA  MET L   4      31.193  28.111  33.569  1.00 38.42           C  
ATOM     28  CB  MET L   4      30.259  27.018  34.115  1.00 39.65           C  
ATOM     29  CG  MET L   4      28.789  27.445  34.124  1.00 40.11           C  
ATOM     30  SD  MET L   4      28.447  28.976  35.042  1.00 17.53           S  
ATOM     31  CE  MET L   4      28.688  28.258  36.691  1.00 17.55           C  
ATOM     32  C   MET L   4      32.577  27.556  33.543  1.00 40.46           C  
ATOM     33  O   MET L   4      32.916  26.744  32.683  1.00 42.79           O  
ATOM     34  N   THR L   5      33.423  28.008  34.487  1.00 40.99           N  
ATOM     35  CA  THR L   5      34.775  27.545  34.538  1.00 39.66           C  
ATOM     36  CB  THR L   5      35.765  28.664  34.392  1.00 42.07           C  
ATOM     37  OG1 THR L   5      35.551  29.342  33.163  1.00 45.32           O  
ATOM     38  CG2 THR L   5      37.187  28.086  34.432  1.00 45.00           C  
ATOM     39  C   THR L   5      34.984  26.950  35.892  1.00 38.22           C  
ATOM     40  O   THR L   5      34.784  27.616  36.909  1.00 42.43           O  
ATOM     41  N   GLN L   6      35.388  25.670  35.954  1.00 35.97           N  
ATOM     42  CA  GLN L   6      35.619  25.136  37.261  1.00 36.18           C  
ATOM     43  CB  GLN L   6      34.655  24.010  37.694  1.00 36.44           C  
ATOM     44  CG  GLN L   6      34.680  22.722  36.879  1.00 38.22           C  
ATOM     45  CD  GLN L   6      33.580  21.825  37.435  1.00 41.11           C  
ATOM     46  OE1 GLN L   6      32.535  21.641  36.812  1.00 40.01           O  
ATOM     47  NE2 GLN L   6      33.805  21.264  38.653  1.00 37.89           N  
ATOM     48  C   GLN L   6      37.051  24.725  37.388  1.00 39.63           C  
ATOM     49  O   GLN L   6      37.702  24.343  36.416  1.00 41.82           O  
ATOM     50  N   SER L   7      37.597  24.868  38.610  1.00 40.58           N  
ATOM     51  CA  SER L   7      38.966  24.516  38.847  1.00 39.63           C  
ATOM     52  CB  SER L   7      39.908  25.732  38.882  1.00 40.68           C  
ATOM     53  OG  SER L   7      39.564  26.586  39.962  1.00 47.67           O  
ATOM     54  C   SER L   7      39.026  23.876  40.193  1.00 40.78           C  
ATOM     55  O   SER L   7      38.269  24.242  41.092  1.00 41.14           O  
ATOM     56  N   PRO L   8      39.899  22.921  40.383  1.00 39.69           N  
ATOM     57  CA  PRO L   8      40.786  22.432  39.359  1.00 40.50           C  
ATOM     58  CD  PRO L   8      40.405  22.651  41.718  1.00 40.63           C  
ATOM     59  CB  PRO L   8      41.989  21.835  40.095  1.00 40.25           C  
ATOM     60  CG  PRO L   8      41.477  21.569  41.520  1.00 41.40           C  
ATOM     61  C   PRO L   8      40.082  21.419  38.516  1.00 42.49           C  
ATOM     62  O   PRO L   8      38.949  21.059  38.832  1.00 41.89           O  
ATOM     63  N   SER L   9      40.719  20.987  37.410  1.00 43.07           N  
ATOM     64  CA  SER L   9      40.175  19.964  36.571  1.00 39.27           C  
ATOM     65  CB  SER L   9      41.003  19.761  35.292  1.00 40.58           C  
ATOM     66  OG  SER L   9      40.434  18.729  34.502  1.00 48.45           O  
ATOM     67  C   SER L   9      40.191  18.683  37.346  1.00 40.31           C  
ATOM     68  O   SER L   9      39.222  17.926  37.332  1.00 44.06           O  
ATOM     69  N   THR L  10      41.315  18.392  38.033  1.00 42.14           N  
ATOM     70  CA  THR L  10      41.382  17.208  38.846  1.00 40.53           C  
ATOM     71  CB  THR L  10      41.968  16.011  38.160  1.00 43.07           C  
ATOM     72  OG1 THR L  10      41.722  14.844  38.932  1.00  0.00           O  
ATOM     73  CG2 THR L  10      43.484  16.225  38.013  1.00  0.00           C  
ATOM     74  C   THR L  10      42.273  17.508  40.010  1.00 41.35           C  
ATOM     75  O   THR L  10      43.129  18.390  39.935  1.00 41.88           O  
ATOM     76  N   LEU L  11      42.077  16.791  41.137  1.00 40.07           N  
ATOM     77  CA  LEU L  11      42.925  17.012  42.272  1.00 40.47           C  
ATOM     78  CB  LEU L  11      42.392  18.101  43.227  1.00 40.39           C  
ATOM     79  CG  LEU L  11      41.123  17.743  44.028  1.00 42.00           C  
ATOM     80  CD1 LEU L  11      39.992  17.267  43.115  1.00 41.34           C  
ATOM     81  CD2 LEU L  11      41.409  16.793  45.194  1.00 40.97           C  
ATOM     82  C   LEU L  11      43.057  15.715  43.005  1.00 43.26           C  
ATOM     83  O   LEU L  11      42.145  14.892  42.998  1.00 45.44           O  
ATOM     84  N   SER L  12      44.219  15.489  43.648  1.00 44.86           N  
ATOM     85  CA  SER L  12      44.395  14.274  44.385  1.00 45.13           C  
ATOM     86  CB  SER L  12      45.692  13.534  44.015  1.00 48.13           C  
ATOM     87  OG  SER L  12      46.800  14.411  44.134  1.00 56.52           O  
ATOM     88  C   SER L  12      44.426  14.631  45.837  1.00 44.42           C  
ATOM     89  O   SER L  12      45.127  15.556  46.249  1.00 47.98           O  
ATOM     90  N   ALA L  13      43.642  13.898  46.653  1.00 41.86           N  
ATOM     91  CA  ALA L  13      43.574  14.177  48.057  1.00 41.96           C  
ATOM     92  CB  ALA L  13      42.346  15.013  48.452  1.00 41.81           C  
ATOM     93  C   ALA L  13      43.479  12.873  48.781  1.00 43.88           C  
ATOM     94  O   ALA L  13      43.233  11.827  48.182  1.00 46.82           O  
ATOM     95  N   SER L  14      43.696  12.905  50.109  1.00 45.23           N  
ATOM     96  CA  SER L  14      43.643  11.703  50.887  1.00 46.14           C  
ATOM     97  CB  SER L  14      44.872  11.523  51.799  1.00 46.32           C  
ATOM     98  OG  SER L  14      46.054  11.444  51.015  1.00 52.18           O  
ATOM     99  C   SER L  14      42.429  11.791  51.752  1.00 46.13           C  
ATOM    100  O   SER L  14      41.860  12.867  51.934  1.00 44.20           O  
ATOM    101  N   VAL L  15      41.991  10.643  52.299  1.00 44.62           N  
ATOM    102  CA  VAL L  15      40.806  10.624  53.101  1.00 45.94           C  
ATOM    103  CB  VAL L  15      40.448   9.243  53.569  1.00 46.54           C  
ATOM    104  CG1 VAL L  15      39.220   9.334  54.490  1.00 47.29           C  
ATOM    105  CG2 VAL L  15      40.244   8.343  52.338  1.00 46.17           C  
ATOM    106  C   VAL L  15      41.046  11.471  54.308  1.00 49.38           C  
ATOM    107  O   VAL L  15      42.093  11.377  54.949  1.00 52.21           O  
ATOM    108  N   GLY L  16      40.060  12.333  54.639  1.00 48.83           N  
ATOM    109  CA  GLY L  16      40.141  13.172  55.800  1.00 48.66           C  
ATOM    110  C   GLY L  16      40.554  14.565  55.425  1.00 48.30           C  
ATOM    111  O   GLY L  16      40.496  15.465  56.261  1.00 48.86           O  
ATOM    112  N   ASP L  17      40.978  14.800  54.168  1.00 44.69           N  
ATOM    113  CA  ASP L  17      41.413  16.121  53.797  1.00 43.52           C  
ATOM    114  CB  ASP L  17      42.283  16.142  52.526  1.00 44.50           C  
ATOM    115  CG  ASP L  17      43.639  15.513  52.820  1.00 48.44           C  
ATOM    116  OD1 ASP L  17      43.948  15.289  54.022  1.00 50.61           O  
ATOM    117  OD2 ASP L  17      44.389  15.256  51.841  1.00 53.95           O1-
ATOM    118  C   ASP L  17      40.217  16.979  53.511  1.00 45.11           C  
ATOM    119  O   ASP L  17      39.125  16.480  53.243  1.00 49.32           O  
ATOM    120  N   ARG L  18      40.392  18.317  53.566  1.00 44.96           N  
ATOM    121  CA  ARG L  18      39.288  19.163  53.225  1.00 43.27           C  
ATOM    122  CB  ARG L  18      39.083  20.384  54.141  1.00 43.16           C  
ATOM    123  CG  ARG L  18      40.240  21.378  54.162  1.00 48.16           C  
ATOM    124  CD  ARG L  18      39.964  22.574  55.075  1.00 48.90           C  
ATOM    125  NE  ARG L  18      38.797  23.300  54.500  1.00 53.10           N  
ATOM    126  CZ  ARG L  18      37.953  24.003  55.310  1.00 57.09           C  
ATOM    127  NH1 ARG L  18      38.161  24.029  56.658  1.00 53.34           N1+
ATOM    128  NH2 ARG L  18      36.891  24.668  54.767  1.00 55.87           N  
ATOM    129  C   ARG L  18      39.566  19.639  51.841  1.00 43.65           C  
ATOM    130  O   ARG L  18      40.664  20.106  51.542  1.00 45.71           O  
ATOM    131  N   VAL L  19      38.567  19.507  50.950  1.00 42.56           N  
ATOM    132  CA  VAL L  19      38.773  19.836  49.574  1.00 40.48           C  
ATOM    133  CB  VAL L  19      38.397  18.704  48.654  1.00 43.85           C  
ATOM    134  CG1 VAL L  19      38.589  19.152  47.199  1.00 44.07           C  
ATOM    135  CG2 VAL L  19      39.220  17.459  49.022  1.00 43.04           C  
ATOM    136  C   VAL L  19      37.905  21.000  49.222  1.00 39.54           C  
ATOM    137  O   VAL L  19      36.800  21.150  49.739  1.00 41.43           O  
ATOM    138  N   THR L  20      38.425  21.876  48.337  1.00 38.07           N  
ATOM    139  CA  THR L  20      37.694  23.015  47.865  1.00 39.34           C  
ATOM    140  CB  THR L  20      38.317  24.330  48.229  1.00 41.61           C  
ATOM    141  OG1 THR L  20      39.678  24.339  47.829  1.00 44.20           O  
ATOM    142  CG2 THR L  20      38.187  24.589  49.732  1.00 43.23           C  
ATOM    143  C   THR L  20      37.669  22.977  46.369  1.00 40.72           C  
ATOM    144  O   THR L  20      38.704  22.831  45.719  1.00 42.62           O  
ATOM    145  N   ILE L  21      36.464  23.126  45.785  1.00 39.30           N  
ATOM    146  CA  ILE L  21      36.303  23.134  44.357  1.00 35.22           C  
ATOM    147  CB  ILE L  21      35.357  22.076  43.871  1.00 35.80           C  
ATOM    148  CG1 ILE L  21      35.868  20.680  44.265  1.00 36.48           C  
ATOM    149  CG2 ILE L  21      35.177  22.253  42.354  1.00 36.78           C  
ATOM    150  CD1 ILE L  21      34.813  19.585  44.110  1.00 36.85           C  
ATOM    151  C   ILE L  21      35.691  24.462  44.027  1.00 35.91           C  
ATOM    152  O   ILE L  21      34.768  24.907  44.707  1.00 37.76           O  
ATOM    153  N   THR L  22      36.189  25.135  42.969  1.00 36.98           N  
ATOM    154  CA  THR L  22      35.694  26.446  42.663  1.00 37.11           C  
ATOM    155  CB  THR L  22      36.789  27.470  42.588  1.00 40.37           C  
ATOM    156  OG1 THR L  22      37.524  27.494  43.803  1.00 44.04           O  
ATOM    157  CG2 THR L  22      36.149  28.844  42.346  1.00 40.41           C  
ATOM    158  C   THR L  22      35.005  26.422  41.330  1.00 38.19           C  
ATOM    159  O   THR L  22      35.378  25.674  40.428  1.00 39.50           O  
ATOM    160  N   CYS L  23      33.935  27.233  41.196  1.00 37.91           N  
ATOM    161  CA  CYS L  23      33.210  27.345  39.961  1.00 35.25           C  
ATOM    162  CB  CYS L  23      31.833  26.641  40.011  0.89 36.12           C  
ATOM    163  SG  CYS L  23      30.939  26.651  38.427  0.89 42.50           S  
ATOM    164  C   CYS L  23      33.024  28.814  39.712  1.00 36.40           C  
ATOM    165  O   CYS L  23      32.542  29.543  40.580  1.00 37.51           O  
ATOM    166  N   ARG L  24      33.413  29.276  38.502  1.00 35.94           N  
ATOM    167  CA  ARG L  24      33.398  30.668  38.139  1.00 36.38           C  
ATOM    168  CB  ARG L  24      34.788  31.099  37.640  1.00 38.70           C  
ATOM    169  CG  ARG L  24      35.049  32.599  37.518  1.00 47.14           C  
ATOM    170  CD  ARG L  24      36.429  32.874  36.912  1.00 53.78           C  
ATOM    171  NE  ARG L  24      36.827  34.267  37.253  1.00 60.58           N  
ATOM    172  CZ  ARG L  24      38.115  34.667  37.040  1.00 64.82           C  
ATOM    173  NH1 ARG L  24      39.013  33.819  36.455  1.00 63.29           N1+
ATOM    174  NH2 ARG L  24      38.506  35.919  37.414  1.00 63.55           N  
ATOM    175  C   ARG L  24      32.447  30.835  36.989  1.00 39.28           C  
ATOM    176  O   ARG L  24      32.404  30.008  36.081  1.00 40.96           O  
ATOM    177  N   ALA L  25      31.663  31.933  36.998  1.00 38.32           N  
ATOM    178  CA  ALA L  25      30.707  32.177  35.958  1.00 39.00           C  
ATOM    179  CB  ALA L  25      29.280  32.402  36.481  1.00 37.64           C  
ATOM    180  C   ALA L  25      31.113  33.435  35.255  1.00 42.02           C  
ATOM    181  O   ALA L  25      31.714  34.328  35.849  1.00 42.64           O  
ATOM    182  N   SER L  26      30.867  33.465  33.927  1.00 39.58           N  
ATOM    183  CA  SER L  26      31.262  34.529  33.042  1.00 40.52           C  
ATOM    184  CB  SER L  26      30.932  34.231  31.567  1.00 40.42           C  
ATOM    185  OG  SER L  26      29.530  34.090  31.396  1.00 39.68           O  
ATOM    186  C   SER L  26      30.556  35.785  33.422  1.00 41.88           C  
ATOM    187  O   SER L  26      31.112  36.878  33.308  1.00 44.10           O  
ATOM    188  N   GLN L  27      29.292  35.660  33.863  1.00 41.06           N  
ATOM    189  CA  GLN L  27      28.559  36.812  34.296  1.00 41.85           C  
ATOM    190  CB  GLN L  27      27.530  37.330  33.275  1.00 43.12           C  
ATOM    191  CG  GLN L  27      26.416  36.339  32.938  1.00 44.12           C  
ATOM    192  CD  GLN L  27      25.498  37.012  31.926  1.00 46.00           C  
ATOM    193  OE1 GLN L  27      24.574  36.394  31.401  1.00 48.09           O  
ATOM    194  NE2 GLN L  27      25.755  38.317  31.642  1.00 46.46           N  
ATOM    195  C   GLN L  27      27.868  36.435  35.569  1.00 41.86           C  
ATOM    196  O   GLN L  27      27.797  35.254  35.909  1.00 41.84           O  
ATOM    197  N   SER L  28      27.346  37.433  36.315  1.00 42.43           N  
ATOM    198  CA  SER L  28      26.774  37.146  37.603  1.00 43.17           C  
ATOM    199  CB  SER L  28      26.293  38.378  38.381  1.00 36.69           C  
ATOM    200  OG  SER L  28      25.036  38.797  37.871  1.00 39.20           O  
ATOM    201  C   SER L  28      25.570  36.284  37.440  1.00 42.60           C  
ATOM    202  O   SER L  28      24.751  36.496  36.545  1.00 42.75           O  
ATOM    203  N   ILE L  29      25.446  35.264  38.311  1.00 41.05           N  
ATOM    204  CA  ILE L  29      24.299  34.411  38.240  1.00 39.08           C  
ATOM    205  CB  ILE L  29      24.683  32.996  37.912  1.00 35.88           C  
ATOM    206  CG1 ILE L  29      25.570  32.403  39.018  1.00 33.20           C  
ATOM    207  CG2 ILE L  29      25.356  32.991  36.530  1.00 35.72           C  
ATOM    208  CD1 ILE L  29      25.803  30.900  38.871  1.00 30.58           C  
ATOM    209  C   ILE L  29      23.615  34.380  39.573  1.00 40.35           C  
ATOM    210  O   ILE L  29      22.907  33.418  39.865  1.00 39.79           O  
ATOM    211  N   SER L  30      23.756  35.441  40.398  1.00 42.04           N  
ATOM    212  CA  SER L  30      23.096  35.427  41.674  1.00 42.39           C  
ATOM    213  CB  SER L  30      21.563  35.464  41.569  1.00 42.75           C  
ATOM    214  OG  SER L  30      21.147  36.683  40.969  1.00 47.24           O  
ATOM    215  C   SER L  30      23.510  34.187  42.412  1.00 42.27           C  
ATOM    216  O   SER L  30      24.651  33.743  42.311  1.00 43.81           O  
ATOM    217  N   SER L  31      22.598  33.653  43.249  1.00 41.34           N  
ATOM    218  CA  SER L  31      22.794  32.441  43.998  1.00 40.66           C  
ATOM    219  CB  SER L  31      21.970  32.399  45.295  1.00 43.98           C  
ATOM    220  OG  SER L  31      22.423  33.406  46.185  1.00 63.56           O  
ATOM    221  C   SER L  31      22.398  31.224  43.205  1.00 37.36           C  
ATOM    222  O   SER L  31      22.382  30.125  43.757  1.00 34.20           O  
ATOM    223  N   TRP L  32      22.049  31.356  41.911  1.00 36.48           N  
ATOM    224  CA  TRP L  32      21.498  30.225  41.207  1.00 35.31           C  
ATOM    225  CB  TRP L  32      20.830  30.635  39.882  1.00 34.98           C  
ATOM    226  CG  TRP L  32      19.875  31.804  39.972  1.00 36.82           C  
ATOM    227  CD2 TRP L  32      18.687  31.837  40.773  1.00 38.23           C  
ATOM    228  CD1 TRP L  32      19.971  33.029  39.377  1.00 36.80           C  
ATOM    229  NE1 TRP L  32      18.914  33.821  39.754  1.00 37.99           N  
ATOM    230  CE2 TRP L  32      18.116  33.102  40.615  1.00 39.14           C  
ATOM    231  CE3 TRP L  32      18.125  30.895  41.580  1.00 38.42           C  
ATOM    232  CZ2 TRP L  32      16.965  33.445  41.265  1.00 42.47           C  
ATOM    233  CZ3 TRP L  32      16.963  31.244  42.225  1.00 41.08           C  
ATOM    234  CH2 TRP L  32      16.392  32.491  42.073  1.00 42.33           C  
ATOM    235  C   TRP L  32      22.601  29.304  40.765  1.00 34.29           C  
ATOM    236  O   TRP L  32      22.891  29.234  39.572  1.00 33.97           O  
ATOM    237  N   LEU L  33      23.209  28.527  41.685  1.00 33.92           N  
ATOM    238  CA  LEU L  33      24.278  27.641  41.294  1.00 34.17           C  
ATOM    239  CB  LEU L  33      25.640  28.185  41.769  1.00 33.57           C  
ATOM    240  CG  LEU L  33      26.893  27.552  41.135  1.00 33.63           C  
ATOM    241  CD1 LEU L  33      26.926  26.043  41.332  1.00 34.99           C  
ATOM    242  CD2 LEU L  33      27.079  27.959  39.672  1.00 34.84           C  
ATOM    243  C   LEU L  33      24.034  26.323  41.995  1.00 33.41           C  
ATOM    244  O   LEU L  33      23.760  26.304  43.193  1.00 32.47           O  
ATOM    245  N   ALA L  34      24.138  25.181  41.272  1.00 34.94           N  
ATOM    246  CA  ALA L  34      23.886  23.890  41.868  1.00 34.05           C  
ATOM    247  CB  ALA L  34      22.704  23.148  41.226  1.00 34.07           C  
ATOM    248  C   ALA L  34      25.097  23.001  41.724  1.00 32.96           C  
ATOM    249  O   ALA L  34      25.886  23.145  40.792  1.00 33.28           O  
ATOM    250  N   TRP L  35      25.277  22.048  42.672  1.00 31.73           N  
ATOM    251  CA  TRP L  35      26.414  21.163  42.622  1.00 32.01           C  
ATOM    252  CB  TRP L  35      27.345  21.308  43.839  1.00 31.82           C  
ATOM    253  CG  TRP L  35      28.066  22.637  43.879  1.00 32.67           C  
ATOM    254  CD2 TRP L  35      29.321  22.889  43.229  1.00 33.50           C  
ATOM    255  CD1 TRP L  35      27.700  23.802  44.487  1.00 33.50           C  
ATOM    256  NE1 TRP L  35      28.646  24.772  44.248  1.00 33.23           N  
ATOM    257  CE2 TRP L  35      29.650  24.224  43.476  1.00 33.92           C  
ATOM    258  CE3 TRP L  35      30.136  22.080  42.488  1.00 32.27           C  
ATOM    259  CZ2 TRP L  35      30.802  24.766  42.982  1.00 34.53           C  
ATOM    260  CZ3 TRP L  35      31.295  22.630  41.989  1.00 33.10           C  
ATOM    261  CH2 TRP L  35      31.619  23.949  42.232  1.00 33.93           C  
ATOM    262  C   TRP L  35      25.947  19.735  42.563  1.00 33.17           C  
ATOM    263  O   TRP L  35      25.077  19.318  43.327  1.00 35.11           O  
ATOM    264  N   TYR L  36      26.551  18.938  41.652  1.00 33.36           N  
ATOM    265  CA  TYR L  36      26.165  17.561  41.470  1.00 32.69           C  
ATOM    266  CB  TYR L  36      25.623  17.235  40.064  1.00 32.69           C  
ATOM    267  CG  TYR L  36      24.386  18.020  39.784  1.00 32.94           C  
ATOM    268  CD1 TYR L  36      23.154  17.541  40.152  1.00 32.63           C  
ATOM    269  CD2 TYR L  36      24.444  19.234  39.147  1.00 33.16           C  
ATOM    270  CE1 TYR L  36      22.009  18.256  39.894  1.00 32.70           C  
ATOM    271  CE2 TYR L  36      23.302  19.956  38.884  1.00 33.10           C  
ATOM    272  CZ  TYR L  36      22.075  19.471  39.257  1.00 34.09           C  
ATOM    273  OH  TYR L  36      20.901  20.208  38.991  1.00 34.16           O  
ATOM    274  C   TYR L  36      27.372  16.675  41.626  1.00 34.81           C  
ATOM    275  O   TYR L  36      28.500  17.075  41.337  1.00 36.65           O  
ATOM    276  N   GLN L  37      27.144  15.429  42.102  1.00 34.16           N  
ATOM    277  CA  GLN L  37      28.182  14.443  42.269  1.00 34.60           C  
ATOM    278  CB  GLN L  37      28.203  13.821  43.681  1.00 35.27           C  
ATOM    279  CG  GLN L  37      29.291  12.762  43.885  1.00 38.61           C  
ATOM    280  CD  GLN L  37      29.093  12.137  45.260  1.00 44.04           C  
ATOM    281  OE1 GLN L  37      28.017  11.639  45.583  1.00 46.70           O  
ATOM    282  NE2 GLN L  37      30.163  12.171  46.097  1.00 45.09           N  
ATOM    283  C   GLN L  37      27.881  13.316  41.328  1.00 37.40           C  
ATOM    284  O   GLN L  37      26.754  12.829  41.276  1.00 39.79           O  
ATOM    285  N   GLN L  38      28.884  12.867  40.546  1.00 37.61           N  
ATOM    286  CA  GLN L  38      28.624  11.774  39.652  1.00 36.89           C  
ATOM    287  CB  GLN L  38      28.595  12.181  38.165  1.00 36.54           C  
ATOM    288  CG  GLN L  38      28.305  11.004  37.230  1.00 38.55           C  
ATOM    289  CD  GLN L  38      28.285  11.501  35.791  1.00 41.87           C  
ATOM    290  OE1 GLN L  38      29.211  12.169  35.335  1.00 44.85           O  
ATOM    291  NE2 GLN L  38      27.193  11.171  35.052  1.00 39.14           N  
ATOM    292  C   GLN L  38      29.695  10.741  39.820  1.00 38.50           C  
ATOM    293  O   GLN L  38      30.882  11.056  39.876  1.00 41.76           O  
ATOM    294  N   LYS L  39      29.284   9.460  39.905  1.00 39.87           N  
ATOM    295  CA  LYS L  39      30.204   8.370  40.038  1.00 41.16           C  
ATOM    296  CB  LYS L  39      29.765   7.327  41.081  1.00 43.16           C  
ATOM    297  CG  LYS L  39      29.772   7.853  42.519  1.00 46.92           C  
ATOM    298  CD  LYS L  39      29.028   6.947  43.505  1.00 51.93           C  
ATOM    299  CE  LYS L  39      29.100   7.414  44.960  1.00 56.42           C  
ATOM    300  NZ  LYS L  39      28.297   6.513  45.819  1.00 61.56           N1+
ATOM    301  C   LYS L  39      30.241   7.696  38.703  1.00 45.48           C  
ATOM    302  O   LYS L  39      29.347   7.880  37.880  1.00 46.02           O  
ATOM    303  N   PRO L  40      31.263   6.922  38.463  1.00 46.90           N  
ATOM    304  CA  PRO L  40      31.401   6.305  37.176  1.00 48.58           C  
ATOM    305  CD  PRO L  40      32.547   7.153  39.102  1.00 48.21           C  
ATOM    306  CB  PRO L  40      32.804   5.702  37.162  1.00 50.42           C  
ATOM    307  CG  PRO L  40      33.597   6.621  38.112  1.00 49.65           C  
ATOM    308  C   PRO L  40      30.296   5.356  36.850  1.00 49.37           C  
ATOM    309  O   PRO L  40      29.990   4.480  37.657  1.00 50.23           O  
ATOM    310  N   GLY L  41      29.694   5.517  35.657  1.00 49.29           N  
ATOM    311  CA  GLY L  41      28.663   4.634  35.201  1.00 53.24           C  
ATOM    312  C   GLY L  41      27.379   4.921  35.918  1.00 52.41           C  
ATOM    313  O   GLY L  41      26.454   4.111  35.863  1.00 54.38           O  
ATOM    314  N   LYS L  42      27.267   6.071  36.611  1.00 47.16           N  
ATOM    315  CA  LYS L  42      26.033   6.310  37.312  1.00 41.20           C  
ATOM    316  CB  LYS L  42      26.155   6.145  38.837  1.00 43.65           C  
ATOM    317  CG  LYS L  42      26.474   4.699  39.226  1.00 48.08           C  
ATOM    318  CD  LYS L  42      26.752   4.471  40.713  0.80 52.86           C  
ATOM    319  CE  LYS L  42      27.122   3.018  41.024  0.80 59.05           C  
ATOM    320  NZ  LYS L  42      26.966   2.743  42.468  0.80 63.24           N1+
ATOM    321  C   LYS L  42      25.543   7.696  37.013  1.00 40.58           C  
ATOM    322  O   LYS L  42      26.252   8.514  36.429  1.00 40.10           O  
ATOM    323  N   ALA L  43      24.272   7.979  37.372  1.00 38.50           N  
ATOM    324  CA  ALA L  43      23.688   9.273  37.131  1.00 36.92           C  
ATOM    325  CB  ALA L  43      22.151   9.264  37.092  1.00 36.85           C  
ATOM    326  C   ALA L  43      24.125  10.211  38.217  1.00 36.45           C  
ATOM    327  O   ALA L  43      24.502   9.792  39.309  1.00 39.43           O  
ATOM    328  N   PRO L  44      24.086  11.487  37.929  1.00 34.18           N  
ATOM    329  CA  PRO L  44      24.512  12.467  38.897  1.00 33.52           C  
ATOM    330  CD  PRO L  44      24.288  11.945  36.565  1.00 34.33           C  
ATOM    331  CB  PRO L  44      24.673  13.769  38.122  1.00 33.57           C  
ATOM    332  CG  PRO L  44      24.983  13.310  36.687  1.00 35.87           C  
ATOM    333  C   PRO L  44      23.534  12.587  40.030  1.00 34.36           C  
ATOM    334  O   PRO L  44      22.381  12.191  39.864  1.00 38.46           O  
ATOM    335  N   LYS L  45      23.987  13.104  41.195  1.00 34.69           N  
ATOM    336  CA  LYS L  45      23.139  13.312  42.340  1.00 34.89           C  
ATOM    337  CB  LYS L  45      23.584  12.520  43.580  1.00 37.00           C  
ATOM    338  CG  LYS L  45      22.658  12.689  44.788  1.00 51.67           C  
ATOM    339  CD  LYS L  45      23.104  11.897  46.017  1.00 60.63           C  
ATOM    340  CE  LYS L  45      23.300  10.403  45.770  1.00 87.60           C  
ATOM    341  NZ  LYS L  45      24.011   9.807  46.922  1.00 94.90           N1+
ATOM    342  C   LYS L  45      23.260  14.761  42.718  1.00 36.47           C  
ATOM    343  O   LYS L  45      24.339  15.340  42.609  1.00 37.78           O  
ATOM    344  N   LEU L  46      22.155  15.378  43.195  1.00 35.44           N  
ATOM    345  CA  LEU L  46      22.133  16.777  43.556  1.00 35.41           C  
ATOM    346  CB  LEU L  46      20.720  17.383  43.477  1.00 33.57           C  
ATOM    347  CG  LEU L  46      20.628  18.852  43.925  1.00 33.10           C  
ATOM    348  CD1 LEU L  46      21.412  19.784  42.992  1.00 32.41           C  
ATOM    349  CD2 LEU L  46      19.164  19.280  44.098  1.00 32.28           C  
ATOM    350  C   LEU L  46      22.590  16.927  44.976  1.00 36.27           C  
ATOM    351  O   LEU L  46      21.944  16.431  45.898  1.00 37.23           O  
ATOM    352  N   LEU L  47      23.797  17.507  45.167  1.00 35.02           N  
ATOM    353  CA  LEU L  47      24.333  17.791  46.468  1.00 36.34           C  
ATOM    354  CB  LEU L  47      25.866  17.878  46.438  1.00 36.21           C  
ATOM    355  CG  LEU L  47      26.531  16.565  45.983  1.00 36.61           C  
ATOM    356  CD1 LEU L  47      28.063  16.687  45.962  1.00 37.88           C  
ATOM    357  CD2 LEU L  47      26.042  15.372  46.822  1.00 37.86           C  
ATOM    358  C   LEU L  47      23.824  19.069  47.074  1.00 35.84           C  
ATOM    359  O   LEU L  47      23.295  19.079  48.185  1.00 36.17           O  
ATOM    360  N   ILE L  48      23.972  20.191  46.333  1.00 33.65           N  
ATOM    361  CA  ILE L  48      23.643  21.482  46.872  1.00 34.28           C  
ATOM    362  CB  ILE L  48      24.853  22.214  47.374  1.00 36.31           C  
ATOM    363  CG1 ILE L  48      25.455  21.458  48.570  1.00 37.02           C  
ATOM    364  CG2 ILE L  48      24.459  23.668  47.682  1.00 36.17           C  
ATOM    365  CD1 ILE L  48      26.861  21.918  48.942  1.00 41.36           C  
ATOM    366  C   ILE L  48      23.029  22.307  45.799  1.00 35.03           C  
ATOM    367  O   ILE L  48      23.407  22.213  44.632  1.00 36.26           O  
ATOM    368  N   TYR L  49      22.048  23.145  46.178  1.00 35.08           N  
ATOM    369  CA  TYR L  49      21.409  24.002  45.226  1.00 35.07           C  
ATOM    370  CB  TYR L  49      20.046  23.487  44.755  1.00 34.97           C  
ATOM    371  CG  TYR L  49      19.155  23.182  45.911  1.00 36.07           C  
ATOM    372  CD1 TYR L  49      19.242  21.965  46.546  1.00 37.15           C  
ATOM    373  CD2 TYR L  49      18.224  24.092  46.356  1.00 38.08           C  
ATOM    374  CE1 TYR L  49      18.417  21.657  47.601  1.00 39.04           C  
ATOM    375  CE2 TYR L  49      17.395  23.792  47.413  1.00 38.09           C  
ATOM    376  CZ  TYR L  49      17.492  22.571  48.041  1.00 39.84           C  
ATOM    377  OH  TYR L  49      16.646  22.248  49.125  1.00 43.26           O  
ATOM    378  C   TYR L  49      21.274  25.362  45.845  1.00 37.25           C  
ATOM    379  O   TYR L  49      21.434  25.513  47.054  1.00 36.91           O  
ATOM    380  N   LYS L  50      20.984  26.408  45.051  1.00 21.17           N  
ATOM    381  CA  LYS L  50      20.815  27.716  45.632  1.00 20.88           C  
ATOM    382  CB  LYS L  50      19.702  27.753  46.691  1.00 22.68           C  
ATOM    383  CG  LYS L  50      18.303  27.511  46.130  1.00 25.79           C  
ATOM    384  CD  LYS L  50      17.799  28.628  45.218  1.00 27.51           C  
ATOM    385  CE  LYS L  50      16.417  28.327  44.640  1.00 21.55           C  
ATOM    386  NZ  LYS L  50      15.735  29.580  44.265  1.00 21.92           N1+
ATOM    387  C   LYS L  50      22.085  28.138  46.310  1.00 20.47           C  
ATOM    388  O   LYS L  50      22.060  28.909  47.268  1.00 19.48           O  
ATOM    389  N   ALA L  51      23.224  27.616  45.821  1.00 20.22           N  
ATOM    390  CA  ALA L  51      24.566  27.948  46.222  1.00 20.08           C  
ATOM    391  CB  ALA L  51      24.850  29.461  46.188  1.00 20.22           C  
ATOM    392  C   ALA L  51      24.894  27.448  47.597  1.00 20.48           C  
ATOM    393  O   ALA L  51      26.060  27.175  47.883  1.00 21.43           O  
ATOM    394  N   SER L  52      23.900  27.224  48.478  1.00 21.26           N  
ATOM    395  CA  SER L  52      24.331  26.836  49.789  1.00 21.37           C  
ATOM    396  CB  SER L  52      24.406  28.024  50.760  1.00 20.74           C  
ATOM    397  OG  SER L  52      23.106  28.542  50.996  1.00 22.30           O  
ATOM    398  C   SER L  52      23.363  25.864  50.369  1.00 22.23           C  
ATOM    399  O   SER L  52      23.687  25.210  51.362  1.00 24.21           O  
ATOM    400  N   SER L  53      22.160  25.725  49.770  1.00 39.05           N  
ATOM    401  CA  SER L  53      21.219  24.859  50.429  1.00 37.90           C  
ATOM    402  CB  SER L  53      19.777  25.044  49.928  1.00 38.49           C  
ATOM    403  OG  SER L  53      19.336  26.371  50.172  1.00 71.19           O  
ATOM    404  C   SER L  53      21.594  23.433  50.153  1.00 38.64           C  
ATOM    405  O   SER L  53      21.844  23.065  49.008  1.00 39.28           O  
ATOM    406  N   LEU L  54      21.635  22.579  51.201  1.00 38.36           N  
ATOM    407  CA  LEU L  54      21.953  21.196  50.968  1.00 39.47           C  
ATOM    408  CB  LEU L  54      22.590  20.434  52.151  1.00 41.95           C  
ATOM    409  CG  LEU L  54      23.973  20.923  52.615  1.00 44.61           C  
ATOM    410  CD1 LEU L  54      23.867  22.201  53.456  1.00 46.47           C  
ATOM    411  CD2 LEU L  54      24.756  19.802  53.319  1.00 46.04           C  
ATOM    412  C   LEU L  54      20.686  20.468  50.666  1.00 40.94           C  
ATOM    413  O   LEU L  54      19.623  20.802  51.189  1.00 45.38           O  
ATOM    414  N   GLU L  55      20.760  19.439  49.799  1.00 40.94           N  
ATOM    415  CA  GLU L  55      19.556  18.704  49.559  1.00 40.46           C  
ATOM    416  CB  GLU L  55      19.498  17.884  48.269  1.00 42.42           C  
ATOM    417  CG  GLU L  55      18.092  17.307  48.089  1.00 56.09           C  
ATOM    418  CD  GLU L  55      18.070  16.488  46.827  1.00 57.53           C  
ATOM    419  OE1 GLU L  55      19.154  16.379  46.200  1.00 55.57           O  
ATOM    420  OE2 GLU L  55      16.983  15.960  46.470  1.00 79.17           O1-
ATOM    421  C   GLU L  55      19.396  17.743  50.687  1.00 43.07           C  
ATOM    422  O   GLU L  55      20.354  17.405  51.381  1.00 44.67           O  
ATOM    423  N   SER L  56      18.153  17.283  50.915  1.00 44.39           N  
ATOM    424  CA  SER L  56      17.932  16.388  52.006  1.00 44.68           C  
ATOM    425  CB  SER L  56      16.440  16.112  52.269  1.00 47.14           C  
ATOM    426  OG  SER L  56      15.845  15.508  51.130  1.00 68.86           O  
ATOM    427  C   SER L  56      18.616  15.094  51.712  1.00 43.89           C  
ATOM    428  O   SER L  56      18.586  14.600  50.587  1.00 43.18           O  
ATOM    429  N   GLY L  57      19.263  14.514  52.744  1.00 42.85           N  
ATOM    430  CA  GLY L  57      19.909  13.241  52.605  1.00 44.40           C  
ATOM    431  C   GLY L  57      21.381  13.410  52.355  1.00 46.44           C  
ATOM    432  O   GLY L  57      22.128  12.436  52.427  1.00 47.81           O  
ATOM    433  N   VAL L  58      21.849  14.641  52.059  1.00 43.51           N  
ATOM    434  CA  VAL L  58      23.249  14.843  51.779  1.00 42.17           C  
ATOM    435  CB  VAL L  58      23.511  16.073  50.953  1.00 42.62           C  
ATOM    436  CG1 VAL L  58      25.028  16.256  50.787  1.00 43.07           C  
ATOM    437  CG2 VAL L  58      22.753  15.942  49.622  1.00 41.66           C  
ATOM    438  C   VAL L  58      23.982  15.004  53.077  1.00 44.25           C  
ATOM    439  O   VAL L  58      23.486  15.639  54.007  1.00 44.10           O  
ATOM    440  N   PRO L  59      25.172  14.452  53.146  1.00 42.11           N  
ATOM    441  CA  PRO L  59      25.949  14.524  54.355  1.00 42.43           C  
ATOM    442  CD  PRO L  59      25.476  13.252  52.380  1.00 43.72           C  
ATOM    443  CB  PRO L  59      27.095  13.531  54.173  1.00 45.41           C  
ATOM    444  CG  PRO L  59      26.511  12.478  53.214  1.00 47.69           C  
ATOM    445  C   PRO L  59      26.386  15.927  54.651  1.00 44.46           C  
ATOM    446  O   PRO L  59      26.631  16.693  53.723  1.00 46.06           O  
ATOM    447  N   SER L  60      26.516  16.254  55.950  1.00 46.48           N  
ATOM    448  CA  SER L  60      26.822  17.562  56.463  1.00 45.75           C  
ATOM    449  CB  SER L  60      26.733  17.602  57.995  1.00 47.53           C  
ATOM    450  OG  SER L  60      27.622  16.649  58.559  1.00 58.45           O  
ATOM    451  C   SER L  60      28.206  17.992  56.075  1.00 45.39           C  
ATOM    452  O   SER L  60      28.538  19.173  56.168  1.00 45.61           O  
ATOM    453  N   ARG L  61      29.051  17.051  55.626  1.00 42.33           N  
ATOM    454  CA  ARG L  61      30.412  17.352  55.278  1.00 40.20           C  
ATOM    455  CB  ARG L  61      31.212  16.104  54.853  1.00 40.09           C  
ATOM    456  CG  ARG L  61      30.651  15.405  53.613  1.00 42.22           C  
ATOM    457  CD  ARG L  61      31.375  14.106  53.246  1.00 41.69           C  
ATOM    458  NE  ARG L  61      30.816  13.028  54.110  1.00 43.14           N  
ATOM    459  CZ  ARG L  61      30.327  11.880  53.558  1.00 47.01           C  
ATOM    460  NH1 ARG L  61      30.384  11.687  52.208  1.00 47.49           N1+
ATOM    461  NH2 ARG L  61      29.763  10.931  54.361  1.00 46.96           N  
ATOM    462  C   ARG L  61      30.427  18.305  54.122  1.00 40.87           C  
ATOM    463  O   ARG L  61      31.383  19.063  53.957  1.00 42.68           O  
ATOM    464  N   PHE L  62      29.391  18.247  53.262  1.00 38.51           N  
ATOM    465  CA  PHE L  62      29.309  19.068  52.085  1.00 37.77           C  
ATOM    466  CB  PHE L  62      28.375  18.466  51.024  1.00 37.96           C  
ATOM    467  CG  PHE L  62      29.020  17.238  50.476  1.00 37.01           C  
ATOM    468  CD1 PHE L  62      29.071  16.070  51.196  1.00 37.36           C  
ATOM    469  CD2 PHE L  62      29.564  17.252  49.218  1.00 38.28           C  
ATOM    470  CE1 PHE L  62      29.665  14.943  50.676  1.00 36.97           C  
ATOM    471  CE2 PHE L  62      30.158  16.130  48.693  1.00 38.46           C  
ATOM    472  CZ  PHE L  62      30.211  14.967  49.419  1.00 38.01           C  
ATOM    473  C   PHE L  62      28.760  20.422  52.428  1.00 38.89           C  
ATOM    474  O   PHE L  62      27.767  20.546  53.144  1.00 40.94           O  
ATOM    475  N   SER L  63      29.389  21.484  51.884  1.00 36.47           N  
ATOM    476  CA  SER L  63      28.950  22.818  52.172  1.00 38.42           C  
ATOM    477  CB  SER L  63      29.789  23.439  53.304  1.00 40.44           C  
ATOM    478  OG  SER L  63      29.293  24.714  53.669  1.00 46.76           O  
ATOM    479  C   SER L  63      29.174  23.632  50.932  1.00 37.95           C  
ATOM    480  O   SER L  63      30.058  23.321  50.134  1.00 39.09           O  
ATOM    481  N   GLY L  64      28.373  24.703  50.732  1.00 36.70           N  
ATOM    482  CA  GLY L  64      28.543  25.512  49.556  1.00 36.02           C  
ATOM    483  C   GLY L  64      28.517  26.951  49.963  1.00 39.08           C  
ATOM    484  O   GLY L  64      27.908  27.316  50.967  1.00 39.41           O  
ATOM    485  N   SER L  65      29.195  27.812  49.175  1.00 36.94           N  
ATOM    486  CA  SER L  65      29.239  29.217  49.474  1.00 38.08           C  
ATOM    487  CB  SER L  65      30.417  29.604  50.385  1.00 39.35           C  
ATOM    488  OG  SER L  65      30.307  28.953  51.641  1.00 49.45           O  
ATOM    489  C   SER L  65      29.453  29.960  48.187  1.00 38.83           C  
ATOM    490  O   SER L  65      29.705  29.355  47.145  1.00 40.35           O  
ATOM    491  N   GLY L  66      29.350  31.308  48.239  1.00 41.54           N  
ATOM    492  CA  GLY L  66      29.617  32.133  47.090  1.00 44.00           C  
ATOM    493  C   GLY L  66      28.355  32.725  46.539  1.00 46.34           C  
ATOM    494  O   GLY L  66      27.252  32.233  46.774  1.00 47.93           O  
ATOM    495  N   SER L  67      28.509  33.849  45.806  1.00 46.45           N  
ATOM    496  CA  SER L  67      27.410  34.485  45.138  1.00 47.42           C  
ATOM    497  CB  SER L  67      26.547  35.382  46.043  1.00 50.49           C  
ATOM    498  OG  SER L  67      27.310  36.465  46.548  1.00 58.08           O  
ATOM    499  C   SER L  67      27.991  35.311  44.035  1.00 46.46           C  
ATOM    500  O   SER L  67      29.186  35.605  44.027  1.00 48.74           O  
ATOM    501  N   GLY L  68      27.151  35.713  43.062  1.00 45.28           N  
ATOM    502  CA  GLY L  68      27.658  36.491  41.970  1.00 46.21           C  
ATOM    503  C   GLY L  68      28.385  35.594  41.016  1.00 46.92           C  
ATOM    504  O   GLY L  68      27.803  34.680  40.438  1.00 47.40           O  
ATOM    505  N   THR L  69      29.651  35.945  40.720  1.00 44.20           N  
ATOM    506  CA  THR L  69      30.508  35.224  39.820  1.00 42.72           C  
ATOM    507  CB  THR L  69      31.539  36.109  39.192  1.00 45.13           C  
ATOM    508  OG1 THR L  69      32.197  35.412  38.148  1.00 50.62           O  
ATOM    509  CG2 THR L  69      32.542  36.555  40.267  1.00 47.12           C  
ATOM    510  C   THR L  69      31.217  34.025  40.405  1.00 43.05           C  
ATOM    511  O   THR L  69      31.504  33.081  39.670  1.00 45.77           O  
ATOM    512  N   GLU L  70      31.576  34.025  41.711  1.00 42.93           N  
ATOM    513  CA  GLU L  70      32.403  32.943  42.196  1.00 41.50           C  
ATOM    514  CB  GLU L  70      33.734  33.419  42.809  1.00 43.92           C  
ATOM    515  CG  GLU L  70      34.758  33.919  41.786  1.00 49.91           C  
ATOM    516  CD  GLU L  70      35.670  32.758  41.409  1.00  0.00           C  
ATOM    517  OE1 GLU L  70      35.366  31.607  41.825  1.00  0.00           O  
ATOM    518  OE2 GLU L  70      36.686  33.004  40.704  1.00  0.00           O1-
ATOM    519  C   GLU L  70      31.706  32.132  43.252  1.00 41.63           C  
ATOM    520  O   GLU L  70      31.084  32.674  44.164  1.00 44.32           O  
ATOM    521  N   PHE L  71      31.827  30.786  43.154  1.00 40.06           N  
ATOM    522  CA  PHE L  71      31.198  29.898  44.095  1.00 38.91           C  
ATOM    523  CB  PHE L  71      29.948  29.191  43.529  1.00 38.00           C  
ATOM    524  CG  PHE L  71      28.928  30.230  43.214  1.00 37.68           C  
ATOM    525  CD1 PHE L  71      28.918  30.855  41.987  1.00 38.89           C  
ATOM    526  CD2 PHE L  71      27.982  30.583  44.144  1.00 38.63           C  
ATOM    527  CE1 PHE L  71      27.978  31.815  41.694  1.00 40.97           C  
ATOM    528  CE2 PHE L  71      27.041  31.543  43.857  1.00 39.73           C  
ATOM    529  CZ  PHE L  71      27.037  32.163  42.632  1.00 40.83           C  
ATOM    530  C   PHE L  71      32.181  28.821  44.447  1.00 38.87           C  
ATOM    531  O   PHE L  71      33.065  28.504  43.651  1.00 40.19           O  
ATOM    532  N   THR L  72      32.063  28.230  45.660  1.00 37.04           N  
ATOM    533  CA  THR L  72      32.986  27.198  46.045  1.00 37.26           C  
ATOM    534  CB  THR L  72      34.030  27.685  47.008  1.00 40.79           C  
ATOM    535  OG1 THR L  72      34.717  28.797  46.461  1.00 40.93           O  
ATOM    536  CG2 THR L  72      35.036  26.555  47.258  1.00 40.08           C  
ATOM    537  C   THR L  72      32.234  26.102  46.746  1.00 38.97           C  
ATOM    538  O   THR L  72      31.236  26.346  47.424  1.00 39.83           O  
ATOM    539  N   LEU L  73      32.710  24.849  46.589  1.00 37.10           N  
ATOM    540  CA  LEU L  73      32.142  23.694  47.230  1.00 36.94           C  
ATOM    541  CB  LEU L  73      31.815  22.577  46.226  1.00 36.08           C  
ATOM    542  CG  LEU L  73      31.219  21.307  46.857  1.00 37.31           C  
ATOM    543  CD1 LEU L  73      29.881  21.598  47.551  1.00 38.90           C  
ATOM    544  CD2 LEU L  73      31.123  20.174  45.822  1.00 40.31           C  
ATOM    545  C   LEU L  73      33.194  23.167  48.156  1.00 39.03           C  
ATOM    546  O   LEU L  73      34.351  23.029  47.761  1.00 43.12           O  
ATOM    547  N   THR L  74      32.843  22.864  49.424  1.00 38.63           N  
ATOM    548  CA  THR L  74      33.883  22.401  50.300  1.00 39.23           C  
ATOM    549  CB  THR L  74      34.237  23.384  51.379  1.00 42.03           C  
ATOM    550  OG1 THR L  74      34.640  24.618  50.801  1.00 42.20           O  
ATOM    551  CG2 THR L  74      35.399  22.802  52.200  1.00 40.93           C  
ATOM    552  C   THR L  74      33.465  21.127  50.959  1.00 40.35           C  
ATOM    553  O   THR L  74      32.317  20.959  51.366  1.00 41.72           O  
ATOM    554  N   ILE L  75      34.417  20.178  51.056  1.00 41.37           N  
ATOM    555  CA  ILE L  75      34.173  18.927  51.714  1.00 42.40           C  
ATOM    556  CB  ILE L  75      34.605  17.742  50.895  1.00 41.12           C  
ATOM    557  CG1 ILE L  75      33.905  17.749  49.527  1.00 39.93           C  
ATOM    558  CG2 ILE L  75      34.313  16.471  51.709  1.00 41.78           C  
ATOM    559  CD1 ILE L  75      34.515  16.767  48.525  1.00 42.35           C  
ATOM    560  C   ILE L  75      35.034  18.972  52.939  1.00 45.74           C  
ATOM    561  O   ILE L  75      36.261  18.966  52.850  1.00 47.38           O  
ATOM    562  N   SER L  76      34.399  19.001  54.125  1.00 45.26           N  
ATOM    563  CA  SER L  76      35.119  19.169  55.357  1.00 45.45           C  
ATOM    564  CB  SER L  76      34.208  19.112  56.593  1.00 46.33           C  
ATOM    565  OG  SER L  76      33.225  20.133  56.527  1.00 53.86           O  
ATOM    566  C   SER L  76      36.112  18.066  55.509  1.00 48.76           C  
ATOM    567  O   SER L  76      37.287  18.314  55.777  1.00 52.10           O  
ATOM    568  N   SER L  77      35.663  16.806  55.363  1.00 47.35           N  
ATOM    569  CA  SER L  77      36.580  15.715  55.488  1.00 49.95           C  
ATOM    570  CB  SER L  77      36.502  15.023  56.859  1.00 51.06           C  
ATOM    571  OG  SER L  77      35.190  14.531  57.089  1.00 60.41           O  
ATOM    572  C   SER L  77      36.216  14.723  54.434  1.00 48.92           C  
ATOM    573  O   SER L  77      35.121  14.164  54.441  1.00 47.64           O  
ATOM    574  N   LEU L  78      37.163  14.457  53.519  1.00 46.60           N  
ATOM    575  CA  LEU L  78      36.932  13.594  52.398  1.00 44.55           C  
ATOM    576  CB  LEU L  78      38.117  13.649  51.415  1.00 45.18           C  
ATOM    577  CG  LEU L  78      37.864  13.019  50.039  1.00 46.21           C  
ATOM    578  CD1 LEU L  78      36.815  13.822  49.254  1.00 47.70           C  
ATOM    579  CD2 LEU L  78      39.175  12.859  49.256  1.00 47.58           C  
ATOM    580  C   LEU L  78      36.763  12.189  52.905  1.00 47.17           C  
ATOM    581  O   LEU L  78      37.516  11.729  53.763  1.00 46.69           O  
ATOM    582  N   GLN L  79      35.743  11.476  52.373  1.00 47.91           N  
ATOM    583  CA  GLN L  79      35.433  10.123  52.760  1.00 48.10           C  
ATOM    584  CB  GLN L  79      33.955   9.931  53.148  1.00 49.20           C  
ATOM    585  CG  GLN L  79      33.502  10.768  54.348  1.00 54.39           C  
ATOM    586  CD  GLN L  79      33.967  10.101  55.635  1.00 64.70           C  
ATOM    587  OE1 GLN L  79      35.099  10.283  56.080  1.00 62.73           O  
ATOM    588  NE2 GLN L  79      33.061   9.303  56.260  1.00 66.23           N  
ATOM    589  C   GLN L  79      35.683   9.265  51.552  1.00 48.36           C  
ATOM    590  O   GLN L  79      35.806   9.770  50.438  1.00 48.75           O  
ATOM    591  N   PRO L  80      35.763   7.976  51.733  1.00 49.11           N  
ATOM    592  CA  PRO L  80      36.069   7.085  50.645  1.00 50.22           C  
ATOM    593  CD  PRO L  80      36.060   7.392  53.032  1.00 49.26           C  
ATOM    594  CB  PRO L  80      36.201   5.702  51.280  1.00 52.63           C  
ATOM    595  CG  PRO L  80      36.652   6.006  52.724  1.00 50.85           C  
ATOM    596  C   PRO L  80      35.067   7.156  49.536  1.00 50.21           C  
ATOM    597  O   PRO L  80      35.451   7.005  48.377  1.00 53.22           O  
ATOM    598  N   ASP L  81      33.782   7.362  49.869  1.00 48.24           N  
ATOM    599  CA  ASP L  81      32.734   7.426  48.890  1.00 47.30           C  
ATOM    600  CB  ASP L  81      31.316   7.245  49.467  1.00 49.63           C  
ATOM    601  CG  ASP L  81      31.001   8.359  50.445  1.00 55.98           C  
ATOM    602  OD1 ASP L  81      31.942   9.107  50.822  1.00  0.00           O  
ATOM    603  OD2 ASP L  81      29.809   8.469  50.836  1.00  0.00           O1-
ATOM    604  C   ASP L  81      32.806   8.710  48.108  1.00 47.34           C  
ATOM    605  O   ASP L  81      32.252   8.792  47.016  1.00 48.84           O  
ATOM    606  N   ASP L  82      33.461   9.751  48.663  1.00 46.11           N  
ATOM    607  CA  ASP L  82      33.540  11.075  48.095  1.00 43.81           C  
ATOM    608  CB  ASP L  82      34.222  12.083  49.037  1.00 44.82           C  
ATOM    609  CG  ASP L  82      33.305  12.301  50.235  1.00 46.43           C  
ATOM    610  OD1 ASP L  82      32.166  11.762  50.218  1.00 47.62           O  
ATOM    611  OD2 ASP L  82      33.732  13.013  51.183  1.00 50.04           O1-
ATOM    612  C   ASP L  82      34.286  11.102  46.785  1.00 44.65           C  
ATOM    613  O   ASP L  82      34.082  12.008  45.980  1.00 43.03           O  
ATOM    614  N   PHE L  83      35.221  10.169  46.553  1.00 44.06           N  
ATOM    615  CA  PHE L  83      35.931  10.136  45.300  1.00 44.51           C  
ATOM    616  CB  PHE L  83      36.820   8.869  45.260  1.00 45.25           C  
ATOM    617  CG  PHE L  83      37.207   8.425  43.889  1.00 45.14           C  
ATOM    618  CD1 PHE L  83      38.283   8.947  43.211  1.00 46.00           C  
ATOM    619  CD2 PHE L  83      36.480   7.419  43.295  1.00 46.29           C  
ATOM    620  CE1 PHE L  83      38.603   8.488  41.951  1.00 47.70           C  
ATOM    621  CE2 PHE L  83      36.793   6.956  42.040  1.00 47.24           C  
ATOM    622  CZ  PHE L  83      37.858   7.494  41.361  1.00 46.67           C  
ATOM    623  C   PHE L  83      34.910  10.092  44.196  1.00 44.68           C  
ATOM    624  O   PHE L  83      34.153   9.132  44.099  1.00 46.53           O  
ATOM    625  N   ALA L  84      34.866  11.137  43.328  1.00 40.55           N  
ATOM    626  CA  ALA L  84      33.899  11.199  42.257  1.00 39.08           C  
ATOM    627  CB  ALA L  84      32.441  11.265  42.748  1.00 38.72           C  
ATOM    628  C   ALA L  84      34.169  12.448  41.463  1.00 38.75           C  
ATOM    629  O   ALA L  84      35.145  13.152  41.711  1.00 40.56           O  
ATOM    630  N   THR L  85      33.324  12.733  40.451  1.00 36.95           N  
ATOM    631  CA  THR L  85      33.496  13.922  39.662  1.00 36.27           C  
ATOM    632  CB  THR L  85      33.335  13.681  38.189  1.00 36.82           C  
ATOM    633  OG1 THR L  85      34.254  12.691  37.752  1.00 50.07           O  
ATOM    634  CG2 THR L  85      33.594  14.999  37.443  1.00 44.47           C  
ATOM    635  C   THR L  85      32.417  14.867  40.091  1.00 37.28           C  
ATOM    636  O   THR L  85      31.296  14.451  40.375  1.00 38.25           O  
ATOM    637  N   TYR L  86      32.733  16.176  40.168  1.00 35.15           N  
ATOM    638  CA  TYR L  86      31.753  17.126  40.615  1.00 33.78           C  
ATOM    639  CB  TYR L  86      32.175  17.888  41.886  1.00 34.18           C  
ATOM    640  CG  TYR L  86      32.216  16.924  43.029  1.00 35.86           C  
ATOM    641  CD1 TYR L  86      33.329  16.149  43.262  1.00 35.51           C  
ATOM    642  CD2 TYR L  86      31.140  16.799  43.879  1.00 36.58           C  
ATOM    643  CE1 TYR L  86      33.364  15.264  44.315  1.00 36.60           C  
ATOM    644  CE2 TYR L  86      31.169  15.915  44.933  1.00 37.27           C  
ATOM    645  CZ  TYR L  86      32.282  15.145  45.155  1.00 38.65           C  
ATOM    646  OH  TYR L  86      32.311  14.239  46.237  1.00 39.93           O  
ATOM    647  C   TYR L  86      31.520  18.135  39.531  1.00 34.28           C  
ATOM    648  O   TYR L  86      32.456  18.567  38.858  1.00 35.12           O  
ATOM    649  N   TYR L  87      30.241  18.525  39.323  1.00 33.04           N  
ATOM    650  CA  TYR L  87      29.929  19.486  38.302  1.00 30.95           C  
ATOM    651  CB  TYR L  87      29.004  18.972  37.178  1.00 30.14           C  
ATOM    652  CG  TYR L  87      29.512  17.709  36.567  1.00 31.69           C  
ATOM    653  CD1 TYR L  87      30.562  17.703  35.682  1.00 32.80           C  
ATOM    654  CD2 TYR L  87      28.925  16.511  36.899  1.00 32.81           C  
ATOM    655  CE1 TYR L  87      31.009  16.526  35.129  1.00 33.00           C  
ATOM    656  CE2 TYR L  87      29.365  15.327  36.351  1.00 33.23           C  
ATOM    657  CZ  TYR L  87      30.413  15.337  35.462  1.00 35.16           C  
ATOM    658  OH  TYR L  87      30.880  14.137  34.888  1.00 39.18           O  
ATOM    659  C   TYR L  87      29.125  20.579  38.946  1.00 31.81           C  
ATOM    660  O   TYR L  87      28.350  20.340  39.872  1.00 33.01           O  
ATOM    661  N   CYS L  88      29.304  21.825  38.467  1.00 32.08           N  
ATOM    662  CA  CYS L  88      28.525  22.930  38.940  1.00 33.43           C  
ATOM    663  CB  CYS L  88      29.371  24.173  39.317  0.89 32.30           C  
ATOM    664  SG  CYS L  88      30.535  24.693  38.018  0.89 36.73           S  
ATOM    665  C   CYS L  88      27.600  23.289  37.817  1.00 35.83           C  
ATOM    666  O   CYS L  88      27.889  23.003  36.656  1.00 35.36           O  
ATOM    667  N   LYS L  89      26.427  23.877  38.136  1.00 34.41           N  
ATOM    668  CA  LYS L  89      25.504  24.233  37.095  1.00 32.68           C  
ATOM    669  CB  LYS L  89      24.397  23.189  36.882  1.00 33.32           C  
ATOM    670  CG  LYS L  89      23.408  23.559  35.775  1.00 32.44           C  
ATOM    671  CD  LYS L  89      22.477  22.414  35.381  1.00 36.57           C  
ATOM    672  CE  LYS L  89      21.489  22.783  34.273  1.00  0.00           C  
ATOM    673  NZ  LYS L  89      20.632  21.618  33.954  1.00  0.00           N1+
ATOM    674  C   LYS L  89      24.822  25.501  37.499  1.00 32.28           C  
ATOM    675  O   LYS L  89      24.597  25.740  38.685  1.00 34.68           O  
ATOM    676  N   GLN L  90      24.474  26.349  36.508  1.00 31.39           N  
ATOM    677  CA  GLN L  90      23.800  27.583  36.792  1.00 30.51           C  
ATOM    678  CB  GLN L  90      24.528  28.817  36.216  1.00 30.40           C  
ATOM    679  CG  GLN L  90      24.711  28.821  34.694  1.00 35.91           C  
ATOM    680  CD  GLN L  90      23.512  29.487  34.038  1.00 46.53           C  
ATOM    681  OE1 GLN L  90      22.930  30.424  34.581  1.00 49.55           O  
ATOM    682  NE2 GLN L  90      23.139  28.997  32.825  1.00 37.90           N  
ATOM    683  C   GLN L  90      22.420  27.495  36.222  1.00 33.38           C  
ATOM    684  O   GLN L  90      22.236  27.039  35.096  1.00 33.43           O  
ATOM    685  N   TYR L  91      21.423  27.854  37.011  1.00 24.68           N  
ATOM    686  CA  TYR L  91      20.157  27.860  36.387  1.00 26.04           C  
ATOM    687  CB  TYR L  91      19.190  26.922  37.093  1.00 25.74           C  
ATOM    688  CG  TYR L  91      19.443  27.063  38.560  1.00 29.24           C  
ATOM    689  CD1 TYR L  91      19.000  28.155  39.272  1.00 46.09           C  
ATOM    690  CD2 TYR L  91      20.137  26.079  39.226  1.00 31.79           C  
ATOM    691  CE1 TYR L  91      19.240  28.262  40.623  1.00 51.97           C  
ATOM    692  CE2 TYR L  91      20.381  26.177  40.573  1.00 41.50           C  
ATOM    693  CZ  TYR L  91      19.933  27.269  41.273  1.00 46.83           C  
ATOM    694  OH  TYR L  91      20.185  27.369  42.657  1.00 43.17           O  
ATOM    695  C   TYR L  91      19.623  29.247  36.451  1.00 27.32           C  
ATOM    696  O   TYR L  91      18.437  29.439  36.707  1.00 28.10           O  
ATOM    697  N   ALA L  92      20.476  30.257  36.188  1.00 27.05           N  
ATOM    698  CA  ALA L  92      19.974  31.596  36.247  1.00 26.48           C  
ATOM    699  CB  ALA L  92      21.063  32.654  36.008  1.00 26.09           C  
ATOM    700  C   ALA L  92      18.979  31.732  35.156  1.00 25.48           C  
ATOM    701  O   ALA L  92      17.853  32.179  35.364  1.00 26.47           O  
ATOM    702  N   ASP L  93      19.378  31.303  33.951  1.00 25.29           N  
ATOM    703  CA  ASP L  93      18.502  31.379  32.829  1.00 27.77           C  
ATOM    704  CB  ASP L  93      18.902  32.497  31.849  1.00 28.40           C  
ATOM    705  CG  ASP L  93      17.743  32.808  30.907  1.00 32.11           C  
ATOM    706  OD1 ASP L  93      16.755  32.027  30.874  1.00  0.00           O  
ATOM    707  OD2 ASP L  93      17.835  33.852  30.208  1.00 31.15           O1-
ATOM    708  C   ASP L  93      18.664  30.065  32.157  1.00 27.01           C  
ATOM    709  O   ASP L  93      18.234  29.022  32.648  1.00 26.30           O  
ATOM    710  N   TYR L  94      19.366  30.068  31.019  1.00 28.03           N  
ATOM    711  CA  TYR L  94      19.664  28.863  30.305  1.00 25.40           C  
ATOM    712  CB  TYR L  94      20.576  29.075  29.087  1.00 25.04           C  
ATOM    713  CG  TYR L  94      19.881  30.020  28.170  1.00 18.26           C  
ATOM    714  CD1 TYR L  94      20.031  31.376  28.341  1.00 15.97           C  
ATOM    715  CD2 TYR L  94      19.075  29.563  27.153  1.00 16.02           C  
ATOM    716  CE1 TYR L  94      19.397  32.263  27.507  1.00  0.00           C  
ATOM    717  CE2 TYR L  94      18.437  30.447  26.315  1.00  0.00           C  
ATOM    718  CZ  TYR L  94      18.598  31.800  26.493  1.00  0.00           C  
ATOM    719  OH  TYR L  94      17.946  32.710  25.636  1.00  0.00           O  
ATOM    720  C   TYR L  94      20.373  27.929  31.241  1.00 24.71           C  
ATOM    721  O   TYR L  94      20.646  28.244  32.398  1.00 25.61           O  
ATOM    722  N   TRP L  95      20.588  26.678  30.809  1.00 24.51           N  
ATOM    723  CA  TRP L  95      21.316  25.804  31.675  1.00 26.76           C  
ATOM    724  CB  TRP L  95      20.532  24.523  31.988  1.00 25.02           C  
ATOM    725  CG  TRP L  95      19.273  24.795  32.769  1.00 20.75           C  
ATOM    726  CD2 TRP L  95      18.045  25.250  32.179  1.00 22.21           C  
ATOM    727  CD1 TRP L  95      19.048  24.704  34.111  1.00 17.37           C  
ATOM    728  NE1 TRP L  95      17.753  25.069  34.394  1.00 18.46           N  
ATOM    729  CE2 TRP L  95      17.125  25.410  33.214  1.00 20.69           C  
ATOM    730  CE3 TRP L  95      17.711  25.514  30.881  1.00 20.36           C  
ATOM    731  CZ2 TRP L  95      15.852  25.841  32.968  1.00 19.78           C  
ATOM    732  CZ3 TRP L  95      16.425  25.945  30.635  1.00 21.64           C  
ATOM    733  CH2 TRP L  95      15.516  26.106  31.660  1.00 21.24           C  
ATOM    734  C   TRP L  95      22.590  25.397  30.991  1.00 28.60           C  
ATOM    735  O   TRP L  95      22.589  24.886  29.877  1.00 33.63           O  
ATOM    736  N   THR L  96      23.717  25.665  31.665  1.00 35.19           N  
ATOM    737  CA  THR L  96      25.080  25.266  31.378  1.00 34.22           C  
ATOM    738  CB  THR L  96      25.977  26.412  31.009  1.00 35.81           C  
ATOM    739  OG1 THR L  96      26.091  27.312  32.101  1.00 38.30           O  
ATOM    740  CG2 THR L  96      25.383  27.141  29.792  1.00 38.01           C  
ATOM    741  C   THR L  96      25.706  24.628  32.599  1.00 34.85           C  
ATOM    742  O   THR L  96      25.327  24.924  33.730  1.00 35.31           O  
ATOM    743  N   PHE L  97      26.712  23.742  32.378  1.00 34.55           N  
ATOM    744  CA  PHE L  97      27.419  23.031  33.421  1.00 33.92           C  
ATOM    745  CB  PHE L  97      27.356  21.492  33.300  1.00 32.81           C  
ATOM    746  CG  PHE L  97      26.024  20.936  33.683  1.00 33.69           C  
ATOM    747  CD1 PHE L  97      24.950  20.993  32.827  1.00 32.95           C  
ATOM    748  CD2 PHE L  97      25.862  20.318  34.902  1.00 34.55           C  
ATOM    749  CE1 PHE L  97      23.735  20.460  33.191  1.00 34.35           C  
ATOM    750  CE2 PHE L  97      24.650  19.784  35.270  1.00 33.94           C  
ATOM    751  CZ  PHE L  97      23.578  19.855  34.415  1.00 33.46           C  
ATOM    752  C   PHE L  97      28.881  23.349  33.314  1.00 35.54           C  
ATOM    753  O   PHE L  97      29.353  23.854  32.296  1.00 37.12           O  
ATOM    754  N   GLY L  98      29.639  23.067  34.399  1.00 35.45           N  
ATOM    755  CA  GLY L  98      31.059  23.268  34.398  1.00 34.25           C  
ATOM    756  C   GLY L  98      31.672  22.054  33.772  1.00 37.20           C  
ATOM    757  O   GLY L  98      30.989  21.066  33.515  1.00 37.50           O  
ATOM    758  N   GLN L  99      32.993  22.106  33.516  1.00 36.84           N  
ATOM    759  CA  GLN L  99      33.729  21.032  32.907  1.00 37.88           C  
ATOM    760  CB  GLN L  99      35.131  21.447  32.412  1.00 38.15           C  
ATOM    761  CG  GLN L  99      36.042  22.067  33.469  1.00 53.72           C  
ATOM    762  CD  GLN L  99      35.796  23.571  33.469  1.00 60.44           C  
ATOM    763  OE1 GLN L  99      34.718  24.043  33.107  1.00 62.85           O  
ATOM    764  NE2 GLN L  99      36.832  24.349  33.876  1.00 61.27           N  
ATOM    765  C   GLN L  99      33.815  19.839  33.816  1.00 36.11           C  
ATOM    766  O   GLN L  99      33.911  18.707  33.344  1.00 38.79           O  
ATOM    767  N   GLY L 100      33.821  20.048  35.148  1.00 35.88           N  
ATOM    768  CA  GLY L 100      33.872  18.934  36.056  1.00 34.90           C  
ATOM    769  C   GLY L 100      35.206  18.892  36.733  1.00 39.06           C  
ATOM    770  O   GLY L 100      36.239  19.205  36.143  1.00 39.16           O  
ATOM    771  N   THR L 101      35.199  18.498  38.025  1.00 36.26           N  
ATOM    772  CA  THR L 101      36.412  18.384  38.781  1.00 34.78           C  
ATOM    773  CB  THR L 101      36.454  19.301  39.974  1.00 35.76           C  
ATOM    774  OG1 THR L 101      36.310  20.652  39.561  1.00 36.80           O  
ATOM    775  CG2 THR L 101      37.794  19.114  40.706  1.00 35.26           C  
ATOM    776  C   THR L 101      36.459  16.983  39.294  1.00 35.86           C  
ATOM    777  O   THR L 101      35.559  16.544  40.008  1.00 35.75           O  
ATOM    778  N   LYS L 102      37.527  16.235  38.953  1.00 36.92           N  
ATOM    779  CA  LYS L 102      37.557  14.884  39.417  1.00 37.80           C  
ATOM    780  CB  LYS L 102      37.982  13.861  38.348  1.00 39.07           C  
ATOM    781  CG  LYS L 102      37.627  12.425  38.743  1.00 50.83           C  
ATOM    782  CD  LYS L 102      37.434  11.488  37.550  1.00 59.22           C  
ATOM    783  CE  LYS L 102      38.726  11.055  36.865  1.00 39.03           C  
ATOM    784  NZ  LYS L 102      38.404  10.173  35.722  1.00 39.26           N1+
ATOM    785  C   LYS L 102      38.451  14.805  40.611  1.00 41.09           C  
ATOM    786  O   LYS L 102      39.568  15.321  40.612  1.00 43.67           O  
ATOM    787  N   VAL L 103      37.938  14.161  41.678  1.00 39.12           N  
ATOM    788  CA  VAL L 103      38.649  14.034  42.916  1.00 38.79           C  
ATOM    789  CB  VAL L 103      37.742  14.177  44.106  1.00 38.69           C  
ATOM    790  CG1 VAL L 103      38.534  13.867  45.387  1.00 15.30           C  
ATOM    791  CG2 VAL L 103      37.113  15.582  44.071  1.00 13.84           C  
ATOM    792  C   VAL L 103      39.212  12.648  42.960  1.00 42.33           C  
ATOM    793  O   VAL L 103      38.467  11.673  43.015  1.00 42.44           O  
ATOM    794  N   GLU L 104      40.555  12.534  42.970  1.00 44.73           N  
ATOM    795  CA  GLU L 104      41.186  11.246  42.951  1.00 46.49           C  
ATOM    796  CB  GLU L 104      42.232  11.081  41.832  1.00 51.01           C  
ATOM    797  CG  GLU L 104      43.377  12.095  41.881  1.00 61.29           C  
ATOM    798  CD  GLU L 104      44.441  11.642  40.889  1.00 71.57           C  
ATOM    799  OE1 GLU L 104      45.202  10.699  41.234  1.00 71.23           O  
ATOM    800  OE2 GLU L 104      44.509  12.228  39.775  1.00 76.09           O1-
ATOM    801  C   GLU L 104      41.890  11.028  44.251  1.00 48.15           C  
ATOM    802  O   GLU L 104      42.197  11.971  44.979  1.00 49.63           O  
ATOM    803  N   ILE L 105      42.162   9.746  44.568  1.00 48.01           N  
ATOM    804  CA  ILE L 105      42.769   9.393  45.817  1.00 50.65           C  
ATOM    805  CB  ILE L 105      42.336   8.041  46.300  1.00 51.11           C  
ATOM    806  CG1 ILE L 105      40.817   8.018  46.525  1.00 52.08           C  
ATOM    807  CG2 ILE L 105      43.148   7.699  47.557  1.00 53.77           C  
ATOM    808  CD1 ILE L 105      40.247   6.613  46.688  1.00 54.80           C  
ATOM    809  C   ILE L 105      44.253   9.366  45.660  1.00 52.57           C  
ATOM    810  O   ILE L 105      44.791   8.738  44.748  1.00 55.42           O  
ATOM    811  N   LYS L 106      44.958  10.080  46.556  1.00 56.69           N  
ATOM    812  CA  LYS L 106      46.386  10.037  46.502  1.00 56.71           C  
ATOM    813  CB  LYS L 106      47.087  11.286  47.054  1.00 58.76           C  
ATOM    814  CG  LYS L 106      48.610  11.152  46.962  1.00 67.91           C  
ATOM    815  CD  LYS L 106      49.389  12.450  47.163  1.00 73.39           C  
ATOM    816  CE  LYS L 106      50.904  12.251  47.066  1.00 79.14           C  
ATOM    817  NZ  LYS L 106      51.595  13.558  47.110  1.00 81.87           N1+
ATOM    818  C   LYS L 106      46.832   8.875  47.377  1.00 58.85           C  
ATOM    819  O   LYS L 106      46.627   8.956  48.618  1.00 59.09           O  
ATOM    820  OXT LYS L 106      47.391   7.892  46.819  1.00  0.00           O1-
TER     821      LYS L 106 
ATOM    822  N   GLU H 107       9.671   5.070  45.616  1.00 57.32           N1+
ATOM    823  CA  GLU H 107       9.924   6.525  45.635  1.00 56.90           C  
ATOM    824  CB  GLU H 107      11.323   6.812  46.215  1.00 60.76           C  
ATOM    825  CG  GLU H 107      11.539   8.252  46.690  1.00 77.36           C  
ATOM    826  CD  GLU H 107      10.952   8.390  48.090  1.00 84.22           C  
ATOM    827  OE1 GLU H 107       9.994   7.635  48.409  1.00 70.69           O  
ATOM    828  OE2 GLU H 107      11.455   9.252  48.860  1.00 82.60           O1-
ATOM    829  C   GLU H 107       9.847   7.032  44.230  1.00 53.74           C  
ATOM    830  O   GLU H 107       9.140   6.467  43.398  1.00 53.29           O  
ATOM    831  N   VAL H 108      10.568   8.129  43.932  1.00 49.12           N  
ATOM    832  CA  VAL H 108      10.523   8.688  42.614  1.00 45.12           C  
ATOM    833  CB  VAL H 108      10.935  10.129  42.592  1.00 41.84           C  
ATOM    834  CG1 VAL H 108      10.941  10.618  41.136  1.00 41.05           C  
ATOM    835  CG2 VAL H 108       9.995  10.913  43.526  1.00 41.05           C  
ATOM    836  C   VAL H 108      11.463   7.923  41.741  1.00 46.65           C  
ATOM    837  O   VAL H 108      12.586   7.623  42.141  1.00 48.39           O  
ATOM    838  N   GLN H 109      11.014   7.571  40.516  1.00 43.95           N  
ATOM    839  CA  GLN H 109      11.873   6.871  39.605  1.00 41.31           C  
ATOM    840  CB  GLN H 109      11.649   5.345  39.545  1.00 45.34           C  
ATOM    841  CG  GLN H 109      12.149   4.593  40.779  1.00 55.37           C  
ATOM    842  CD  GLN H 109      11.884   3.105  40.585  1.00 62.63           C  
ATOM    843  OE1 GLN H 109      12.531   2.264  41.205  1.00 63.60           O  
ATOM    844  NE2 GLN H 109      10.910   2.766  39.699  1.00 62.95           N  
ATOM    845  C   GLN H 109      11.640   7.392  38.223  1.00 39.36           C  
ATOM    846  O   GLN H 109      10.532   7.789  37.863  1.00 42.13           O  
ATOM    847  N   LEU H 110      12.721   7.422  37.421  1.00 38.17           N  
ATOM    848  CA  LEU H 110      12.671   7.850  36.053  1.00 36.45           C  
ATOM    849  CB  LEU H 110      13.489   9.133  35.824  1.00 35.35           C  
ATOM    850  CG  LEU H 110      12.974  10.356  36.606  1.00 36.01           C  
ATOM    851  CD1 LEU H 110      13.850  11.592  36.347  1.00 34.64           C  
ATOM    852  CD2 LEU H 110      11.494  10.624  36.301  1.00 36.04           C  
ATOM    853  C   LEU H 110      13.341   6.764  35.266  1.00 37.80           C  
ATOM    854  O   LEU H 110      14.490   6.420  35.541  1.00 39.20           O  
ATOM    855  N   VAL H 111      12.644   6.180  34.268  1.00 39.06           N  
ATOM    856  CA  VAL H 111      13.264   5.126  33.517  1.00 37.08           C  
ATOM    857  CB  VAL H 111      12.540   3.820  33.639  1.00 38.96           C  
ATOM    858  CG1 VAL H 111      13.249   2.786  32.750  1.00 40.76           C  
ATOM    859  CG2 VAL H 111      12.481   3.429  35.126  1.00 40.61           C  
ATOM    860  C   VAL H 111      13.260   5.509  32.070  1.00 38.43           C  
ATOM    861  O   VAL H 111      12.205   5.676  31.458  1.00 41.27           O  
ATOM    862  N   GLU H 112      14.465   5.651  31.483  1.00 37.86           N  
ATOM    863  CA  GLU H 112      14.591   6.024  30.104  1.00 38.19           C  
ATOM    864  CB  GLU H 112      15.899   6.762  29.771  1.00 39.24           C  
ATOM    865  CG  GLU H 112      16.105   8.085  30.512  1.00 39.47           C  
ATOM    866  CD  GLU H 112      16.823   7.783  31.820  1.00 42.57           C  
ATOM    867  OE1 GLU H 112      16.937   6.577  32.161  1.00 41.93           O  
ATOM    868  OE2 GLU H 112      17.269   8.749  32.495  1.00 38.73           O1-
ATOM    869  C   GLU H 112      14.616   4.780  29.271  1.00 39.56           C  
ATOM    870  O   GLU H 112      14.957   3.701  29.755  1.00 42.42           O  
ATOM    871  N   SER H 113      14.236   4.907  27.984  1.00 40.73           N  
ATOM    872  CA  SER H 113      14.306   3.792  27.083  1.00 39.70           C  
ATOM    873  CB  SER H 113      13.150   2.790  27.242  1.00 41.98           C  
ATOM    874  OG  SER H 113      11.909   3.424  26.966  1.00 50.42           O  
ATOM    875  C   SER H 113      14.267   4.334  25.686  1.00 40.49           C  
ATOM    876  O   SER H 113      13.980   5.513  25.479  1.00 39.87           O  
ATOM    877  N   GLY H 114      14.552   3.475  24.683  1.00 40.06           N  
ATOM    878  CA  GLY H 114      14.497   3.914  23.316  1.00 42.29           C  
ATOM    879  C   GLY H 114      15.869   4.103  22.729  1.00 44.17           C  
ATOM    880  O   GLY H 114      15.989   4.450  21.556  1.00 48.91           O  
ATOM    881  N   GLY H 115      16.949   3.884  23.503  1.00 43.67           N  
ATOM    882  CA  GLY H 115      18.262   4.082  22.946  1.00 42.22           C  
ATOM    883  C   GLY H 115      18.612   2.921  22.069  1.00 44.74           C  
ATOM    884  O   GLY H 115      17.997   1.859  22.139  1.00 46.53           O  
ATOM    885  N   GLY H 116      19.644   3.104  21.216  1.00 43.09           N  
ATOM    886  CA  GLY H 116      20.052   2.047  20.335  1.00 46.06           C  
ATOM    887  C   GLY H 116      21.011   2.612  19.329  1.00 47.41           C  
ATOM    888  O   GLY H 116      21.456   3.753  19.443  1.00 47.11           O  
ATOM    889  N   LEU H 117      21.351   1.799  18.309  1.00 46.09           N  
ATOM    890  CA  LEU H 117      22.268   2.187  17.274  1.00 44.32           C  
ATOM    891  CB  LEU H 117      23.131   1.014  16.774  1.00 43.74           C  
ATOM    892  CG  LEU H 117      24.067   1.355  15.596  1.00 58.02           C  
ATOM    893  CD1 LEU H 117      25.219   2.273  16.017  1.00 56.56           C  
ATOM    894  CD2 LEU H 117      24.553   0.085  14.886  1.00 60.85           C  
ATOM    895  C   LEU H 117      21.471   2.641  16.094  1.00 46.38           C  
ATOM    896  O   LEU H 117      20.525   1.971  15.684  1.00 50.37           O  
ATOM    897  N   VAL H 118      21.828   3.808  15.516  1.00 44.52           N  
ATOM    898  CA  VAL H 118      21.116   4.252  14.355  1.00 45.34           C  
ATOM    899  CB  VAL H 118      20.042   5.256  14.653  1.00 45.56           C  
ATOM    900  CG1 VAL H 118      20.705   6.586  15.039  1.00 44.62           C  
ATOM    901  CG2 VAL H 118      19.086   5.336  13.449  1.00 46.15           C  
ATOM    902  C   VAL H 118      22.102   4.876  13.412  1.00 48.79           C  
ATOM    903  O   VAL H 118      23.193   5.285  13.808  1.00 49.99           O  
ATOM    904  N   GLN H 119      21.726   4.935  12.118  1.00 48.52           N  
ATOM    905  CA  GLN H 119      22.548   5.460  11.061  1.00 49.40           C  
ATOM    906  CB  GLN H 119      22.037   5.056   9.665  1.00 51.92           C  
ATOM    907  CG  GLN H 119      21.869   3.547   9.452  1.00 57.07           C  
ATOM    908  CD  GLN H 119      23.182   2.957   8.960  0.80 60.28           C  
ATOM    909  OE1 GLN H 119      23.824   2.172   9.656  0.80 60.10           O  
ATOM    910  NE2 GLN H 119      23.589   3.336   7.720  0.80 62.71           N  
ATOM    911  C   GLN H 119      22.454   6.953  11.116  1.00 49.14           C  
ATOM    912  O   GLN H 119      21.485   7.502  11.635  1.00 50.46           O  
ATOM    913  N   PRO H 120      23.436   7.641  10.599  1.00 50.88           N  
ATOM    914  CA  PRO H 120      23.348   9.070  10.621  1.00 49.79           C  
ATOM    915  CD  PRO H 120      24.813   7.185  10.699  1.00 53.37           C  
ATOM    916  CB  PRO H 120      24.741   9.584  10.266  1.00 48.45           C  
ATOM    917  CG  PRO H 120      25.666   8.466  10.783  1.00 50.39           C  
ATOM    918  C   PRO H 120      22.248   9.520   9.719  1.00 51.79           C  
ATOM    919  O   PRO H 120      22.057   8.924   8.661  1.00 55.19           O  
ATOM    920  N   GLY H 121      21.504  10.564  10.129  1.00 52.03           N  
ATOM    921  CA  GLY H 121      20.436  11.065   9.319  1.00 50.45           C  
ATOM    922  C   GLY H 121      19.161  10.380   9.716  1.00 50.90           C  
ATOM    923  O   GLY H 121      18.080  10.786   9.294  1.00 51.73           O  
ATOM    924  N   GLY H 122      19.250   9.335  10.559  1.00 48.98           N  
ATOM    925  CA  GLY H 122      18.066   8.618  10.941  1.00 49.81           C  
ATOM    926  C   GLY H 122      17.419   9.344  12.077  1.00 50.02           C  
ATOM    927  O   GLY H 122      17.835  10.441  12.449  1.00 49.98           O  
ATOM    928  N   SER H 123      16.355   8.747  12.649  1.00 49.93           N  
ATOM    929  CA  SER H 123      15.674   9.379  13.743  1.00 48.38           C  
ATOM    930  CB  SER H 123      14.350  10.039  13.321  1.00 51.14           C  
ATOM    931  OG  SER H 123      13.498   9.083  12.710  1.00 60.02           O  
ATOM    932  C   SER H 123      15.378   8.352  14.797  1.00 48.86           C  
ATOM    933  O   SER H 123      15.300   7.157  14.513  1.00 49.53           O  
ATOM    934  N   LEU H 124      15.256   8.805  16.065  1.00 46.15           N  
ATOM    935  CA  LEU H 124      14.935   7.934  17.167  1.00 43.86           C  
ATOM    936  CB  LEU H 124      16.150   7.424  17.964  1.00 43.11           C  
ATOM    937  CG  LEU H 124      17.003   6.385  17.218  1.00 45.10           C  
ATOM    938  CD1 LEU H 124      18.106   5.815  18.123  1.00 47.79           C  
ATOM    939  CD2 LEU H 124      16.120   5.289  16.604  1.00 44.50           C  
ATOM    940  C   LEU H 124      14.094   8.695  18.140  1.00 43.62           C  
ATOM    941  O   LEU H 124      14.183   9.919  18.229  1.00 44.32           O  
ATOM    942  N   ARG H 125      13.227   7.984  18.888  1.00 41.42           N  
ATOM    943  CA  ARG H 125      12.454   8.671  19.878  1.00 42.19           C  
ATOM    944  CB  ARG H 125      10.933   8.588  19.684  1.00 45.14           C  
ATOM    945  CG  ARG H 125      10.187   9.422  20.726  1.00 49.04           C  
ATOM    946  CD  ARG H 125       8.678   9.463  20.524  1.00 51.81           C  
ATOM    947  NE  ARG H 125       8.190   8.060  20.573  1.00 54.94           N  
ATOM    948  CZ  ARG H 125       6.849   7.819  20.523  1.00 57.36           C  
ATOM    949  NH1 ARG H 125       5.973   8.864  20.490  1.00 51.48           N1+
ATOM    950  NH2 ARG H 125       6.390   6.535  20.505  1.00 54.60           N  
ATOM    951  C   ARG H 125      12.780   8.057  21.202  1.00 43.15           C  
ATOM    952  O   ARG H 125      12.742   6.838  21.368  1.00 42.02           O  
ATOM    953  N   LEU H 126      13.118   8.916  22.182  1.00 40.54           N  
ATOM    954  CA  LEU H 126      13.484   8.481  23.498  1.00 40.10           C  
ATOM    955  CB  LEU H 126      14.613   9.332  24.111  1.00 39.89           C  
ATOM    956  CG  LEU H 126      15.959   9.225  23.367  1.00 39.57           C  
ATOM    957  CD1 LEU H 126      17.012  10.158  23.975  1.00 39.52           C  
ATOM    958  CD2 LEU H 126      16.460   7.776  23.324  1.00 42.40           C  
ATOM    959  C   LEU H 126      12.287   8.639  24.378  1.00 40.48           C  
ATOM    960  O   LEU H 126      11.455   9.518  24.157  1.00 42.49           O  
ATOM    961  N   SER H 127      12.166   7.763  25.398  1.00 39.66           N  
ATOM    962  CA  SER H 127      11.055   7.841  26.303  1.00 39.21           C  
ATOM    963  CB  SER H 127      10.069   6.668  26.153  1.00 39.77           C  
ATOM    964  OG  SER H 127       9.497   6.673  24.853  1.00 49.35           O  
ATOM    965  C   SER H 127      11.589   7.785  27.705  1.00 40.37           C  
ATOM    966  O   SER H 127      12.598   7.137  27.977  1.00 42.02           O  
ATOM    967  N   CYS H 128      10.924   8.502  28.634  1.00 37.36           N  
ATOM    968  CA  CYS H 128      11.310   8.503  30.018  1.00 37.42           C  
ATOM    969  CB  CYS H 128      11.995   9.829  30.445  1.00 38.41           C  
ATOM    970  SG  CYS H 128      12.315   9.978  32.233  1.00 35.71           S  
ATOM    971  C   CYS H 128      10.050   8.332  30.807  1.00 38.71           C  
ATOM    972  O   CYS H 128       9.175   9.196  30.783  1.00 39.84           O  
ATOM    973  N   ALA H 129       9.927   7.201  31.533  1.00 37.50           N  
ATOM    974  CA  ALA H 129       8.738   6.942  32.292  1.00 37.12           C  
ATOM    975  CB  ALA H 129       8.419   5.443  32.433  1.00 37.66           C  
ATOM    976  C   ALA H 129       8.960   7.480  33.665  1.00 39.59           C  
ATOM    977  O   ALA H 129       9.983   7.216  34.291  1.00 39.76           O  
ATOM    978  N   ALA H 130       7.986   8.255  34.173  1.00 38.97           N  
ATOM    979  CA  ALA H 130       8.131   8.837  35.472  1.00 37.61           C  
ATOM    980  CB  ALA H 130       7.875  10.354  35.488  1.00 34.92           C  
ATOM    981  C   ALA H 130       7.125   8.204  36.372  1.00 39.76           C  
ATOM    982  O   ALA H 130       6.013   7.882  35.954  1.00 42.26           O  
ATOM    983  N   SER H 131       7.514   7.984  37.643  1.00 38.69           N  
ATOM    984  CA  SER H 131       6.603   7.382  38.567  1.00 38.88           C  
ATOM    985  CB  SER H 131       6.668   5.845  38.550  1.00 38.80           C  
ATOM    986  OG  SER H 131       7.965   5.410  38.932  1.00 45.06           O  
ATOM    987  C   SER H 131       6.980   7.819  39.946  1.00 42.34           C  
ATOM    988  O   SER H 131       8.121   8.201  40.197  1.00 43.67           O  
ATOM    989  N   GLY H 132       6.008   7.786  40.877  1.00 61.65           N  
ATOM    990  CA  GLY H 132       6.303   8.074  42.251  1.00 62.06           C  
ATOM    991  C   GLY H 132       6.041   9.508  42.592  1.00 63.29           C  
ATOM    992  O   GLY H 132       6.105   9.877  43.765  1.00 64.34           O  
ATOM    993  N   PHE H 133       5.744  10.367  41.597  1.00 61.13           N  
ATOM    994  CA  PHE H 133       5.500  11.740  41.943  1.00 60.09           C  
ATOM    995  CB  PHE H 133       6.762  12.628  41.906  1.00 59.20           C  
ATOM    996  CG  PHE H 133       7.329  12.664  40.525  1.00 57.78           C  
ATOM    997  CD1 PHE H 133       8.145  11.653  40.074  1.00 56.49           C  
ATOM    998  CD2 PHE H 133       7.067  13.718  39.682  1.00 59.12           C  
ATOM    999  CE1 PHE H 133       8.672  11.687  38.803  1.00 56.24           C  
ATOM   1000  CE2 PHE H 133       7.593  13.753  38.412  1.00 58.37           C  
ATOM   1001  CZ  PHE H 133       8.399  12.737  37.965  1.00 55.80           C  
ATOM   1002  C   PHE H 133       4.485  12.306  41.001  1.00 60.39           C  
ATOM   1003  O   PHE H 133       4.056  11.647  40.055  1.00 59.86           O  
ATOM   1004  N   THR H 134       4.059  13.561  41.263  1.00 57.10           N  
ATOM   1005  CA  THR H 134       3.076  14.185  40.429  1.00 57.22           C  
ATOM   1006  CB  THR H 134       2.347  15.292  41.136  1.00 62.15           C  
ATOM   1007  OG1 THR H 134       1.734  14.791  42.316  1.00 63.25           O  
ATOM   1008  CG2 THR H 134       1.272  15.859  40.197  1.00 62.53           C  
ATOM   1009  C   THR H 134       3.803  14.761  39.253  1.00 56.79           C  
ATOM   1010  O   THR H 134       4.453  15.801  39.345  1.00 55.21           O  
ATOM   1011  N   PHE H 135       3.668  14.084  38.099  1.00 55.91           N  
ATOM   1012  CA  PHE H 135       4.357  14.390  36.877  1.00 55.10           C  
ATOM   1013  CB  PHE H 135       4.091  13.320  35.803  1.00 55.40           C  
ATOM   1014  CG  PHE H 135       4.820  13.674  34.553  1.00 55.47           C  
ATOM   1015  CD1 PHE H 135       6.191  13.653  34.500  1.00 56.04           C  
ATOM   1016  CD2 PHE H 135       4.124  13.991  33.409  1.00 55.35           C  
ATOM   1017  CE1 PHE H 135       6.857  13.972  33.340  1.00 56.68           C  
ATOM   1018  CE2 PHE H 135       4.783  14.309  32.246  1.00 55.96           C  
ATOM   1019  CZ  PHE H 135       6.154  14.300  32.208  1.00 55.89           C  
ATOM   1020  C   PHE H 135       3.949  15.729  36.340  1.00 57.14           C  
ATOM   1021  O   PHE H 135       4.770  16.448  35.775  1.00 56.90           O  
ATOM   1022  N   SER H 136       2.658  16.091  36.466  1.00 56.25           N  
ATOM   1023  CA  SER H 136       2.182  17.323  35.903  1.00 55.87           C  
ATOM   1024  CB  SER H 136       0.644  17.431  35.887  1.00 56.90           C  
ATOM   1025  OG  SER H 136       0.130  17.470  37.209  1.00 60.28           O  
ATOM   1026  C   SER H 136       2.748  18.505  36.639  1.00 56.85           C  
ATOM   1027  O   SER H 136       2.894  19.581  36.063  1.00 56.47           O  
ATOM   1028  N   SER H 137       3.086  18.333  37.931  1.00 53.89           N  
ATOM   1029  CA  SER H 137       3.550  19.408  38.766  1.00 51.47           C  
ATOM   1030  CB  SER H 137       3.547  19.049  40.263  1.00 52.26           C  
ATOM   1031  OG  SER H 137       2.215  18.855  40.712  1.00 55.31           O  
ATOM   1032  C   SER H 137       4.939  19.878  38.428  1.00 52.03           C  
ATOM   1033  O   SER H 137       5.266  21.024  38.731  1.00 53.02           O  
ATOM   1034  N   HIS H 138       5.804  19.043  37.809  1.00 48.20           N  
ATOM   1035  CA  HIS H 138       7.161  19.498  37.625  1.00 46.63           C  
ATOM   1036  ND1 HIS H 138       8.585  19.614  40.599  1.00  0.00           N  
ATOM   1037  CG  HIS H 138       8.105  18.600  39.798  1.00 50.19           C  
ATOM   1038  CB  HIS H 138       8.205  18.593  38.300  1.00 47.84           C  
ATOM   1039  NE2 HIS H 138       7.691  18.102  41.960  1.00  0.00           N  
ATOM   1040  CD2 HIS H 138       7.562  17.685  40.648  1.00 51.57           C  
ATOM   1041  CE1 HIS H 138       8.311  19.265  41.881  1.00 53.48           C  
ATOM   1042  C   HIS H 138       7.529  19.593  36.170  1.00 47.78           C  
ATOM   1043  O   HIS H 138       6.940  18.957  35.300  1.00 45.33           O  
ATOM   1044  N   ASP H 139       8.511  20.467  35.873  1.00 30.78           N  
ATOM   1045  CA  ASP H 139       9.065  20.691  34.566  1.00 30.88           C  
ATOM   1046  CB  ASP H 139       9.676  22.094  34.387  1.00 32.03           C  
ATOM   1047  CG  ASP H 139       8.534  23.110  34.351  1.00 44.15           C  
ATOM   1048  OD1 ASP H 139       7.353  22.674  34.327  1.00 45.59           O  
ATOM   1049  OD2 ASP H 139       8.827  24.336  34.352  1.00 44.16           O1-
ATOM   1050  C   ASP H 139      10.133  19.659  34.380  1.00 32.70           C  
ATOM   1051  O   ASP H 139      10.746  19.207  35.346  1.00 32.44           O  
ATOM   1052  N   MET H 140      10.401  19.270  33.119  1.00 33.00           N  
ATOM   1053  CA  MET H 140      11.322  18.195  32.894  1.00 30.91           C  
ATOM   1054  CB  MET H 140      10.672  16.993  32.198  1.00 32.36           C  
ATOM   1055  CG  MET H 140       9.529  16.375  33.002  1.00 31.84           C  
ATOM   1056  SD  MET H 140      10.025  15.684  34.607  1.00 39.20           S  
ATOM   1057  CE  MET H 140      10.822  14.209  33.913  1.00 32.96           C  
ATOM   1058  C   MET H 140      12.439  18.656  32.013  1.00 33.08           C  
ATOM   1059  O   MET H 140      12.313  19.630  31.269  1.00 31.45           O  
ATOM   1060  N   HIS H 141      13.588  17.949  32.104  1.00 30.75           N  
ATOM   1061  CA  HIS H 141      14.720  18.286  31.283  1.00 30.47           C  
ATOM   1062  ND1 HIS H 141      15.449  21.549  31.699  1.00 42.96           N  
ATOM   1063  CG  HIS H 141      15.386  20.422  32.487  1.00 40.03           C  
ATOM   1064  CB  HIS H 141      15.812  19.057  32.037  1.00 31.09           C  
ATOM   1065  NE2 HIS H 141      14.656  22.197  33.669  1.00 43.15           N  
ATOM   1066  CD2 HIS H 141      14.897  20.835  33.687  1.00 42.41           C  
ATOM   1067  CE1 HIS H 141      15.001  22.582  32.456  1.00 42.03           C  
ATOM   1068  C   HIS H 141      15.370  17.027  30.777  1.00 32.23           C  
ATOM   1069  O   HIS H 141      15.186  15.943  31.326  1.00 30.02           O  
ATOM   1070  N   TRP H 142      16.135  17.154  29.671  1.00 30.96           N  
ATOM   1071  CA  TRP H 142      16.921  16.080  29.120  1.00 31.89           C  
ATOM   1072  CB  TRP H 142      16.543  15.665  27.682  1.00 31.77           C  
ATOM   1073  CG  TRP H 142      15.218  14.945  27.530  1.00 32.92           C  
ATOM   1074  CD2 TRP H 142      15.034  13.525  27.689  1.00 33.55           C  
ATOM   1075  CD1 TRP H 142      13.995  15.458  27.211  1.00 34.26           C  
ATOM   1076  NE1 TRP H 142      13.060  14.450  27.162  1.00 35.21           N  
ATOM   1077  CE2 TRP H 142      13.687  13.255  27.454  1.00 33.78           C  
ATOM   1078  CE3 TRP H 142      15.914  12.528  28.005  1.00 34.00           C  
ATOM   1079  CZ2 TRP H 142      13.197  11.981  27.534  1.00 33.75           C  
ATOM   1080  CZ3 TRP H 142      15.416  11.245  28.080  1.00 34.32           C  
ATOM   1081  CH2 TRP H 142      14.084  10.976  27.850  1.00 34.80           C  
ATOM   1082  C   TRP H 142      18.335  16.578  29.083  1.00 33.29           C  
ATOM   1083  O   TRP H 142      18.593  17.695  28.635  1.00 30.71           O  
ATOM   1084  N   VAL H 143      19.287  15.759  29.578  1.00 32.69           N  
ATOM   1085  CA  VAL H 143      20.680  16.115  29.600  1.00 34.03           C  
ATOM   1086  CB  VAL H 143      21.196  16.313  30.996  1.00 35.82           C  
ATOM   1087  CG1 VAL H 143      22.696  16.636  30.934  1.00 39.10           C  
ATOM   1088  CG2 VAL H 143      20.349  17.399  31.680  1.00 39.58           C  
ATOM   1089  C   VAL H 143      21.437  14.961  29.019  1.00 35.17           C  
ATOM   1090  O   VAL H 143      21.084  13.809  29.264  1.00 35.13           O  
ATOM   1091  N   ARG H 144      22.500  15.225  28.223  1.00 36.02           N  
ATOM   1092  CA  ARG H 144      23.227  14.101  27.700  1.00 37.03           C  
ATOM   1093  CB  ARG H 144      23.115  13.867  26.181  1.00 35.15           C  
ATOM   1094  CG  ARG H 144      23.663  14.948  25.247  1.00 37.15           C  
ATOM   1095  CD  ARG H 144      23.765  14.388  23.824  1.00 39.78           C  
ATOM   1096  NE  ARG H 144      24.296  15.412  22.883  1.00 41.92           N  
ATOM   1097  CZ  ARG H 144      23.442  16.011  22.003  1.00 47.02           C  
ATOM   1098  NH1 ARG H 144      22.097  15.837  22.141  1.00 43.82           N1+
ATOM   1099  NH2 ARG H 144      23.933  16.742  20.961  1.00 44.83           N  
ATOM   1100  C   ARG H 144      24.674  14.218  28.062  1.00 38.70           C  
ATOM   1101  O   ARG H 144      25.157  15.292  28.420  1.00 38.71           O  
ATOM   1102  N   GLN H 145      25.387  13.073  28.024  1.00 37.96           N  
ATOM   1103  CA  GLN H 145      26.777  13.027  28.376  1.00 37.72           C  
ATOM   1104  CB  GLN H 145      26.982  12.346  29.742  1.00 36.27           C  
ATOM   1105  CG  GLN H 145      28.429  12.252  30.223  1.00 39.86           C  
ATOM   1106  CD  GLN H 145      28.392  11.548  31.575  1.00 42.88           C  
ATOM   1107  OE1 GLN H 145      27.490  10.760  31.853  1.00 47.79           O  
ATOM   1108  NE2 GLN H 145      29.393  11.840  32.448  1.00 42.44           N  
ATOM   1109  C   GLN H 145      27.489  12.191  27.354  1.00 39.04           C  
ATOM   1110  O   GLN H 145      27.243  10.990  27.239  1.00 38.20           O  
ATOM   1111  N   ALA H 146      28.413  12.812  26.592  1.00 41.95           N  
ATOM   1112  CA  ALA H 146      29.160  12.103  25.592  1.00 45.91           C  
ATOM   1113  CB  ALA H 146      29.899  13.024  24.610  1.00 46.88           C  
ATOM   1114  C   ALA H 146      30.184  11.294  26.310  1.00 50.37           C  
ATOM   1115  O   ALA H 146      30.574  11.627  27.427  1.00 51.20           O  
ATOM   1116  N   THR H 147      30.658  10.206  25.677  1.00 52.75           N  
ATOM   1117  CA  THR H 147      31.590   9.359  26.355  1.00 54.65           C  
ATOM   1118  CB  THR H 147      32.019   8.171  25.545  1.00 56.92           C  
ATOM   1119  OG1 THR H 147      32.710   8.594  24.378  0.00157.34           O  
ATOM   1120  CG2 THR H 147      30.769   7.364  25.157  0.00152.01           C  
ATOM   1121  C   THR H 147      32.822  10.140  26.690  1.00 56.79           C  
ATOM   1122  O   THR H 147      33.496  10.676  25.811  1.00 57.85           O  
ATOM   1123  N   GLY H 148      33.139  10.221  28.001  1.00 56.22           N  
ATOM   1124  CA  GLY H 148      34.344  10.849  28.468  1.00 56.53           C  
ATOM   1125  C   GLY H 148      34.211  12.342  28.473  1.00 55.46           C  
ATOM   1126  O   GLY H 148      35.215  13.050  28.544  1.00 55.71           O  
ATOM   1127  N   LYS H 149      32.975  12.871  28.414  1.00 52.80           N  
ATOM   1128  CA  LYS H 149      32.813  14.298  28.385  1.00 50.56           C  
ATOM   1129  CB  LYS H 149      32.059  14.809  27.143  1.00 51.87           C  
ATOM   1130  CG  LYS H 149      32.744  14.546  25.802  1.00 55.67           C  
ATOM   1131  CD  LYS H 149      34.105  15.218  25.642  1.00 65.61           C  
ATOM   1132  CE  LYS H 149      34.750  14.925  24.286  1.00 71.68           C  
ATOM   1133  NZ  LYS H 149      36.152  15.407  24.268  1.00 76.18           N1+
ATOM   1134  C   LYS H 149      31.964  14.702  29.550  1.00 48.75           C  
ATOM   1135  O   LYS H 149      31.577  13.883  30.381  1.00 49.24           O  
ATOM   1136  N   GLY H 150      31.660  16.014  29.631  1.00 46.37           N  
ATOM   1137  CA  GLY H 150      30.858  16.537  30.697  1.00 44.92           C  
ATOM   1138  C   GLY H 150      29.416  16.419  30.320  1.00 45.23           C  
ATOM   1139  O   GLY H 150      29.061  15.801  29.318  1.00 45.75           O  
ATOM   1140  N   LEU H 151      28.544  17.023  31.148  1.00 42.62           N  
ATOM   1141  CA  LEU H 151      27.129  16.967  30.937  1.00 39.49           C  
ATOM   1142  CB  LEU H 151      26.351  17.063  32.258  1.00 37.15           C  
ATOM   1143  CG  LEU H 151      26.673  15.905  33.217  1.00 38.45           C  
ATOM   1144  CD1 LEU H 151      25.887  16.023  34.526  1.00 39.48           C  
ATOM   1145  CD2 LEU H 151      26.452  14.549  32.534  1.00 38.46           C  
ATOM   1146  C   LEU H 151      26.738  18.124  30.070  1.00 40.04           C  
ATOM   1147  O   LEU H 151      27.254  19.233  30.213  1.00 40.06           O  
ATOM   1148  N   GLU H 152      25.816  17.873  29.120  1.00 37.75           N  
ATOM   1149  CA  GLU H 152      25.342  18.893  28.230  1.00 36.74           C  
ATOM   1150  CB  GLU H 152      25.655  18.607  26.753  1.00 38.10           C  
ATOM   1151  CG  GLU H 152      25.171  19.712  25.811  1.00 45.38           C  
ATOM   1152  CD  GLU H 152      25.351  19.239  24.374  1.00 53.04           C  
ATOM   1153  OE1 GLU H 152      25.849  18.098  24.180  1.00 53.02           O  
ATOM   1154  OE2 GLU H 152      24.983  20.015  23.452  1.00 54.23           O1-
ATOM   1155  C   GLU H 152      23.847  18.908  28.337  1.00 39.09           C  
ATOM   1156  O   GLU H 152      23.206  17.861  28.285  1.00 42.51           O  
ATOM   1157  N   TRP H 153      23.249  20.107  28.484  1.00 38.62           N  
ATOM   1158  CA  TRP H 153      21.817  20.221  28.605  1.00 38.26           C  
ATOM   1159  CB  TRP H 153      21.408  21.531  29.302  1.00 36.09           C  
ATOM   1160  CG  TRP H 153      19.925  21.751  29.465  1.00 36.89           C  
ATOM   1161  CD2 TRP H 153      19.185  22.757  28.759  1.00 35.17           C  
ATOM   1162  CD1 TRP H 153      19.038  21.120  30.283  1.00 35.73           C  
ATOM   1163  NE1 TRP H 153      17.785  21.662  30.122  1.00 35.90           N  
ATOM   1164  CE2 TRP H 153      17.863  22.672  29.188  1.00 35.66           C  
ATOM   1165  CE3 TRP H 153      19.578  23.680  27.835  1.00 37.87           C  
ATOM   1166  CZ2 TRP H 153      16.906  23.512  28.693  1.00 36.09           C  
ATOM   1167  CZ3 TRP H 153      18.611  24.519  27.328  1.00 38.48           C  
ATOM   1168  CH2 TRP H 153      17.301  24.434  27.749  1.00 38.14           C  
ATOM   1169  C   TRP H 153      21.226  20.182  27.225  1.00 39.11           C  
ATOM   1170  O   TRP H 153      21.661  20.924  26.351  1.00 39.33           O  
ATOM   1171  N   VAL H 154      20.319  19.210  26.965  1.00 36.56           N  
ATOM   1172  CA  VAL H 154      19.645  19.037  25.701  1.00 35.52           C  
ATOM   1173  CB  VAL H 154      19.267  17.604  25.450  1.00 35.92           C  
ATOM   1174  CG1 VAL H 154      18.553  17.514  24.092  1.00 39.23           C  
ATOM   1175  CG2 VAL H 154      20.531  16.731  25.542  1.00 38.33           C  
ATOM   1176  C   VAL H 154      18.401  19.858  25.513  1.00 35.90           C  
ATOM   1177  O   VAL H 154      18.228  20.495  24.480  1.00 35.65           O  
ATOM   1178  N   SER H 155      17.464  19.844  26.488  1.00 35.40           N  
ATOM   1179  CA  SER H 155      16.233  20.568  26.285  1.00 33.85           C  
ATOM   1180  CB  SER H 155      15.354  20.001  25.152  1.00 34.71           C  
ATOM   1181  OG  SER H 155      14.884  18.700  25.478  1.00123.66           O  
ATOM   1182  C   SER H 155      15.425  20.522  27.547  1.00 34.46           C  
ATOM   1183  O   SER H 155      15.693  19.724  28.446  1.00 35.94           O  
ATOM   1184  N   GLY H 156      14.401  21.397  27.643  1.00 35.28           N  
ATOM   1185  CA  GLY H 156      13.580  21.432  28.820  1.00 34.01           C  
ATOM   1186  C   GLY H 156      12.182  21.759  28.408  1.00 35.84           C  
ATOM   1187  O   GLY H 156      11.960  22.459  27.422  1.00 34.88           O  
ATOM   1188  N   ILE H 157      11.198  21.236  29.167  1.00 35.00           N  
ATOM   1189  CA  ILE H 157       9.815  21.493  28.885  1.00 35.07           C  
ATOM   1190  CB  ILE H 157       9.106  20.297  28.318  1.00 34.95           C  
ATOM   1191  CG1 ILE H 157       7.731  20.694  27.760  1.00 34.06           C  
ATOM   1192  CG2 ILE H 157       9.070  19.202  29.397  1.00 33.78           C  
ATOM   1193  CD1 ILE H 157       7.124  19.632  26.846  1.00 36.96           C  
ATOM   1194  C   ILE H 157       9.151  21.878  30.171  1.00 34.21           C  
ATOM   1195  O   ILE H 157       9.377  21.252  31.207  1.00 34.57           O  
ATOM   1196  N   GLY H 158       8.304  22.927  30.122  1.00 33.25           N  
ATOM   1197  CA  GLY H 158       7.648  23.438  31.294  1.00 33.33           C  
ATOM   1198  C   GLY H 158       6.339  22.736  31.490  1.00 34.44           C  
ATOM   1199  O   GLY H 158       6.017  21.773  30.795  1.00 38.43           O  
ATOM   1200  N   THR H 159       5.579  23.179  32.512  1.00 67.32           N  
ATOM   1201  CA  THR H 159       4.315  22.602  32.861  1.00 68.01           C  
ATOM   1202  CB  THR H 159       3.740  23.180  34.121  1.00 79.97           C  
ATOM   1203  OG1 THR H 159       3.483  24.565  33.952  1.00 79.79           O  
ATOM   1204  CG2 THR H 159       4.742  22.972  35.268  1.00 79.62           C  
ATOM   1205  C   THR H 159       3.362  22.904  31.760  1.00 70.09           C  
ATOM   1206  O   THR H 159       2.577  22.052  31.348  1.00 70.76           O  
ATOM   1207  N   ALA H 160       3.426  24.164  31.285  1.00 69.10           N  
ATOM   1208  CA  ALA H 160       2.632  24.703  30.223  1.00 69.85           C  
ATOM   1209  CB  ALA H 160       2.868  26.208  30.009  1.00 84.69           C  
ATOM   1210  C   ALA H 160       3.000  23.995  28.962  1.00 71.82           C  
ATOM   1211  O   ALA H 160       2.152  23.765  28.100  1.00 73.27           O  
ATOM   1212  N   GLY H 161       4.282  23.607  28.827  1.00 70.04           N  
ATOM   1213  CA  GLY H 161       4.684  22.964  27.611  1.00 70.04           C  
ATOM   1214  C   GLY H 161       5.612  23.857  26.827  1.00 71.39           C  
ATOM   1215  O   GLY H 161       5.838  23.608  25.644  1.00 72.28           O  
ATOM   1216  N   ASP H 162       6.149  24.933  27.454  1.00 40.02           N  
ATOM   1217  CA  ASP H 162       7.100  25.807  26.812  1.00 38.99           C  
ATOM   1218  CB  ASP H 162       7.460  27.061  27.627  1.00 50.72           C  
ATOM   1219  CG  ASP H 162       6.273  28.010  27.590  1.00 75.95           C  
ATOM   1220  OD1 ASP H 162       5.448  27.895  26.645  1.00102.35           O  
ATOM   1221  OD2 ASP H 162       6.177  28.865  28.510  1.00 78.73           O1-
ATOM   1222  C   ASP H 162       8.361  25.025  26.621  1.00 38.29           C  
ATOM   1223  O   ASP H 162       8.750  24.241  27.483  1.00 35.17           O  
ATOM   1224  N   THR H 163       9.057  25.224  25.484  1.00 36.81           N  
ATOM   1225  CA  THR H 163      10.192  24.385  25.242  1.00 36.49           C  
ATOM   1226  CB  THR H 163      10.069  23.589  23.974  1.00 36.95           C  
ATOM   1227  OG1 THR H 163       8.891  22.800  23.977  1.00 41.43           O  
ATOM   1228  CG2 THR H 163      11.292  22.674  23.881  1.00 38.43           C  
ATOM   1229  C   THR H 163      11.416  25.223  25.066  1.00 38.01           C  
ATOM   1230  O   THR H 163      11.347  26.324  24.525  1.00 40.09           O  
ATOM   1231  N   TYR H 164      12.572  24.723  25.554  1.00 37.65           N  
ATOM   1232  CA  TYR H 164      13.805  25.417  25.308  1.00 37.76           C  
ATOM   1233  CB  TYR H 164      14.436  26.127  26.518  1.00 38.77           C  
ATOM   1234  CG  TYR H 164      13.472  27.110  27.082  1.00 47.99           C  
ATOM   1235  CD1 TYR H 164      13.049  28.200  26.355  1.00 48.74           C  
ATOM   1236  CD2 TYR H 164      12.962  26.913  28.340  1.00 50.39           C  
ATOM   1237  CE1 TYR H 164      12.155  29.096  26.893  1.00 51.03           C  
ATOM   1238  CE2 TYR H 164      12.072  27.804  28.885  1.00 51.98           C  
ATOM   1239  CZ  TYR H 164      11.668  28.899  28.162  1.00 54.36           C  
ATOM   1240  OH  TYR H 164      10.754  29.813  28.723  1.00 55.17           O  
ATOM   1241  C   TYR H 164      14.815  24.398  24.855  1.00 37.91           C  
ATOM   1242  O   TYR H 164      14.849  23.286  25.379  1.00 38.19           O  
ATOM   1243  N   TYR H 165      15.668  24.745  23.864  1.00 37.56           N  
ATOM   1244  CA  TYR H 165      16.649  23.807  23.378  1.00 38.28           C  
ATOM   1245  CB  TYR H 165      16.394  23.322  21.937  1.00 39.04           C  
ATOM   1246  CG  TYR H 165      15.020  22.785  21.729  1.00 37.41           C  
ATOM   1247  CD1 TYR H 165      14.723  21.462  21.948  1.00 37.01           C  
ATOM   1248  CD2 TYR H 165      14.023  23.622  21.290  1.00 36.72           C  
ATOM   1249  CE1 TYR H 165      13.452  20.986  21.734  1.00 38.94           C  
ATOM   1250  CE2 TYR H 165      12.751  23.153  21.074  1.00 38.17           C  
ATOM   1251  CZ  TYR H 165      12.462  21.831  21.294  1.00 39.81           C  
ATOM   1252  OH  TYR H 165      11.156  21.347  21.071  1.00 52.27           O  
ATOM   1253  C   TYR H 165      17.954  24.541  23.216  1.00 40.71           C  
ATOM   1254  O   TYR H 165      17.967  25.730  22.908  1.00 41.92           O  
ATOM   1255  N   PRO H 166      19.054  23.862  23.410  1.00 39.35           N  
ATOM   1256  CA  PRO H 166      20.320  24.462  23.096  1.00 39.08           C  
ATOM   1257  CD  PRO H 166      19.172  23.112  24.641  1.00 56.75           C  
ATOM   1258  CB  PRO H 166      21.390  23.658  23.804  1.00 38.56           C  
ATOM   1259  CG  PRO H 166      20.651  23.194  25.052  1.00 60.63           C  
ATOM   1260  C   PRO H 166      20.528  24.547  21.624  1.00 42.61           C  
ATOM   1261  O   PRO H 166      19.842  23.869  20.861  1.00 45.00           O  
ATOM   1262  N   ASP H 167      21.501  25.377  21.223  1.00 46.47           N  
ATOM   1263  CA  ASP H 167      21.781  25.682  19.856  1.00 49.21           C  
ATOM   1264  CB  ASP H 167      22.963  26.656  19.711  1.00 53.53           C  
ATOM   1265  CG  ASP H 167      22.580  27.987  20.342  1.00 58.00           C  
ATOM   1266  OD1 ASP H 167      21.359  28.272  20.465  1.00 59.72           O  
ATOM   1267  OD2 ASP H 167      23.514  28.741  20.714  1.00 60.62           O1-
ATOM   1268  C   ASP H 167      22.166  24.435  19.127  1.00 49.36           C  
ATOM   1269  O   ASP H 167      21.873  24.291  17.942  1.00 51.01           O  
ATOM   1270  N   SER H 168      22.857  23.508  19.812  1.00 48.15           N  
ATOM   1271  CA  SER H 168      23.336  22.327  19.151  1.00 48.10           C  
ATOM   1272  CB  SER H 168      24.141  21.423  20.101  1.00 49.85           C  
ATOM   1273  OG  SER H 168      23.324  21.002  21.182  1.00 63.92           O  
ATOM   1274  C   SER H 168      22.196  21.517  18.600  1.00 47.68           C  
ATOM   1275  O   SER H 168      22.217  21.109  17.439  1.00 47.29           O  
ATOM   1276  N   VAL H 169      21.204  21.217  19.458  1.00 45.87           N  
ATOM   1277  CA  VAL H 169      20.045  20.415  19.169  1.00 43.96           C  
ATOM   1278  CB  VAL H 169      19.426  19.843  20.414  1.00 40.12           C  
ATOM   1279  CG1 VAL H 169      20.470  18.946  21.097  1.00 38.35           C  
ATOM   1280  CG2 VAL H 169      18.916  20.985  21.302  1.00 41.11           C  
ATOM   1281  C   VAL H 169      18.977  21.147  18.412  1.00 46.89           C  
ATOM   1282  O   VAL H 169      18.166  20.512  17.743  1.00 47.75           O  
ATOM   1283  N   LYS H 170      18.920  22.487  18.536  1.00 47.34           N  
ATOM   1284  CA  LYS H 170      17.856  23.298  17.999  1.00 49.84           C  
ATOM   1285  CB  LYS H 170      18.240  24.787  17.954  1.00 53.92           C  
ATOM   1286  CG  LYS H 170      17.130  25.712  17.457  0.80 58.80           C  
ATOM   1287  CD  LYS H 170      17.500  27.197  17.513  0.80 64.33           C  
ATOM   1288  CE  LYS H 170      18.181  27.689  16.234  0.80 66.16           C  
ATOM   1289  NZ  LYS H 170      18.351  29.156  16.271  0.80 68.09           N1+
ATOM   1290  C   LYS H 170      17.497  22.899  16.595  1.00 52.22           C  
ATOM   1291  O   LYS H 170      18.343  22.847  15.705  1.00 55.37           O  
ATOM   1292  N   GLY H 171      16.200  22.581  16.396  1.00 50.17           N  
ATOM   1293  CA  GLY H 171      15.625  22.286  15.113  1.00 49.77           C  
ATOM   1294  C   GLY H 171      15.534  20.806  14.906  1.00 51.25           C  
ATOM   1295  O   GLY H 171      14.516  20.299  14.433  1.00 54.20           O  
ATOM   1296  N   ARG H 172      16.615  20.077  15.225  1.00 47.33           N  
ATOM   1297  CA  ARG H 172      16.667  18.653  15.050  1.00 43.67           C  
ATOM   1298  CB  ARG H 172      18.089  18.088  15.153  1.00 46.43           C  
ATOM   1299  CG  ARG H 172      19.025  18.570  14.046  1.00 49.25           C  
ATOM   1300  CD  ARG H 172      20.455  18.072  14.238  1.00 50.21           C  
ATOM   1301  NE  ARG H 172      20.880  18.514  15.594  1.00 50.33           N  
ATOM   1302  CZ  ARG H 172      21.716  17.725  16.327  1.00 53.90           C  
ATOM   1303  NH1 ARG H 172      22.217  16.573  15.789  1.00 53.47           N1+
ATOM   1304  NH2 ARG H 172      22.026  18.077  17.609  1.00 51.95           N  
ATOM   1305  C   ARG H 172      15.839  17.934  16.075  1.00 43.43           C  
ATOM   1306  O   ARG H 172      15.209  16.922  15.772  1.00 46.99           O  
ATOM   1307  N   PHE H 173      15.831  18.441  17.325  1.00 41.48           N  
ATOM   1308  CA  PHE H 173      15.217  17.773  18.443  1.00 39.68           C  
ATOM   1309  CB  PHE H 173      16.085  17.841  19.711  1.00 40.44           C  
ATOM   1310  CG  PHE H 173      17.231  16.898  19.590  1.00 44.25           C  
ATOM   1311  CD1 PHE H 173      18.151  17.008  18.573  1.00 45.29           C  
ATOM   1312  CD2 PHE H 173      17.408  15.922  20.542  1.00 44.70           C  
ATOM   1313  CE1 PHE H 173      19.210  16.134  18.492  1.00 44.47           C  
ATOM   1314  CE2 PHE H 173      18.467  15.050  20.465  1.00 43.86           C  
ATOM   1315  CZ  PHE H 173      19.367  15.148  19.436  1.00 42.65           C  
ATOM   1316  C   PHE H 173      13.930  18.439  18.806  1.00 40.52           C  
ATOM   1317  O   PHE H 173      13.747  19.636  18.589  1.00 43.53           O  
ATOM   1318  N   THR H 174      12.990  17.642  19.358  1.00 39.13           N  
ATOM   1319  CA  THR H 174      11.730  18.143  19.822  1.00 39.13           C  
ATOM   1320  CB  THR H 174      10.590  17.793  18.906  1.00 40.94           C  
ATOM   1321  OG1 THR H 174      10.825  18.316  17.605  1.00 41.43           O  
ATOM   1322  CG2 THR H 174       9.292  18.381  19.481  1.00 39.41           C  
ATOM   1323  C   THR H 174      11.465  17.480  21.143  1.00 39.65           C  
ATOM   1324  O   THR H 174      11.655  16.273  21.285  1.00 39.41           O  
ATOM   1325  N   ILE H 175      11.012  18.253  22.152  1.00 38.27           N  
ATOM   1326  CA  ILE H 175      10.725  17.692  23.444  1.00 36.96           C  
ATOM   1327  CB  ILE H 175      11.337  18.453  24.585  1.00 34.62           C  
ATOM   1328  CG1 ILE H 175      11.152  17.676  25.902  1.00 33.77           C  
ATOM   1329  CG2 ILE H 175      10.734  19.866  24.600  1.00 33.96           C  
ATOM   1330  CD1 ILE H 175      11.988  18.223  27.057  1.00 34.80           C  
ATOM   1331  C   ILE H 175       9.241  17.734  23.626  1.00 38.36           C  
ATOM   1332  O   ILE H 175       8.591  18.683  23.194  1.00 38.78           O  
ATOM   1333  N   SER H 176       8.658  16.676  24.231  1.00 34.63           N  
ATOM   1334  CA  SER H 176       7.235  16.637  24.414  1.00 34.75           C  
ATOM   1335  CB  SER H 176       6.509  15.937  23.254  1.00 36.17           C  
ATOM   1336  OG  SER H 176       6.960  14.595  23.146  1.00 40.84           O  
ATOM   1337  C   SER H 176       6.936  15.855  25.652  1.00 37.33           C  
ATOM   1338  O   SER H 176       7.739  15.032  26.091  1.00 38.28           O  
ATOM   1339  N   ARG H 177       5.753  16.104  26.250  1.00 37.90           N  
ATOM   1340  CA  ARG H 177       5.368  15.433  27.457  1.00 37.15           C  
ATOM   1341  CB  ARG H 177       5.487  16.339  28.696  1.00 36.19           C  
ATOM   1342  CG  ARG H 177       4.649  17.616  28.592  1.00 43.18           C  
ATOM   1343  CD  ARG H 177       4.938  18.643  29.692  1.00 46.02           C  
ATOM   1344  NE  ARG H 177       4.340  18.141  30.960  1.00 43.97           N  
ATOM   1345  CZ  ARG H 177       4.975  18.353  32.148  1.00 47.46           C  
ATOM   1346  NH1 ARG H 177       6.181  18.993  32.178  1.00 42.06           N1+
ATOM   1347  NH2 ARG H 177       4.401  17.921  33.308  1.00 43.88           N  
ATOM   1348  C   ARG H 177       3.935  15.031  27.340  1.00 39.28           C  
ATOM   1349  O   ARG H 177       3.140  15.712  26.695  1.00 40.03           O  
ATOM   1350  N   GLU H 178       3.587  13.880  27.951  1.00 39.86           N  
ATOM   1351  CA  GLU H 178       2.232  13.411  27.967  1.00 39.40           C  
ATOM   1352  CB  GLU H 178       2.065  12.137  27.128  1.00 43.61           C  
ATOM   1353  CG  GLU H 178       2.107  12.465  25.638  1.00 47.22           C  
ATOM   1354  CD  GLU H 178       2.630  11.268  24.861  1.00152.29           C  
ATOM   1355  OE1 GLU H 178       2.262  10.114  25.202  1.00156.38           O  
ATOM   1356  OE2 GLU H 178       3.423  11.508  23.912  1.00144.21           O1-
ATOM   1357  C   GLU H 178       1.906  13.105  29.393  1.00 40.31           C  
ATOM   1358  O   GLU H 178       2.363  12.109  29.948  1.00 40.09           O  
ATOM   1359  N   ASN H 179       1.069  13.961  30.006  1.00 39.53           N  
ATOM   1360  CA  ASN H 179       0.725  13.871  31.397  1.00 41.52           C  
ATOM   1361  CB  ASN H 179      -0.207  15.010  31.852  1.00 39.56           C  
ATOM   1362  CG  ASN H 179       0.491  16.348  31.644  1.00 45.31           C  
ATOM   1363  OD1 ASN H 179       1.685  16.494  31.899  1.00 52.55           O  
ATOM   1364  ND2 ASN H 179      -0.282  17.357  31.163  1.00 51.03           N  
ATOM   1365  C   ASN H 179      -0.021  12.598  31.660  1.00 44.45           C  
ATOM   1366  O   ASN H 179       0.202  11.939  32.673  1.00 47.20           O  
ATOM   1367  N   ALA H 180      -0.942  12.221  30.754  1.00 44.82           N  
ATOM   1368  CA  ALA H 180      -1.755  11.057  30.975  1.00 46.52           C  
ATOM   1369  CB  ALA H 180      -2.773  10.819  29.848  1.00 46.40           C  
ATOM   1370  C   ALA H 180      -0.883   9.842  31.041  1.00 48.27           C  
ATOM   1371  O   ALA H 180      -1.085   8.962  31.876  1.00 49.03           O  
ATOM   1372  N   LYS H 181       0.096   9.774  30.124  1.00 47.75           N  
ATOM   1373  CA  LYS H 181       1.064   8.722  29.986  1.00 48.46           C  
ATOM   1374  CB  LYS H 181       1.883   8.860  28.692  1.00 50.35           C  
ATOM   1375  CG  LYS H 181       1.074   8.720  27.400  1.00 56.25           C  
ATOM   1376  CD  LYS H 181       0.479   7.329  27.175  1.00 60.15           C  
ATOM   1377  CE  LYS H 181      -0.341   7.220  25.886  1.00 67.06           C  
ATOM   1378  NZ  LYS H 181       0.548   7.395  24.713  1.00 71.80           N1+
ATOM   1379  C   LYS H 181       2.051   8.781  31.119  1.00 48.13           C  
ATOM   1380  O   LYS H 181       2.645   7.768  31.487  1.00 50.16           O  
ATOM   1381  N   ASN H 182       2.272   9.988  31.680  1.00 44.40           N  
ATOM   1382  CA  ASN H 182       3.280  10.191  32.682  1.00 43.87           C  
ATOM   1383  CB  ASN H 182       3.103   9.350  33.960  1.00 44.79           C  
ATOM   1384  CG  ASN H 182       2.084  10.034  34.861  1.00 50.67           C  
ATOM   1385  OD1 ASN H 182       2.050  11.259  34.966  1.00 52.59           O  
ATOM   1386  ND2 ASN H 182       1.237   9.224  35.547  1.00 47.29           N  
ATOM   1387  C   ASN H 182       4.604   9.852  32.077  1.00 43.08           C  
ATOM   1388  O   ASN H 182       5.468   9.269  32.731  1.00 42.92           O  
ATOM   1389  N   SER H 183       4.800  10.223  30.796  1.00 39.66           N  
ATOM   1390  CA  SER H 183       6.052   9.946  30.156  1.00 37.79           C  
ATOM   1391  CB  SER H 183       5.967   8.857  29.075  1.00 40.31           C  
ATOM   1392  OG  SER H 183       5.625   7.616  29.670  1.00116.51           O  
ATOM   1393  C   SER H 183       6.550  11.193  29.490  1.00 38.05           C  
ATOM   1394  O   SER H 183       5.777  12.076  29.121  1.00 38.77           O  
ATOM   1395  N   LEU H 184       7.887  11.288  29.334  1.00 37.07           N  
ATOM   1396  CA  LEU H 184       8.515  12.416  28.707  1.00 35.26           C  
ATOM   1397  CB  LEU H 184       9.603  13.033  29.601  1.00 33.51           C  
ATOM   1398  CG  LEU H 184      10.307  14.264  29.010  1.00 35.59           C  
ATOM   1399  CD1 LEU H 184       9.312  15.406  28.764  1.00 35.38           C  
ATOM   1400  CD2 LEU H 184      11.478  14.701  29.903  1.00 36.70           C  
ATOM   1401  C   LEU H 184       9.151  11.898  27.453  1.00 35.53           C  
ATOM   1402  O   LEU H 184       9.653  10.777  27.436  1.00 37.55           O  
ATOM   1403  N   TYR H 185       9.130  12.691  26.357  1.00 33.60           N  
ATOM   1404  CA  TYR H 185       9.679  12.168  25.136  1.00 33.76           C  
ATOM   1405  CB  TYR H 185       8.649  11.875  24.022  1.00 35.41           C  
ATOM   1406  CG  TYR H 185       7.671  10.849  24.488  1.00 36.38           C  
ATOM   1407  CD1 TYR H 185       8.046   9.538  24.644  1.00 36.87           C  
ATOM   1408  CD2 TYR H 185       6.376  11.194  24.790  1.00 38.83           C  
ATOM   1409  CE1 TYR H 185       7.151   8.588  25.075  1.00 37.40           C  
ATOM   1410  CE2 TYR H 185       5.477  10.246  25.221  1.00 38.45           C  
ATOM   1411  CZ  TYR H 185       5.861   8.937  25.365  1.00 37.78           C  
ATOM   1412  OH  TYR H 185       4.945   7.960  25.807  1.00 40.95           O  
ATOM   1413  C   TYR H 185      10.643  13.140  24.538  1.00 34.75           C  
ATOM   1414  O   TYR H 185      10.630  14.336  24.826  1.00 35.85           O  
ATOM   1415  N   LEU H 186      11.549  12.598  23.703  1.00 34.41           N  
ATOM   1416  CA  LEU H 186      12.492  13.409  22.995  1.00 34.36           C  
ATOM   1417  CB  LEU H 186      13.882  13.394  23.653  1.00 33.92           C  
ATOM   1418  CG  LEU H 186      14.924  14.307  22.983  1.00 34.63           C  
ATOM   1419  CD1 LEU H 186      14.481  15.778  23.008  1.00 33.53           C  
ATOM   1420  CD2 LEU H 186      16.310  14.100  23.614  1.00 34.27           C  
ATOM   1421  C   LEU H 186      12.605  12.832  21.616  1.00 37.50           C  
ATOM   1422  O   LEU H 186      13.069  11.705  21.438  1.00 39.02           O  
ATOM   1423  N   GLN H 187      12.177  13.598  20.594  1.00 36.92           N  
ATOM   1424  CA  GLN H 187      12.256  13.113  19.247  1.00 37.84           C  
ATOM   1425  CB  GLN H 187      11.103  13.594  18.348  1.00 40.02           C  
ATOM   1426  CG  GLN H 187      11.170  13.077  16.907  1.00 42.96           C  
ATOM   1427  CD  GLN H 187      10.705  11.628  16.884  1.00 48.21           C  
ATOM   1428  OE1 GLN H 187       9.662  11.288  17.440  1.00 46.46           O  
ATOM   1429  NE2 GLN H 187      11.501  10.742  16.225  1.00 46.73           N  
ATOM   1430  C   GLN H 187      13.530  13.646  18.687  1.00 40.81           C  
ATOM   1431  O   GLN H 187      13.794  14.847  18.753  1.00 41.59           O  
ATOM   1432  N   MET H 188      14.373  12.752  18.134  1.00 40.06           N  
ATOM   1433  CA  MET H 188      15.632  13.196  17.617  1.00 38.85           C  
ATOM   1434  CB  MET H 188      16.816  12.448  18.249  1.00 39.30           C  
ATOM   1435  CG  MET H 188      16.872  12.609  19.771  1.00 39.86           C  
ATOM   1436  SD  MET H 188      18.234  11.710  20.570  1.00 42.63           S  
ATOM   1437  CE  MET H 188      17.630  10.077  20.053  1.00 42.63           C  
ATOM   1438  C   MET H 188      15.638  12.908  16.146  1.00 42.40           C  
ATOM   1439  O   MET H 188      15.488  11.759  15.730  1.00 44.87           O  
ATOM   1440  N   ASN H 189      15.824  13.961  15.321  1.00 43.71           N  
ATOM   1441  CA  ASN H 189      15.816  13.801  13.895  1.00 45.12           C  
ATOM   1442  CB  ASN H 189      14.763  14.670  13.183  1.00 46.11           C  
ATOM   1443  CG  ASN H 189      13.375  14.227  13.616  1.00 52.12           C  
ATOM   1444  OD1 ASN H 189      13.012  13.055  13.522  1.00 51.34           O  
ATOM   1445  ND2 ASN H 189      12.572  15.205  14.115  1.00 52.92           N  
ATOM   1446  C   ASN H 189      17.146  14.256  13.378  1.00 47.50           C  
ATOM   1447  O   ASN H 189      17.856  15.011  14.040  1.00 47.49           O  
ATOM   1448  N   SER H 190      17.517  13.787  12.166  1.00 47.92           N  
ATOM   1449  CA  SER H 190      18.741  14.191  11.532  1.00 47.13           C  
ATOM   1450  CB  SER H 190      18.715  15.664  11.086  1.00 49.40           C  
ATOM   1451  OG  SER H 190      17.670  15.871  10.148  1.00 58.92           O  
ATOM   1452  C   SER H 190      19.885  13.991  12.477  1.00 47.45           C  
ATOM   1453  O   SER H 190      20.700  14.890  12.686  1.00 49.11           O  
ATOM   1454  N   LEU H 191      19.986  12.779  13.058  1.00 43.64           N  
ATOM   1455  CA  LEU H 191      21.024  12.489  14.003  1.00 43.06           C  
ATOM   1456  CB  LEU H 191      20.851  11.142  14.723  1.00 41.40           C  
ATOM   1457  CG  LEU H 191      19.655  11.114  15.690  1.00 41.56           C  
ATOM   1458  CD1 LEU H 191      19.553   9.756  16.401  1.00 41.16           C  
ATOM   1459  CD2 LEU H 191      19.700  12.294  16.673  1.00 41.50           C  
ATOM   1460  C   LEU H 191      22.353  12.469  13.323  1.00 47.58           C  
ATOM   1461  O   LEU H 191      22.481  12.134  12.146  1.00 49.12           O  
ATOM   1462  N   ARG H 192      23.392  12.864  14.082  1.00 47.81           N  
ATOM   1463  CA  ARG H 192      24.726  12.883  13.576  1.00 46.85           C  
ATOM   1464  CB  ARG H 192      25.185  14.286  13.134  1.00 45.27           C  
ATOM   1465  CG  ARG H 192      25.012  15.385  14.177  1.00 49.25           C  
ATOM   1466  CD  ARG H 192      25.100  16.774  13.547  1.00 53.64           C  
ATOM   1467  NE  ARG H 192      24.894  17.778  14.624  1.00 59.43           N  
ATOM   1468  CZ  ARG H 192      24.821  19.101  14.294  1.00 62.48           C  
ATOM   1469  NH1 ARG H 192      24.942  19.481  12.990  1.00 59.44           N1+
ATOM   1470  NH2 ARG H 192      24.640  20.049  15.259  1.00 61.51           N  
ATOM   1471  C   ARG H 192      25.625  12.301  14.617  1.00 47.77           C  
ATOM   1472  O   ARG H 192      25.190  11.953  15.712  1.00 49.31           O  
ATOM   1473  N   ALA H 193      26.915  12.166  14.275  1.00 48.59           N  
ATOM   1474  CA  ALA H 193      27.888  11.512  15.100  1.00 47.69           C  
ATOM   1475  CB  ALA H 193      29.284  11.501  14.459  1.00 46.62           C  
ATOM   1476  C   ALA H 193      28.008  12.206  16.419  1.00 49.30           C  
ATOM   1477  O   ALA H 193      28.178  11.555  17.449  1.00 49.42           O  
ATOM   1478  N   GLY H 194      27.906  13.547  16.425  1.00 48.52           N  
ATOM   1479  CA  GLY H 194      28.099  14.344  17.605  1.00 46.71           C  
ATOM   1480  C   GLY H 194      27.111  13.949  18.661  1.00 46.12           C  
ATOM   1481  O   GLY H 194      27.361  14.128  19.849  1.00 48.19           O  
ATOM   1482  N   ASP H 195      25.933  13.461  18.239  1.00 46.68           N  
ATOM   1483  CA  ASP H 195      24.847  13.095  19.105  1.00 42.07           C  
ATOM   1484  CB  ASP H 195      23.555  12.777  18.340  1.00 42.45           C  
ATOM   1485  CG  ASP H 195      23.049  14.070  17.731  1.00 48.06           C  
ATOM   1486  OD1 ASP H 195      22.988  15.085  18.475  1.00 50.17           O  
ATOM   1487  OD2 ASP H 195      22.735  14.066  16.511  1.00 50.85           O1-
ATOM   1488  C   ASP H 195      25.149  11.884  19.936  1.00 43.08           C  
ATOM   1489  O   ASP H 195      24.450  11.631  20.912  1.00 44.05           O  
ATOM   1490  N   THR H 196      26.125  11.045  19.551  1.00 41.34           N  
ATOM   1491  CA  THR H 196      26.328   9.849  20.322  1.00 41.27           C  
ATOM   1492  CB  THR H 196      27.432   8.982  19.791  1.00 43.94           C  
ATOM   1493  OG1 THR H 196      27.153   8.617  18.447  1.00 45.21           O  
ATOM   1494  CG2 THR H 196      27.538   7.716  20.657  1.00 44.07           C  
ATOM   1495  C   THR H 196      26.645  10.214  21.742  1.00 43.88           C  
ATOM   1496  O   THR H 196      27.599  10.944  22.011  1.00 46.84           O  
ATOM   1497  N   ALA H 197      25.826   9.712  22.695  1.00 42.65           N  
ATOM   1498  CA  ALA H 197      26.035   9.988  24.092  1.00 39.83           C  
ATOM   1499  CB  ALA H 197      25.967  11.485  24.435  1.00 40.03           C  
ATOM   1500  C   ALA H 197      24.952   9.305  24.874  1.00 40.68           C  
ATOM   1501  O   ALA H 197      24.048   8.700  24.299  1.00 42.21           O  
ATOM   1502  N   VAL H 198      25.038   9.358  26.224  1.00 38.99           N  
ATOM   1503  CA  VAL H 198      24.006   8.777  27.036  1.00 37.99           C  
ATOM   1504  CB  VAL H 198      24.502   8.121  28.293  1.00 39.16           C  
ATOM   1505  CG1 VAL H 198      23.290   7.701  29.141  1.00 38.96           C  
ATOM   1506  CG2 VAL H 198      25.396   6.935  27.893  1.00 40.43           C  
ATOM   1507  C   VAL H 198      23.059   9.879  27.400  1.00 39.38           C  
ATOM   1508  O   VAL H 198      23.476  10.974  27.773  1.00 41.51           O  
ATOM   1509  N   TYR H 199      21.740   9.607  27.306  1.00 39.03           N  
ATOM   1510  CA  TYR H 199      20.750  10.623  27.534  1.00 36.58           C  
ATOM   1511  CB  TYR H 199      19.653  10.659  26.450  1.00 36.58           C  
ATOM   1512  CG  TYR H 199      20.246  11.156  25.174  1.00 38.93           C  
ATOM   1513  CD1 TYR H 199      21.033  10.344  24.393  1.00 39.97           C  
ATOM   1514  CD2 TYR H 199      19.993  12.440  24.746  1.00 39.84           C  
ATOM   1515  CE1 TYR H 199      21.570  10.809  23.214  1.00 40.17           C  
ATOM   1516  CE2 TYR H 199      20.525  12.911  23.570  1.00 41.29           C  
ATOM   1517  CZ  TYR H 199      21.318  12.095  22.801  1.00 42.97           C  
ATOM   1518  OH  TYR H 199      21.868  12.573  21.592  1.00 44.81           O  
ATOM   1519  C   TYR H 199      20.060  10.357  28.838  1.00 36.89           C  
ATOM   1520  O   TYR H 199      19.588   9.249  29.094  1.00 36.51           O  
ATOM   1521  N   TYR H 200      19.980  11.401  29.694  1.00 37.14           N  
ATOM   1522  CA  TYR H 200      19.368  11.269  30.989  1.00 35.43           C  
ATOM   1523  CB  TYR H 200      20.224  11.758  32.176  1.00 34.88           C  
ATOM   1524  CG  TYR H 200      21.540  11.060  32.265  1.00 36.43           C  
ATOM   1525  CD1 TYR H 200      21.667   9.855  32.909  1.00 37.93           C  
ATOM   1526  CD2 TYR H 200      22.662  11.624  31.712  1.00 37.51           C  
ATOM   1527  CE1 TYR H 200      22.883   9.222  32.995  1.00 38.65           C  
ATOM   1528  CE2 TYR H 200      23.884  10.997  31.796  1.00 39.57           C  
ATOM   1529  CZ  TYR H 200      23.999   9.790  32.439  1.00 41.69           C  
ATOM   1530  OH  TYR H 200      25.242   9.128  32.536  1.00 45.79           O  
ATOM   1531  C   TYR H 200      18.185  12.196  31.037  1.00 36.75           C  
ATOM   1532  O   TYR H 200      18.217  13.290  30.476  1.00 38.67           O  
ATOM   1533  N   CYS H 201      17.093  11.765  31.704  1.00 35.41           N  
ATOM   1534  CA  CYS H 201      15.965  12.634  31.897  1.00 35.82           C  
ATOM   1535  CB  CYS H 201      14.585  11.979  31.620  1.00 35.34           C  
ATOM   1536  SG  CYS H 201      14.309  10.379  32.442  1.00 38.93           S  
ATOM   1537  C   CYS H 201      16.041  13.104  33.320  1.00 35.68           C  
ATOM   1538  O   CYS H 201      16.410  12.339  34.210  1.00 35.79           O  
ATOM   1539  N   ALA H 202      15.735  14.395  33.572  1.00 33.85           N  
ATOM   1540  CA  ALA H 202      15.858  14.882  34.914  1.00 34.23           C  
ATOM   1541  CB  ALA H 202      17.101  15.762  35.127  1.00 36.61           C  
ATOM   1542  C   ALA H 202      14.659  15.703  35.261  1.00 33.67           C  
ATOM   1543  O   ALA H 202      14.053  16.337  34.399  1.00 33.75           O  
ATOM   1544  N   ARG H 203      14.278  15.709  36.556  1.00 31.64           N  
ATOM   1545  CA  ARG H 203      13.135  16.491  36.928  1.00 31.83           C  
ATOM   1546  CB  ARG H 203      12.050  15.757  37.734  1.00 31.72           C  
ATOM   1547  CG  ARG H 203      12.467  15.382  39.152  1.00 30.61           C  
ATOM   1548  CD  ARG H 203      11.299  14.893  40.011  1.00 31.22           C  
ATOM   1549  NE  ARG H 203      11.683  15.102  41.436  1.00 35.63           N  
ATOM   1550  CZ  ARG H 203      10.747  15.024  42.428  1.00 39.58           C  
ATOM   1551  NH1 ARG H 203       9.471  14.640  42.135  1.00 34.06           N1+
ATOM   1552  NH2 ARG H 203      11.084  15.331  43.717  1.00 35.90           N  
ATOM   1553  C   ARG H 203      13.620  17.602  37.804  1.00 32.98           C  
ATOM   1554  O   ARG H 203      14.640  17.479  38.480  1.00 36.92           O  
ATOM   1555  N   ASP H 204      12.915  18.749  37.772  1.00 33.43           N  
ATOM   1556  CA  ASP H 204      13.286  19.868  38.592  1.00 33.37           C  
ATOM   1557  CB  ASP H 204      12.850  21.216  38.014  1.00 31.28           C  
ATOM   1558  CG  ASP H 204      13.703  21.437  36.787  1.00 40.68           C  
ATOM   1559  OD1 ASP H 204      14.956  21.407  36.919  1.00  0.00           O  
ATOM   1560  OD2 ASP H 204      13.109  21.615  35.692  1.00  0.00           O1-
ATOM   1561  C   ASP H 204      12.648  19.707  39.940  1.00 35.29           C  
ATOM   1562  O   ASP H 204      11.576  19.116  40.058  1.00 34.10           O  
ATOM   1563  N   ARG H 205      13.404  20.216  40.920  1.00 17.83           N  
ATOM   1564  CA  ARG H 205      12.985  20.198  42.266  1.00 18.26           C  
ATOM   1565  CB  ARG H 205      14.063  19.754  43.267  1.00 19.52           C  
ATOM   1566  CG  ARG H 205      13.484  19.472  44.656  1.00 20.85           C  
ATOM   1567  CD  ARG H 205      14.534  19.179  45.728  1.00  0.00           C  
ATOM   1568  NE  ARG H 205      13.800  18.922  46.999  1.00  0.00           N  
ATOM   1569  CZ  ARG H 205      13.356  17.664  47.283  1.00 23.39           C  
ATOM   1570  NH1 ARG H 205      13.597  16.649  46.403  1.00  0.00           N1+
ATOM   1571  NH2 ARG H 205      12.676  17.419  48.440  1.00  0.00           N  
ATOM   1572  C   ARG H 205      12.642  21.601  42.589  1.00 18.73           C  
ATOM   1573  O   ARG H 205      13.359  22.534  42.228  1.00 18.20           O  
ATOM   1574  N   TYR H 206      11.500  21.790  43.259  1.00 19.26           N  
ATOM   1575  CA  TYR H 206      11.138  23.126  43.587  1.00 19.93           C  
ATOM   1576  CB  TYR H 206       9.819  23.623  42.963  1.00 19.90           C  
ATOM   1577  CG  TYR H 206       9.848  23.477  41.479  1.00 19.13           C  
ATOM   1578  CD1 TYR H 206      10.867  24.002  40.718  1.00 18.55           C  
ATOM   1579  CD2 TYR H 206       8.804  22.845  40.843  1.00 18.79           C  
ATOM   1580  CE1 TYR H 206      10.859  23.861  39.348  1.00 19.71           C  
ATOM   1581  CE2 TYR H 206       8.788  22.704  39.475  1.00 19.55           C  
ATOM   1582  CZ  TYR H 206       9.820  23.212  38.725  1.00 20.37           C  
ATOM   1583  OH  TYR H 206       9.806  23.068  37.321  1.00 21.75           O  
ATOM   1584  C   TYR H 206      10.897  23.154  45.052  1.00 21.08           C  
ATOM   1585  O   TYR H 206      10.625  22.125  45.669  1.00 21.10           O  
ATOM   1586  N   SER H 207      11.055  24.344  45.650  1.00 22.02           N  
ATOM   1587  CA  SER H 207      10.736  24.533  47.029  1.00 23.82           C  
ATOM   1588  CB  SER H 207      11.476  25.714  47.668  1.00 25.96           C  
ATOM   1589  OG  SER H 207      11.122  26.915  47.000  1.00  0.00           O  
ATOM   1590  C   SER H 207       9.285  24.883  47.041  1.00 23.95           C  
ATOM   1591  O   SER H 207       8.659  25.000  45.990  1.00 24.50           O  
ATOM   1592  N   PRO H 208       8.699  25.004  48.192  1.00 23.40           N  
ATOM   1593  CA  PRO H 208       7.335  25.430  48.213  1.00 24.09           C  
ATOM   1594  CD  PRO H 208       9.026  24.167  49.332  1.00  0.00           C  
ATOM   1595  CB  PRO H 208       6.817  25.126  49.622  1.00 23.93           C  
ATOM   1596  CG  PRO H 208       8.065  24.676  50.415  1.00 15.89           C  
ATOM   1597  C   PRO H 208       7.258  26.863  47.795  1.00 24.73           C  
ATOM   1598  O   PRO H 208       6.216  27.280  47.290  1.00 25.47           O  
ATOM   1599  N   THR H 209       8.332  27.638  48.048  1.00 24.76           N  
ATOM   1600  CA  THR H 209       8.360  29.030  47.696  1.00 24.45           C  
ATOM   1601  CB  THR H 209       9.465  29.792  48.366  1.00 24.92           C  
ATOM   1602  OG1 THR H 209      10.730  29.330  47.920  1.00 26.75           O  
ATOM   1603  CG2 THR H 209       9.337  29.590  49.883  1.00 25.17           C  
ATOM   1604  C   THR H 209       8.502  29.213  46.216  1.00 23.90           C  
ATOM   1605  O   THR H 209       7.775  30.004  45.617  1.00 23.83           O  
ATOM   1606  N   GLY H 210       9.427  28.476  45.569  1.00 23.39           N  
ATOM   1607  CA  GLY H 210       9.614  28.694  44.163  1.00 22.53           C  
ATOM   1608  C   GLY H 210      10.534  27.642  43.625  1.00 21.52           C  
ATOM   1609  O   GLY H 210      10.971  26.750  44.348  1.00 21.32           O  
ATOM   1610  N   HIS H 211      10.845  27.740  42.314  1.00 20.52           N  
ATOM   1611  CA  HIS H 211      11.665  26.783  41.631  1.00 19.49           C  
ATOM   1612  ND1 HIS H 211       9.228  26.206  39.558  1.00  0.00           N  
ATOM   1613  CG  HIS H 211      10.236  27.146  39.535  1.00 18.00           C  
ATOM   1614  CB  HIS H 211      11.616  26.949  40.100  1.00 19.27           C  
ATOM   1615  NE2 HIS H 211       8.408  27.990  38.511  1.00  0.00           N  
ATOM   1616  CD2 HIS H 211       9.716  28.229  38.892  1.00  8.98           C  
ATOM   1617  CE1 HIS H 211       8.159  26.763  38.933  1.00  7.65           C  
ATOM   1618  C   HIS H 211      13.093  27.015  42.019  1.00 19.32           C  
ATOM   1619  O   HIS H 211      13.543  28.153  42.121  1.00 19.29           O  
ATOM   1620  N   TYR H 212      13.822  25.919  42.303  1.00 19.05           N  
ATOM   1621  CA  TYR H 212      15.232  25.961  42.554  1.00 19.15           C  
ATOM   1622  CB  TYR H 212      15.804  24.699  43.217  1.00 20.25           C  
ATOM   1623  CG  TYR H 212      15.281  24.642  44.607  1.00 21.97           C  
ATOM   1624  CD1 TYR H 212      15.641  25.619  45.503  1.00 22.67           C  
ATOM   1625  CD2 TYR H 212      14.404  23.658  45.003  1.00 23.61           C  
ATOM   1626  CE1 TYR H 212      15.172  25.600  46.793  1.00 24.17           C  
ATOM   1627  CE2 TYR H 212      13.936  23.629  46.295  1.00 24.00           C  
ATOM   1628  CZ  TYR H 212      14.326  24.595  47.194  1.00 23.67           C  
ATOM   1629  OH  TYR H 212      13.854  24.569  48.522  1.00 24.90           O  
ATOM   1630  C   TYR H 212      15.951  26.147  41.254  1.00 18.86           C  
ATOM   1631  O   TYR H 212      17.020  26.752  41.205  1.00 18.72           O  
ATOM   1632  N   TYR H 213      15.370  25.613  40.161  1.00 18.07           N  
ATOM   1633  CA  TYR H 213      15.984  25.565  38.865  1.00 18.23           C  
ATOM   1634  CB  TYR H 213      16.512  26.906  38.319  1.00 18.05           C  
ATOM   1635  CG  TYR H 213      15.352  27.759  37.957  1.00 18.75           C  
ATOM   1636  CD1 TYR H 213      14.662  27.495  36.800  1.00 19.54           C  
ATOM   1637  CD2 TYR H 213      14.941  28.796  38.762  1.00 18.60           C  
ATOM   1638  CE1 TYR H 213      13.580  28.256  36.440  1.00 19.18           C  
ATOM   1639  CE2 TYR H 213      13.858  29.564  38.407  1.00 18.95           C  
ATOM   1640  CZ  TYR H 213      13.177  29.293  37.244  1.00 19.50           C  
ATOM   1641  OH  TYR H 213      12.063  30.076  36.873  1.00 20.09           O  
ATOM   1642  C   TYR H 213      17.100  24.575  38.893  1.00 18.06           C  
ATOM   1643  O   TYR H 213      18.057  24.668  38.129  1.00 18.28           O  
ATOM   1644  N   GLY H 214      16.976  23.564  39.772  1.00 18.00           N  
ATOM   1645  CA  GLY H 214      17.948  22.517  39.829  1.00 17.74           C  
ATOM   1646  C   GLY H 214      17.220  21.271  39.437  1.00 17.68           C  
ATOM   1647  O   GLY H 214      15.991  21.252  39.387  1.00 18.71           O  
ATOM   1648  N   MET H 215      17.966  20.193  39.126  1.00 18.65           N  
ATOM   1649  CA  MET H 215      17.325  18.961  38.760  1.00 18.65           C  
ATOM   1650  CB  MET H 215      17.805  18.433  37.394  1.00 19.14           C  
ATOM   1651  CG  MET H 215      17.424  19.364  36.236  1.00 18.52           C  
ATOM   1652  SD  MET H 215      18.159  18.931  34.635  1.00 20.55           S  
ATOM   1653  CE  MET H 215      19.857  19.130  35.243  1.00 18.55           C  
ATOM   1654  C   MET H 215      17.665  17.978  39.845  1.00 18.69           C  
ATOM   1655  O   MET H 215      18.818  17.578  40.001  1.00 18.63           O  
ATOM   1656  N   ASP H 216      16.662  17.630  40.679  1.00 19.12           N  
ATOM   1657  CA  ASP H 216      16.880  16.772  41.814  1.00 19.41           C  
ATOM   1658  CB  ASP H 216      15.791  16.942  42.888  1.00 19.13           C  
ATOM   1659  CG  ASP H 216      14.446  16.568  42.294  1.00 19.95           C  
ATOM   1660  OD1 ASP H 216      14.163  16.969  41.134  1.00 20.06           O  
ATOM   1661  OD2 ASP H 216      13.675  15.878  43.009  1.00 20.07           O1-
ATOM   1662  C   ASP H 216      17.035  15.313  41.493  1.00 19.62           C  
ATOM   1663  O   ASP H 216      17.982  14.667  41.941  1.00 20.42           O  
ATOM   1664  N   VAL H 217      16.108  14.765  40.686  1.00 36.39           N  
ATOM   1665  CA  VAL H 217      16.064  13.358  40.370  1.00 35.05           C  
ATOM   1666  CB  VAL H 217      14.696  12.763  40.531  1.00 38.18           C  
ATOM   1667  CG1 VAL H 217      14.741  11.288  40.099  1.00 61.28           C  
ATOM   1668  CG2 VAL H 217      14.247  12.965  41.987  1.00 65.61           C  
ATOM   1669  C   VAL H 217      16.494  13.128  38.950  1.00 36.17           C  
ATOM   1670  O   VAL H 217      16.029  13.800  38.030  1.00 38.97           O  
ATOM   1671  N   TRP H 218      17.390  12.133  38.743  1.00 37.21           N  
ATOM   1672  CA  TRP H 218      17.911  11.817  37.437  1.00 36.31           C  
ATOM   1673  CB  TRP H 218      19.447  11.953  37.348  1.00 34.82           C  
ATOM   1674  CG  TRP H 218      19.995  13.358  37.492  1.00 33.75           C  
ATOM   1675  CD2 TRP H 218      20.706  14.062  36.461  1.00 33.14           C  
ATOM   1676  CD1 TRP H 218      19.984  14.178  38.582  1.00 34.84           C  
ATOM   1677  NE1 TRP H 218      20.639  15.351  38.294  1.00 34.37           N  
ATOM   1678  CE2 TRP H 218      21.090  15.294  36.993  1.00 34.37           C  
ATOM   1679  CE3 TRP H 218      21.020  13.710  35.179  1.00 33.97           C  
ATOM   1680  CZ2 TRP H 218      21.797  16.193  36.249  1.00 34.03           C  
ATOM   1681  CZ3 TRP H 218      21.722  14.624  34.427  1.00 34.41           C  
ATOM   1682  CH2 TRP H 218      22.103  15.842  34.953  1.00 35.98           C  
ATOM   1683  C   TRP H 218      17.612  10.371  37.151  1.00 38.08           C  
ATOM   1684  O   TRP H 218      17.484   9.559  38.065  1.00 39.15           O  
ATOM   1685  N   GLY H 219      17.468  10.021  35.854  1.00 37.85           N  
ATOM   1686  CA  GLY H 219      17.220   8.660  35.457  1.00 38.92           C  
ATOM   1687  C   GLY H 219      18.545   8.003  35.199  1.00 43.97           C  
ATOM   1688  O   GLY H 219      19.594   8.629  35.322  1.00 45.58           O  
ATOM   1689  N   GLN H 220      18.513   6.701  34.845  1.00 46.02           N  
ATOM   1690  CA  GLN H 220      19.695   5.922  34.588  1.00 44.93           C  
ATOM   1691  CB  GLN H 220      19.435   4.408  34.552  1.00 49.67           C  
ATOM   1692  CG  GLN H 220      20.732   3.602  34.567  1.00 59.10           C  
ATOM   1693  CD  GLN H 220      21.416   3.859  35.903  1.00 65.41           C  
ATOM   1694  OE1 GLN H 220      21.643   5.003  36.297  1.00 65.46           O  
ATOM   1695  NE2 GLN H 220      21.745   2.760  36.631  1.00 65.41           N  
ATOM   1696  C   GLN H 220      20.349   6.312  33.295  1.00 44.09           C  
ATOM   1697  O   GLN H 220      21.573   6.261  33.181  1.00 47.82           O  
ATOM   1698  N   GLY H 221      19.554   6.661  32.264  1.00 42.87           N  
ATOM   1699  CA  GLY H 221      20.105   7.079  31.002  1.00 41.69           C  
ATOM   1700  C   GLY H 221      20.066   5.952  30.011  1.00 44.11           C  
ATOM   1701  O   GLY H 221      20.150   4.777  30.363  1.00 44.66           O  
ATOM   1702  N   THR H 222      19.940   6.305  28.715  1.00 42.43           N  
ATOM   1703  CA  THR H 222      19.929   5.323  27.668  1.00 43.09           C  
ATOM   1704  CB  THR H 222      18.634   5.269  26.909  1.00 46.76           C  
ATOM   1705  OG1 THR H 222      17.559   5.008  27.797  1.00 46.60           O  
ATOM   1706  CG2 THR H 222      18.711   4.141  25.871  1.00 44.65           C  
ATOM   1707  C   THR H 222      21.009   5.722  26.712  1.00 44.78           C  
ATOM   1708  O   THR H 222      21.232   6.910  26.481  1.00 46.42           O  
ATOM   1709  N   THR H 223      21.712   4.741  26.113  1.00 44.22           N  
ATOM   1710  CA  THR H 223      22.801   5.108  25.258  1.00 43.87           C  
ATOM   1711  CB  THR H 223      23.983   4.184  25.349  1.00 45.77           C  
ATOM   1712  OG1 THR H 223      25.108   4.786  24.732  1.00155.86           O  
ATOM   1713  CG2 THR H 223      23.647   2.849  24.665  1.00157.28           C  
ATOM   1714  C   THR H 223      22.335   5.146  23.838  1.00 44.66           C  
ATOM   1715  O   THR H 223      21.684   4.226  23.345  1.00 48.72           O  
ATOM   1716  N   VAL H 224      22.636   6.263  23.151  1.00 42.98           N  
ATOM   1717  CA  VAL H 224      22.266   6.397  21.776  1.00 42.94           C  
ATOM   1718  CB  VAL H 224      21.480   7.650  21.501  1.00 44.01           C  
ATOM   1719  CG1 VAL H 224      21.201   7.751  19.993  1.00 43.80           C  
ATOM   1720  CG2 VAL H 224      20.214   7.623  22.373  1.00 43.71           C  
ATOM   1721  C   VAL H 224      23.547   6.479  21.018  1.00 46.67           C  
ATOM   1722  O   VAL H 224      24.376   7.350  21.274  1.00 47.63           O  
ATOM   1723  N   THR H 225      23.756   5.558  20.062  1.00 47.53           N  
ATOM   1724  CA  THR H 225      24.990   5.622  19.343  1.00 46.55           C  
ATOM   1725  CB  THR H 225      25.838   4.402  19.548  1.00 47.29           C  
ATOM   1726  OG1 THR H 225      27.162   4.645  19.109  1.00 48.05           O  
ATOM   1727  CG2 THR H 225      25.220   3.219  18.801  1.00 45.74           C  
ATOM   1728  C   THR H 225      24.662   5.799  17.896  1.00 48.22           C  
ATOM   1729  O   THR H 225      23.831   5.081  17.337  1.00 49.77           O  
ATOM   1730  N   VAL H 226      25.288   6.798  17.245  1.00 47.22           N  
ATOM   1731  CA  VAL H 226      24.986   7.004  15.859  1.00 48.53           C  
ATOM   1732  CB  VAL H 226      24.578   8.416  15.546  1.00 48.50           C  
ATOM   1733  CG1 VAL H 226      24.295   8.531  14.040  1.00 48.41           C  
ATOM   1734  CG2 VAL H 226      23.376   8.794  16.424  1.00 47.59           C  
ATOM   1735  C   VAL H 226      26.219   6.718  15.067  1.00 56.63           C  
ATOM   1736  O   VAL H 226      27.243   7.379  15.235  1.00 56.61           O  
ATOM   1737  N   SER H 227      26.143   5.710  14.171  1.00 59.07           N  
ATOM   1738  CA  SER H 227      27.263   5.403  13.333  1.00 58.94           C  
ATOM   1739  CB  SER H 227      28.321   4.501  13.991  1.00 58.28           C  
ATOM   1740  OG  SER H 227      27.792   3.201  14.198  1.00 64.12           O  
ATOM   1741  C   SER H 227      26.752   4.680  12.126  1.00 61.61           C  
ATOM   1742  O   SER H 227      25.611   4.222  12.091  1.00 64.31           O  
ATOM   1743  N   SER H 228      27.599   4.575  11.084  1.00 63.77           N  
ATOM   1744  CA  SER H 228      27.193   3.896   9.890  1.00 68.47           C  
ATOM   1745  CB  SER H 228      27.674   4.580   8.599  1.00 66.83           C  
ATOM   1746  OG  SER H 228      29.091   4.526   8.514  1.00 69.67           O  
ATOM   1747  C   SER H 228      27.818   2.504   9.911  1.00 70.22           C  
ATOM   1748  O   SER H 228      28.450   2.151  10.942  1.00 75.21           O  
ATOM   1749  OXT SER H 228      27.675   1.779   8.891  1.00 53.06           O1-
TER    1750      SER H 228 
CONECT  163  664
CONECT  664  163
CONECT  970 1536
CONECT 1536  970
END
