# Supplementary material for: Fully automated antibody structure prediction using BIOVIA tools: Validation study
Source: PLoS One. 2017 May 18;12(5):e0177923. doi: 10.1371/journal.pone.0177923 (PMC5436848; doi:10.1371/journal.pone.0177923)
Supplement: S3 Dataset — Predicted structures using the Top5 framework method, Chothia CDR definition with canonical filtering, using up to 5 CDR templates rather than the default 3, and generating 10 CDR models. (ZIP) [file pone.0177923.s005.zip]

Archive with 152 entries (152 files):
- 2YMX_LH_FV_FinalModel.pdb
- 3W2D_LH_FV_FinalModel.pdb
- 3W9E_BA_FV_FinalModel.pdb
- 3WBD_AA_FV_FinalModel.pdb
- 3WHE_09_FV_FinalModel.pdb
- 3WHX_BA_FV_FinalModel.pdb
- 3WKM_LH_FV_FinalModel.pdb
- 3ZL4_LH_FV_FinalModel.pdb
- 4BH8_AB_FV_FinalModel.pdb
- 4BKL_BA_FV_FinalModel.pdb
- 4BUH_AA_FV_FinalModel.pdb
- 4BZ1_LH_FV_FinalModel.pdb
- 4BZ2_LH_FV_FinalModel.pdb
- 4C83_BA_FV_FinalModel.pdb
- 4CAD_GH_FV_FinalModel.pdb
- 4CMH_CB_FV_FinalModel.pdb
- 4CNI_BA_FV_FinalModel.pdb
- 4EDW_LH_FV_FinalModel.pdb
- 4EDX_AB_FV_FinalModel.pdb
- 4FZ8_LH_FV_FinalModel.pdb
- 4FZE_LH_FV_FinalModel.pdb
- 4G7V_LH_FV_FinalModel.pdb
- 4G80_BA_FV_FinalModel.pdb
- 4GQP_HH_FV_FinalModel.pdb
- 4GSD_LH_FV_FinalModel.pdb
- 4H8W_LH_FV_FinalModel.pdb
- 4HHA_AB_FV_FinalModel.pdb
- 4HIE_AB_FV_FinalModel.pdb
- 4HXA_LH_FV_FinalModel.pdb
- 4HXB_LH_FV_FinalModel.pdb
- 4I18_BA_FV_FinalModel.pdb
- 4IDJ_LH_FV_FinalModel.pdb
- 4IJ3_BC_FV_FinalModel.pdb
- 4IOF_FE_FV_FinalModel.pdb
- 4IOI_AB_FV_FinalModel.pdb
- 4IRZ_LH_FV_FinalModel.pdb
- 4J4P_DC_FV_FinalModel.pdb
- 4JG1_LH_FV_FinalModel.pdb
- 4JLR_BA_FV_FinalModel.pdb
- 4JO1_LH_FV_FinalModel.pdb
- 4JO4_LH_FV_FinalModel.pdb
- 4JZJ_BA_FV_FinalModel.pdb
- 4K23_LH_FV_FinalModel.pdb
- 4K3J_LH_FV_FinalModel.pdb
- 4K7P_LH_FV_FinalModel.pdb
- 4K7P_XY_FV_FinalModel.pdb
- 4KI5_DC_FV_FinalModel.pdb
- 4KI5_FE_FV_FinalModel.pdb
- 4KMT_LH_FV_FinalModel.pdb
- 4KPH_MI_FV_FinalModel.pdb
- 4KQ3_LH_FV_FinalModel.pdb
- 4KQ4_LH_FV_FinalModel.pdb
- 4KTD_LH_FV_FinalModel.pdb
- 4KTE_LH_FV_FinalModel.pdb
- 4KUC_DH_FV_FinalModel.pdb
- 4KUZ_LH_FV_FinalModel.pdb
- 4KVC_LH_FV_FinalModel.pdb
- 4KXZ_LH_FV_FinalModel.pdb
- 4KY1_LH_FV_FinalModel.pdb
- 4L5F_LH_FV_FinalModel.pdb
- 4LCI_LH_FV_FinalModel.pdb
- 4LEO_BA_FV_FinalModel.pdb
- 4LEX_LH_FV_FinalModel.pdb
- 4LF3_AB_FV_FinalModel.pdb
- 4LIQ_LH_FV_FinalModel.pdb
- 4LKX_BA_FV_FinalModel.pdb
- 4LLV_LH_FV_FinalModel.pdb
- 4LLY_BA_FV_FinalModel.pdb
- 4LMQ_IE_FV_FinalModel.pdb
- 4LQF_LH_FV_FinalModel.pdb
- 4LSS_LH_FV_FinalModel.pdb
- 4LSU_LH_FV_FinalModel.pdb
- 4LU5_LH_FV_FinalModel.pdb
- 4LVH_CB_FV_FinalModel.pdb
- 4LVN_BC_FV_FinalModel.pdb
- 4M1D_MI_FV_FinalModel.pdb
- 4M1G_LH_FV_FinalModel.pdb
- 4M43_LH_FV_FinalModel.pdb
- 4M48_LH_FV_FinalModel.pdb
- 4M5Y_LH_FV_FinalModel.pdb
- 4M61_AB_FV_FinalModel.pdb
- 4M62_LH_FV_FinalModel.pdb
- 4M6M_LH_FV_FinalModel.pdb
- 4M6O_LH_FV_FinalModel.pdb
- 4M7J_LH_FV_FinalModel.pdb
- 4M7K_LH_FV_FinalModel.pdb
- 4MAU_LH_FV_FinalModel.pdb
- 4MHH_IG_FV_FinalModel.pdb
- 4MWF_LH_FV_FinalModel.pdb
- 4MXV_EF_FV_FinalModel.pdb
- 4N8C_LH_FV_FinalModel.pdb
- 4N90_ED_FV_FinalModel.pdb
- 4N9G_NM_FV_FinalModel.pdb
- 4NCC_12_FV_FinalModel.pdb
- 4NIK_BB_FV_FinalModel.pdb
- 4NJ9_LH_FV_FinalModel.pdb
- 4NKD_BA_FV_FinalModel.pdb
- 4NKI_LH_FV_FinalModel.pdb
- 4NKO_AB_FV_FinalModel.pdb
- 4NM4_LH_FV_FinalModel.pdb
- 4NNP_LH_FV_FinalModel.pdb
- 4NP4_LH_FV_FinalModel.pdb
- 4NPY_LH_FV_FinalModel.pdb
- 4NRX_BA_FV_FinalModel.pdb
- 4NUG_LH_FV_FinalModel.pdb
- 4NWT_LH_FV_FinalModel.pdb
- 4NX3_AB_FV_FinalModel.pdb
- 4NYL_BA_FV_FinalModel.pdb
- 4NZU_LH_FV_FinalModel.pdb
- 4O02_LH_FV_FinalModel.pdb
- 4O4Y_LH_FV_FinalModel.pdb
- 4O5L_LH_FV_FinalModel.pdb
- 4OAW_AB_FV_FinalModel.pdb
- 4OCX_LH_FV_FinalModel.pdb
- 4OD1_LH_FV_FinalModel.pdb
- 4OD2_AB_FV_FinalModel.pdb
- 4OGY_LH_FV_FinalModel.pdb
- 4OII_LH_FV_FinalModel.pdb
- 4OKV_BA_FV_FinalModel.pdb
- 4OM1_LH_FV_FinalModel.pdb
- 4ONF_LH_FV_FinalModel.pdb
- 4OQT_LH_FV_FinalModel.pdb
- 4ORG_LH_FV_FinalModel.pdb
- 4OT1_LH_FV_FinalModel.pdb
- 4OTX_LH_FV_FinalModel.pdb
- 4P48_AA_FV_FinalModel.pdb
- 4P49_AA_FV_FinalModel.pdb
- 4P59_LH_FV_FinalModel.pdb
- 4P9M_LH_FV_FinalModel.pdb
- 4PB0_LH_FV_FinalModel.pdb
- 4PB9_LH_FV_FinalModel.pdb
- 4PS4_LH_FV_FinalModel.pdb
- 4PY7_BA_FV_FinalModel.pdb
- 4Q0X_LH_FV_FinalModel.pdb
- 4Q2Z_BA_FV_FinalModel.pdb
- 4Q6I_AB_FV_FinalModel.pdb
- 4QEX_LH_FV_FinalModel.pdb
- 4QHK_NM_FV_FinalModel.pdb
- 4QHL_BA_FV_FinalModel.pdb
- 4QHM_BA_FV_FinalModel.pdb
- 4QHN_BA_FV_FinalModel.pdb
- 4QWW_CD_FV_FinalModel.pdb
- 4R2G_MN_FV_FinalModel.pdb
- 4R4B_AB_FV_FinalModel.pdb
- 4RDQ_FG_FV_FinalModel.pdb
- 4RQQ_AB_FV_FinalModel.pdb
- 4TOY_LH_FV_FinalModel.pdb
- 4U0R_CB_FV_FinalModel.pdb
- 4U1G_CB_FV_FinalModel.pdb
- 4U6G_BA_FV_FinalModel.pdb
- 4U6H_BA_FV_FinalModel.pdb
- 4U6V_LH_FV_FinalModel.pdb
