# Supplementary material for: Fully automated antibody structure prediction using BIOVIA tools: Validation study
Source: PLoS One. 2017 May 18;12(5):e0177923. doi: 10.1371/journal.pone.0177923 (PMC5436848; doi:10.1371/journal.pone.0177923)
Supplement: S3 Dataset — Predicted structures using the Top5 framework method, Chothia CDR definition with canonical filtering, using up to 5 CDR templates rather than the default 3, and generating 10 CDR models. (ZIP) [file pone.0177923.s005.zip › 2YMX_LH_FV_FinalModel.pdb]

REMARK   Accelrys Discovery Studio PDB file
REMARK   Created:  2015-11-30T17:53:56Z
SSBOND   1 CYS L   23    CYS L   88                                     
SSBOND   2 CYS H  129    CYS H  203                                     
ATOM      1  N   ASP L   1      24.710  33.628  26.282  1.00 68.89           N1+
ATOM      2  CA  ASP L   1      24.888  32.504  27.222  1.00 67.06           C  
ATOM      3  CB  ASP L   1      25.440  31.263  26.503  1.00 72.25           C  
ATOM      4  CG  ASP L   1      24.363  30.705  25.584  1.00 75.79           C  
ATOM      5  OD1 ASP L   1      23.253  31.299  25.529  1.00 80.71           O  
ATOM      6  OD2 ASP L   1      24.640  29.667  24.928  1.00 70.08           O1-
ATOM      7  C   ASP L   1      25.830  32.869  28.317  1.00 62.10           C  
ATOM      8  O   ASP L   1      26.443  33.935  28.300  1.00 61.53           O  
ATOM      9  N   ILE L   2      25.951  31.968  29.309  1.00 57.32           N  
ATOM     10  CA  ILE L   2      26.803  32.147  30.449  1.00 53.93           C  
ATOM     11  CB  ILE L   2      26.056  31.985  31.741  1.00 50.09           C  
ATOM     12  CG1 ILE L   2      25.030  33.100  31.955  1.00 47.83           C  
ATOM     13  CG2 ILE L   2      27.099  31.881  32.858  1.00 45.58           C  
ATOM     14  CD1 ILE L   2      25.664  34.459  32.197  1.00 59.82           C  
ATOM     15  C   ILE L   2      27.785  31.021  30.424  1.00 52.57           C  
ATOM     16  O   ILE L   2      27.427  29.885  30.112  1.00 57.42           O  
ATOM     17  N   GLN L   3      29.059  31.307  30.756  1.00 48.28           N  
ATOM     18  CA  GLN L   3      30.052  30.273  30.721  1.00 50.58           C  
ATOM     19  CB  GLN L   3      31.298  30.698  29.922  1.00 54.25           C  
ATOM     20  CG  GLN L   3      32.388  29.636  29.811  1.00 59.93           C  
ATOM     21  CD  GLN L   3      33.515  30.263  29.003  1.00 66.78           C  
ATOM     22  OE1 GLN L   3      33.836  29.815  27.903  1.00 70.10           O  
ATOM     23  NE2 GLN L   3      34.126  31.341  29.561  1.00 67.25           N  
ATOM     24  C   GLN L   3      30.508  30.002  32.119  1.00 50.70           C  
ATOM     25  O   GLN L   3      30.872  30.917  32.855  1.00 54.15           O  
ATOM     26  N   MET L   4      30.504  28.717  32.520  1.00 48.09           N  
ATOM     27  CA  MET L   4      30.922  28.367  33.843  1.00 47.04           C  
ATOM     28  CB  MET L   4      30.021  27.298  34.475  1.00 48.60           C  
ATOM     29  CG  MET L   4      28.547  27.708  34.518  1.00 46.52           C  
ATOM     30  SD  MET L   4      28.199  29.189  35.512  1.00 43.06           S  
ATOM     31  CE  MET L   4      28.461  28.347  37.099  1.00 72.79           C  
ATOM     32  C   MET L   4      32.295  27.788  33.715  1.00 47.24           C  
ATOM     33  O   MET L   4      32.538  26.952  32.847  1.00 46.76           O  
ATOM     34  N   THR L   5      33.242  28.242  34.564  1.00 46.43           N  
ATOM     35  CA  THR L   5      34.589  27.742  34.503  1.00 43.19           C  
ATOM     36  CB  THR L   5      35.604  28.825  34.280  1.00 45.76           C  
ATOM     37  OG1 THR L   5      35.299  29.539  33.087  1.00 50.82           O  
ATOM     38  CG2 THR L   5      36.997  28.191  34.152  1.00 40.18           C  
ATOM     39  C   THR L   5      34.878  27.122  35.835  1.00 40.56           C  
ATOM     40  O   THR L   5      34.792  27.786  36.868  1.00 44.53           O  
ATOM     41  N   GLN L   6      35.254  25.824  35.853  1.00 38.79           N  
ATOM     42  CA  GLN L   6      35.460  25.181  37.120  1.00 41.65           C  
ATOM     43  CB  GLN L   6      34.603  23.914  37.297  1.00 41.73           C  
ATOM     44  CG  GLN L   6      34.576  23.385  38.729  1.00 41.99           C  
ATOM     45  CD  GLN L   6      33.524  22.288  38.808  1.00 43.30           C  
ATOM     46  OE1 GLN L   6      32.672  22.166  37.930  1.00 38.00           O  
ATOM     47  NE2 GLN L   6      33.574  21.470  39.893  1.00 47.51           N  
ATOM     48  C   GLN L   6      36.904  24.810  37.282  1.00 41.95           C  
ATOM     49  O   GLN L   6      37.583  24.467  36.317  1.00 40.66           O  
ATOM     50  N   SER L   7      37.412  24.895  38.530  0.90 42.29           N  
ATOM     51  CA  SER L   7      38.782  24.563  38.820  0.90 46.00           C  
ATOM     52  CB  SER L   7      39.693  25.805  38.869  0.90 48.84           C  
ATOM     53  OG  SER L   7      41.025  25.436  39.192  0.90 51.87           O  
ATOM     54  C   SER L   7      38.832  23.951  40.180  0.90 47.27           C  
ATOM     55  O   SER L   7      38.020  24.306  41.047  0.90 47.24           O  
ATOM     56  N   PRO L   8      39.740  23.049  40.448  1.00 46.40           N  
ATOM     57  CA  PRO L   8      40.672  22.555  39.465  1.00 47.56           C  
ATOM     58  CD  PRO L   8      40.253  22.911  41.795  1.00 42.47           C  
ATOM     59  CB  PRO L   8      41.901  22.081  40.247  1.00 41.91           C  
ATOM     60  CG  PRO L   8      41.386  21.885  41.681  1.00 40.03           C  
ATOM     61  C   PRO L   8      40.032  21.459  38.683  1.00 49.35           C  
ATOM     62  O   PRO L   8      38.990  20.955  39.100  1.00 51.17           O  
ATOM     63  N   ALA L   9      40.630  21.089  37.533  1.00 44.35           N  
ATOM     64  CA  ALA L   9      40.110  20.022  36.729  1.00 44.24           C  
ATOM     65  CB  ALA L   9      40.871  19.859  35.400  1.00 44.05           C  
ATOM     66  C   ALA L   9      40.237  18.729  37.472  1.00 45.12           C  
ATOM     67  O   ALA L   9      39.316  17.914  37.461  1.00 44.47           O  
ATOM     68  N   SER L  10      41.384  18.495  38.143  1.00 44.10           N  
ATOM     69  CA  SER L  10      41.549  17.245  38.832  1.00 44.03           C  
ATOM     70  CB  SER L  10      42.412  16.225  38.073  1.00 47.19           C  
ATOM     71  OG  SER L  10      43.748  16.691  37.974  1.00 50.06           O  
ATOM     72  C   SER L  10      42.226  17.498  40.138  1.00 45.95           C  
ATOM     73  O   SER L  10      43.019  18.430  40.274  1.00 48.64           O  
ATOM     74  N   LEU L  11      41.917  16.660  41.147  1.00 45.09           N  
ATOM     75  CA  LEU L  11      42.492  16.870  42.439  1.00 47.43           C  
ATOM     76  CB  LEU L  11      41.553  17.705  43.333  1.00 50.58           C  
ATOM     77  CG  LEU L  11      42.167  18.180  44.660  1.00 52.36           C  
ATOM     78  CD1 LEU L  11      43.300  19.183  44.401  1.00 54.69           C  
ATOM     79  CD2 LEU L  11      41.098  18.743  45.611  1.00 51.65           C  
ATOM     80  C   LEU L  11      42.683  15.528  43.088  1.00 47.08           C  
ATOM     81  O   LEU L  11      41.811  14.664  43.007  1.00 48.34           O  
ATOM     82  N   SER L  12      43.842  15.318  43.747  1.00 45.34           N  
ATOM     83  CA  SER L  12      44.092  14.081  44.439  1.00 44.20           C  
ATOM     84  CB  SER L  12      45.478  13.474  44.160  1.00 45.37           C  
ATOM     85  OG  SER L  12      45.601  13.111  42.793  1.00 50.10           O  
ATOM     86  C   SER L  12      44.099  14.413  45.896  1.00 41.81           C  
ATOM     87  O   SER L  12      44.719  15.395  46.300  1.00 41.85           O  
ATOM     88  N   ALA L  13      43.412  13.609  46.732  1.00 41.76           N  
ATOM     89  CA  ALA L  13      43.407  13.929  48.129  1.00 44.03           C  
ATOM     90  CB  ALA L  13      42.265  14.871  48.539  1.00 41.55           C  
ATOM     91  C   ALA L  13      43.241  12.676  48.923  1.00 45.61           C  
ATOM     92  O   ALA L  13      42.676  11.689  48.457  1.00 49.16           O  
ATOM     93  N   SER L  14      43.754  12.696  50.163  1.00 46.69           N  
ATOM     94  CA  SER L  14      43.663  11.570  51.045  1.00 47.98           C  
ATOM     95  CB  SER L  14      44.779  11.533  52.104  1.00 49.91           C  
ATOM     96  OG  SER L  14      46.047  11.410  51.486  1.00 56.87           O  
ATOM     97  C   SER L  14      42.371  11.686  51.788  1.00 47.33           C  
ATOM     98  O   SER L  14      41.760  12.750  51.840  1.00 46.13           O  
ATOM     99  N   VAL L  15      41.932  10.567  52.395  1.00 47.52           N  
ATOM    100  CA  VAL L  15      40.724  10.557  53.160  1.00 47.65           C  
ATOM    101  CB  VAL L  15      40.317   9.175  53.576  1.00 41.21           C  
ATOM    102  CG1 VAL L  15      39.024   9.269  54.401  1.00 39.44           C  
ATOM    103  CG2 VAL L  15      40.212   8.294  52.320  1.00 41.06           C  
ATOM    104  C   VAL L  15      40.994  11.335  54.410  1.00 50.80           C  
ATOM    105  O   VAL L  15      42.066  11.220  55.003  1.00 54.96           O  
ATOM    106  N   GLY L  16      40.013  12.160  54.835  1.00 47.62           N  
ATOM    107  CA  GLY L  16      40.150  12.912  56.052  1.00 48.57           C  
ATOM    108  C   GLY L  16      40.560  14.319  55.738  1.00 50.65           C  
ATOM    109  O   GLY L  16      40.394  15.214  56.565  1.00 52.80           O  
ATOM    110  N   ALA L  17      41.102  14.559  54.531  1.00 48.53           N  
ATOM    111  CA  ALA L  17      41.541  15.881  54.180  1.00 53.54           C  
ATOM    112  CB  ALA L  17      42.569  15.902  53.033  1.00 55.54           C  
ATOM    113  C   ALA L  17      40.354  16.691  53.749  1.00 57.36           C  
ATOM    114  O   ALA L  17      39.276  16.150  53.508  1.00 55.07           O  
ATOM    115  N   THR L  18      40.532  18.028  53.663  1.00 57.48           N  
ATOM    116  CA  THR L  18      39.483  18.929  53.263  1.00 53.62           C  
ATOM    117  CB  THR L  18      39.369  20.142  54.141  1.00 53.01           C  
ATOM    118  OG1 THR L  18      39.097  19.754  55.478  1.00 51.67           O  
ATOM    119  CG2 THR L  18      38.241  21.034  53.605  1.00 50.26           C  
ATOM    120  C   THR L  18      39.798  19.425  51.880  1.00 53.97           C  
ATOM    121  O   THR L  18      40.957  19.667  51.551  1.00 54.10           O  
ATOM    122  N   VAL L  19      38.755  19.584  51.033  0.90 52.14           N  
ATOM    123  CA  VAL L  19      38.954  19.994  49.668  0.90 51.10           C  
ATOM    124  CB  VAL L  19      38.690  18.882  48.692  0.90 51.01           C  
ATOM    125  CG1 VAL L  19      38.733  19.437  47.261  0.90 49.02           C  
ATOM    126  CG2 VAL L  19      39.709  17.758  48.944  0.90 47.16           C  
ATOM    127  C   VAL L  19      37.992  21.097  49.325  0.90 50.87           C  
ATOM    128  O   VAL L  19      36.878  21.152  49.845  0.90 51.71           O  
ATOM    129  N   THR L  20      38.419  22.021  48.437  1.00 49.67           N  
ATOM    130  CA  THR L  20      37.570  23.096  47.997  1.00 48.42           C  
ATOM    131  CB  THR L  20      38.028  24.448  48.465  1.00 49.35           C  
ATOM    132  OG1 THR L  20      38.095  24.482  49.885  1.00 50.13           O  
ATOM    133  CG2 THR L  20      37.024  25.501  47.972  1.00 47.59           C  
ATOM    134  C   THR L  20      37.608  23.120  46.493  1.00 46.52           C  
ATOM    135  O   THR L  20      38.679  23.052  45.893  1.00 47.99           O  
ATOM    136  N   ILE L  21      36.424  23.224  45.850  1.00 44.99           N  
ATOM    137  CA  ILE L  21      36.337  23.253  44.417  1.00 44.56           C  
ATOM    138  CB  ILE L  21      35.483  22.149  43.864  1.00 44.62           C  
ATOM    139  CG1 ILE L  21      36.020  20.777  44.302  1.00 46.59           C  
ATOM    140  CG2 ILE L  21      35.431  22.310  42.334  1.00 41.05           C  
ATOM    141  CD1 ILE L  21      35.053  19.624  44.048  1.00 45.06           C  
ATOM    142  C   ILE L  21      35.678  24.557  44.056  1.00 44.44           C  
ATOM    143  O   ILE L  21      34.729  24.978  44.714  1.00 49.08           O  
ATOM    144  N   THR L  22      36.162  25.239  42.993  0.90 42.94           N  
ATOM    145  CA  THR L  22      35.629  26.531  42.648  0.90 44.24           C  
ATOM    146  CB  THR L  22      36.669  27.611  42.590  0.90 46.45           C  
ATOM    147  OG1 THR L  22      37.709  27.231  41.704  0.90 43.94           O  
ATOM    148  CG2 THR L  22      37.231  27.869  43.996  0.90 47.43           C  
ATOM    149  C   THR L  22      34.985  26.505  41.295  0.90 44.86           C  
ATOM    150  O   THR L  22      35.357  25.729  40.418  0.90 46.87           O  
ATOM    151  N   CYS L  23      33.964  27.372  41.113  0.90 46.66           N  
ATOM    152  CA  CYS L  23      33.271  27.510  39.860  0.90 48.38           C  
ATOM    153  CB  CYS L  23      31.868  26.844  39.907  0.90 46.86           C  
ATOM    154  SG  CYS L  23      30.945  26.823  38.335  0.90 63.83           S  
ATOM    155  C   CYS L  23      33.140  28.997  39.603  0.90 51.05           C  
ATOM    156  O   CYS L  23      32.868  29.764  40.527  0.90 54.23           O  
ATOM    157  N   ARG L  24      33.364  29.451  38.345  0.90 49.73           N  
ATOM    158  CA  ARG L  24      33.301  30.858  38.015  0.90 50.04           C  
ATOM    159  CB  ARG L  24      34.591  31.422  37.404  0.90 57.15           C  
ATOM    160  CG  ARG L  24      35.750  31.616  38.370  0.90 66.61           C  
ATOM    161  CD  ARG L  24      36.992  32.180  37.676  0.90 76.06           C  
ATOM    162  NE  ARG L  24      37.998  32.396  38.746  0.90 84.37           N  
ATOM    163  CZ  ARG L  24      38.810  31.372  39.140  0.90 84.63           C  
ATOM    164  NH1 ARG L  24      38.822  30.191  38.459  0.90 83.04           N1+
ATOM    165  NH2 ARG L  24      39.602  31.532  40.240  0.90 82.18           N  
ATOM    166  C   ARG L  24      32.312  31.069  36.915  0.90 52.36           C  
ATOM    167  O   ARG L  24      32.354  30.388  35.895  0.90 55.56           O  
ATOM    168  N   THR L  25      31.413  32.059  37.077  1.00 50.15           N  
ATOM    169  CA  THR L  25      30.468  32.340  36.037  1.00 49.18           C  
ATOM    170  CB  THR L  25      29.108  32.699  36.553  1.00 45.15           C  
ATOM    171  OG1 THR L  25      28.579  31.628  37.320  1.00  0.00           O  
ATOM    172  CG2 THR L  25      28.198  32.987  35.351  1.00  0.00           C  
ATOM    173  C   THR L  25      30.977  33.501  35.238  1.00 50.84           C  
ATOM    174  O   THR L  25      31.685  34.366  35.753  1.00 49.40           O  
ATOM    175  N   SER L  26      30.669  33.542  33.931  1.00 48.02           N  
ATOM    176  CA  SER L  26      31.126  34.639  33.123  1.00 48.67           C  
ATOM    177  CB  SER L  26      30.934  34.388  31.618  1.00 57.64           C  
ATOM    178  OG  SER L  26      31.384  35.505  30.865  1.00 59.68           O  
ATOM    179  C   SER L  26      30.360  35.877  33.500  1.00 51.78           C  
ATOM    180  O   SER L  26      30.892  36.987  33.449  1.00 51.95           O  
ATOM    181  N   GLU L  27      29.081  35.702  33.895  1.00 59.00           N  
ATOM    182  CA  GLU L  27      28.212  36.794  34.243  1.00 61.40           C  
ATOM    183  CB  GLU L  27      26.943  36.844  33.381  1.00 78.91           C  
ATOM    184  CG  GLU L  27      27.175  37.320  31.947  1.00 81.33           C  
ATOM    185  CD  GLU L  27      26.640  38.741  31.823  1.00 83.78           C  
ATOM    186  OE1 GLU L  27      25.493  38.972  32.289  1.00 85.51           O  
ATOM    187  OE2 GLU L  27      27.356  39.610  31.255  1.00 84.76           O1-
ATOM    188  C   GLU L  27      27.748  36.571  35.645  1.00 61.76           C  
ATOM    189  O   GLU L  27      28.067  35.559  36.261  1.00 61.45           O  
ATOM    190  N   ASN L  28      26.992  37.531  36.212  1.00 60.85           N  
ATOM    191  CA  ASN L  28      26.554  37.352  37.563  1.00 60.13           C  
ATOM    192  CB  ASN L  28      26.228  38.673  38.277  1.00 63.31           C  
ATOM    193  CG  ASN L  28      26.151  38.360  39.761  1.00 64.03           C  
ATOM    194  OD1 ASN L  28      26.346  37.217  40.170  1.00 63.32           O  
ATOM    195  ND2 ASN L  28      25.845  39.390  40.594  1.00 64.93           N  
ATOM    196  C   ASN L  28      25.328  36.488  37.568  1.00 57.48           C  
ATOM    197  O   ASN L  28      24.396  36.711  36.797  1.00 55.64           O  
ATOM    198  N   ILE L  29      25.320  35.435  38.416  1.00 63.22           N  
ATOM    199  CA  ILE L  29      24.154  34.597  38.477  1.00 60.07           C  
ATOM    200  CB  ILE L  29      24.440  33.174  38.098  1.00 47.58           C  
ATOM    201  CG1 ILE L  29      25.447  32.543  39.067  1.00 46.92           C  
ATOM    202  CG2 ILE L  29      24.900  33.135  36.631  1.00 49.86           C  
ATOM    203  CD1 ILE L  29      25.587  31.037  38.871  1.00 43.05           C  
ATOM    204  C   ILE L  29      23.604  34.588  39.874  1.00 63.78           C  
ATOM    205  O   ILE L  29      23.044  33.590  40.325  1.00 64.07           O  
ATOM    206  N   ASP L  30      23.656  35.746  40.552  1.00 57.43           N  
ATOM    207  CA  ASP L  30      23.171  35.918  41.895  1.00 55.45           C  
ATOM    208  CB  ASP L  30      21.659  36.181  41.934  1.00 57.74           C  
ATOM    209  CG  ASP L  30      21.446  37.544  41.288  1.00 63.84           C  
ATOM    210  OD1 ASP L  30      22.466  38.214  40.971  1.00  0.00           O  
ATOM    211  OD2 ASP L  30      20.263  37.935  41.105  1.00  0.00           O1-
ATOM    212  C   ASP L  30      23.529  34.758  42.775  1.00 56.35           C  
ATOM    213  O   ASP L  30      24.595  34.760  43.386  1.00 56.35           O  
ATOM    214  N   SER L  31      22.624  33.778  42.958  1.00 54.69           N  
ATOM    215  CA  SER L  31      23.025  32.643  43.737  1.00 54.89           C  
ATOM    216  CB  SER L  31      22.550  32.708  45.195  1.00 59.33           C  
ATOM    217  OG  SER L  31      23.165  33.803  45.858  1.00 60.73           O  
ATOM    218  C   SER L  31      22.372  31.442  43.139  1.00 52.58           C  
ATOM    219  O   SER L  31      22.066  30.485  43.848  1.00 48.21           O  
ATOM    220  N   TYR L  32      22.200  31.422  41.804  1.00 53.62           N  
ATOM    221  CA  TYR L  32      21.490  30.313  41.242  1.00 48.99           C  
ATOM    222  CB  TYR L  32      20.568  30.701  40.074  1.00 51.79           C  
ATOM    223  CG  TYR L  32      19.813  31.934  40.445  1.00 53.70           C  
ATOM    224  CD1 TYR L  32      18.918  31.950  41.488  1.00 54.43           C  
ATOM    225  CD2 TYR L  32      20.051  33.106  39.769  1.00 55.46           C  
ATOM    226  CE1 TYR L  32      18.239  33.099  41.823  1.00 53.89           C  
ATOM    227  CE2 TYR L  32      19.375  34.261  40.096  1.00 57.93           C  
ATOM    228  CZ  TYR L  32      18.462  34.258  41.123  1.00 54.15           C  
ATOM    229  OH  TYR L  32      17.764  35.435  41.469  1.00 54.28           O  
ATOM    230  C   TYR L  32      22.524  29.409  40.656  1.00 49.75           C  
ATOM    231  O   TYR L  32      22.872  29.519  39.483  1.00 48.48           O  
ATOM    232  N   LEU L  33      23.020  28.470  41.479  1.00 42.58           N  
ATOM    233  CA  LEU L  33      24.076  27.565  41.126  1.00 38.70           C  
ATOM    234  CB  LEU L  33      25.456  28.051  41.621  1.00 32.90           C  
ATOM    235  CG  LEU L  33      26.625  27.102  41.281  1.00 39.16           C  
ATOM    236  CD1 LEU L  33      26.910  27.071  39.774  1.00 38.18           C  
ATOM    237  CD2 LEU L  33      27.872  27.429  42.112  1.00 43.70           C  
ATOM    238  C   LEU L  33      23.828  26.260  41.824  1.00 39.64           C  
ATOM    239  O   LEU L  33      23.445  26.235  42.991  1.00 33.55           O  
ATOM    240  N   ALA L  34      24.065  25.134  41.122  1.00 36.66           N  
ATOM    241  CA  ALA L  34      23.841  23.842  41.712  1.00 31.98           C  
ATOM    242  CB  ALA L  34      22.743  23.029  40.997  1.00 29.95           C  
ATOM    243  C   ALA L  34      25.110  23.060  41.596  1.00 33.83           C  
ATOM    244  O   ALA L  34      25.936  23.324  40.722  1.00 36.53           O  
ATOM    245  N   TRP L  35      25.325  22.099  42.520  1.00 33.50           N  
ATOM    246  CA  TRP L  35      26.480  21.253  42.455  1.00 36.32           C  
ATOM    247  CB  TRP L  35      27.399  21.349  43.685  1.00 37.04           C  
ATOM    248  CG  TRP L  35      28.139  22.663  43.777  1.00 36.08           C  
ATOM    249  CD2 TRP L  35      29.345  22.939  43.068  1.00 35.84           C  
ATOM    250  CD1 TRP L  35      27.821  23.789  44.472  1.00 33.75           C  
ATOM    251  NE1 TRP L  35      28.768  24.762  44.232  1.00 35.31           N  
ATOM    252  CE2 TRP L  35      29.709  24.248  43.365  1.00 35.81           C  
ATOM    253  CE3 TRP L  35      30.096  22.161  42.228  1.00 33.49           C  
ATOM    254  CZ2 TRP L  35      30.833  24.811  42.829  1.00 35.19           C  
ATOM    255  CZ3 TRP L  35      31.230  22.731  41.690  1.00 34.94           C  
ATOM    256  CH2 TRP L  35      31.588  24.029  41.984  1.00 35.03           C  
ATOM    257  C   TRP L  35      26.001  19.839  42.394  1.00 36.88           C  
ATOM    258  O   TRP L  35      25.108  19.449  43.145  1.00 37.29           O  
ATOM    259  N   TYR L  36      26.596  19.032  41.493  1.00 34.34           N  
ATOM    260  CA  TYR L  36      26.206  17.657  41.356  1.00 33.88           C  
ATOM    261  CB  TYR L  36      25.642  17.293  39.969  1.00 32.87           C  
ATOM    262  CG  TYR L  36      24.414  18.088  39.672  1.00 33.80           C  
ATOM    263  CD1 TYR L  36      24.510  19.323  39.082  1.00 33.09           C  
ATOM    264  CD2 TYR L  36      23.164  17.598  39.964  1.00 36.02           C  
ATOM    265  CE1 TYR L  36      23.385  20.058  38.797  1.00 35.75           C  
ATOM    266  CE2 TYR L  36      22.035  18.330  39.677  1.00 34.62           C  
ATOM    267  CZ  TYR L  36      22.141  19.566  39.094  1.00 34.74           C  
ATOM    268  OH  TYR L  36      20.984  20.316  38.793  1.00 34.78           O  
ATOM    269  C   TYR L  36      27.417  16.782  41.514  1.00 34.13           C  
ATOM    270  O   TYR L  36      28.543  17.173  41.198  1.00 35.67           O  
ATOM    271  N   GLN L  37      27.207  15.555  42.033  1.00 34.48           N  
ATOM    272  CA  GLN L  37      28.283  14.608  42.166  1.00 34.38           C  
ATOM    273  CB  GLN L  37      28.440  14.050  43.592  1.00 31.69           C  
ATOM    274  CG  GLN L  37      29.570  13.025  43.742  1.00 35.85           C  
ATOM    275  CD  GLN L  37      29.547  12.523  45.180  1.00 41.92           C  
ATOM    276  OE1 GLN L  37      28.692  12.913  45.972  1.00 47.74           O  
ATOM    277  NE2 GLN L  37      30.507  11.625  45.532  1.00 38.05           N  
ATOM    278  C   GLN L  37      27.959  13.454  41.273  1.00 39.82           C  
ATOM    279  O   GLN L  37      26.820  12.995  41.215  1.00 41.41           O  
ATOM    280  N   GLN L  38      28.972  12.958  40.530  1.00 38.65           N  
ATOM    281  CA  GLN L  38      28.745  11.855  39.647  1.00 39.22           C  
ATOM    282  CB  GLN L  38      28.779  12.266  38.163  1.00 39.42           C  
ATOM    283  CG  GLN L  38      28.529  11.116  37.182  1.00 39.65           C  
ATOM    284  CD  GLN L  38      28.541  11.701  35.779  1.00 41.79           C  
ATOM    285  OE1 GLN L  38      28.835  12.881  35.585  1.00 43.81           O  
ATOM    286  NE2 GLN L  38      28.206  10.858  34.766  1.00 41.93           N  
ATOM    287  C   GLN L  38      29.828  10.845  39.851  1.00 43.34           C  
ATOM    288  O   GLN L  38      31.008  11.181  39.921  1.00 44.04           O  
ATOM    289  N   ARG L  39      29.443   9.558  39.952  1.00 46.01           N  
ATOM    290  CA  ARG L  39      30.403   8.503  40.094  1.00 46.25           C  
ATOM    291  CB  ARG L  39      30.082   7.502  41.215  1.00 44.86           C  
ATOM    292  CG  ARG L  39      30.333   8.056  42.619  1.00 46.79           C  
ATOM    293  CD  ARG L  39      29.409   9.207  43.017  1.00 52.21           C  
ATOM    294  NE  ARG L  39      28.137   8.631  43.534  1.00  0.00           N  
ATOM    295  CZ  ARG L  39      27.014   8.593  42.758  1.00  0.00           C  
ATOM    296  NH1 ARG L  39      27.031   9.083  41.484  1.00  0.00           N1+
ATOM    297  NH2 ARG L  39      25.859   8.074  43.269  1.00  0.00           N  
ATOM    298  C   ARG L  39      30.403   7.764  38.797  1.00 47.08           C  
ATOM    299  O   ARG L  39      29.421   7.787  38.059  1.00 50.88           O  
ATOM    300  N   GLN L  40      31.515   7.080  38.477  1.00 52.84           N  
ATOM    301  CA  GLN L  40      31.608   6.427  37.208  1.00 55.48           C  
ATOM    302  CB  GLN L  40      32.909   5.623  37.036  1.00 55.92           C  
ATOM    303  CG  GLN L  40      32.975   4.834  35.728  1.00 64.66           C  
ATOM    304  CD  GLN L  40      33.329   5.793  34.603  1.00 72.26           C  
ATOM    305  OE1 GLN L  40      32.702   5.788  33.546  1.00 74.87           O  
ATOM    306  NE2 GLN L  40      34.373   6.633  34.832  1.00 72.53           N  
ATOM    307  C   GLN L  40      30.483   5.469  37.048  1.00 55.65           C  
ATOM    308  O   GLN L  40      30.202   4.652  37.924  1.00 58.46           O  
ATOM    309  N   GLY L  41      29.787   5.580  35.898  1.00 54.94           N  
ATOM    310  CA  GLY L  41      28.742   4.664  35.547  1.00 54.24           C  
ATOM    311  C   GLY L  41      27.447   5.081  36.163  1.00 54.97           C  
ATOM    312  O   GLY L  41      26.449   4.375  36.032  1.00 54.27           O  
ATOM    313  N   LYS L  42      27.408   6.249  36.832  1.00 55.17           N  
ATOM    314  CA  LYS L  42      26.191   6.609  37.502  1.00 53.21           C  
ATOM    315  CB  LYS L  42      26.364   6.691  39.024  1.00 50.59           C  
ATOM    316  CG  LYS L  42      26.248   5.333  39.713  1.00 54.61           C  
ATOM    317  CD  LYS L  42      24.821   4.780  39.641  1.00 60.85           C  
ATOM    318  CE  LYS L  42      24.609   3.510  40.459  1.00 64.32           C  
ATOM    319  NZ  LYS L  42      23.170   3.321  40.740  1.00 64.50           N1+
ATOM    320  C   LYS L  42      25.682   7.932  37.029  1.00 51.04           C  
ATOM    321  O   LYS L  42      26.372   8.682  36.339  1.00 49.08           O  
ATOM    322  N   SER L  43      24.408   8.219  37.383  1.00 49.73           N  
ATOM    323  CA  SER L  43      23.743   9.452  37.060  1.00 49.22           C  
ATOM    324  CB  SER L  43      22.211   9.345  37.186  1.00 48.70           C  
ATOM    325  OG  SER L  43      21.718   8.334  36.316  1.00 52.12           O  
ATOM    326  C   SER L  43      24.208  10.485  38.043  1.00 48.92           C  
ATOM    327  O   SER L  43      24.613  10.135  39.147  1.00 47.35           O  
ATOM    328  N   PRO L  44      24.161  11.750  37.693  1.00 48.12           N  
ATOM    329  CA  PRO L  44      24.588  12.773  38.610  1.00 44.73           C  
ATOM    330  CD  PRO L  44      24.329  12.160  36.308  1.00 44.99           C  
ATOM    331  CB  PRO L  44      24.722  14.051  37.785  1.00 41.23           C  
ATOM    332  CG  PRO L  44      25.006  13.538  36.361  1.00 41.66           C  
ATOM    333  C   PRO L  44      23.609  12.899  39.728  1.00 42.41           C  
ATOM    334  O   PRO L  44      22.432  12.612  39.520  1.00 45.74           O  
ATOM    335  N   GLN L  45      24.077  13.318  40.921  0.90 34.75           N  
ATOM    336  CA  GLN L  45      23.205  13.488  42.050  0.90 38.52           C  
ATOM    337  CB  GLN L  45      23.563  12.582  43.241  0.90 45.53           C  
ATOM    338  CG  GLN L  45      23.351  11.090  42.968  0.90 51.37           C  
ATOM    339  CD  GLN L  45      21.856  10.805  42.975  0.80 57.87           C  
ATOM    340  OE1 GLN L  45      21.349  10.111  43.854  0.80 63.72           O  
ATOM    341  NE2 GLN L  45      21.126  11.355  41.968  0.80 56.05           N  
ATOM    342  C   GLN L  45      23.326  14.910  42.508  0.90 39.91           C  
ATOM    343  O   GLN L  45      24.368  15.543  42.345  0.90 38.18           O  
ATOM    344  N   LEU L  46      22.244  15.442  43.112  1.00 38.53           N  
ATOM    345  CA  LEU L  46      22.169  16.814  43.541  1.00 40.24           C  
ATOM    346  CB  LEU L  46      20.713  17.285  43.623  1.00 38.87           C  
ATOM    347  CG  LEU L  46      20.552  18.701  44.187  1.00 36.02           C  
ATOM    348  CD1 LEU L  46      21.181  19.747  43.256  1.00 35.60           C  
ATOM    349  CD2 LEU L  46      19.081  18.986  44.524  1.00 33.63           C  
ATOM    350  C   LEU L  46      22.741  16.970  44.922  1.00 41.22           C  
ATOM    351  O   LEU L  46      22.244  16.365  45.868  1.00 38.34           O  
ATOM    352  N   LEU L  47      23.894  17.667  45.046  1.00 42.54           N  
ATOM    353  CA  LEU L  47      24.474  17.988  46.319  1.00 41.56           C  
ATOM    354  CB  LEU L  47      25.998  18.132  46.247  1.00 40.71           C  
ATOM    355  CG  LEU L  47      26.727  16.857  45.787  1.00 40.77           C  
ATOM    356  CD1 LEU L  47      28.235  17.099  45.739  1.00 37.13           C  
ATOM    357  CD2 LEU L  47      26.350  15.632  46.638  1.00 41.37           C  
ATOM    358  C   LEU L  47      23.960  19.261  46.927  1.00 43.71           C  
ATOM    359  O   LEU L  47      23.513  19.292  48.074  1.00 42.80           O  
ATOM    360  N   VAL L  48      24.013  20.362  46.141  1.00 45.81           N  
ATOM    361  CA  VAL L  48      23.703  21.664  46.667  1.00 43.07           C  
ATOM    362  CB  VAL L  48      24.935  22.478  46.938  1.00 38.08           C  
ATOM    363  CG1 VAL L  48      24.525  23.911  47.300  1.00 36.14           C  
ATOM    364  CG2 VAL L  48      25.759  21.769  48.025  1.00 35.72           C  
ATOM    365  C   VAL L  48      22.936  22.437  45.645  1.00 43.49           C  
ATOM    366  O   VAL L  48      23.189  22.332  44.447  1.00 44.54           O  
ATOM    367  N   TYR L  49      21.968  23.252  46.109  1.00 43.37           N  
ATOM    368  CA  TYR L  49      21.218  24.078  45.207  1.00 44.65           C  
ATOM    369  CB  TYR L  49      19.815  23.526  44.886  1.00 45.37           C  
ATOM    370  CG  TYR L  49      19.003  23.456  46.133  1.00 45.81           C  
ATOM    371  CD1 TYR L  49      19.103  22.386  46.989  1.00 45.67           C  
ATOM    372  CD2 TYR L  49      18.136  24.476  46.448  1.00 44.14           C  
ATOM    373  CE1 TYR L  49      18.354  22.325  48.139  1.00 47.23           C  
ATOM    374  CE2 TYR L  49      17.384  24.424  47.597  1.00 44.64           C  
ATOM    375  CZ  TYR L  49      17.485  23.350  48.444  1.00 48.06           C  
ATOM    376  OH  TYR L  49      16.710  23.304  49.620  1.00 48.69           O  
ATOM    377  C   TYR L  49      21.117  25.438  45.825  1.00 43.84           C  
ATOM    378  O   TYR L  49      21.250  25.590  47.037  1.00 42.23           O  
ATOM    379  N   ALA L  50      20.892  26.466  44.985  1.00 32.85           N  
ATOM    380  CA  ALA L  50      20.827  27.822  45.453  1.00 34.16           C  
ATOM    381  CB  ALA L  50      19.752  28.043  46.533  1.00 29.86           C  
ATOM    382  C   ALA L  50      22.161  28.201  46.029  1.00 33.27           C  
ATOM    383  O   ALA L  50      22.259  29.093  46.869  1.00 35.73           O  
ATOM    384  N   ALA L  51      23.220  27.504  45.579  1.00 32.72           N  
ATOM    385  CA  ALA L  51      24.596  27.767  45.897  1.00 37.71           C  
ATOM    386  CB  ALA L  51      24.982  29.241  45.672  1.00 30.77           C  
ATOM    387  C   ALA L  51      24.938  27.400  47.310  1.00 34.03           C  
ATOM    388  O   ALA L  51      26.068  26.988  47.570  1.00 34.19           O  
ATOM    389  N   THR L  52      23.981  27.449  48.258  1.00 31.24           N  
ATOM    390  CA  THR L  52      24.420  27.158  49.594  1.00 37.08           C  
ATOM    391  CB  THR L  52      24.581  28.385  50.439  1.00 40.09           C  
ATOM    392  OG1 THR L  52      25.209  28.043  51.664  1.00 40.13           O  
ATOM    393  CG2 THR L  52      23.202  29.008  50.705  1.00 37.20           C  
ATOM    394  C   THR L  52      23.462  26.243  50.306  1.00 38.59           C  
ATOM    395  O   THR L  52      23.679  25.917  51.473  1.00 40.48           O  
ATOM    396  N   ASN L  53      22.385  25.785  49.641  1.00 47.29           N  
ATOM    397  CA  ASN L  53      21.454  24.900  50.291  1.00 48.47           C  
ATOM    398  CB  ASN L  53      20.019  25.094  49.771  1.00 50.94           C  
ATOM    399  CG  ASN L  53      19.662  26.559  49.996  1.00 39.98           C  
ATOM    400  OD1 ASN L  53      20.266  27.232  50.827  1.00 41.99           O  
ATOM    401  ND2 ASN L  53      18.665  27.077  49.229  1.00 40.88           N  
ATOM    402  C   ASN L  53      21.844  23.470  50.049  1.00 46.22           C  
ATOM    403  O   ASN L  53      22.115  23.074  48.917  1.00 45.46           O  
ATOM    404  N   LEU L  54      21.860  22.653  51.129  0.90 48.35           N  
ATOM    405  CA  LEU L  54      22.237  21.264  51.064  0.90 45.18           C  
ATOM    406  CB  LEU L  54      22.764  20.752  52.422  0.90 42.93           C  
ATOM    407  CG  LEU L  54      23.439  19.368  52.398  0.90 42.97           C  
ATOM    408  CD1 LEU L  54      24.747  19.399  51.592  0.90 40.60           C  
ATOM    409  CD2 LEU L  54      23.645  18.834  53.823  0.90 45.46           C  
ATOM    410  C   LEU L  54      21.025  20.459  50.663  0.90 46.07           C  
ATOM    411  O   LEU L  54      19.909  20.712  51.118  0.90 48.31           O  
ATOM    412  N   ALA L  55      21.231  19.456  49.783  1.00 46.78           N  
ATOM    413  CA  ALA L  55      20.182  18.606  49.292  1.00 48.09           C  
ATOM    414  CB  ALA L  55      20.562  17.862  48.002  1.00 41.78           C  
ATOM    415  C   ALA L  55      19.849  17.584  50.335  1.00 53.56           C  
ATOM    416  O   ALA L  55      20.620  17.341  51.263  1.00 54.34           O  
ATOM    417  N   ASP L  56      18.660  16.958  50.212  1.00 59.10           N  
ATOM    418  CA  ASP L  56      18.210  15.999  51.184  1.00 62.93           C  
ATOM    419  CB  ASP L  56      16.838  15.379  50.859  1.00 68.62           C  
ATOM    420  CG  ASP L  56      15.731  16.390  51.098  1.00 87.67           C  
ATOM    421  OD1 ASP L  56      15.786  17.113  52.128  1.00 70.38           O  
ATOM    422  OD2 ASP L  56      14.805  16.451  50.242  1.00 73.17           O1-
ATOM    423  C   ASP L  56      19.151  14.840  51.249  1.00 61.36           C  
ATOM    424  O   ASP L  56      19.506  14.234  50.240  1.00 58.84           O  
ATOM    425  N   GLY L  57      19.578  14.505  52.481  1.00 62.10           N  
ATOM    426  CA  GLY L  57      20.362  13.324  52.698  1.00 59.82           C  
ATOM    427  C   GLY L  57      21.817  13.606  52.528  1.00 57.28           C  
ATOM    428  O   GLY L  57      22.649  12.754  52.838  1.00 56.46           O  
ATOM    429  N   VAL L  58      22.188  14.806  52.042  1.00 56.57           N  
ATOM    430  CA  VAL L  58      23.589  15.048  51.865  1.00 53.21           C  
ATOM    431  CB  VAL L  58      23.906  16.229  51.001  1.00 49.57           C  
ATOM    432  CG1 VAL L  58      25.431  16.424  51.008  1.00 48.29           C  
ATOM    433  CG2 VAL L  58      23.318  15.994  49.601  1.00 43.41           C  
ATOM    434  C   VAL L  58      24.188  15.309  53.213  1.00 52.72           C  
ATOM    435  O   VAL L  58      23.579  15.943  54.075  1.00 52.82           O  
ATOM    436  N   PRO L  59      25.388  14.820  53.400  1.00 49.40           N  
ATOM    437  CA  PRO L  59      26.079  14.972  54.653  1.00 49.80           C  
ATOM    438  CD  PRO L  59      25.802  13.618  52.697  1.00 46.64           C  
ATOM    439  CB  PRO L  59      27.254  14.002  54.605  1.00 49.21           C  
ATOM    440  CG  PRO L  59      26.784  12.902  53.642  1.00 47.99           C  
ATOM    441  C   PRO L  59      26.515  16.379  54.907  1.00 49.93           C  
ATOM    442  O   PRO L  59      26.689  17.142  53.959  1.00 47.84           O  
ATOM    443  N   SER L  60      26.714  16.719  56.195  1.00 50.47           N  
ATOM    444  CA  SER L  60      27.090  18.022  56.666  1.00 50.59           C  
ATOM    445  CB  SER L  60      27.047  18.130  58.203  1.00 54.09           C  
ATOM    446  OG  SER L  60      28.057  17.316  58.786  1.00 60.63           O  
ATOM    447  C   SER L  60      28.492  18.348  56.244  1.00 51.12           C  
ATOM    448  O   SER L  60      28.921  19.497  56.345  1.00 47.31           O  
ATOM    449  N   ARG L  61      29.256  17.349  55.768  1.00 53.20           N  
ATOM    450  CA  ARG L  61      30.617  17.585  55.382  1.00 51.98           C  
ATOM    451  CB  ARG L  61      31.342  16.322  54.896  1.00 52.97           C  
ATOM    452  CG  ARG L  61      31.434  15.217  55.942  1.00 51.95           C  
ATOM    453  CD  ARG L  61      32.278  14.039  55.475  1.00 49.14           C  
ATOM    454  NE  ARG L  61      31.701  13.542  54.195  1.00 46.60           N  
ATOM    455  CZ  ARG L  61      30.780  12.537  54.207  1.00 49.28           C  
ATOM    456  NH1 ARG L  61      30.367  12.010  55.396  1.00 50.95           N1+
ATOM    457  NH2 ARG L  61      30.279  12.058  53.033  1.00 45.10           N  
ATOM    458  C   ARG L  61      30.633  18.539  54.230  1.00 51.23           C  
ATOM    459  O   ARG L  61      31.586  19.302  54.068  1.00 50.94           O  
ATOM    460  N   PHE L  62      29.591  18.475  53.377  1.00 50.12           N  
ATOM    461  CA  PHE L  62      29.494  19.288  52.195  1.00 47.12           C  
ATOM    462  CB  PHE L  62      28.527  18.714  51.145  1.00 47.06           C  
ATOM    463  CG  PHE L  62      29.060  17.415  50.653  1.00 47.64           C  
ATOM    464  CD1 PHE L  62      29.933  17.378  49.591  1.00 45.58           C  
ATOM    465  CD2 PHE L  62      28.687  16.233  51.251  1.00 46.34           C  
ATOM    466  CE1 PHE L  62      30.427  16.179  49.136  1.00 40.89           C  
ATOM    467  CE2 PHE L  62      29.179  15.031  50.799  1.00 45.04           C  
ATOM    468  CZ  PHE L  62      30.049  15.004  49.737  1.00 43.40           C  
ATOM    469  C   PHE L  62      28.939  20.641  52.534  1.00 47.68           C  
ATOM    470  O   PHE L  62      27.991  20.766  53.308  1.00 48.88           O  
ATOM    471  N   SER L  63      29.530  21.703  51.948  1.00 45.44           N  
ATOM    472  CA  SER L  63      29.031  23.033  52.164  1.00 45.73           C  
ATOM    473  CB  SER L  63      29.799  23.806  53.244  1.00 45.82           C  
ATOM    474  OG  SER L  63      31.162  23.924  52.873  1.00 50.24           O  
ATOM    475  C   SER L  63      29.177  23.795  50.882  1.00 46.07           C  
ATOM    476  O   SER L  63      30.152  23.622  50.153  1.00 45.66           O  
ATOM    477  N   GLY L  64      28.205  24.682  50.582  1.00 44.32           N  
ATOM    478  CA  GLY L  64      28.284  25.466  49.386  1.00 46.57           C  
ATOM    479  C   GLY L  64      28.385  26.897  49.802  1.00 47.59           C  
ATOM    480  O   GLY L  64      27.812  27.302  50.813  1.00 49.43           O  
ATOM    481  N   SER L  65      29.128  27.710  49.021  1.00 46.40           N  
ATOM    482  CA  SER L  65      29.282  29.098  49.362  1.00 50.32           C  
ATOM    483  CB  SER L  65      30.518  29.400  50.228  1.00 49.21           C  
ATOM    484  OG  SER L  65      30.429  28.758  51.490  1.00 49.34           O  
ATOM    485  C   SER L  65      29.509  29.866  48.106  1.00 52.95           C  
ATOM    486  O   SER L  65      29.689  29.294  47.032  1.00 50.15           O  
ATOM    487  N   GLY L  66      29.528  31.211  48.224  1.00 54.57           N  
ATOM    488  CA  GLY L  66      29.800  32.034  47.084  1.00 54.90           C  
ATOM    489  C   GLY L  66      28.602  32.849  46.718  1.00 54.21           C  
ATOM    490  O   GLY L  66      27.489  32.622  47.186  1.00 51.12           O  
ATOM    491  N   SER L  67      28.842  33.867  45.861  1.00 55.17           N  
ATOM    492  CA  SER L  67      27.836  34.768  45.391  1.00 56.93           C  
ATOM    493  CB  SER L  67      27.525  35.884  46.404  1.00 59.49           C  
ATOM    494  OG  SER L  67      26.519  36.750  45.902  1.00 56.58           O  
ATOM    495  C   SER L  67      28.422  35.436  44.189  1.00 54.36           C  
ATOM    496  O   SER L  67      29.614  35.312  43.914  1.00 52.15           O  
ATOM    497  N   GLY L  68      27.587  36.161  43.417  1.00 52.86           N  
ATOM    498  CA  GLY L  68      28.107  36.866  42.282  1.00 51.99           C  
ATOM    499  C   GLY L  68      28.642  35.882  41.288  1.00 51.40           C  
ATOM    500  O   GLY L  68      27.921  35.024  40.783  1.00 51.89           O  
ATOM    501  N   THR L  69      29.902  36.102  40.885  1.00 48.63           N  
ATOM    502  CA  THR L  69      30.648  35.315  39.943  1.00 49.46           C  
ATOM    503  CB  THR L  69      31.734  36.118  39.291  1.00 51.89           C  
ATOM    504  OG1 THR L  69      32.657  36.557  40.273  1.00 55.57           O  
ATOM    505  CG2 THR L  69      31.104  37.332  38.584  1.00 50.72           C  
ATOM    506  C   THR L  69      31.320  34.100  40.525  1.00 47.70           C  
ATOM    507  O   THR L  69      31.584  33.148  39.790  1.00 44.21           O  
ATOM    508  N   GLN L  70      31.674  34.115  41.832  1.00 48.14           N  
ATOM    509  CA  GLN L  70      32.518  33.070  42.365  1.00 46.51           C  
ATOM    510  CB  GLN L  70      33.730  33.646  43.127  1.00 47.94           C  
ATOM    511  CG  GLN L  70      34.750  32.611  43.597  1.00 56.90           C  
ATOM    512  CD  GLN L  70      35.753  32.359  42.478  1.00 65.04           C  
ATOM    513  OE1 GLN L  70      35.677  32.967  41.412  1.00 69.51           O  
ATOM    514  NE2 GLN L  70      36.724  31.445  42.730  1.00 68.44           N  
ATOM    515  C   GLN L  70      31.777  32.200  43.342  1.00 45.12           C  
ATOM    516  O   GLN L  70      31.130  32.689  44.268  1.00 44.46           O  
ATOM    517  N   TYR L  71      31.888  30.865  43.165  1.00 44.28           N  
ATOM    518  CA  TYR L  71      31.216  29.937  44.030  1.00 43.30           C  
ATOM    519  CB  TYR L  71      29.995  29.287  43.363  1.00 42.01           C  
ATOM    520  CG  TYR L  71      29.043  30.384  43.030  1.00 37.52           C  
ATOM    521  CD1 TYR L  71      29.181  31.110  41.866  1.00 37.43           C  
ATOM    522  CD2 TYR L  71      28.014  30.697  43.883  1.00 38.17           C  
ATOM    523  CE1 TYR L  71      28.301  32.123  41.559  1.00 42.61           C  
ATOM    524  CE2 TYR L  71      27.131  31.711  43.578  1.00 39.76           C  
ATOM    525  CZ  TYR L  71      27.277  32.430  42.417  1.00 40.75           C  
ATOM    526  OH  TYR L  71      26.364  33.463  42.122  1.00 16.76           O  
ATOM    527  C   TYR L  71      32.180  28.835  44.376  1.00 42.07           C  
ATOM    528  O   TYR L  71      33.153  28.610  43.657  1.00 44.43           O  
ATOM    529  N   SER L  72      31.951  28.132  45.508  0.90 42.07           N  
ATOM    530  CA  SER L  72      32.845  27.070  45.873  0.90 44.28           C  
ATOM    531  CB  SER L  72      33.945  27.507  46.857  0.90 44.51           C  
ATOM    532  OG  SER L  72      34.809  28.444  46.239  0.90 47.56           O  
ATOM    533  C   SER L  72      32.085  25.977  46.553  0.90 47.40           C  
ATOM    534  O   SER L  72      31.071  26.210  47.199  0.90 52.16           O  
ATOM    535  N   LEU L  73      32.577  24.732  46.394  1.00 47.02           N  
ATOM    536  CA  LEU L  73      32.033  23.592  47.065  1.00 47.77           C  
ATOM    537  CB  LEU L  73      31.635  22.461  46.104  1.00 44.35           C  
ATOM    538  CG  LEU L  73      31.026  21.240  46.810  1.00 39.88           C  
ATOM    539  CD1 LEU L  73      29.731  21.627  47.538  1.00 42.32           C  
ATOM    540  CD2 LEU L  73      30.819  20.068  45.840  1.00 35.21           C  
ATOM    541  C   LEU L  73      33.132  23.106  47.949  1.00 48.49           C  
ATOM    542  O   LEU L  73      34.282  23.037  47.527  1.00 48.75           O  
ATOM    543  N   LYS L  74      32.815  22.780  49.215  1.00 46.00           N  
ATOM    544  CA  LYS L  74      33.843  22.367  50.130  1.00 45.35           C  
ATOM    545  CB  LYS L  74      34.047  23.379  51.266  1.00 49.53           C  
ATOM    546  CG  LYS L  74      35.237  23.081  52.176  1.00 54.15           C  
ATOM    547  CD  LYS L  74      35.515  24.222  53.161  1.00 57.17           C  
ATOM    548  CE  LYS L  74      36.681  23.960  54.109  1.00 61.33           C  
ATOM    549  NZ  LYS L  74      36.836  25.102  55.038  1.00 60.42           N1+
ATOM    550  C   LYS L  74      33.431  21.084  50.776  1.00 47.72           C  
ATOM    551  O   LYS L  74      32.288  20.931  51.204  1.00 51.84           O  
ATOM    552  N   ILE L  75      34.364  20.115  50.850  1.00 46.52           N  
ATOM    553  CA  ILE L  75      34.084  18.890  51.534  1.00 47.22           C  
ATOM    554  CB  ILE L  75      34.232  17.664  50.681  1.00 47.85           C  
ATOM    555  CG1 ILE L  75      33.298  17.739  49.467  1.00 47.77           C  
ATOM    556  CG2 ILE L  75      33.963  16.434  51.561  1.00 49.90           C  
ATOM    557  CD1 ILE L  75      33.624  16.700  48.401  1.00 44.07           C  
ATOM    558  C   ILE L  75      35.087  18.796  52.633  1.00 50.34           C  
ATOM    559  O   ILE L  75      36.291  18.901  52.402  1.00 51.18           O  
ATOM    560  N   ASN L  76      34.601  18.625  53.876  0.90 52.69           N  
ATOM    561  CA  ASN L  76      35.468  18.500  55.010  0.90 56.01           C  
ATOM    562  CB  ASN L  76      34.939  19.186  56.283  0.90 58.57           C  
ATOM    563  CG  ASN L  76      34.967  20.698  56.114  0.90 66.74           C  
ATOM    564  OD1 ASN L  76      36.001  21.282  55.796  0.90 70.07           O  
ATOM    565  ND2 ASN L  76      33.798  21.353  56.344  0.90 69.33           N  
ATOM    566  C   ASN L  76      35.475  17.043  55.325  0.90 64.70           C  
ATOM    567  O   ASN L  76      34.513  16.342  55.024  0.90 71.38           O  
ATOM    568  N   SER L  77      36.564  16.553  55.943  1.00 65.02           N  
ATOM    569  CA  SER L  77      36.686  15.167  56.304  1.00 63.45           C  
ATOM    570  CB  SER L  77      35.849  14.748  57.524  1.00 65.62           C  
ATOM    571  OG  SER L  77      36.383  15.326  58.702  1.00 61.64           O  
ATOM    572  C   SER L  77      36.297  14.280  55.172  1.00 59.46           C  
ATOM    573  O   SER L  77      35.289  13.581  55.244  1.00 60.47           O  
ATOM    574  N   LEU L  78      37.101  14.277  54.097  0.90 53.78           N  
ATOM    575  CA  LEU L  78      36.798  13.469  52.955  0.90 53.60           C  
ATOM    576  CB  LEU L  78      37.910  13.447  51.891  0.90 53.57           C  
ATOM    577  CG  LEU L  78      37.956  14.703  51.013  0.90 53.40           C  
ATOM    578  CD1 LEU L  78      39.080  14.623  49.974  0.90 49.74           C  
ATOM    579  CD2 LEU L  78      36.599  14.916  50.336  0.90 58.02           C  
ATOM    580  C   LEU L  78      36.619  12.057  53.383  0.90 53.15           C  
ATOM    581  O   LEU L  78      37.270  11.573  54.309  0.90 57.66           O  
ATOM    582  N   GLN L  79      35.679  11.370  52.703  1.00 48.27           N  
ATOM    583  CA  GLN L  79      35.393   9.992  52.968  1.00 49.33           C  
ATOM    584  CB  GLN L  79      33.945   9.754  53.430  1.00 50.55           C  
ATOM    585  CG  GLN L  79      33.595  10.491  54.722  1.00 51.41           C  
ATOM    586  CD  GLN L  79      34.394   9.881  55.863  1.00 57.87           C  
ATOM    587  OE1 GLN L  79      34.393   8.668  56.062  1.00 60.84           O  
ATOM    588  NE2 GLN L  79      35.101  10.750  56.632  1.00 58.24           N  
ATOM    589  C   GLN L  79      35.581   9.273  51.667  1.00 52.23           C  
ATOM    590  O   GLN L  79      35.657   9.894  50.607  1.00 52.26           O  
ATOM    591  N   SER L  80      35.659   7.929  51.715  0.90 54.41           N  
ATOM    592  CA  SER L  80      35.925   7.136  50.549  0.90 55.04           C  
ATOM    593  CB  SER L  80      36.029   5.639  50.870  0.90 54.14           C  
ATOM    594  OG  SER L  80      37.095   5.415  51.782  0.75 32.47           O  
ATOM    595  C   SER L  80      34.828   7.287  49.539  0.90 53.87           C  
ATOM    596  O   SER L  80      35.082   7.259  48.334  0.90 54.83           O  
ATOM    597  N   GLU L  81      33.575   7.458  49.997  1.00 51.86           N  
ATOM    598  CA  GLU L  81      32.442   7.532  49.114  1.00 53.21           C  
ATOM    599  CB  GLU L  81      31.074   7.480  49.827  1.00 55.27           C  
ATOM    600  CG  GLU L  81      30.798   8.621  50.809  1.00 61.90           C  
ATOM    601  CD  GLU L  81      31.120   8.142  52.217  1.00 68.84           C  
ATOM    602  OE1 GLU L  81      32.030   7.287  52.370  1.00 69.75           O  
ATOM    603  OE2 GLU L  81      30.451   8.635  53.171  1.00 71.17           O1-
ATOM    604  C   GLU L  81      32.492   8.784  48.291  1.00 52.24           C  
ATOM    605  O   GLU L  81      31.800   8.893  47.281  1.00 53.80           O  
ATOM    606  N   ASP L  82      33.253   9.788  48.750  1.00 45.95           N  
ATOM    607  CA  ASP L  82      33.362  11.101  48.173  1.00 41.28           C  
ATOM    608  CB  ASP L  82      34.027  12.101  49.137  1.00 40.17           C  
ATOM    609  CG  ASP L  82      33.057  12.307  50.296  1.00 47.18           C  
ATOM    610  OD1 ASP L  82      31.824  12.169  50.060  1.00 49.04           O  
ATOM    611  OD2 ASP L  82      33.523  12.593  51.432  1.00 42.19           O1-
ATOM    612  C   ASP L  82      34.082  11.156  46.849  1.00 41.61           C  
ATOM    613  O   ASP L  82      33.986  12.173  46.170  1.00 46.27           O  
ATOM    614  N   VAL L  83      34.871  10.135  46.454  1.00 40.79           N  
ATOM    615  CA  VAL L  83      35.617  10.243  45.222  1.00 40.39           C  
ATOM    616  CB  VAL L  83      36.695   9.208  45.089  1.00 37.75           C  
ATOM    617  CG1 VAL L  83      37.734   9.441  46.197  1.00  0.00           C  
ATOM    618  CG2 VAL L  83      36.035   7.816  45.140  1.00  0.00           C  
ATOM    619  C   VAL L  83      34.716  10.116  44.034  1.00 42.22           C  
ATOM    620  O   VAL L  83      33.883   9.215  43.960  1.00 45.64           O  
ATOM    621  N   ALA L  84      34.891  11.032  43.053  1.00 37.94           N  
ATOM    622  CA  ALA L  84      34.065  11.042  41.880  1.00 36.13           C  
ATOM    623  CB  ALA L  84      32.562  10.906  42.193  1.00  0.00           C  
ATOM    624  C   ALA L  84      34.267  12.371  41.226  1.00 36.61           C  
ATOM    625  O   ALA L  84      35.206  13.099  41.539  1.00 38.35           O  
ATOM    626  N   ARG L  85      33.387  12.697  40.259  1.00 35.58           N  
ATOM    627  CA  ARG L  85      33.470  13.949  39.566  1.00 36.54           C  
ATOM    628  CB  ARG L  85      33.231  13.824  38.055  1.00 38.03           C  
ATOM    629  CG  ARG L  85      34.367  13.123  37.321  1.00  0.00           C  
ATOM    630  CD  ARG L  85      34.046  12.811  35.862  1.00  0.00           C  
ATOM    631  NE  ARG L  85      32.986  11.763  35.865  1.00  0.00           N  
ATOM    632  CZ  ARG L  85      33.324  10.477  36.163  1.00  0.00           C  
ATOM    633  NH1 ARG L  85      34.607  10.179  36.521  1.00  0.00           N1+
ATOM    634  NH2 ARG L  85      32.380   9.491  36.118  1.00  0.00           N  
ATOM    635  C   ARG L  85      32.406  14.850  40.105  1.00 39.78           C  
ATOM    636  O   ARG L  85      31.337  14.402  40.519  1.00 40.96           O  
ATOM    637  N   TYR L  86      32.704  16.162  40.120  1.00 39.08           N  
ATOM    638  CA  TYR L  86      31.794  17.149  40.622  1.00 36.83           C  
ATOM    639  CB  TYR L  86      32.366  17.943  41.807  1.00 34.93           C  
ATOM    640  CG  TYR L  86      32.496  17.029  42.977  1.00 33.52           C  
ATOM    641  CD1 TYR L  86      31.412  16.807  43.795  1.00 34.38           C  
ATOM    642  CD2 TYR L  86      33.685  16.396  43.266  1.00 33.01           C  
ATOM    643  CE1 TYR L  86      31.508  15.975  44.880  1.00 36.18           C  
ATOM    644  CE2 TYR L  86      33.788  15.560  44.353  1.00 34.54           C  
ATOM    645  CZ  TYR L  86      32.696  15.346  45.162  1.00 35.87           C  
ATOM    646  OH  TYR L  86      32.788  14.489  46.278  1.00 35.18           O  
ATOM    647  C   TYR L  86      31.558  18.149  39.527  1.00 35.59           C  
ATOM    648  O   TYR L  86      32.483  18.503  38.799  1.00 34.51           O  
ATOM    649  N   TYR L  87      30.298  18.621  39.378  1.00 36.20           N  
ATOM    650  CA  TYR L  87      29.992  19.582  38.351  1.00 35.15           C  
ATOM    651  CB  TYR L  87      29.175  18.997  37.182  1.00 31.62           C  
ATOM    652  CG  TYR L  87      29.997  17.968  36.489  1.00 32.66           C  
ATOM    653  CD1 TYR L  87      30.869  18.328  35.489  1.00 35.85           C  
ATOM    654  CD2 TYR L  87      29.883  16.641  36.835  1.00 33.87           C  
ATOM    655  CE1 TYR L  87      31.628  17.374  34.850  1.00 36.16           C  
ATOM    656  CE2 TYR L  87      30.641  15.682  36.199  1.00 34.88           C  
ATOM    657  CZ  TYR L  87      31.510  16.053  35.203  1.00 35.53           C  
ATOM    658  OH  TYR L  87      32.285  15.074  34.544  1.00 34.99           O  
ATOM    659  C   TYR L  87      29.141  20.675  38.936  1.00 36.15           C  
ATOM    660  O   TYR L  87      28.334  20.435  39.831  1.00 34.53           O  
ATOM    661  N   CYS L  88      29.315  21.916  38.427  1.00 36.81           N  
ATOM    662  CA  CYS L  88      28.506  23.041  38.823  1.00 34.92           C  
ATOM    663  CB  CYS L  88      29.320  24.312  39.197  1.00 31.86           C  
ATOM    664  SG  CYS L  88      30.521  24.858  37.934  1.00 59.06           S  
ATOM    665  C   CYS L  88      27.620  23.364  37.649  1.00 35.32           C  
ATOM    666  O   CYS L  88      27.991  23.119  36.503  1.00 34.18           O  
ATOM    667  N   GLN L  89      26.396  23.878  37.910  1.00 34.12           N  
ATOM    668  CA  GLN L  89      25.494  24.231  36.840  1.00 37.03           C  
ATOM    669  CB  GLN L  89      24.370  23.202  36.629  1.00 37.39           C  
ATOM    670  CG  GLN L  89      23.392  23.582  35.515  1.00 39.47           C  
ATOM    671  CD  GLN L  89      22.227  22.600  35.545  1.00 39.87           C  
ATOM    672  OE1 GLN L  89      22.261  21.593  36.249  1.00 36.81           O  
ATOM    673  NE2 GLN L  89      21.158  22.903  34.760  1.00 40.99           N  
ATOM    674  C   GLN L  89      24.798  25.500  37.226  1.00 40.28           C  
ATOM    675  O   GLN L  89      24.362  25.640  38.366  1.00 39.99           O  
ATOM    676  N   HIS L  90      24.656  26.455  36.283  1.00 40.39           N  
ATOM    677  CA  HIS L  90      23.981  27.671  36.647  1.00 39.43           C  
ATOM    678  ND1 HIS L  90      23.422  30.253  34.168  1.00 37.13           N  
ATOM    679  CG  HIS L  90      24.197  29.193  34.600  1.00 37.17           C  
ATOM    680  CB  HIS L  90      24.584  28.952  36.030  1.00 36.69           C  
ATOM    681  NE2 HIS L  90      23.915  29.051  32.362  1.00 35.15           N  
ATOM    682  CD2 HIS L  90      24.488  28.477  33.483  1.00 34.30           C  
ATOM    683  CE1 HIS L  90      23.283  30.113  32.825  1.00 34.98           C  
ATOM    684  C   HIS L  90      22.574  27.572  36.160  1.00 38.21           C  
ATOM    685  O   HIS L  90      22.308  26.986  35.111  1.00 39.10           O  
ATOM    686  N   TYR L  91      21.646  28.332  36.782  1.00 37.96           N  
ATOM    687  CA  TYR L  91      20.345  28.413  36.171  1.00 39.46           C  
ATOM    688  CB  TYR L  91      19.265  27.961  37.121  1.00 39.11           C  
ATOM    689  CG  TYR L  91      19.653  26.622  37.617  1.00 39.54           C  
ATOM    690  CD1 TYR L  91      20.445  26.526  38.732  1.00 39.05           C  
ATOM    691  CD2 TYR L  91      19.253  25.473  36.985  1.00 38.91           C  
ATOM    692  CE1 TYR L  91      20.823  25.296  39.214  1.00 40.36           C  
ATOM    693  CE2 TYR L  91      19.627  24.243  37.459  1.00 40.69           C  
ATOM    694  CZ  TYR L  91      20.413  24.158  38.572  1.00 40.79           C  
ATOM    695  OH  TYR L  91      20.787  22.894  39.044  1.00 56.11           O  
ATOM    696  C   TYR L  91      20.004  29.860  35.916  1.00 40.64           C  
ATOM    697  O   TYR L  91      18.842  30.245  36.034  1.00 40.18           O  
ATOM    698  N   SER L  92      20.986  30.716  35.582  1.00 41.39           N  
ATOM    699  CA  SER L  92      20.667  32.106  35.389  1.00 42.88           C  
ATOM    700  CB  SER L  92      21.919  32.997  35.420  1.00 43.35           C  
ATOM    701  OG  SER L  92      21.556  34.353  35.213  1.00 62.90           O  
ATOM    702  C   SER L  92      19.954  32.355  34.098  1.00 43.55           C  
ATOM    703  O   SER L  92      18.787  32.745  34.079  1.00 43.38           O  
ATOM    704  N   THR L  93      20.653  32.121  32.971  1.00 44.09           N  
ATOM    705  CA  THR L  93      20.112  32.432  31.676  1.00 44.57           C  
ATOM    706  CB  THR L  93      21.150  32.933  30.707  1.00 40.66           C  
ATOM    707  OG1 THR L  93      20.542  33.304  29.478  1.00  0.00           O  
ATOM    708  CG2 THR L  93      22.212  31.847  30.475  1.00  0.00           C  
ATOM    709  C   THR L  93      19.460  31.211  31.120  1.00 43.98           C  
ATOM    710  O   THR L  93      19.552  30.124  31.692  1.00 44.55           O  
ATOM    711  N   THR L  94      18.773  31.377  29.971  1.00 43.18           N  
ATOM    712  CA  THR L  94      18.047  30.265  29.440  1.00 42.38           C  
ATOM    713  CB  THR L  94      17.230  30.539  28.202  1.00 44.05           C  
ATOM    714  OG1 THR L  94      16.405  29.408  27.961  1.00 32.86           O  
ATOM    715  CG2 THR L  94      18.116  30.793  26.975  1.00 22.57           C  
ATOM    716  C   THR L  94      18.958  29.130  29.149  1.00 41.00           C  
ATOM    717  O   THR L  94      18.635  28.057  29.642  1.00 41.38           O  
ATOM    718  N   PRO L  95      20.033  29.200  28.396  1.00 38.80           N  
ATOM    719  CA  PRO L  95      20.807  28.008  28.213  1.00 37.32           C  
ATOM    720  CD  PRO L  95      20.844  30.390  28.189  1.00 37.84           C  
ATOM    721  CB  PRO L  95      21.963  28.413  27.319  1.00 37.20           C  
ATOM    722  CG  PRO L  95      22.231  29.863  27.763  1.00 37.79           C  
ATOM    723  C   PRO L  95      21.336  27.655  29.572  1.00 35.91           C  
ATOM    724  O   PRO L  95      21.903  28.528  30.225  1.00 35.26           O  
ATOM    725  N   TRP L  96      21.180  26.396  30.014  1.00 34.42           N  
ATOM    726  CA  TRP L  96      21.676  26.025  31.307  1.00 32.84           C  
ATOM    727  CB  TRP L  96      20.884  24.833  31.918  1.00 31.39           C  
ATOM    728  CG  TRP L  96      19.365  24.989  31.895  1.00 30.76           C  
ATOM    729  CD2 TRP L  96      18.401  24.465  32.832  1.00 30.15           C  
ATOM    730  CD1 TRP L  96      18.638  25.677  30.976  1.00 30.74           C  
ATOM    731  NE1 TRP L  96      17.300  25.626  31.271  1.00 29.84           N  
ATOM    732  CE2 TRP L  96      17.139  24.886  32.411  1.00 30.31           C  
ATOM    733  CE3 TRP L  96      18.547  23.724  33.964  1.00 29.58           C  
ATOM    734  CZ2 TRP L  96      16.017  24.585  33.125  1.00 30.67           C  
ATOM    735  CZ3 TRP L  96      17.405  23.392  34.659  1.00 30.10           C  
ATOM    736  CH2 TRP L  96      16.162  23.812  34.251  1.00 29.96           C  
ATOM    737  C   TRP L  96      23.058  25.551  30.979  1.00 32.77           C  
ATOM    738  O   TRP L  96      23.214  24.790  30.025  1.00 33.04           O  
ATOM    739  N   THR L  97      24.113  25.990  31.701  0.90 34.68           N  
ATOM    740  CA  THR L  97      25.356  25.460  31.256  0.90 36.74           C  
ATOM    741  CB  THR L  97      26.275  26.539  30.774  0.90 34.03           C  
ATOM    742  OG1 THR L  97      25.632  27.320  29.776  0.88 36.70           O  
ATOM    743  CG2 THR L  97      27.519  25.874  30.174  0.88 34.19           C  
ATOM    744  C   THR L  97      26.005  24.793  32.426  0.90 34.65           C  
ATOM    745  O   THR L  97      25.770  25.163  33.575  0.90 33.12           O  
ATOM    746  N   PHE L  98      26.836  23.772  32.154  1.00 34.45           N  
ATOM    747  CA  PHE L  98      27.505  23.052  33.206  1.00 33.96           C  
ATOM    748  CB  PHE L  98      27.516  21.520  33.024  1.00 35.08           C  
ATOM    749  CG  PHE L  98      26.166  20.940  33.259  1.00 38.16           C  
ATOM    750  CD1 PHE L  98      25.237  20.871  32.247  1.00 36.25           C  
ATOM    751  CD2 PHE L  98      25.823  20.444  34.498  1.00 38.69           C  
ATOM    752  CE1 PHE L  98      23.998  20.327  32.469  1.00 39.29           C  
ATOM    753  CE2 PHE L  98      24.586  19.898  34.721  1.00 36.59           C  
ATOM    754  CZ  PHE L  98      23.662  19.837  33.708  1.00 39.44           C  
ATOM    755  C   PHE L  98      28.948  23.439  33.209  1.00 33.54           C  
ATOM    756  O   PHE L  98      29.481  23.934  32.219  1.00 34.96           O  
ATOM    757  N   GLY L  99      29.615  23.243  34.363  1.00 33.89           N  
ATOM    758  CA  GLY L  99      31.022  23.500  34.460  1.00 35.21           C  
ATOM    759  C   GLY L  99      31.724  22.311  33.868  1.00 37.30           C  
ATOM    760  O   GLY L  99      31.107  21.282  33.602  1.00 38.91           O  
ATOM    761  N   GLY L 100      33.052  22.438  33.676  1.00 39.99           N  
ATOM    762  CA  GLY L 100      33.901  21.446  33.070  1.00 38.46           C  
ATOM    763  C   GLY L 100      33.950  20.195  33.896  1.00 38.86           C  
ATOM    764  O   GLY L 100      34.133  19.102  33.362  1.00 40.90           O  
ATOM    765  N   GLY L 101      33.856  20.322  35.230  1.00 35.60           N  
ATOM    766  CA  GLY L 101      33.887  19.162  36.079  1.00 37.20           C  
ATOM    767  C   GLY L 101      35.206  19.099  36.791  1.00 40.49           C  
ATOM    768  O   GLY L 101      36.214  19.623  36.319  1.00 43.56           O  
ATOM    769  N   THR L 102      35.197  18.460  37.981  1.00 39.17           N  
ATOM    770  CA  THR L 102      36.383  18.259  38.766  1.00 39.31           C  
ATOM    771  CB  THR L 102      36.390  19.030  40.055  1.00 41.81           C  
ATOM    772  OG1 THR L 102      36.315  20.422  39.796  1.00 45.19           O  
ATOM    773  CG2 THR L 102      37.675  18.695  40.834  1.00 40.76           C  
ATOM    774  C   THR L 102      36.442  16.807  39.128  1.00 39.93           C  
ATOM    775  O   THR L 102      35.490  16.249  39.666  1.00 40.22           O  
ATOM    776  N   GLN L 103      37.588  16.165  38.846  1.00 41.53           N  
ATOM    777  CA  GLN L 103      37.761  14.768  39.126  1.00 45.20           C  
ATOM    778  CB  GLN L 103      38.633  14.069  38.070  1.00 48.04           C  
ATOM    779  CG  GLN L 103      38.941  12.602  38.367  1.00 52.43           C  
ATOM    780  CD  GLN L 103      40.138  12.209  37.509  1.00 57.32           C  
ATOM    781  OE1 GLN L 103      40.072  12.205  36.280  1.00  0.00           O  
ATOM    782  NE2 GLN L 103      41.277  11.888  38.179  1.00  0.00           N  
ATOM    783  C   GLN L 103      38.502  14.663  40.420  1.00 46.25           C  
ATOM    784  O   GLN L 103      39.583  15.226  40.574  1.00 46.57           O  
ATOM    785  N   LEU L 104      37.938  13.921  41.390  1.00 42.66           N  
ATOM    786  CA  LEU L 104      38.597  13.800  42.658  1.00 43.17           C  
ATOM    787  CB  LEU L 104      37.640  14.115  43.820  1.00 46.45           C  
ATOM    788  CG  LEU L 104      38.315  14.259  45.189  1.00 47.34           C  
ATOM    789  CD1 LEU L 104      39.285  15.450  45.202  1.00 49.94           C  
ATOM    790  CD2 LEU L 104      37.265  14.359  46.305  1.00 46.50           C  
ATOM    791  C   LEU L 104      39.071  12.379  42.779  1.00 47.43           C  
ATOM    792  O   LEU L 104      38.270  11.445  42.756  1.00 48.69           O  
ATOM    793  N   GLU L 105      40.400  12.183  42.919  1.00 46.26           N  
ATOM    794  CA  GLU L 105      40.938  10.849  42.987  1.00 45.24           C  
ATOM    795  CB  GLU L 105      41.983  10.501  41.904  1.00 52.58           C  
ATOM    796  CG  GLU L 105      43.310  11.261  42.033  1.00 60.69           C  
ATOM    797  CD  GLU L 105      44.356  10.537  41.186  1.00 63.56           C  
ATOM    798  OE1 GLU L 105      43.988  10.041  40.087  1.00 63.46           O  
ATOM    799  OE2 GLU L 105      45.530  10.473  41.630  1.00 62.63           O1-
ATOM    800  C   GLU L 105      41.616  10.666  44.297  1.00 41.05           C  
ATOM    801  O   GLU L 105      41.807  11.611  45.058  1.00 39.38           O  
ATOM    802  N   ILE L 106      42.001   9.410  44.582  1.00 42.59           N  
ATOM    803  CA  ILE L 106      42.597   9.060  45.835  1.00 44.94           C  
ATOM    804  CB  ILE L 106      42.242   7.669  46.276  1.00 41.09           C  
ATOM    805  CG1 ILE L 106      40.722   7.517  46.439  1.00 42.60           C  
ATOM    806  CG2 ILE L 106      43.028   7.366  47.559  1.00 39.11           C  
ATOM    807  CD1 ILE L 106      40.276   6.066  46.619  1.00 43.01           C  
ATOM    808  C   ILE L 106      44.087   9.134  45.728  1.00 47.82           C  
ATOM    809  O   ILE L 106      44.698   8.624  44.790  1.00 44.72           O  
ATOM    810  N   LYS L 107      44.705   9.797  46.725  1.00 50.70           N  
ATOM    811  CA  LYS L 107      46.125   9.980  46.802  0.90 49.65           C  
ATOM    812  CB  LYS L 107      46.481  11.166  47.714  0.90 53.31           C  
ATOM    813  CG  LYS L 107      47.973  11.473  47.825  0.90 55.84           C  
ATOM    814  CD  LYS L 107      48.224  12.882  48.365  0.90 60.02           C  
ATOM    815  CE  LYS L 107      47.714  13.969  47.409  0.90 61.40           C  
ATOM    816  NZ  LYS L 107      47.696  15.289  48.075  0.90 56.86           N1+
ATOM    817  C   LYS L 107      46.749   8.723  47.394  1.00 46.12           C  
ATOM    818  O   LYS L 107      46.060   8.024  48.185  1.00 45.61           O  
ATOM    819  OXT LYS L 107      47.936   8.443  47.067  1.00  0.00           O1-
TER     820      LYS L 107 
ATOM    821  N   GLU H 108       8.089   6.005  45.163  1.00 75.29           N1+
ATOM    822  CA  GLU H 108       9.151   7.035  45.129  1.00 80.97           C  
ATOM    823  CB  GLU H 108      10.485   6.423  45.588  1.00 87.54           C  
ATOM    824  CG  GLU H 108      11.636   7.426  45.676  1.00 94.61           C  
ATOM    825  CD  GLU H 108      11.301   8.415  46.785  1.00 97.43           C  
ATOM    826  OE1 GLU H 108      10.619   9.428  46.482  1.00101.82           O  
ATOM    827  OE2 GLU H 108      11.717   8.162  47.945  1.00109.93           O1-
ATOM    828  C   GLU H 108       9.292   7.552  43.738  1.00 80.09           C  
ATOM    829  O   GLU H 108       8.835   6.922  42.786  1.00 82.76           O  
ATOM    830  N   VAL H 109       9.925   8.732  43.589  1.00 74.66           N  
ATOM    831  CA  VAL H 109      10.069   9.324  42.296  1.00 68.95           C  
ATOM    832  CB  VAL H 109      10.551  10.743  42.354  1.00 64.83           C  
ATOM    833  CG1 VAL H 109      10.826  11.242  40.926  1.00 56.94           C  
ATOM    834  CG2 VAL H 109       9.505  11.571  43.114  1.00 65.69           C  
ATOM    835  C   VAL H 109      11.058   8.519  41.524  1.00 65.49           C  
ATOM    836  O   VAL H 109      12.128   8.169  42.020  1.00 63.69           O  
ATOM    837  N   GLN H 110      10.717   8.188  40.265  1.00 63.15           N  
ATOM    838  CA  GLN H 110      11.647   7.400  39.521  1.00 63.28           C  
ATOM    839  CB  GLN H 110      11.408   5.892  39.724  1.00 68.99           C  
ATOM    840  CG  GLN H 110      12.546   4.975  39.276  1.00 71.92           C  
ATOM    841  CD  GLN H 110      12.281   3.603  39.881  1.00 75.15           C  
ATOM    842  OE1 GLN H 110      13.133   3.032  40.562  1.00 76.42           O  
ATOM    843  NE2 GLN H 110      11.058   3.055  39.638  1.00 75.45           N  
ATOM    844  C   GLN H 110      11.489   7.753  38.081  1.00 58.53           C  
ATOM    845  O   GLN H 110      10.375   7.897  37.579  1.00 55.43           O  
ATOM    846  N   LEU H 111      12.622   7.939  37.380  1.00 55.95           N  
ATOM    847  CA  LEU H 111      12.570   8.251  35.983  1.00 52.81           C  
ATOM    848  CB  LEU H 111      13.412   9.485  35.623  1.00 48.43           C  
ATOM    849  CG  LEU H 111      12.933  10.750  36.354  1.00 46.34           C  
ATOM    850  CD1 LEU H 111      13.701  11.999  35.905  1.00 47.60           C  
ATOM    851  CD2 LEU H 111      11.408  10.904  36.233  1.00 42.14           C  
ATOM    852  C   LEU H 111      13.161   7.077  35.272  1.00 53.81           C  
ATOM    853  O   LEU H 111      14.359   6.824  35.382  1.00 56.13           O  
ATOM    854  N   GLN H 112      12.330   6.326  34.518  1.00 49.74           N  
ATOM    855  CA  GLN H 112      12.822   5.154  33.852  1.00 50.19           C  
ATOM    856  CB  GLN H 112      11.856   3.959  33.956  1.00 56.57           C  
ATOM    857  CG  GLN H 112      12.367   2.676  33.287  1.00 65.31           C  
ATOM    858  CD  GLN H 112      13.483   2.087  34.137  1.00 69.66           C  
ATOM    859  OE1 GLN H 112      13.821   2.603  35.201  1.00 73.87           O  
ATOM    860  NE2 GLN H 112      14.077   0.963  33.653  1.00 67.93           N  
ATOM    861  C   GLN H 112      13.000   5.488  32.403  1.00 49.38           C  
ATOM    862  O   GLN H 112      12.050   5.857  31.714  1.00 50.44           O  
ATOM    863  N   GLN H 113      14.247   5.360  31.898  1.00 46.10           N  
ATOM    864  CA  GLN H 113      14.521   5.709  30.533  1.00 47.68           C  
ATOM    865  CB  GLN H 113      15.819   6.514  30.358  1.00 46.80           C  
ATOM    866  CG  GLN H 113      15.764   7.865  31.067  1.00 47.79           C  
ATOM    867  CD  GLN H 113      17.062   8.600  30.778  1.00 46.03           C  
ATOM    868  OE1 GLN H 113      17.916   8.751  31.650  1.00 46.36           O  
ATOM    869  NE2 GLN H 113      17.216   9.067  29.511  1.00 43.14           N  
ATOM    870  C   GLN H 113      14.587   4.491  29.670  1.00 46.72           C  
ATOM    871  O   GLN H 113      14.711   3.367  30.150  1.00 41.22           O  
ATOM    872  N   SER H 114      14.505   4.703  28.339  1.00 44.49           N  
ATOM    873  CA  SER H 114      14.508   3.628  27.386  1.00 43.99           C  
ATOM    874  CB  SER H 114      14.223   4.075  25.940  1.00 47.66           C  
ATOM    875  OG  SER H 114      15.288   4.877  25.452  1.00 59.25           O  
ATOM    876  C   SER H 114      15.859   2.989  27.407  1.00 42.49           C  
ATOM    877  O   SER H 114      16.797   3.502  28.013  1.00 44.58           O  
ATOM    878  N   GLY H 115      15.982   1.821  26.742  1.00 45.14           N  
ATOM    879  CA  GLY H 115      17.204   1.068  26.758  1.00 46.03           C  
ATOM    880  C   GLY H 115      18.173   1.654  25.785  1.00 46.57           C  
ATOM    881  O   GLY H 115      17.905   2.650  25.111  1.00 50.55           O  
ATOM    882  N   PRO H 116      19.313   1.024  25.713  1.00 46.41           N  
ATOM    883  CA  PRO H 116      20.359   1.483  24.845  1.00 46.41           C  
ATOM    884  CD  PRO H 116      19.838   0.292  26.857  1.00 47.54           C  
ATOM    885  CB  PRO H 116      21.607   0.688  25.232  1.00 44.63           C  
ATOM    886  CG  PRO H 116      21.369   0.356  26.720  1.00 47.57           C  
ATOM    887  C   PRO H 116      19.950   1.327  23.423  1.00 46.46           C  
ATOM    888  O   PRO H 116      19.179   0.419  23.120  1.00 51.67           O  
ATOM    889  N   GLU H 117      20.446   2.214  22.540  0.90 47.47           N  
ATOM    890  CA  GLU H 117      20.043   2.145  21.169  0.90 50.19           C  
ATOM    891  CB  GLU H 117      19.200   3.359  20.732  0.90 55.78           C  
ATOM    892  CG  GLU H 117      17.864   3.505  21.462  0.90 61.83           C  
ATOM    893  CD  GLU H 117      16.846   2.615  20.770  0.90 67.19           C  
ATOM    894  OE1 GLU H 117      17.257   1.882  19.831  0.90 67.66           O  
ATOM    895  OE2 GLU H 117      15.645   2.650  21.156  0.90 68.69           O1-
ATOM    896  C   GLU H 117      21.269   2.165  20.304  0.90 49.25           C  
ATOM    897  O   GLU H 117      22.215   2.908  20.565  0.90 48.16           O  
ATOM    898  N   LEU H 118      21.292   1.312  19.259  1.00 46.88           N  
ATOM    899  CA  LEU H 118      22.338   1.372  18.279  1.00 44.30           C  
ATOM    900  CB  LEU H 118      23.022   0.040  17.938  1.00 42.13           C  
ATOM    901  CG  LEU H 118      23.947  -0.505  19.035  1.00 54.32           C  
ATOM    902  CD1 LEU H 118      23.152  -0.934  20.278  1.00 57.73           C  
ATOM    903  CD2 LEU H 118      24.868  -1.605  18.489  1.00 55.29           C  
ATOM    904  C   LEU H 118      21.663   1.819  17.033  1.00 46.54           C  
ATOM    905  O   LEU H 118      20.622   1.277  16.660  1.00 49.41           O  
ATOM    906  N   VAL H 119      22.236   2.821  16.348  1.00 48.35           N  
ATOM    907  CA  VAL H 119      21.526   3.337  15.219  1.00 51.57           C  
ATOM    908  CB  VAL H 119      20.750   4.559  15.617  1.00 53.77           C  
ATOM    909  CG1 VAL H 119      21.736   5.704  15.892  1.00 52.22           C  
ATOM    910  CG2 VAL H 119      19.669   4.848  14.579  1.00 53.83           C  
ATOM    911  C   VAL H 119      22.513   3.692  14.145  1.00 50.28           C  
ATOM    912  O   VAL H 119      23.686   3.946  14.416  1.00 47.60           O  
ATOM    913  N   LYS H 120      22.050   3.692  12.876  1.00 49.13           N  
ATOM    914  CA  LYS H 120      22.880   4.006  11.745  1.00 49.74           C  
ATOM    915  CB  LYS H 120      22.313   3.510  10.400  1.00 55.92           C  
ATOM    916  CG  LYS H 120      22.041   2.008  10.297  1.00 60.02           C  
ATOM    917  CD  LYS H 120      21.208   1.659   9.058  1.00 66.36           C  
ATOM    918  CE  LYS H 120      20.783   0.196   8.958  1.00 55.76           C  
ATOM    919  NZ  LYS H 120      19.951  -0.001   7.749  1.00 58.36           N1+
ATOM    920  C   LYS H 120      22.942   5.493  11.611  1.00 48.27           C  
ATOM    921  O   LYS H 120      21.998   6.204  11.953  1.00 47.08           O  
ATOM    922  N   PRO H 121      24.041   5.992  11.121  1.00 49.14           N  
ATOM    923  CA  PRO H 121      24.208   7.400  10.901  1.00 50.10           C  
ATOM    924  CD  PRO H 121      24.996   5.194  10.367  1.00 48.95           C  
ATOM    925  CB  PRO H 121      25.605   7.544  10.294  1.00 47.54           C  
ATOM    926  CG  PRO H 121      25.789   6.216   9.530  1.00 48.76           C  
ATOM    927  C   PRO H 121      23.151   7.847   9.939  1.00 50.51           C  
ATOM    928  O   PRO H 121      22.824   7.093   9.024  1.00 52.11           O  
ATOM    929  N   GLY H 122      22.589   9.057  10.136  1.00 50.17           N  
ATOM    930  CA  GLY H 122      21.604   9.579   9.228  1.00 49.56           C  
ATOM    931  C   GLY H 122      20.234   9.156   9.677  1.00 49.47           C  
ATOM    932  O   GLY H 122      19.234   9.625   9.135  1.00 50.97           O  
ATOM    933  N   ALA H 123      20.163   8.250  10.667  1.00 47.95           N  
ATOM    934  CA  ALA H 123      18.915   7.767  11.184  1.00 49.59           C  
ATOM    935  CB  ALA H 123      18.992   6.340  11.756  1.00 50.74           C  
ATOM    936  C   ALA H 123      18.483   8.658  12.307  1.00 50.45           C  
ATOM    937  O   ALA H 123      19.199   9.576  12.698  1.00 50.05           O  
ATOM    938  N   SER H 124      17.261   8.425  12.820  1.00 52.73           N  
ATOM    939  CA  SER H 124      16.779   9.178  13.946  1.00 54.47           C  
ATOM    940  CB  SER H 124      15.508   9.986  13.653  1.00 61.23           C  
ATOM    941  OG  SER H 124      15.793  11.018  12.722  1.00 66.58           O  
ATOM    942  C   SER H 124      16.444   8.199  15.029  1.00 52.20           C  
ATOM    943  O   SER H 124      16.100   7.052  14.757  1.00 56.06           O  
ATOM    944  N   VAL H 125      16.559   8.637  16.295  1.00 49.68           N  
ATOM    945  CA  VAL H 125      16.262   7.773  17.405  1.00 46.75           C  
ATOM    946  CB  VAL H 125      17.485   7.432  18.215  1.00 48.31           C  
ATOM    947  CG1 VAL H 125      17.972   8.704  18.932  1.00 47.64           C  
ATOM    948  CG2 VAL H 125      17.164   6.260  19.152  1.00 54.78           C  
ATOM    949  C   VAL H 125      15.297   8.502  18.293  1.00 46.43           C  
ATOM    950  O   VAL H 125      15.250   9.729  18.286  1.00 45.71           O  
ATOM    951  N   LYS H 126      14.478   7.752  19.064  1.00 44.00           N  
ATOM    952  CA  LYS H 126      13.485   8.318  19.942  1.00 42.31           C  
ATOM    953  CB  LYS H 126      12.073   7.908  19.501  1.00 41.40           C  
ATOM    954  CG  LYS H 126      10.925   8.417  20.371  1.00 45.62           C  
ATOM    955  CD  LYS H 126       9.576   8.166  19.700  1.00 53.56           C  
ATOM    956  CE  LYS H 126       8.373   8.244  20.634  1.00 65.29           C  
ATOM    957  NZ  LYS H 126       7.199   7.632  19.972  1.00 61.71           N1+
ATOM    958  C   LYS H 126      13.692   7.748  21.314  1.00 45.81           C  
ATOM    959  O   LYS H 126      13.444   6.566  21.536  1.00 51.02           O  
ATOM    960  N   ILE H 127      14.091   8.593  22.287  1.00 45.34           N  
ATOM    961  CA  ILE H 127      14.382   8.127  23.616  1.00 42.53           C  
ATOM    962  CB  ILE H 127      15.698   8.637  24.136  1.00 42.26           C  
ATOM    963  CG1 ILE H 127      16.847   8.103  23.262  1.00 49.28           C  
ATOM    964  CG2 ILE H 127      15.825   8.248  25.616  1.00 45.78           C  
ATOM    965  CD1 ILE H 127      18.206   8.732  23.566  1.00 31.44           C  
ATOM    966  C   ILE H 127      13.281   8.570  24.530  1.00 43.17           C  
ATOM    967  O   ILE H 127      12.764   9.681  24.412  1.00 42.98           O  
ATOM    968  N   SER H 128      12.875   7.685  25.465  1.00 42.44           N  
ATOM    969  CA  SER H 128      11.760   7.980  26.322  1.00 41.33           C  
ATOM    970  CB  SER H 128      10.654   6.917  26.248  1.00 42.46           C  
ATOM    971  OG  SER H 128      11.145   5.672  26.726  1.00 44.80           O  
ATOM    972  C   SER H 128      12.204   8.040  27.750  1.00 42.91           C  
ATOM    973  O   SER H 128      13.249   7.504  28.123  1.00 42.73           O  
ATOM    974  N   CYS H 129      11.415   8.741  28.587  1.00 43.15           N  
ATOM    975  CA  CYS H 129      11.683   8.850  29.995  1.00 45.40           C  
ATOM    976  CB  CYS H 129      12.371  10.188  30.355  1.00 44.79           C  
ATOM    977  SG  CYS H 129      12.750  10.407  32.121  1.00 52.20           S  
ATOM    978  C   CYS H 129      10.360   8.781  30.696  1.00 47.49           C  
ATOM    979  O   CYS H 129       9.577   9.730  30.651  1.00 44.44           O  
ATOM    980  N   LYS H 130      10.067   7.647  31.366  1.00 49.65           N  
ATOM    981  CA  LYS H 130       8.800   7.516  32.031  1.00 53.39           C  
ATOM    982  CB  LYS H 130       8.231   6.092  32.042  1.00 54.27           C  
ATOM    983  CG  LYS H 130       6.891   6.065  32.778  1.00 56.96           C  
ATOM    984  CD  LYS H 130       6.000   4.863  32.487  1.00 61.76           C  
ATOM    985  CE  LYS H 130       4.693   4.921  33.273  1.00 65.51           C  
ATOM    986  NZ  LYS H 130       3.756   3.889  32.790  1.00 64.91           N1+
ATOM    987  C   LYS H 130       8.950   7.950  33.456  1.00 52.38           C  
ATOM    988  O   LYS H 130       9.817   7.468  34.184  1.00 53.05           O  
ATOM    989  N   ALA H 131       8.070   8.870  33.896  1.00 52.43           N  
ATOM    990  CA  ALA H 131       8.193   9.386  35.228  1.00 53.90           C  
ATOM    991  CB  ALA H 131       8.122  10.925  35.293  1.00 54.60           C  
ATOM    992  C   ALA H 131       7.088   8.847  36.071  1.00 56.36           C  
ATOM    993  O   ALA H 131       5.972   8.644  35.599  1.00 56.01           O  
ATOM    994  N   SER H 132       7.391   8.562  37.348  1.00 59.36           N  
ATOM    995  CA  SER H 132       6.354   8.089  38.219  1.00 61.40           C  
ATOM    996  CB  SER H 132       6.151   6.561  38.179  1.00 59.79           C  
ATOM    997  OG  SER H 132       7.320   5.886  38.622  1.00 56.60           O  
ATOM    998  C   SER H 132       6.685   8.492  39.620  1.00 62.07           C  
ATOM    999  O   SER H 132       7.827   8.825  39.933  1.00 62.43           O  
ATOM   1000  N   GLY H 133       5.666   8.528  40.508  1.00 56.77           N  
ATOM   1001  CA  GLY H 133       5.874   8.869  41.888  1.00 57.07           C  
ATOM   1002  C   GLY H 133       5.407  10.269  42.173  1.00 58.79           C  
ATOM   1003  O   GLY H 133       5.095  10.586  43.320  1.00 61.41           O  
ATOM   1004  N   TYR H 134       5.340  11.148  41.153  1.00 55.48           N  
ATOM   1005  CA  TYR H 134       4.906  12.493  41.402  1.00 54.00           C  
ATOM   1006  CB  TYR H 134       6.063  13.505  41.456  1.00 51.63           C  
ATOM   1007  CG  TYR H 134       6.742  13.547  40.126  1.00 51.58           C  
ATOM   1008  CD1 TYR H 134       7.662  12.587  39.766  1.00 49.89           C  
ATOM   1009  CD2 TYR H 134       6.468  14.563  39.236  1.00 51.38           C  
ATOM   1010  CE1 TYR H 134       8.288  12.642  38.541  1.00 47.61           C  
ATOM   1011  CE2 TYR H 134       7.090  14.621  38.011  1.00 48.09           C  
ATOM   1012  CZ  TYR H 134       8.004  13.658  37.658  1.00 47.47           C  
ATOM   1013  OH  TYR H 134       8.646  13.717  36.401  1.00 47.06           O  
ATOM   1014  C   TYR H 134       3.991  12.910  40.295  1.00 54.38           C  
ATOM   1015  O   TYR H 134       3.793  12.175  39.327  1.00 54.57           O  
ATOM   1016  N   SER H 135       3.376  14.104  40.435  1.00 55.25           N  
ATOM   1017  CA  SER H 135       2.512  14.583  39.399  1.00 53.95           C  
ATOM   1018  CB  SER H 135       1.583  15.732  39.833  1.00 56.81           C  
ATOM   1019  OG  SER H 135       0.604  15.245  40.739  1.00  0.00           O  
ATOM   1020  C   SER H 135       3.396  15.068  38.298  1.00 51.41           C  
ATOM   1021  O   SER H 135       4.223  15.961  38.473  1.00 50.85           O  
ATOM   1022  N   PHE H 136       3.206  14.472  37.111  1.00 50.75           N  
ATOM   1023  CA  PHE H 136       4.018  14.689  35.948  1.00 50.12           C  
ATOM   1024  CB  PHE H 136       3.627  13.743  34.800  1.00 49.38           C  
ATOM   1025  CG  PHE H 136       4.498  14.010  33.619  1.00 47.63           C  
ATOM   1026  CD1 PHE H 136       5.803  13.573  33.581  1.00 46.84           C  
ATOM   1027  CD2 PHE H 136       3.993  14.679  32.528  1.00 48.45           C  
ATOM   1028  CE1 PHE H 136       6.595  13.819  32.483  1.00 46.82           C  
ATOM   1029  CE2 PHE H 136       4.777  14.928  31.427  1.00 47.99           C  
ATOM   1030  CZ  PHE H 136       6.082  14.497  31.403  1.00 45.86           C  
ATOM   1031  C   PHE H 136       3.913  16.101  35.449  1.00 48.05           C  
ATOM   1032  O   PHE H 136       4.917  16.704  35.078  1.00 46.58           O  
ATOM   1033  N   THR H 137       2.698  16.668  35.430  1.00 49.09           N  
ATOM   1034  CA  THR H 137       2.473  17.973  34.874  1.00 51.45           C  
ATOM   1035  CB  THR H 137       1.021  18.322  34.803  1.00 57.12           C  
ATOM   1036  OG1 THR H 137       0.463  18.322  36.108  1.00 57.33           O  
ATOM   1037  CG2 THR H 137       0.304  17.290  33.916  1.00 58.43           C  
ATOM   1038  C   THR H 137       3.157  19.031  35.687  1.00 51.70           C  
ATOM   1039  O   THR H 137       3.439  20.118  35.189  1.00 50.82           O  
ATOM   1040  N   GLY H 138       3.394  18.757  36.980  1.00 48.88           N  
ATOM   1041  CA  GLY H 138       3.948  19.707  37.906  1.00 52.47           C  
ATOM   1042  C   GLY H 138       5.340  20.172  37.553  1.00 54.41           C  
ATOM   1043  O   GLY H 138       5.684  21.312  37.860  1.00 56.57           O  
ATOM   1044  N   TYR H 139       6.194  19.326  36.934  1.00 51.95           N  
ATOM   1045  CA  TYR H 139       7.589  19.702  36.793  1.00 47.67           C  
ATOM   1046  CB  TYR H 139       8.519  18.681  37.481  1.00 48.76           C  
ATOM   1047  CG  TYR H 139       8.118  18.428  38.900  1.00 53.88           C  
ATOM   1048  CD1 TYR H 139       6.929  17.796  39.190  1.00 56.02           C  
ATOM   1049  CD2 TYR H 139       8.950  18.765  39.943  1.00 58.05           C  
ATOM   1050  CE1 TYR H 139       6.552  17.539  40.487  1.00 60.75           C  
ATOM   1051  CE2 TYR H 139       8.579  18.508  41.242  1.00 60.80           C  
ATOM   1052  CZ  TYR H 139       7.380  17.901  41.519  1.00 64.11           C  
ATOM   1053  OH  TYR H 139       7.010  17.644  42.856  1.00 69.09           O  
ATOM   1054  C   TYR H 139       8.014  19.628  35.331  1.00 45.44           C  
ATOM   1055  O   TYR H 139       7.424  18.907  34.535  1.00 44.83           O  
ATOM   1056  N   TYR H 140       9.082  20.378  34.951  1.00 44.64           N  
ATOM   1057  CA  TYR H 140       9.694  20.458  33.655  1.00 40.51           C  
ATOM   1058  CB  TYR H 140      10.568  21.714  33.497  1.00 40.26           C  
ATOM   1059  CG  TYR H 140       9.691  22.916  33.502  1.00 44.90           C  
ATOM   1060  CD1 TYR H 140       9.076  23.332  34.661  1.00 43.64           C  
ATOM   1061  CD2 TYR H 140       9.461  23.611  32.337  1.00 44.11           C  
ATOM   1062  CE1 TYR H 140       8.262  24.440  34.661  1.00 22.26           C  
ATOM   1063  CE2 TYR H 140       8.648  24.722  32.333  1.00  0.00           C  
ATOM   1064  CZ  TYR H 140       8.052  25.138  33.498  1.00  0.00           C  
ATOM   1065  OH  TYR H 140       7.217  26.274  33.500  1.00  0.00           O  
ATOM   1066  C   TYR H 140      10.625  19.295  33.528  1.00 42.62           C  
ATOM   1067  O   TYR H 140      11.218  18.861  34.515  1.00 44.78           O  
ATOM   1068  N   MET H 141      10.739  18.722  32.312  1.00 42.12           N  
ATOM   1069  CA  MET H 141      11.677  17.653  32.143  1.00 40.34           C  
ATOM   1070  CB  MET H 141      11.104  16.411  31.446  1.00 42.52           C  
ATOM   1071  CG  MET H 141      12.042  15.210  31.528  1.00 54.47           C  
ATOM   1072  SD  MET H 141      12.309  14.599  33.223  1.00 67.45           S  
ATOM   1073  CE  MET H 141      10.607  14.039  33.483  1.00 37.38           C  
ATOM   1074  C   MET H 141      12.793  18.196  31.308  1.00 38.95           C  
ATOM   1075  O   MET H 141      12.563  18.853  30.293  1.00 37.78           O  
ATOM   1076  N   ASN H 142      14.043  17.934  31.733  1.00 37.76           N  
ATOM   1077  CA  ASN H 142      15.204  18.454  31.069  1.00 36.76           C  
ATOM   1078  CB  ASN H 142      16.163  19.182  32.025  1.00 33.58           C  
ATOM   1079  CG  ASN H 142      15.541  20.497  32.468  1.00 34.85           C  
ATOM   1080  OD1 ASN H 142      16.071  21.564  32.172  1.00 37.28           O  
ATOM   1081  ND2 ASN H 142      14.392  20.427  33.191  1.00 28.41           N  
ATOM   1082  C   ASN H 142      15.988  17.304  30.531  1.00 35.32           C  
ATOM   1083  O   ASN H 142      15.911  16.195  31.053  1.00 37.55           O  
ATOM   1084  N   TRP H 143      16.762  17.549  29.455  1.00 34.31           N  
ATOM   1085  CA  TRP H 143      17.575  16.522  28.873  1.00 34.65           C  
ATOM   1086  CB  TRP H 143      17.173  16.194  27.426  1.00 34.27           C  
ATOM   1087  CG  TRP H 143      15.789  15.598  27.341  1.00 42.12           C  
ATOM   1088  CD2 TRP H 143      15.507  14.202  27.524  1.00 42.60           C  
ATOM   1089  CD1 TRP H 143      14.589  16.212  27.138  1.00 43.74           C  
ATOM   1090  NE1 TRP H 143      13.572  15.287  27.194  1.00 44.24           N  
ATOM   1091  CE2 TRP H 143      14.123  14.048  27.434  1.00 43.14           C  
ATOM   1092  CE3 TRP H 143      16.332  13.144  27.766  1.00 42.44           C  
ATOM   1093  CZ2 TRP H 143      13.542  12.820  27.583  1.00 43.46           C  
ATOM   1094  CZ3 TRP H 143      15.743  11.906  27.902  1.00 40.34           C  
ATOM   1095  CH2 TRP H 143      14.374  11.750  27.814  1.00 42.69           C  
ATOM   1096  C   TRP H 143      18.996  17.002  28.865  1.00 37.59           C  
ATOM   1097  O   TRP H 143      19.266  18.164  28.561  1.00 39.49           O  
ATOM   1098  N   VAL H 144      19.941  16.098  29.210  1.00 34.90           N  
ATOM   1099  CA  VAL H 144      21.340  16.420  29.287  1.00 32.14           C  
ATOM   1100  CB  VAL H 144      21.857  16.352  30.701  1.00 33.21           C  
ATOM   1101  CG1 VAL H 144      23.367  16.643  30.706  1.00 35.68           C  
ATOM   1102  CG2 VAL H 144      21.033  17.311  31.573  1.00 33.94           C  
ATOM   1103  C   VAL H 144      22.105  15.378  28.506  1.00 36.09           C  
ATOM   1104  O   VAL H 144      21.734  14.204  28.490  1.00 37.82           O  
ATOM   1105  N   LYS H 145      23.200  15.792  27.833  1.00 37.71           N  
ATOM   1106  CA  LYS H 145      23.999  14.865  27.074  1.00 36.25           C  
ATOM   1107  CB  LYS H 145      24.223  15.296  25.611  1.00 32.74           C  
ATOM   1108  CG  LYS H 145      25.251  14.428  24.873  1.00 34.55           C  
ATOM   1109  CD  LYS H 145      25.357  14.711  23.368  1.00 35.42           C  
ATOM   1110  CE  LYS H 145      26.643  14.159  22.753  1.00 37.70           C  
ATOM   1111  NZ  LYS H 145      26.706  14.484  21.310  1.00 40.70           N1+
ATOM   1112  C   LYS H 145      25.356  14.793  27.700  1.00 43.40           C  
ATOM   1113  O   LYS H 145      25.919  15.809  28.102  1.00 48.88           O  
ATOM   1114  N   GLN H 146      25.918  13.574  27.823  1.00 45.01           N  
ATOM   1115  CA  GLN H 146      27.246  13.471  28.354  1.00 42.20           C  
ATOM   1116  CB  GLN H 146      27.290  12.994  29.820  1.00 36.90           C  
ATOM   1117  CG  GLN H 146      28.699  12.988  30.421  1.00 36.25           C  
ATOM   1118  CD  GLN H 146      28.633  12.572  31.889  1.00 39.15           C  
ATOM   1119  OE1 GLN H 146      27.558  12.440  32.471  1.00 40.43           O  
ATOM   1120  NE2 GLN H 146      29.826  12.369  32.507  1.00 40.95           N  
ATOM   1121  C   GLN H 146      28.017  12.504  27.503  1.00 46.40           C  
ATOM   1122  O   GLN H 146      27.648  11.339  27.369  1.00 44.30           O  
ATOM   1123  N   SER H 147      29.136  12.975  26.916  1.00 52.68           N  
ATOM   1124  CA  SER H 147      29.974  12.184  26.058  1.00 53.32           C  
ATOM   1125  CB  SER H 147      30.954  13.056  25.257  1.00 53.52           C  
ATOM   1126  OG  SER H 147      30.225  14.004  24.491  1.00 59.60           O  
ATOM   1127  C   SER H 147      30.746  11.230  26.931  1.00 59.56           C  
ATOM   1128  O   SER H 147      30.648  11.292  28.160  1.00 61.29           O  
ATOM   1129  N   PRO H 148      31.526  10.347  26.363  1.00 65.08           N  
ATOM   1130  CA  PRO H 148      32.152   9.291  27.122  1.00 66.08           C  
ATOM   1131  CD  PRO H 148      31.474  10.043  24.942  1.00 61.80           C  
ATOM   1132  CB  PRO H 148      32.958   8.486  26.106  1.00 67.96           C  
ATOM   1133  CG  PRO H 148      32.160   8.667  24.802  1.00 69.23           C  
ATOM   1134  C   PRO H 148      32.872   9.653  28.378  1.00 66.27           C  
ATOM   1135  O   PRO H 148      32.440   9.223  29.447  1.00 65.87           O  
ATOM   1136  N   GLU H 149      33.951  10.432  28.313  1.00 66.76           N  
ATOM   1137  CA  GLU H 149      34.550  10.798  29.557  1.00 67.38           C  
ATOM   1138  CB  GLU H 149      36.019  10.358  29.666  1.00 77.70           C  
ATOM   1139  CG  GLU H 149      36.572  10.442  31.090  1.00 81.91           C  
ATOM   1140  CD  GLU H 149      36.004   9.263  31.872  1.00 84.74           C  
ATOM   1141  OE1 GLU H 149      36.407   8.110  31.578  1.00 86.65           O  
ATOM   1142  OE2 GLU H 149      35.159   9.508  32.772  1.00 86.65           O1-
ATOM   1143  C   GLU H 149      34.509  12.270  29.505  1.00 66.93           C  
ATOM   1144  O   GLU H 149      35.544  12.933  29.442  1.00 62.60           O  
ATOM   1145  N   LYS H 150      33.293  12.833  29.559  1.00 65.14           N  
ATOM   1146  CA  LYS H 150      33.316  14.226  29.289  1.00 62.76           C  
ATOM   1147  CB  LYS H 150      33.044  14.514  27.805  1.00 66.06           C  
ATOM   1148  CG  LYS H 150      33.764  15.748  27.262  1.00 68.49           C  
ATOM   1149  CD  LYS H 150      35.273  15.511  27.096  1.00 72.56           C  
ATOM   1150  CE  LYS H 150      35.619  14.294  26.232  1.00 68.43           C  
ATOM   1151  NZ  LYS H 150      37.085  14.109  26.152  1.00 70.49           N1+
ATOM   1152  C   LYS H 150      32.257  14.907  30.083  1.00 58.42           C  
ATOM   1153  O   LYS H 150      31.566  14.316  30.917  1.00 58.97           O  
ATOM   1154  N   SER H 151      32.132  16.211  29.813  1.00 53.80           N  
ATOM   1155  CA  SER H 151      31.251  17.100  30.490  1.00 51.95           C  
ATOM   1156  CB  SER H 151      31.610  18.568  30.213  1.00 54.47           C  
ATOM   1157  OG  SER H 151      31.556  18.808  28.813  1.00 62.63           O  
ATOM   1158  C   SER H 151      29.838  16.886  30.059  1.00 53.04           C  
ATOM   1159  O   SER H 151      29.539  16.215  29.076  1.00 50.16           O  
ATOM   1160  N   LEU H 152      28.926  17.461  30.863  1.00 51.93           N  
ATOM   1161  CA  LEU H 152      27.509  17.428  30.673  1.00 47.84           C  
ATOM   1162  CB  LEU H 152      26.768  17.574  32.009  1.00 43.12           C  
ATOM   1163  CG  LEU H 152      27.030  16.421  32.984  1.00 34.75           C  
ATOM   1164  CD1 LEU H 152      26.494  16.749  34.384  1.00 32.41           C  
ATOM   1165  CD2 LEU H 152      26.444  15.104  32.447  1.00 37.01           C  
ATOM   1166  C   LEU H 152      27.138  18.632  29.869  1.00 47.43           C  
ATOM   1167  O   LEU H 152      27.808  19.660  29.938  1.00 49.22           O  
ATOM   1168  N   GLU H 153      26.069  18.523  29.056  1.00 43.35           N  
ATOM   1169  CA  GLU H 153      25.587  19.670  28.344  1.00 41.18           C  
ATOM   1170  CB  GLU H 153      26.100  19.784  26.900  1.00 42.40           C  
ATOM   1171  CG  GLU H 153      25.751  18.610  25.995  1.00 47.29           C  
ATOM   1172  CD  GLU H 153      26.590  18.780  24.741  1.00 53.54           C  
ATOM   1173  OE1 GLU H 153      27.507  19.647  24.758  1.00 55.61           O  
ATOM   1174  OE2 GLU H 153      26.338  18.047  23.753  1.00 51.58           O1-
ATOM   1175  C   GLU H 153      24.090  19.609  28.363  1.00 39.34           C  
ATOM   1176  O   GLU H 153      23.502  18.528  28.301  1.00 38.35           O  
ATOM   1177  N   TRP H 154      23.430  20.784  28.460  1.00 38.80           N  
ATOM   1178  CA  TRP H 154      21.998  20.833  28.589  1.00 37.20           C  
ATOM   1179  CB  TRP H 154      21.533  22.048  29.420  1.00 36.09           C  
ATOM   1180  CG  TRP H 154      20.044  22.204  29.627  1.00 37.81           C  
ATOM   1181  CD2 TRP H 154      19.233  23.210  28.995  1.00 36.10           C  
ATOM   1182  CD1 TRP H 154      19.209  21.504  30.457  1.00 38.01           C  
ATOM   1183  NE1 TRP H 154      17.934  22.011  30.370  1.00 33.31           N  
ATOM   1184  CE2 TRP H 154      17.932  23.060  29.479  1.00 34.93           C  
ATOM   1185  CE3 TRP H 154      19.548  24.181  28.089  1.00 32.87           C  
ATOM   1186  CZ2 TRP H 154      16.925  23.880  29.065  1.00 36.79           C  
ATOM   1187  CZ3 TRP H 154      18.525  25.005  27.669  1.00 29.99           C  
ATOM   1188  CH2 TRP H 154      17.243  24.862  28.141  1.00 34.82           C  
ATOM   1189  C   TRP H 154      21.394  20.944  27.219  1.00 37.77           C  
ATOM   1190  O   TRP H 154      21.690  21.880  26.480  1.00 38.63           O  
ATOM   1191  N   ILE H 155      20.595  19.929  26.821  1.00 38.64           N  
ATOM   1192  CA  ILE H 155      19.908  19.912  25.562  1.00 42.00           C  
ATOM   1193  CB  ILE H 155      19.461  18.536  25.159  1.00 43.79           C  
ATOM   1194  CG1 ILE H 155      20.692  17.631  24.957  1.00 45.46           C  
ATOM   1195  CG2 ILE H 155      18.573  18.662  23.909  1.00 43.45           C  
ATOM   1196  CD1 ILE H 155      20.365  16.142  24.899  1.00 44.78           C  
ATOM   1197  C   ILE H 155      18.708  20.822  25.541  1.00 42.43           C  
ATOM   1198  O   ILE H 155      18.542  21.617  24.619  1.00 41.79           O  
ATOM   1199  N   GLY H 156      17.829  20.744  26.563  1.00 42.73           N  
ATOM   1200  CA  GLY H 156      16.645  21.563  26.544  1.00 43.37           C  
ATOM   1201  C   GLY H 156      15.668  21.034  27.547  1.00 42.98           C  
ATOM   1202  O   GLY H 156      15.974  20.108  28.296  1.00 39.63           O  
ATOM   1203  N   GLU H 157      14.454  21.626  27.604  1.00 43.68           N  
ATOM   1204  CA  GLU H 157      13.488  21.145  28.551  1.00 45.22           C  
ATOM   1205  CB  GLU H 157      13.581  21.812  29.940  1.00 42.16           C  
ATOM   1206  CG  GLU H 157      13.304  23.317  29.962  1.00 37.81           C  
ATOM   1207  CD  GLU H 157      13.444  23.789  31.406  1.00  0.00           C  
ATOM   1208  OE1 GLU H 157      13.987  23.012  32.238  1.00  0.00           O  
ATOM   1209  OE2 GLU H 157      13.020  24.939  31.691  1.00  0.00           O1-
ATOM   1210  C   GLU H 157      12.113  21.338  27.990  1.00 45.26           C  
ATOM   1211  O   GLU H 157      11.921  22.012  26.977  1.00 44.04           O  
ATOM   1212  N   MET H 158      11.112  20.688  28.614  1.00 40.59           N  
ATOM   1213  CA  MET H 158       9.769  20.837  28.139  1.00 42.52           C  
ATOM   1214  CB  MET H 158       9.311  19.680  27.229  1.00 43.29           C  
ATOM   1215  CG  MET H 158       7.897  19.840  26.665  1.00  0.00           C  
ATOM   1216  SD  MET H 158       7.472  18.609  25.398  1.00  0.00           S  
ATOM   1217  CE  MET H 158       5.709  19.032  25.281  1.00  0.00           C  
ATOM   1218  C   MET H 158       8.864  20.896  29.321  1.00 47.24           C  
ATOM   1219  O   MET H 158       9.114  20.274  30.354  1.00 48.90           O  
ATOM   1220  N   SER H 159       7.778  21.678  29.202  1.00 47.83           N  
ATOM   1221  CA  SER H 159       6.866  21.750  30.298  1.00 48.86           C  
ATOM   1222  CB  SER H 159       6.331  23.169  30.526  1.00 49.58           C  
ATOM   1223  OG  SER H 159       5.674  23.615  29.349  1.00 36.29           O  
ATOM   1224  C   SER H 159       5.716  20.871  29.944  1.00 51.67           C  
ATOM   1225  O   SER H 159       4.957  21.152  29.022  1.00 49.98           O  
ATOM   1226  N   PRO H 160       5.558  19.869  30.741  1.00 41.10           N  
ATOM   1227  CA  PRO H 160       4.505  18.924  30.535  1.00 42.35           C  
ATOM   1228  CD  PRO H 160       6.044  19.893  32.112  1.00 40.38           C  
ATOM   1229  CB  PRO H 160       4.590  17.987  31.742  1.00 41.47           C  
ATOM   1230  CG  PRO H 160       5.152  18.890  32.860  1.00 40.79           C  
ATOM   1231  C   PRO H 160       3.166  19.611  30.429  1.00 44.07           C  
ATOM   1232  O   PRO H 160       2.358  19.214  29.592  1.00 45.06           O  
ATOM   1233  N   SER H 161       2.896  20.641  31.252  1.00 44.81           N  
ATOM   1234  CA  SER H 161       1.597  21.269  31.253  1.00 46.84           C  
ATOM   1235  CB  SER H 161       1.465  22.357  32.329  1.00 47.07           C  
ATOM   1236  OG  SER H 161       0.166  22.926  32.271  1.00 37.85           O  
ATOM   1237  C   SER H 161       1.247  21.934  29.945  1.00 47.66           C  
ATOM   1238  O   SER H 161       0.259  21.576  29.300  1.00 47.29           O  
ATOM   1239  N   THR H 162       1.997  22.998  29.573  1.00 48.69           N  
ATOM   1240  CA  THR H 162       1.741  23.727  28.354  1.00 50.02           C  
ATOM   1241  CB  THR H 162       2.138  25.180  28.399  1.00 39.04           C  
ATOM   1242  OG1 THR H 162       1.669  25.836  27.232  1.00  0.00           O  
ATOM   1243  CG2 THR H 162       3.656  25.323  28.516  1.00  0.00           C  
ATOM   1244  C   THR H 162       2.303  23.047  27.129  1.00 49.37           C  
ATOM   1245  O   THR H 162       1.733  23.171  26.045  1.00 50.35           O  
ATOM   1246  N   GLY H 163       3.436  22.317  27.253  1.00 47.93           N  
ATOM   1247  CA  GLY H 163       4.041  21.628  26.135  1.00 46.33           C  
ATOM   1248  C   GLY H 163       5.025  22.551  25.514  1.00 46.47           C  
ATOM   1249  O   GLY H 163       5.568  22.325  24.433  1.00 46.83           O  
ATOM   1250  N   ARG H 164       5.270  23.645  26.227  0.90 50.93           N  
ATOM   1251  CA  ARG H 164       6.192  24.655  25.782  0.90 52.02           C  
ATOM   1252  CB  ARG H 164       6.132  25.930  26.648  0.88 58.19           C  
ATOM   1253  CG  ARG H 164       6.766  27.183  26.027  0.83 62.60           C  
ATOM   1254  CD  ARG H 164       5.862  27.897  25.015  1.00  0.00           C  
ATOM   1255  NE  ARG H 164       6.641  29.015  24.406  1.00  0.00           N  
ATOM   1256  CZ  ARG H 164       6.498  30.297  24.860  1.00  0.00           C  
ATOM   1257  NH1 ARG H 164       5.644  30.567  25.890  1.00  0.00           N1+
ATOM   1258  NH2 ARG H 164       7.200  31.311  24.274  1.00  0.00           N  
ATOM   1259  C   ARG H 164       7.567  24.066  25.904  0.90 52.01           C  
ATOM   1260  O   ARG H 164       7.822  23.264  26.801  0.90 52.78           O  
ATOM   1261  N   THR H 165       8.495  24.426  24.987  1.00 51.70           N  
ATOM   1262  CA  THR H 165       9.813  23.846  25.038  1.00 53.86           C  
ATOM   1263  CB  THR H 165      10.047  22.842  23.945  1.00 54.05           C  
ATOM   1264  OG1 THR H 165       9.919  23.468  22.675  1.00 57.21           O  
ATOM   1265  CG2 THR H 165       9.021  21.703  24.070  1.00 55.36           C  
ATOM   1266  C   THR H 165      10.858  24.916  24.874  1.00 52.10           C  
ATOM   1267  O   THR H 165      10.632  25.939  24.232  1.00 49.99           O  
ATOM   1268  N   THR H 166      12.045  24.697  25.485  1.00 49.60           N  
ATOM   1269  CA  THR H 166      13.158  25.592  25.354  1.00 48.45           C  
ATOM   1270  CB  THR H 166      13.515  26.282  26.640  1.00 51.60           C  
ATOM   1271  OG1 THR H 166      14.551  27.226  26.429  1.00  0.00           O  
ATOM   1272  CG2 THR H 166      13.937  25.217  27.669  1.00  0.00           C  
ATOM   1273  C   THR H 166      14.317  24.756  24.921  1.00 49.55           C  
ATOM   1274  O   THR H 166      14.513  23.652  25.422  1.00 48.70           O  
ATOM   1275  N   TYR H 167      15.133  25.259  23.974  1.00 53.68           N  
ATOM   1276  CA  TYR H 167      16.194  24.437  23.478  1.00 54.01           C  
ATOM   1277  CB  TYR H 167      16.118  24.144  21.967  1.00 53.21           C  
ATOM   1278  CG  TYR H 167      14.902  23.368  21.592  1.00 46.84           C  
ATOM   1279  CD1 TYR H 167      14.797  22.033  21.914  1.00 49.84           C  
ATOM   1280  CD2 TYR H 167      13.876  23.960  20.893  1.00 46.59           C  
ATOM   1281  CE1 TYR H 167      13.686  21.311  21.554  1.00 46.68           C  
ATOM   1282  CE2 TYR H 167      12.761  23.243  20.530  1.00 51.45           C  
ATOM   1283  CZ  TYR H 167      12.657  21.914  20.873  1.00 51.83           C  
ATOM   1284  OH  TYR H 167      11.518  21.173  20.501  1.00 55.89           O  
ATOM   1285  C   TYR H 167      17.496  25.145  23.616  1.00 55.97           C  
ATOM   1286  O   TYR H 167      17.583  26.367  23.509  1.00 60.02           O  
ATOM   1287  N   ASN H 168      18.554  24.355  23.875  1.00 57.65           N  
ATOM   1288  CA  ASN H 168      19.893  24.847  23.828  1.00 58.28           C  
ATOM   1289  CB  ASN H 168      20.904  23.732  24.149  1.00 58.61           C  
ATOM   1290  CG  ASN H 168      22.315  24.275  24.048  1.00 60.46           C  
ATOM   1291  OD1 ASN H 168      22.713  24.818  23.019  1.00 60.64           O  
ATOM   1292  ND2 ASN H 168      23.104  24.113  25.143  1.00 59.23           N  
ATOM   1293  C   ASN H 168      20.051  25.205  22.386  1.00 60.53           C  
ATOM   1294  O   ASN H 168      19.583  24.479  21.511  1.00 61.87           O  
ATOM   1295  N   GLN H 169      20.733  26.319  22.086  0.90 63.72           N  
ATOM   1296  CA  GLN H 169      20.781  26.800  20.739  0.90 63.68           C  
ATOM   1297  CB  GLN H 169      21.633  28.072  20.605  0.90 66.53           C  
ATOM   1298  CG  GLN H 169      21.335  28.917  19.362  0.90 74.66           C  
ATOM   1299  CD  GLN H 169      20.182  29.844  19.735  0.90 83.84           C  
ATOM   1300  OE1 GLN H 169      19.785  30.713  18.963  0.90 84.40           O  
ATOM   1301  NE2 GLN H 169      19.635  29.657  20.969  1.00 87.64           N  
ATOM   1302  C   GLN H 169      21.384  25.760  19.838  0.90 63.12           C  
ATOM   1303  O   GLN H 169      20.901  25.536  18.728  0.90 63.95           O  
ATOM   1304  N   ASN H 170      22.455  25.080  20.292  1.00 59.08           N  
ATOM   1305  CA  ASN H 170      23.154  24.163  19.425  1.00 57.69           C  
ATOM   1306  CB  ASN H 170      24.430  23.583  20.062  1.00 62.60           C  
ATOM   1307  CG  ASN H 170      25.209  22.891  18.950  1.00 73.40           C  
ATOM   1308  OD1 ASN H 170      25.026  23.183  17.768  1.00  0.00           O  
ATOM   1309  ND2 ASN H 170      26.097  21.941  19.340  1.00  0.00           N  
ATOM   1310  C   ASN H 170      22.290  23.002  19.031  1.00 58.71           C  
ATOM   1311  O   ASN H 170      22.327  22.543  17.893  1.00 59.39           O  
ATOM   1312  N   PHE H 171      21.500  22.491  19.980  1.00 63.25           N  
ATOM   1313  CA  PHE H 171      20.661  21.337  19.830  1.00 65.12           C  
ATOM   1314  CB  PHE H 171      20.300  20.677  21.171  1.00 63.00           C  
ATOM   1315  CG  PHE H 171      21.531  19.926  21.556  1.00 68.61           C  
ATOM   1316  CD1 PHE H 171      22.614  20.563  22.112  1.00 71.67           C  
ATOM   1317  CD2 PHE H 171      21.610  18.568  21.348  1.00 72.49           C  
ATOM   1318  CE1 PHE H 171      23.742  19.863  22.462  1.00 71.07           C  
ATOM   1319  CE2 PHE H 171      22.738  17.867  21.700  1.00 74.34           C  
ATOM   1320  CZ  PHE H 171      23.812  18.510  22.250  1.00 70.83           C  
ATOM   1321  C   PHE H 171      19.424  21.575  19.024  1.00 68.12           C  
ATOM   1322  O   PHE H 171      18.749  20.614  18.661  1.00 68.16           O  
ATOM   1323  N   LYS H 172      19.071  22.844  18.744  1.00 72.49           N  
ATOM   1324  CA  LYS H 172      17.778  23.157  18.197  1.00 72.24           C  
ATOM   1325  CB  LYS H 172      17.652  24.625  17.759  1.00 74.73           C  
ATOM   1326  CG  LYS H 172      16.213  25.001  17.395  1.00 76.24           C  
ATOM   1327  CD  LYS H 172      16.040  26.483  17.103  1.00 76.03           C  
ATOM   1328  CE  LYS H 172      16.820  27.387  18.059  1.00 76.92           C  
ATOM   1329  NZ  LYS H 172      16.279  27.259  19.429  1.00 73.22           N1+
ATOM   1330  C   LYS H 172      17.413  22.325  17.005  1.00 71.29           C  
ATOM   1331  O   LYS H 172      16.291  21.828  16.946  1.00 75.48           O  
ATOM   1332  N   ALA H 173      18.291  22.159  16.002  1.00 62.18           N  
ATOM   1333  CA  ALA H 173      17.893  21.366  14.866  1.00 62.27           C  
ATOM   1334  CB  ALA H 173      18.883  21.481  13.692  1.00 30.30           C  
ATOM   1335  C   ALA H 173      17.768  19.903  15.205  1.00 63.47           C  
ATOM   1336  O   ALA H 173      16.837  19.222  14.766  1.00 64.80           O  
ATOM   1337  N   LYS H 174      18.732  19.383  15.986  1.00 61.82           N  
ATOM   1338  CA  LYS H 174      18.841  17.973  16.265  1.00 57.72           C  
ATOM   1339  CB  LYS H 174      20.112  17.629  17.046  1.00 55.68           C  
ATOM   1340  CG  LYS H 174      21.412  17.785  16.262  1.00 52.24           C  
ATOM   1341  CD  LYS H 174      21.562  16.776  15.130  1.00 50.81           C  
ATOM   1342  CE  LYS H 174      22.884  16.937  14.378  1.00 50.85           C  
ATOM   1343  NZ  LYS H 174      23.070  15.810  13.455  1.00 52.95           N1+
ATOM   1344  C   LYS H 174      17.743  17.412  17.103  1.00 57.92           C  
ATOM   1345  O   LYS H 174      17.201  16.354  16.789  1.00 58.13           O  
ATOM   1346  N   ALA H 175      17.370  18.101  18.194  1.00 55.53           N  
ATOM   1347  CA  ALA H 175      16.497  17.458  19.133  1.00 48.18           C  
ATOM   1348  CB  ALA H 175      16.937  17.671  20.593  1.00 44.17           C  
ATOM   1349  C   ALA H 175      15.103  17.973  19.012  1.00 47.49           C  
ATOM   1350  O   ALA H 175      14.878  19.115  18.613  1.00 50.90           O  
ATOM   1351  N   THR H 176      14.115  17.094  19.305  1.00 45.77           N  
ATOM   1352  CA  THR H 176      12.736  17.487  19.329  1.00 42.47           C  
ATOM   1353  CB  THR H 176      11.934  16.910  18.199  1.00 41.21           C  
ATOM   1354  OG1 THR H 176      12.480  17.307  16.947  1.00 41.48           O  
ATOM   1355  CG2 THR H 176      10.485  17.418  18.324  1.00 34.31           C  
ATOM   1356  C   THR H 176      12.160  16.942  20.602  1.00 47.85           C  
ATOM   1357  O   THR H 176      12.174  15.731  20.823  1.00 47.58           O  
ATOM   1358  N   LEU H 177      11.616  17.817  21.476  1.00 47.26           N  
ATOM   1359  CA  LEU H 177      11.104  17.360  22.739  1.00 46.29           C  
ATOM   1360  CB  LEU H 177      11.509  18.265  23.920  1.00 42.94           C  
ATOM   1361  CG  LEU H 177      13.014  18.205  24.236  1.00 41.39           C  
ATOM   1362  CD1 LEU H 177      13.853  18.637  23.034  1.00 45.03           C  
ATOM   1363  CD2 LEU H 177      13.374  19.022  25.477  1.00 41.21           C  
ATOM   1364  C   LEU H 177       9.612  17.329  22.690  1.00 43.88           C  
ATOM   1365  O   LEU H 177       8.974  18.213  22.122  1.00 47.57           O  
ATOM   1366  N   THR H 178       9.023  16.264  23.273  1.00 45.31           N  
ATOM   1367  CA  THR H 178       7.597  16.122  23.321  1.00 45.84           C  
ATOM   1368  CB  THR H 178       7.025  15.336  22.173  1.00 49.48           C  
ATOM   1369  OG1 THR H 178       7.630  14.058  22.096  1.00 53.44           O  
ATOM   1370  CG2 THR H 178       7.252  16.119  20.871  1.00 47.27           C  
ATOM   1371  C   THR H 178       7.251  15.419  24.597  1.00 48.08           C  
ATOM   1372  O   THR H 178       8.125  14.915  25.298  1.00 52.63           O  
ATOM   1373  N   VAL H 179       5.947  15.399  24.950  1.00 49.22           N  
ATOM   1374  CA  VAL H 179       5.527  14.762  26.164  1.00 50.53           C  
ATOM   1375  CB  VAL H 179       5.329  15.740  27.285  1.00 52.11           C  
ATOM   1376  CG1 VAL H 179       4.675  15.004  28.467  1.00 62.56           C  
ATOM   1377  CG2 VAL H 179       6.680  16.389  27.632  1.00 55.99           C  
ATOM   1378  C   VAL H 179       4.200  14.106  25.937  1.00 55.24           C  
ATOM   1379  O   VAL H 179       3.389  14.572  25.137  1.00 59.53           O  
ATOM   1380  N   ASP H 180       3.963  12.979  26.639  1.00 54.17           N  
ATOM   1381  CA  ASP H 180       2.706  12.290  26.594  1.00 53.63           C  
ATOM   1382  CB  ASP H 180       2.848  10.822  26.158  1.00 54.67           C  
ATOM   1383  CG  ASP H 180       1.466  10.255  25.879  1.00 59.12           C  
ATOM   1384  OD1 ASP H 180       0.472  10.783  26.442  1.00 62.92           O  
ATOM   1385  OD2 ASP H 180       1.388   9.280  25.089  1.00 59.69           O1-
ATOM   1386  C   ASP H 180       2.195  12.303  28.001  1.00 54.96           C  
ATOM   1387  O   ASP H 180       2.656  11.544  28.851  1.00 54.82           O  
ATOM   1388  N   GLN H 181       1.202  13.170  28.280  1.00 53.27           N  
ATOM   1389  CA  GLN H 181       0.685  13.359  29.606  1.00 55.68           C  
ATOM   1390  CB  GLN H 181      -0.379  14.469  29.661  1.00 57.64           C  
ATOM   1391  CG  GLN H 181      -0.964  14.712  31.049  1.00 73.12           C  
ATOM   1392  CD  GLN H 181      -1.996  15.822  30.923  1.00 76.06           C  
ATOM   1393  OE1 GLN H 181      -2.692  15.927  29.914  1.00  0.00           O  
ATOM   1394  NE2 GLN H 181      -2.102  16.681  31.974  1.00  0.00           N  
ATOM   1395  C   GLN H 181       0.049  12.083  30.074  1.00 60.42           C  
ATOM   1396  O   GLN H 181       0.131  11.726  31.248  1.00 59.98           O  
ATOM   1397  N   SER H 182      -0.594  11.353  29.150  1.00 62.01           N  
ATOM   1398  CA  SER H 182      -1.306  10.162  29.503  1.00 60.53           C  
ATOM   1399  CB  SER H 182      -1.802   9.411  28.261  1.00 64.07           C  
ATOM   1400  OG  SER H 182      -2.549  10.284  27.430  1.00 65.09           O  
ATOM   1401  C   SER H 182      -0.367   9.233  30.208  1.00 60.26           C  
ATOM   1402  O   SER H 182      -0.645   8.784  31.319  1.00 61.67           O  
ATOM   1403  N   SER H 183       0.757   8.913  29.535  1.00 60.05           N  
ATOM   1404  CA  SER H 183       1.771   8.002  29.988  1.00 57.73           C  
ATOM   1405  CB  SER H 183       2.595   7.426  28.823  1.00 56.89           C  
ATOM   1406  OG  SER H 183       3.209   8.470  28.084  1.00 60.98           O  
ATOM   1407  C   SER H 183       2.714   8.647  30.965  1.00 59.38           C  
ATOM   1408  O   SER H 183       3.501   7.949  31.607  1.00 62.84           O  
ATOM   1409  N   SER H 184       2.665   9.982  31.124  1.00 56.78           N  
ATOM   1410  CA  SER H 184       3.623  10.603  31.995  1.00 55.34           C  
ATOM   1411  CB  SER H 184       3.513  10.123  33.449  1.00 54.02           C  
ATOM   1412  OG  SER H 184       4.486  10.748  34.264  1.00 61.30           O  
ATOM   1413  C   SER H 184       4.986  10.280  31.463  1.00 55.22           C  
ATOM   1414  O   SER H 184       5.902   9.942  32.210  1.00 49.64           O  
ATOM   1415  N   THR H 185       5.146  10.366  30.124  1.00 55.37           N  
ATOM   1416  CA  THR H 185       6.417  10.059  29.538  1.00 55.48           C  
ATOM   1417  CB  THR H 185       6.385   8.827  28.677  1.00 54.27           C  
ATOM   1418  OG1 THR H 185       5.940   7.713  29.431  1.00 55.50           O  
ATOM   1419  CG2 THR H 185       7.800   8.560  28.138  1.00 48.37           C  
ATOM   1420  C   THR H 185       6.855  11.210  28.681  1.00 53.31           C  
ATOM   1421  O   THR H 185       6.057  11.809  27.959  1.00 52.26           O  
ATOM   1422  N   ALA H 186       8.156  11.547  28.749  1.00 48.51           N  
ATOM   1423  CA  ALA H 186       8.709  12.599  27.947  1.00 47.69           C  
ATOM   1424  CB  ALA H 186       9.574  13.597  28.735  1.00 43.61           C  
ATOM   1425  C   ALA H 186       9.587  11.931  26.937  1.00 48.93           C  
ATOM   1426  O   ALA H 186      10.111  10.847  27.191  1.00 47.65           O  
ATOM   1427  N   TYR H 187       9.740  12.542  25.746  1.00 49.92           N  
ATOM   1428  CA  TYR H 187      10.522  11.909  24.722  1.00 48.71           C  
ATOM   1429  CB  TYR H 187       9.684  11.400  23.539  1.00 50.79           C  
ATOM   1430  CG  TYR H 187       8.753  10.331  23.998  1.00 52.47           C  
ATOM   1431  CD1 TYR H 187       9.174   9.026  24.113  1.00 50.77           C  
ATOM   1432  CD2 TYR H 187       7.447  10.639  24.308  1.00 53.12           C  
ATOM   1433  CE1 TYR H 187       8.309   8.041  24.528  1.00 50.92           C  
ATOM   1434  CE2 TYR H 187       6.576   9.659  24.725  1.00 55.77           C  
ATOM   1435  CZ  TYR H 187       7.006   8.359  24.836  1.00 53.83           C  
ATOM   1436  OH  TYR H 187       6.111   7.355  25.262  1.00 53.68           O  
ATOM   1437  C   TYR H 187      11.473  12.902  24.138  1.00 49.43           C  
ATOM   1438  O   TYR H 187      11.254  14.111  24.194  1.00 52.20           O  
ATOM   1439  N   MET H 188      12.592  12.394  23.587  1.00 46.58           N  
ATOM   1440  CA  MET H 188      13.523  13.216  22.877  1.00 49.26           C  
ATOM   1441  CB  MET H 188      14.863  13.424  23.599  1.00 48.32           C  
ATOM   1442  CG  MET H 188      15.817  14.330  22.825  1.00 46.31           C  
ATOM   1443  SD  MET H 188      17.416  14.600  23.644  1.00 46.70           S  
ATOM   1444  CE  MET H 188      17.828  12.833  23.637  1.00 35.89           C  
ATOM   1445  C   MET H 188      13.830  12.490  21.610  1.00 50.93           C  
ATOM   1446  O   MET H 188      14.131  11.300  21.637  1.00 48.67           O  
ATOM   1447  N   GLN H 189      13.746  13.177  20.456  0.90 51.54           N  
ATOM   1448  CA  GLN H 189      14.058  12.508  19.226  0.90 48.28           C  
ATOM   1449  CB  GLN H 189      12.890  12.485  18.222  0.90 53.13           C  
ATOM   1450  CG  GLN H 189      13.181  11.658  16.967  0.90 59.23           C  
ATOM   1451  CD  GLN H 189      11.921  11.600  16.108  0.90 61.03           C  
ATOM   1452  OE1 GLN H 189      10.846  12.029  16.525  0.90 58.29           O  
ATOM   1453  NE2 GLN H 189      12.056  11.047  14.874  0.90 63.33           N  
ATOM   1454  C   GLN H 189      15.203  13.238  18.607  0.90 49.02           C  
ATOM   1455  O   GLN H 189      15.180  14.461  18.473  0.90 50.09           O  
ATOM   1456  N   LEU H 190      16.257  12.490  18.226  1.00 48.51           N  
ATOM   1457  CA  LEU H 190      17.416  13.091  17.638  1.00 46.41           C  
ATOM   1458  CB  LEU H 190      18.707  12.676  18.350  1.00 42.82           C  
ATOM   1459  CG  LEU H 190      18.736  13.174  19.802  1.00 43.61           C  
ATOM   1460  CD1 LEU H 190      20.012  12.727  20.529  1.00 42.32           C  
ATOM   1461  CD2 LEU H 190      18.545  14.696  19.870  1.00 46.15           C  
ATOM   1462  C   LEU H 190      17.467  12.662  16.215  1.00 48.47           C  
ATOM   1463  O   LEU H 190      17.489  11.472  15.909  1.00 51.75           O  
ATOM   1464  N   LYS H 191      17.501  13.649  15.309  1.00 50.74           N  
ATOM   1465  CA  LYS H 191      17.437  13.389  13.904  1.00 53.07           C  
ATOM   1466  CB  LYS H 191      16.575  14.406  13.154  1.00 54.98           C  
ATOM   1467  CG  LYS H 191      15.123  14.412  13.624  1.00 57.74           C  
ATOM   1468  CD  LYS H 191      14.331  15.609  13.122  1.00 54.68           C  
ATOM   1469  CE  LYS H 191      12.823  15.497  13.367  1.00 55.03           C  
ATOM   1470  NZ  LYS H 191      12.119  16.626  12.720  1.00 55.55           N1+
ATOM   1471  C   LYS H 191      18.804  13.489  13.311  1.00 51.81           C  
ATOM   1472  O   LYS H 191      19.705  14.093  13.893  1.00 48.66           O  
ATOM   1473  N   SER H 192      18.964  12.861  12.123  1.00 53.35           N  
ATOM   1474  CA  SER H 192      20.170  12.912  11.351  1.00 54.74           C  
ATOM   1475  CB  SER H 192      20.346  14.256  10.618  1.00 49.31           C  
ATOM   1476  OG  SER H 192      21.547  14.258   9.867  1.00 52.93           O  
ATOM   1477  C   SER H 192      21.345  12.660  12.237  1.00 52.24           C  
ATOM   1478  O   SER H 192      22.247  13.485  12.338  1.00 53.71           O  
ATOM   1479  N   LEU H 193      21.378  11.485  12.889  1.00 48.39           N  
ATOM   1480  CA  LEU H 193      22.415  11.201  13.834  1.00 49.73           C  
ATOM   1481  CB  LEU H 193      22.171   9.925  14.663  1.00 47.72           C  
ATOM   1482  CG  LEU H 193      20.962  10.038  15.612  1.00 44.73           C  
ATOM   1483  CD1 LEU H 193      20.765   8.753  16.430  1.00 47.64           C  
ATOM   1484  CD2 LEU H 193      21.069  11.291  16.494  1.00 40.04           C  
ATOM   1485  C   LEU H 193      23.744  11.063  13.165  1.00 47.85           C  
ATOM   1486  O   LEU H 193      23.857  10.584  12.039  1.00 47.76           O  
ATOM   1487  N   THR H 194      24.797  11.518  13.879  1.00 47.32           N  
ATOM   1488  CA  THR H 194      26.147  11.421  13.409  1.00 48.53           C  
ATOM   1489  CB  THR H 194      26.790  12.736  13.106  1.00 52.59           C  
ATOM   1490  OG1 THR H 194      26.879  13.521  14.288  1.00 54.78           O  
ATOM   1491  CG2 THR H 194      25.948  13.469  12.054  1.00 47.78           C  
ATOM   1492  C   THR H 194      26.933  10.809  14.523  1.00 50.12           C  
ATOM   1493  O   THR H 194      26.417  10.586  15.616  1.00 48.86           O  
ATOM   1494  N   SER H 195      28.222  10.529  14.274  1.00 55.34           N  
ATOM   1495  CA  SER H 195      29.047   9.869  15.235  1.00 58.99           C  
ATOM   1496  CB  SER H 195      30.450   9.560  14.683  1.00 61.36           C  
ATOM   1497  OG  SER H 195      31.080  10.759  14.264  1.00 63.03           O  
ATOM   1498  C   SER H 195      29.194  10.713  16.465  1.00 54.41           C  
ATOM   1499  O   SER H 195      29.371  10.186  17.563  1.00 51.91           O  
ATOM   1500  N   GLU H 196      29.110  12.048  16.324  0.90 51.32           N  
ATOM   1501  CA  GLU H 196      29.284  12.917  17.452  0.90 57.45           C  
ATOM   1502  CB  GLU H 196      29.256  14.412  17.132  0.90 64.90           C  
ATOM   1503  CG  GLU H 196      29.483  15.250  18.389  0.90 72.70           C  
ATOM   1504  CD  GLU H 196      29.169  16.706  18.090  1.00 78.26           C  
ATOM   1505  OE1 GLU H 196      29.799  17.274  17.159  1.00 81.29           O  
ATOM   1506  OE2 GLU H 196      28.292  17.271  18.795  1.00 81.04           O1-
ATOM   1507  C   GLU H 196      28.186  12.691  18.440  0.90 55.34           C  
ATOM   1508  O   GLU H 196      28.387  12.829  19.644  0.90 57.57           O  
ATOM   1509  N   ASP H 197      26.983  12.353  17.939  1.00 51.14           N  
ATOM   1510  CA  ASP H 197      25.801  12.204  18.740  1.00 47.39           C  
ATOM   1511  CB  ASP H 197      24.539  11.982  17.897  1.00 46.92           C  
ATOM   1512  CG  ASP H 197      24.300  13.294  17.160  1.00 52.17           C  
ATOM   1513  OD1 ASP H 197      25.193  14.178  17.232  1.00 53.28           O  
ATOM   1514  OD2 ASP H 197      23.223  13.436  16.520  1.00 52.73           O1-
ATOM   1515  C   ASP H 197      25.959  11.077  19.715  1.00 46.34           C  
ATOM   1516  O   ASP H 197      25.226  11.012  20.696  1.00 44.82           O  
ATOM   1517  N   SER H 198      26.868  10.116  19.465  1.00 44.24           N  
ATOM   1518  CA  SER H 198      26.982   9.031  20.400  1.00 42.18           C  
ATOM   1519  CB  SER H 198      28.077   8.022  20.019  1.00 43.75           C  
ATOM   1520  OG  SER H 198      27.800   7.479  18.738  1.00 46.85           O  
ATOM   1521  C   SER H 198      27.314   9.594  21.747  1.00 42.39           C  
ATOM   1522  O   SER H 198      28.285  10.334  21.913  1.00 40.93           O  
ATOM   1523  N   ALA H 199      26.495   9.241  22.760  1.00 39.02           N  
ATOM   1524  CA  ALA H 199      26.697   9.750  24.086  1.00 38.64           C  
ATOM   1525  CB  ALA H 199      26.564  11.279  24.176  1.00 36.13           C  
ATOM   1526  C   ALA H 199      25.636   9.158  24.956  1.00 37.99           C  
ATOM   1527  O   ALA H 199      24.835   8.340  24.509  1.00 38.14           O  
ATOM   1528  N   VAL H 200      25.634   9.523  26.252  1.00 35.94           N  
ATOM   1529  CA  VAL H 200      24.589   9.046  27.104  1.00 36.96           C  
ATOM   1530  CB  VAL H 200      25.047   8.566  28.450  1.00 33.56           C  
ATOM   1531  CG1 VAL H 200      23.804   8.250  29.304  1.00 27.34           C  
ATOM   1532  CG2 VAL H 200      25.959   7.347  28.242  1.00 31.30           C  
ATOM   1533  C   VAL H 200      23.660  10.197  27.296  1.00 38.68           C  
ATOM   1534  O   VAL H 200      24.097  11.334  27.469  1.00 39.43           O  
ATOM   1535  N   TYR H 201      22.342   9.930  27.231  1.00 35.09           N  
ATOM   1536  CA  TYR H 201      21.404  10.997  27.372  1.00 36.22           C  
ATOM   1537  CB  TYR H 201      20.376  11.112  26.228  1.00 32.01           C  
ATOM   1538  CG  TYR H 201      21.080  11.402  24.943  1.00 33.31           C  
ATOM   1539  CD1 TYR H 201      21.711  12.604  24.744  1.00 33.93           C  
ATOM   1540  CD2 TYR H 201      21.142  10.472  23.935  1.00 33.61           C  
ATOM   1541  CE1 TYR H 201      22.371  12.881  23.567  1.00 37.10           C  
ATOM   1542  CE2 TYR H 201      21.797  10.742  22.755  1.00 37.61           C  
ATOM   1543  CZ  TYR H 201      22.404  11.955  22.562  1.00 38.81           C  
ATOM   1544  OH  TYR H 201      23.071  12.252  21.355  1.00 34.05           O  
ATOM   1545  C   TYR H 201      20.644  10.755  28.633  1.00 38.07           C  
ATOM   1546  O   TYR H 201      20.215   9.634  28.911  1.00 38.60           O  
ATOM   1547  N   TYR H 202      20.473  11.823  29.437  1.00 36.41           N  
ATOM   1548  CA  TYR H 202      19.808  11.715  30.704  1.00 36.48           C  
ATOM   1549  CB  TYR H 202      20.651  12.234  31.889  1.00 28.78           C  
ATOM   1550  CG  TYR H 202      21.848  11.385  32.171  1.00 35.85           C  
ATOM   1551  CD1 TYR H 202      21.742  10.306  33.022  1.00 33.74           C  
ATOM   1552  CD2 TYR H 202      23.074  11.673  31.622  1.00 36.17           C  
ATOM   1553  CE1 TYR H 202      22.834   9.522  33.303  1.00 33.65           C  
ATOM   1554  CE2 TYR H 202      24.177  10.891  31.898  1.00 35.45           C  
ATOM   1555  CZ  TYR H 202      24.055   9.816  32.754  1.00 35.75           C  
ATOM   1556  OH  TYR H 202      25.176   9.010  33.041  1.00 37.62           O  
ATOM   1557  C   TYR H 202      18.612  12.615  30.687  1.00 35.06           C  
ATOM   1558  O   TYR H 202      18.641  13.693  30.099  1.00 36.53           O  
ATOM   1559  N   CYS H 203      17.508  12.164  31.310  1.00 34.28           N  
ATOM   1560  CA  CYS H 203      16.369  13.010  31.509  1.00 37.84           C  
ATOM   1561  CB  CYS H 203      15.006  12.314  31.241  1.00 32.86           C  
ATOM   1562  SG  CYS H 203      14.756  10.792  32.208  1.00 61.86           S  
ATOM   1563  C   CYS H 203      16.443  13.369  32.961  1.00 36.87           C  
ATOM   1564  O   CYS H 203      16.929  12.582  33.773  1.00 33.97           O  
ATOM   1565  N   ALA H 204      16.017  14.593  33.328  1.00 33.87           N  
ATOM   1566  CA  ALA H 204      16.081  14.983  34.708  1.00 35.22           C  
ATOM   1567  CB  ALA H 204      17.353  15.770  35.067  1.00 36.54           C  
ATOM   1568  C   ALA H 204      14.913  15.875  34.969  1.00 38.90           C  
ATOM   1569  O   ALA H 204      14.401  16.514  34.053  1.00 40.54           O  
ATOM   1570  N   ARG H 205      14.462  15.930  36.239  1.00 40.92           N  
ATOM   1571  CA  ARG H 205      13.321  16.721  36.607  1.00 43.36           C  
ATOM   1572  CB  ARG H 205      12.418  15.990  37.615  1.00 43.34           C  
ATOM   1573  CG  ARG H 205      11.200  16.787  38.073  1.00 44.03           C  
ATOM   1574  CD  ARG H 205      10.333  16.034  39.084  1.00 43.71           C  
ATOM   1575  NE  ARG H 205      10.890  16.269  40.453  1.00 48.21           N  
ATOM   1576  CZ  ARG H 205      10.228  15.782  41.541  1.00 52.19           C  
ATOM   1577  NH1 ARG H 205       9.109  15.028  41.366  1.00 55.15           N1+
ATOM   1578  NH2 ARG H 205      10.655  16.038  42.809  1.00 50.59           N  
ATOM   1579  C   ARG H 205      13.795  17.989  37.256  1.00 42.31           C  
ATOM   1580  O   ARG H 205      14.774  17.997  38.002  1.00 44.38           O  
ATOM   1581  N   SER H 206      13.094  19.112  36.984  1.00 41.33           N  
ATOM   1582  CA  SER H 206      13.495  20.363  37.562  1.00 44.91           C  
ATOM   1583  CB  SER H 206      13.449  21.565  36.591  1.00 46.56           C  
ATOM   1584  OG  SER H 206      13.853  22.764  37.242  1.00 48.24           O  
ATOM   1585  C   SER H 206      12.546  20.689  38.670  1.00 44.99           C  
ATOM   1586  O   SER H 206      11.337  20.510  38.530  1.00 44.60           O  
ATOM   1587  N   VAL H 207      13.106  21.196  39.781  1.00 35.45           N  
ATOM   1588  CA  VAL H 207      12.367  21.454  40.978  1.00 35.17           C  
ATOM   1589  CB  VAL H 207      13.254  21.765  42.147  1.00 31.88           C  
ATOM   1590  CG1 VAL H 207      12.415  22.233  43.347  1.00  0.00           C  
ATOM   1591  CG2 VAL H 207      14.099  20.510  42.425  1.00  0.00           C  
ATOM   1592  C   VAL H 207      11.365  22.538  40.742  1.00 39.14           C  
ATOM   1593  O   VAL H 207      11.526  23.447  39.925  1.00 38.59           O  
ATOM   1594  N   PRO H 208      10.305  22.382  41.489  1.00 40.58           N  
ATOM   1595  CA  PRO H 208       9.131  23.179  41.311  1.00 41.25           C  
ATOM   1596  CD  PRO H 208       9.964  21.075  42.010  1.00  0.00           C  
ATOM   1597  CB  PRO H 208       7.986  22.465  42.019  1.00 45.55           C  
ATOM   1598  CG  PRO H 208       8.659  21.314  42.784  1.00 56.73           C  
ATOM   1599  C   PRO H 208       9.172  24.637  41.555  1.00 46.35           C  
ATOM   1600  O   PRO H 208       9.774  25.134  42.509  1.00 49.57           O  
ATOM   1601  N   LEU H 209       8.486  25.309  40.625  1.00 47.70           N  
ATOM   1602  CA  LEU H 209       8.313  26.707  40.525  1.00 47.42           C  
ATOM   1603  CB  LEU H 209       9.609  27.493  40.785  1.00 56.90           C  
ATOM   1604  CG  LEU H 209       9.440  29.021  40.694  1.00 56.32           C  
ATOM   1605  CD1 LEU H 209       8.483  29.537  41.781  1.00 62.00           C  
ATOM   1606  CD2 LEU H 209      10.797  29.742  40.731  1.00 45.07           C  
ATOM   1607  C   LEU H 209       7.955  26.809  39.089  1.00 48.89           C  
ATOM   1608  O   LEU H 209       6.842  26.471  38.686  1.00 47.56           O  
ATOM   1609  N   THR H 210       8.923  27.273  38.284  1.00 47.73           N  
ATOM   1610  CA  THR H 210       8.729  27.357  36.875  1.00 46.34           C  
ATOM   1611  CB  THR H 210       7.919  28.561  36.470  1.00 54.10           C  
ATOM   1612  OG1 THR H 210       7.577  28.494  35.093  1.00 43.03           O  
ATOM   1613  CG2 THR H 210       8.698  29.850  36.800  1.00 42.94           C  
ATOM   1614  C   THR H 210      10.090  27.413  36.259  1.00 49.09           C  
ATOM   1615  O   THR H 210      11.018  26.729  36.692  1.00 50.74           O  
ATOM   1616  N   THR H 211      10.224  28.164  35.155  1.00 50.43           N  
ATOM   1617  CA  THR H 211      11.502  28.349  34.563  1.00 52.31           C  
ATOM   1618  CB  THR H 211      11.776  27.377  33.455  1.00 56.53           C  
ATOM   1619  OG1 THR H 211      10.736  27.441  32.493  1.00 43.18           O  
ATOM   1620  CG2 THR H 211      11.876  25.957  34.042  1.00 43.79           C  
ATOM   1621  C   THR H 211      11.503  29.728  34.019  1.00 54.91           C  
ATOM   1622  O   THR H 211      10.801  30.039  33.058  1.00 54.97           O  
ATOM   1623  N   LEU H 212      12.297  30.590  34.663  1.00 55.44           N  
ATOM   1624  CA  LEU H 212      12.412  31.955  34.279  1.00 55.48           C  
ATOM   1625  CB  LEU H 212      11.584  32.907  35.168  1.00 57.61           C  
ATOM   1626  CG  LEU H 212      10.068  32.618  35.176  1.00 57.73           C  
ATOM   1627  CD1 LEU H 212       9.314  33.614  36.074  1.00 73.67           C  
ATOM   1628  CD2 LEU H 212       9.498  32.546  33.749  1.00 76.07           C  
ATOM   1629  C   LEU H 212      13.848  32.275  34.502  1.00 55.39           C  
ATOM   1630  O   LEU H 212      14.740  31.736  33.846  1.00 57.49           O  
ATOM   1631  N   ILE H 213      14.072  33.139  35.504  1.00 55.24           N  
ATOM   1632  CA  ILE H 213      15.337  33.650  35.934  1.00 53.96           C  
ATOM   1633  CB  ILE H 213      15.183  34.544  37.132  1.00 47.03           C  
ATOM   1634  CG1 ILE H 213      14.226  35.699  36.788  1.00 52.42           C  
ATOM   1635  CG2 ILE H 213      16.575  35.022  37.580  1.00 52.24           C  
ATOM   1636  CD1 ILE H 213      14.722  36.599  35.656  1.00 39.58           C  
ATOM   1637  C   ILE H 213      16.176  32.484  36.318  1.00 53.03           C  
ATOM   1638  O   ILE H 213      17.395  32.518  36.193  1.00 51.21           O  
ATOM   1639  N   GLU H 214      15.550  31.432  36.864  1.00 51.08           N  
ATOM   1640  CA  GLU H 214      16.320  30.294  37.236  1.00 50.33           C  
ATOM   1641  CB  GLU H 214      16.200  30.001  38.741  1.00 54.82           C  
ATOM   1642  CG  GLU H 214      16.666  31.152  39.633  1.00 74.28           C  
ATOM   1643  CD  GLU H 214      16.232  30.844  41.062  1.00 82.11           C  
ATOM   1644  OE1 GLU H 214      16.562  29.736  41.562  1.00  0.00           O  
ATOM   1645  OE2 GLU H 214      15.575  31.725  41.678  1.00  0.00           O1-
ATOM   1646  C   GLU H 214      15.732  29.140  36.541  1.00 52.94           C  
ATOM   1647  O   GLU H 214      14.512  28.993  36.543  1.00 53.26           O  
ATOM   1648  N   ASP H 215      16.614  28.345  35.901  1.00 52.65           N  
ATOM   1649  CA  ASP H 215      16.316  27.065  35.409  1.00 52.82           C  
ATOM   1650  CB  ASP H 215      17.579  26.496  34.798  1.00 50.61           C  
ATOM   1651  CG  ASP H 215      18.034  27.480  33.734  1.00 47.62           C  
ATOM   1652  OD1 ASP H 215      17.221  28.362  33.351  1.00 76.59           O  
ATOM   1653  OD2 ASP H 215      19.211  27.373  33.303  1.00  0.00           O1-
ATOM   1654  C   ASP H 215      16.173  26.482  36.772  1.00 53.71           C  
ATOM   1655  O   ASP H 215      16.843  26.929  37.702  1.00 52.91           O  
ATOM   1656  N   TRP H 216      15.286  25.533  37.037  1.00 51.09           N  
ATOM   1657  CA  TRP H 216      15.412  25.260  38.430  1.00 49.18           C  
ATOM   1658  CB  TRP H 216      14.096  24.864  39.114  1.00 47.79           C  
ATOM   1659  CG  TRP H 216      14.082  25.255  40.573  1.00 51.89           C  
ATOM   1660  CD2 TRP H 216      13.964  26.624  40.997  1.00 54.66           C  
ATOM   1661  CD1 TRP H 216      14.203  24.512  41.707  1.00 54.60           C  
ATOM   1662  NE1 TRP H 216      14.147  25.329  42.814  1.00 58.86           N  
ATOM   1663  CE2 TRP H 216      14.008  26.634  42.390  1.00 54.45           C  
ATOM   1664  CE3 TRP H 216      13.836  27.782  40.279  1.00 55.89           C  
ATOM   1665  CZ2 TRP H 216      13.921  27.804  43.090  1.00 60.35           C  
ATOM   1666  CZ3 TRP H 216      13.745  28.959  40.988  1.00 62.53           C  
ATOM   1667  CH2 TRP H 216      13.787  28.969  42.367  1.00 62.49           C  
ATOM   1668  C   TRP H 216      16.436  24.169  38.440  1.00 52.34           C  
ATOM   1669  O   TRP H 216      16.933  23.845  37.363  1.00 54.62           O  
ATOM   1670  N   TYR H 217      16.841  23.645  39.617  1.00 50.06           N  
ATOM   1671  CA  TYR H 217      17.860  22.622  39.702  1.00 46.06           C  
ATOM   1672  CB  TYR H 217      18.668  22.640  41.008  1.00 42.15           C  
ATOM   1673  CG  TYR H 217      17.743  22.351  42.132  1.00 36.75           C  
ATOM   1674  CD1 TYR H 217      16.883  23.307  42.613  1.00 36.59           C  
ATOM   1675  CD2 TYR H 217      17.734  21.107  42.710  1.00 40.98           C  
ATOM   1676  CE1 TYR H 217      16.036  23.030  43.661  1.00 42.69           C  
ATOM   1677  CE2 TYR H 217      16.890  20.824  43.758  1.00 41.03           C  
ATOM   1678  CZ  TYR H 217      16.032  21.783  44.237  1.00 45.62           C  
ATOM   1679  OH  TYR H 217      15.163  21.493  45.313  1.00 51.35           O  
ATOM   1680  C   TYR H 217      17.234  21.269  39.516  1.00 47.08           C  
ATOM   1681  O   TYR H 217      16.030  21.106  39.706  1.00 47.67           O  
ATOM   1682  N   PHE H 218      18.034  20.269  39.075  1.00 43.06           N  
ATOM   1683  CA  PHE H 218      17.486  18.968  38.768  1.00 41.13           C  
ATOM   1684  CB  PHE H 218      18.220  18.234  37.631  1.00 39.42           C  
ATOM   1685  CG  PHE H 218      18.338  19.124  36.451  1.00 40.62           C  
ATOM   1686  CD1 PHE H 218      17.221  19.629  35.837  1.00 41.92           C  
ATOM   1687  CD2 PHE H 218      19.581  19.420  35.933  1.00 41.56           C  
ATOM   1688  CE1 PHE H 218      17.366  20.439  34.742  1.00 42.63           C  
ATOM   1689  CE2 PHE H 218      19.718  20.230  34.832  1.00 39.42           C  
ATOM   1690  CZ  PHE H 218      18.602  20.745  34.232  1.00 40.43           C  
ATOM   1691  C   PHE H 218      17.606  18.035  39.946  1.00 40.57           C  
ATOM   1692  O   PHE H 218      18.696  17.568  40.274  1.00 42.29           O  
ATOM   1693  N   ASP H 219      16.463  17.734  40.600  1.00 40.34           N  
ATOM   1694  CA  ASP H 219      16.421  16.885  41.765  1.00 42.47           C  
ATOM   1695  CB  ASP H 219      15.183  17.105  42.667  1.00 46.85           C  
ATOM   1696  CG  ASP H 219      13.895  16.916  41.886  1.00 51.71           C  
ATOM   1697  OD1 ASP H 219      13.576  17.806  41.053  1.00 52.06           O  
ATOM   1698  OD2 ASP H 219      13.211  15.885  42.113  1.00 52.53           O1-
ATOM   1699  C   ASP H 219      16.573  15.404  41.512  1.00 45.60           C  
ATOM   1700  O   ASP H 219      17.220  14.718  42.304  1.00 48.89           O  
ATOM   1701  N   VAL H 220      15.963  14.864  40.436  1.00 42.91           N  
ATOM   1702  CA  VAL H 220      15.978  13.451  40.160  1.00 42.65           C  
ATOM   1703  CB  VAL H 220      14.625  12.801  40.287  1.00 44.95           C  
ATOM   1704  CG1 VAL H 220      14.741  11.324  39.875  1.00  0.00           C  
ATOM   1705  CG2 VAL H 220      14.117  13.002  41.723  1.00  0.00           C  
ATOM   1706  C   VAL H 220      16.422  13.243  38.744  1.00 44.90           C  
ATOM   1707  O   VAL H 220      16.015  13.971  37.839  1.00 47.67           O  
ATOM   1708  N   TRP H 221      17.263  12.210  38.514  1.00 40.51           N  
ATOM   1709  CA  TRP H 221      17.793  11.968  37.200  1.00 39.97           C  
ATOM   1710  CB  TRP H 221      19.337  12.013  37.157  1.00 37.97           C  
ATOM   1711  CG  TRP H 221      19.937  13.382  37.409  1.00 37.05           C  
ATOM   1712  CD2 TRP H 221      20.724  14.130  36.466  1.00 36.90           C  
ATOM   1713  CD1 TRP H 221      19.890  14.124  38.550  1.00 38.01           C  
ATOM   1714  NE1 TRP H 221      20.580  15.300  38.374  1.00 38.20           N  
ATOM   1715  CE2 TRP H 221      21.102  15.311  37.098  1.00 37.79           C  
ATOM   1716  CE3 TRP H 221      21.102  13.857  35.182  1.00 36.23           C  
ATOM   1717  CZ2 TRP H 221      21.866  16.247  36.456  1.00 38.09           C  
ATOM   1718  CZ3 TRP H 221      21.872  14.804  34.536  1.00 36.25           C  
ATOM   1719  CH2 TRP H 221      22.245  15.975  35.157  1.00 36.10           C  
ATOM   1720  C   TRP H 221      17.419  10.588  36.767  1.00 44.36           C  
ATOM   1721  O   TRP H 221      17.149   9.712  37.584  1.00 46.97           O  
ATOM   1722  N   GLY H 222      17.376  10.375  35.439  1.00 42.55           N  
ATOM   1723  CA  GLY H 222      17.092   9.071  34.913  1.00 41.18           C  
ATOM   1724  C   GLY H 222      18.377   8.303  34.932  1.00 43.37           C  
ATOM   1725  O   GLY H 222      19.440   8.861  35.194  1.00 41.74           O  
ATOM   1726  N   THR H 223      18.297   6.999  34.631  1.00 44.35           N  
ATOM   1727  CA  THR H 223      19.401   6.084  34.639  1.00 41.39           C  
ATOM   1728  CB  THR H 223      18.964   4.667  34.423  1.00 39.58           C  
ATOM   1729  OG1 THR H 223      20.041   3.774  34.670  1.00  0.00           O  
ATOM   1730  CG2 THR H 223      18.473   4.521  32.973  1.00  0.00           C  
ATOM   1731  C   THR H 223      20.378   6.424  33.551  1.00 41.34           C  
ATOM   1732  O   THR H 223      21.581   6.204  33.696  1.00 40.04           O  
ATOM   1733  N   GLY H 224      19.884   6.947  32.412  1.00 39.36           N  
ATOM   1734  CA  GLY H 224      20.745   7.268  31.305  1.00 40.34           C  
ATOM   1735  C   GLY H 224      20.484   6.283  30.207  1.00 42.45           C  
ATOM   1736  O   GLY H 224      20.134   5.128  30.450  1.00 42.21           O  
ATOM   1737  N   THR H 225      20.638   6.746  28.952  1.00 43.86           N  
ATOM   1738  CA  THR H 225      20.429   5.913  27.800  1.00 39.62           C  
ATOM   1739  CB  THR H 225      19.290   6.393  26.949  1.00 39.22           C  
ATOM   1740  OG1 THR H 225      18.095   6.455  27.718  1.00 41.57           O  
ATOM   1741  CG2 THR H 225      19.112   5.422  25.772  1.00 32.65           C  
ATOM   1742  C   THR H 225      21.657   6.030  26.953  1.00 41.60           C  
ATOM   1743  O   THR H 225      22.053   7.130  26.573  1.00 39.57           O  
ATOM   1744  N   THR H 226      22.277   4.892  26.595  1.00 44.24           N  
ATOM   1745  CA  THR H 226      23.480   4.956  25.820  1.00 40.55           C  
ATOM   1746  CB  THR H 226      24.419   3.825  26.133  1.00 41.10           C  
ATOM   1747  OG1 THR H 226      24.720   3.823  27.526  1.00 33.74           O  
ATOM   1748  CG2 THR H 226      25.716   4.007  25.328  1.00 32.62           C  
ATOM   1749  C   THR H 226      23.106   4.873  24.375  1.00 41.42           C  
ATOM   1750  O   THR H 226      22.437   3.935  23.947  1.00 44.64           O  
ATOM   1751  N   VAL H 227      23.525   5.886  23.588  1.00 38.71           N  
ATOM   1752  CA  VAL H 227      23.229   5.960  22.183  1.00 40.68           C  
ATOM   1753  CB  VAL H 227      22.727   7.330  21.787  1.00 39.32           C  
ATOM   1754  CG1 VAL H 227      22.642   7.436  20.259  1.00 46.39           C  
ATOM   1755  CG2 VAL H 227      21.381   7.576  22.490  1.00 62.90           C  
ATOM   1756  C   VAL H 227      24.507   5.730  21.437  1.00 43.36           C  
ATOM   1757  O   VAL H 227      25.469   6.484  21.580  1.00 42.15           O  
ATOM   1758  N   THR H 228      24.544   4.671  20.606  1.00 43.30           N  
ATOM   1759  CA  THR H 228      25.728   4.386  19.846  1.00 45.17           C  
ATOM   1760  CB  THR H 228      26.168   2.954  19.956  1.00 47.62           C  
ATOM   1761  OG1 THR H 228      26.418   2.618  21.318  1.00 47.56           O  
ATOM   1762  CG2 THR H 228      27.438   2.760  19.118  1.00 39.57           C  
ATOM   1763  C   THR H 228      25.376   4.584  18.408  1.00 44.88           C  
ATOM   1764  O   THR H 228      24.455   3.951  17.898  1.00 46.09           O  
ATOM   1765  N   VAL H 229      26.100   5.483  17.711  1.00 43.69           N  
ATOM   1766  CA  VAL H 229      25.803   5.665  16.322  1.00 43.43           C  
ATOM   1767  CB  VAL H 229      25.639   7.099  15.923  1.00 43.66           C  
ATOM   1768  CG1 VAL H 229      25.431   7.153  14.402  1.00 41.38           C  
ATOM   1769  CG2 VAL H 229      24.485   7.700  16.746  1.00 42.62           C  
ATOM   1770  C   VAL H 229      26.958   5.128  15.548  1.00 47.78           C  
ATOM   1771  O   VAL H 229      28.060   5.672  15.582  1.00 47.87           O  
ATOM   1772  N   SER H 230      26.724   4.032  14.804  1.00 50.08           N  
ATOM   1773  CA  SER H 230      27.805   3.468  14.065  1.00 50.97           C  
ATOM   1774  CB  SER H 230      28.584   2.398  14.849  1.00 53.26           C  
ATOM   1775  OG  SER H 230      29.719   1.979  14.108  1.00 56.83           O  
ATOM   1776  C   SER H 230      27.224   2.822  12.857  1.00 51.62           C  
ATOM   1777  O   SER H 230      26.029   2.532  12.805  1.00 47.25           O  
ATOM   1778  N   SER H 231      28.069   2.599  11.832  0.90 54.97           N  
ATOM   1779  CA  SER H 231      27.596   2.017  10.614  0.90 57.72           C  
ATOM   1780  CB  SER H 231      27.831   2.937   9.406  0.90 58.83           C  
ATOM   1781  OG  SER H 231      27.351   2.322   8.221  0.90 60.96           O  
ATOM   1782  C   SER H 231      28.369   0.730  10.383  0.90 61.15           C  
ATOM   1783  O   SER H 231      29.221   0.715   9.457  0.90 63.13           O  
ATOM   1784  OXT SER H 231      28.116  -0.258  11.123  1.00  0.00           O1-
TER    1785      SER H 231 
CONECT  154  664
CONECT  664  154
CONECT  977 1562
CONECT 1562  977
END
