# Supplementary material for: Fully automated antibody structure prediction using BIOVIA tools: Validation study
Source: PLoS One. 2017 May 18;12(5):e0177923. doi: 10.1371/journal.pone.0177923 (PMC5436848; doi:10.1371/journal.pone.0177923)
Supplement: S3 Dataset — Predicted structures using the Top5 framework method, Chothia CDR definition with canonical filtering, using up to 5 CDR templates rather than the default 3, and generating 10 CDR models. (ZIP) [file pone.0177923.s005.zip › 3W2D_LH_FV_FinalModel.pdb]

REMARK   Accelrys Discovery Studio PDB file
REMARK   Created:  2015-11-30T22:35:37Z
SSBOND   1 CYS L   23    CYS L   89                                     
SSBOND   2 CYS H  130    CYS H  204                                     
ATOM      1  N   GLU L   1      26.124  31.852  26.083  1.00 47.58           N1+
ATOM      2  CA  GLU L   1      25.817  31.171  27.352  1.00 47.50           C  
ATOM      3  CB  GLU L   1      25.818  29.642  27.171  1.00 49.46           C  
ATOM      4  CG  GLU L   1      27.150  29.069  26.677  1.00 51.84           C  
ATOM      5  CD  GLU L   1      27.138  29.066  25.153  1.00 67.20           C  
ATOM      6  OE1 GLU L   1      26.037  28.880  24.570  1.00 69.62           O  
ATOM      7  OE2 GLU L   1      28.231  29.242  24.552  1.00104.91           O1-
ATOM      8  C   GLU L   1      26.834  31.520  28.383  1.00 45.47           C  
ATOM      9  O   GLU L   1      28.015  31.677  28.079  1.00 45.72           O  
ATOM     10  N   ASN L   2      26.383  31.674  29.640  1.00 41.42           N  
ATOM     11  CA  ASN L   2      27.303  31.973  30.689  1.00 37.53           C  
ATOM     12  CB  ASN L   2      26.601  32.173  32.042  1.00 37.04           C  
ATOM     13  CG  ASN L   2      27.561  32.820  33.025  1.00 83.73           C  
ATOM     14  OD1 ASN L   2      27.171  33.198  34.130  1.00 83.12           O  
ATOM     15  ND2 ASN L   2      28.847  32.962  32.612  1.00 83.81           N  
ATOM     16  C   ASN L   2      28.164  30.761  30.784  1.00 35.09           C  
ATOM     17  O   ASN L   2      27.657  29.650  30.914  1.00 32.97           O  
ATOM     18  N   VAL L   3      29.493  30.935  30.700  1.00 33.22           N  
ATOM     19  CA  VAL L   3      30.343  29.784  30.750  1.00 31.09           C  
ATOM     20  CB  VAL L   3      31.597  29.939  29.938  1.00 31.42           C  
ATOM     21  CG1 VAL L   3      32.455  28.676  30.115  1.00 32.76           C  
ATOM     22  CG2 VAL L   3      31.210  30.239  28.480  1.00 32.31           C  
ATOM     23  C   VAL L   3      30.761  29.591  32.171  1.00 30.30           C  
ATOM     24  O   VAL L   3      31.057  30.555  32.876  1.00 31.09           O  
ATOM     25  N   LEU L   4      30.777  28.325  32.631  1.00 29.87           N  
ATOM     26  CA  LEU L   4      31.193  28.053  33.979  1.00 28.86           C  
ATOM     27  CB  LEU L   4      30.204  27.161  34.749  1.00 28.70           C  
ATOM     28  CG  LEU L   4      28.844  27.835  35.006  1.00 28.93           C  
ATOM     29  CD1 LEU L   4      27.896  26.909  35.780  1.00 29.78           C  
ATOM     30  CD2 LEU L   4      29.025  29.198  35.696  1.00 30.12           C  
ATOM     31  C   LEU L   4      32.494  27.316  33.907  1.00 29.23           C  
ATOM     32  O   LEU L   4      32.611  26.313  33.204  1.00 31.51           O  
ATOM     33  N   THR L   5      33.521  27.801  34.636  1.00 29.05           N  
ATOM     34  CA  THR L   5      34.802  27.150  34.630  1.00 29.87           C  
ATOM     35  CB  THR L   5      35.958  28.058  34.317  1.00 31.03           C  
ATOM     36  OG1 THR L   5      35.951  29.178  35.190  1.00 30.13           O  
ATOM     37  CG2 THR L   5      35.890  28.500  32.852  1.00 31.73           C  
ATOM     38  C   THR L   5      35.062  26.598  35.990  1.00 29.28           C  
ATOM     39  O   THR L   5      34.955  27.301  36.994  1.00 30.54           O  
ATOM     40  N   GLN L   6      35.433  25.303  36.051  1.00 30.20           N  
ATOM     41  CA  GLN L   6      35.687  24.703  37.323  1.00 29.53           C  
ATOM     42  CB  GLN L   6      34.896  23.407  37.574  1.00 27.24           C  
ATOM     43  CG  GLN L   6      33.389  23.645  37.691  1.00 27.36           C  
ATOM     44  CD  GLN L   6      32.712  22.310  37.962  1.00 27.39           C  
ATOM     45  OE1 GLN L   6      32.131  21.698  37.067  1.00 27.37           O  
ATOM     46  NE2 GLN L   6      32.787  21.842  39.238  1.00 26.79           N  
ATOM     47  C   GLN L   6      37.141  24.380  37.429  1.00 31.18           C  
ATOM     48  O   GLN L   6      37.786  23.976  36.462  1.00 32.04           O  
ATOM     49  N   SER L   7      37.698  24.588  38.637  1.00 32.09           N  
ATOM     50  CA  SER L   7      39.074  24.286  38.883  1.00 33.53           C  
ATOM     51  CB  SER L   7      39.995  25.514  38.779  1.00 36.85           C  
ATOM     52  OG  SER L   7      39.618  26.486  39.742  1.00 41.49           O  
ATOM     53  C   SER L   7      39.163  23.757  40.280  1.00 34.08           C  
ATOM     54  O   SER L   7      38.398  24.162  41.155  1.00 33.86           O  
ATOM     55  N   PRO L   8      40.066  22.845  40.526  1.00 33.47           N  
ATOM     56  CA  PRO L   8      40.937  22.309  39.514  1.00 31.96           C  
ATOM     57  CD  PRO L   8      40.618  22.693  41.859  1.00 34.29           C  
ATOM     58  CB  PRO L   8      42.147  21.736  40.254  1.00 33.51           C  
ATOM     59  CG  PRO L   8      41.674  21.589  41.709  1.00 33.44           C  
ATOM     60  C   PRO L   8      40.198  21.281  38.719  1.00 30.03           C  
ATOM     61  O   PRO L   8      39.145  20.827  39.165  1.00 30.49           O  
ATOM     62  N   ALA L   9      40.706  20.943  37.517  1.00 27.00           N  
ATOM     63  CA  ALA L   9      40.089  19.942  36.697  1.00 25.09           C  
ATOM     64  CB  ALA L   9      40.741  19.823  35.309  1.00 27.27           C  
ATOM     65  C   ALA L   9      40.214  18.606  37.362  1.00 25.40           C  
ATOM     66  O   ALA L   9      39.255  17.839  37.419  1.00 24.68           O  
ATOM     67  N   ILE L  10      41.416  18.296  37.886  1.00 26.18           N  
ATOM     68  CA  ILE L  10      41.648  17.027  38.515  1.00 28.49           C  
ATOM     69  CB  ILE L  10      42.603  16.162  37.747  1.00 29.72           C  
ATOM     70  CG1 ILE L  10      42.093  15.915  36.317  1.00 32.29           C  
ATOM     71  CG2 ILE L  10      42.802  14.865  38.544  1.00 29.68           C  
ATOM     72  CD1 ILE L  10      40.766  15.160  36.248  1.00 35.07           C  
ATOM     73  C   ILE L  10      42.288  17.316  39.834  1.00 28.52           C  
ATOM     74  O   ILE L  10      43.085  18.248  39.951  1.00 29.08           O  
ATOM     75  N   MET L  11      41.947  16.528  40.871  1.00 27.73           N  
ATOM     76  CA  MET L  11      42.500  16.795  42.166  1.00 28.70           C  
ATOM     77  CB  MET L  11      41.576  17.720  42.982  1.00 30.85           C  
ATOM     78  CG  MET L  11      42.072  18.071  44.383  1.00 33.24           C  
ATOM     79  SD  MET L  11      40.863  18.980  45.397  1.00 38.12           S  
ATOM     80  CE  MET L  11      41.266  20.629  44.755  1.00 35.32           C  
ATOM     81  C   MET L  11      42.598  15.496  42.905  1.00 28.64           C  
ATOM     82  O   MET L  11      41.732  14.631  42.778  1.00 28.94           O  
ATOM     83  N   SER L  12      43.674  15.322  43.702  1.00 28.19           N  
ATOM     84  CA  SER L  12      43.815  14.125  44.481  1.00 29.14           C  
ATOM     85  CB  SER L  12      45.127  13.364  44.227  1.00 31.31           C  
ATOM     86  OG  SER L  12      45.161  12.845  42.907  1.00 40.60           O  
ATOM     87  C   SER L  12      43.864  14.550  45.912  1.00 28.84           C  
ATOM     88  O   SER L  12      44.596  15.472  46.271  1.00 30.35           O  
ATOM     89  N   ALA L  13      43.082  13.881  46.780  1.00 26.98           N  
ATOM     90  CA  ALA L  13      43.092  14.261  48.160  1.00 26.68           C  
ATOM     91  CB  ALA L  13      41.810  14.980  48.612  1.00 26.73           C  
ATOM     92  C   ALA L  13      43.212  13.017  48.979  1.00 26.95           C  
ATOM     93  O   ALA L  13      42.764  11.946  48.575  1.00 26.46           O  
ATOM     94  N   SER L  14      43.869  13.133  50.148  1.00 26.69           N  
ATOM     95  CA  SER L  14      44.006  12.021  51.042  1.00 27.30           C  
ATOM     96  CB  SER L  14      45.299  12.070  51.875  1.00 27.31           C  
ATOM     97  OG  SER L  14      45.389  13.308  52.565  1.00 29.83           O  
ATOM     98  C   SER L  14      42.834  12.047  51.963  1.00 27.56           C  
ATOM     99  O   SER L  14      42.230  13.095  52.171  1.00 28.53           O  
ATOM    100  N   PRO L  15      42.492  10.930  52.539  1.00 28.34           N  
ATOM    101  CA  PRO L  15      41.337  10.913  53.388  1.00 29.76           C  
ATOM    102  CD  PRO L  15      42.735   9.638  51.919  1.00 30.34           C  
ATOM    103  CB  PRO L  15      41.048   9.441  53.667  1.00 29.14           C  
ATOM    104  CG  PRO L  15      41.596   8.729  52.416  1.00 29.26           C  
ATOM    105  C   PRO L  15      41.546  11.748  54.605  1.00 29.63           C  
ATOM    106  O   PRO L  15      42.635  11.712  55.177  1.00 31.34           O  
ATOM    107  N   GLY L  16      40.509  12.502  55.018  1.00 29.20           N  
ATOM    108  CA  GLY L  16      40.595  13.304  56.202  1.00 28.73           C  
ATOM    109  C   GLY L  16      40.990  14.705  55.845  1.00 29.50           C  
ATOM    110  O   GLY L  16      40.908  15.600  56.684  1.00 32.22           O  
ATOM    111  N   GLU L  17      41.420  14.945  54.592  1.00 30.75           N  
ATOM    112  CA  GLU L  17      41.856  16.265  54.228  1.00 32.35           C  
ATOM    113  CB  GLU L  17      42.832  16.274  53.039  1.00 34.36           C  
ATOM    114  CG  GLU L  17      43.605  17.583  52.895  1.00 41.20           C  
ATOM    115  CD  GLU L  17      44.521  17.463  51.685  1.00 49.71           C  
ATOM    116  OE1 GLU L  17      44.414  16.436  50.963  1.00 49.23           O  
ATOM    117  OE2 GLU L  17      45.334  18.400  51.461  1.00 52.94           O1-
ATOM    118  C   GLU L  17      40.667  17.098  53.848  1.00 31.71           C  
ATOM    119  O   GLU L  17      39.623  16.575  53.464  1.00 30.25           O  
ATOM    120  N   THR L  18      40.791  18.437  53.977  1.00 32.23           N  
ATOM    121  CA  THR L  18      39.717  19.306  53.582  1.00 32.67           C  
ATOM    122  CB  THR L  18      39.667  20.596  54.351  1.00 34.88           C  
ATOM    123  OG1 THR L  18      38.493  21.321  54.016  1.00  0.00           O  
ATOM    124  CG2 THR L  18      40.919  21.422  54.016  1.00  0.00           C  
ATOM    125  C   THR L  18      39.923  19.647  52.136  1.00 31.77           C  
ATOM    126  O   THR L  18      41.050  19.877  51.703  1.00 33.48           O  
ATOM    127  N   VAL L  19      38.838  19.675  51.333  1.00 29.52           N  
ATOM    128  CA  VAL L  19      39.011  20.010  49.946  1.00 28.45           C  
ATOM    129  CB  VAL L  19      38.803  18.871  48.988  1.00 29.64           C  
ATOM    130  CG1 VAL L  19      39.971  17.889  49.099  1.00 29.86           C  
ATOM    131  CG2 VAL L  19      37.451  18.221  49.301  1.00 28.87           C  
ATOM    132  C   VAL L  19      38.038  21.072  49.550  1.00 27.12           C  
ATOM    133  O   VAL L  19      36.923  21.146  50.062  1.00 27.27           O  
ATOM    134  N   THR L  20      38.468  21.951  48.620  1.00 27.59           N  
ATOM    135  CA  THR L  20      37.602  22.980  48.127  1.00 27.72           C  
ATOM    136  CB  THR L  20      37.943  24.351  48.634  1.00 27.87           C  
ATOM    137  OG1 THR L  20      37.880  24.374  50.053  1.00 33.20           O  
ATOM    138  CG2 THR L  20      36.938  25.357  48.045  1.00 26.76           C  
ATOM    139  C   THR L  20      37.722  23.005  46.633  1.00 28.05           C  
ATOM    140  O   THR L  20      38.816  22.896  46.082  1.00 28.18           O  
ATOM    141  N   MET L  21      36.573  23.152  45.939  1.00 28.31           N  
ATOM    142  CA  MET L  21      36.530  23.197  44.503  1.00 27.30           C  
ATOM    143  CB  MET L  21      35.595  22.139  43.902  1.00 27.52           C  
ATOM    144  CG  MET L  21      35.955  20.714  44.310  1.00 29.33           C  
ATOM    145  SD  MET L  21      34.738  19.459  43.826  1.00 35.83           S  
ATOM    146  CE  MET L  21      35.443  18.219  44.946  1.00 34.80           C  
ATOM    147  C   MET L  21      35.918  24.516  44.152  1.00 27.71           C  
ATOM    148  O   MET L  21      35.198  25.095  44.963  1.00 28.98           O  
ATOM    149  N   THR L  22      36.186  25.036  42.934  1.00 28.54           N  
ATOM    150  CA  THR L  22      35.654  26.328  42.604  1.00 27.65           C  
ATOM    151  CB  THR L  22      36.717  27.379  42.470  1.00 29.25           C  
ATOM    152  OG1 THR L  22      37.453  27.485  43.679  1.00 32.72           O  
ATOM    153  CG2 THR L  22      36.049  28.724  42.140  1.00 32.97           C  
ATOM    154  C   THR L  22      34.929  26.275  41.293  1.00 28.25           C  
ATOM    155  O   THR L  22      35.237  25.462  40.422  1.00 28.81           O  
ATOM    156  N   CYS L  23      33.910  27.149  41.143  1.00 28.51           N  
ATOM    157  CA  CYS L  23      33.160  27.265  39.923  1.00 28.61           C  
ATOM    158  CB  CYS L  23      31.734  26.673  40.034  1.00 27.97           C  
ATOM    159  SG  CYS L  23      30.755  26.807  38.505  1.00 30.77           S  
ATOM    160  C   CYS L  23      33.047  28.734  39.633  1.00 29.81           C  
ATOM    161  O   CYS L  23      32.454  29.486  40.408  1.00 32.02           O  
ATOM    162  N   ARG L  24      33.621  29.198  38.503  1.00 30.40           N  
ATOM    163  CA  ARG L  24      33.531  30.606  38.231  1.00 31.50           C  
ATOM    164  CB  ARG L  24      34.886  31.317  38.105  1.00 32.46           C  
ATOM    165  CG  ARG L  24      35.643  31.315  39.436  1.00 91.26           C  
ATOM    166  CD  ARG L  24      36.746  32.368  39.534  1.00 93.36           C  
ATOM    167  NE  ARG L  24      37.381  32.215  40.873  1.00 94.44           N  
ATOM    168  CZ  ARG L  24      38.403  31.327  41.024  1.00 95.64           C  
ATOM    169  NH1 ARG L  24      38.842  30.612  39.946  1.00 95.82           N1+
ATOM    170  NH2 ARG L  24      38.994  31.155  42.243  1.00 95.10           N  
ATOM    171  C   ARG L  24      32.748  30.815  36.976  1.00 32.16           C  
ATOM    172  O   ARG L  24      32.849  30.044  36.024  1.00 33.59           O  
ATOM    173  N   ALA L  25      31.939  31.892  36.956  1.00 33.49           N  
ATOM    174  CA  ALA L  25      31.066  32.156  35.848  1.00 34.23           C  
ATOM    175  CB  ALA L  25      29.615  32.442  36.274  1.00 34.00           C  
ATOM    176  C   ALA L  25      31.550  33.359  35.107  1.00 34.71           C  
ATOM    177  O   ALA L  25      32.156  34.264  35.678  1.00 34.60           O  
ATOM    178  N   THR L  26      31.294  33.426  33.780  1.00 35.62           N  
ATOM    179  CA  THR L  26      31.710  34.606  33.066  1.00 36.16           C  
ATOM    180  CB  THR L  26      31.636  34.539  31.559  1.00 36.61           C  
ATOM    181  OG1 THR L  26      30.300  34.619  31.088  1.00  0.00           O  
ATOM    182  CG2 THR L  26      32.277  33.220  31.099  1.00  0.00           C  
ATOM    183  C   THR L  26      30.845  35.756  33.492  1.00 36.11           C  
ATOM    184  O   THR L  26      31.324  36.883  33.628  1.00 36.14           O  
ATOM    185  N   SER L  27      29.536  35.493  33.707  1.00 36.31           N  
ATOM    186  CA  SER L  27      28.597  36.514  34.082  1.00 36.67           C  
ATOM    187  CB  SER L  27      27.335  36.546  33.198  1.00 36.85           C  
ATOM    188  OG  SER L  27      27.676  36.830  31.850  1.00 38.00           O  
ATOM    189  C   SER L  27      28.128  36.182  35.463  1.00 36.46           C  
ATOM    190  O   SER L  27      28.360  35.083  35.961  1.00 36.92           O  
ATOM    191  N   SER L  28      27.464  37.139  36.135  1.00 35.95           N  
ATOM    192  CA  SER L  28      27.031  36.880  37.475  1.00 35.45           C  
ATOM    193  CB  SER L  28      26.673  38.151  38.261  1.00 35.45           C  
ATOM    194  OG  SER L  28      25.601  38.827  37.624  1.00 37.08           O  
ATOM    195  C   SER L  28      25.830  35.979  37.452  1.00 34.67           C  
ATOM    196  O   SER L  28      25.025  36.013  36.525  1.00 34.33           O  
ATOM    197  N   VAL L  29      25.695  35.132  38.497  1.00 34.12           N  
ATOM    198  CA  VAL L  29      24.581  34.231  38.618  1.00 33.59           C  
ATOM    199  CB  VAL L  29      24.948  32.775  38.603  1.00 33.81           C  
ATOM    200  CG1 VAL L  29      23.667  31.941  38.787  1.00 33.29           C  
ATOM    201  CG2 VAL L  29      25.718  32.476  37.306  1.00 33.49           C  
ATOM    202  C   VAL L  29      23.983  34.471  39.959  1.00 33.58           C  
ATOM    203  O   VAL L  29      24.684  34.799  40.914  1.00 33.48           O  
ATOM    204  N   SER L  30      22.652  34.321  40.063  1.00 33.47           N  
ATOM    205  CA  SER L  30      22.032  34.502  41.336  1.00 33.16           C  
ATOM    206  CB  SER L  30      20.498  34.553  41.253  1.00 33.31           C  
ATOM    207  OG  SER L  30      19.940  34.737  42.544  1.00 33.56           O  
ATOM    208  C   SER L  30      22.435  33.330  42.177  1.00 32.70           C  
ATOM    209  O   SER L  30      22.552  32.210  41.683  1.00 32.56           O  
ATOM    210  N   SER L  31      22.642  33.556  43.487  1.00 32.17           N  
ATOM    211  CA  SER L  31      23.084  32.515  44.373  1.00 32.01           C  
ATOM    212  CB  SER L  31      23.305  33.021  45.809  1.00 32.34           C  
ATOM    213  OG  SER L  31      22.091  33.514  46.359  1.00 33.54           O  
ATOM    214  C   SER L  31      22.020  31.473  44.413  1.00 31.41           C  
ATOM    215  O   SER L  31      22.245  30.317  44.763  1.00 31.06           O  
ATOM    216  N   THR L  32      20.812  31.901  44.055  1.00 30.73           N  
ATOM    217  CA  THR L  32      19.625  31.123  44.039  1.00 30.41           C  
ATOM    218  CB  THR L  32      18.522  32.051  43.748  1.00 31.02           C  
ATOM    219  OG1 THR L  32      18.610  32.483  42.400  1.00  3.10           O  
ATOM    220  CG2 THR L  32      18.849  33.262  44.628  1.00  3.10           C  
ATOM    221  C   THR L  32      19.690  30.075  42.970  1.00 29.60           C  
ATOM    222  O   THR L  32      19.106  29.006  43.142  1.00 29.54           O  
ATOM    223  N   TYR L  33      20.337  30.345  41.812  1.00 28.83           N  
ATOM    224  CA  TYR L  33      20.263  29.324  40.800  1.00 28.80           C  
ATOM    225  CB  TYR L  33      19.818  29.840  39.419  1.00 28.96           C  
ATOM    226  CG  TYR L  33      18.560  30.624  39.561  1.00 29.86           C  
ATOM    227  CD1 TYR L  33      17.322  30.027  39.585  1.00 30.05           C  
ATOM    228  CD2 TYR L  33      18.637  31.989  39.671  1.00 29.73           C  
ATOM    229  CE1 TYR L  33      16.182  30.785  39.720  1.00 30.08           C  
ATOM    230  CE2 TYR L  33      17.503  32.754  39.807  1.00 29.27           C  
ATOM    231  CZ  TYR L  33      16.270  32.151  39.832  1.00 30.11           C  
ATOM    232  OH  TYR L  33      15.105  32.934  39.974  1.00 30.56           O  
ATOM    233  C   TYR L  33      21.614  28.727  40.541  1.00 28.45           C  
ATOM    234  O   TYR L  33      21.966  28.490  39.386  1.00 28.70           O  
ATOM    235  N   LEU L  34      22.379  28.401  41.595  1.00 25.40           N  
ATOM    236  CA  LEU L  34      23.685  27.798  41.420  1.00 24.41           C  
ATOM    237  CB  LEU L  34      24.829  28.648  42.007  1.00 23.37           C  
ATOM    238  CG  LEU L  34      26.252  28.181  41.629  1.00 25.72           C  
ATOM    239  CD1 LEU L  34      26.592  26.796  42.200  1.00 40.97           C  
ATOM    240  CD2 LEU L  34      26.481  28.277  40.112  1.00 41.14           C  
ATOM    241  C   LEU L  34      23.661  26.487  42.135  1.00 23.88           C  
ATOM    242  O   LEU L  34      23.448  26.421  43.347  1.00 23.91           O  
ATOM    243  N   HIS L  35      23.848  25.384  41.384  1.00 23.36           N  
ATOM    244  CA  HIS L  35      23.661  24.100  41.985  1.00 21.53           C  
ATOM    245  ND1 HIS L  35      20.285  23.845  42.886  1.00 39.47           N  
ATOM    246  CG  HIS L  35      21.216  24.331  42.012  1.00 24.82           C  
ATOM    247  CB  HIS L  35      22.355  23.517  41.487  1.00 21.65           C  
ATOM    248  NE2 HIS L  35      19.740  25.966  42.508  1.00 40.18           N  
ATOM    249  CD2 HIS L  35      20.868  25.632  41.797  1.00 26.55           C  
ATOM    250  CE1 HIS L  35      19.431  24.861  43.145  1.00 27.40           C  
ATOM    251  C   HIS L  35      24.819  23.203  41.674  1.00 20.64           C  
ATOM    252  O   HIS L  35      25.552  23.422  40.713  1.00 21.09           O  
ATOM    253  N   TRP L  36      25.025  22.172  42.521  1.00 20.53           N  
ATOM    254  CA  TRP L  36      26.143  21.285  42.346  1.00 20.61           C  
ATOM    255  CB  TRP L  36      27.137  21.319  43.521  1.00 19.02           C  
ATOM    256  CG  TRP L  36      27.859  22.638  43.690  1.00 18.99           C  
ATOM    257  CD2 TRP L  36      29.180  22.907  43.198  1.00 19.84           C  
ATOM    258  CD1 TRP L  36      27.439  23.771  44.319  1.00 19.04           C  
ATOM    259  NE1 TRP L  36      28.415  24.737  44.246  1.00 19.72           N  
ATOM    260  CE2 TRP L  36      29.492  24.218  43.558  1.00 20.90           C  
ATOM    261  CE3 TRP L  36      30.062  22.130  42.501  1.00 20.16           C  
ATOM    262  CZ2 TRP L  36      30.696  24.774  43.227  1.00 21.52           C  
ATOM    263  CZ3 TRP L  36      31.274  22.692  42.168  1.00 19.64           C  
ATOM    264  CH2 TRP L  36      31.583  23.989  42.525  1.00 20.67           C  
ATOM    265  C   TRP L  36      25.632  19.879  42.257  1.00 21.51           C  
ATOM    266  O   TRP L  36      24.643  19.521  42.894  1.00 23.68           O  
ATOM    267  N   TYR L  37      26.314  19.044  41.447  1.00 21.13           N  
ATOM    268  CA  TYR L  37      25.931  17.668  41.278  1.00 21.22           C  
ATOM    269  CB  TYR L  37      25.549  17.280  39.850  1.00 20.33           C  
ATOM    270  CG  TYR L  37      24.411  18.110  39.412  1.00 19.81           C  
ATOM    271  CD1 TYR L  37      24.656  19.372  38.931  1.00 17.99           C  
ATOM    272  CD2 TYR L  37      23.127  17.628  39.482  1.00 19.89           C  
ATOM    273  CE1 TYR L  37      23.623  20.157  38.504  1.00 18.26           C  
ATOM    274  CE2 TYR L  37      22.086  18.410  39.055  1.00 19.29           C  
ATOM    275  CZ  TYR L  37      22.347  19.666  38.565  1.00 18.40           C  
ATOM    276  OH  TYR L  37      21.289  20.472  38.121  1.00 21.52           O  
ATOM    277  C   TYR L  37      27.128  16.805  41.530  1.00 21.82           C  
ATOM    278  O   TYR L  37      28.262  17.194  41.262  1.00 24.14           O  
ATOM    279  N   GLN L  38      26.890  15.584  42.049  1.00 21.10           N  
ATOM    280  CA  GLN L  38      27.950  14.645  42.265  1.00 20.66           C  
ATOM    281  CB  GLN L  38      27.944  14.046  43.681  1.00 19.93           C  
ATOM    282  CG  GLN L  38      29.071  13.045  43.933  1.00 19.83           C  
ATOM    283  CD  GLN L  38      28.733  12.277  45.202  1.00 21.53           C  
ATOM    284  OE1 GLN L  38      27.715  11.589  45.272  1.00 21.54           O  
ATOM    285  NE2 GLN L  38      29.608  12.394  46.237  1.00 21.05           N  
ATOM    286  C   GLN L  38      27.710  13.502  41.328  1.00 21.02           C  
ATOM    287  O   GLN L  38      26.594  12.994  41.243  1.00 23.14           O  
ATOM    288  N   GLN L  39      28.743  13.061  40.584  1.00 21.19           N  
ATOM    289  CA  GLN L  39      28.479  11.971  39.687  1.00 23.15           C  
ATOM    290  CB  GLN L  39      28.438  12.389  38.205  1.00 22.16           C  
ATOM    291  CG  GLN L  39      27.965  11.269  37.276  1.00 21.65           C  
ATOM    292  CD  GLN L  39      27.836  11.828  35.865  1.00 24.49           C  
ATOM    293  OE1 GLN L  39      28.504  12.793  35.497  1.00 26.09           O  
ATOM    294  NE2 GLN L  39      26.942  11.208  35.050  1.00 24.21           N  
ATOM    295  C   GLN L  39      29.508  10.890  39.841  1.00 24.12           C  
ATOM    296  O   GLN L  39      30.711  11.115  39.722  1.00 24.95           O  
ATOM    297  N   LYS L  40      29.024   9.664  40.113  1.00 25.72           N  
ATOM    298  CA  LYS L  40      29.829   8.482  40.214  1.00 27.27           C  
ATOM    299  CB  LYS L  40      29.141   7.355  41.005  1.00 27.80           C  
ATOM    300  CG  LYS L  40      28.974   7.622  42.505  1.00 28.95           C  
ATOM    301  CD  LYS L  40      30.293   7.636  43.282  1.00 30.89           C  
ATOM    302  CE  LYS L  40      30.116   7.634  44.803  1.00 32.14           C  
ATOM    303  NZ  LYS L  40      29.830   9.000  45.289  1.00 34.17           N1+
ATOM    304  C   LYS L  40      29.990   7.984  38.801  1.00 29.75           C  
ATOM    305  O   LYS L  40      29.222   8.344  37.911  1.00 29.42           O  
ATOM    306  N   SER L  41      30.973   7.096  38.566  1.00 33.74           N  
ATOM    307  CA  SER L  41      31.311   6.687  37.228  1.00 35.31           C  
ATOM    308  CB  SER L  41      32.359   5.560  37.205  1.00 35.80           C  
ATOM    309  OG  SER L  41      32.656   5.192  35.866  1.00 62.23           O  
ATOM    310  C   SER L  41      30.122   6.210  36.447  1.00 36.68           C  
ATOM    311  O   SER L  41      29.771   6.819  35.442  1.00 36.81           O  
ATOM    312  N   GLY L  42      29.492   5.098  36.859  1.00 37.47           N  
ATOM    313  CA  GLY L  42      28.392   4.489  36.155  1.00 40.17           C  
ATOM    314  C   GLY L  42      27.113   5.263  36.238  1.00 41.89           C  
ATOM    315  O   GLY L  42      26.335   5.263  35.288  1.00 43.83           O  
ATOM    316  N   ALA L  43      26.838   5.900  37.392  1.00 40.15           N  
ATOM    317  CA  ALA L  43      25.554   6.496  37.660  1.00 36.82           C  
ATOM    318  CB  ALA L  43      25.262   6.631  39.162  1.00 37.86           C  
ATOM    319  C   ALA L  43      25.377   7.857  37.055  1.00 34.39           C  
ATOM    320  O   ALA L  43      26.309   8.465  36.532  1.00 33.26           O  
ATOM    321  N   SER L  44      24.113   8.344  37.085  1.00 32.76           N  
ATOM    322  CA  SER L  44      23.755   9.657  36.623  1.00 29.93           C  
ATOM    323  CB  SER L  44      22.264   9.781  36.263  1.00 32.12           C  
ATOM    324  OG  SER L  44      21.462   9.493  37.399  1.00 34.28           O  
ATOM    325  C   SER L  44      24.070  10.617  37.730  1.00 26.93           C  
ATOM    326  O   SER L  44      24.321  10.207  38.861  1.00 28.01           O  
ATOM    327  N   PRO L  45      24.069  11.894  37.441  1.00 23.44           N  
ATOM    328  CA  PRO L  45      24.410  12.890  38.422  1.00 21.88           C  
ATOM    329  CD  PRO L  45      24.237  12.377  36.083  1.00 22.06           C  
ATOM    330  CB  PRO L  45      24.617  14.192  37.640  1.00 22.21           C  
ATOM    331  CG  PRO L  45      24.091  13.897  36.220  1.00 21.83           C  
ATOM    332  C   PRO L  45      23.371  12.967  39.489  1.00 22.60           C  
ATOM    333  O   PRO L  45      22.208  12.670  39.218  1.00 24.06           O  
ATOM    334  N   LYS L  46      23.781  13.335  40.719  1.00 23.07           N  
ATOM    335  CA  LYS L  46      22.854  13.442  41.805  1.00 23.46           C  
ATOM    336  CB  LYS L  46      23.196  12.473  42.949  1.00 25.41           C  
ATOM    337  CG  LYS L  46      22.097  12.304  43.993  1.00 30.60           C  
ATOM    338  CD  LYS L  46      22.376  11.160  44.967  1.00 35.04           C  
ATOM    339  CE  LYS L  46      21.246  10.921  45.967  1.00 45.58           C  
ATOM    340  NZ  LYS L  46      20.171  10.138  45.318  1.00 46.11           N1+
ATOM    341  C   LYS L  46      22.984  14.829  42.347  1.00 22.78           C  
ATOM    342  O   LYS L  46      24.096  15.337  42.484  1.00 24.10           O  
ATOM    343  N   LEU L  47      21.836  15.471  42.659  1.00 22.00           N  
ATOM    344  CA  LEU L  47      21.813  16.795  43.224  1.00 21.80           C  
ATOM    345  CB  LEU L  47      20.401  17.259  43.545  1.00 21.47           C  
ATOM    346  CG  LEU L  47      20.457  18.282  44.681  1.00 21.62           C  
ATOM    347  CD1 LEU L  47      21.138  19.593  44.270  1.00 23.41           C  
ATOM    348  CD2 LEU L  47      19.102  18.387  45.379  1.00 21.64           C  
ATOM    349  C   LEU L  47      22.531  16.781  44.540  1.00 21.74           C  
ATOM    350  O   LEU L  47      22.174  16.033  45.451  1.00 22.33           O  
ATOM    351  N   TRP L  48      23.661  17.512  44.618  1.00 21.99           N  
ATOM    352  CA  TRP L  48      24.396  17.618  45.845  1.00 21.90           C  
ATOM    353  CB  TRP L  48      25.904  17.606  45.555  1.00 20.54           C  
ATOM    354  CG  TRP L  48      26.714  16.993  46.664  1.00 18.90           C  
ATOM    355  CD2 TRP L  48      26.585  15.599  46.979  1.00 18.82           C  
ATOM    356  CD1 TRP L  48      27.610  17.513  47.549  1.00 18.73           C  
ATOM    357  NE1 TRP L  48      28.070  16.517  48.381  1.00 24.47           N  
ATOM    358  CE2 TRP L  48      27.439  15.336  48.047  1.00 24.81           C  
ATOM    359  CE3 TRP L  48      25.810  14.622  46.425  1.00 25.48           C  
ATOM    360  CZ2 TRP L  48      27.534  14.081  48.577  1.00 22.72           C  
ATOM    361  CZ3 TRP L  48      25.908  13.357  46.960  1.00 25.26           C  
ATOM    362  CH2 TRP L  48      26.754  13.092  48.016  1.00 27.20           C  
ATOM    363  C   TRP L  48      24.023  18.819  46.678  1.00 22.25           C  
ATOM    364  O   TRP L  48      23.726  18.715  47.867  1.00 21.73           O  
ATOM    365  N   ILE L  49      24.045  20.017  46.049  1.00 23.03           N  
ATOM    366  CA  ILE L  49      23.801  21.252  46.744  1.00 22.85           C  
ATOM    367  CB  ILE L  49      25.063  21.991  47.088  1.00 22.23           C  
ATOM    368  CG1 ILE L  49      25.933  21.148  48.035  1.00 22.08           C  
ATOM    369  CG2 ILE L  49      24.678  23.366  47.655  1.00 20.16           C  
ATOM    370  CD1 ILE L  49      27.352  21.686  48.216  1.00 22.36           C  
ATOM    371  C   ILE L  49      23.012  22.137  45.845  1.00 23.66           C  
ATOM    372  O   ILE L  49      23.334  22.281  44.668  1.00 26.34           O  
ATOM    373  N   TYR L  50      21.974  22.787  46.405  1.00 23.25           N  
ATOM    374  CA  TYR L  50      21.116  23.622  45.628  1.00 24.38           C  
ATOM    375  CB  TYR L  50      19.686  23.082  45.577  1.00 26.56           C  
ATOM    376  CG  TYR L  50      19.081  22.957  46.932  1.00 29.20           C  
ATOM    377  CD1 TYR L  50      19.382  21.888  47.743  1.00 30.21           C  
ATOM    378  CD2 TYR L  50      18.210  23.908  47.400  1.00 30.44           C  
ATOM    379  CE1 TYR L  50      18.820  21.766  48.992  1.00 32.40           C  
ATOM    380  CE2 TYR L  50      17.642  23.794  48.646  1.00 32.73           C  
ATOM    381  CZ  TYR L  50      17.944  22.720  49.446  1.00 33.27           C  
ATOM    382  OH  TYR L  50      17.363  22.602  50.726  1.00 35.10           O  
ATOM    383  C   TYR L  50      21.099  24.994  46.228  1.00 25.31           C  
ATOM    384  O   TYR L  50      21.316  25.176  47.426  1.00 26.68           O  
ATOM    385  N   SER L  51      20.880  26.025  45.379  1.00 29.47           N  
ATOM    386  CA  SER L  51      20.817  27.391  45.826  1.00 29.61           C  
ATOM    387  CB  SER L  51      19.620  27.674  46.756  1.00 30.27           C  
ATOM    388  OG  SER L  51      18.400  27.479  46.054  1.00 32.71           O  
ATOM    389  C   SER L  51      22.074  27.750  46.560  1.00 29.32           C  
ATOM    390  O   SER L  51      22.041  28.381  47.613  1.00 28.77           O  
ATOM    391  N   THR L  52      23.210  27.285  46.021  1.00 28.63           N  
ATOM    392  CA  THR L  52      24.567  27.559  46.409  1.00 28.21           C  
ATOM    393  CB  THR L  52      24.967  29.008  46.307  1.00 28.11           C  
ATOM    394  OG1 THR L  52      24.152  29.825  47.130  1.00 28.47           O  
ATOM    395  CG2 THR L  52      24.847  29.447  44.840  1.00 26.40           C  
ATOM    396  C   THR L  52      24.958  27.028  47.761  1.00 28.91           C  
ATOM    397  O   THR L  52      26.112  26.636  47.930  1.00 28.76           O  
ATOM    398  N   SER L  53      24.041  26.879  48.736  1.00 29.25           N  
ATOM    399  CA  SER L  53      24.554  26.451  50.011  1.00 30.06           C  
ATOM    400  CB  SER L  53      24.731  27.610  51.004  1.00 31.20           C  
ATOM    401  OG  SER L  53      23.473  28.201  51.297  1.00 31.46           O  
ATOM    402  C   SER L  53      23.609  25.493  50.635  1.00 29.98           C  
ATOM    403  O   SER L  53      23.902  24.935  51.696  1.00 30.39           O  
ATOM    404  N   ASN L  54      22.440  25.264  50.007  1.00 27.81           N  
ATOM    405  CA  ASN L  54      21.598  24.290  50.647  1.00 29.27           C  
ATOM    406  CB  ASN L  54      20.099  24.548  50.421  1.00 30.62           C  
ATOM    407  CG  ASN L  54      19.723  25.767  51.254  1.00 35.00           C  
ATOM    408  OD1 ASN L  54      19.732  25.719  52.482  1.00 38.15           O  
ATOM    409  ND2 ASN L  54      19.394  26.895  50.568  1.00 35.54           N  
ATOM    410  C   ASN L  54      21.916  22.902  50.205  1.00 29.26           C  
ATOM    411  O   ASN L  54      21.965  22.594  49.016  1.00 30.31           O  
ATOM    412  N   LEU L  55      22.138  22.016  51.198  1.00 30.20           N  
ATOM    413  CA  LEU L  55      22.486  20.645  50.945  1.00 30.97           C  
ATOM    414  CB  LEU L  55      23.115  19.948  52.166  1.00 30.72           C  
ATOM    415  CG  LEU L  55      24.485  20.514  52.582  1.00 31.64           C  
ATOM    416  CD1 LEU L  55      25.042  19.770  53.805  1.00 30.92           C  
ATOM    417  CD2 LEU L  55      25.472  20.516  51.406  1.00 33.08           C  
ATOM    418  C   LEU L  55      21.253  19.878  50.582  1.00 31.36           C  
ATOM    419  O   LEU L  55      20.174  20.106  51.128  1.00 31.73           O  
ATOM    420  N   ALA L  56      21.408  18.924  49.642  1.00 32.15           N  
ATOM    421  CA  ALA L  56      20.344  18.052  49.233  1.00 34.10           C  
ATOM    422  CB  ALA L  56      20.683  17.191  48.007  1.00 35.71           C  
ATOM    423  C   ALA L  56      20.089  17.128  50.383  1.00 33.58           C  
ATOM    424  O   ALA L  56      20.862  17.085  51.335  1.00 34.95           O  
ATOM    425  N   SER L  57      18.984  16.362  50.318  1.00 35.43           N  
ATOM    426  CA  SER L  57      18.535  15.562  51.428  1.00 37.41           C  
ATOM    427  CB  SER L  57      17.298  14.722  51.076  1.00 40.69           C  
ATOM    428  OG  SER L  57      16.893  13.953  52.198  1.00 43.57           O  
ATOM    429  C   SER L  57      19.577  14.609  51.963  1.00 37.40           C  
ATOM    430  O   SER L  57      19.998  14.736  53.111  1.00 39.15           O  
ATOM    431  N   GLY L  58      20.022  13.638  51.150  1.00 36.05           N  
ATOM    432  CA  GLY L  58      20.912  12.580  51.564  1.00 34.83           C  
ATOM    433  C   GLY L  58      22.271  13.083  51.957  1.00 33.41           C  
ATOM    434  O   GLY L  58      22.952  12.462  52.771  1.00 34.54           O  
ATOM    435  N   VAL L  59      22.719  14.199  51.361  1.00 31.11           N  
ATOM    436  CA  VAL L  59      24.070  14.679  51.494  1.00 28.70           C  
ATOM    437  CB  VAL L  59      24.287  15.956  50.739  1.00 27.64           C  
ATOM    438  CG1 VAL L  59      25.741  16.417  50.926  1.00 27.73           C  
ATOM    439  CG2 VAL L  59      23.872  15.721  49.277  1.00 26.93           C  
ATOM    440  C   VAL L  59      24.478  14.898  52.926  1.00 30.22           C  
ATOM    441  O   VAL L  59      23.743  15.429  53.756  1.00 30.60           O  
ATOM    442  N   PRO L  60      25.692  14.470  53.200  1.00 30.76           N  
ATOM    443  CA  PRO L  60      26.301  14.576  54.504  1.00 29.11           C  
ATOM    444  CD  PRO L  60      26.326  13.451  52.380  1.00 30.67           C  
ATOM    445  CB  PRO L  60      27.445  13.560  54.519  1.00 28.85           C  
ATOM    446  CG  PRO L  60      27.698  13.238  53.035  1.00 30.82           C  
ATOM    447  C   PRO L  60      26.755  15.970  54.827  1.00 27.64           C  
ATOM    448  O   PRO L  60      27.064  16.739  53.920  1.00 27.19           O  
ATOM    449  N   ALA L  61      26.858  16.270  56.134  1.00 27.42           N  
ATOM    450  CA  ALA L  61      27.190  17.547  56.707  1.00 26.77           C  
ATOM    451  CB  ALA L  61      27.173  17.525  58.244  1.00 27.32           C  
ATOM    452  C   ALA L  61      28.558  17.982  56.284  1.00 26.65           C  
ATOM    453  O   ALA L  61      28.841  19.178  56.232  1.00 29.39           O  
ATOM    454  N   ARG L  62      29.456  17.030  55.988  1.00 24.98           N  
ATOM    455  CA  ARG L  62      30.816  17.365  55.677  1.00 23.11           C  
ATOM    456  CB  ARG L  62      31.696  16.141  55.352  1.00 21.99           C  
ATOM    457  CG  ARG L  62      31.251  15.311  54.145  1.00 24.01           C  
ATOM    458  CD  ARG L  62      32.233  14.186  53.803  1.00 23.03           C  
ATOM    459  NE  ARG L  62      31.918  13.014  54.670  1.00 23.60           N  
ATOM    460  CZ  ARG L  62      31.127  12.006  54.199  1.00 21.02           C  
ATOM    461  NH1 ARG L  62      30.677  12.033  52.912  1.00 19.67           N1+
ATOM    462  NH2 ARG L  62      30.788  10.963  55.011  1.00 19.60           N  
ATOM    463  C   ARG L  62      30.853  18.307  54.506  1.00 23.93           C  
ATOM    464  O   ARG L  62      31.789  19.098  54.384  1.00 24.39           O  
ATOM    465  N   PHE L  63      29.869  18.216  53.587  1.00 25.41           N  
ATOM    466  CA  PHE L  63      29.829  19.080  52.435  1.00 25.86           C  
ATOM    467  CB  PHE L  63      29.016  18.500  51.265  1.00 26.01           C  
ATOM    468  CG  PHE L  63      29.744  17.323  50.708  1.00 26.27           C  
ATOM    469  CD1 PHE L  63      29.623  16.077  51.280  1.00 26.15           C  
ATOM    470  CD2 PHE L  63      30.545  17.463  49.599  1.00 25.46           C  
ATOM    471  CE1 PHE L  63      30.290  14.993  50.759  1.00 26.55           C  
ATOM    472  CE2 PHE L  63      31.215  16.384  49.073  1.00 28.03           C  
ATOM    473  CZ  PHE L  63      31.091  15.145  49.652  1.00 26.06           C  
ATOM    474  C   PHE L  63      29.227  20.416  52.774  1.00 28.42           C  
ATOM    475  O   PHE L  63      28.432  20.544  53.704  1.00 28.35           O  
ATOM    476  N   SER L  64      29.628  21.463  52.013  1.00 29.01           N  
ATOM    477  CA  SER L  64      29.109  22.793  52.191  1.00 29.32           C  
ATOM    478  CB  SER L  64      29.880  23.631  53.225  1.00 30.00           C  
ATOM    479  OG  SER L  64      29.770  23.060  54.517  1.00 35.76           O  
ATOM    480  C   SER L  64      29.286  23.524  50.896  1.00 29.99           C  
ATOM    481  O   SER L  64      30.141  23.172  50.085  1.00 29.89           O  
ATOM    482  N   GLY L  65      28.482  24.588  50.679  1.00 29.85           N  
ATOM    483  CA  GLY L  65      28.603  25.358  49.474  1.00 29.28           C  
ATOM    484  C   GLY L  65      28.524  26.803  49.850  1.00 31.37           C  
ATOM    485  O   GLY L  65      27.848  27.169  50.810  1.00 33.69           O  
ATOM    486  N   SER L  66      29.225  27.674  49.091  1.00 31.64           N  
ATOM    487  CA  SER L  66      29.194  29.079  49.385  1.00 33.66           C  
ATOM    488  CB  SER L  66      30.234  29.509  50.437  1.00 35.61           C  
ATOM    489  OG  SER L  66      31.548  29.347  49.923  1.00 41.73           O  
ATOM    490  C   SER L  66      29.519  29.830  48.129  1.00 34.77           C  
ATOM    491  O   SER L  66      29.935  29.242  47.133  1.00 34.02           O  
ATOM    492  N   GLY L  67      29.305  31.163  48.133  1.00 36.14           N  
ATOM    493  CA  GLY L  67      29.684  31.929  46.980  1.00 35.48           C  
ATOM    494  C   GLY L  67      28.604  32.896  46.613  1.00 36.25           C  
ATOM    495  O   GLY L  67      27.517  32.902  47.188  1.00 36.03           O  
ATOM    496  N   SER L  68      28.915  33.767  45.632  1.00 37.77           N  
ATOM    497  CA  SER L  68      27.979  34.721  45.120  1.00 39.19           C  
ATOM    498  CB  SER L  68      27.673  35.869  46.097  1.00 42.09           C  
ATOM    499  OG  SER L  68      28.851  36.621  46.349  1.00 44.27           O  
ATOM    500  C   SER L  68      28.608  35.321  43.904  1.00 38.18           C  
ATOM    501  O   SER L  68      29.814  35.201  43.693  1.00 37.23           O  
ATOM    502  N   GLY L  69      27.792  35.973  43.057  1.00 38.37           N  
ATOM    503  CA  GLY L  69      28.324  36.631  41.900  1.00 36.94           C  
ATOM    504  C   GLY L  69      28.934  35.632  40.965  1.00 37.27           C  
ATOM    505  O   GLY L  69      28.281  34.709  40.485  1.00 40.09           O  
ATOM    506  N   THR L  70      30.198  35.900  40.596  1.00 36.05           N  
ATOM    507  CA  THR L  70      31.004  35.125  39.698  1.00 34.44           C  
ATOM    508  CB  THR L  70      32.100  35.940  39.085  1.00 35.08           C  
ATOM    509  OG1 THR L  70      32.764  35.187  38.083  1.00 39.58           O  
ATOM    510  CG2 THR L  70      33.084  36.363  40.186  1.00 36.05           C  
ATOM    511  C   THR L  70      31.626  33.910  40.326  1.00 33.71           C  
ATOM    512  O   THR L  70      31.960  32.971  39.607  1.00 33.33           O  
ATOM    513  N   SER L  71      31.869  33.887  41.655  1.00 32.53           N  
ATOM    514  CA  SER L  71      32.621  32.760  42.145  1.00 33.06           C  
ATOM    515  CB  SER L  71      33.968  33.187  42.763  1.00 35.41           C  
ATOM    516  OG  SER L  71      34.700  32.053  43.202  1.00 40.93           O  
ATOM    517  C   SER L  71      31.858  31.993  43.185  1.00 32.29           C  
ATOM    518  O   SER L  71      31.275  32.566  44.104  1.00 31.90           O  
ATOM    519  N   TYR L  72      31.868  30.645  43.055  1.00 30.17           N  
ATOM    520  CA  TYR L  72      31.190  29.757  43.962  1.00 29.07           C  
ATOM    521  CB  TYR L  72      29.941  29.098  43.352  1.00 26.17           C  
ATOM    522  CG  TYR L  72      28.938  30.162  43.061  1.00 27.14           C  
ATOM    523  CD1 TYR L  72      29.033  30.921  41.917  1.00 27.58           C  
ATOM    524  CD2 TYR L  72      27.896  30.393  43.928  1.00 27.44           C  
ATOM    525  CE1 TYR L  72      28.105  31.901  41.645  1.00 27.90           C  
ATOM    526  CE2 TYR L  72      26.965  31.369  43.663  1.00 28.19           C  
ATOM    527  CZ  TYR L  72      27.069  32.125  42.520  1.00 29.40           C  
ATOM    528  OH  TYR L  72      26.115  33.128  42.245  1.00 32.82           O  
ATOM    529  C   TYR L  72      32.139  28.638  44.292  1.00 29.32           C  
ATOM    530  O   TYR L  72      33.029  28.325  43.502  1.00 29.57           O  
ATOM    531  N   SER L  73      31.979  28.005  45.480  1.00 28.22           N  
ATOM    532  CA  SER L  73      32.879  26.943  45.845  1.00 28.35           C  
ATOM    533  CB  SER L  73      33.991  27.379  46.815  1.00 31.36           C  
ATOM    534  OG  SER L  73      34.860  28.312  46.196  1.00 34.88           O  
ATOM    535  C   SER L  73      32.136  25.858  46.565  1.00 28.43           C  
ATOM    536  O   SER L  73      31.134  26.098  47.237  1.00 29.94           O  
ATOM    537  N   LEU L  74      32.639  24.614  46.437  1.00 27.02           N  
ATOM    538  CA  LEU L  74      32.085  23.478  47.111  1.00 25.98           C  
ATOM    539  CB  LEU L  74      31.692  22.365  46.109  1.00 25.59           C  
ATOM    540  CG  LEU L  74      31.064  21.085  46.698  1.00 25.14           C  
ATOM    541  CD1 LEU L  74      30.547  20.174  45.576  1.00 25.47           C  
ATOM    542  CD2 LEU L  74      32.037  20.324  47.606  1.00 26.38           C  
ATOM    543  C   LEU L  74      33.176  23.004  48.024  1.00 25.98           C  
ATOM    544  O   LEU L  74      34.326  22.880  47.605  1.00 26.18           O  
ATOM    545  N   THR L  75      32.851  22.746  49.308  1.00 24.96           N  
ATOM    546  CA  THR L  75      33.885  22.384  50.239  1.00 26.25           C  
ATOM    547  CB  THR L  75      34.075  23.412  51.314  1.00 26.90           C  
ATOM    548  OG1 THR L  75      34.414  24.664  50.738  1.00 29.86           O  
ATOM    549  CG2 THR L  75      35.189  22.938  52.265  1.00 26.67           C  
ATOM    550  C   THR L  75      33.535  21.111  50.945  1.00 27.62           C  
ATOM    551  O   THR L  75      32.371  20.839  51.239  1.00 29.86           O  
ATOM    552  N   ILE L  76      34.568  20.285  51.220  1.00 27.98           N  
ATOM    553  CA  ILE L  76      34.402  19.072  51.969  1.00 26.59           C  
ATOM    554  CB  ILE L  76      34.873  17.854  51.227  1.00 24.59           C  
ATOM    555  CG1 ILE L  76      34.082  17.681  49.923  1.00 25.37           C  
ATOM    556  CG2 ILE L  76      34.765  16.644  52.167  1.00 23.30           C  
ATOM    557  CD1 ILE L  76      34.657  16.606  49.000  1.00 25.60           C  
ATOM    558  C   ILE L  76      35.282  19.227  53.172  1.00 27.73           C  
ATOM    559  O   ILE L  76      36.500  19.339  53.045  1.00 28.99           O  
ATOM    560  N   SER L  77      34.683  19.227  54.380  1.00 28.26           N  
ATOM    561  CA  SER L  77      35.447  19.438  55.578  1.00 29.45           C  
ATOM    562  CB  SER L  77      34.577  19.438  56.846  1.00 27.87           C  
ATOM    563  OG  SER L  77      33.988  18.161  57.036  1.00 30.33           O  
ATOM    564  C   SER L  77      36.456  18.342  55.713  1.00 30.30           C  
ATOM    565  O   SER L  77      37.640  18.605  55.916  1.00 31.80           O  
ATOM    566  N   SER L  78      36.010  17.075  55.618  1.00 30.15           N  
ATOM    567  CA  SER L  78      36.943  15.987  55.681  1.00 30.99           C  
ATOM    568  CB  SER L  78      36.895  15.194  56.996  1.00 32.63           C  
ATOM    569  OG  SER L  78      35.648  14.525  57.116  1.00 46.07           O  
ATOM    570  C   SER L  78      36.562  15.048  54.586  1.00 30.58           C  
ATOM    571  O   SER L  78      35.416  14.613  54.497  1.00 30.77           O  
ATOM    572  N   VAL L  79      37.527  14.697  53.720  1.00 27.93           N  
ATOM    573  CA  VAL L  79      37.211  13.862  52.603  1.00 27.19           C  
ATOM    574  CB  VAL L  79      38.167  13.992  51.457  1.00 27.54           C  
ATOM    575  CG1 VAL L  79      38.122  15.436  50.930  1.00 54.61           C  
ATOM    576  CG2 VAL L  79      39.547  13.543  51.939  1.00 57.42           C  
ATOM    577  C   VAL L  79      37.190  12.429  53.021  1.00 26.71           C  
ATOM    578  O   VAL L  79      37.962  11.993  53.875  1.00 26.60           O  
ATOM    579  N   GLU L  80      36.261  11.662  52.421  1.00 27.65           N  
ATOM    580  CA  GLU L  80      36.177  10.258  52.680  1.00 29.07           C  
ATOM    581  CB  GLU L  80      34.884   9.815  53.378  1.00 30.57           C  
ATOM    582  CG  GLU L  80      34.786  10.371  54.796  1.00 35.65           C  
ATOM    583  CD  GLU L  80      33.778   9.537  55.561  1.00 38.80           C  
ATOM    584  OE1 GLU L  80      33.613   8.343  55.198  1.00 41.66           O  
ATOM    585  OE2 GLU L  80      33.166  10.074  56.522  1.00 37.64           O1-
ATOM    586  C   GLU L  80      36.261   9.570  51.355  1.00 27.81           C  
ATOM    587  O   GLU L  80      36.125  10.196  50.308  1.00 27.27           O  
ATOM    588  N   ALA L  81      36.483   8.245  51.372  1.00 26.67           N  
ATOM    589  CA  ALA L  81      36.683   7.482  50.170  1.00 25.65           C  
ATOM    590  CB  ALA L  81      36.918   5.987  50.445  1.00 26.59           C  
ATOM    591  C   ALA L  81      35.476   7.593  49.288  1.00 25.81           C  
ATOM    592  O   ALA L  81      35.594   7.667  48.066  1.00 26.72           O  
ATOM    593  N   GLU L  82      34.281   7.633  49.895  1.00 25.69           N  
ATOM    594  CA  GLU L  82      33.013   7.647  49.216  1.00 28.03           C  
ATOM    595  CB  GLU L  82      31.856   7.828  50.203  1.00 30.16           C  
ATOM    596  CG  GLU L  82      31.826   6.789  51.317  1.00 35.87           C  
ATOM    597  CD  GLU L  82      30.868   7.313  52.374  1.00 40.73           C  
ATOM    598  OE1 GLU L  82      29.704   7.615  52.007  1.00 42.18           O  
ATOM    599  OE2 GLU L  82      31.286   7.430  53.557  1.00 41.31           O1-
ATOM    600  C   GLU L  82      32.940   8.854  48.332  1.00 26.32           C  
ATOM    601  O   GLU L  82      32.237   8.854  47.324  1.00 27.12           O  
ATOM    602  N   ASP L  83      33.634   9.926  48.743  1.00 24.07           N  
ATOM    603  CA  ASP L  83      33.643  11.232  48.147  1.00 22.33           C  
ATOM    604  CB  ASP L  83      34.383  12.254  49.027  1.00 23.23           C  
ATOM    605  CG  ASP L  83      33.577  12.423  50.310  1.00 25.48           C  
ATOM    606  OD1 ASP L  83      32.352  12.133  50.280  1.00 26.01           O  
ATOM    607  OD2 ASP L  83      34.177  12.833  51.339  1.00 24.80           O1-
ATOM    608  C   ASP L  83      34.274  11.253  46.784  1.00 22.53           C  
ATOM    609  O   ASP L  83      34.061  12.204  46.034  1.00 22.66           O  
ATOM    610  N   ALA L  84      35.123  10.268  46.432  1.00 23.43           N  
ATOM    611  CA  ALA L  84      35.734  10.348  45.136  1.00 23.24           C  
ATOM    612  CB  ALA L  84      36.700   9.188  44.839  1.00 24.32           C  
ATOM    613  C   ALA L  84      34.645  10.331  44.106  1.00 23.61           C  
ATOM    614  O   ALA L  84      33.766   9.471  44.130  1.00 26.42           O  
ATOM    615  N   ALA L  85      34.687  11.299  43.165  1.00 22.52           N  
ATOM    616  CA  ALA L  85      33.682  11.404  42.147  1.00 22.23           C  
ATOM    617  CB  ALA L  85      32.246  11.462  42.695  1.00 22.43           C  
ATOM    618  C   ALA L  85      33.932  12.687  41.414  1.00 22.55           C  
ATOM    619  O   ALA L  85      34.908  13.386  41.680  1.00 23.82           O  
ATOM    620  N   THR L  86      33.061  13.018  40.441  1.00 21.80           N  
ATOM    621  CA  THR L  86      33.224  14.240  39.709  1.00 21.21           C  
ATOM    622  CB  THR L  86      33.130  14.054  38.223  1.00 21.24           C  
ATOM    623  OG1 THR L  86      34.109  13.122  37.788  1.00 24.88           O  
ATOM    624  CG2 THR L  86      33.361  15.412  37.540  1.00 23.95           C  
ATOM    625  C   THR L  86      32.112  15.147  40.136  1.00 20.87           C  
ATOM    626  O   THR L  86      30.979  14.701  40.309  1.00 20.69           O  
ATOM    627  N   TYR L  87      32.411  16.450  40.335  1.00 18.26           N  
ATOM    628  CA  TYR L  87      31.405  17.368  40.792  1.00 18.24           C  
ATOM    629  CB  TYR L  87      31.794  18.093  42.096  1.00 18.38           C  
ATOM    630  CG  TYR L  87      31.889  17.076  43.187  1.00 18.01           C  
ATOM    631  CD1 TYR L  87      33.008  16.283  43.310  1.00 15.24           C  
ATOM    632  CD2 TYR L  87      30.866  16.921  44.096  1.00 17.53           C  
ATOM    633  CE1 TYR L  87      33.100  15.348  44.314  1.00 16.20           C  
ATOM    634  CE2 TYR L  87      30.952  15.988  45.103  1.00 16.37           C  
ATOM    635  CZ  TYR L  87      32.071  15.199  45.211  1.00 18.00           C  
ATOM    636  OH  TYR L  87      32.165  14.239  46.243  1.00 18.31           O  
ATOM    637  C   TYR L  87      31.196  18.412  39.739  1.00 19.63           C  
ATOM    638  O   TYR L  87      32.156  18.976  39.213  1.00 21.92           O  
ATOM    639  N   TYR L  88      29.916  18.698  39.407  1.00 18.86           N  
ATOM    640  CA  TYR L  88      29.617  19.663  38.385  1.00 19.29           C  
ATOM    641  CB  TYR L  88      28.755  19.134  37.221  1.00 18.85           C  
ATOM    642  CG  TYR L  88      29.425  17.986  36.550  1.00 19.99           C  
ATOM    643  CD1 TYR L  88      30.425  18.183  35.630  1.00 20.72           C  
ATOM    644  CD2 TYR L  88      29.050  16.698  36.853  1.00 21.18           C  
ATOM    645  CE1 TYR L  88      31.034  17.115  35.016  1.00 20.48           C  
ATOM    646  CE2 TYR L  88      29.654  15.627  36.241  1.00 22.49           C  
ATOM    647  CZ  TYR L  88      30.650  15.833  35.318  1.00 21.22           C  
ATOM    648  OH  TYR L  88      31.274  14.740  34.685  1.00 26.52           O  
ATOM    649  C   TYR L  88      28.789  20.751  38.992  1.00 21.52           C  
ATOM    650  O   TYR L  88      27.926  20.497  39.831  1.00 21.37           O  
ATOM    651  N   CYS L  89      29.048  22.009  38.584  1.00 20.93           N  
ATOM    652  CA  CYS L  89      28.250  23.117  39.031  1.00 21.78           C  
ATOM    653  CB  CYS L  89      29.078  24.379  39.378  1.00 22.63           C  
ATOM    654  SG  CYS L  89      30.204  24.895  38.042  1.00 27.32           S  
ATOM    655  C   CYS L  89      27.330  23.442  37.893  1.00 22.10           C  
ATOM    656  O   CYS L  89      27.661  23.197  36.735  1.00 21.86           O  
ATOM    657  N   GLN L  90      26.121  23.961  38.202  1.00 22.39           N  
ATOM    658  CA  GLN L  90      25.160  24.291  37.180  1.00 23.42           C  
ATOM    659  CB  GLN L  90      23.941  23.363  37.127  1.00 23.03           C  
ATOM    660  CG  GLN L  90      22.954  23.760  36.027  1.00 24.61           C  
ATOM    661  CD  GLN L  90      21.602  23.185  36.402  1.00 30.97           C  
ATOM    662  OE1 GLN L  90      21.319  22.985  37.580  1.00 32.14           O  
ATOM    663  NE2 GLN L  90      20.736  22.917  35.387  1.00 32.53           N  
ATOM    664  C   GLN L  90      24.587  25.638  37.493  1.00 23.74           C  
ATOM    665  O   GLN L  90      24.494  26.037  38.654  1.00 25.27           O  
ATOM    666  N   GLN L  91      24.175  26.387  36.449  1.00 23.90           N  
ATOM    667  CA  GLN L  91      23.615  27.682  36.711  1.00 24.59           C  
ATOM    668  CB  GLN L  91      24.651  28.820  36.600  1.00 25.42           C  
ATOM    669  CG  GLN L  91      25.306  28.961  35.221  1.00 27.09           C  
ATOM    670  CD  GLN L  91      24.368  29.704  34.280  1.00 29.86           C  
ATOM    671  OE1 GLN L  91      23.759  30.706  34.652  1.00 31.44           O  
ATOM    672  NE2 GLN L  91      24.249  29.203  33.021  1.00 29.80           N  
ATOM    673  C   GLN L  91      22.495  27.952  35.757  1.00 27.63           C  
ATOM    674  O   GLN L  91      22.371  27.307  34.717  1.00 28.05           O  
ATOM    675  N   TYR L  92      21.499  28.548  36.462  1.00 20.92           N  
ATOM    676  CA  TYR L  92      20.226  28.905  35.933  1.00 22.04           C  
ATOM    677  CB  TYR L  92      19.016  28.476  36.774  1.00 22.18           C  
ATOM    678  CG  TYR L  92      18.820  27.013  36.798  1.00 22.58           C  
ATOM    679  CD1 TYR L  92      19.601  26.241  37.609  1.00 23.33           C  
ATOM    680  CD2 TYR L  92      17.834  26.431  36.035  1.00 23.48           C  
ATOM    681  CE1 TYR L  92      19.396  24.893  37.627  1.00 23.42           C  
ATOM    682  CE2 TYR L  92      17.632  25.071  36.060  1.00 23.85           C  
ATOM    683  CZ  TYR L  92      18.426  24.294  36.865  1.00 23.97           C  
ATOM    684  OH  TYR L  92      18.253  22.894  36.921  1.00 25.26           O  
ATOM    685  C   TYR L  92      20.069  30.383  36.016  1.00 23.64           C  
ATOM    686  O   TYR L  92      18.948  30.857  36.192  1.00 23.73           O  
ATOM    687  N   ILE L  93      21.142  31.178  35.927  1.00 23.91           N  
ATOM    688  CA  ILE L  93      20.824  32.569  35.972  1.00 25.38           C  
ATOM    689  CB  ILE L  93      22.025  33.463  36.158  1.00 25.01           C  
ATOM    690  CG1 ILE L  93      21.588  34.869  36.618  1.00  0.00           C  
ATOM    691  CG2 ILE L  93      22.881  33.444  34.880  1.00  0.00           C  
ATOM    692  CD1 ILE L  93      20.693  35.617  35.632  1.00  0.00           C  
ATOM    693  C   ILE L  93      20.126  32.889  34.685  1.00 26.53           C  
ATOM    694  O   ILE L  93      19.116  33.592  34.674  1.00 27.77           O  
ATOM    695  N   ASN L  94      20.646  32.359  33.558  1.00 26.66           N  
ATOM    696  CA  ASN L  94      20.069  32.648  32.276  1.00 28.03           C  
ATOM    697  CB  ASN L  94      20.842  33.705  31.470  1.00 29.75           C  
ATOM    698  CG  ASN L  94      20.478  35.091  31.972  1.00 33.47           C  
ATOM    699  OD1 ASN L  94      19.311  35.479  31.977  1.00 36.59           O  
ATOM    700  ND2 ASN L  94      21.507  35.870  32.397  1.00 39.22           N  
ATOM    701  C   ASN L  94      20.092  31.414  31.432  1.00 28.04           C  
ATOM    702  O   ASN L  94      20.761  30.431  31.743  1.00 27.31           O  
ATOM    703  N   TYR L  95      19.318  31.458  30.332  1.00 27.35           N  
ATOM    704  CA  TYR L  95      19.251  30.420  29.344  1.00 25.77           C  
ATOM    705  CB  TYR L  95      17.886  30.344  28.629  1.00 25.98           C  
ATOM    706  CG  TYR L  95      16.870  29.700  29.520  1.00 27.73           C  
ATOM    707  CD1 TYR L  95      16.462  30.289  30.694  1.00 29.89           C  
ATOM    708  CD2 TYR L  95      16.292  28.506  29.146  1.00 27.70           C  
ATOM    709  CE1 TYR L  95      15.518  29.677  31.489  1.00 29.08           C  
ATOM    710  CE2 TYR L  95      15.347  27.890  29.935  1.00 29.02           C  
ATOM    711  CZ  TYR L  95      14.961  28.475  31.114  1.00 29.81           C  
ATOM    712  OH  TYR L  95      13.994  27.853  31.931  1.00 29.42           O  
ATOM    713  C   TYR L  95      20.277  30.758  28.310  1.00 26.02           C  
ATOM    714  O   TYR L  95      20.506  31.933  28.021  1.00 28.53           O  
ATOM    715  N   PRO L  96      20.935  29.777  27.750  1.00 25.17           N  
ATOM    716  CA  PRO L  96      20.701  28.403  28.104  1.00 24.65           C  
ATOM    717  CD  PRO L  96      21.400  29.907  26.380  1.00 25.17           C  
ATOM    718  CB  PRO L  96      21.171  27.562  26.912  1.00 25.12           C  
ATOM    719  CG  PRO L  96      22.001  28.532  26.055  1.00 26.31           C  
ATOM    720  C   PRO L  96      21.362  28.038  29.393  1.00 24.13           C  
ATOM    721  O   PRO L  96      22.358  28.661  29.758  1.00 23.54           O  
ATOM    722  N   LEU L  97      20.831  27.016  30.090  1.00 21.49           N  
ATOM    723  CA  LEU L  97      21.390  26.597  31.341  1.00 20.49           C  
ATOM    724  CB  LEU L  97      20.505  25.568  32.061  1.00 20.96           C  
ATOM    725  CG  LEU L  97      19.057  26.064  32.241  1.00 21.48           C  
ATOM    726  CD1 LEU L  97      18.188  25.029  32.965  1.00 22.73           C  
ATOM    727  CD2 LEU L  97      19.017  27.454  32.896  1.00 21.09           C  
ATOM    728  C   LEU L  97      22.685  25.931  31.019  1.00 20.52           C  
ATOM    729  O   LEU L  97      22.801  25.263  29.991  1.00 20.28           O  
ATOM    730  N   THR L  98      23.713  26.106  31.875  1.00 26.01           N  
ATOM    731  CA  THR L  98      24.940  25.460  31.523  1.00 25.88           C  
ATOM    732  CB  THR L  98      25.935  26.390  30.890  1.00 25.04           C  
ATOM    733  OG1 THR L  98      26.189  27.492  31.745  1.00 25.29           O  
ATOM    734  CG2 THR L  98      25.379  26.878  29.542  1.00 25.49           C  
ATOM    735  C   THR L  98      25.577  24.812  32.710  1.00 24.63           C  
ATOM    736  O   THR L  98      25.301  25.149  33.861  1.00 24.68           O  
ATOM    737  N   PHE L  99      26.469  23.841  32.422  1.00 23.17           N  
ATOM    738  CA  PHE L  99      27.151  23.091  33.436  1.00 20.96           C  
ATOM    739  CB  PHE L  99      27.013  21.564  33.273  1.00 20.07           C  
ATOM    740  CG  PHE L  99      25.588  21.154  33.421  1.00 19.90           C  
ATOM    741  CD1 PHE L  99      24.716  21.242  32.360  1.00 18.69           C  
ATOM    742  CD2 PHE L  99      25.121  20.663  34.620  1.00 20.67           C  
ATOM    743  CE1 PHE L  99      23.402  20.860  32.491  1.00 17.81           C  
ATOM    744  CE2 PHE L  99      23.808  20.279  34.756  1.00 19.17           C  
ATOM    745  CZ  PHE L  99      22.943  20.377  33.693  1.00 19.45           C  
ATOM    746  C   PHE L  99      28.619  23.366  33.298  1.00 21.05           C  
ATOM    747  O   PHE L  99      29.090  23.811  32.251  1.00 22.33           O  
ATOM    748  N   GLY L 100      29.382  23.120  34.382  1.00 20.86           N  
ATOM    749  CA  GLY L 100      30.803  23.316  34.356  1.00 19.50           C  
ATOM    750  C   GLY L 100      31.430  22.074  33.794  1.00 21.25           C  
ATOM    751  O   GLY L 100      30.754  21.085  33.521  1.00 23.19           O  
ATOM    752  N   GLY L 101      32.764  22.120  33.609  1.00 22.39           N  
ATOM    753  CA  GLY L 101      33.563  21.047  33.084  1.00 22.42           C  
ATOM    754  C   GLY L 101      33.573  19.902  34.049  1.00 24.39           C  
ATOM    755  O   GLY L 101      33.775  18.751  33.664  1.00 27.32           O  
ATOM    756  N   GLY L 102      33.444  20.204  35.353  1.00 23.68           N  
ATOM    757  CA  GLY L 102      33.459  19.170  36.342  1.00 20.69           C  
ATOM    758  C   GLY L 102      34.828  19.137  36.935  1.00 21.77           C  
ATOM    759  O   GLY L 102      35.799  19.576  36.320  1.00 21.49           O  
ATOM    760  N   THR L 103      34.919  18.639  38.181  1.00 21.65           N  
ATOM    761  CA  THR L 103      36.181  18.483  38.840  1.00 21.20           C  
ATOM    762  CB  THR L 103      36.322  19.346  40.059  1.00 20.86           C  
ATOM    763  OG1 THR L 103      36.211  20.717  39.707  1.00 20.42           O  
ATOM    764  CG2 THR L 103      37.686  19.075  40.713  1.00 18.59           C  
ATOM    765  C   THR L 103      36.232  17.061  39.294  1.00 23.25           C  
ATOM    766  O   THR L 103      35.340  16.603  40.006  1.00 22.98           O  
ATOM    767  N   LYS L 104      37.282  16.316  38.900  1.00 22.99           N  
ATOM    768  CA  LYS L 104      37.346  14.943  39.302  1.00 23.38           C  
ATOM    769  CB  LYS L 104      38.007  14.013  38.270  1.00 24.62           C  
ATOM    770  CG  LYS L 104      37.910  12.541  38.671  1.00 30.29           C  
ATOM    771  CD  LYS L 104      38.226  11.554  37.548  1.00 33.68           C  
ATOM    772  CE  LYS L 104      38.060  10.094  37.972  1.00 34.20           C  
ATOM    773  NZ  LYS L 104      38.249   9.202  36.810  1.00 40.21           N1+
ATOM    774  C   LYS L 104      38.145  14.869  40.558  1.00 23.65           C  
ATOM    775  O   LYS L 104      39.240  15.419  40.652  1.00 25.47           O  
ATOM    776  N   LEU L 105      37.595  14.182  41.574  1.00 22.74           N  
ATOM    777  CA  LEU L 105      38.275  14.083  42.827  1.00 22.53           C  
ATOM    778  CB  LEU L 105      37.357  14.437  44.011  1.00 20.94           C  
ATOM    779  CG  LEU L 105      38.060  14.523  45.376  1.00 20.77           C  
ATOM    780  CD1 LEU L 105      39.066  15.685  45.410  1.00 20.13           C  
ATOM    781  CD2 LEU L 105      37.040  14.601  46.522  1.00 21.03           C  
ATOM    782  C   LEU L 105      38.715  12.661  42.975  1.00 26.00           C  
ATOM    783  O   LEU L 105      37.900  11.739  42.964  1.00 27.92           O  
ATOM    784  N   GLU L 106      40.039  12.452  43.119  1.00 27.09           N  
ATOM    785  CA  GLU L 106      40.562  11.121  43.226  1.00 28.78           C  
ATOM    786  CB  GLU L 106      41.662  10.827  42.194  1.00 33.42           C  
ATOM    787  CG  GLU L 106      41.139  10.867  40.756  1.00 39.63           C  
ATOM    788  CD  GLU L 106      42.304  10.564  39.830  1.00 43.04           C  
ATOM    789  OE1 GLU L 106      43.371  10.151  40.353  1.00 43.94           O  
ATOM    790  OE2 GLU L 106      42.150  10.746  38.593  1.00 46.38           O1-
ATOM    791  C   GLU L 106      41.145  10.953  44.592  1.00 29.54           C  
ATOM    792  O   GLU L 106      41.537  11.921  45.241  1.00 29.19           O  
ATOM    793  N   LEU L 107      41.191   9.695  45.067  1.00 28.12           N  
ATOM    794  CA  LEU L 107      41.659   9.409  46.390  1.00 27.43           C  
ATOM    795  CB  LEU L 107      40.992   8.155  46.983  1.00 26.19           C  
ATOM    796  CG  LEU L 107      41.335   7.894  48.458  1.00 16.33           C  
ATOM    797  CD1 LEU L 107      40.760   8.997  49.361  1.00 29.75           C  
ATOM    798  CD2 LEU L 107      40.902   6.486  48.895  1.00 14.21           C  
ATOM    799  C   LEU L 107      43.137   9.176  46.336  1.00 28.47           C  
ATOM    800  O   LEU L 107      43.651   8.524  45.428  1.00 29.64           O  
ATOM    801  N   LYS L 108      43.859   9.726  47.331  1.00 29.00           N  
ATOM    802  CA  LYS L 108      45.284   9.606  47.400  1.00 28.44           C  
ATOM    803  CB  LYS L 108      45.931  10.811  48.108  1.00 29.15           C  
ATOM    804  CG  LYS L 108      47.460  10.802  48.091  1.00 35.09           C  
ATOM    805  CD  LYS L 108      48.085  12.116  48.567  1.00 38.76           C  
ATOM    806  CE  LYS L 108      47.964  13.263  47.561  1.00 40.63           C  
ATOM    807  NZ  LYS L 108      46.615  13.867  47.638  1.00 43.70           N1+
ATOM    808  C   LYS L 108      45.615   8.367  48.223  1.00 28.49           C  
ATOM    809  O   LYS L 108      44.694   7.828  48.895  1.00 29.90           O  
ATOM    810  OXT LYS L 108      46.803   7.949  48.196  1.00  0.00           O1-
TER     811      LYS L 108 
ATOM    812  N   ASP H 109       7.849   6.892  44.990  1.00 63.35           N1+
ATOM    813  CA  ASP H 109       8.726   8.019  44.602  1.00 61.57           C  
ATOM    814  CB  ASP H 109      10.192   7.698  44.939  1.00 65.03           C  
ATOM    815  CG  ASP H 109      10.341   7.658  46.453  1.00 68.33           C  
ATOM    816  OD1 ASP H 109       9.619   8.426  47.141  1.00 76.74           O  
ATOM    817  OD2 ASP H 109      11.185   6.859  46.940  1.00 74.63           O1-
ATOM    818  C   ASP H 109       8.624   8.253  43.133  1.00 58.28           C  
ATOM    819  O   ASP H 109       7.982   7.489  42.415  1.00 58.23           O  
ATOM    820  N   VAL H 110       9.246   9.343  42.652  1.00 53.31           N  
ATOM    821  CA  VAL H 110       9.190   9.654  41.257  1.00 48.48           C  
ATOM    822  CB  VAL H 110       9.354  11.117  40.983  1.00 47.14           C  
ATOM    823  CG1 VAL H 110       9.285  11.349  39.465  1.00 45.21           C  
ATOM    824  CG2 VAL H 110       8.289  11.883  41.787  1.00 48.20           C  
ATOM    825  C   VAL H 110      10.313   8.936  40.575  1.00 46.75           C  
ATOM    826  O   VAL H 110      11.425   8.862  41.098  1.00 46.01           O  
ATOM    827  N   GLN H 111      10.039   8.361  39.385  1.00 43.93           N  
ATOM    828  CA  GLN H 111      11.082   7.707  38.649  1.00 40.34           C  
ATOM    829  CB  GLN H 111      11.104   6.171  38.739  1.00 42.75           C  
ATOM    830  CG  GLN H 111      11.667   5.640  40.055  1.00 48.52           C  
ATOM    831  CD  GLN H 111      11.919   4.146  39.905  1.00 51.75           C  
ATOM    832  OE1 GLN H 111      11.380   3.493  39.012  1.00 54.84           O  
ATOM    833  NE2 GLN H 111      12.777   3.590  40.801  1.00 52.96           N  
ATOM    834  C   GLN H 111      10.950   8.039  37.198  1.00 37.17           C  
ATOM    835  O   GLN H 111       9.851   8.152  36.655  1.00 36.17           O  
ATOM    836  N   LEU H 112      12.106   8.216  36.533  1.00 32.32           N  
ATOM    837  CA  LEU H 112      12.128   8.490  35.127  1.00 29.64           C  
ATOM    838  CB  LEU H 112      12.831   9.810  34.764  1.00 26.38           C  
ATOM    839  CG  LEU H 112      12.176  11.071  35.357  1.00 23.82           C  
ATOM    840  CD1 LEU H 112      12.302  11.104  36.888  1.00 21.96           C  
ATOM    841  CD2 LEU H 112      12.725  12.344  34.691  1.00 21.09           C  
ATOM    842  C   LEU H 112      12.936   7.409  34.475  1.00 29.60           C  
ATOM    843  O   LEU H 112      13.957   6.981  35.013  1.00 30.67           O  
ATOM    844  N   GLN H 113      12.491   6.921  33.297  1.00 28.79           N  
ATOM    845  CA  GLN H 113      13.272   5.912  32.637  1.00 30.14           C  
ATOM    846  CB  GLN H 113      12.719   4.487  32.811  1.00 34.49           C  
ATOM    847  CG  GLN H 113      13.643   3.409  32.242  1.00 41.75           C  
ATOM    848  CD  GLN H 113      13.050   2.049  32.575  1.00 47.39           C  
ATOM    849  OE1 GLN H 113      11.855   1.817  32.401  1.00 49.18           O  
ATOM    850  NE2 GLN H 113      13.907   1.118  33.073  1.00 49.63           N  
ATOM    851  C   GLN H 113      13.333   6.214  31.168  1.00 28.43           C  
ATOM    852  O   GLN H 113      12.309   6.369  30.505  1.00 28.47           O  
ATOM    853  N   GLU H 114      14.564   6.295  30.625  1.00 26.07           N  
ATOM    854  CA  GLU H 114      14.790   6.590  29.237  1.00 25.12           C  
ATOM    855  CB  GLU H 114      16.184   7.176  28.941  1.00 24.69           C  
ATOM    856  CG  GLU H 114      16.443   8.541  29.583  1.00 24.53           C  
ATOM    857  CD  GLU H 114      16.829   8.322  31.039  1.00 26.69           C  
ATOM    858  OE1 GLU H 114      16.889   7.143  31.475  1.00 27.11           O  
ATOM    859  OE2 GLU H 114      17.079   9.341  31.737  1.00 28.10           O1-
ATOM    860  C   GLU H 114      14.691   5.319  28.459  1.00 24.46           C  
ATOM    861  O   GLU H 114      14.873   4.230  28.999  1.00 24.67           O  
ATOM    862  N   SER H 115      14.380   5.434  27.151  1.00 23.92           N  
ATOM    863  CA  SER H 115      14.266   4.268  26.327  1.00 24.72           C  
ATOM    864  CB  SER H 115      12.891   3.599  26.490  1.00 25.18           C  
ATOM    865  OG  SER H 115      12.791   2.444  25.672  1.00 31.58           O  
ATOM    866  C   SER H 115      14.395   4.706  24.899  1.00 25.42           C  
ATOM    867  O   SER H 115      14.134   5.861  24.571  1.00 24.41           O  
ATOM    868  N   GLY H 116      14.815   3.786  24.003  1.00 28.26           N  
ATOM    869  CA  GLY H 116      14.938   4.140  22.615  1.00 30.06           C  
ATOM    870  C   GLY H 116      16.021   3.299  22.012  1.00 30.09           C  
ATOM    871  O   GLY H 116      16.632   2.470  22.683  1.00 30.24           O  
ATOM    872  N   PRO H 117      16.263   3.489  20.738  1.00 31.78           N  
ATOM    873  CA  PRO H 117      17.284   2.733  20.065  1.00 31.95           C  
ATOM    874  CD  PRO H 117      15.227   3.932  19.824  1.00 32.23           C  
ATOM    875  CB  PRO H 117      17.003   2.867  18.566  1.00 31.60           C  
ATOM    876  CG  PRO H 117      15.942   3.981  18.464  1.00 32.04           C  
ATOM    877  C   PRO H 117      18.656   3.147  20.491  1.00 30.88           C  
ATOM    878  O   PRO H 117      18.917   4.341  20.632  1.00 33.58           O  
ATOM    879  N   GLY H 118      19.525   2.149  20.734  1.00 28.66           N  
ATOM    880  CA  GLY H 118      20.887   2.316  21.143  1.00 28.60           C  
ATOM    881  C   GLY H 118      21.745   2.814  20.024  1.00 27.53           C  
ATOM    882  O   GLY H 118      22.726   3.515  20.260  1.00 28.01           O  
ATOM    883  N   LEU H 119      21.458   2.401  18.775  1.00 26.07           N  
ATOM    884  CA  LEU H 119      22.340   2.798  17.713  1.00 28.12           C  
ATOM    885  CB  LEU H 119      23.087   1.602  17.096  1.00 28.66           C  
ATOM    886  CG  LEU H 119      24.139   1.986  16.042  1.00 29.95           C  
ATOM    887  CD1 LEU H 119      25.322   2.736  16.672  1.00 30.75           C  
ATOM    888  CD2 LEU H 119      24.579   0.763  15.228  1.00 30.98           C  
ATOM    889  C   LEU H 119      21.539   3.446  16.626  1.00 30.40           C  
ATOM    890  O   LEU H 119      20.442   3.000  16.298  1.00 32.23           O  
ATOM    891  N   VAL H 120      22.074   4.541  16.045  1.00 28.58           N  
ATOM    892  CA  VAL H 120      21.391   5.205  14.970  1.00 30.48           C  
ATOM    893  CB  VAL H 120      20.733   6.494  15.376  1.00 31.76           C  
ATOM    894  CG1 VAL H 120      19.577   6.178  16.337  1.00 32.75           C  
ATOM    895  CG2 VAL H 120      21.803   7.413  15.986  1.00 33.38           C  
ATOM    896  C   VAL H 120      22.384   5.529  13.895  1.00 31.71           C  
ATOM    897  O   VAL H 120      23.543   5.839  14.166  1.00 32.23           O  
ATOM    898  N   ARG H 121      21.930   5.457  12.629  1.00 32.04           N  
ATOM    899  CA  ARG H 121      22.758   5.737  11.492  1.00 32.34           C  
ATOM    900  CB  ARG H 121      22.185   5.202  10.168  1.00 33.91           C  
ATOM    901  CG  ARG H 121      22.214   3.680  10.038  1.00 39.35           C  
ATOM    902  CD  ARG H 121      23.596   3.146   9.660  1.00 44.55           C  
ATOM    903  NE  ARG H 121      24.044   3.911   8.463  1.00  0.00           N  
ATOM    904  CZ  ARG H 121      24.550   3.264   7.372  1.00  0.00           C  
ATOM    905  NH1 ARG H 121      24.615   1.902   7.351  1.00  0.00           N1+
ATOM    906  NH2 ARG H 121      24.991   3.988   6.303  1.00  0.00           N  
ATOM    907  C   ARG H 121      22.859   7.219  11.347  1.00 30.94           C  
ATOM    908  O   ARG H 121      21.969   7.966  11.748  1.00 32.47           O  
ATOM    909  N   PRO H 122      23.933   7.659  10.760  1.00 30.25           N  
ATOM    910  CA  PRO H 122      24.126   9.069  10.589  1.00 29.52           C  
ATOM    911  CD  PRO H 122      25.197   6.946  10.862  1.00 29.14           C  
ATOM    912  CB  PRO H 122      25.569   9.235  10.123  1.00 28.40           C  
ATOM    913  CG  PRO H 122      26.288   8.025  10.752  1.00 28.26           C  
ATOM    914  C   PRO H 122      23.107   9.645   9.662  1.00 31.08           C  
ATOM    915  O   PRO H 122      22.626   8.938   8.777  1.00 32.47           O  
ATOM    916  N   SER H 123      22.777  10.935   9.859  1.00 33.80           N  
ATOM    917  CA  SER H 123      21.822  11.657   9.068  1.00 35.56           C  
ATOM    918  CB  SER H 123      22.095  11.560   7.556  1.00 36.58           C  
ATOM    919  OG  SER H 123      23.336  12.175   7.239  1.00 46.22           O  
ATOM    920  C   SER H 123      20.432  11.157   9.321  1.00 35.51           C  
ATOM    921  O   SER H 123      19.502  11.537   8.614  1.00 37.74           O  
ATOM    922  N   GLN H 124      20.233  10.320  10.357  1.00 36.20           N  
ATOM    923  CA  GLN H 124      18.902   9.873  10.666  1.00 37.59           C  
ATOM    924  CB  GLN H 124      18.764   8.373  10.978  1.00 39.68           C  
ATOM    925  CG  GLN H 124      18.900   7.457   9.761  1.00 45.05           C  
ATOM    926  CD  GLN H 124      18.523   6.052  10.208  1.00 49.37           C  
ATOM    927  OE1 GLN H 124      19.330   5.330  10.791  1.00 51.26           O  
ATOM    928  NE2 GLN H 124      17.252   5.654   9.936  1.00 51.37           N  
ATOM    929  C   GLN H 124      18.467  10.608  11.892  1.00 37.07           C  
ATOM    930  O   GLN H 124      19.218  11.414  12.440  1.00 37.11           O  
ATOM    931  N   SER H 125      17.219  10.362  12.339  1.00 36.94           N  
ATOM    932  CA  SER H 125      16.719  11.043  13.496  1.00 36.51           C  
ATOM    933  CB  SER H 125      15.256  11.493  13.353  1.00 37.21           C  
ATOM    934  OG  SER H 125      15.140  12.450  12.310  1.00 43.19           O  
ATOM    935  C   SER H 125      16.789  10.110  14.665  1.00 34.50           C  
ATOM    936  O   SER H 125      16.531   8.914  14.552  1.00 34.31           O  
ATOM    937  N   LEU H 126      17.156  10.668  15.832  1.00 32.98           N  
ATOM    938  CA  LEU H 126      17.306   9.956  17.071  1.00 32.97           C  
ATOM    939  CB  LEU H 126      18.561  10.482  17.806  1.00 32.33           C  
ATOM    940  CG  LEU H 126      18.814  10.032  19.258  1.00 33.31           C  
ATOM    941  CD1 LEU H 126      17.813  10.677  20.222  1.00 32.35           C  
ATOM    942  CD2 LEU H 126      18.893   8.509  19.397  1.00 33.17           C  
ATOM    943  C   LEU H 126      16.073  10.234  17.882  1.00 32.25           C  
ATOM    944  O   LEU H 126      15.693  11.389  18.053  1.00 32.03           O  
ATOM    945  N   SER H 127      15.391   9.178  18.381  1.00 31.93           N  
ATOM    946  CA  SER H 127      14.197   9.398  19.152  1.00 29.76           C  
ATOM    947  CB  SER H 127      12.918   8.880  18.471  1.00 31.84           C  
ATOM    948  OG  SER H 127      12.673   9.601  17.272  1.00 37.69           O  
ATOM    949  C   SER H 127      14.321   8.667  20.453  1.00 28.08           C  
ATOM    950  O   SER H 127      14.711   7.501  20.493  1.00 29.97           O  
ATOM    951  N   LEU H 128      13.983   9.354  21.563  1.00 25.90           N  
ATOM    952  CA  LEU H 128      14.060   8.762  22.871  1.00 23.62           C  
ATOM    953  CB  LEU H 128      15.183   9.357  23.736  1.00 22.55           C  
ATOM    954  CG  LEU H 128      16.591   9.032  23.216  1.00 23.19           C  
ATOM    955  CD1 LEU H 128      17.668   9.649  24.115  1.00 24.98           C  
ATOM    956  CD2 LEU H 128      16.784   7.518  23.049  1.00 23.52           C  
ATOM    957  C   LEU H 128      12.779   9.050  23.582  1.00 23.02           C  
ATOM    958  O   LEU H 128      12.122  10.057  23.322  1.00 23.06           O  
ATOM    959  N   THR H 129      12.396   8.150  24.507  1.00 22.40           N  
ATOM    960  CA  THR H 129      11.184   8.316  25.251  1.00 23.36           C  
ATOM    961  CB  THR H 129      10.213   7.197  25.015  1.00 23.17           C  
ATOM    962  OG1 THR H 129       9.880   7.124  23.636  1.00 27.61           O  
ATOM    963  CG2 THR H 129       8.954   7.437  25.862  1.00 23.93           C  
ATOM    964  C   THR H 129      11.528   8.286  26.709  1.00 24.12           C  
ATOM    965  O   THR H 129      12.356   7.490  27.146  1.00 26.39           O  
ATOM    966  N   CYS H 130      10.907   9.181  27.503  1.00 24.54           N  
ATOM    967  CA  CYS H 130      11.138   9.164  28.919  1.00 23.68           C  
ATOM    968  CB  CYS H 130      11.673  10.503  29.469  1.00 22.79           C  
ATOM    969  SG  CYS H 130      11.955  10.482  31.267  1.00 23.82           S  
ATOM    970  C   CYS H 130       9.804   8.893  29.547  1.00 24.11           C  
ATOM    971  O   CYS H 130       8.847   9.638  29.345  1.00 26.70           O  
ATOM    972  N   THR H 131       9.713   7.799  30.331  1.00 25.04           N  
ATOM    973  CA  THR H 131       8.475   7.421  30.950  1.00 24.26           C  
ATOM    974  CB  THR H 131       8.256   5.936  30.934  1.00 24.68           C  
ATOM    975  OG1 THR H 131       8.274   5.443  29.606  1.00 27.77           O  
ATOM    976  CG2 THR H 131       6.904   5.622  31.587  1.00 24.56           C  
ATOM    977  C   THR H 131       8.584   7.798  32.393  1.00 23.62           C  
ATOM    978  O   THR H 131       9.517   7.381  33.078  1.00 22.24           O  
ATOM    979  N   VAL H 132       7.619   8.587  32.898  1.00 23.81           N  
ATOM    980  CA  VAL H 132       7.708   9.035  34.255  1.00 24.83           C  
ATOM    981  CB  VAL H 132       7.438  10.502  34.400  1.00 24.92           C  
ATOM    982  CG1 VAL H 132       7.549  10.887  35.873  1.00 24.75           C  
ATOM    983  CG2 VAL H 132       8.379  11.286  33.488  1.00 23.33           C  
ATOM    984  C   VAL H 132       6.638   8.342  35.032  1.00 26.94           C  
ATOM    985  O   VAL H 132       5.534   8.120  34.533  1.00 27.04           O  
ATOM    986  N   THR H 133       6.955   7.963  36.285  1.00 28.37           N  
ATOM    987  CA  THR H 133       5.979   7.313  37.102  1.00 29.39           C  
ATOM    988  CB  THR H 133       6.228   5.838  37.216  1.00 29.43           C  
ATOM    989  OG1 THR H 133       5.155   5.206  37.892  1.00 32.78           O  
ATOM    990  CG2 THR H 133       7.550   5.609  37.962  1.00 30.97           C  
ATOM    991  C   THR H 133       6.051   7.925  38.467  1.00 29.10           C  
ATOM    992  O   THR H 133       7.117   8.337  38.918  1.00 29.02           O  
ATOM    993  N   GLY H 134       4.895   7.971  39.160  1.00 28.39           N  
ATOM    994  CA  GLY H 134       4.818   8.450  40.508  1.00 29.79           C  
ATOM    995  C   GLY H 134       4.384   9.880  40.514  1.00 31.39           C  
ATOM    996  O   GLY H 134       3.933  10.381  41.542  1.00 31.54           O  
ATOM    997  N   TYR H 135       4.514  10.590  39.378  1.00 30.39           N  
ATOM    998  CA  TYR H 135       4.131  11.974  39.402  1.00 29.93           C  
ATOM    999  CB  TYR H 135       5.352  12.881  39.678  1.00 29.34           C  
ATOM   1000  CG  TYR H 135       4.943  14.228  40.190  1.00 31.67           C  
ATOM   1001  CD1 TYR H 135       4.784  14.425  41.545  1.00 32.01           C  
ATOM   1002  CD2 TYR H 135       4.730  15.296  39.349  1.00 29.45           C  
ATOM   1003  CE1 TYR H 135       4.416  15.651  42.052  1.00 33.63           C  
ATOM   1004  CE2 TYR H 135       4.362  16.526  39.849  1.00 30.98           C  
ATOM   1005  CZ  TYR H 135       4.203  16.709  41.202  1.00 32.22           C  
ATOM   1006  OH  TYR H 135       3.827  17.970  41.711  1.00 32.90           O  
ATOM   1007  C   TYR H 135       3.553  12.279  38.048  1.00 29.71           C  
ATOM   1008  O   TYR H 135       3.830  11.575  37.078  1.00 29.20           O  
ATOM   1009  N   SER H 136       2.727  13.341  37.939  1.00 27.84           N  
ATOM   1010  CA  SER H 136       2.107  13.655  36.680  1.00 28.41           C  
ATOM   1011  CB  SER H 136       0.671  14.180  36.821  1.00 31.22           C  
ATOM   1012  OG  SER H 136       0.130  14.475  35.542  1.00 35.65           O  
ATOM   1013  C   SER H 136       2.901  14.729  36.003  1.00 29.92           C  
ATOM   1014  O   SER H 136       3.297  15.721  36.613  1.00 28.61           O  
ATOM   1015  N   LEU H 137       3.133  14.543  34.692  1.00 28.34           N  
ATOM   1016  CA  LEU H 137       3.914  15.407  33.854  1.00 27.31           C  
ATOM   1017  CB  LEU H 137       4.052  14.821  32.439  1.00 27.56           C  
ATOM   1018  CG  LEU H 137       5.062  15.542  31.534  1.00  0.00           C  
ATOM   1019  CD1 LEU H 137       6.501  15.217  31.956  1.00 28.13           C  
ATOM   1020  CD2 LEU H 137       4.796  15.249  30.050  1.00  0.00           C  
ATOM   1021  C   LEU H 137       3.236  16.745  33.722  1.00 26.65           C  
ATOM   1022  O   LEU H 137       3.893  17.766  33.538  1.00 27.45           O  
ATOM   1023  N   THR H 138       1.891  16.753  33.718  1.00 26.34           N  
ATOM   1024  CA  THR H 138       1.086  17.940  33.578  1.00 26.50           C  
ATOM   1025  CB  THR H 138      -0.341  17.641  33.227  1.00 27.33           C  
ATOM   1026  OG1 THR H 138      -0.952  16.875  34.253  1.00 28.71           O  
ATOM   1027  CG2 THR H 138      -0.369  16.874  31.898  1.00 27.79           C  
ATOM   1028  C   THR H 138       1.066  18.743  34.837  1.00 27.20           C  
ATOM   1029  O   THR H 138       0.846  19.952  34.820  1.00 28.22           O  
ATOM   1030  N   SER H 139       1.229  18.070  35.979  1.00 27.79           N  
ATOM   1031  CA  SER H 139       1.024  18.720  37.237  0.90 28.76           C  
ATOM   1032  CB  SER H 139       1.045  17.723  38.407  0.90 28.57           C  
ATOM   1033  OG  SER H 139       0.838  18.404  39.635  0.90 31.04           O  
ATOM   1034  C   SER H 139       2.009  19.800  37.527  1.00 28.26           C  
ATOM   1035  O   SER H 139       1.615  20.945  37.744  1.00 28.29           O  
ATOM   1036  N   ASP H 140       3.313  19.468  37.552  1.00 28.47           N  
ATOM   1037  CA  ASP H 140       4.256  20.466  37.957  1.00 29.56           C  
ATOM   1038  CB  ASP H 140       4.346  20.538  39.492  1.00 28.29           C  
ATOM   1039  CG  ASP H 140       4.896  21.891  39.915  1.00 31.57           C  
ATOM   1040  OD1 ASP H 140       5.339  22.666  39.027  1.00 34.01           O  
ATOM   1041  OD2 ASP H 140       4.872  22.175  41.142  1.00 31.56           O1-
ATOM   1042  C   ASP H 140       5.596  20.048  37.432  1.00 29.34           C  
ATOM   1043  O   ASP H 140       5.782  18.874  37.112  1.00 28.89           O  
ATOM   1044  N   PHE H 141       6.530  21.015  37.285  1.00 27.60           N  
ATOM   1045  CA  PHE H 141       7.912  20.781  36.961  1.00 26.99           C  
ATOM   1046  CB  PHE H 141       8.448  19.373  37.315  1.00 28.43           C  
ATOM   1047  CG  PHE H 141       8.470  19.165  38.796  1.00 29.55           C  
ATOM   1048  CD1 PHE H 141       7.328  18.879  39.503  1.00 31.23           C  
ATOM   1049  CD2 PHE H 141       9.651  19.227  39.492  1.00 29.80           C  
ATOM   1050  CE1 PHE H 141       7.350  18.680  40.864  1.00 31.75           C  
ATOM   1051  CE2 PHE H 141       9.686  19.031  40.854  1.00 30.19           C  
ATOM   1052  CZ  PHE H 141       8.535  18.756  41.549  1.00 30.96           C  
ATOM   1053  C   PHE H 141       8.164  20.993  35.510  1.00 26.78           C  
ATOM   1054  O   PHE H 141       7.250  21.019  34.686  1.00 27.61           O  
ATOM   1055  N   ALA H 142       9.451  21.211  35.193  1.00 25.45           N  
ATOM   1056  CA  ALA H 142       9.895  21.165  33.828  1.00 22.34           C  
ATOM   1057  CB  ALA H 142      10.845  22.321  33.474  1.00 21.33           C  
ATOM   1058  C   ALA H 142      10.642  19.880  33.646  1.00 22.12           C  
ATOM   1059  O   ALA H 142      11.433  19.474  34.497  1.00 22.31           O  
ATOM   1060  N   TRP H 143      10.407  19.210  32.499  1.00 22.07           N  
ATOM   1061  CA  TRP H 143      10.973  17.913  32.258  1.00 22.32           C  
ATOM   1062  CB  TRP H 143       9.881  16.930  31.822  1.00 21.93           C  
ATOM   1063  CG  TRP H 143       8.768  16.929  32.848  1.00 24.94           C  
ATOM   1064  CD2 TRP H 143       8.707  16.093  34.014  1.00 23.96           C  
ATOM   1065  CD1 TRP H 143       7.672  17.740  32.898  1.00 25.98           C  
ATOM   1066  NE1 TRP H 143       6.941  17.476  34.029  1.00 25.46           N  
ATOM   1067  CE2 TRP H 143       7.563  16.463  34.725  1.00 24.80           C  
ATOM   1068  CE3 TRP H 143       9.540  15.106  34.463  1.00 23.36           C  
ATOM   1069  CZ2 TRP H 143       7.236  15.850  35.900  1.00 24.98           C  
ATOM   1070  CZ3 TRP H 143       9.200  14.482  35.642  1.00 24.23           C  
ATOM   1071  CH2 TRP H 143       8.071  14.850  36.345  1.00 25.76           C  
ATOM   1072  C   TRP H 143      12.006  18.068  31.184  1.00 22.26           C  
ATOM   1073  O   TRP H 143      11.696  18.385  30.036  1.00 23.66           O  
ATOM   1074  N   ASN H 144      13.274  17.786  31.538  1.00 19.39           N  
ATOM   1075  CA  ASN H 144      14.381  18.105  30.682  1.00 18.81           C  
ATOM   1076  CB  ASN H 144      15.534  18.775  31.449  1.00 17.52           C  
ATOM   1077  CG  ASN H 144      15.040  20.039  32.131  1.00 18.50           C  
ATOM   1078  OD1 ASN H 144      14.925  21.093  31.511  1.00 19.43           O  
ATOM   1079  ND2 ASN H 144      14.743  19.938  33.453  1.00 19.23           N  
ATOM   1080  C   ASN H 144      15.022  16.886  30.100  1.00 19.09           C  
ATOM   1081  O   ASN H 144      14.855  15.766  30.579  1.00 20.14           O  
ATOM   1082  N   TRP H 145      15.778  17.119  29.006  1.00 18.63           N  
ATOM   1083  CA  TRP H 145      16.611  16.131  28.385  1.00 17.81           C  
ATOM   1084  CB  TRP H 145      16.316  15.884  26.895  1.00 17.10           C  
ATOM   1085  CG  TRP H 145      15.070  15.078  26.623  1.00 17.83           C  
ATOM   1086  CD2 TRP H 145      15.019  13.649  26.738  1.00 18.02           C  
ATOM   1087  CD1 TRP H 145      13.825  15.484  26.244  1.00 18.01           C  
ATOM   1088  NE1 TRP H 145      12.999  14.392  26.107  1.00 18.64           N  
ATOM   1089  CE2 TRP H 145      13.723  13.256  26.412  1.00 17.83           C  
ATOM   1090  CE3 TRP H 145      15.976  12.740  27.089  1.00 18.31           C  
ATOM   1091  CZ2 TRP H 145      13.360  11.939  26.431  1.00 18.46           C  
ATOM   1092  CZ3 TRP H 145      15.610  11.414  27.108  1.00 18.36           C  
ATOM   1093  CH2 TRP H 145      14.327  11.022  26.784  1.00 19.54           C  
ATOM   1094  C   TRP H 145      18.005  16.680  28.462  1.00 18.81           C  
ATOM   1095  O   TRP H 145      18.265  17.801  28.025  1.00 18.43           O  
ATOM   1096  N   ILE H 146      18.939  15.901  29.042  1.00 19.78           N  
ATOM   1097  CA  ILE H 146      20.299  16.345  29.173  1.00 20.70           C  
ATOM   1098  CB  ILE H 146      20.655  16.665  30.590  1.00 21.98           C  
ATOM   1099  CG1 ILE H 146      19.740  17.797  31.079  1.00 21.34           C  
ATOM   1100  CG2 ILE H 146      22.153  17.007  30.664  1.00 20.02           C  
ATOM   1101  CD1 ILE H 146      19.730  17.973  32.593  1.00 23.58           C  
ATOM   1102  C   ILE H 146      21.184  15.239  28.693  1.00 20.47           C  
ATOM   1103  O   ILE H 146      20.917  14.067  28.951  1.00 22.36           O  
ATOM   1104  N   ARG H 147      22.266  15.576  27.961  1.00 19.66           N  
ATOM   1105  CA  ARG H 147      23.101  14.513  27.478  1.00 20.15           C  
ATOM   1106  CB  ARG H 147      23.068  14.330  25.951  1.00 20.13           C  
ATOM   1107  CG  ARG H 147      23.493  15.555  25.144  1.00 20.62           C  
ATOM   1108  CD  ARG H 147      23.382  15.318  23.638  1.00 21.10           C  
ATOM   1109  NE  ARG H 147      23.814  16.563  22.948  1.00 21.28           N  
ATOM   1110  CZ  ARG H 147      23.725  16.655  21.592  1.00 21.58           C  
ATOM   1111  NH1 ARG H 147      23.242  15.606  20.867  1.00 19.01           N1+
ATOM   1112  NH2 ARG H 147      24.113  17.803  20.960  1.00 22.82           N  
ATOM   1113  C   ARG H 147      24.514  14.724  27.911  1.00 20.22           C  
ATOM   1114  O   ARG H 147      24.971  15.853  28.087  1.00 19.74           O  
ATOM   1115  N   GLN H 148      25.237  13.607  28.126  1.00 20.42           N  
ATOM   1116  CA  GLN H 148      26.604  13.684  28.546  1.00 21.41           C  
ATOM   1117  CB  GLN H 148      26.859  12.964  29.884  1.00 20.71           C  
ATOM   1118  CG  GLN H 148      28.256  13.188  30.465  1.00 19.88           C  
ATOM   1119  CD  GLN H 148      28.253  12.656  31.892  1.00 21.07           C  
ATOM   1120  OE1 GLN H 148      27.629  11.639  32.192  1.00 24.45           O  
ATOM   1121  NE2 GLN H 148      28.959  13.375  32.805  1.00 20.87           N  
ATOM   1122  C   GLN H 148      27.439  13.039  27.485  1.00 21.67           C  
ATOM   1123  O   GLN H 148      27.242  11.876  27.136  1.00 21.37           O  
ATOM   1124  N   PHE H 149      28.412  13.802  26.953  1.00 25.74           N  
ATOM   1125  CA  PHE H 149      29.253  13.349  25.884  1.00 27.63           C  
ATOM   1126  CB  PHE H 149      29.898  14.496  25.078  1.00 24.65           C  
ATOM   1127  CG  PHE H 149      28.826  15.328  24.454  1.00 25.92           C  
ATOM   1128  CD1 PHE H 149      28.261  16.368  25.150  1.00 27.17           C  
ATOM   1129  CD2 PHE H 149      28.389  15.082  23.173  1.00 25.03           C  
ATOM   1130  CE1 PHE H 149      27.276  17.143  24.583  1.00 27.24           C  
ATOM   1131  CE2 PHE H 149      27.405  15.856  22.602  1.00 25.82           C  
ATOM   1132  CZ  PHE H 149      26.842  16.890  23.307  1.00 26.38           C  
ATOM   1133  C   PHE H 149      30.377  12.564  26.468  1.00 29.86           C  
ATOM   1134  O   PHE H 149      30.583  12.541  27.681  1.00 29.56           O  
ATOM   1135  N   PRO H 150      31.088  11.866  25.628  1.00 32.44           N  
ATOM   1136  CA  PRO H 150      32.227  11.162  26.119  1.00 33.53           C  
ATOM   1137  CD  PRO H 150      30.507  11.224  24.462  1.00 33.10           C  
ATOM   1138  CB  PRO H 150      32.691  10.269  24.973  1.00 34.75           C  
ATOM   1139  CG  PRO H 150      31.387   9.987  24.201  1.00 34.44           C  
ATOM   1140  C   PRO H 150      33.149  12.268  26.493  1.00 35.66           C  
ATOM   1141  O   PRO H 150      33.156  13.297  25.823  1.00 36.97           O  
ATOM   1142  N   GLY H 151      33.946  12.106  27.549  1.00 36.20           N  
ATOM   1143  CA  GLY H 151      34.723  13.241  27.937  1.00 36.98           C  
ATOM   1144  C   GLY H 151      34.005  13.849  29.102  1.00 38.40           C  
ATOM   1145  O   GLY H 151      34.546  14.698  29.805  1.00 38.89           O  
ATOM   1146  N   ASN H 152      32.762  13.381  29.335  1.00 36.76           N  
ATOM   1147  CA  ASN H 152      31.938  13.735  30.460  1.00 36.67           C  
ATOM   1148  CB  ASN H 152      32.706  13.635  31.791  1.00 42.06           C  
ATOM   1149  CG  ASN H 152      33.130  12.188  32.004  1.00 47.50           C  
ATOM   1150  OD1 ASN H 152      32.378  11.257  31.718  1.00 50.74           O  
ATOM   1151  ND2 ASN H 152      34.374  11.991  32.518  1.00 49.36           N  
ATOM   1152  C   ASN H 152      31.356  15.123  30.406  1.00 34.27           C  
ATOM   1153  O   ASN H 152      30.841  15.601  31.413  1.00 34.73           O  
ATOM   1154  N   LYS H 153      31.359  15.798  29.246  1.00 31.67           N  
ATOM   1155  CA  LYS H 153      30.756  17.104  29.164  1.00 30.78           C  
ATOM   1156  CB  LYS H 153      31.033  17.750  27.794  1.00 33.23           C  
ATOM   1157  CG  LYS H 153      30.446  19.142  27.585  1.00 38.80           C  
ATOM   1158  CD  LYS H 153      30.842  19.747  26.234  1.00 43.87           C  
ATOM   1159  CE  LYS H 153      30.108  21.046  25.899  1.00 47.48           C  
ATOM   1160  NZ  LYS H 153      30.470  21.497  24.536  1.00 47.13           N1+
ATOM   1161  C   LYS H 153      29.265  16.921  29.276  1.00 29.72           C  
ATOM   1162  O   LYS H 153      28.710  16.002  28.680  1.00 29.05           O  
ATOM   1163  N   LEU H 154      28.576  17.792  30.055  1.00 27.38           N  
ATOM   1164  CA  LEU H 154      27.143  17.729  30.215  1.00 25.40           C  
ATOM   1165  CB  LEU H 154      26.681  17.908  31.673  1.00 23.22           C  
ATOM   1166  CG  LEU H 154      26.943  16.693  32.580  1.00 20.18           C  
ATOM   1167  CD1 LEU H 154      26.550  16.989  34.036  1.00 19.64           C  
ATOM   1168  CD2 LEU H 154      26.217  15.447  32.047  1.00 19.83           C  
ATOM   1169  C   LEU H 154      26.549  18.861  29.432  1.00 24.41           C  
ATOM   1170  O   LEU H 154      27.062  19.977  29.468  1.00 26.15           O  
ATOM   1171  N   GLU H 155      25.453  18.594  28.688  1.00 21.45           N  
ATOM   1172  CA  GLU H 155      24.842  19.634  27.908  1.00 21.29           C  
ATOM   1173  CB  GLU H 155      25.084  19.466  26.398  1.00 22.43           C  
ATOM   1174  CG  GLU H 155      24.454  20.559  25.535  1.00 25.40           C  
ATOM   1175  CD  GLU H 155      24.721  20.197  24.082  1.00 28.31           C  
ATOM   1176  OE1 GLU H 155      24.331  19.067  23.686  1.00 30.01           O  
ATOM   1177  OE2 GLU H 155      25.315  21.030  23.348  1.00 28.29           O1-
ATOM   1178  C   GLU H 155      23.357  19.568  28.105  1.00 22.13           C  
ATOM   1179  O   GLU H 155      22.748  18.507  27.978  1.00 23.50           O  
ATOM   1180  N   TRP H 156      22.725  20.716  28.415  1.00 22.27           N  
ATOM   1181  CA  TRP H 156      21.299  20.737  28.593  1.00 21.95           C  
ATOM   1182  CB  TRP H 156      20.822  21.856  29.529  1.00 21.81           C  
ATOM   1183  CG  TRP H 156      19.323  21.984  29.605  1.00 21.05           C  
ATOM   1184  CD2 TRP H 156      18.577  23.016  28.941  1.00 20.66           C  
ATOM   1185  CD1 TRP H 156      18.416  21.230  30.291  1.00 19.96           C  
ATOM   1186  NE1 TRP H 156      17.150  21.725  30.090  1.00 20.09           N  
ATOM   1187  CE2 TRP H 156      17.236  22.826  29.265  1.00 21.42           C  
ATOM   1188  CE3 TRP H 156      18.980  24.043  28.135  1.00 21.78           C  
ATOM   1189  CZ2 TRP H 156      16.271  23.662  28.784  1.00 22.73           C  
ATOM   1190  CZ3 TRP H 156      18.001  24.882  27.649  1.00 21.51           C  
ATOM   1191  CH2 TRP H 156      16.672  24.695  27.968  1.00 20.81           C  
ATOM   1192  C   TRP H 156      20.681  20.981  27.253  1.00 21.59           C  
ATOM   1193  O   TRP H 156      20.983  21.983  26.610  1.00 23.32           O  
ATOM   1194  N   MET H 157      19.889  20.005  26.759  1.00 20.07           N  
ATOM   1195  CA  MET H 157      19.217  20.108  25.490  1.00 20.76           C  
ATOM   1196  CB  MET H 157      18.860  18.738  24.894  1.00 20.17           C  
ATOM   1197  CG  MET H 157      20.101  17.969  24.435  1.00 18.70           C  
ATOM   1198  SD  MET H 157      19.756  16.373  23.641  1.00 21.94           S  
ATOM   1199  CE  MET H 157      19.599  15.478  25.206  1.00 20.56           C  
ATOM   1200  C   MET H 157      17.981  20.968  25.471  1.00 22.47           C  
ATOM   1201  O   MET H 157      17.779  21.737  24.531  1.00 21.91           O  
ATOM   1202  N   GLY H 158      17.107  20.859  26.494  1.00 23.08           N  
ATOM   1203  CA  GLY H 158      15.883  21.616  26.462  1.00 22.80           C  
ATOM   1204  C   GLY H 158      14.881  20.928  27.339  1.00 23.88           C  
ATOM   1205  O   GLY H 158      15.153  19.860  27.884  1.00 24.24           O  
ATOM   1206  N   TYR H 159      13.694  21.546  27.528  1.00 24.78           N  
ATOM   1207  CA  TYR H 159      12.702  20.892  28.333  1.00 24.22           C  
ATOM   1208  CB  TYR H 159      12.754  21.211  29.843  1.00 24.84           C  
ATOM   1209  CG  TYR H 159      12.484  22.655  30.115  1.00 24.80           C  
ATOM   1210  CD1 TYR H 159      11.204  23.159  30.068  1.00 26.27           C  
ATOM   1211  CD2 TYR H 159      13.512  23.502  30.456  1.00 27.12           C  
ATOM   1212  CE1 TYR H 159      10.954  24.486  30.333  1.00 26.17           C  
ATOM   1213  CE2 TYR H 159      13.269  24.828  30.721  1.00 28.92           C  
ATOM   1214  CZ  TYR H 159      11.991  25.325  30.658  1.00 29.54           C  
ATOM   1215  OH  TYR H 159      11.745  26.688  30.932  1.00 31.96           O  
ATOM   1216  C   TYR H 159      11.334  21.228  27.851  1.00 24.14           C  
ATOM   1217  O   TYR H 159      11.145  22.069  26.974  1.00 23.83           O  
ATOM   1218  N   ILE H 160      10.342  20.503  28.403  1.00 25.24           N  
ATOM   1219  CA  ILE H 160       8.963  20.774  28.153  1.00 24.76           C  
ATOM   1220  CB  ILE H 160       8.272  19.678  27.395  1.00 21.83           C  
ATOM   1221  CG1 ILE H 160       6.845  20.103  27.028  1.00 26.38           C  
ATOM   1222  CG2 ILE H 160       8.377  18.372  28.196  1.00 27.40           C  
ATOM   1223  CD1 ILE H 160       6.189  19.178  26.006  1.00 25.01           C  
ATOM   1224  C   ILE H 160       8.354  20.912  29.510  1.00 25.71           C  
ATOM   1225  O   ILE H 160       8.521  20.045  30.366  1.00 26.98           O  
ATOM   1226  N   ASN H 161       7.652  22.030  29.761  1.00 26.31           N  
ATOM   1227  CA  ASN H 161       7.120  22.213  31.077  1.00 27.67           C  
ATOM   1228  CB  ASN H 161       7.139  23.674  31.570  1.00 28.39           C  
ATOM   1229  CG  ASN H 161       6.379  24.554  30.598  1.00 43.24           C  
ATOM   1230  OD1 ASN H 161       5.523  24.082  29.854  1.00 45.50           O  
ATOM   1231  ND2 ASN H 161       6.713  25.874  30.595  1.00 45.50           N  
ATOM   1232  C   ASN H 161       5.749  21.626  31.186  1.00 28.14           C  
ATOM   1233  O   ASN H 161       5.162  21.144  30.220  1.00 29.08           O  
ATOM   1234  N   TYR H 162       5.215  21.641  32.423  1.00 26.66           N  
ATOM   1235  CA  TYR H 162       3.974  20.998  32.738  1.00 27.37           C  
ATOM   1236  CB  TYR H 162       3.574  21.067  34.229  1.00 26.69           C  
ATOM   1237  CG  TYR H 162       3.469  22.478  34.697  1.00 28.83           C  
ATOM   1238  CD1 TYR H 162       4.596  23.162  35.089  1.00 31.40           C  
ATOM   1239  CD2 TYR H 162       2.246  23.106  34.765  1.00 30.94           C  
ATOM   1240  CE1 TYR H 162       4.510  24.461  35.531  1.00 35.96           C  
ATOM   1241  CE2 TYR H 162       2.155  24.405  35.204  1.00 33.46           C  
ATOM   1242  CZ  TYR H 162       3.288  25.084  35.587  1.00 36.90           C  
ATOM   1243  OH  TYR H 162       3.198  26.418  36.039  1.00 38.62           O  
ATOM   1244  C   TYR H 162       2.883  21.556  31.883  1.00 28.01           C  
ATOM   1245  O   TYR H 162       1.897  20.869  31.626  1.00 27.91           O  
ATOM   1246  N   SER H 163       2.968  22.842  31.503  1.00 29.55           N  
ATOM   1247  CA  SER H 163       1.969  23.414  30.647  1.00 30.65           C  
ATOM   1248  CB  SER H 163       1.922  24.950  30.733  0.91 34.47           C  
ATOM   1249  OG  SER H 163       3.174  25.510  30.369  0.91 39.86           O  
ATOM   1250  C   SER H 163       2.162  22.998  29.209  1.00 32.53           C  
ATOM   1251  O   SER H 163       1.237  23.121  28.405  1.00 32.08           O  
ATOM   1252  N   GLY H 164       3.356  22.495  28.826  1.00 29.63           N  
ATOM   1253  CA  GLY H 164       3.532  22.084  27.460  1.00 31.53           C  
ATOM   1254  C   GLY H 164       4.402  23.049  26.699  1.00 30.56           C  
ATOM   1255  O   GLY H 164       4.659  22.822  25.517  1.00 31.08           O  
ATOM   1256  N   TYR H 165       4.876  24.155  27.320  1.00 35.43           N  
ATOM   1257  CA  TYR H 165       5.745  25.014  26.563  1.00 35.36           C  
ATOM   1258  CB  TYR H 165       5.798  26.467  27.060  1.00 40.53           C  
ATOM   1259  CG  TYR H 165       4.487  27.077  26.710  1.00 70.60           C  
ATOM   1260  CD1 TYR H 165       4.296  27.576  25.444  1.00 94.95           C  
ATOM   1261  CD2 TYR H 165       3.451  27.135  27.613  1.00 96.23           C  
ATOM   1262  CE1 TYR H 165       3.097  28.141  25.084  1.00 98.07           C  
ATOM   1263  CE2 TYR H 165       2.248  27.701  27.259  1.00 99.25           C  
ATOM   1264  CZ  TYR H 165       2.071  28.207  25.994  1.00 99.92           C  
ATOM   1265  OH  TYR H 165       0.841  28.788  25.626  1.00100.97           O  
ATOM   1266  C   TYR H 165       7.131  24.462  26.599  1.00 34.17           C  
ATOM   1267  O   TYR H 165       7.601  23.988  27.631  1.00 35.10           O  
ATOM   1268  N   THR H 166       7.825  24.498  25.442  1.00 32.93           N  
ATOM   1269  CA  THR H 166       9.140  23.933  25.371  1.00 32.00           C  
ATOM   1270  CB  THR H 166       9.325  23.012  24.199  1.00 31.21           C  
ATOM   1271  OG1 THR H 166       9.123  23.717  22.984  1.00 32.50           O  
ATOM   1272  CG2 THR H 166       8.322  21.854  24.309  1.00 30.51           C  
ATOM   1273  C   THR H 166      10.158  25.022  25.242  1.00 32.59           C  
ATOM   1274  O   THR H 166       9.909  26.066  24.642  1.00 31.88           O  
ATOM   1275  N   ASN H 167      11.340  24.784  25.851  1.00 30.80           N  
ATOM   1276  CA  ASN H 167      12.457  25.683  25.810  1.00 32.61           C  
ATOM   1277  CB  ASN H 167      12.816  26.226  27.202  1.00 34.75           C  
ATOM   1278  CG  ASN H 167      11.607  26.986  27.742  1.00 35.39           C  
ATOM   1279  OD1 ASN H 167      10.459  26.626  27.493  1.00 34.67           O  
ATOM   1280  ND2 ASN H 167      11.880  28.079  28.505  1.00  0.00           N  
ATOM   1281  C   ASN H 167      13.613  24.857  25.327  1.00 31.14           C  
ATOM   1282  O   ASN H 167      13.838  23.756  25.828  1.00 30.32           O  
ATOM   1283  N   TYR H 168      14.394  25.363  24.348  1.00 29.99           N  
ATOM   1284  CA  TYR H 168      15.445  24.541  23.805  1.00 27.61           C  
ATOM   1285  CB  TYR H 168      15.299  24.236  22.301  1.00 27.19           C  
ATOM   1286  CG  TYR H 168      14.027  23.513  22.018  1.00 28.08           C  
ATOM   1287  CD1 TYR H 168      13.928  22.157  22.207  1.00 30.07           C  
ATOM   1288  CD2 TYR H 168      12.925  24.193  21.562  1.00 29.25           C  
ATOM   1289  CE1 TYR H 168      12.755  21.489  21.941  1.00 31.65           C  
ATOM   1290  CE2 TYR H 168      11.750  23.530  21.293  1.00 28.52           C  
ATOM   1291  CZ  TYR H 168      11.661  22.174  21.481  1.00 28.67           C  
ATOM   1292  OH  TYR H 168      10.456  21.492  21.206  1.00 30.93           O  
ATOM   1293  C   TYR H 168      16.761  25.257  23.896  1.00 29.55           C  
ATOM   1294  O   TYR H 168      16.828  26.479  24.005  1.00 28.05           O  
ATOM   1295  N   ASN H 169      17.860  24.474  23.865  1.00 29.26           N  
ATOM   1296  CA  ASN H 169      19.186  25.022  23.860  1.00 29.89           C  
ATOM   1297  CB  ASN H 169      20.247  23.925  24.091  1.00 28.52           C  
ATOM   1298  CG  ASN H 169      21.647  24.521  24.127  1.00 29.46           C  
ATOM   1299  OD1 ASN H 169      22.089  25.161  23.176  1.00 29.62           O  
ATOM   1300  ND2 ASN H 169      22.374  24.290  25.254  1.00 30.82           N  
ATOM   1301  C   ASN H 169      19.378  25.611  22.491  1.00 30.81           C  
ATOM   1302  O   ASN H 169      19.155  24.944  21.483  1.00 32.06           O  
ATOM   1303  N   PRO H 170      19.794  26.845  22.427  1.00 33.93           N  
ATOM   1304  CA  PRO H 170      19.918  27.563  21.184  1.00 35.51           C  
ATOM   1305  CD  PRO H 170      20.519  27.484  23.512  1.00 36.52           C  
ATOM   1306  CB  PRO H 170      20.518  28.916  21.559  1.00 36.66           C  
ATOM   1307  CG  PRO H 170      21.317  28.613  22.838  1.00 38.05           C  
ATOM   1308  C   PRO H 170      20.742  26.853  20.154  1.00 35.66           C  
ATOM   1309  O   PRO H 170      20.444  26.994  18.969  1.00 37.25           O  
ATOM   1310  N   SER H 171      21.793  26.117  20.556  1.00 37.17           N  
ATOM   1311  CA  SER H 171      22.615  25.476  19.567  1.00 39.47           C  
ATOM   1312  CB  SER H 171      23.861  24.805  20.175  1.00 40.16           C  
ATOM   1313  OG  SER H 171      23.479  23.773  21.074  1.00 41.81           O  
ATOM   1314  C   SER H 171      21.821  24.424  18.846  1.00 38.54           C  
ATOM   1315  O   SER H 171      21.876  24.311  17.623  1.00 39.91           O  
ATOM   1316  N   LEU H 172      21.080  23.619  19.623  1.00 39.85           N  
ATOM   1317  CA  LEU H 172      20.271  22.490  19.237  1.00 39.00           C  
ATOM   1318  CB  LEU H 172      19.887  21.636  20.455  1.00 38.06           C  
ATOM   1319  CG  LEU H 172      21.101  21.047  21.194  1.00 37.23           C  
ATOM   1320  CD1 LEU H 172      20.654  20.204  22.396  1.00 38.68           C  
ATOM   1321  CD2 LEU H 172      22.016  20.265  20.241  1.00 36.78           C  
ATOM   1322  C   LEU H 172      18.988  22.890  18.577  1.00 40.60           C  
ATOM   1323  O   LEU H 172      18.347  22.065  17.933  1.00 40.46           O  
ATOM   1324  N   LYS H 173      18.570  24.158  18.720  1.00 41.74           N  
ATOM   1325  CA  LYS H 173      17.235  24.577  18.383  1.00 43.76           C  
ATOM   1326  CB  LYS H 173      17.085  26.100  18.386  1.00 46.94           C  
ATOM   1327  CG  LYS H 173      15.648  26.538  18.122  1.00 51.33           C  
ATOM   1328  CD  LYS H 173      15.463  28.052  18.133  1.00 54.48           C  
ATOM   1329  CE  LYS H 173      15.877  28.694  16.808  1.00 55.02           C  
ATOM   1330  NZ  LYS H 173      15.639  30.153  16.854  1.00 56.49           N1+
ATOM   1331  C   LYS H 173      16.791  24.123  17.020  1.00 43.56           C  
ATOM   1332  O   LYS H 173      15.615  23.813  16.841  1.00 46.06           O  
ATOM   1333  N   SER H 174      17.671  24.109  16.005  1.00 43.97           N  
ATOM   1334  CA  SER H 174      17.228  23.703  14.694  1.00 42.26           C  
ATOM   1335  CB  SER H 174      18.321  23.912  13.633  1.00 44.09           C  
ATOM   1336  OG  SER H 174      17.850  23.505  12.359  1.00 44.92           O  
ATOM   1337  C   SER H 174      16.848  22.247  14.661  1.00 40.82           C  
ATOM   1338  O   SER H 174      15.818  21.874  14.097  1.00 40.34           O  
ATOM   1339  N   ARG H 175      17.725  21.391  15.221  1.00 37.54           N  
ATOM   1340  CA  ARG H 175      17.630  19.953  15.213  1.00 33.96           C  
ATOM   1341  CB  ARG H 175      18.982  19.283  15.504  1.00 32.22           C  
ATOM   1342  CG  ARG H 175      20.041  19.615  14.452  1.00 32.30           C  
ATOM   1343  CD  ARG H 175      21.273  18.709  14.506  1.00 31.75           C  
ATOM   1344  NE  ARG H 175      22.020  19.006  15.759  1.00 33.37           N  
ATOM   1345  CZ  ARG H 175      22.888  18.079  16.263  1.00 32.85           C  
ATOM   1346  NH1 ARG H 175      23.014  16.861  15.659  1.00 33.24           N1+
ATOM   1347  NH2 ARG H 175      23.630  18.368  17.370  1.00 32.73           N  
ATOM   1348  C   ARG H 175      16.628  19.339  16.156  1.00 32.26           C  
ATOM   1349  O   ARG H 175      16.061  18.293  15.839  1.00 33.93           O  
ATOM   1350  N   ILE H 176      16.367  19.936  17.338  1.00 30.18           N  
ATOM   1351  CA  ILE H 176      15.644  19.167  18.319  1.00 29.88           C  
ATOM   1352  CB  ILE H 176      16.233  19.206  19.703  1.00 29.38           C  
ATOM   1353  CG1 ILE H 176      16.110  20.590  20.344  1.00 29.45           C  
ATOM   1354  CG2 ILE H 176      17.690  18.745  19.603  1.00 30.74           C  
ATOM   1355  CD1 ILE H 176      16.511  20.580  21.819  1.00 31.45           C  
ATOM   1356  C   ILE H 176      14.210  19.564  18.468  1.00 30.03           C  
ATOM   1357  O   ILE H 176      13.799  20.669  18.121  1.00 29.18           O  
ATOM   1358  N   SER H 177      13.397  18.591  18.938  1.00 29.26           N  
ATOM   1359  CA  SER H 177      12.008  18.810  19.207  1.00 28.70           C  
ATOM   1360  CB  SER H 177      11.104  18.374  18.041  1.00 30.59           C  
ATOM   1361  OG  SER H 177       9.739  18.612  18.352  1.00 36.69           O  
ATOM   1362  C   SER H 177      11.641  17.974  20.399  1.00 28.63           C  
ATOM   1363  O   SER H 177      11.952  16.784  20.455  1.00 31.10           O  
ATOM   1364  N   ILE H 178      10.957  18.581  21.391  1.00 27.12           N  
ATOM   1365  CA  ILE H 178      10.550  17.858  22.563  1.00 24.73           C  
ATOM   1366  CB  ILE H 178      11.041  18.473  23.845  1.00 23.08           C  
ATOM   1367  CG1 ILE H 178      12.577  18.442  23.909  1.00 22.51           C  
ATOM   1368  CG2 ILE H 178      10.362  17.747  25.016  1.00 22.72           C  
ATOM   1369  CD1 ILE H 178      13.152  19.288  25.045  1.00 21.54           C  
ATOM   1370  C   ILE H 178       9.054  17.893  22.593  1.00 25.12           C  
ATOM   1371  O   ILE H 178       8.448  18.953  22.446  1.00 25.87           O  
ATOM   1372  N   THR H 179       8.422  16.715  22.775  1.00 25.70           N  
ATOM   1373  CA  THR H 179       6.989  16.629  22.774  1.00 24.63           C  
ATOM   1374  CB  THR H 179       6.446  16.023  21.514  1.00 23.56           C  
ATOM   1375  OG1 THR H 179       6.964  14.712  21.339  1.00 24.95           O  
ATOM   1376  CG2 THR H 179       6.851  16.913  20.327  1.00 22.42           C  
ATOM   1377  C   THR H 179       6.575  15.749  23.913  1.00 25.66           C  
ATOM   1378  O   THR H 179       7.420  15.195  24.613  1.00 26.86           O  
ATOM   1379  N   ARG H 180       5.252  15.621  24.152  1.00 25.59           N  
ATOM   1380  CA  ARG H 180       4.830  14.795  25.248  1.00 27.36           C  
ATOM   1381  CB  ARG H 180       4.631  15.564  26.564  1.00 27.74           C  
ATOM   1382  CG  ARG H 180       3.559  16.654  26.489  1.00 28.86           C  
ATOM   1383  CD  ARG H 180       3.320  17.359  27.826  1.00 29.73           C  
ATOM   1384  NE  ARG H 180       2.262  18.388  27.620  1.00 31.04           N  
ATOM   1385  CZ  ARG H 180       1.814  19.120  28.680  1.00 31.91           C  
ATOM   1386  NH1 ARG H 180       2.316  18.884  29.926  1.00 33.18           N1+
ATOM   1387  NH2 ARG H 180       0.863  20.082  28.495  1.00 30.59           N  
ATOM   1388  C   ARG H 180       3.520  14.141  24.938  1.00 27.65           C  
ATOM   1389  O   ARG H 180       2.808  14.520  24.008  1.00 29.55           O  
ATOM   1390  N   ASP H 181       3.200  13.096  25.731  1.00 27.90           N  
ATOM   1391  CA  ASP H 181       1.971  12.363  25.636  1.00 30.42           C  
ATOM   1392  CB  ASP H 181       2.198  10.919  25.152  1.00 32.99           C  
ATOM   1393  CG  ASP H 181       0.858  10.263  24.859  1.00 34.61           C  
ATOM   1394  OD1 ASP H 181      -0.190  10.826  25.272  1.00 37.45           O  
ATOM   1395  OD2 ASP H 181       0.867   9.179  24.214  1.00 36.13           O1-
ATOM   1396  C   ASP H 181       1.426  12.300  27.032  1.00 32.22           C  
ATOM   1397  O   ASP H 181       1.821  11.446  27.825  1.00 31.60           O  
ATOM   1398  N   THR H 182       0.476  13.196  27.361  1.00 35.22           N  
ATOM   1399  CA  THR H 182      -0.060  13.303  28.689  1.00 36.29           C  
ATOM   1400  CB  THR H 182      -1.046  14.428  28.836  1.00 36.96           C  
ATOM   1401  OG1 THR H 182      -2.139  14.250  27.947  1.00 37.60           O  
ATOM   1402  CG2 THR H 182      -0.331  15.760  28.548  1.00 36.76           C  
ATOM   1403  C   THR H 182      -0.740  12.028  29.084  1.00 37.14           C  
ATOM   1404  O   THR H 182      -0.677  11.623  30.244  1.00 39.06           O  
ATOM   1405  N   SER H 183      -1.425  11.357  28.142  1.00 36.24           N  
ATOM   1406  CA  SER H 183      -2.137  10.156  28.484  1.00 36.69           C  
ATOM   1407  CB  SER H 183      -2.817   9.512  27.266  1.00 37.87           C  
ATOM   1408  OG  SER H 183      -3.756  10.413  26.699  1.00 42.47           O  
ATOM   1409  C   SER H 183      -1.170   9.144  29.021  1.00 35.74           C  
ATOM   1410  O   SER H 183      -1.416   8.530  30.057  1.00 35.74           O  
ATOM   1411  N   LYS H 184      -0.060   8.930  28.288  1.00 36.24           N  
ATOM   1412  CA  LYS H 184       0.988   7.998  28.612  1.00 35.76           C  
ATOM   1413  CB  LYS H 184       1.911   7.667  27.426  1.00 36.72           C  
ATOM   1414  CG  LYS H 184       1.233   6.835  26.332  1.00 39.78           C  
ATOM   1415  CD  LYS H 184       2.143   6.569  25.129  1.00 43.40           C  
ATOM   1416  CE  LYS H 184       1.499   5.725  24.028  1.00 47.13           C  
ATOM   1417  NZ  LYS H 184       0.892   6.607  23.008  1.00 50.13           N1+
ATOM   1418  C   LYS H 184       1.846   8.492  29.746  1.00 33.94           C  
ATOM   1419  O   LYS H 184       2.495   7.694  30.420  1.00 35.45           O  
ATOM   1420  N   ASN H 185       1.884   9.819  29.981  1.00 31.62           N  
ATOM   1421  CA  ASN H 185       2.740  10.400  30.983  1.00 30.31           C  
ATOM   1422  CB  ASN H 185       2.524   9.826  32.394  1.00 29.22           C  
ATOM   1423  CG  ASN H 185       3.170  10.781  33.390  1.00 27.94           C  
ATOM   1424  OD1 ASN H 185       3.019  11.999  33.287  1.00 28.40           O  
ATOM   1425  ND2 ASN H 185       3.909  10.220  34.383  1.00 28.48           N  
ATOM   1426  C   ASN H 185       4.175  10.196  30.597  1.00 29.68           C  
ATOM   1427  O   ASN H 185       4.993   9.719  31.385  1.00 29.58           O  
ATOM   1428  N   GLN H 186       4.508  10.551  29.337  1.00 27.64           N  
ATOM   1429  CA  GLN H 186       5.849  10.425  28.846  1.00 27.37           C  
ATOM   1430  CB  GLN H 186       6.030   9.220  27.912  1.00 29.52           C  
ATOM   1431  CG  GLN H 186       5.677   7.877  28.542  1.00 31.51           C  
ATOM   1432  CD  GLN H 186       5.686   6.832  27.437  1.00 33.02           C  
ATOM   1433  OE1 GLN H 186       5.767   7.161  26.254  1.00 32.94           O  
ATOM   1434  NE2 GLN H 186       5.590   5.535  27.829  1.00 34.01           N  
ATOM   1435  C   GLN H 186       6.136  11.608  27.971  1.00 27.25           C  
ATOM   1436  O   GLN H 186       5.231  12.160  27.346  1.00 27.71           O  
ATOM   1437  N   PHE H 187       7.416  12.031  27.903  1.00 25.21           N  
ATOM   1438  CA  PHE H 187       7.791  13.082  26.998  1.00 24.68           C  
ATOM   1439  CB  PHE H 187       8.212  14.407  27.676  1.00 21.76           C  
ATOM   1440  CG  PHE H 187       9.338  14.209  28.633  1.00 20.29           C  
ATOM   1441  CD1 PHE H 187       9.128  13.576  29.835  1.00 20.92           C  
ATOM   1442  CD2 PHE H 187      10.591  14.699  28.348  1.00 19.76           C  
ATOM   1443  CE1 PHE H 187      10.161  13.408  30.728  1.00 19.79           C  
ATOM   1444  CE2 PHE H 187      11.627  14.534  29.237  1.00 18.74           C  
ATOM   1445  CZ  PHE H 187      11.414  13.884  30.428  1.00 19.70           C  
ATOM   1446  C   PHE H 187       8.870  12.537  26.107  1.00 26.19           C  
ATOM   1447  O   PHE H 187       9.531  11.562  26.460  1.00 28.51           O  
ATOM   1448  N   PHE H 188       9.058  13.131  24.905  1.00 26.19           N  
ATOM   1449  CA  PHE H 188       9.965  12.517  23.971  1.00 24.44           C  
ATOM   1450  CB  PHE H 188       9.249  12.002  22.708  1.00 25.67           C  
ATOM   1451  CG  PHE H 188       8.080  11.178  23.129  1.00 25.51           C  
ATOM   1452  CD1 PHE H 188       8.192   9.827  23.363  1.00 26.47           C  
ATOM   1453  CD2 PHE H 188       6.852  11.779  23.292  1.00 26.39           C  
ATOM   1454  CE1 PHE H 188       7.094   9.094  23.750  1.00 27.81           C  
ATOM   1455  CE2 PHE H 188       5.752  11.050  23.678  1.00 27.63           C  
ATOM   1456  CZ  PHE H 188       5.871   9.702  23.908  1.00 29.23           C  
ATOM   1457  C   PHE H 188      10.973  13.511  23.472  1.00 24.55           C  
ATOM   1458  O   PHE H 188      10.771  14.724  23.527  1.00 26.74           O  
ATOM   1459  N   LEU H 189      12.115  12.988  22.975  1.00 24.51           N  
ATOM   1460  CA  LEU H 189      13.148  13.803  22.402  1.00 24.11           C  
ATOM   1461  CB  LEU H 189      14.498  13.686  23.130  1.00 23.90           C  
ATOM   1462  CG  LEU H 189      15.620  14.523  22.485  1.00 21.98           C  
ATOM   1463  CD1 LEU H 189      15.298  16.026  22.517  1.00 21.38           C  
ATOM   1464  CD2 LEU H 189      16.987  14.195  23.105  1.00 22.33           C  
ATOM   1465  C   LEU H 189      13.375  13.345  20.997  1.00 25.33           C  
ATOM   1466  O   LEU H 189      13.522  12.153  20.735  1.00 24.86           O  
ATOM   1467  N   GLN H 190      13.385  14.294  20.042  1.00 26.25           N  
ATOM   1468  CA  GLN H 190      13.654  13.929  18.685  1.00 27.12           C  
ATOM   1469  CB  GLN H 190      12.453  14.122  17.746  1.00 30.53           C  
ATOM   1470  CG  GLN H 190      12.768  13.722  16.307  1.00 38.10           C  
ATOM   1471  CD  GLN H 190      11.490  13.789  15.490  1.00 41.78           C  
ATOM   1472  OE1 GLN H 190      11.523  13.732  14.262  1.00 42.80           O  
ATOM   1473  NE2 GLN H 190      10.327  13.913  16.183  1.00 42.49           N  
ATOM   1474  C   GLN H 190      14.769  14.805  18.213  1.00 26.62           C  
ATOM   1475  O   GLN H 190      14.695  16.030  18.294  1.00 27.29           O  
ATOM   1476  N   LEU H 191      15.853  14.176  17.719  1.00 26.70           N  
ATOM   1477  CA  LEU H 191      16.997  14.910  17.259  1.00 26.86           C  
ATOM   1478  CB  LEU H 191      18.264  14.475  18.015  1.00 24.73           C  
ATOM   1479  CG  LEU H 191      19.517  15.309  17.723  1.00 24.79           C  
ATOM   1480  CD1 LEU H 191      19.369  16.743  18.242  1.00 26.14           C  
ATOM   1481  CD2 LEU H 191      20.765  14.626  18.287  1.00 24.97           C  
ATOM   1482  C   LEU H 191      17.172  14.552  15.813  1.00 28.18           C  
ATOM   1483  O   LEU H 191      17.323  13.381  15.471  1.00 26.54           O  
ATOM   1484  N   ASN H 192      17.154  15.560  14.919  1.00 30.41           N  
ATOM   1485  CA  ASN H 192      17.231  15.303  13.506  1.00 31.42           C  
ATOM   1486  CB  ASN H 192      16.417  16.305  12.672  1.00 33.49           C  
ATOM   1487  CG  ASN H 192      14.953  16.142  13.051  1.00 39.09           C  
ATOM   1488  OD1 ASN H 192      14.435  15.028  13.117  1.00 35.62           O  
ATOM   1489  ND2 ASN H 192      14.268  17.285  13.321  1.00 39.40           N  
ATOM   1490  C   ASN H 192      18.650  15.382  13.025  1.00 32.06           C  
ATOM   1491  O   ASN H 192      19.514  15.963  13.678  1.00 32.32           O  
ATOM   1492  N   SER H 193      18.909  14.749  11.857  1.00 33.40           N  
ATOM   1493  CA  SER H 193      20.166  14.780  11.155  1.00 33.96           C  
ATOM   1494  CB  SER H 193      20.389  16.055  10.320  1.00 35.27           C  
ATOM   1495  OG  SER H 193      20.472  17.198  11.156  1.00 41.57           O  
ATOM   1496  C   SER H 193      21.302  14.608  12.107  1.00 33.55           C  
ATOM   1497  O   SER H 193      22.183  15.459  12.205  1.00 35.04           O  
ATOM   1498  N   VAL H 194      21.310  13.472  12.820  1.00 30.49           N  
ATOM   1499  CA  VAL H 194      22.296  13.181  13.813  1.00 30.46           C  
ATOM   1500  CB  VAL H 194      21.845  12.037  14.678  1.00 30.53           C  
ATOM   1501  CG1 VAL H 194      21.614  10.814  13.784  1.00 30.27           C  
ATOM   1502  CG2 VAL H 194      22.852  11.792  15.800  1.00 31.98           C  
ATOM   1503  C   VAL H 194      23.614  12.863  13.163  1.00 31.94           C  
ATOM   1504  O   VAL H 194      23.673  12.372  12.037  1.00 31.96           O  
ATOM   1505  N   THR H 195      24.720  13.188  13.869  1.00 33.27           N  
ATOM   1506  CA  THR H 195      26.042  12.929  13.370  1.00 31.37           C  
ATOM   1507  CB  THR H 195      26.823  14.162  13.020  1.00 30.35           C  
ATOM   1508  OG1 THR H 195      27.020  14.969  14.171  1.00 31.60           O  
ATOM   1509  CG2 THR H 195      26.055  14.949  11.945  1.00 29.84           C  
ATOM   1510  C   THR H 195      26.796  12.207  14.445  1.00 31.98           C  
ATOM   1511  O   THR H 195      26.269  11.921  15.517  1.00 30.24           O  
ATOM   1512  N   THR H 196      28.079  11.910  14.177  1.00 33.72           N  
ATOM   1513  CA  THR H 196      28.908  11.148  15.065  1.00 34.73           C  
ATOM   1514  CB  THR H 196      30.299  10.955  14.532  1.00 36.24           C  
ATOM   1515  OG1 THR H 196      30.256  10.300  13.273  1.00 38.06           O  
ATOM   1516  CG2 THR H 196      31.089  10.106  15.539  1.00 37.06           C  
ATOM   1517  C   THR H 196      29.023  11.873  16.371  1.00 34.05           C  
ATOM   1518  O   THR H 196      29.132  11.254  17.428  1.00 34.19           O  
ATOM   1519  N   GLU H 197      28.995  13.212  16.327  1.00 33.60           N  
ATOM   1520  CA  GLU H 197      29.167  14.045  17.484  1.00 33.98           C  
ATOM   1521  CB  GLU H 197      29.151  15.535  17.116  1.00 39.23           C  
ATOM   1522  CG  GLU H 197      30.356  15.926  16.261  1.00 48.31           C  
ATOM   1523  CD  GLU H 197      30.158  17.355  15.792  1.00 54.66           C  
ATOM   1524  OE1 GLU H 197      28.981  17.794  15.692  1.00 58.70           O  
ATOM   1525  OE2 GLU H 197      31.187  18.027  15.521  1.00 57.16           O1-
ATOM   1526  C   GLU H 197      28.077  13.797  18.487  1.00 31.94           C  
ATOM   1527  O   GLU H 197      28.284  13.973  19.687  1.00 33.10           O  
ATOM   1528  N   ASP H 198      26.883  13.405  18.015  1.00 28.33           N  
ATOM   1529  CA  ASP H 198      25.709  13.180  18.815  1.00 27.06           C  
ATOM   1530  CB  ASP H 198      24.445  12.994  17.968  1.00 27.50           C  
ATOM   1531  CG  ASP H 198      24.140  14.342  17.335  1.00 28.37           C  
ATOM   1532  OD1 ASP H 198      24.217  15.364  18.067  1.00 30.88           O  
ATOM   1533  OD2 ASP H 198      23.842  14.370  16.111  1.00 28.19           O1-
ATOM   1534  C   ASP H 198      25.847  11.982  19.711  1.00 25.83           C  
ATOM   1535  O   ASP H 198      24.999  11.774  20.576  1.00 26.01           O  
ATOM   1536  N   THR H 199      26.843  11.100  19.492  1.00 24.14           N  
ATOM   1537  CA  THR H 199      26.940   9.969  20.379  1.00 23.89           C  
ATOM   1538  CB  THR H 199      28.102   9.052  20.115  1.00 22.97           C  
ATOM   1539  OG1 THR H 199      29.324   9.770  20.179  1.00 24.59           O  
ATOM   1540  CG2 THR H 199      27.946   8.393  18.745  1.00 19.25           C  
ATOM   1541  C   THR H 199      27.116  10.474  21.774  1.00 23.24           C  
ATOM   1542  O   THR H 199      27.958  11.331  22.037  1.00 24.03           O  
ATOM   1543  N   ALA H 200      26.303   9.947  22.713  1.00 22.41           N  
ATOM   1544  CA  ALA H 200      26.390  10.360  24.084  1.00 22.67           C  
ATOM   1545  CB  ALA H 200      26.075  11.849  24.298  1.00 21.61           C  
ATOM   1546  C   ALA H 200      25.359   9.589  24.847  1.00 22.67           C  
ATOM   1547  O   ALA H 200      24.620   8.789  24.275  1.00 23.38           O  
ATOM   1548  N   THR H 201      25.308   9.792  26.181  1.00 20.99           N  
ATOM   1549  CA  THR H 201      24.296   9.141  26.961  1.00 19.95           C  
ATOM   1550  CB  THR H 201      24.776   8.562  28.262  1.00 20.63           C  
ATOM   1551  OG1 THR H 201      25.368   9.572  29.059  1.00 24.15           O  
ATOM   1552  CG2 THR H 201      25.795   7.452  27.979  1.00 19.98           C  
ATOM   1553  C   THR H 201      23.264  10.181  27.262  1.00 18.88           C  
ATOM   1554  O   THR H 201      23.587  11.279  27.714  1.00 18.77           O  
ATOM   1555  N   TYR H 202      21.983   9.855  27.010  1.00 18.91           N  
ATOM   1556  CA  TYR H 202      20.923  10.812  27.159  1.00 18.51           C  
ATOM   1557  CB  TYR H 202      19.907  10.758  26.002  1.00 18.71           C  
ATOM   1558  CG  TYR H 202      20.590  11.215  24.755  1.00 19.15           C  
ATOM   1559  CD1 TYR H 202      21.495  10.404  24.106  1.00 19.81           C  
ATOM   1560  CD2 TYR H 202      20.308  12.451  24.222  1.00 19.61           C  
ATOM   1561  CE1 TYR H 202      22.118  10.827  22.953  1.00 17.95           C  
ATOM   1562  CE2 TYR H 202      20.927  12.880  23.069  1.00 20.03           C  
ATOM   1563  CZ  TYR H 202      21.835  12.068  22.436  1.00 19.73           C  
ATOM   1564  OH  TYR H 202      22.472  12.509  21.256  1.00 21.59           O  
ATOM   1565  C   TYR H 202      20.166  10.547  28.423  1.00 18.54           C  
ATOM   1566  O   TYR H 202      19.828   9.406  28.733  1.00 19.27           O  
ATOM   1567  N   TYR H 203      19.885  11.619  29.199  1.00 17.76           N  
ATOM   1568  CA  TYR H 203      19.159  11.454  30.425  1.00 18.19           C  
ATOM   1569  CB  TYR H 203      19.894  11.904  31.703  1.00 18.43           C  
ATOM   1570  CG  TYR H 203      21.229  11.260  31.871  1.00 13.02           C  
ATOM   1571  CD1 TYR H 203      21.358   9.945  32.250  1.00 12.75           C  
ATOM   1572  CD2 TYR H 203      22.370  11.988  31.640  1.00 14.88           C  
ATOM   1573  CE1 TYR H 203      22.599   9.372  32.406  1.00 12.78           C  
ATOM   1574  CE2 TYR H 203      23.611  11.421  31.796  1.00 15.47           C  
ATOM   1575  CZ  TYR H 203      23.731  10.109  32.180  1.00 14.44           C  
ATOM   1576  OH  TYR H 203      25.005   9.522  32.343  1.00 17.67           O  
ATOM   1577  C   TYR H 203      17.982  12.379  30.395  1.00 18.76           C  
ATOM   1578  O   TYR H 203      18.046  13.472  29.833  1.00 19.17           O  
ATOM   1579  N   CYS H 204      16.857  11.947  30.999  1.00 20.41           N  
ATOM   1580  CA  CYS H 204      15.734  12.822  31.158  1.00 20.99           C  
ATOM   1581  CB  CYS H 204      14.381  12.224  30.713  1.00 21.69           C  
ATOM   1582  SG  CYS H 204      13.977  10.629  31.481  1.00 25.42           S  
ATOM   1583  C   CYS H 204      15.699  13.132  32.623  1.00 19.88           C  
ATOM   1584  O   CYS H 204      15.945  12.259  33.454  1.00 19.47           O  
ATOM   1585  N   ALA H 205      15.426  14.401  32.988  1.00 18.96           N  
ATOM   1586  CA  ALA H 205      15.476  14.744  34.381  1.00 19.22           C  
ATOM   1587  CB  ALA H 205      16.811  15.376  34.808  1.00 18.38           C  
ATOM   1588  C   ALA H 205      14.399  15.730  34.694  1.00 19.98           C  
ATOM   1589  O   ALA H 205      13.860  16.392  33.808  1.00 19.54           O  
ATOM   1590  N   ARG H 206      14.061  15.845  35.995  1.00 21.31           N  
ATOM   1591  CA  ARG H 206      13.000  16.719  36.393  1.00 22.33           C  
ATOM   1592  CB  ARG H 206      12.074  16.103  37.455  1.00 22.95           C  
ATOM   1593  CG  ARG H 206      10.768  16.875  37.649  1.00 28.48           C  
ATOM   1594  CD  ARG H 206       9.768  16.171  38.567  1.00 32.80           C  
ATOM   1595  NE  ARG H 206      10.220  16.374  39.969  1.00 34.27           N  
ATOM   1596  CZ  ARG H 206       9.425  15.990  41.008  1.00 35.85           C  
ATOM   1597  NH1 ARG H 206       8.226  15.386  40.764  1.00 35.85           N1+
ATOM   1598  NH2 ARG H 206       9.828  16.208  42.292  1.00 36.28           N  
ATOM   1599  C   ARG H 206      13.613  17.957  36.950  1.00 23.58           C  
ATOM   1600  O   ARG H 206      14.570  17.895  37.719  1.00 23.20           O  
ATOM   1601  N   GLU H 207      13.063  19.117  36.545  1.00 24.78           N  
ATOM   1602  CA  GLU H 207      13.566  20.397  36.944  1.00 26.21           C  
ATOM   1603  CB  GLU H 207      13.562  21.401  35.775  1.00 20.22           C  
ATOM   1604  CG  GLU H 207      14.219  22.744  36.087  1.00 24.83           C  
ATOM   1605  CD  GLU H 207      14.142  23.622  34.846  1.00  0.00           C  
ATOM   1606  OE1 GLU H 207      13.012  24.050  34.485  1.00  0.00           O  
ATOM   1607  OE2 GLU H 207      15.217  23.878  34.242  1.00  0.00           O1-
ATOM   1608  C   GLU H 207      12.679  20.944  38.016  1.00 27.00           C  
ATOM   1609  O   GLU H 207      11.499  21.211  37.807  1.00 25.92           O  
ATOM   1610  N   ALA H 208      13.193  21.114  39.268  1.00 15.68           N  
ATOM   1611  CA  ALA H 208      12.359  21.515  40.390  1.00 16.66           C  
ATOM   1612  CB  ALA H 208      12.493  20.601  41.618  1.00 17.98           C  
ATOM   1613  C   ALA H 208      12.728  22.897  40.821  1.00 17.03           C  
ATOM   1614  O   ALA H 208      13.873  23.324  40.678  1.00 17.29           O  
ATOM   1615  N   TYR H 209      11.731  23.636  41.360  1.00 17.92           N  
ATOM   1616  CA  TYR H 209      11.933  24.992  41.779  1.00 18.75           C  
ATOM   1617  CB  TYR H 209      10.799  25.925  41.302  1.00 17.91           C  
ATOM   1618  CG  TYR H 209      11.040  27.330  41.740  1.00 18.16           C  
ATOM   1619  CD1 TYR H 209      11.961  28.122  41.091  1.00 20.05           C  
ATOM   1620  CD2 TYR H 209      10.325  27.870  42.785  1.00 19.77           C  
ATOM   1621  CE1 TYR H 209      12.174  29.422  41.484  1.00 20.62           C  
ATOM   1622  CE2 TYR H 209      10.535  29.169  43.182  1.00 21.25           C  
ATOM   1623  CZ  TYR H 209      11.460  29.950  42.533  1.00 21.53           C  
ATOM   1624  OH  TYR H 209      11.668  31.286  42.946  1.00 24.49           O  
ATOM   1625  C   TYR H 209      11.941  25.001  43.270  1.00 21.00           C  
ATOM   1626  O   TYR H 209      11.002  24.535  43.915  1.00 20.48           O  
ATOM   1627  N   TYR H 210      13.053  25.489  43.849  1.00 21.77           N  
ATOM   1628  CA  TYR H 210      13.143  25.594  45.269  1.00 24.60           C  
ATOM   1629  CB  TYR H 210      14.020  24.479  45.872  1.00 26.16           C  
ATOM   1630  CG  TYR H 210      13.893  24.491  47.353  1.00 28.82           C  
ATOM   1631  CD1 TYR H 210      14.661  25.331  48.126  1.00 29.31           C  
ATOM   1632  CD2 TYR H 210      12.994  23.652  47.970  1.00 30.23           C  
ATOM   1633  CE1 TYR H 210      14.531  25.331  49.496  1.00 30.11           C  
ATOM   1634  CE2 TYR H 210      12.857  23.645  49.337  1.00 30.62           C  
ATOM   1635  CZ  TYR H 210      13.628  24.486  50.102  1.00 31.30           C  
ATOM   1636  OH  TYR H 210      13.486  24.479  51.504  1.00 31.16           O  
ATOM   1637  C   TYR H 210      13.849  26.887  45.557  1.00 25.49           C  
ATOM   1638  O   TYR H 210      15.000  27.067  45.162  1.00 26.61           O  
ATOM   1639  N   GLY H 211      13.167  27.836  46.232  1.00 25.39           N  
ATOM   1640  CA  GLY H 211      13.806  29.039  46.699  1.00 26.13           C  
ATOM   1641  C   GLY H 211      14.544  29.756  45.609  1.00 27.08           C  
ATOM   1642  O   GLY H 211      15.742  30.014  45.732  1.00 28.00           O  
ATOM   1643  N   ARG H 212      13.850  30.125  44.519  1.00 26.14           N  
ATOM   1644  CA  ARG H 212      14.496  30.816  43.441  1.00 26.26           C  
ATOM   1645  CB  ARG H 212      15.186  32.124  43.853  1.00 26.85           C  
ATOM   1646  CG  ARG H 212      14.250  33.302  44.130  1.00 40.60           C  
ATOM   1647  CD  ARG H 212      15.009  34.629  44.221  1.00  0.00           C  
ATOM   1648  NE  ARG H 212      15.849  34.723  42.991  1.00  0.00           N  
ATOM   1649  CZ  ARG H 212      16.786  35.708  42.855  1.00  0.00           C  
ATOM   1650  NH1 ARG H 212      16.963  36.635  43.842  1.00  0.00           N1+
ATOM   1651  NH2 ARG H 212      17.560  35.755  41.731  1.00  0.00           N  
ATOM   1652  C   ARG H 212      15.570  29.950  42.869  1.00 26.08           C  
ATOM   1653  O   ARG H 212      16.595  30.456  42.414  1.00 25.95           O  
ATOM   1654  N   ALA H 213      15.370  28.621  42.863  1.00 24.51           N  
ATOM   1655  CA  ALA H 213      16.370  27.765  42.288  1.00 24.10           C  
ATOM   1656  CB  ALA H 213      17.231  27.029  43.329  1.00 23.84           C  
ATOM   1657  C   ALA H 213      15.670  26.685  41.541  1.00 23.20           C  
ATOM   1658  O   ALA H 213      14.536  26.344  41.868  1.00 22.08           O  
ATOM   1659  N   TYR H 214      16.337  26.146  40.499  1.00 21.75           N  
ATOM   1660  CA  TYR H 214      15.852  25.008  39.771  1.00 21.40           C  
ATOM   1661  CB  TYR H 214      15.660  25.206  38.253  1.00 21.17           C  
ATOM   1662  CG  TYR H 214      14.394  25.948  38.011  1.00 25.33           C  
ATOM   1663  CD1 TYR H 214      14.337  27.321  38.026  1.00 23.28           C  
ATOM   1664  CD2 TYR H 214      13.246  25.239  37.759  1.00 25.55           C  
ATOM   1665  CE1 TYR H 214      13.147  27.972  37.797  1.00 24.72           C  
ATOM   1666  CE2 TYR H 214      12.056  25.882  37.529  1.00 27.28           C  
ATOM   1667  CZ  TYR H 214      12.004  27.252  37.548  1.00 26.01           C  
ATOM   1668  OH  TYR H 214      10.778  27.908  37.310  1.00 23.75           O  
ATOM   1669  C   TYR H 214      16.916  23.981  39.923  1.00 20.08           C  
ATOM   1670  O   TYR H 214      18.101  24.293  39.931  1.00 20.10           O  
ATOM   1671  N   TRP H 215      16.534  22.719  40.128  1.00 18.89           N  
ATOM   1672  CA  TRP H 215      17.540  21.712  40.240  1.00 17.87           C  
ATOM   1673  CB  TRP H 215      18.081  21.564  41.676  1.00 16.83           C  
ATOM   1674  CG  TRP H 215      17.093  21.937  42.760  1.00 17.42           C  
ATOM   1675  CD2 TRP H 215      16.166  21.060  43.419  1.00 22.01           C  
ATOM   1676  CD1 TRP H 215      16.912  23.171  43.313  1.00 21.65           C  
ATOM   1677  NE1 TRP H 215      15.930  23.120  44.271  1.00 22.13           N  
ATOM   1678  CE2 TRP H 215      15.464  21.827  44.348  1.00 22.05           C  
ATOM   1679  CE3 TRP H 215      15.917  19.726  43.266  1.00 21.81           C  
ATOM   1680  CZ2 TRP H 215      14.503  21.273  45.144  1.00 21.89           C  
ATOM   1681  CZ3 TRP H 215      14.946  19.170  44.070  1.00 22.97           C  
ATOM   1682  CH2 TRP H 215      14.252  19.927  44.992  1.00 23.65           C  
ATOM   1683  C   TRP H 215      16.983  20.436  39.717  1.00 17.52           C  
ATOM   1684  O   TRP H 215      15.776  20.214  39.774  1.00 17.52           O  
ATOM   1685  N   PHE H 216      17.851  19.573  39.153  1.00 16.06           N  
ATOM   1686  CA  PHE H 216      17.324  18.350  38.637  1.00 15.15           C  
ATOM   1687  CB  PHE H 216      18.128  17.793  37.448  1.00 16.16           C  
ATOM   1688  CG  PHE H 216      18.276  18.865  36.418  1.00 17.12           C  
ATOM   1689  CD1 PHE H 216      17.177  19.442  35.826  1.00 17.33           C  
ATOM   1690  CD2 PHE H 216      19.533  19.259  36.014  1.00 18.48           C  
ATOM   1691  CE1 PHE H 216      17.342  20.422  34.874  1.00 18.99           C  
ATOM   1692  CE2 PHE H 216      19.701  20.237  35.060  1.00 19.02           C  
ATOM   1693  CZ  PHE H 216      18.599  20.824  34.492  1.00 19.40           C  
ATOM   1694  C   PHE H 216      17.423  17.363  39.757  1.00 15.47           C  
ATOM   1695  O   PHE H 216      18.457  16.725  39.955  1.00 16.40           O  
ATOM   1696  N   ALA H 217      16.331  17.254  40.535  1.00 15.47           N  
ATOM   1697  CA  ALA H 217      16.235  16.389  41.675  1.00 16.16           C  
ATOM   1698  CB  ALA H 217      14.963  16.641  42.503  1.00 16.63           C  
ATOM   1699  C   ALA H 217      16.214  14.961  41.256  1.00 16.41           C  
ATOM   1700  O   ALA H 217      16.790  14.098  41.919  1.00 18.56           O  
ATOM   1701  N   TYR H 218      15.511  14.679  40.146  1.00 26.53           N  
ATOM   1702  CA  TYR H 218      15.323  13.314  39.728  1.00 28.13           C  
ATOM   1703  CB  TYR H 218      13.839  12.915  39.650  1.00 27.44           C  
ATOM   1704  CG  TYR H 218      13.255  13.074  41.012  1.00 31.75           C  
ATOM   1705  CD1 TYR H 218      12.857  14.313  41.457  1.00 34.60           C  
ATOM   1706  CD2 TYR H 218      13.101  11.989  41.843  1.00 33.19           C  
ATOM   1707  CE1 TYR H 218      12.315  14.470  42.711  1.00 36.47           C  
ATOM   1708  CE2 TYR H 218      12.561  12.139  43.099  1.00 35.57           C  
ATOM   1709  CZ  TYR H 218      12.169  13.381  43.536  1.00 37.67           C  
ATOM   1710  OH  TYR H 218      11.615  13.539  44.823  1.00 42.63           O  
ATOM   1711  C   TYR H 218      15.884  13.117  38.352  1.00 28.11           C  
ATOM   1712  O   TYR H 218      15.528  13.833  37.417  1.00 27.42           O  
ATOM   1713  N   TRP H 219      16.761  12.103  38.193  1.00 28.10           N  
ATOM   1714  CA  TRP H 219      17.367  11.825  36.920  1.00 26.06           C  
ATOM   1715  CB  TRP H 219      18.899  11.949  36.947  1.00 24.47           C  
ATOM   1716  CG  TRP H 219      19.414  13.358  37.116  1.00 23.69           C  
ATOM   1717  CD2 TRP H 219      20.104  14.087  36.090  1.00 23.49           C  
ATOM   1718  CD1 TRP H 219      19.374  14.174  38.209  1.00 22.23           C  
ATOM   1719  NE1 TRP H 219      19.989  15.370  37.924  1.00 22.09           N  
ATOM   1720  CE2 TRP H 219      20.446  15.328  36.623  1.00 22.63           C  
ATOM   1721  CE3 TRP H 219      20.430  13.745  34.809  1.00 23.11           C  
ATOM   1722  CZ2 TRP H 219      21.121  16.253  35.878  1.00 22.41           C  
ATOM   1723  CZ3 TRP H 219      21.108  14.680  34.059  1.00 23.83           C  
ATOM   1724  CH2 TRP H 219      21.447  15.909  34.585  1.00 23.72           C  
ATOM   1725  C   TRP H 219      17.071  10.403  36.546  1.00 26.08           C  
ATOM   1726  O   TRP H 219      16.893   9.543  37.406  1.00 28.29           O  
ATOM   1727  N   GLY H 220      17.005  10.126  35.228  1.00 25.53           N  
ATOM   1728  CA  GLY H 220      16.772   8.790  34.762  1.00 26.17           C  
ATOM   1729  C   GLY H 220      18.093   8.082  34.818  1.00 28.19           C  
ATOM   1730  O   GLY H 220      19.122   8.683  35.114  1.00 28.10           O  
ATOM   1731  N   GLN H 221      18.093   6.770  34.526  1.00 30.66           N  
ATOM   1732  CA  GLN H 221      19.283   5.966  34.584  1.00 33.07           C  
ATOM   1733  CB  GLN H 221      18.985   4.489  34.340  1.00 37.36           C  
ATOM   1734  CG  GLN H 221      18.098   3.917  35.434  1.00 47.14           C  
ATOM   1735  CD  GLN H 221      17.671   2.545  34.977  1.00 52.00           C  
ATOM   1736  OE1 GLN H 221      17.963   2.125  33.859  1.00 55.34           O  
ATOM   1737  NE2 GLN H 221      16.945   1.826  35.869  1.00 51.10           N  
ATOM   1738  C   GLN H 221      20.256   6.411  33.540  1.00 31.83           C  
ATOM   1739  O   GLN H 221      21.467   6.372  33.754  1.00 32.82           O  
ATOM   1740  N   GLY H 222      19.744   6.819  32.366  1.00 30.19           N  
ATOM   1741  CA  GLY H 222      20.590   7.266  31.296  1.00 26.58           C  
ATOM   1742  C   GLY H 222      20.630   6.199  30.253  1.00 27.38           C  
ATOM   1743  O   GLY H 222      20.724   5.014  30.567  1.00 30.27           O  
ATOM   1744  N   THR H 223      20.559   6.603  28.968  1.00 26.59           N  
ATOM   1745  CA  THR H 223      20.607   5.637  27.907  1.00 26.17           C  
ATOM   1746  CB  THR H 223      19.312   5.517  27.155  1.00 27.07           C  
ATOM   1747  OG1 THR H 223      19.380   4.447  26.226  1.00 27.09           O  
ATOM   1748  CG2 THR H 223      19.019   6.844  26.434  1.00 23.05           C  
ATOM   1749  C   THR H 223      21.672   6.055  26.942  1.00 26.87           C  
ATOM   1750  O   THR H 223      21.738   7.212  26.531  1.00 26.15           O  
ATOM   1751  N   LEU H 224      22.553   5.114  26.545  1.00 27.45           N  
ATOM   1752  CA  LEU H 224      23.604   5.522  25.661  1.00 26.77           C  
ATOM   1753  CB  LEU H 224      24.955   4.811  25.909  1.00 26.88           C  
ATOM   1754  CG  LEU H 224      25.174   3.464  25.197  1.00 23.33           C  
ATOM   1755  CD1 LEU H 224      24.033   2.474  25.479  1.00  7.36           C  
ATOM   1756  CD2 LEU H 224      25.513   3.653  23.708  1.00  8.18           C  
ATOM   1757  C   LEU H 224      23.159   5.324  24.251  1.00 25.86           C  
ATOM   1758  O   LEU H 224      22.493   4.344  23.917  1.00 26.43           O  
ATOM   1759  N   VAL H 225      23.508   6.289  23.380  1.00 25.47           N  
ATOM   1760  CA  VAL H 225      23.156   6.181  21.998  1.00 25.66           C  
ATOM   1761  CB  VAL H 225      22.170   7.226  21.560  1.00 25.35           C  
ATOM   1762  CG1 VAL H 225      21.957   7.107  20.042  1.00 26.76           C  
ATOM   1763  CG2 VAL H 225      20.883   7.048  22.382  1.00 28.21           C  
ATOM   1764  C   VAL H 225      24.408   6.371  21.207  1.00 25.11           C  
ATOM   1765  O   VAL H 225      25.160   7.320  21.425  1.00 25.08           O  
ATOM   1766  N   THR H 226      24.663   5.455  20.255  1.00 23.71           N  
ATOM   1767  CA  THR H 226      25.840   5.582  19.450  1.00 23.63           C  
ATOM   1768  CB  THR H 226      26.694   4.350  19.426  1.00 24.83           C  
ATOM   1769  OG1 THR H 226      27.101   4.014  20.744  1.00 29.75           O  
ATOM   1770  CG2 THR H 226      27.923   4.616  18.543  1.00 26.11           C  
ATOM   1771  C   THR H 226      25.393   5.843  18.053  1.00 23.40           C  
ATOM   1772  O   THR H 226      24.467   5.208  17.548  1.00 22.80           O  
ATOM   1773  N   VAL H 227      26.035   6.821  17.395  1.00 22.64           N  
ATOM   1774  CA  VAL H 227      25.694   7.118  16.040  1.00 24.24           C  
ATOM   1775  CB  VAL H 227      25.561   8.589  15.781  1.00 22.70           C  
ATOM   1776  CG1 VAL H 227      25.238   8.802  14.295  1.00 21.59           C  
ATOM   1777  CG2 VAL H 227      24.501   9.155  16.742  1.00 21.12           C  
ATOM   1778  C   VAL H 227      26.824   6.616  15.206  1.00 24.62           C  
ATOM   1779  O   VAL H 227      27.942   7.118  15.299  1.00 26.10           O  
ATOM   1780  N   SER H 228      26.561   5.591  14.372  1.00 25.36           N  
ATOM   1781  CA  SER H 228      27.620   5.074  13.558  1.00 26.37           C  
ATOM   1782  CB  SER H 228      28.502   4.042  14.278  1.00 26.42           C  
ATOM   1783  OG  SER H 228      29.169   4.649  15.374  1.00 28.77           O  
ATOM   1784  C   SER H 228      27.014   4.369  12.390  1.00 27.79           C  
ATOM   1785  O   SER H 228      25.869   3.922  12.435  1.00 27.34           O  
ATOM   1786  N   ALA H 229      27.793   4.250  11.298  1.00 29.23           N  
ATOM   1787  CA  ALA H 229      27.311   3.580  10.130  1.00 30.69           C  
ATOM   1788  CB  ALA H 229      28.133   3.893   8.868  1.00 30.69           C  
ATOM   1789  C   ALA H 229      27.418   2.087  10.403  1.00 31.81           C  
ATOM   1790  O   ALA H 229      28.181   1.410   9.668  1.00 32.46           O  
ATOM   1791  OXT ALA H 229      26.740   1.604  11.350  1.00  0.00           O1-
TER    1792      ALA H 229 
CONECT  159  654
CONECT  654  159
CONECT  969 1582
CONECT 1582  969
END
