# Supplementary material for: Fully automated antibody structure prediction using BIOVIA tools: Validation study
Source: PLoS One. 2017 May 18;12(5):e0177923. doi: 10.1371/journal.pone.0177923 (PMC5436848; doi:10.1371/journal.pone.0177923)
Supplement: S3 Dataset — Predicted structures using the Top5 framework method, Chothia CDR definition with canonical filtering, using up to 5 CDR templates rather than the default 3, and generating 10 CDR models. (ZIP) [file pone.0177923.s005.zip › 3W9E_BA_FV_FinalModel.pdb]

REMARK   Accelrys Discovery Studio PDB file
REMARK   Created:  2015-11-30T20:49:27Z
SSBOND   1 CYS L   23    CYS L   89                                     
SSBOND   2 CYS H  129    CYS H  203                                     
ATOM      1  N   GLU L   1      24.706  33.141  26.849  1.00 44.96           N1+
ATOM      2  CA  GLU L   1      25.480  31.938  27.232  1.00 44.11           C  
ATOM      3  CB  GLU L   1      26.307  31.452  26.027  1.00 45.72           C  
ATOM      4  CG  GLU L   1      27.050  30.131  26.249  1.00 49.26           C  
ATOM      5  CD  GLU L   1      26.112  28.980  25.907  0.88 91.85           C  
ATOM      6  OE1 GLU L   1      25.184  29.195  25.083  0.88 76.01           O  
ATOM      7  OE2 GLU L   1      26.322  27.864  26.455  0.88 57.57           O1-
ATOM      8  C   GLU L   1      26.417  32.245  28.356  1.00 41.99           C  
ATOM      9  O   GLU L   1      27.325  33.062  28.210  1.00 43.07           O  
ATOM     10  N   ILE L   2      26.212  31.594  29.518  1.00 39.29           N  
ATOM     11  CA  ILE L   2      27.090  31.810  30.629  1.00 36.14           C  
ATOM     12  CB  ILE L   2      26.394  31.891  31.958  1.00 35.85           C  
ATOM     13  CG1 ILE L   2      25.475  33.121  32.009  1.00 38.39           C  
ATOM     14  CG2 ILE L   2      27.460  31.881  33.065  1.00 31.42           C  
ATOM     15  CD1 ILE L   2      24.546  33.130  33.221  1.00 30.68           C  
ATOM     16  C   ILE L   2      28.001  30.631  30.676  1.00 34.63           C  
ATOM     17  O   ILE L   2      27.555  29.484  30.660  1.00 33.62           O  
ATOM     18  N   VAL L   3      29.319  30.896  30.716  1.00 33.66           N  
ATOM     19  CA  VAL L   3      30.266  29.824  30.728  1.00 31.91           C  
ATOM     20  CB  VAL L   3      31.494  30.112  29.910  1.00 32.97           C  
ATOM     21  CG1 VAL L   3      32.486  28.949  30.079  1.00 31.33           C  
ATOM     22  CG2 VAL L   3      31.065  30.364  28.455  1.00 32.53           C  
ATOM     23  C   VAL L   3      30.704  29.627  32.141  1.00 31.87           C  
ATOM     24  O   VAL L   3      31.063  30.580  32.833  1.00 33.07           O  
ATOM     25  N   LEU L   4      30.663  28.367  32.611  1.00 30.36           N  
ATOM     26  CA  LEU L   4      31.087  28.080  33.948  1.00 28.33           C  
ATOM     27  CB  LEU L   4      30.132  27.148  34.716  1.00 26.97           C  
ATOM     28  CG  LEU L   4      28.729  27.746  34.944  1.00 26.23           C  
ATOM     29  CD1 LEU L   4      27.824  26.772  35.718  1.00 30.80           C  
ATOM     30  CD2 LEU L   4      28.812  29.135  35.597  1.00 25.37           C  
ATOM     31  C   LEU L   4      32.401  27.382  33.839  1.00 28.58           C  
ATOM     32  O   LEU L   4      32.537  26.409  33.100  1.00 29.31           O  
ATOM     33  N   THR L   5      33.421  27.877  34.566  1.00 28.56           N  
ATOM     34  CA  THR L   5      34.706  27.247  34.492  1.00 29.19           C  
ATOM     35  CB  THR L   5      35.805  28.191  34.105  1.00 30.37           C  
ATOM     36  OG1 THR L   5      35.506  28.800  32.857  1.00 26.58           O  
ATOM     37  CG2 THR L   5      37.117  27.397  33.993  1.00 26.46           C  
ATOM     38  C   THR L   5      35.027  26.716  35.854  1.00 28.67           C  
ATOM     39  O   THR L   5      34.976  27.445  36.845  1.00 28.30           O  
ATOM     40  N   GLN L   6      35.378  25.418  35.935  1.00 27.59           N  
ATOM     41  CA  GLN L   6      35.677  24.829  37.208  1.00 26.82           C  
ATOM     42  CB  GLN L   6      34.993  23.471  37.446  1.00 25.25           C  
ATOM     43  CG  GLN L   6      33.472  23.559  37.584  1.00 23.60           C  
ATOM     44  CD  GLN L   6      32.938  22.154  37.816  1.00 26.44           C  
ATOM     45  OE1 GLN L   6      32.030  21.704  37.117  1.00 24.47           O  
ATOM     46  NE2 GLN L   6      33.507  21.437  38.821  1.00 23.92           N  
ATOM     47  C   GLN L   6      37.150  24.601  37.298  1.00 28.30           C  
ATOM     48  O   GLN L   6      37.823  24.352  36.298  1.00 27.45           O  
ATOM     49  N   SER L   7      37.690  24.722  38.528  1.00 29.23           N  
ATOM     50  CA  SER L   7      39.083  24.484  38.771  0.90 30.55           C  
ATOM     51  CB  SER L   7      39.920  25.771  38.875  0.90 28.91           C  
ATOM     52  OG  SER L   7      39.905  26.477  37.644  0.90 39.22           O  
ATOM     53  C   SER L   7      39.170  23.832  40.112  1.00 30.40           C  
ATOM     54  O   SER L   7      38.341  24.100  40.983  1.00 31.56           O  
ATOM     55  N   PRO L   8      40.127  22.969  40.334  1.00 30.55           N  
ATOM     56  CA  PRO L   8      41.094  22.542  39.355  1.00 30.34           C  
ATOM     57  CD  PRO L   8      40.555  22.685  41.694  1.00 30.71           C  
ATOM     58  CB  PRO L   8      42.292  22.027  40.154  1.00 30.78           C  
ATOM     59  CG  PRO L   8      41.708  21.685  41.536  1.00 31.37           C  
ATOM     60  C   PRO L   8      40.460  21.463  38.537  1.00 30.05           C  
ATOM     61  O   PRO L   8      39.377  21.011  38.901  1.00 29.83           O  
ATOM     62  N   GLY L   9      41.091  21.045  37.423  1.00 29.96           N  
ATOM     63  CA  GLY L   9      40.527  19.991  36.628  1.00 30.52           C  
ATOM     64  C   GLY L   9      40.508  18.733  37.441  1.00 30.12           C  
ATOM     65  O   GLY L   9      39.520  18.000  37.445  1.00 29.72           O  
ATOM     66  N   THR L  10      41.619  18.445  38.147  1.00 30.78           N  
ATOM     67  CA  THR L  10      41.686  17.257  38.951  1.00 30.31           C  
ATOM     68  CB  THR L  10      42.648  16.236  38.421  1.00 30.66           C  
ATOM     69  OG1 THR L  10      42.276  15.848  37.107  1.00 32.10           O  
ATOM     70  CG2 THR L  10      42.642  15.019  39.363  1.00 29.24           C  
ATOM     71  C   THR L  10      42.175  17.649  40.308  1.00 29.96           C  
ATOM     72  O   THR L  10      43.083  18.469  40.437  1.00 30.55           O  
ATOM     73  N   LEU L  11      41.571  17.068  41.362  1.00 29.87           N  
ATOM     74  CA  LEU L  11      41.979  17.382  42.701  1.00 31.13           C  
ATOM     75  CB  LEU L  11      40.812  17.974  43.513  1.00 30.23           C  
ATOM     76  CG  LEU L  11      41.163  18.450  44.931  1.00 34.73           C  
ATOM     77  CD1 LEU L  11      42.125  19.647  44.903  1.00 33.53           C  
ATOM     78  CD2 LEU L  11      39.887  18.749  45.731  1.00 40.15           C  
ATOM     79  C   LEU L  11      42.404  16.088  43.330  1.00 32.18           C  
ATOM     80  O   LEU L  11      41.616  15.146  43.406  1.00 32.39           O  
ATOM     81  N   SER L  12      43.670  16.002  43.791  1.00 32.34           N  
ATOM     82  CA  SER L  12      44.147  14.783  44.387  1.00 33.81           C  
ATOM     83  CB  SER L  12      45.498  14.310  43.823  1.00 34.15           C  
ATOM     84  OG  SER L  12      45.373  13.990  42.449  1.00 42.11           O  
ATOM     85  C   SER L  12      44.365  15.050  45.840  1.00 34.30           C  
ATOM     86  O   SER L  12      45.219  15.855  46.211  1.00 35.13           O  
ATOM     87  N   LEU L  13      43.593  14.363  46.706  1.00 33.01           N  
ATOM     88  CA  LEU L  13      43.718  14.595  48.117  1.00 32.94           C  
ATOM     89  CB  LEU L  13      42.627  15.533  48.665  1.00 32.80           C  
ATOM     90  CG  LEU L  13      42.741  16.972  48.129  1.00 33.14           C  
ATOM     91  CD1 LEU L  13      41.630  17.875  48.685  1.00 35.84           C  
ATOM     92  CD2 LEU L  13      44.138  17.551  48.405  1.00 29.29           C  
ATOM     93  C   LEU L  13      43.602  13.290  48.839  1.00 33.12           C  
ATOM     94  O   LEU L  13      43.070  12.314  48.314  1.00 33.41           O  
ATOM     95  N   SER L  14      44.145  13.255  50.073  1.00 34.01           N  
ATOM     96  CA  SER L  14      44.121  12.094  50.913  1.00 35.13           C  
ATOM     97  CB  SER L  14      45.317  12.071  51.884  1.00 36.41           C  
ATOM     98  OG  SER L  14      45.311  10.884  52.660  1.00 40.51           O  
ATOM     99  C   SER L  14      42.846  12.135  51.700  1.00 34.14           C  
ATOM    100  O   SER L  14      42.175  13.162  51.766  1.00 33.68           O  
ATOM    101  N   PRO L  15      42.482  11.032  52.298  1.00 35.07           N  
ATOM    102  CA  PRO L  15      41.265  10.995  53.057  1.00 35.97           C  
ATOM    103  CD  PRO L  15      42.842   9.725  51.773  1.00 35.03           C  
ATOM    104  CB  PRO L  15      41.016   9.520  53.365  1.00 36.70           C  
ATOM    105  CG  PRO L  15      41.704   8.782  52.201  1.00 35.11           C  
ATOM    106  C   PRO L  15      41.393  11.847  54.275  1.00 36.65           C  
ATOM    107  O   PRO L  15      42.473  11.894  54.859  1.00 36.80           O  
ATOM    108  N   GLY L  16      40.307  12.536  54.667  1.00 36.00           N  
ATOM    109  CA  GLY L  16      40.329  13.328  55.863  1.00 37.37           C  
ATOM    110  C   GLY L  16      40.652  14.752  55.524  1.00 37.57           C  
ATOM    111  O   GLY L  16      40.366  15.654  56.309  1.00 38.34           O  
ATOM    112  N   GLU L  17      41.244  15.006  54.341  1.00 35.02           N  
ATOM    113  CA  GLU L  17      41.609  16.354  53.998  1.00 33.81           C  
ATOM    114  CB  GLU L  17      42.711  16.455  52.930  1.00 34.21           C  
ATOM    115  CG  GLU L  17      44.078  15.981  53.432  1.00 33.22           C  
ATOM    116  CD  GLU L  17      45.090  16.131  52.305  1.00 41.44           C  
ATOM    117  OE1 GLU L  17      44.710  15.900  51.127  1.00 42.73           O  
ATOM    118  OE2 GLU L  17      46.260  16.486  52.609  1.00 53.61           O1-
ATOM    119  C   GLU L  17      40.397  17.062  53.486  1.00 33.17           C  
ATOM    120  O   GLU L  17      39.395  16.436  53.143  1.00 31.55           O  
ATOM    121  N   ARG L  18      40.439  18.412  53.451  1.00 33.12           N  
ATOM    122  CA  ARG L  18      39.278  19.102  52.972  1.00 31.85           C  
ATOM    123  CB  ARG L  18      38.917  20.398  53.727  1.00 32.45           C  
ATOM    124  CG  ARG L  18      39.945  21.525  53.628  1.00 34.82           C  
ATOM    125  CD  ARG L  18      39.719  22.618  54.677  1.00 45.72           C  
ATOM    126  NE  ARG L  18      38.391  23.249  54.423  1.00 51.31           N  
ATOM    127  CZ  ARG L  18      38.314  24.439  53.759  1.00 63.88           C  
ATOM    128  NH1 ARG L  18      39.451  25.029  53.288  0.90 38.22           N1+
ATOM    129  NH2 ARG L  18      37.105  25.046  53.582  1.00 40.96           N  
ATOM    130  C   ARG L  18      39.480  19.433  51.529  1.00 30.81           C  
ATOM    131  O   ARG L  18      40.587  19.739  51.086  1.00 31.59           O  
ATOM    132  N   ALA L  19      38.386  19.350  50.745  1.00 30.17           N  
ATOM    133  CA  ALA L  19      38.464  19.631  49.345  1.00 28.49           C  
ATOM    134  CB  ALA L  19      37.833  18.538  48.464  1.00 27.55           C  
ATOM    135  C   ALA L  19      37.710  20.893  49.093  1.00 27.88           C  
ATOM    136  O   ALA L  19      36.630  21.116  49.642  1.00 28.68           O  
ATOM    137  N   THR L  20      38.298  21.774  48.264  1.00 27.08           N  
ATOM    138  CA  THR L  20      37.653  22.998  47.905  1.00 27.16           C  
ATOM    139  CB  THR L  20      38.424  24.207  48.345  1.00 27.91           C  
ATOM    140  OG1 THR L  20      38.620  24.171  49.752  1.00 32.69           O  
ATOM    141  CG2 THR L  20      37.634  25.466  47.953  1.00 28.23           C  
ATOM    142  C   THR L  20      37.593  23.009  46.409  1.00 27.06           C  
ATOM    143  O   THR L  20      38.624  22.957  45.740  1.00 27.62           O  
ATOM    144  N   LEU L  21      36.371  23.075  45.847  1.00 27.27           N  
ATOM    145  CA  LEU L  21      36.179  23.044  44.423  1.00 26.60           C  
ATOM    146  CB  LEU L  21      35.083  22.041  44.021  1.00 25.19           C  
ATOM    147  CG  LEU L  21      35.360  20.583  44.448  1.00 28.23           C  
ATOM    148  CD1 LEU L  21      34.165  19.678  44.131  1.00 28.76           C  
ATOM    149  CD2 LEU L  21      36.650  20.039  43.827  1.00 31.03           C  
ATOM    150  C   LEU L  21      35.684  24.401  44.025  1.00 27.67           C  
ATOM    151  O   LEU L  21      34.854  24.986  44.718  1.00 28.87           O  
ATOM    152  N   SER L  22      36.170  24.934  42.885  1.00 28.43           N  
ATOM    153  CA  SER L  22      35.778  26.261  42.504  0.90 29.41           C  
ATOM    154  CB  SER L  22      36.978  27.219  42.373  0.90 30.11           C  
ATOM    155  OG  SER L  22      37.941  26.682  41.481  0.90 34.05           O  
ATOM    156  C   SER L  22      35.039  26.239  41.202  1.00 29.21           C  
ATOM    157  O   SER L  22      35.325  25.440  40.312  1.00 28.52           O  
ATOM    158  N   CYS L  23      34.023  27.122  41.090  1.00 30.07           N  
ATOM    159  CA  CYS L  23      33.253  27.274  39.889  1.00 30.46           C  
ATOM    160  CB  CYS L  23      31.832  26.674  40.008  1.00 29.30           C  
ATOM    161  SG  CYS L  23      30.821  26.845  38.506  1.00 33.66           S  
ATOM    162  C   CYS L  23      33.139  28.754  39.651  1.00 32.02           C  
ATOM    163  O   CYS L  23      32.604  29.485  40.485  1.00 32.22           O  
ATOM    164  N   ARG L  24      33.656  29.239  38.501  1.00 31.59           N  
ATOM    165  CA  ARG L  24      33.605  30.648  38.202  1.00 32.34           C  
ATOM    166  CB  ARG L  24      34.964  31.260  37.822  1.00 33.22           C  
ATOM    167  CG  ARG L  24      35.934  31.410  38.993  1.00 41.72           C  
ATOM    168  CD  ARG L  24      37.279  32.017  38.588  1.00 72.44           C  
ATOM    169  NE  ARG L  24      38.091  32.151  39.828  1.00 70.30           N  
ATOM    170  CZ  ARG L  24      39.435  31.916  39.808  1.00 92.51           C  
ATOM    171  NH1 ARG L  24      40.050  31.517  38.658  1.00 59.36           N1+
ATOM    172  NH2 ARG L  24      40.162  32.084  40.949  1.00 62.42           N  
ATOM    173  C   ARG L  24      32.719  30.838  37.013  1.00 31.46           C  
ATOM    174  O   ARG L  24      32.748  30.048  36.073  1.00 31.69           O  
ATOM    175  N   ALA L  25      31.909  31.916  37.025  1.00 31.09           N  
ATOM    176  CA  ALA L  25      30.991  32.156  35.948  1.00 31.24           C  
ATOM    177  CB  ALA L  25      29.556  32.458  36.418  1.00 30.59           C  
ATOM    178  C   ALA L  25      31.455  33.348  35.171  1.00 32.43           C  
ATOM    179  O   ALA L  25      32.042  34.276  35.722  1.00 34.74           O  
ATOM    180  N   SER L  26      31.204  33.346  33.842  1.00 36.95           N  
ATOM    181  CA  SER L  26      31.626  34.393  32.946  1.00 37.78           C  
ATOM    182  CB  SER L  26      31.229  34.130  31.484  1.00 37.44           C  
ATOM    183  OG  SER L  26      31.856  32.945  31.021  1.00 39.93           O  
ATOM    184  C   SER L  26      30.962  35.670  33.340  1.00 39.62           C  
ATOM    185  O   SER L  26      31.562  36.741  33.237  1.00 40.13           O  
ATOM    186  N   GLN L  27      29.691  35.587  33.775  1.00 38.01           N  
ATOM    187  CA  GLN L  27      28.984  36.758  34.206  1.00 40.21           C  
ATOM    188  CB  GLN L  27      27.835  37.202  33.290  1.00 42.43           C  
ATOM    189  CG  GLN L  27      28.264  37.826  31.965  1.00 48.25           C  
ATOM    190  CD  GLN L  27      27.010  38.445  31.366  1.00 55.68           C  
ATOM    191  OE1 GLN L  27      26.012  37.759  31.143  1.00 58.65           O  
ATOM    192  NE2 GLN L  27      27.049  39.781  31.122  1.00 56.73           N  
ATOM    193  C   GLN L  27      28.348  36.443  35.516  1.00 42.00           C  
ATOM    194  O   GLN L  27      28.327  35.293  35.946  1.00 38.53           O  
ATOM    195  N   SER L  28      27.796  37.479  36.180  1.00 39.89           N  
ATOM    196  CA  SER L  28      27.191  37.295  37.464  1.00 41.80           C  
ATOM    197  CB  SER L  28      26.721  38.610  38.110  1.00 47.30           C  
ATOM    198  OG  SER L  28      26.139  38.351  39.379  1.00 54.13           O  
ATOM    199  C   SER L  28      26.005  36.393  37.311  1.00 41.02           C  
ATOM    200  O   SER L  28      25.263  36.469  36.333  1.00 40.67           O  
ATOM    201  N   VAL L  29      25.818  35.500  38.304  1.00 38.72           N  
ATOM    202  CA  VAL L  29      24.739  34.553  38.330  1.00 36.18           C  
ATOM    203  CB  VAL L  29      25.218  33.129  38.417  1.00 35.77           C  
ATOM    204  CG1 VAL L  29      24.003  32.196  38.545  1.00 36.01           C  
ATOM    205  CG2 VAL L  29      26.110  32.827  37.201  1.00 35.48           C  
ATOM    206  C   VAL L  29      23.978  34.820  39.592  1.00 38.88           C  
ATOM    207  O   VAL L  29      24.554  35.235  40.597  1.00 39.49           O  
ATOM    208  N   THR L  30      22.644  34.621  39.569  1.00 37.97           N  
ATOM    209  CA  THR L  30      21.903  34.781  40.784  1.00 40.60           C  
ATOM    210  CB  THR L  30      20.412  34.737  40.585  1.00 43.77           C  
ATOM    211  OG1 THR L  30      20.002  35.761  39.693  1.00  0.00           O  
ATOM    212  CG2 THR L  30      19.718  34.916  41.945  1.00  0.00           C  
ATOM    213  C   THR L  30      22.284  33.607  41.631  1.00 39.04           C  
ATOM    214  O   THR L  30      22.393  32.485  41.138  1.00 37.63           O  
ATOM    215  N   SER L  31      22.502  33.839  42.939  1.00 36.86           N  
ATOM    216  CA  SER L  31      22.947  32.783  43.805  1.00 37.21           C  
ATOM    217  CB  SER L  31      23.246  33.262  45.232  1.00 39.39           C  
ATOM    218  OG  SER L  31      24.371  34.128  45.229  1.00 46.20           O  
ATOM    219  C   SER L  31      21.881  31.747  43.905  1.00 36.64           C  
ATOM    220  O   SER L  31      22.167  30.561  44.064  1.00 36.55           O  
ATOM    221  N   SER L  32      20.610  32.164  43.784  1.00 36.28           N  
ATOM    222  CA  SER L  32      19.534  31.233  43.934  1.00 36.34           C  
ATOM    223  CB  SER L  32      18.148  31.891  43.797  1.00 43.97           C  
ATOM    224  OG  SER L  32      17.957  32.850  44.826  1.00 50.23           O  
ATOM    225  C   SER L  32      19.649  30.192  42.866  1.00 35.26           C  
ATOM    226  O   SER L  32      19.031  29.131  42.971  1.00 34.62           O  
ATOM    227  N   GLN L  33      20.445  30.456  41.808  1.00 33.27           N  
ATOM    228  CA  GLN L  33      20.483  29.514  40.729  1.00 31.62           C  
ATOM    229  CB  GLN L  33      20.168  30.195  39.391  1.00 32.93           C  
ATOM    230  CG  GLN L  33      18.855  30.978  39.387  1.00 40.34           C  
ATOM    231  CD  GLN L  33      18.895  31.895  38.171  1.00  0.00           C  
ATOM    232  OE1 GLN L  33      19.915  32.009  37.491  1.00  0.00           O  
ATOM    233  NE2 GLN L  33      17.762  32.597  37.899  1.00  0.00           N  
ATOM    234  C   GLN L  33      21.845  28.893  40.533  1.00 31.84           C  
ATOM    235  O   GLN L  33      22.278  28.738  39.393  1.00 30.06           O  
ATOM    236  N   LEU L  34      22.570  28.488  41.595  1.00 25.56           N  
ATOM    237  CA  LEU L  34      23.797  27.756  41.341  1.00 25.64           C  
ATOM    238  CB  LEU L  34      25.067  28.387  41.915  1.00 24.79           C  
ATOM    239  CG  LEU L  34      26.285  27.478  41.655  1.00 29.39           C  
ATOM    240  CD1 LEU L  34      26.696  27.473  40.176  1.00 22.02           C  
ATOM    241  CD2 LEU L  34      27.442  27.764  42.613  1.00 24.72           C  
ATOM    242  C   LEU L  34      23.672  26.427  42.038  1.00 25.30           C  
ATOM    243  O   LEU L  34      23.268  26.380  43.199  1.00 25.27           O  
ATOM    244  N   ALA L  35      24.034  25.310  41.361  1.00 24.86           N  
ATOM    245  CA  ALA L  35      23.894  24.018  41.987  1.00 23.35           C  
ATOM    246  CB  ALA L  35      22.689  23.217  41.467  1.00 22.88           C  
ATOM    247  C   ALA L  35      25.114  23.183  41.750  1.00 22.98           C  
ATOM    248  O   ALA L  35      25.887  23.418  40.822  1.00 22.29           O  
ATOM    249  N   TRP L  36      25.320  22.179  42.629  1.00 23.05           N  
ATOM    250  CA  TRP L  36      26.446  21.289  42.506  1.00 21.91           C  
ATOM    251  CB  TRP L  36      27.413  21.360  43.699  1.00 21.48           C  
ATOM    252  CG  TRP L  36      28.145  22.674  43.815  1.00 21.16           C  
ATOM    253  CD2 TRP L  36      29.440  22.926  43.248  1.00 18.90           C  
ATOM    254  CD1 TRP L  36      27.763  23.828  44.436  1.00 18.03           C  
ATOM    255  NE1 TRP L  36      28.737  24.786  44.287  1.00 22.58           N  
ATOM    256  CE2 TRP L  36      29.776  24.243  43.559  1.00 23.70           C  
ATOM    257  CE3 TRP L  36      30.279  22.125  42.526  1.00 20.54           C  
ATOM    258  CZ2 TRP L  36      30.962  24.782  43.150  1.00 26.82           C  
ATOM    259  CZ3 TRP L  36      31.476  22.671  42.119  1.00 23.32           C  
ATOM    260  CH2 TRP L  36      31.810  23.973  42.426  1.00 21.90           C  
ATOM    261  C   TRP L  36      25.932  19.880  42.452  1.00 22.60           C  
ATOM    262  O   TRP L  36      24.976  19.525  43.142  1.00 23.13           O  
ATOM    263  N   TYR L  37      26.568  19.036  41.609  1.00 23.14           N  
ATOM    264  CA  TYR L  37      26.155  17.664  41.477  1.00 22.02           C  
ATOM    265  CB  TYR L  37      25.529  17.318  40.114  1.00 20.71           C  
ATOM    266  CG  TYR L  37      24.300  18.136  39.901  1.00 22.56           C  
ATOM    267  CD1 TYR L  37      23.073  17.721  40.362  1.00 21.97           C  
ATOM    268  CD2 TYR L  37      24.378  19.334  39.235  1.00 22.91           C  
ATOM    269  CE1 TYR L  37      21.945  18.482  40.157  1.00 22.28           C  
ATOM    270  CE2 TYR L  37      23.255  20.099  39.026  1.00 21.22           C  
ATOM    271  CZ  TYR L  37      22.033  19.673  39.481  1.00 21.85           C  
ATOM    272  OH  TYR L  37      20.879  20.457  39.265  1.00 27.32           O  
ATOM    273  C   TYR L  37      27.359  16.780  41.607  1.00 22.06           C  
ATOM    274  O   TYR L  37      28.476  17.180  41.281  1.00 22.78           O  
ATOM    275  N   GLN L  38      27.147  15.544  42.112  1.00 21.44           N  
ATOM    276  CA  GLN L  38      28.212  14.587  42.255  1.00 22.15           C  
ATOM    277  CB  GLN L  38      28.312  13.988  43.674  1.00 22.53           C  
ATOM    278  CG  GLN L  38      29.435  12.960  43.846  1.00 23.74           C  
ATOM    279  CD  GLN L  38      29.250  12.262  45.189  1.00 30.93           C  
ATOM    280  OE1 GLN L  38      28.284  11.530  45.392  1.00 26.59           O  
ATOM    281  NE2 GLN L  38      30.198  12.494  46.136  1.00 22.97           N  
ATOM    282  C   GLN L  38      27.891  13.445  41.339  1.00 22.66           C  
ATOM    283  O   GLN L  38      26.739  13.025  41.234  1.00 23.30           O  
ATOM    284  N   GLN L  39      28.907  12.919  40.623  1.00 22.36           N  
ATOM    285  CA  GLN L  39      28.633  11.811  39.754  1.00 23.33           C  
ATOM    286  CB  GLN L  39      28.621  12.200  38.265  1.00 21.32           C  
ATOM    287  CG  GLN L  39      28.285  11.038  37.328  1.00 25.31           C  
ATOM    288  CD  GLN L  39      28.272  11.574  35.905  1.00 21.78           C  
ATOM    289  OE1 GLN L  39      28.582  12.740  35.668  1.00 28.08           O  
ATOM    290  NE2 GLN L  39      27.883  10.705  34.932  1.00 30.92           N  
ATOM    291  C   GLN L  39      29.692  10.770  39.943  1.00 24.67           C  
ATOM    292  O   GLN L  39      30.868  11.009  39.670  1.00 24.05           O  
ATOM    293  N   LYS L  40      29.282   9.574  40.418  1.00 26.18           N  
ATOM    294  CA  LYS L  40      30.184   8.471  40.592  1.00 28.54           C  
ATOM    295  CB  LYS L  40      29.809   7.520  41.741  1.00 28.71           C  
ATOM    296  CG  LYS L  40      29.914   8.192  43.111  1.00 31.08           C  
ATOM    297  CD  LYS L  40      29.336   7.366  44.258  1.00 30.91           C  
ATOM    298  CE  LYS L  40      29.467   8.056  45.615  1.00 37.31           C  
ATOM    299  NZ  LYS L  40      28.875   7.209  46.673  1.00 44.01           N1+
ATOM    300  C   LYS L  40      30.170   7.700  39.310  1.00 31.31           C  
ATOM    301  O   LYS L  40      29.276   7.875  38.483  1.00 31.66           O  
ATOM    302  N   PRO L  41      31.136   6.850  39.109  1.00 34.03           N  
ATOM    303  CA  PRO L  41      31.207   6.162  37.852  1.00 34.85           C  
ATOM    304  CD  PRO L  41      32.446   7.014  39.720  1.00 34.28           C  
ATOM    305  CB  PRO L  41      32.563   5.457  37.849  1.00 35.63           C  
ATOM    306  CG  PRO L  41      33.438   6.362  38.740  1.00 34.28           C  
ATOM    307  C   PRO L  41      30.035   5.270  37.589  1.00 35.67           C  
ATOM    308  O   PRO L  41      29.638   4.523  38.481  1.00 35.53           O  
ATOM    309  N   GLY L  42      29.471   5.349  36.363  1.00 36.73           N  
ATOM    310  CA  GLY L  42      28.393   4.502  35.935  1.00 36.63           C  
ATOM    311  C   GLY L  42      27.115   4.885  36.610  1.00 37.12           C  
ATOM    312  O   GLY L  42      26.169   4.097  36.626  1.00 37.75           O  
ATOM    313  N   GLN L  43      27.026   6.102  37.181  1.00 34.50           N  
ATOM    314  CA  GLN L  43      25.808   6.424  37.866  1.00 32.25           C  
ATOM    315  CB  GLN L  43      25.976   6.446  39.396  1.00 32.02           C  
ATOM    316  CG  GLN L  43      26.398   5.086  39.966  1.00 38.58           C  
ATOM    317  CD  GLN L  43      26.570   5.212  41.475  1.00 57.42           C  
ATOM    318  OE1 GLN L  43      25.843   5.947  42.140  1.00 37.96           O  
ATOM    319  NE2 GLN L  43      27.568   4.475  42.033  1.00 67.05           N  
ATOM    320  C   GLN L  43      25.350   7.776  37.425  1.00 30.20           C  
ATOM    321  O   GLN L  43      26.110   8.553  36.849  1.00 28.24           O  
ATOM    322  N   ALA L  44      24.057   8.071  37.666  1.00 28.34           N  
ATOM    323  CA  ALA L  44      23.496   9.341  37.305  1.00 27.51           C  
ATOM    324  CB  ALA L  44      21.958   9.365  37.319  1.00 28.15           C  
ATOM    325  C   ALA L  44      23.987  10.359  38.289  1.00 26.54           C  
ATOM    326  O   ALA L  44      24.416  10.024  39.393  1.00 25.39           O  
ATOM    327  N   PRO L  45      23.947  11.603  37.900  1.00 26.21           N  
ATOM    328  CA  PRO L  45      24.395  12.662  38.764  1.00 24.80           C  
ATOM    329  CD  PRO L  45      24.054  11.954  36.492  1.00 26.14           C  
ATOM    330  CB  PRO L  45      24.449  13.909  37.884  1.00 24.46           C  
ATOM    331  CG  PRO L  45      24.690  13.355  36.467  1.00 23.72           C  
ATOM    332  C   PRO L  45      23.462  12.798  39.928  1.00 25.17           C  
ATOM    333  O   PRO L  45      22.296  12.423  39.805  1.00 25.97           O  
ATOM    334  N   ARG L  46      23.968  13.310  41.071  1.00 24.45           N  
ATOM    335  CA  ARG L  46      23.161  13.493  42.246  1.00 24.34           C  
ATOM    336  CB  ARG L  46      23.630  12.626  43.429  1.00 25.09           C  
ATOM    337  CG  ARG L  46      22.795  12.799  44.699  1.00 27.64           C  
ATOM    338  CD  ARG L  46      23.308  11.993  45.897  1.00 36.53           C  
ATOM    339  NE  ARG L  46      24.542  12.661  46.394  1.00 41.11           N  
ATOM    340  CZ  ARG L  46      25.033  12.358  47.631  1.00 48.15           C  
ATOM    341  NH1 ARG L  46      24.397  11.441  48.415  1.00 43.16           N1+
ATOM    342  NH2 ARG L  46      26.160  12.984  48.081  1.00 34.07           N  
ATOM    343  C   ARG L  46      23.294  14.930  42.667  1.00 23.60           C  
ATOM    344  O   ARG L  46      24.384  15.496  42.628  1.00 23.20           O  
ATOM    345  N   LEU L  47      22.172  15.552  43.090  1.00 23.39           N  
ATOM    346  CA  LEU L  47      22.130  16.939  43.490  1.00 22.56           C  
ATOM    347  CB  LEU L  47      20.686  17.483  43.502  1.00 23.02           C  
ATOM    348  CG  LEU L  47      20.521  18.934  44.000  1.00 26.91           C  
ATOM    349  CD1 LEU L  47      21.250  19.926  43.082  1.00 16.27           C  
ATOM    350  CD2 LEU L  47      19.032  19.284  44.202  1.00 18.77           C  
ATOM    351  C   LEU L  47      22.659  17.068  44.886  1.00 23.52           C  
ATOM    352  O   LEU L  47      22.100  16.475  45.804  1.00 24.75           O  
ATOM    353  N   LEU L  48      23.838  17.722  45.044  1.00 23.29           N  
ATOM    354  CA  LEU L  48      24.449  18.032  46.314  1.00 23.80           C  
ATOM    355  CB  LEU L  48      25.967  18.232  46.169  1.00 24.39           C  
ATOM    356  CG  LEU L  48      26.715  16.997  45.636  1.00 24.50           C  
ATOM    357  CD1 LEU L  48      28.219  17.270  45.519  1.00 33.69           C  
ATOM    358  CD2 LEU L  48      26.418  15.755  46.483  1.00 26.05           C  
ATOM    359  C   LEU L  48      23.934  19.298  46.951  1.00 24.56           C  
ATOM    360  O   LEU L  48      23.504  19.317  48.105  1.00 24.99           O  
ATOM    361  N   ILE L  49      23.985  20.410  46.183  1.00 22.53           N  
ATOM    362  CA  ILE L  49      23.678  21.709  46.714  1.00 22.66           C  
ATOM    363  CB  ILE L  49      24.911  22.510  47.034  1.00 24.83           C  
ATOM    364  CG1 ILE L  49      25.768  21.785  48.084  1.00 24.65           C  
ATOM    365  CG2 ILE L  49      24.477  23.924  47.457  1.00 24.76           C  
ATOM    366  CD1 ILE L  49      25.055  21.569  49.418  1.00 23.11           C  
ATOM    367  C   ILE L  49      22.920  22.477  45.682  1.00 24.44           C  
ATOM    368  O   ILE L  49      23.155  22.316  44.486  1.00 25.34           O  
ATOM    369  N   SER L  50      21.975  23.333  46.139  1.00 24.83           N  
ATOM    370  CA  SER L  50      21.219  24.177  45.261  1.00 25.85           C  
ATOM    371  CB  SER L  50      19.781  23.681  45.004  1.00 25.52           C  
ATOM    372  OG  SER L  50      19.112  24.576  44.128  1.00  0.00           O  
ATOM    373  C   SER L  50      21.117  25.523  45.915  1.00 26.53           C  
ATOM    374  O   SER L  50      21.260  25.645  47.131  1.00 26.75           O  
ATOM    375  N   GLY L  51      20.871  26.591  45.140  1.00 31.33           N  
ATOM    376  CA  GLY L  51      20.725  27.870  45.775  1.00 31.97           C  
ATOM    377  C   GLY L  51      22.060  28.279  46.312  1.00 34.51           C  
ATOM    378  O   GLY L  51      22.150  29.090  47.233  1.00 34.11           O  
ATOM    379  N   ALA L  52      23.123  27.668  45.764  1.00 34.41           N  
ATOM    380  CA  ALA L  52      24.494  27.972  46.056  1.00 32.98           C  
ATOM    381  CB  ALA L  52      24.790  29.477  45.949  1.00 29.74           C  
ATOM    382  C   ALA L  52      24.900  27.509  47.425  1.00 35.67           C  
ATOM    383  O   ALA L  52      26.080  27.230  47.639  1.00 36.36           O  
ATOM    384  N   SER L  53      23.959  27.329  48.375  1.00 34.38           N  
ATOM    385  CA  SER L  53      24.450  26.942  49.669  1.00 36.88           C  
ATOM    386  CB  SER L  53      24.711  28.149  50.590  1.00 40.31           C  
ATOM    387  OG  SER L  53      23.504  28.850  50.849  1.00 43.65           O  
ATOM    388  C   SER L  53      23.465  26.055  50.359  1.00 36.99           C  
ATOM    389  O   SER L  53      23.684  25.673  51.509  1.00 40.20           O  
ATOM    390  N   ASN L  54      22.381  25.646  49.671  1.00 27.59           N  
ATOM    391  CA  ASN L  54      21.437  24.844  50.406  1.00 28.58           C  
ATOM    392  CB  ASN L  54      19.972  25.122  50.014  1.00 28.48           C  
ATOM    393  CG  ASN L  54      19.041  24.521  51.061  1.00  0.00           C  
ATOM    394  OD1 ASN L  54      17.822  24.656  50.968  1.00  0.00           O  
ATOM    395  ND2 ASN L  54      19.622  23.845  52.089  1.00  0.00           N  
ATOM    396  C   ASN L  54      21.724  23.395  50.130  1.00 29.57           C  
ATOM    397  O   ASN L  54      21.811  22.977  48.977  1.00 29.80           O  
ATOM    398  N   ARG L  55      21.892  22.586  51.199  1.00 30.56           N  
ATOM    399  CA  ARG L  55      22.194  21.189  51.026  1.00 31.55           C  
ATOM    400  CB  ARG L  55      22.834  20.540  52.270  1.00 32.24           C  
ATOM    401  CG  ARG L  55      23.343  19.118  52.031  1.00 33.98           C  
ATOM    402  CD  ARG L  55      23.820  18.391  53.293  1.00 30.92           C  
ATOM    403  NE  ARG L  55      24.942  19.168  53.886  1.00 42.20           N  
ATOM    404  CZ  ARG L  55      24.682  20.103  54.844  1.00 57.18           C  
ATOM    405  NH1 ARG L  55      23.401  20.319  55.264  1.00 46.33           N1+
ATOM    406  NH2 ARG L  55      25.707  20.808  55.403  1.00 42.36           N  
ATOM    407  C   ARG L  55      20.925  20.449  50.730  1.00 31.96           C  
ATOM    408  O   ARG L  55      19.892  20.688  51.352  1.00 31.80           O  
ATOM    409  N   ALA L  56      20.989  19.510  49.762  1.00 31.39           N  
ATOM    410  CA  ALA L  56      19.854  18.715  49.376  1.00 31.20           C  
ATOM    411  CB  ALA L  56      20.031  17.983  48.033  1.00 29.96           C  
ATOM    412  C   ALA L  56      19.617  17.681  50.436  1.00 33.45           C  
ATOM    413  O   ALA L  56      20.485  17.412  51.263  1.00 32.60           O  
ATOM    414  N   THR L  57      18.415  17.073  50.452  1.00 36.00           N  
ATOM    415  CA  THR L  57      18.112  16.117  51.479  1.00 37.84           C  
ATOM    416  CB  THR L  57      16.669  15.694  51.511  1.00 38.93           C  
ATOM    417  OG1 THR L  57      16.318  15.032  50.304  1.00 43.89           O  
ATOM    418  CG2 THR L  57      15.795  16.946  51.701  1.00 43.21           C  
ATOM    419  C   THR L  57      18.927  14.878  51.278  1.00 37.50           C  
ATOM    420  O   THR L  57      19.153  14.432  50.156  1.00 36.80           O  
ATOM    421  N   GLY L  58      19.413  14.303  52.397  1.00 38.21           N  
ATOM    422  CA  GLY L  58      20.122  13.056  52.368  1.00 37.48           C  
ATOM    423  C   GLY L  58      21.576  13.274  52.102  1.00 37.41           C  
ATOM    424  O   GLY L  58      22.344  12.315  52.054  1.00 38.65           O  
ATOM    425  N   ILE L  59      22.010  14.535  51.936  1.00 34.91           N  
ATOM    426  CA  ILE L  59      23.402  14.745  51.667  1.00 32.56           C  
ATOM    427  CB  ILE L  59      23.654  15.866  50.711  1.00 31.67           C  
ATOM    428  CG1 ILE L  59      22.974  15.510  49.382  1.00 28.94           C  
ATOM    429  CG2 ILE L  59      25.172  16.089  50.583  1.00 29.28           C  
ATOM    430  CD1 ILE L  59      22.890  16.673  48.416  1.00 25.76           C  
ATOM    431  C   ILE L  59      24.088  15.014  52.963  1.00 33.30           C  
ATOM    432  O   ILE L  59      23.565  15.713  53.831  1.00 32.98           O  
ATOM    433  N   PRO L  60      25.257  14.449  53.109  1.00 33.95           N  
ATOM    434  CA  PRO L  60      26.010  14.553  54.329  1.00 34.18           C  
ATOM    435  CD  PRO L  60      25.653  13.297  52.314  1.00 35.22           C  
ATOM    436  CB  PRO L  60      27.209  13.623  54.153  1.00 34.82           C  
ATOM    437  CG  PRO L  60      26.712  12.563  53.154  1.00 32.48           C  
ATOM    438  C   PRO L  60      26.404  15.968  54.614  1.00 34.15           C  
ATOM    439  O   PRO L  60      26.616  16.743  53.684  1.00 33.87           O  
ATOM    440  N   ASP L  61      26.544  16.296  55.910  1.00 34.43           N  
ATOM    441  CA  ASP L  61      26.840  17.608  56.411  0.90 34.19           C  
ATOM    442  CB  ASP L  61      26.848  17.654  57.948  0.90 35.49           C  
ATOM    443  CG  ASP L  61      25.413  17.458  58.412  0.83 37.68           C  
ATOM    444  OD1 ASP L  61      24.495  17.915  57.679  0.83 41.81           O  
ATOM    445  OD2 ASP L  61      25.211  16.841  59.492  0.83 39.83           O1-
ATOM    446  C   ASP L  61      28.187  18.059  55.940  1.00 33.83           C  
ATOM    447  O   ASP L  61      28.456  19.258  55.882  1.00 33.57           O  
ATOM    448  N   ARG L  62      29.084  17.119  55.607  1.00 32.59           N  
ATOM    449  CA  ARG L  62      30.417  17.494  55.224  1.00 31.83           C  
ATOM    450  CB  ARG L  62      31.392  16.314  55.029  1.00 32.15           C  
ATOM    451  CG  ARG L  62      31.021  15.281  53.963  1.00 29.36           C  
ATOM    452  CD  ARG L  62      32.080  14.177  53.865  1.00 32.80           C  
ATOM    453  NE  ARG L  62      31.615  13.148  52.893  1.00 25.49           N  
ATOM    454  CZ  ARG L  62      30.864  12.096  53.329  1.00 43.68           C  
ATOM    455  NH1 ARG L  62      30.479  12.031  54.637  1.00 29.16           N1+
ATOM    456  NH2 ARG L  62      30.502  11.106  52.462  1.00 31.01           N  
ATOM    457  C   ARG L  62      30.394  18.335  53.981  1.00 31.52           C  
ATOM    458  O   ARG L  62      31.336  19.094  53.747  1.00 32.43           O  
ATOM    459  N   PHE L  63      29.361  18.188  53.121  1.00 29.35           N  
ATOM    460  CA  PHE L  63      29.282  18.981  51.919  1.00 28.58           C  
ATOM    461  CB  PHE L  63      28.406  18.354  50.815  1.00 28.62           C  
ATOM    462  CG  PHE L  63      29.078  17.149  50.256  1.00 29.49           C  
ATOM    463  CD1 PHE L  63      30.026  17.281  49.268  1.00 28.11           C  
ATOM    464  CD2 PHE L  63      28.756  15.888  50.700  1.00 31.39           C  
ATOM    465  CE1 PHE L  63      30.647  16.176  48.738  1.00 30.59           C  
ATOM    466  CE2 PHE L  63      29.376  14.779  50.174  1.00 35.72           C  
ATOM    467  CZ  PHE L  63      30.326  14.920  49.192  1.00 30.88           C  
ATOM    468  C   PHE L  63      28.658  20.319  52.223  1.00 28.25           C  
ATOM    469  O   PHE L  63      27.657  20.407  52.932  1.00 27.91           O  
ATOM    470  N   SER L  64      29.252  21.411  51.685  1.00 27.06           N  
ATOM    471  CA  SER L  64      28.703  22.728  51.873  1.00 28.53           C  
ATOM    472  CB  SER L  64      29.262  23.468  53.099  1.00 29.84           C  
ATOM    473  OG  SER L  64      30.655  23.693  52.939  1.00 31.59           O  
ATOM    474  C   SER L  64      29.045  23.556  50.668  1.00 28.60           C  
ATOM    475  O   SER L  64      30.061  23.328  50.010  1.00 28.41           O  
ATOM    476  N   GLY L  65      28.198  24.562  50.353  1.00 28.05           N  
ATOM    477  CA  GLY L  65      28.451  25.400  49.213  1.00 29.02           C  
ATOM    478  C   GLY L  65      28.374  26.829  49.656  1.00 29.76           C  
ATOM    479  O   GLY L  65      27.693  27.154  50.628  1.00 30.02           O  
ATOM    480  N   SER L  66      29.085  27.725  48.935  1.00 29.61           N  
ATOM    481  CA  SER L  66      29.080  29.121  49.277  1.00 30.93           C  
ATOM    482  CB  SER L  66      30.116  29.487  50.352  1.00 31.18           C  
ATOM    483  OG  SER L  66      31.427  29.280  49.847  1.00 34.11           O  
ATOM    484  C   SER L  66      29.430  29.915  48.053  1.00 30.37           C  
ATOM    485  O   SER L  66      29.714  29.366  46.989  1.00 29.20           O  
ATOM    486  N   GLY L  67      29.417  31.259  48.183  1.00 29.44           N  
ATOM    487  CA  GLY L  67      29.778  32.097  47.071  1.00 29.89           C  
ATOM    488  C   GLY L  67      28.582  32.818  46.530  1.00 31.11           C  
ATOM    489  O   GLY L  67      27.434  32.493  46.833  1.00 30.71           O  
ATOM    490  N   SER L  68      28.859  33.868  45.725  1.00 31.94           N  
ATOM    491  CA  SER L  68      27.843  34.659  45.091  1.00 32.90           C  
ATOM    492  CB  SER L  68      27.279  35.767  45.998  1.00 31.96           C  
ATOM    493  OG  SER L  68      28.298  36.704  46.319  1.00 38.44           O  
ATOM    494  C   SER L  68      28.478  35.331  43.912  1.00 32.92           C  
ATOM    495  O   SER L  68      29.700  35.345  43.772  1.00 33.74           O  
ATOM    496  N   GLY L  69      27.652  35.911  43.019  1.00 33.29           N  
ATOM    497  CA  GLY L  69      28.178  36.592  41.873  1.00 33.05           C  
ATOM    498  C   GLY L  69      28.794  35.591  40.944  1.00 33.54           C  
ATOM    499  O   GLY L  69      28.119  34.702  40.428  1.00 33.88           O  
ATOM    500  N   THR L  70      30.074  35.832  40.598  1.00 32.57           N  
ATOM    501  CA  THR L  70      30.867  35.010  39.727  1.00 32.10           C  
ATOM    502  CB  THR L  70      31.950  35.802  39.063  1.00 33.19           C  
ATOM    503  OG1 THR L  70      32.842  36.319  40.040  1.00 32.44           O  
ATOM    504  CG2 THR L  70      31.290  36.955  38.287  1.00 30.98           C  
ATOM    505  C   THR L  70      31.515  33.834  40.408  1.00 32.11           C  
ATOM    506  O   THR L  70      31.782  32.825  39.755  1.00 32.39           O  
ATOM    507  N   ASP L  71      31.843  33.944  41.715  1.00 32.13           N  
ATOM    508  CA  ASP L  71      32.643  32.920  42.341  1.00 33.36           C  
ATOM    509  CB  ASP L  71      33.800  33.484  43.188  1.00 35.43           C  
ATOM    510  CG  ASP L  71      34.852  34.083  42.263  1.00 40.86           C  
ATOM    511  OD1 ASP L  71      34.741  33.893  41.021  1.00 46.58           O  
ATOM    512  OD2 ASP L  71      35.787  34.738  42.792  1.00 57.72           O1-
ATOM    513  C   ASP L  71      31.837  32.041  43.248  1.00 32.24           C  
ATOM    514  O   ASP L  71      31.111  32.515  44.122  1.00 32.05           O  
ATOM    515  N   PHE L  72      31.978  30.707  43.073  1.00 29.98           N  
ATOM    516  CA  PHE L  72      31.242  29.787  43.893  1.00 28.81           C  
ATOM    517  CB  PHE L  72      30.074  29.122  43.142  1.00 27.94           C  
ATOM    518  CG  PHE L  72      29.130  30.178  42.671  1.00 27.34           C  
ATOM    519  CD1 PHE L  72      28.094  30.596  43.474  1.00 20.91           C  
ATOM    520  CD2 PHE L  72      29.278  30.754  41.429  1.00 24.17           C  
ATOM    521  CE1 PHE L  72      27.215  31.563  43.046  1.00 27.15           C  
ATOM    522  CE2 PHE L  72      28.402  31.721  40.994  1.00 23.27           C  
ATOM    523  CZ  PHE L  72      27.370  32.130  41.804  1.00 23.81           C  
ATOM    524  C   PHE L  72      32.177  28.684  44.292  1.00 28.37           C  
ATOM    525  O   PHE L  72      33.095  28.348  43.545  1.00 26.89           O  
ATOM    526  N   THR L  73      31.973  28.092  45.493  1.00 27.74           N  
ATOM    527  CA  THR L  73      32.846  27.035  45.920  1.00 28.36           C  
ATOM    528  CB  THR L  73      33.861  27.477  46.938  1.00 29.11           C  
ATOM    529  OG1 THR L  73      34.645  28.549  46.436  1.00 31.32           O  
ATOM    530  CG2 THR L  73      34.768  26.281  47.263  1.00 27.68           C  
ATOM    531  C   THR L  73      32.048  25.942  46.565  1.00 28.25           C  
ATOM    532  O   THR L  73      31.049  26.193  47.239  1.00 28.80           O  
ATOM    533  N   LEU L  74      32.485  24.681  46.353  1.00 26.75           N  
ATOM    534  CA  LEU L  74      31.912  23.530  46.990  1.00 26.57           C  
ATOM    535  CB  LEU L  74      31.542  22.397  46.015  1.00 25.99           C  
ATOM    536  CG  LEU L  74      30.952  21.150  46.708  1.00 25.63           C  
ATOM    537  CD1 LEU L  74      29.629  21.468  47.424  1.00 19.89           C  
ATOM    538  CD2 LEU L  74      30.832  19.971  45.726  1.00 24.04           C  
ATOM    539  C   LEU L  74      32.975  23.011  47.903  1.00 27.38           C  
ATOM    540  O   LEU L  74      34.122  22.839  47.492  1.00 26.64           O  
ATOM    541  N   THR L  75      32.625  22.764  49.180  1.00 27.22           N  
ATOM    542  CA  THR L  75      33.621  22.320  50.113  1.00 27.77           C  
ATOM    543  CB  THR L  75      33.810  23.268  51.262  1.00 28.33           C  
ATOM    544  OG1 THR L  75      34.180  24.552  50.783  1.00 28.36           O  
ATOM    545  CG2 THR L  75      34.900  22.711  52.196  1.00 28.33           C  
ATOM    546  C   THR L  75      33.207  21.012  50.704  1.00 28.19           C  
ATOM    547  O   THR L  75      32.055  20.816  51.089  1.00 27.39           O  
ATOM    548  N   ILE L  76      34.168  20.071  50.769  1.00 28.17           N  
ATOM    549  CA  ILE L  76      33.951  18.809  51.407  1.00 28.61           C  
ATOM    550  CB  ILE L  76      34.373  17.652  50.548  1.00 27.75           C  
ATOM    551  CG1 ILE L  76      33.629  17.707  49.200  1.00 26.96           C  
ATOM    552  CG2 ILE L  76      34.101  16.358  51.332  1.00 27.77           C  
ATOM    553  CD1 ILE L  76      34.202  16.776  48.132  1.00 20.75           C  
ATOM    554  C   ILE L  76      34.844  18.870  52.610  1.00 29.78           C  
ATOM    555  O   ILE L  76      36.069  18.836  52.491  1.00 30.43           O  
ATOM    556  N   SER L  77      34.236  18.949  53.808  1.00 31.63           N  
ATOM    557  CA  SER L  77      34.961  19.181  55.026  1.00 33.89           C  
ATOM    558  CB  SER L  77      34.038  19.135  56.253  1.00 33.30           C  
ATOM    559  OG  SER L  77      34.790  19.328  57.439  1.00 33.72           O  
ATOM    560  C   SER L  77      36.020  18.147  55.216  1.00 36.15           C  
ATOM    561  O   SER L  77      37.203  18.476  55.296  1.00 38.84           O  
ATOM    562  N   ARG L  78      35.626  16.864  55.320  1.00 35.13           N  
ATOM    563  CA  ARG L  78      36.613  15.834  55.452  1.00 36.02           C  
ATOM    564  CB  ARG L  78      36.584  15.071  56.784  1.00 37.52           C  
ATOM    565  CG  ARG L  78      37.041  15.893  57.983  1.00 37.84           C  
ATOM    566  CD  ARG L  78      37.381  15.024  59.191  1.00 41.64           C  
ATOM    567  NE  ARG L  78      36.196  14.163  59.468  1.00 46.66           N  
ATOM    568  CZ  ARG L  78      35.196  14.608  60.286  1.00 51.07           C  
ATOM    569  NH1 ARG L  78      35.272  15.857  60.832  1.00 52.09           N1+
ATOM    570  NH2 ARG L  78      34.126  13.810  60.561  1.00 53.01           N  
ATOM    571  C   ARG L  78      36.303  14.830  54.399  1.00 34.28           C  
ATOM    572  O   ARG L  78      35.207  14.274  54.361  1.00 34.53           O  
ATOM    573  N   LEU L  79      37.278  14.559  53.518  1.00 32.24           N  
ATOM    574  CA  LEU L  79      37.038  13.659  52.430  1.00 32.63           C  
ATOM    575  CB  LEU L  79      38.141  13.681  51.349  1.00 32.20           C  
ATOM    576  CG  LEU L  79      38.132  14.928  50.440  1.00 34.14           C  
ATOM    577  CD1 LEU L  79      39.257  14.871  49.394  1.00 30.55           C  
ATOM    578  CD2 LEU L  79      36.759  15.124  49.774  1.00 29.77           C  
ATOM    579  C   LEU L  79      36.926  12.253  52.925  1.00 34.08           C  
ATOM    580  O   LEU L  79      37.653  11.823  53.820  1.00 34.27           O  
ATOM    581  N   GLU L  80      35.976  11.508  52.325  1.00 33.96           N  
ATOM    582  CA  GLU L  80      35.778  10.116  52.596  1.00 33.67           C  
ATOM    583  CB  GLU L  80      34.324   9.741  52.933  1.00 33.83           C  
ATOM    584  CG  GLU L  80      33.830  10.316  54.261  1.00 41.56           C  
ATOM    585  CD  GLU L  80      34.571   9.613  55.390  1.00 43.40           C  
ATOM    586  OE1 GLU L  80      34.790   8.380  55.269  1.00 47.71           O  
ATOM    587  OE2 GLU L  80      34.928  10.297  56.386  1.00 63.22           O1-
ATOM    588  C   GLU L  80      36.122   9.422  51.314  1.00 33.56           C  
ATOM    589  O   GLU L  80      36.104  10.037  50.251  1.00 32.31           O  
ATOM    590  N   PRO L  81      36.453   8.165  51.372  1.00 34.89           N  
ATOM    591  CA  PRO L  81      36.821   7.461  50.172  1.00 33.35           C  
ATOM    592  CD  PRO L  81      37.087   7.604  52.553  1.00 35.79           C  
ATOM    593  CB  PRO L  81      37.368   6.114  50.645  1.00 33.48           C  
ATOM    594  CG  PRO L  81      37.943   6.431  52.040  1.00 35.29           C  
ATOM    595  C   PRO L  81      35.687   7.378  49.195  1.00 31.97           C  
ATOM    596  O   PRO L  81      35.944   7.278  47.997  1.00 32.54           O  
ATOM    597  N   GLU L  82      34.435   7.424  49.682  1.00 31.62           N  
ATOM    598  CA  GLU L  82      33.255   7.324  48.868  1.00 32.16           C  
ATOM    599  CB  GLU L  82      31.958   7.178  49.683  1.00 33.20           C  
ATOM    600  CG  GLU L  82      31.701   8.318  50.669  1.00 40.10           C  
ATOM    601  CD  GLU L  82      30.353   8.057  51.327  1.00 65.15           C  
ATOM    602  OE1 GLU L  82      29.320   8.257  50.635  1.00 48.46           O  
ATOM    603  OE2 GLU L  82      30.330   7.653  52.519  1.00 53.81           O1-
ATOM    604  C   GLU L  82      33.127   8.536  47.999  1.00 31.90           C  
ATOM    605  O   GLU L  82      32.442   8.501  46.979  1.00 32.92           O  
ATOM    606  N   ASP L  83      33.756   9.650  48.417  1.00 30.88           N  
ATOM    607  CA  ASP L  83      33.680  10.939  47.779  1.00 29.70           C  
ATOM    608  CB  ASP L  83      34.290  12.059  48.636  1.00 29.68           C  
ATOM    609  CG  ASP L  83      33.348  12.249  49.819  1.00 32.95           C  
ATOM    610  OD1 ASP L  83      32.148  11.883  49.690  1.00 30.03           O  
ATOM    611  OD2 ASP L  83      33.817  12.760  50.869  1.00 28.43           O1-
ATOM    612  C   ASP L  83      34.315  10.950  46.418  1.00 29.42           C  
ATOM    613  O   ASP L  83      34.095  11.892  45.657  1.00 29.86           O  
ATOM    614  N   PHE L  84      35.174   9.967  46.091  1.00 27.34           N  
ATOM    615  CA  PHE L  84      35.779   9.913  44.784  1.00 26.91           C  
ATOM    616  CB  PHE L  84      36.539   8.585  44.577  1.00 28.37           C  
ATOM    617  CG  PHE L  84      37.087   8.454  43.195  1.00 29.25           C  
ATOM    618  CD1 PHE L  84      38.286   9.031  42.846  1.00 33.92           C  
ATOM    619  CD2 PHE L  84      36.410   7.722  42.245  1.00 39.48           C  
ATOM    620  CE1 PHE L  84      38.785   8.894  41.570  1.00 35.56           C  
ATOM    621  CE2 PHE L  84      36.904   7.580  40.968  1.00 52.95           C  
ATOM    622  CZ  PHE L  84      38.097   8.169  40.626  1.00 32.82           C  
ATOM    623  C   PHE L  84      34.694  10.011  43.756  1.00 26.98           C  
ATOM    624  O   PHE L  84      33.797   9.171  43.694  1.00 26.43           O  
ATOM    625  N   ALA L  85      34.763  11.062  42.912  1.00 25.94           N  
ATOM    626  CA  ALA L  85      33.755  11.250  41.914  1.00 25.27           C  
ATOM    627  CB  ALA L  85      32.346  11.442  42.499  1.00 25.37           C  
ATOM    628  C   ALA L  85      34.086  12.494  41.158  1.00 24.99           C  
ATOM    629  O   ALA L  85      35.083  13.163  41.428  1.00 25.83           O  
ATOM    630  N   VAL L  86      33.253  12.809  40.148  1.00 23.69           N  
ATOM    631  CA  VAL L  86      33.418  14.018  39.399  1.00 23.52           C  
ATOM    632  CB  VAL L  86      33.242  13.837  37.921  1.00 23.97           C  
ATOM    633  CG1 VAL L  86      33.348  15.215  37.248  1.00 20.74           C  
ATOM    634  CG2 VAL L  86      34.287  12.825  37.420  1.00 23.31           C  
ATOM    635  C   VAL L  86      32.332  14.932  39.878  1.00 23.83           C  
ATOM    636  O   VAL L  86      31.211  14.488  40.118  1.00 23.73           O  
ATOM    637  N   TYR L  87      32.643  16.235  40.048  1.00 23.34           N  
ATOM    638  CA  TYR L  87      31.669  17.162  40.559  1.00 22.45           C  
ATOM    639  CB  TYR L  87      32.134  17.887  41.836  1.00 21.49           C  
ATOM    640  CG  TYR L  87      32.288  16.877  42.922  1.00 22.28           C  
ATOM    641  CD1 TYR L  87      33.420  16.100  43.017  1.00 20.75           C  
ATOM    642  CD2 TYR L  87      31.295  16.710  43.857  1.00 22.19           C  
ATOM    643  CE1 TYR L  87      33.556  15.173  44.025  1.00 22.77           C  
ATOM    644  CE2 TYR L  87      31.426  15.786  44.866  1.00 17.89           C  
ATOM    645  CZ  TYR L  87      32.555  15.012  44.953  1.00 22.05           C  
ATOM    646  OH  TYR L  87      32.691  14.063  45.988  1.00 25.51           O  
ATOM    647  C   TYR L  87      31.437  18.222  39.522  1.00 22.38           C  
ATOM    648  O   TYR L  87      32.382  18.709  38.903  1.00 22.96           O  
ATOM    649  N   TYR L  88      30.155  18.605  39.312  1.00 21.93           N  
ATOM    650  CA  TYR L  88      29.813  19.579  38.309  1.00 21.26           C  
ATOM    651  CB  TYR L  88      28.890  19.036  37.201  1.00 21.43           C  
ATOM    652  CG  TYR L  88      29.597  18.032  36.358  1.00 22.94           C  
ATOM    653  CD1 TYR L  88      30.356  18.442  35.286  1.00 20.28           C  
ATOM    654  CD2 TYR L  88      29.490  16.686  36.625  1.00 19.12           C  
ATOM    655  CE1 TYR L  88      31.005  17.527  34.494  1.00 27.70           C  
ATOM    656  CE2 TYR L  88      30.138  15.767  35.836  1.00 22.02           C  
ATOM    657  CZ  TYR L  88      30.896  16.185  34.770  1.00 22.13           C  
ATOM    658  OH  TYR L  88      31.559  15.236  33.963  1.00 27.45           O  
ATOM    659  C   TYR L  88      29.007  20.684  38.927  1.00 21.49           C  
ATOM    660  O   TYR L  88      28.172  20.452  39.800  1.00 21.71           O  
ATOM    661  N   CYS L  89      29.250  21.935  38.475  1.00 21.75           N  
ATOM    662  CA  CYS L  89      28.444  23.046  38.898  1.00 22.54           C  
ATOM    663  CB  CYS L  89      29.236  24.330  39.261  1.00 22.77           C  
ATOM    664  SG  CYS L  89      30.346  24.936  37.952  1.00 25.83           S  
ATOM    665  C   CYS L  89      27.502  23.337  37.768  1.00 23.45           C  
ATOM    666  O   CYS L  89      27.760  22.960  36.623  1.00 23.13           O  
ATOM    667  N   GLN L  90      26.353  23.972  38.078  1.00 23.26           N  
ATOM    668  CA  GLN L  90      25.365  24.252  37.078  1.00 22.73           C  
ATOM    669  CB  GLN L  90      24.196  23.252  37.095  1.00 22.63           C  
ATOM    670  CG  GLN L  90      23.113  23.589  36.070  1.00 22.50           C  
ATOM    671  CD  GLN L  90      21.817  22.908  36.489  1.00 25.45           C  
ATOM    672  OE1 GLN L  90      21.729  22.304  37.558  1.00 26.12           O  
ATOM    673  NE2 GLN L  90      20.775  23.028  35.625  1.00 27.97           N  
ATOM    674  C   GLN L  90      24.729  25.557  37.428  1.00 23.90           C  
ATOM    675  O   GLN L  90      24.393  25.796  38.587  1.00 25.28           O  
ATOM    676  N   GLN L  91      24.533  26.433  36.423  1.00 23.34           N  
ATOM    677  CA  GLN L  91      23.852  27.666  36.679  1.00 23.90           C  
ATOM    678  CB  GLN L  91      24.595  28.905  36.145  1.00 24.29           C  
ATOM    679  CG  GLN L  91      24.734  28.944  34.620  1.00 24.11           C  
ATOM    680  CD  GLN L  91      23.485  29.580  34.025  1.00 28.11           C  
ATOM    681  OE1 GLN L  91      22.805  30.370  34.677  1.00 32.02           O  
ATOM    682  NE2 GLN L  91      23.174  29.231  32.748  1.00 26.14           N  
ATOM    683  C   GLN L  91      22.543  27.578  35.975  1.00 24.20           C  
ATOM    684  O   GLN L  91      22.468  27.124  34.834  1.00 23.93           O  
ATOM    685  N   TYR L  92      21.438  27.903  36.665  1.00 42.68           N  
ATOM    686  CA  TYR L  92      20.225  27.802  35.919  1.00 44.56           C  
ATOM    687  CB  TYR L  92      19.212  26.766  36.440  1.00 39.53           C  
ATOM    688  CG  TYR L  92      19.123  26.805  37.921  1.00 37.79           C  
ATOM    689  CD1 TYR L  92      18.350  27.721  38.594  1.00 33.33           C  
ATOM    690  CD2 TYR L  92      19.829  25.868  38.633  1.00 38.69           C  
ATOM    691  CE1 TYR L  92      18.301  27.696  39.969  1.00 39.33           C  
ATOM    692  CE2 TYR L  92      19.785  25.838  40.002  1.00 32.94           C  
ATOM    693  CZ  TYR L  92      19.015  26.753  40.673  1.00 41.24           C  
ATOM    694  OH  TYR L  92      18.971  26.714  42.083  1.00 63.45           O  
ATOM    695  C   TYR L  92      19.602  29.131  35.739  1.00 42.77           C  
ATOM    696  O   TYR L  92      18.745  29.578  36.500  1.00 41.28           O  
ATOM    697  N   GLY L  93      20.033  29.783  34.654  1.00 41.48           N  
ATOM    698  CA  GLY L  93      19.519  31.053  34.277  1.00 43.99           C  
ATOM    699  C   GLY L  93      18.580  30.788  33.154  1.00 47.37           C  
ATOM    700  O   GLY L  93      17.870  29.784  33.145  1.00 46.23           O  
ATOM    701  N   SER L  94      18.574  31.685  32.157  1.00 47.79           N  
ATOM    702  CA  SER L  94      17.689  31.538  31.044  1.00 53.05           C  
ATOM    703  CB  SER L  94      17.939  32.606  29.975  1.00 51.42           C  
ATOM    704  OG  SER L  94      19.266  32.485  29.484  1.00 84.37           O  
ATOM    705  C   SER L  94      17.955  30.212  30.423  1.00 51.25           C  
ATOM    706  O   SER L  94      17.029  29.444  30.160  1.00 53.21           O  
ATOM    707  N   SER L  95      19.242  29.910  30.177  1.00 50.87           N  
ATOM    708  CA  SER L  95      19.564  28.647  29.594  1.00 49.61           C  
ATOM    709  CB  SER L  95      20.177  28.783  28.189  1.00 50.28           C  
ATOM    710  OG  SER L  95      20.459  27.504  27.638  1.00  0.00           O  
ATOM    711  C   SER L  95      20.591  28.048  30.483  1.00 48.35           C  
ATOM    712  O   SER L  95      21.683  28.591  30.643  1.00 47.31           O  
ATOM    713  N   PRO L  96      20.255  26.934  31.064  1.00 38.83           N  
ATOM    714  CA  PRO L  96      21.162  26.302  31.966  1.00 39.88           C  
ATOM    715  CD  PRO L  96      18.873  26.581  31.337  1.00 37.85           C  
ATOM    716  CB  PRO L  96      20.339  25.284  32.765  1.00 41.06           C  
ATOM    717  CG  PRO L  96      18.988  25.210  32.024  1.00 36.53           C  
ATOM    718  C   PRO L  96      22.341  25.743  31.253  1.00 39.66           C  
ATOM    719  O   PRO L  96      22.196  25.114  30.208  1.00 42.11           O  
ATOM    720  N   THR L  97      23.515  25.991  31.835  1.00 25.81           N  
ATOM    721  CA  THR L  97      24.827  25.509  31.455  1.00 25.32           C  
ATOM    722  CB  THR L  97      25.743  26.608  31.004  1.00 25.57           C  
ATOM    723  OG1 THR L  97      26.942  26.066  30.476  1.00 26.28           O  
ATOM    724  CG2 THR L  97      26.061  27.505  32.212  1.00 26.36           C  
ATOM    725  C   THR L  97      25.498  24.830  32.634  1.00 24.99           C  
ATOM    726  O   THR L  97      25.160  25.084  33.791  1.00 25.36           O  
ATOM    727  N   PHE L  98      26.485  23.941  32.349  1.00 24.28           N  
ATOM    728  CA  PHE L  98      27.206  23.198  33.360  1.00 23.80           C  
ATOM    729  CB  PHE L  98      27.088  21.671  33.217  1.00 21.64           C  
ATOM    730  CG  PHE L  98      25.714  21.207  33.556  1.00 24.46           C  
ATOM    731  CD1 PHE L  98      24.685  21.305  32.649  1.00 21.98           C  
ATOM    732  CD2 PHE L  98      25.462  20.647  34.785  1.00 18.91           C  
ATOM    733  CE1 PHE L  98      23.425  20.861  32.972  1.00 23.91           C  
ATOM    734  CE2 PHE L  98      24.204  20.201  35.113  1.00 22.69           C  
ATOM    735  CZ  PHE L  98      23.179  20.309  34.206  1.00 21.80           C  
ATOM    736  C   PHE L  98      28.676  23.472  33.226  1.00 23.70           C  
ATOM    737  O   PHE L  98      29.154  23.892  32.174  1.00 24.17           O  
ATOM    738  N   GLY L  99      29.435  23.248  34.321  1.00 23.36           N  
ATOM    739  CA  GLY L  99      30.862  23.401  34.283  1.00 22.57           C  
ATOM    740  C   GLY L  99      31.413  22.136  33.692  1.00 24.40           C  
ATOM    741  O   GLY L  99      30.693  21.154  33.521  1.00 22.94           O  
ATOM    742  N   GLY L 100      32.722  22.142  33.370  1.00 24.09           N  
ATOM    743  CA  GLY L 100      33.442  21.042  32.782  1.00 26.01           C  
ATOM    744  C   GLY L 100      33.533  19.894  33.744  1.00 26.69           C  
ATOM    745  O   GLY L 100      33.675  18.744  33.331  1.00 27.41           O  
ATOM    746  N   GLY L 101      33.550  20.180  35.058  1.00 25.80           N  
ATOM    747  CA  GLY L 101      33.623  19.128  36.031  1.00 25.24           C  
ATOM    748  C   GLY L 101      34.998  19.084  36.615  1.00 25.93           C  
ATOM    749  O   GLY L 101      35.989  19.422  35.968  1.00 27.08           O  
ATOM    750  N   THR L 102      35.068  18.673  37.898  1.00 25.00           N  
ATOM    751  CA  THR L 102      36.323  18.517  38.568  1.00 24.89           C  
ATOM    752  CB  THR L 102      36.508  19.442  39.741  1.00 25.32           C  
ATOM    753  OG1 THR L 102      37.853  19.385  40.178  1.00 26.99           O  
ATOM    754  CG2 THR L 102      35.591  19.038  40.902  1.00 21.89           C  
ATOM    755  C   THR L 102      36.380  17.104  39.066  1.00 24.91           C  
ATOM    756  O   THR L 102      35.436  16.601  39.673  1.00 23.24           O  
ATOM    757  N   LYS L 103      37.503  16.411  38.805  1.00 25.06           N  
ATOM    758  CA  LYS L 103      37.619  15.054  39.246  1.00 26.64           C  
ATOM    759  CB  LYS L 103      38.445  14.160  38.304  1.00 26.44           C  
ATOM    760  CG  LYS L 103      38.572  12.727  38.824  1.00 33.57           C  
ATOM    761  CD  LYS L 103      39.258  11.750  37.867  1.00 52.61           C  
ATOM    762  CE  LYS L 103      39.360  10.337  38.448  1.00 55.77           C  
ATOM    763  NZ  LYS L 103      40.148   9.461  37.552  1.00 54.74           N1+
ATOM    764  C   LYS L 103      38.346  15.050  40.547  1.00 26.72           C  
ATOM    765  O   LYS L 103      39.464  15.554  40.649  1.00 28.44           O  
ATOM    766  N   VAL L 104      37.721  14.485  41.596  1.00 26.34           N  
ATOM    767  CA  VAL L 104      38.435  14.384  42.832  1.00 26.22           C  
ATOM    768  CB  VAL L 104      37.663  14.786  44.060  1.00 26.55           C  
ATOM    769  CG1 VAL L 104      37.525  16.312  44.099  1.00 25.38           C  
ATOM    770  CG2 VAL L 104      36.302  14.084  44.029  1.00 26.44           C  
ATOM    771  C   VAL L 104      38.871  12.966  42.981  1.00 26.94           C  
ATOM    772  O   VAL L 104      38.059  12.041  42.965  1.00 27.09           O  
ATOM    773  N   GLU L 105      40.198  12.771  43.112  1.00 27.78           N  
ATOM    774  CA  GLU L 105      40.731  11.450  43.251  1.00 29.27           C  
ATOM    775  CB  GLU L 105      41.800  11.082  42.212  1.00 29.71           C  
ATOM    776  CG  GLU L 105      43.007  12.014  42.196  1.00 33.43           C  
ATOM    777  CD  GLU L 105      43.950  11.500  41.119  1.00 43.79           C  
ATOM    778  OE1 GLU L 105      43.855  10.288  40.787  1.00 46.28           O  
ATOM    779  OE2 GLU L 105      44.774  12.304  40.611  1.00 38.03           O1-
ATOM    780  C   GLU L 105      41.354  11.349  44.601  1.00 30.12           C  
ATOM    781  O   GLU L 105      41.828  12.337  45.161  1.00 30.18           O  
ATOM    782  N   ILE L 106      41.362  10.124  45.156  1.00 30.09           N  
ATOM    783  CA  ILE L 106      41.874   9.938  46.477  1.00 30.95           C  
ATOM    784  CB  ILE L 106      41.153   8.870  47.248  1.00 30.19           C  
ATOM    785  CG1 ILE L 106      39.673   9.250  47.418  1.00 33.76           C  
ATOM    786  CG2 ILE L 106      41.894   8.663  48.580  1.00 32.57           C  
ATOM    787  CD1 ILE L 106      38.815   8.124  47.990  1.00 44.14           C  
ATOM    788  C   ILE L 106      43.302   9.547  46.360  1.00 32.13           C  
ATOM    789  O   ILE L 106      43.651   8.631  45.617  1.00 32.61           O  
ATOM    790  N   LYS L 107      44.171  10.272  47.088  1.00 33.06           N  
ATOM    791  CA  LYS L 107      45.568   9.975  47.062  1.00 33.70           C  
ATOM    792  CB  LYS L 107      46.456  11.230  47.070  1.00 33.39           C  
ATOM    793  CG  LYS L 107      47.952  10.921  47.005  1.00 35.45           C  
ATOM    794  CD  LYS L 107      48.815  12.119  46.603  1.00 37.84           C  
ATOM    795  CE  LYS L 107      49.053  13.131  47.724  1.00 58.14           C  
ATOM    796  NZ  LYS L 107      47.807  13.873  48.007  1.00 70.91           N1+
ATOM    797  C   LYS L 107      45.890   9.175  48.318  1.00 34.67           C  
ATOM    798  O   LYS L 107      44.973   9.000  49.166  1.00 35.31           O  
ATOM    799  OXT LYS L 107      47.062   8.728  48.446  1.00  0.00           O1-
TER     800      LYS L 107 
ATOM    801  N   GLN H 108       5.715   8.676  45.522  1.00 38.79           N1+
ATOM    802  CA  GLN H 108       7.048   8.010  45.463  1.00 37.77           C  
ATOM    803  CB  GLN H 108       6.850   6.485  45.421  1.00 38.34           C  
ATOM    804  CG  GLN H 108       8.134   5.672  45.577  1.00 38.75           C  
ATOM    805  CD  GLN H 108       7.753   4.199  45.667  0.00 46.11           C  
ATOM    806  OE1 GLN H 108       6.685   3.787  45.216  0.00 50.46           O  
ATOM    807  NE2 GLN H 108       8.653   3.381  46.275  0.00 50.29           N  
ATOM    808  C   GLN H 108       7.779   8.463  44.245  1.00 36.88           C  
ATOM    809  O   GLN H 108       7.199   8.511  43.165  1.00 36.42           O  
ATOM    810  N   VAL H 109       9.083   8.802  44.356  1.00 44.72           N  
ATOM    811  CA  VAL H 109       9.601   9.377  43.150  1.00 43.42           C  
ATOM    812  CB  VAL H 109      10.240  10.718  43.338  1.00 43.50           C  
ATOM    813  CG1 VAL H 109      11.477  10.564  44.238  1.00 44.53           C  
ATOM    814  CG2 VAL H 109      10.519  11.296  41.939  1.00 46.56           C  
ATOM    815  C   VAL H 109      10.567   8.487  42.438  1.00 41.42           C  
ATOM    816  O   VAL H 109      11.647   8.161  42.931  1.00 41.30           O  
ATOM    817  N   THR H 110      10.180   8.081  41.212  1.00 51.97           N  
ATOM    818  CA  THR H 110      11.034   7.299  40.373  1.00 50.84           C  
ATOM    819  CB  THR H 110      10.709   5.833  40.392  1.00 52.29           C  
ATOM    820  OG1 THR H 110      11.686   5.107  39.660  1.00  0.00           O  
ATOM    821  CG2 THR H 110       9.313   5.617  39.781  1.00  0.00           C  
ATOM    822  C   THR H 110      10.848   7.782  38.968  1.00 48.32           C  
ATOM    823  O   THR H 110       9.729   8.028  38.525  1.00 48.35           O  
ATOM    824  N   LEU H 111      11.952   7.956  38.221  1.00 44.77           N  
ATOM    825  CA  LEU H 111      11.815   8.351  36.851  1.00 41.89           C  
ATOM    826  CB  LEU H 111      12.677   9.565  36.472  1.00 41.95           C  
ATOM    827  CG  LEU H 111      12.295  10.859  37.213  1.00 38.49           C  
ATOM    828  CD1 LEU H 111      13.195  12.028  36.786  1.00 35.87           C  
ATOM    829  CD2 LEU H 111      10.801  11.181  37.052  1.00 35.76           C  
ATOM    830  C   LEU H 111      12.324   7.196  36.063  1.00 40.75           C  
ATOM    831  O   LEU H 111      13.507   6.866  36.151  1.00 40.51           O  
ATOM    832  N   LYS H 112      11.449   6.542  35.270  1.00 38.53           N  
ATOM    833  CA  LYS H 112      11.950   5.415  34.542  1.00 36.65           C  
ATOM    834  CB  LYS H 112      11.093   4.136  34.608  1.00 38.58           C  
ATOM    835  CG  LYS H 112       9.898   4.120  33.656  1.00 53.70           C  
ATOM    836  CD  LYS H 112       9.332   2.714  33.441  1.00 58.39           C  
ATOM    837  CE  LYS H 112       8.309   2.624  32.310  1.00  0.00           C  
ATOM    838  NZ  LYS H 112       8.031   1.203  32.002  1.00  0.00           N1+
ATOM    839  C   LYS H 112      12.050   5.794  33.104  1.00 33.99           C  
ATOM    840  O   LYS H 112      11.115   6.334  32.512  1.00 34.51           O  
ATOM    841  N   GLN H 113      13.220   5.505  32.509  1.00 31.17           N  
ATOM    842  CA  GLN H 113      13.473   5.847  31.145  1.00 30.74           C  
ATOM    843  CB  GLN H 113      14.884   6.407  30.913  1.00 29.09           C  
ATOM    844  CG  GLN H 113      15.128   7.735  31.628  1.00 26.42           C  
ATOM    845  CD  GLN H 113      16.549   8.181  31.330  1.00 27.84           C  
ATOM    846  OE1 GLN H 113      17.234   8.714  32.201  1.00 34.36           O  
ATOM    847  NE2 GLN H 113      17.010   7.959  30.069  1.00 28.12           N  
ATOM    848  C   GLN H 113      13.363   4.618  30.302  1.00 31.61           C  
ATOM    849  O   GLN H 113      13.383   3.492  30.794  1.00 31.26           O  
ATOM    850  N   SER H 114      13.247   4.844  28.980  1.00 31.87           N  
ATOM    851  CA  SER H 114      13.148   3.813  27.991  1.00 32.70           C  
ATOM    852  CB  SER H 114      12.796   4.392  26.609  1.00 32.41           C  
ATOM    853  OG  SER H 114      12.702   3.362  25.642  1.00 32.43           O  
ATOM    854  C   SER H 114      14.491   3.153  27.898  1.00 33.42           C  
ATOM    855  O   SER H 114      15.493   3.693  28.365  1.00 32.42           O  
ATOM    856  N   GLY H 115      14.544   1.956  27.279  1.00 33.12           N  
ATOM    857  CA  GLY H 115      15.757   1.184  27.204  1.00 31.78           C  
ATOM    858  C   GLY H 115      16.679   1.754  26.168  1.00 32.02           C  
ATOM    859  O   GLY H 115      16.303   2.620  25.381  1.00 32.20           O  
ATOM    860  N   ALA H 116      17.929   1.238  26.146  1.00 32.40           N  
ATOM    861  CA  ALA H 116      18.961   1.699  25.258  1.00 32.14           C  
ATOM    862  CB  ALA H 116      20.340   1.080  25.543  1.00 32.04           C  
ATOM    863  C   ALA H 116      18.589   1.367  23.851  1.00 33.42           C  
ATOM    864  O   ALA H 116      17.884   0.391  23.594  1.00 34.57           O  
ATOM    865  N   GLU H 117      19.047   2.203  22.893  1.00 32.74           N  
ATOM    866  CA  GLU H 117      18.718   1.961  21.519  1.00 33.13           C  
ATOM    867  CB  GLU H 117      17.572   2.847  21.007  1.00 34.78           C  
ATOM    868  CG  GLU H 117      16.220   2.480  21.619  1.00 38.09           C  
ATOM    869  CD  GLU H 117      15.177   3.431  21.061  1.00 51.54           C  
ATOM    870  OE1 GLU H 117      15.583   4.501  20.538  1.00 37.66           O  
ATOM    871  OE2 GLU H 117      13.962   3.108  21.150  1.00 50.97           O1-
ATOM    872  C   GLU H 117      19.906   2.231  20.657  1.00 33.36           C  
ATOM    873  O   GLU H 117      20.802   2.996  21.010  1.00 32.28           O  
ATOM    874  N   VAL H 118      19.943   1.562  19.491  1.00 33.91           N  
ATOM    875  CA  VAL H 118      20.981   1.778  18.531  1.00 34.26           C  
ATOM    876  CB  VAL H 118      21.650   0.508  18.091  1.00 34.55           C  
ATOM    877  CG1 VAL H 118      22.661   0.827  16.978  1.00 33.87           C  
ATOM    878  CG2 VAL H 118      22.277  -0.160  19.325  1.00 37.27           C  
ATOM    879  C   VAL H 118      20.290   2.379  17.352  1.00 35.24           C  
ATOM    880  O   VAL H 118      19.225   1.911  16.950  1.00 35.65           O  
ATOM    881  N   LYS H 119      20.863   3.457  16.782  1.00 35.40           N  
ATOM    882  CA  LYS H 119      20.226   4.092  15.666  1.00 36.87           C  
ATOM    883  CB  LYS H 119      19.595   5.447  16.021  1.00 37.12           C  
ATOM    884  CG  LYS H 119      18.348   5.326  16.896  1.00 36.27           C  
ATOM    885  CD  LYS H 119      17.211   4.573  16.207  1.00 30.35           C  
ATOM    886  CE  LYS H 119      15.925   4.513  17.028  1.00 53.41           C  
ATOM    887  NZ  LYS H 119      14.853   3.868  16.238  1.00 40.38           N1+
ATOM    888  C   LYS H 119      21.246   4.349  14.605  1.00 37.95           C  
ATOM    889  O   LYS H 119      22.426   4.554  14.883  1.00 37.24           O  
ATOM    890  N   LYS H 120      20.790   4.330  13.340  1.00 39.40           N  
ATOM    891  CA  LYS H 120      21.622   4.579  12.202  1.00 40.27           C  
ATOM    892  CB  LYS H 120      20.976   4.067  10.904  1.00 42.18           C  
ATOM    893  CG  LYS H 120      21.858   4.178   9.665  1.00 49.36           C  
ATOM    894  CD  LYS H 120      21.240   3.483   8.451  1.00 55.73           C  
ATOM    895  CE  LYS H 120      20.984   1.990   8.666  1.00 79.00           C  
ATOM    896  NZ  LYS H 120      20.283   1.425   7.490  1.00 47.71           N1+
ATOM    897  C   LYS H 120      21.766   6.064  12.089  1.00 39.07           C  
ATOM    898  O   LYS H 120      20.903   6.808  12.552  1.00 39.68           O  
ATOM    899  N   PRO H 121      22.828   6.536  11.499  1.00 38.38           N  
ATOM    900  CA  PRO H 121      23.002   7.952  11.362  1.00 39.39           C  
ATOM    901  CD  PRO H 121      24.092   5.824  11.456  1.00 37.71           C  
ATOM    902  CB  PRO H 121      24.451   8.164  10.915  1.00 39.55           C  
ATOM    903  CG  PRO H 121      24.976   6.747  10.602  1.00 38.56           C  
ATOM    904  C   PRO H 121      21.965   8.511  10.446  1.00 41.37           C  
ATOM    905  O   PRO H 121      21.649   7.874   9.443  1.00 42.72           O  
ATOM    906  N   GLY H 122      21.427   9.702  10.778  1.00 40.88           N  
ATOM    907  CA  GLY H 122      20.438  10.335   9.956  1.00 40.11           C  
ATOM    908  C   GLY H 122      19.070  10.012  10.480  1.00 40.05           C  
ATOM    909  O   GLY H 122      18.090  10.635  10.073  1.00 41.60           O  
ATOM    910  N   SER H 123      18.966   9.041  11.409  1.00 37.73           N  
ATOM    911  CA  SER H 123      17.689   8.641  11.940  1.00 37.59           C  
ATOM    912  CB  SER H 123      17.664   7.229  12.551  1.00 37.04           C  
ATOM    913  OG  SER H 123      17.848   6.244  11.551  1.00 41.24           O  
ATOM    914  C   SER H 123      17.328   9.542  13.071  1.00 38.32           C  
ATOM    915  O   SER H 123      17.979  10.557  13.316  1.00 36.85           O  
ATOM    916  N   SER H 124      16.228   9.189  13.771  1.00 38.66           N  
ATOM    917  CA  SER H 124      15.795   9.963  14.894  1.00 39.20           C  
ATOM    918  CB  SER H 124      14.544  10.801  14.596  1.00 40.78           C  
ATOM    919  OG  SER H 124      14.258  11.653  15.693  1.00 45.36           O  
ATOM    920  C   SER H 124      15.466   9.013  16.011  1.00 38.59           C  
ATOM    921  O   SER H 124      15.117   7.857  15.774  1.00 39.09           O  
ATOM    922  N   VAL H 125      15.587   9.484  17.273  1.00 37.04           N  
ATOM    923  CA  VAL H 125      15.311   8.646  18.407  1.00 35.65           C  
ATOM    924  CB  VAL H 125      16.550   8.281  19.177  1.00 36.04           C  
ATOM    925  CG1 VAL H 125      17.185   9.572  19.720  1.00 30.21           C  
ATOM    926  CG2 VAL H 125      16.179   7.260  20.266  1.00 35.20           C  
ATOM    927  C   VAL H 125      14.394   9.385  19.339  1.00 34.07           C  
ATOM    928  O   VAL H 125      14.437  10.611  19.432  1.00 33.58           O  
ATOM    929  N   LYS H 126      13.507   8.647  20.040  1.00 33.32           N  
ATOM    930  CA  LYS H 126      12.623   9.286  20.973  1.00 34.24           C  
ATOM    931  CB  LYS H 126      11.145   9.251  20.536  1.00 35.15           C  
ATOM    932  CG  LYS H 126      10.237  10.213  21.309  1.00 36.52           C  
ATOM    933  CD  LYS H 126       8.893  10.478  20.621  1.00 54.00           C  
ATOM    934  CE  LYS H 126       7.999  11.460  21.383  1.00 48.72           C  
ATOM    935  NZ  LYS H 126       6.754  11.724  20.623  1.00 49.76           N1+
ATOM    936  C   LYS H 126      12.758   8.560  22.275  1.00 34.63           C  
ATOM    937  O   LYS H 126      12.466   7.368  22.370  1.00 35.60           O  
ATOM    938  N   VAL H 127      13.213   9.270  23.325  1.00 33.80           N  
ATOM    939  CA  VAL H 127      13.399   8.630  24.592  1.00 32.96           C  
ATOM    940  CB  VAL H 127      14.706   8.970  25.248  1.00 32.85           C  
ATOM    941  CG1 VAL H 127      14.783   8.250  26.603  1.00 32.56           C  
ATOM    942  CG2 VAL H 127      15.848   8.599  24.286  1.00 27.35           C  
ATOM    943  C   VAL H 127      12.299   9.092  25.490  1.00 33.04           C  
ATOM    944  O   VAL H 127      11.896  10.254  25.455  1.00 33.38           O  
ATOM    945  N   SER H 128      11.779   8.175  26.328  1.00 32.68           N  
ATOM    946  CA  SER H 128      10.680   8.518  27.179  1.00 32.10           C  
ATOM    947  CB  SER H 128       9.505   7.532  27.072  1.00 33.41           C  
ATOM    948  OG  SER H 128       9.914   6.246  27.516  1.00 35.03           O  
ATOM    949  C   SER H 128      11.144   8.510  28.600  1.00 31.56           C  
ATOM    950  O   SER H 128      12.118   7.847  28.956  1.00 30.51           O  
ATOM    951  N   CYS H 129      10.457   9.305  29.445  1.00 31.85           N  
ATOM    952  CA  CYS H 129      10.765   9.392  30.843  1.00 32.61           C  
ATOM    953  CB  CYS H 129      11.499  10.710  31.182  1.00 32.44           C  
ATOM    954  SG  CYS H 129      11.927  10.909  32.937  1.00 37.21           S  
ATOM    955  C   CYS H 129       9.441   9.378  31.542  1.00 33.27           C  
ATOM    956  O   CYS H 129       8.662  10.323  31.425  1.00 32.00           O  
ATOM    957  N   THR H 130       9.153   8.303  32.306  1.00 34.51           N  
ATOM    958  CA  THR H 130       7.863   8.200  32.919  1.00 36.66           C  
ATOM    959  CB  THR H 130       7.292   6.811  32.864  1.00 37.10           C  
ATOM    960  OG1 THR H 130       7.212   6.364  31.519  1.00  0.00           O  
ATOM    961  CG2 THR H 130       5.886   6.835  33.486  1.00  0.00           C  
ATOM    962  C   THR H 130       7.999   8.577  34.357  1.00 37.80           C  
ATOM    963  O   THR H 130       8.796   7.996  35.095  1.00 37.49           O  
ATOM    964  N   ALA H 131       7.220   9.595  34.776  1.00 40.64           N  
ATOM    965  CA  ALA H 131       7.236  10.054  36.131  1.00 43.86           C  
ATOM    966  CB  ALA H 131       6.732  11.499  36.304  1.00 42.92           C  
ATOM    967  C   ALA H 131       6.340   9.158  36.906  1.00 47.40           C  
ATOM    968  O   ALA H 131       5.369   8.619  36.376  1.00 48.04           O  
ATOM    969  N   SER H 132       6.646   8.995  38.205  1.00 51.45           N  
ATOM    970  CA  SER H 132       5.880   8.103  39.016  1.00 55.50           C  
ATOM    971  CB  SER H 132       6.748   7.228  39.943  1.00 56.34           C  
ATOM    972  OG  SER H 132       5.935   6.363  40.724  1.00 59.77           O  
ATOM    973  C   SER H 132       4.972   8.902  39.888  1.00 57.23           C  
ATOM    974  O   SER H 132       5.299  10.004  40.323  1.00 57.62           O  
ATOM    975  N   GLY H 133       3.768   8.320  40.069  1.00 51.82           N  
ATOM    976  CA  GLY H 133       2.691   8.819  40.863  1.00 52.70           C  
ATOM    977  C   GLY H 133       1.752   9.499  39.930  1.00 53.45           C  
ATOM    978  O   GLY H 133       0.535   9.341  39.979  1.00 54.17           O  
ATOM    979  N   GLY H 134       2.312  10.217  38.959  1.00 53.85           N  
ATOM    980  CA  GLY H 134       1.434  10.958  38.124  1.00 54.11           C  
ATOM    981  C   GLY H 134       1.481  12.355  38.622  1.00 52.57           C  
ATOM    982  O   GLY H 134       0.880  13.258  38.046  1.00 51.90           O  
ATOM    983  N   THR H 135       2.229  12.581  39.711  1.00 54.23           N  
ATOM    984  CA  THR H 135       2.205  13.909  40.211  1.00 53.93           C  
ATOM    985  CB  THR H 135       2.130  13.929  41.706  1.00 55.33           C  
ATOM    986  OG1 THR H 135       2.100  15.263  42.188  1.00 76.57           O  
ATOM    987  CG2 THR H 135       3.344  13.166  42.253  1.00 73.28           C  
ATOM    988  C   THR H 135       3.429  14.646  39.772  1.00 53.38           C  
ATOM    989  O   THR H 135       4.182  15.175  40.588  1.00 52.60           O  
ATOM    990  N   LEU H 136       3.663  14.736  38.452  1.00 51.81           N  
ATOM    991  CA  LEU H 136       4.738  15.597  38.091  1.00 51.28           C  
ATOM    992  CB  LEU H 136       5.669  15.081  36.967  1.00 51.57           C  
ATOM    993  CG  LEU H 136       5.065  14.989  35.551  1.00 53.01           C  
ATOM    994  CD1 LEU H 136       6.115  14.484  34.549  1.00 55.39           C  
ATOM    995  CD2 LEU H 136       3.799  14.126  35.526  1.00 61.61           C  
ATOM    996  C   LEU H 136       4.059  16.814  37.612  1.00 51.01           C  
ATOM    997  O   LEU H 136       4.577  17.511  36.752  1.00 50.79           O  
ATOM    998  N   ARG H 137       2.877  17.101  38.191  1.00 49.49           N  
ATOM    999  CA  ARG H 137       2.150  18.257  37.784  1.00 49.07           C  
ATOM   1000  CB  ARG H 137       0.753  18.392  38.411  1.00 50.06           C  
ATOM   1001  CG  ARG H 137       0.073  19.712  38.033  1.00 35.73           C  
ATOM   1002  CD  ARG H 137      -1.405  19.792  38.416  1.00 39.48           C  
ATOM   1003  NE  ARG H 137      -2.127  18.894  37.474  1.00 39.33           N  
ATOM   1004  CZ  ARG H 137      -2.599  19.400  36.297  1.00 36.35           C  
ATOM   1005  NH1 ARG H 137      -2.529  20.741  36.063  1.00 39.03           N1+
ATOM   1006  NH2 ARG H 137      -3.110  18.561  35.350  1.00 36.57           N  
ATOM   1007  C   ARG H 137       2.936  19.464  38.161  1.00 47.43           C  
ATOM   1008  O   ARG H 137       3.071  20.412  37.393  1.00 47.62           O  
ATOM   1009  N   THR H 138       3.479  19.460  39.380  1.00 45.18           N  
ATOM   1010  CA  THR H 138       4.221  20.569  39.887  1.00 44.65           C  
ATOM   1011  CB  THR H 138       4.377  20.503  41.372  1.00 45.58           C  
ATOM   1012  OG1 THR H 138       3.097  20.459  41.988  1.00 34.59           O  
ATOM   1013  CG2 THR H 138       5.118  21.768  41.822  1.00 31.67           C  
ATOM   1014  C   THR H 138       5.589  20.691  39.267  1.00 43.12           C  
ATOM   1015  O   THR H 138       6.121  21.794  39.173  1.00 44.62           O  
ATOM   1016  N   TYR H 139       6.210  19.586  38.813  1.00 39.68           N  
ATOM   1017  CA  TYR H 139       7.620  19.673  38.505  1.00 35.56           C  
ATOM   1018  CB  TYR H 139       8.418  18.521  39.147  1.00 35.83           C  
ATOM   1019  CG  TYR H 139       8.318  18.590  40.641  1.00 33.12           C  
ATOM   1020  CD1 TYR H 139       7.176  18.168  41.283  1.00 35.99           C  
ATOM   1021  CD2 TYR H 139       9.372  19.048  41.406  1.00 37.20           C  
ATOM   1022  CE1 TYR H 139       7.081  18.221  42.656  1.00 38.94           C  
ATOM   1023  CE2 TYR H 139       9.283  19.103  42.780  1.00 33.57           C  
ATOM   1024  CZ  TYR H 139       8.132  18.690  43.406  1.00 38.07           C  
ATOM   1025  OH  TYR H 139       8.031  18.743  44.812  1.00 43.09           O  
ATOM   1026  C   TYR H 139       7.867  19.555  37.027  1.00 35.56           C  
ATOM   1027  O   TYR H 139       7.044  19.032  36.287  1.00 37.27           O  
ATOM   1028  N   GLY H 140       9.023  20.076  36.549  1.00 32.50           N  
ATOM   1029  CA  GLY H 140       9.356  20.073  35.155  1.00 30.91           C  
ATOM   1030  C   GLY H 140      10.303  18.937  34.901  1.00 30.49           C  
ATOM   1031  O   GLY H 140      10.704  18.218  35.817  1.00 30.86           O  
ATOM   1032  N   VAL H 141      10.669  18.726  33.621  1.00 28.36           N  
ATOM   1033  CA  VAL H 141      11.566  17.648  33.327  1.00 26.99           C  
ATOM   1034  CB  VAL H 141      10.907  16.474  32.677  1.00 27.92           C  
ATOM   1035  CG1 VAL H 141      11.997  15.450  32.323  1.00 23.89           C  
ATOM   1036  CG2 VAL H 141       9.820  15.935  33.619  1.00 29.35           C  
ATOM   1037  C   VAL H 141      12.600  18.146  32.368  1.00 27.09           C  
ATOM   1038  O   VAL H 141      12.285  18.709  31.319  1.00 27.95           O  
ATOM   1039  N   SER H 142      13.886  17.918  32.695  1.00 26.54           N  
ATOM   1040  CA  SER H 142      14.924  18.392  31.838  1.00 26.54           C  
ATOM   1041  CB  SER H 142      15.959  19.271  32.548  1.00 26.82           C  
ATOM   1042  OG  SER H 142      15.334  20.432  33.074  1.00 38.05           O  
ATOM   1043  C   SER H 142      15.646  17.212  31.296  1.00 26.25           C  
ATOM   1044  O   SER H 142      15.635  16.129  31.881  1.00 26.96           O  
ATOM   1045  N   TRP H 143      16.260  17.403  30.116  1.00 25.71           N  
ATOM   1046  CA  TRP H 143      17.042  16.377  29.511  1.00 25.72           C  
ATOM   1047  CB  TRP H 143      16.588  15.976  28.100  1.00 26.97           C  
ATOM   1048  CG  TRP H 143      15.555  14.880  28.114  1.00 29.58           C  
ATOM   1049  CD2 TRP H 143      14.126  14.999  28.197  1.00 29.65           C  
ATOM   1050  CD1 TRP H 143      15.822  13.552  28.065  1.00 28.12           C  
ATOM   1051  NE1 TRP H 143      14.661  12.832  28.110  1.00 29.64           N  
ATOM   1052  CE2 TRP H 143      13.608  13.701  28.192  1.00 25.92           C  
ATOM   1053  CE3 TRP H 143      13.314  16.089  28.272  1.00 29.09           C  
ATOM   1054  CZ2 TRP H 143      12.271  13.463  28.260  1.00 34.87           C  
ATOM   1055  CZ3 TRP H 143      11.963  15.846  28.347  1.00 27.59           C  
ATOM   1056  CH2 TRP H 143      11.461  14.562  28.340  1.00 35.60           C  
ATOM   1057  C   TRP H 143      18.460  16.834  29.450  1.00 26.49           C  
ATOM   1058  O   TRP H 143      18.763  17.929  28.977  1.00 26.58           O  
ATOM   1059  N   VAL H 144      19.365  15.979  29.962  1.00 25.35           N  
ATOM   1060  CA  VAL H 144      20.766  16.269  29.984  1.00 25.14           C  
ATOM   1061  CB  VAL H 144      21.296  16.476  31.376  1.00 25.28           C  
ATOM   1062  CG1 VAL H 144      22.821  16.661  31.312  1.00 25.02           C  
ATOM   1063  CG2 VAL H 144      20.549  17.658  32.020  1.00 23.88           C  
ATOM   1064  C   VAL H 144      21.449  15.069  29.416  1.00 25.36           C  
ATOM   1065  O   VAL H 144      21.059  13.937  29.701  1.00 26.35           O  
ATOM   1066  N   ARG H 145      22.495  15.281  28.591  1.00 23.88           N  
ATOM   1067  CA  ARG H 145      23.137  14.138  28.008  1.00 23.98           C  
ATOM   1068  CB  ARG H 145      23.062  14.065  26.473  1.00 24.06           C  
ATOM   1069  CG  ARG H 145      23.794  15.193  25.746  1.00 22.55           C  
ATOM   1070  CD  ARG H 145      23.717  15.048  24.225  1.00 26.02           C  
ATOM   1071  NE  ARG H 145      24.469  16.177  23.612  1.00 30.47           N  
ATOM   1072  CZ  ARG H 145      24.464  16.336  22.254  1.00 37.55           C  
ATOM   1073  NH1 ARG H 145      23.753  15.475  21.470  1.00 32.46           N1+
ATOM   1074  NH2 ARG H 145      25.171  17.356  21.685  1.00 31.09           N  
ATOM   1075  C   ARG H 145      24.590  14.178  28.341  1.00 24.43           C  
ATOM   1076  O   ARG H 145      25.135  15.225  28.689  1.00 23.40           O  
ATOM   1077  N   GLN H 146      25.250  13.003  28.281  1.00 24.52           N  
ATOM   1078  CA  GLN H 146      26.655  12.967  28.545  1.00 23.87           C  
ATOM   1079  CB  GLN H 146      26.977  12.537  29.989  1.00 23.20           C  
ATOM   1080  CG  GLN H 146      28.441  12.715  30.398  1.00 24.10           C  
ATOM   1081  CD  GLN H 146      28.550  12.370  31.880  1.00 24.62           C  
ATOM   1082  OE1 GLN H 146      27.732  11.629  32.423  1.00 30.37           O  
ATOM   1083  NE2 GLN H 146      29.590  12.926  32.559  1.00 26.82           N  
ATOM   1084  C   GLN H 146      27.283  11.982  27.608  1.00 24.70           C  
ATOM   1085  O   GLN H 146      26.939  10.800  27.604  1.00 24.96           O  
ATOM   1086  N   ALA H 147      28.235  12.461  26.786  1.00 26.39           N  
ATOM   1087  CA  ALA H 147      28.952  11.612  25.877  1.00 28.79           C  
ATOM   1088  CB  ALA H 147      29.769  12.379  24.825  1.00 28.97           C  
ATOM   1089  C   ALA H 147      29.915  10.837  26.710  1.00 30.35           C  
ATOM   1090  O   ALA H 147      30.213  11.211  27.843  1.00 30.90           O  
ATOM   1091  N   PRO H 148      30.413   9.752  26.197  1.00 32.30           N  
ATOM   1092  CA  PRO H 148      31.307   8.975  26.995  1.00 32.84           C  
ATOM   1093  CD  PRO H 148      29.676   8.934  25.248  1.00 33.38           C  
ATOM   1094  CB  PRO H 148      31.526   7.680  26.219  1.00 33.11           C  
ATOM   1095  CG  PRO H 148      30.201   7.502  25.451  1.00 34.12           C  
ATOM   1096  C   PRO H 148      32.547   9.733  27.346  1.00 33.60           C  
ATOM   1097  O   PRO H 148      33.199  10.278  26.457  1.00 32.16           O  
ATOM   1098  N   GLY H 149      32.878   9.768  28.652  1.00 33.96           N  
ATOM   1099  CA  GLY H 149      34.072  10.397  29.132  1.00 35.26           C  
ATOM   1100  C   GLY H 149      33.956  11.886  29.015  1.00 35.68           C  
ATOM   1101  O   GLY H 149      34.967  12.585  29.063  1.00 35.74           O  
ATOM   1102  N   GLN H 150      32.727  12.424  28.879  1.00 34.57           N  
ATOM   1103  CA  GLN H 150      32.600  13.845  28.696  1.00 33.42           C  
ATOM   1104  CB  GLN H 150      31.950  14.234  27.355  1.00 34.33           C  
ATOM   1105  CG  GLN H 150      32.763  13.797  26.130  1.00 37.91           C  
ATOM   1106  CD  GLN H 150      34.073  14.578  26.129  1.00 72.89           C  
ATOM   1107  OE1 GLN H 150      34.176  15.643  26.736  1.00 82.03           O  
ATOM   1108  NE2 GLN H 150      35.105  14.048  25.419  1.00 49.46           N  
ATOM   1109  C   GLN H 150      31.746  14.401  29.796  1.00 31.10           C  
ATOM   1110  O   GLN H 150      31.347  13.686  30.713  1.00 29.42           O  
ATOM   1111  N   GLY H 151      31.465  15.721  29.729  1.00 29.61           N  
ATOM   1112  CA  GLY H 151      30.719  16.416  30.745  1.00 28.74           C  
ATOM   1113  C   GLY H 151      29.247  16.349  30.462  1.00 28.03           C  
ATOM   1114  O   GLY H 151      28.796  15.618  29.582  1.00 28.77           O  
ATOM   1115  N   LEU H 152      28.467  17.140  31.235  1.00 27.09           N  
ATOM   1116  CA  LEU H 152      27.034  17.187  31.163  1.00 26.23           C  
ATOM   1117  CB  LEU H 152      26.381  17.488  32.523  1.00 25.04           C  
ATOM   1118  CG  LEU H 152      26.586  16.380  33.569  1.00 26.92           C  
ATOM   1119  CD1 LEU H 152      25.914  16.742  34.902  1.00 21.47           C  
ATOM   1120  CD2 LEU H 152      26.105  15.021  33.036  1.00 24.27           C  
ATOM   1121  C   LEU H 152      26.656  18.312  30.263  1.00 27.29           C  
ATOM   1122  O   LEU H 152      27.233  19.399  30.325  1.00 28.18           O  
ATOM   1123  N   GLU H 153      25.668  18.057  29.386  1.00 26.79           N  
ATOM   1124  CA  GLU H 153      25.223  19.064  28.478  1.00 27.82           C  
ATOM   1125  CB  GLU H 153      25.631  18.762  27.026  1.00 29.71           C  
ATOM   1126  CG  GLU H 153      25.455  19.948  26.081  1.00 33.00           C  
ATOM   1127  CD  GLU H 153      26.045  19.565  24.731  1.00 81.27           C  
ATOM   1128  OE1 GLU H 153      26.412  18.373  24.550  1.00 41.18           O  
ATOM   1129  OE2 GLU H 153      26.137  20.468  23.858  1.00 43.47           O1-
ATOM   1130  C   GLU H 153      23.729  19.111  28.558  1.00 28.25           C  
ATOM   1131  O   GLU H 153      23.049  18.091  28.460  1.00 28.18           O  
ATOM   1132  N   TRP H 154      23.172  20.321  28.739  1.00 27.72           N  
ATOM   1133  CA  TRP H 154      21.750  20.467  28.887  1.00 27.44           C  
ATOM   1134  CB  TRP H 154      21.404  21.713  29.722  1.00 27.64           C  
ATOM   1135  CG  TRP H 154      19.940  21.970  29.944  1.00 29.80           C  
ATOM   1136  CD2 TRP H 154      19.223  23.056  29.341  1.00 27.78           C  
ATOM   1137  CD1 TRP H 154      19.050  21.309  30.739  1.00 21.67           C  
ATOM   1138  NE1 TRP H 154      17.818  21.912  30.661  1.00 29.23           N  
ATOM   1139  CE2 TRP H 154      17.911  22.990  29.805  1.00 27.98           C  
ATOM   1140  CE3 TRP H 154      19.627  24.030  28.473  1.00 27.90           C  
ATOM   1141  CZ2 TRP H 154      16.978  23.900  29.405  1.00 34.75           C  
ATOM   1142  CZ3 TRP H 154      18.682  24.945  28.070  1.00 30.62           C  
ATOM   1143  CH2 TRP H 154      17.382  24.882  28.527  1.00 24.60           C  
ATOM   1144  C   TRP H 154      21.135  20.603  27.522  1.00 27.35           C  
ATOM   1145  O   TRP H 154      21.570  21.428  26.724  1.00 27.79           O  
ATOM   1146  N   LEU H 155      20.192  19.693  27.182  1.00 26.45           N  
ATOM   1147  CA  LEU H 155      19.440  19.705  25.952  1.00 28.43           C  
ATOM   1148  CB  LEU H 155      18.847  18.322  25.624  1.00 29.71           C  
ATOM   1149  CG  LEU H 155      19.909  17.221  25.441  1.00 32.57           C  
ATOM   1150  CD1 LEU H 155      20.660  16.938  26.752  1.00  0.00           C  
ATOM   1151  CD2 LEU H 155      19.305  15.950  24.819  1.00  0.00           C  
ATOM   1152  C   LEU H 155      18.282  20.660  25.967  1.00 28.97           C  
ATOM   1153  O   LEU H 155      18.068  21.421  25.023  1.00 29.81           O  
ATOM   1154  N   GLY H 156      17.485  20.618  27.056  1.00 27.15           N  
ATOM   1155  CA  GLY H 156      16.294  21.418  27.134  1.00 27.44           C  
ATOM   1156  C   GLY H 156      15.458  20.927  28.271  1.00 27.48           C  
ATOM   1157  O   GLY H 156      15.762  19.926  28.918  1.00 27.12           O  
ATOM   1158  N   ARG H 157      14.346  21.642  28.524  1.00 28.37           N  
ATOM   1159  CA  ARG H 157      13.530  21.333  29.655  1.00 28.14           C  
ATOM   1160  CB  ARG H 157      13.952  22.179  30.870  1.00  0.00           C  
ATOM   1161  CG  ARG H 157      12.969  22.242  32.037  1.00  0.00           C  
ATOM   1162  CD  ARG H 157      13.471  23.178  33.144  1.00  0.00           C  
ATOM   1163  NE  ARG H 157      14.276  24.254  32.489  1.00  0.00           N  
ATOM   1164  CZ  ARG H 157      13.684  25.392  32.019  1.00  0.00           C  
ATOM   1165  NH1 ARG H 157      12.342  25.585  32.183  1.00  0.00           N1+
ATOM   1166  NH2 ARG H 157      14.429  26.343  31.383  1.00  0.00           N  
ATOM   1167  C   ARG H 157      12.124  21.673  29.341  1.00 29.22           C  
ATOM   1168  O   ARG H 157      11.845  22.420  28.408  1.00 29.71           O  
ATOM   1169  N   THR H 158      11.194  21.076  30.106  1.00 28.95           N  
ATOM   1170  CA  THR H 158       9.813  21.405  29.943  1.00 28.95           C  
ATOM   1171  CB  THR H 158       9.046  20.411  29.118  1.00 28.99           C  
ATOM   1172  OG1 THR H 158       7.747  20.912  28.836  1.00  0.00           O  
ATOM   1173  CG2 THR H 158       8.946  19.088  29.894  1.00 26.79           C  
ATOM   1174  C   THR H 158       9.169  21.443  31.283  1.00 29.96           C  
ATOM   1175  O   THR H 158       9.454  20.635  32.167  1.00 30.45           O  
ATOM   1176  N   ILE H 159       8.286  22.430  31.484  1.00 30.36           N  
ATOM   1177  CA  ILE H 159       7.524  22.391  32.684  1.00 31.63           C  
ATOM   1178  CB  ILE H 159       7.586  23.684  33.440  1.00 31.13           C  
ATOM   1179  CG1 ILE H 159       9.059  24.052  33.688  1.00 33.15           C  
ATOM   1180  CG2 ILE H 159       6.819  23.502  34.756  1.00 29.68           C  
ATOM   1181  CD1 ILE H 159       9.279  25.477  34.190  1.00 46.26           C  
ATOM   1182  C   ILE H 159       6.142  22.142  32.205  1.00 33.14           C  
ATOM   1183  O   ILE H 159       5.555  23.004  31.556  1.00 33.49           O  
ATOM   1184  N   PRO H 160       5.521  21.051  32.530  1.00 45.14           N  
ATOM   1185  CA  PRO H 160       4.218  20.661  32.030  1.00 42.81           C  
ATOM   1186  CD  PRO H 160       5.940  20.243  33.663  1.00 42.91           C  
ATOM   1187  CB  PRO H 160       3.907  19.330  32.721  1.00 43.99           C  
ATOM   1188  CG  PRO H 160       4.714  19.397  34.031  1.00 45.06           C  
ATOM   1189  C   PRO H 160       2.998  21.592  32.087  1.00 43.89           C  
ATOM   1190  O   PRO H 160       2.196  21.484  31.168  1.00 44.82           O  
ATOM   1191  N   LEU H 161       2.747  22.467  33.093  1.00 37.38           N  
ATOM   1192  CA  LEU H 161       1.500  23.215  33.092  1.00 39.70           C  
ATOM   1193  CB  LEU H 161       1.333  24.120  34.325  1.00 44.41           C  
ATOM   1194  CG  LEU H 161       1.189  23.351  35.651  1.00  0.00           C  
ATOM   1195  CD1 LEU H 161       1.020  24.314  36.839  1.00 41.09           C  
ATOM   1196  CD2 LEU H 161       0.066  22.304  35.566  1.00  0.00           C  
ATOM   1197  C   LEU H 161       1.421  24.111  31.902  1.00 41.96           C  
ATOM   1198  O   LEU H 161       0.445  24.091  31.152  1.00 40.93           O  
ATOM   1199  N   PHE H 162       2.467  24.928  31.700  1.00 40.23           N  
ATOM   1200  CA  PHE H 162       2.519  25.843  30.607  1.00 39.28           C  
ATOM   1201  CB  PHE H 162       3.736  26.776  30.683  1.00 39.94           C  
ATOM   1202  CG  PHE H 162       3.553  27.588  31.918  1.00 45.59           C  
ATOM   1203  CD1 PHE H 162       2.835  28.759  31.875  1.00 46.46           C  
ATOM   1204  CD2 PHE H 162       4.075  27.165  33.117  1.00 46.70           C  
ATOM   1205  CE1 PHE H 162       2.660  29.515  33.010  1.00 47.58           C  
ATOM   1206  CE2 PHE H 162       3.905  27.915  34.256  1.00 45.52           C  
ATOM   1207  CZ  PHE H 162       3.195  29.091  34.204  1.00 46.60           C  
ATOM   1208  C   PHE H 162       2.642  25.012  29.388  1.00 37.70           C  
ATOM   1209  O   PHE H 162       2.038  25.293  28.356  1.00 40.13           O  
ATOM   1210  N   GLY H 163       3.427  23.929  29.500  1.00 40.38           N  
ATOM   1211  CA  GLY H 163       3.640  23.098  28.365  1.00 36.09           C  
ATOM   1212  C   GLY H 163       4.741  23.740  27.617  1.00 40.76           C  
ATOM   1213  O   GLY H 163       4.937  23.501  26.425  1.00 35.68           O  
ATOM   1214  N   LYS H 164       5.503  24.612  28.296  1.00 37.50           N  
ATOM   1215  CA  LYS H 164       6.477  25.173  27.419  1.00 36.49           C  
ATOM   1216  CB  LYS H 164       6.777  26.653  27.715  1.00 36.97           C  
ATOM   1217  CG  LYS H 164       5.600  27.598  27.458  1.00  0.00           C  
ATOM   1218  CD  LYS H 164       5.819  29.004  28.027  1.00  0.00           C  
ATOM   1219  CE  LYS H 164       4.664  29.971  27.756  1.00  0.00           C  
ATOM   1220  NZ  LYS H 164       3.469  29.571  28.533  1.00  0.00           N1+
ATOM   1221  C   LYS H 164       7.764  24.451  27.556  1.00 34.47           C  
ATOM   1222  O   LYS H 164       8.073  23.876  28.599  1.00 33.43           O  
ATOM   1223  N   THR H 165       8.546  24.462  26.461  1.00 33.61           N  
ATOM   1224  CA  THR H 165       9.809  23.806  26.483  1.00 32.89           C  
ATOM   1225  CB  THR H 165       9.829  22.562  25.642  1.00 32.80           C  
ATOM   1226  OG1 THR H 165       8.807  21.672  26.067  1.00 39.08           O  
ATOM   1227  CG2 THR H 165      11.201  21.887  25.794  1.00 35.54           C  
ATOM   1228  C   THR H 165      10.819  24.750  25.910  1.00 33.24           C  
ATOM   1229  O   THR H 165      10.541  25.478  24.956  1.00 32.55           O  
ATOM   1230  N   ASP H 166      12.021  24.774  26.520  1.00 32.60           N  
ATOM   1231  CA  ASP H 166      13.119  25.567  26.042  1.00 33.11           C  
ATOM   1232  CB  ASP H 166      13.818  26.407  27.125  1.00 34.52           C  
ATOM   1233  CG  ASP H 166      12.967  27.622  27.438  1.00 40.19           C  
ATOM   1234  OD1 ASP H 166      12.408  28.214  26.477  1.00 35.82           O  
ATOM   1235  OD2 ASP H 166      12.862  27.977  28.642  1.00  0.00           O1-
ATOM   1236  C   ASP H 166      14.150  24.600  25.572  1.00 32.09           C  
ATOM   1237  O   ASP H 166      14.231  23.482  26.085  1.00 30.43           O  
ATOM   1238  N   TYR H 167      14.955  25.005  24.568  1.00 32.46           N  
ATOM   1239  CA  TYR H 167      15.967  24.120  24.073  1.00 32.26           C  
ATOM   1240  CB  TYR H 167      15.712  23.604  22.645  1.00 32.61           C  
ATOM   1241  CG  TYR H 167      14.380  22.935  22.590  1.00 34.40           C  
ATOM   1242  CD1 TYR H 167      14.197  21.677  23.112  1.00 45.52           C  
ATOM   1243  CD2 TYR H 167      13.301  23.578  22.030  1.00 59.10           C  
ATOM   1244  CE1 TYR H 167      12.967  21.066  23.061  1.00 36.56           C  
ATOM   1245  CE2 TYR H 167      12.069  22.970  21.976  1.00 35.60           C  
ATOM   1246  CZ  TYR H 167      11.899  21.710  22.490  1.00 57.58           C  
ATOM   1247  OH  TYR H 167      10.635  21.086  22.436  1.00 41.29           O  
ATOM   1248  C   TYR H 167      17.259  24.872  24.001  1.00 32.71           C  
ATOM   1249  O   TYR H 167      17.278  26.099  23.917  1.00 32.56           O  
ATOM   1250  N   ALA H 168      18.387  24.134  24.062  1.00 33.08           N  
ATOM   1251  CA  ALA H 168      19.661  24.767  23.922  1.00 35.20           C  
ATOM   1252  CB  ALA H 168      20.842  23.862  24.315  1.00 34.18           C  
ATOM   1253  C   ALA H 168      19.752  25.108  22.475  1.00 36.73           C  
ATOM   1254  O   ALA H 168      19.175  24.426  21.633  1.00 36.09           O  
ATOM   1255  N   GLN H 169      20.474  26.186  22.143  1.00 38.59           N  
ATOM   1256  CA  GLN H 169      20.531  26.659  20.792  1.00 41.80           C  
ATOM   1257  CB  GLN H 169      21.236  28.018  20.708  1.00 43.75           C  
ATOM   1258  CG  GLN H 169      20.438  29.077  21.472  1.00 51.22           C  
ATOM   1259  CD  GLN H 169      21.157  30.407  21.388  0.90 96.71           C  
ATOM   1260  OE1 GLN H 169      22.371  30.460  21.195  0.90 61.48           O  
ATOM   1261  NE2 GLN H 169      20.387  31.514  21.552  0.90 48.76           N  
ATOM   1262  C   GLN H 169      21.198  25.650  19.910  1.00 41.64           C  
ATOM   1263  O   GLN H 169      20.853  25.525  18.737  1.00 43.54           O  
ATOM   1264  N   LYS H 170      22.159  24.887  20.453  1.00 41.02           N  
ATOM   1265  CA  LYS H 170      22.890  23.941  19.657  1.00 42.33           C  
ATOM   1266  CB  LYS H 170      23.840  23.099  20.521  1.00 42.13           C  
ATOM   1267  CG  LYS H 170      24.816  23.924  21.361  1.00 46.56           C  
ATOM   1268  CD  LYS H 170      25.381  23.134  22.545  1.00 49.24           C  
ATOM   1269  CE  LYS H 170      26.098  24.001  23.582  1.00 73.18           C  
ATOM   1270  NZ  LYS H 170      26.317  23.232  24.828  1.00 51.66           N1+
ATOM   1271  C   LYS H 170      21.918  22.971  19.045  1.00 42.93           C  
ATOM   1272  O   LYS H 170      22.053  22.581  17.886  1.00 43.63           O  
ATOM   1273  N   PHE H 171      20.939  22.528  19.851  1.00 42.57           N  
ATOM   1274  CA  PHE H 171      19.924  21.562  19.529  1.00 44.54           C  
ATOM   1275  CB  PHE H 171      19.300  20.927  20.778  1.00 43.57           C  
ATOM   1276  CG  PHE H 171      20.437  20.301  21.500  1.00 42.34           C  
ATOM   1277  CD1 PHE H 171      21.032  19.158  21.021  1.00 39.02           C  
ATOM   1278  CD2 PHE H 171      20.903  20.864  22.663  1.00 37.06           C  
ATOM   1279  CE1 PHE H 171      22.087  18.588  21.694  1.00 46.13           C  
ATOM   1280  CE2 PHE H 171      21.956  20.300  23.340  1.00 74.71           C  
ATOM   1281  CZ  PHE H 171      22.549  19.160  22.856  1.00 32.21           C  
ATOM   1282  C   PHE H 171      18.795  22.097  18.693  1.00 47.97           C  
ATOM   1283  O   PHE H 171      18.094  21.306  18.065  1.00 48.45           O  
ATOM   1284  N   GLN H 172      18.535  23.422  18.714  1.00 50.28           N  
ATOM   1285  CA  GLN H 172      17.353  23.974  18.097  1.00 51.83           C  
ATOM   1286  CB  GLN H 172      17.336  25.502  17.983  1.00 53.49           C  
ATOM   1287  CG  GLN H 172      17.103  26.229  19.300  1.00 58.36           C  
ATOM   1288  CD  GLN H 172      16.986  27.702  18.946  1.00 98.15           C  
ATOM   1289  OE1 GLN H 172      17.862  28.262  18.287  1.00 62.73           O  
ATOM   1290  NE2 GLN H 172      15.864  28.345  19.367  1.00 71.43           N  
ATOM   1291  C   GLN H 172      17.118  23.470  16.709  1.00 51.68           C  
ATOM   1292  O   GLN H 172      17.999  23.468  15.850  1.00 52.63           O  
ATOM   1293  N   GLY H 173      15.867  23.022  16.489  1.00 50.22           N  
ATOM   1294  CA  GLY H 173      15.374  22.559  15.228  1.00 49.71           C  
ATOM   1295  C   GLY H 173      15.458  21.067  15.193  1.00 48.24           C  
ATOM   1296  O   GLY H 173      14.653  20.411  14.532  1.00 49.66           O  
ATOM   1297  N   ARG H 174      16.504  20.515  15.838  1.00 45.34           N  
ATOM   1298  CA  ARG H 174      16.775  19.108  15.941  1.00 42.51           C  
ATOM   1299  CB  ARG H 174      18.266  18.830  16.201  1.00 42.51           C  
ATOM   1300  CG  ARG H 174      19.143  19.239  15.015  1.00 42.39           C  
ATOM   1301  CD  ARG H 174      20.651  19.145  15.265  1.00 43.20           C  
ATOM   1302  NE  ARG H 174      21.021  17.703  15.310  1.00 38.53           N  
ATOM   1303  CZ  ARG H 174      21.232  17.078  16.506  1.00 46.25           C  
ATOM   1304  NH1 ARG H 174      21.158  17.787  17.669  1.00 31.27           N1+
ATOM   1305  NH2 ARG H 174      21.533  15.749  16.534  1.00 30.73           N  
ATOM   1306  C   ARG H 174      15.965  18.409  16.999  1.00 39.78           C  
ATOM   1307  O   ARG H 174      15.602  17.245  16.826  1.00 38.58           O  
ATOM   1308  N   VAL H 175      15.664  19.083  18.131  1.00 38.53           N  
ATOM   1309  CA  VAL H 175      15.086  18.361  19.233  0.90 37.92           C  
ATOM   1310  CB  VAL H 175      15.935  18.462  20.468  0.90 37.98           C  
ATOM   1311  CG1 VAL H 175      15.841  19.896  21.009  0.90 37.18           C  
ATOM   1312  CG2 VAL H 175      15.509  17.384  21.472  0.90 37.06           C  
ATOM   1313  C   VAL H 175      13.713  18.867  19.571  1.00 37.62           C  
ATOM   1314  O   VAL H 175      13.393  20.036  19.362  1.00 38.81           O  
ATOM   1315  N   THR H 176      12.846  17.956  20.071  1.00 35.77           N  
ATOM   1316  CA  THR H 176      11.522  18.323  20.497  1.00 35.52           C  
ATOM   1317  CB  THR H 176      10.447  17.836  19.570  1.00 36.74           C  
ATOM   1318  OG1 THR H 176      10.653  18.371  18.271  1.00 37.29           O  
ATOM   1319  CG2 THR H 176       9.075  18.264  20.116  1.00 30.33           C  
ATOM   1320  C   THR H 176      11.281  17.662  21.821  1.00 34.63           C  
ATOM   1321  O   THR H 176      11.466  16.453  21.951  1.00 34.67           O  
ATOM   1322  N   ILE H 177      10.866  18.445  22.841  1.00 34.14           N  
ATOM   1323  CA  ILE H 177      10.578  17.883  24.130  1.00 33.15           C  
ATOM   1324  CB  ILE H 177      11.434  18.408  25.248  1.00 32.59           C  
ATOM   1325  CG1 ILE H 177      12.898  17.970  25.048  1.00 31.15           C  
ATOM   1326  CG2 ILE H 177      10.832  17.909  26.572  1.00 28.29           C  
ATOM   1327  CD1 ILE H 177      13.883  18.624  26.016  1.00 33.70           C  
ATOM   1328  C   ILE H 177       9.140  18.149  24.421  1.00 33.64           C  
ATOM   1329  O   ILE H 177       8.661  19.284  24.359  1.00 34.13           O  
ATOM   1330  N   THR H 178       8.402  17.075  24.742  1.00 33.36           N  
ATOM   1331  CA  THR H 178       6.990  17.188  24.923  1.00 34.85           C  
ATOM   1332  CB  THR H 178       6.278  16.573  23.757  1.00 35.60           C  
ATOM   1333  OG1 THR H 178       4.873  16.674  23.900  1.00 38.61           O  
ATOM   1334  CG2 THR H 178       6.718  15.106  23.629  1.00 33.93           C  
ATOM   1335  C   THR H 178       6.611  16.464  26.176  1.00 36.35           C  
ATOM   1336  O   THR H 178       7.395  15.687  26.720  1.00 36.08           O  
ATOM   1337  N   ALA H 179       5.407  16.748  26.712  1.00 37.56           N  
ATOM   1338  CA  ALA H 179       4.981  16.029  27.878  1.00 39.00           C  
ATOM   1339  CB  ALA H 179       5.095  16.833  29.182  1.00 39.26           C  
ATOM   1340  C   ALA H 179       3.538  15.697  27.696  1.00 41.08           C  
ATOM   1341  O   ALA H 179       2.758  16.537  27.251  1.00 41.45           O  
ATOM   1342  N   ASP H 180       3.151  14.449  28.036  1.00 42.02           N  
ATOM   1343  CA  ASP H 180       1.779  14.054  27.906  1.00 44.06           C  
ATOM   1344  CB  ASP H 180       1.585  12.734  27.138  1.00 44.82           C  
ATOM   1345  CG  ASP H 180       0.102  12.488  26.911  1.00 47.92           C  
ATOM   1346  OD1 ASP H 180      -0.715  13.380  27.268  1.00 64.72           O  
ATOM   1347  OD2 ASP H 180      -0.234  11.403  26.371  1.00 55.04           O1-
ATOM   1348  C   ASP H 180       1.243  13.880  29.291  1.00 45.48           C  
ATOM   1349  O   ASP H 180       1.727  13.054  30.063  1.00 44.81           O  
ATOM   1350  N   LYS H 181       0.218  14.677  29.637  1.00 47.55           N  
ATOM   1351  CA  LYS H 181      -0.339  14.697  30.957  1.00 49.75           C  
ATOM   1352  CB  LYS H 181      -1.396  15.797  31.159  1.00 50.89           C  
ATOM   1353  CG  LYS H 181      -0.804  17.198  31.332  1.00 54.41           C  
ATOM   1354  CD  LYS H 181      -1.857  18.307  31.303  0.88134.28           C  
ATOM   1355  CE  LYS H 181      -1.338  19.666  31.779  1.00  0.00           C  
ATOM   1356  NZ  LYS H 181      -1.161  19.648  33.250  1.00  0.00           N1+
ATOM   1357  C   LYS H 181      -0.978  13.391  31.311  1.00 49.75           C  
ATOM   1358  O   LYS H 181      -0.842  12.922  32.438  1.00 49.95           O  
ATOM   1359  N   SER H 182      -1.689  12.750  30.370  1.00 49.75           N  
ATOM   1360  CA  SER H 182      -2.419  11.569  30.736  1.00 49.95           C  
ATOM   1361  CB  SER H 182      -3.177  10.953  29.548  1.00 50.29           C  
ATOM   1362  OG  SER H 182      -2.258  10.512  28.560  1.00 57.23           O  
ATOM   1363  C   SER H 182      -1.491  10.519  31.272  1.00 48.79           C  
ATOM   1364  O   SER H 182      -1.721   9.960  32.343  1.00 48.84           O  
ATOM   1365  N   MET H 183      -0.439  10.213  30.500  1.00 47.40           N  
ATOM   1366  CA  MET H 183       0.568   9.217  30.750  1.00 46.70           C  
ATOM   1367  CB  MET H 183       1.361   8.917  29.481  1.00 46.69           C  
ATOM   1368  CG  MET H 183       2.162  10.127  29.008  1.00 51.84           C  
ATOM   1369  SD  MET H 183       3.063   9.793  27.476  1.00 60.82           S  
ATOM   1370  CE  MET H 183       4.096  11.274  27.557  1.00 58.00           C  
ATOM   1371  C   MET H 183       1.549   9.627  31.821  1.00 45.08           C  
ATOM   1372  O   MET H 183       2.210   8.774  32.415  1.00 44.75           O  
ATOM   1373  N   ASP H 184       1.723  10.943  32.056  1.00 42.93           N  
ATOM   1374  CA  ASP H 184       2.716  11.422  32.978  0.90 40.45           C  
ATOM   1375  CB  ASP H 184       2.496  10.937  34.420  0.90 41.04           C  
ATOM   1376  CG  ASP H 184       1.282  11.685  34.958  1.00  0.00           C  
ATOM   1377  OD1 ASP H 184       1.199  12.918  34.712  1.00  0.00           O  
ATOM   1378  OD2 ASP H 184       0.416  11.037  35.604  1.00  0.00           O1-
ATOM   1379  C   ASP H 184       4.064  11.002  32.490  1.00 38.17           C  
ATOM   1380  O   ASP H 184       4.935  10.591  33.256  1.00 37.80           O  
ATOM   1381  N   THR H 185       4.268  11.109  31.163  1.00 35.65           N  
ATOM   1382  CA  THR H 185       5.539  10.781  30.597  1.00 33.95           C  
ATOM   1383  CB  THR H 185       5.463   9.657  29.606  1.00 34.99           C  
ATOM   1384  OG1 THR H 185       4.876   8.512  30.209  1.00 36.85           O  
ATOM   1385  CG2 THR H 185       6.887   9.320  29.138  1.00 32.34           C  
ATOM   1386  C   THR H 185       6.025  12.003  29.871  1.00 32.81           C  
ATOM   1387  O   THR H 185       5.244  12.848  29.440  1.00 32.05           O  
ATOM   1388  N   SER H 186       7.353  12.154  29.748  1.00 30.86           N  
ATOM   1389  CA  SER H 186       7.893  13.276  29.041  1.00 29.66           C  
ATOM   1390  CB  SER H 186       8.760  14.162  29.954  1.00 30.77           C  
ATOM   1391  OG  SER H 186       9.024  15.414  29.342  1.00  0.00           O  
ATOM   1392  C   SER H 186       8.750  12.671  27.974  1.00 29.28           C  
ATOM   1393  O   SER H 186       9.288  11.581  28.168  1.00 30.34           O  
ATOM   1394  N   PHE H 187       8.886  13.332  26.804  1.00 28.52           N  
ATOM   1395  CA  PHE H 187       9.664  12.691  25.781  1.00 29.06           C  
ATOM   1396  CB  PHE H 187       8.876  12.242  24.536  1.00 30.52           C  
ATOM   1397  CG  PHE H 187       7.770  11.307  24.881  1.00 32.87           C  
ATOM   1398  CD1 PHE H 187       8.015  10.076  25.438  1.00 25.77           C  
ATOM   1399  CD2 PHE H 187       6.467  11.683  24.664  1.00 27.77           C  
ATOM   1400  CE1 PHE H 187       6.978   9.227  25.748  1.00 39.20           C  
ATOM   1401  CE2 PHE H 187       5.429  10.838  24.969  1.00 38.54           C  
ATOM   1402  CZ  PHE H 187       5.680   9.603  25.512  1.00 38.10           C  
ATOM   1403  C   PHE H 187      10.664  13.651  25.230  1.00 29.93           C  
ATOM   1404  O   PHE H 187      10.481  14.867  25.274  1.00 30.50           O  
ATOM   1405  N   MET H 188      11.771  13.094  24.699  1.00 30.04           N  
ATOM   1406  CA  MET H 188      12.783  13.865  24.043  1.00 30.94           C  
ATOM   1407  CB  MET H 188      14.097  13.913  24.844  1.00 31.00           C  
ATOM   1408  CG  MET H 188      15.190  14.778  24.218  1.00 34.03           C  
ATOM   1409  SD  MET H 188      16.002  14.031  22.777  1.00 44.82           S  
ATOM   1410  CE  MET H 188      16.793  12.703  23.728  1.00 35.45           C  
ATOM   1411  C   MET H 188      13.043  13.191  22.732  1.00 31.60           C  
ATOM   1412  O   MET H 188      13.422  12.021  22.689  1.00 31.39           O  
ATOM   1413  N   GLU H 189      12.829  13.918  21.617  1.00 31.89           N  
ATOM   1414  CA  GLU H 189      13.038  13.361  20.308  1.00 32.02           C  
ATOM   1415  CB  GLU H 189      11.820  13.525  19.384  1.00 33.77           C  
ATOM   1416  CG  GLU H 189      12.012  12.938  17.984  1.00 37.86           C  
ATOM   1417  CD  GLU H 189      10.730  13.175  17.196  1.00 55.29           C  
ATOM   1418  OE1 GLU H 189       9.633  13.055  17.804  1.00 62.41           O  
ATOM   1419  OE2 GLU H 189      10.827  13.478  15.978  1.00 53.94           O1-
ATOM   1420  C   GLU H 189      14.159  14.118  19.668  1.00 32.49           C  
ATOM   1421  O   GLU H 189      14.098  15.339  19.549  1.00 33.89           O  
ATOM   1422  N   LEU H 190      15.216  13.403  19.236  1.00 32.49           N  
ATOM   1423  CA  LEU H 190      16.338  14.044  18.607  1.00 33.00           C  
ATOM   1424  CB  LEU H 190      17.652  13.777  19.362  1.00 31.68           C  
ATOM   1425  CG  LEU H 190      18.874  14.527  18.812  1.00 31.11           C  
ATOM   1426  CD1 LEU H 190      18.700  16.049  18.945  1.00 29.38           C  
ATOM   1427  CD2 LEU H 190      20.165  14.024  19.474  1.00 33.59           C  
ATOM   1428  C   LEU H 190      16.455  13.471  17.225  1.00 34.98           C  
ATOM   1429  O   LEU H 190      16.464  12.253  17.050  1.00 36.17           O  
ATOM   1430  N   THR H 191      16.557  14.344  16.199  1.00 35.42           N  
ATOM   1431  CA  THR H 191      16.585  13.882  14.838  1.00 37.07           C  
ATOM   1432  CB  THR H 191      15.558  14.569  13.986  1.00 37.93           C  
ATOM   1433  OG1 THR H 191      15.819  15.963  13.930  1.00 30.54           O  
ATOM   1434  CG2 THR H 191      14.170  14.319  14.607  1.00 31.22           C  
ATOM   1435  C   THR H 191      17.935  14.151  14.235  1.00 37.84           C  
ATOM   1436  O   THR H 191      18.799  14.767  14.855  1.00 37.47           O  
ATOM   1437  N   SER H 192      18.138  13.671  12.986  1.00 38.49           N  
ATOM   1438  CA  SER H 192      19.359  13.843  12.241  1.00 40.02           C  
ATOM   1439  CB  SER H 192      19.589  15.280  11.741  1.00 41.05           C  
ATOM   1440  OG  SER H 192      19.837  16.152  12.833  1.00 48.73           O  
ATOM   1441  C   SER H 192      20.518  13.436  13.092  1.00 39.33           C  
ATOM   1442  O   SER H 192      21.479  14.187  13.257  1.00 39.57           O  
ATOM   1443  N   LEU H 193      20.459  12.198  13.615  1.00 38.19           N  
ATOM   1444  CA  LEU H 193      21.450  11.687  14.520  1.00 37.32           C  
ATOM   1445  CB  LEU H 193      21.090  10.297  15.078  1.00 35.58           C  
ATOM   1446  CG  LEU H 193      19.837  10.292  15.975  1.00 33.91           C  
ATOM   1447  CD1 LEU H 193      19.524   8.882  16.504  1.00 27.06           C  
ATOM   1448  CD2 LEU H 193      19.971  11.325  17.105  1.00 31.65           C  
ATOM   1449  C   LEU H 193      22.774  11.548  13.838  1.00 38.71           C  
ATOM   1450  O   LEU H 193      22.870  11.133  12.683  1.00 39.72           O  
ATOM   1451  N   THR H 194      23.844  11.904  14.581  1.00 38.57           N  
ATOM   1452  CA  THR H 194      25.197  11.790  14.117  1.00 40.49           C  
ATOM   1453  CB  THR H 194      25.881  13.111  13.904  1.00 41.34           C  
ATOM   1454  OG1 THR H 194      27.141  12.914  13.281  1.00  0.00           O  
ATOM   1455  CG2 THR H 194      26.070  13.801  15.265  1.00  0.00           C  
ATOM   1456  C   THR H 194      25.957  11.062  15.182  1.00 40.12           C  
ATOM   1457  O   THR H 194      25.437  10.804  16.265  1.00 39.14           O  
ATOM   1458  N   SER H 195      27.225  10.718  14.898  1.00 40.36           N  
ATOM   1459  CA  SER H 195      28.025   9.949  15.811  0.90 39.92           C  
ATOM   1460  CB  SER H 195      29.422   9.641  15.249  0.90 39.76           C  
ATOM   1461  OG  SER H 195      30.166   8.881  16.190  0.90 44.36           O  
ATOM   1462  C   SER H 195      28.213  10.706  17.093  1.00 39.26           C  
ATOM   1463  O   SER H 195      28.307  10.108  18.164  1.00 39.37           O  
ATOM   1464  N   GLU H 196      28.241  12.049  17.024  1.00 37.98           N  
ATOM   1465  CA  GLU H 196      28.470  12.864  18.188  1.00 36.92           C  
ATOM   1466  CB  GLU H 196      28.500  14.378  17.905  1.00 37.42           C  
ATOM   1467  CG  GLU H 196      29.744  14.862  17.159  1.00 43.98           C  
ATOM   1468  CD  GLU H 196      29.418  14.976  15.677  1.00102.66           C  
ATOM   1469  OE1 GLU H 196      28.758  15.983  15.308  1.00 70.39           O  
ATOM   1470  OE2 GLU H 196      29.816  14.070  14.896  1.00 71.89           O1-
ATOM   1471  C   GLU H 196      27.371  12.651  19.180  1.00 35.09           C  
ATOM   1472  O   GLU H 196      27.570  12.836  20.379  1.00 34.86           O  
ATOM   1473  N   ASP H 197      26.168  12.304  18.693  1.00 32.78           N  
ATOM   1474  CA  ASP H 197      24.988  12.132  19.494  1.00 30.65           C  
ATOM   1475  CB  ASP H 197      23.694  12.071  18.668  1.00 31.20           C  
ATOM   1476  CG  ASP H 197      23.425  13.486  18.173  1.00 33.86           C  
ATOM   1477  OD1 ASP H 197      23.565  14.438  18.989  1.00 34.66           O  
ATOM   1478  OD2 ASP H 197      23.089  13.636  16.968  1.00 41.69           O1-
ATOM   1479  C   ASP H 197      25.062  10.933  20.394  1.00 29.45           C  
ATOM   1480  O   ASP H 197      24.224  10.793  21.284  1.00 28.26           O  
ATOM   1481  N   THR H 198      25.994   9.987  20.160  1.00 29.57           N  
ATOM   1482  CA  THR H 198      26.078   8.848  21.037  1.00 28.94           C  
ATOM   1483  CB  THR H 198      27.191   7.906  20.682  1.00 29.66           C  
ATOM   1484  OG1 THR H 198      27.028   7.434  19.354  1.00 34.30           O  
ATOM   1485  CG2 THR H 198      27.181   6.723  21.667  1.00 25.61           C  
ATOM   1486  C   THR H 198      26.339   9.354  22.422  1.00 27.38           C  
ATOM   1487  O   THR H 198      27.312  10.065  22.664  1.00 27.80           O  
ATOM   1488  N   ALA H 199      25.451   9.000  23.377  1.00 25.50           N  
ATOM   1489  CA  ALA H 199      25.626   9.474  24.718  1.00 25.00           C  
ATOM   1490  CB  ALA H 199      25.487  11.001  24.840  1.00 25.16           C  
ATOM   1491  C   ALA H 199      24.563   8.867  25.577  1.00 25.27           C  
ATOM   1492  O   ALA H 199      23.661   8.189  25.092  1.00 25.86           O  
ATOM   1493  N   VAL H 200      24.680   9.074  26.904  1.00 24.36           N  
ATOM   1494  CA  VAL H 200      23.660   8.619  27.798  1.00 24.07           C  
ATOM   1495  CB  VAL H 200      24.176   8.244  29.157  1.00 23.86           C  
ATOM   1496  CG1 VAL H 200      22.983   7.902  30.065  1.00 21.51           C  
ATOM   1497  CG2 VAL H 200      25.186   7.094  28.993  1.00 24.13           C  
ATOM   1498  C   VAL H 200      22.759   9.794  27.972  1.00 25.67           C  
ATOM   1499  O   VAL H 200      23.226  10.897  28.250  1.00 25.82           O  
ATOM   1500  N   TYR H 201      21.437   9.592  27.809  1.00 25.56           N  
ATOM   1501  CA  TYR H 201      20.536  10.699  27.933  1.00 25.49           C  
ATOM   1502  CB  TYR H 201      19.523  10.819  26.774  1.00 25.37           C  
ATOM   1503  CG  TYR H 201      20.250  11.248  25.540  1.00 25.99           C  
ATOM   1504  CD1 TYR H 201      20.451  12.585  25.299  1.00 24.20           C  
ATOM   1505  CD2 TYR H 201      20.739  10.345  24.623  1.00 24.24           C  
ATOM   1506  CE1 TYR H 201      21.111  13.015  24.175  1.00 22.36           C  
ATOM   1507  CE2 TYR H 201      21.402  10.769  23.492  1.00 24.48           C  
ATOM   1508  CZ  TYR H 201      21.593  12.108  23.266  1.00 27.63           C  
ATOM   1509  OH  TYR H 201      22.273  12.551  22.112  1.00 27.35           O  
ATOM   1510  C   TYR H 201      19.781  10.530  29.214  1.00 25.73           C  
ATOM   1511  O   TYR H 201      19.184   9.484  29.462  1.00 26.05           O  
ATOM   1512  N   TYR H 202      19.793  11.581  30.064  1.00 24.51           N  
ATOM   1513  CA  TYR H 202      19.163  11.480  31.351  1.00 24.87           C  
ATOM   1514  CB  TYR H 202      20.003  11.975  32.548  1.00 24.15           C  
ATOM   1515  CG  TYR H 202      21.364  11.371  32.615  1.00 24.80           C  
ATOM   1516  CD1 TYR H 202      21.573  10.099  33.092  1.00 22.14           C  
ATOM   1517  CD2 TYR H 202      22.449  12.104  32.196  1.00 22.10           C  
ATOM   1518  CE1 TYR H 202      22.839   9.568  33.148  1.00 25.08           C  
ATOM   1519  CE2 TYR H 202      23.718  11.579  32.249  1.00 20.20           C  
ATOM   1520  CZ  TYR H 202      23.913  10.308  32.727  1.00 25.77           C  
ATOM   1521  OH  TYR H 202      25.209   9.752  32.787  1.00 32.12           O  
ATOM   1522  C   TYR H 202      18.017  12.437  31.386  1.00 25.25           C  
ATOM   1523  O   TYR H 202      18.078  13.524  30.813  1.00 24.89           O  
ATOM   1524  N   CYS H 203      16.916  12.025  32.048  1.00 25.35           N  
ATOM   1525  CA  CYS H 203      15.857  12.950  32.307  0.90 25.83           C  
ATOM   1526  CB  CYS H 203      14.426  12.425  32.020  0.90 27.08           C  
ATOM   1527  SG  CYS H 203      13.964  10.954  32.982  0.92 32.96           S  
ATOM   1528  C   CYS H 203      15.997  13.271  33.760  1.00 25.58           C  
ATOM   1529  O   CYS H 203      16.420  12.432  34.556  1.00 25.57           O  
ATOM   1530  N   ALA H 204      15.713  14.528  34.138  1.00 24.96           N  
ATOM   1531  CA  ALA H 204      15.842  14.890  35.520  1.00 25.42           C  
ATOM   1532  CB  ALA H 204      17.129  15.671  35.826  1.00 24.36           C  
ATOM   1533  C   ALA H 204      14.692  15.772  35.869  1.00 26.32           C  
ATOM   1534  O   ALA H 204      14.285  16.610  35.067  1.00 26.93           O  
ATOM   1535  N   ARG H 205      14.151  15.581  37.091  1.00 26.10           N  
ATOM   1536  CA  ARG H 205      13.020  16.306  37.605  1.00 27.07           C  
ATOM   1537  CB  ARG H 205      12.277  15.500  38.695  1.00 27.16           C  
ATOM   1538  CG  ARG H 205      11.057  16.187  39.315  1.00 30.50           C  
ATOM   1539  CD  ARG H 205      10.483  15.445  40.529  1.00 36.54           C  
ATOM   1540  NE  ARG H 205      10.981  16.117  41.765  1.00 60.78           N  
ATOM   1541  CZ  ARG H 205      10.453  15.794  42.986  1.00 66.96           C  
ATOM   1542  NH1 ARG H 205       9.510  14.813  43.089  1.00 98.88           N1+
ATOM   1543  NH2 ARG H 205      10.854  16.469  44.102  1.00 43.06           N  
ATOM   1544  C   ARG H 205      13.507  17.567  38.238  1.00 27.37           C  
ATOM   1545  O   ARG H 205      14.547  17.567  38.893  1.00 28.14           O  
ATOM   1546  N   ASP H 206      12.757  18.676  38.035  1.00 27.71           N  
ATOM   1547  CA  ASP H 206      13.064  19.954  38.639  1.00 28.25           C  
ATOM   1548  CB  ASP H 206      13.325  21.100  37.641  1.00 28.45           C  
ATOM   1549  CG  ASP H 206      12.040  21.428  36.889  1.00 32.47           C  
ATOM   1550  OD1 ASP H 206      11.167  22.128  37.469  1.00 32.56           O  
ATOM   1551  OD2 ASP H 206      11.928  21.001  35.709  1.00 33.46           O1-
ATOM   1552  C   ASP H 206      11.865  20.376  39.456  1.00 28.97           C  
ATOM   1553  O   ASP H 206      10.754  19.925  39.198  1.00 28.69           O  
ATOM   1554  N   LEU H 207      12.074  21.244  40.445  1.00 26.46           N  
ATOM   1555  CA  LEU H 207      10.991  21.508  41.331  1.00 27.08           C  
ATOM   1556  CB  LEU H 207      11.415  22.027  42.714  1.00 26.82           C  
ATOM   1557  CG  LEU H 207      11.957  20.902  43.619  1.00 27.24           C  
ATOM   1558  CD1 LEU H 207      13.217  20.240  43.040  1.00 21.40           C  
ATOM   1559  CD2 LEU H 207      12.139  21.395  45.060  1.00 20.81           C  
ATOM   1560  C   LEU H 207       9.953  22.391  40.739  1.00 28.65           C  
ATOM   1561  O   LEU H 207       9.776  22.513  39.528  1.00 29.28           O  
ATOM   1562  N   THR H 208       9.190  22.992  41.655  1.00 30.12           N  
ATOM   1563  CA  THR H 208       8.032  23.765  41.365  1.00 30.25           C  
ATOM   1564  CB  THR H 208       7.282  24.068  42.636  1.00 35.07           C  
ATOM   1565  OG1 THR H 208       7.142  22.868  43.381  1.00  0.00           O  
ATOM   1566  CG2 THR H 208       5.864  24.583  42.310  1.00  0.00           C  
ATOM   1567  C   THR H 208       8.484  25.045  40.721  1.00 30.93           C  
ATOM   1568  O   THR H 208       9.406  25.069  39.909  1.00 31.82           O  
ATOM   1569  N   THR H 209       7.822  26.155  41.069  1.00 31.02           N  
ATOM   1570  CA  THR H 209       8.028  27.419  40.434  1.00 30.55           C  
ATOM   1571  CB  THR H 209       6.870  28.341  40.611  1.00 32.55           C  
ATOM   1572  OG1 THR H 209       6.682  28.609  41.991  1.00 62.31           O  
ATOM   1573  CG2 THR H 209       5.624  27.658  40.028  1.00 67.10           C  
ATOM   1574  C   THR H 209       9.244  28.112  40.947  1.00 31.81           C  
ATOM   1575  O   THR H 209       9.972  27.607  41.799  1.00 33.79           O  
ATOM   1576  N   LEU H 210       9.473  29.318  40.393  1.00 31.68           N  
ATOM   1577  CA  LEU H 210      10.610  30.151  40.654  1.00 31.73           C  
ATOM   1578  CB  LEU H 210      10.660  31.411  39.755  1.00 33.53           C  
ATOM   1579  CG  LEU H 210       9.341  32.207  39.564  1.00 24.68           C  
ATOM   1580  CD1 LEU H 210       8.270  31.360  38.855  1.00 23.72           C  
ATOM   1581  CD2 LEU H 210       8.828  32.879  40.847  1.00 25.14           C  
ATOM   1582  C   LEU H 210      10.671  30.590  42.088  1.00 32.34           C  
ATOM   1583  O   LEU H 210      11.755  30.654  42.664  1.00 32.32           O  
ATOM   1584  N   THR H 211       9.526  30.904  42.722  1.00 32.81           N  
ATOM   1585  CA  THR H 211       9.577  31.420  44.064  1.00 33.69           C  
ATOM   1586  CB  THR H 211       8.227  31.758  44.637  1.00 40.61           C  
ATOM   1587  OG1 THR H 211       7.418  30.595  44.744  1.00  0.00           O  
ATOM   1588  CG2 THR H 211       7.552  32.803  43.739  1.00 37.07           C  
ATOM   1589  C   THR H 211      10.175  30.375  44.937  1.00 33.22           C  
ATOM   1590  O   THR H 211      10.955  30.664  45.849  1.00 35.10           O  
ATOM   1591  N   SER H 212       9.797  29.119  44.655  1.00 31.90           N  
ATOM   1592  CA  SER H 212      10.238  27.958  45.357  1.00 34.62           C  
ATOM   1593  CB  SER H 212       9.416  26.721  44.934  1.00 39.80           C  
ATOM   1594  OG  SER H 212       9.830  25.555  45.626  1.00 33.01           O  
ATOM   1595  C   SER H 212      11.666  27.761  44.954  1.00 34.13           C  
ATOM   1596  O   SER H 212      12.240  28.582  44.240  1.00 34.04           O  
ATOM   1597  N   TYR H 213      12.301  26.686  45.447  1.00 33.90           N  
ATOM   1598  CA  TYR H 213      13.670  26.483  45.091  1.00 32.40           C  
ATOM   1599  CB  TYR H 213      14.489  25.804  46.194  1.00 17.79           C  
ATOM   1600  CG  TYR H 213      14.496  26.726  47.362  1.00 15.70           C  
ATOM   1601  CD1 TYR H 213      13.384  26.828  48.168  1.00  0.00           C  
ATOM   1602  CD2 TYR H 213      15.608  27.480  47.651  1.00  0.00           C  
ATOM   1603  CE1 TYR H 213      13.378  27.674  49.250  1.00  0.00           C  
ATOM   1604  CE2 TYR H 213      15.608  28.327  48.733  1.00  0.00           C  
ATOM   1605  CZ  TYR H 213      14.493  28.425  49.529  1.00 26.04           C  
ATOM   1606  OH  TYR H 213      14.499  29.297  50.636  1.00  0.00           O  
ATOM   1607  C   TYR H 213      13.688  25.581  43.912  1.00 31.35           C  
ATOM   1608  O   TYR H 213      13.047  24.531  43.913  1.00 34.03           O  
ATOM   1609  N   ASN H 214      14.421  25.986  42.857  1.00 31.97           N  
ATOM   1610  CA  ASN H 214      14.480  25.188  41.676  1.00 30.35           C  
ATOM   1611  CB  ASN H 214      14.188  25.982  40.391  1.00 29.70           C  
ATOM   1612  CG  ASN H 214      12.698  26.297  40.393  1.00 31.07           C  
ATOM   1613  OD1 ASN H 214      12.269  27.375  39.980  1.00 33.96           O  
ATOM   1614  ND2 ASN H 214      11.883  25.328  40.886  1.00 33.46           N  
ATOM   1615  C   ASN H 214      15.841  24.588  41.603  1.00 29.25           C  
ATOM   1616  O   ASN H 214      16.855  25.232  41.868  1.00 27.96           O  
ATOM   1617  N   TRP H 215      15.861  23.284  41.292  1.00 27.39           N  
ATOM   1618  CA  TRP H 215      17.042  22.486  41.193  1.00 27.48           C  
ATOM   1619  CB  TRP H 215      17.765  22.387  42.548  1.00 34.44           C  
ATOM   1620  CG  TRP H 215      16.853  22.516  43.754  1.00 25.06           C  
ATOM   1621  CD2 TRP H 215      16.204  21.454  44.471  1.00 24.83           C  
ATOM   1622  CD1 TRP H 215      16.496  23.672  44.388  1.00 24.86           C  
ATOM   1623  NE1 TRP H 215      15.677  23.398  45.452  1.00  0.00           N  
ATOM   1624  CE2 TRP H 215      15.486  22.037  45.516  1.00 25.05           C  
ATOM   1625  CE3 TRP H 215      16.205  20.103  44.285  1.00  0.00           C  
ATOM   1626  CZ2 TRP H 215      14.762  21.278  46.387  1.00  0.00           C  
ATOM   1627  CZ3 TRP H 215      15.465  19.343  45.166  1.00  0.00           C  
ATOM   1628  CH2 TRP H 215      14.755  19.913  46.198  1.00  0.00           C  
ATOM   1629  C   TRP H 215      16.604  21.144  40.705  1.00 27.78           C  
ATOM   1630  O   TRP H 215      15.436  20.787  40.851  1.00 27.94           O  
ATOM   1631  N   TRP H 216      17.526  20.371  40.095  1.00 25.90           N  
ATOM   1632  CA  TRP H 216      17.157  19.082  39.576  1.00 26.98           C  
ATOM   1633  CB  TRP H 216      17.871  18.746  38.257  1.00 25.43           C  
ATOM   1634  CG  TRP H 216      17.435  19.646  37.127  1.00 25.99           C  
ATOM   1635  CD2 TRP H 216      18.247  20.007  35.999  1.00 20.68           C  
ATOM   1636  CD1 TRP H 216      16.247  20.302  36.971  1.00 23.35           C  
ATOM   1637  NE1 TRP H 216      16.269  21.044  35.817  1.00  0.00           N  
ATOM   1638  CE2 TRP H 216      17.493  20.875  35.207  1.00 23.07           C  
ATOM   1639  CE3 TRP H 216      19.520  19.649  35.653  1.00  0.00           C  
ATOM   1640  CZ2 TRP H 216      17.998  21.400  34.054  1.00  0.00           C  
ATOM   1641  CZ3 TRP H 216      20.024  20.179  34.486  1.00  0.00           C  
ATOM   1642  CH2 TRP H 216      19.279  21.036  33.702  1.00  0.00           C  
ATOM   1643  C   TRP H 216      17.547  18.061  40.596  1.00 27.59           C  
ATOM   1644  O   TRP H 216      18.689  17.610  40.646  1.00 26.78           O  
ATOM   1645  N   ASP H 217      16.600  17.709  41.484  1.00 28.21           N  
ATOM   1646  CA  ASP H 217      16.885  16.742  42.501  1.00 28.26           C  
ATOM   1647  CB  ASP H 217      15.988  16.817  43.753  1.00 28.37           C  
ATOM   1648  CG  ASP H 217      14.536  16.525  43.412  1.00 31.10           C  
ATOM   1649  OD1 ASP H 217      14.127  16.758  42.247  1.00 35.49           O  
ATOM   1650  OD2 ASP H 217      13.809  16.070  44.337  1.00 32.67           O1-
ATOM   1651  C   ASP H 217      16.851  15.330  42.003  1.00 29.09           C  
ATOM   1652  O   ASP H 217      17.645  14.513  42.469  1.00 28.37           O  
ATOM   1653  N   LEU H 218      15.957  14.974  41.049  1.00 27.67           N  
ATOM   1654  CA  LEU H 218      15.859  13.541  40.881  1.00 28.34           C  
ATOM   1655  CB  LEU H 218      14.452  13.041  41.222  1.00 29.35           C  
ATOM   1656  CG  LEU H 218      14.119  13.339  42.695  1.00 37.32           C  
ATOM   1657  CD1 LEU H 218      12.675  12.968  43.033  1.00 65.96           C  
ATOM   1658  CD2 LEU H 218      15.128  12.664  43.639  1.00 59.73           C  
ATOM   1659  C   LEU H 218      16.192  13.191  39.465  1.00 28.51           C  
ATOM   1660  O   LEU H 218      15.809  13.895  38.534  1.00 28.52           O  
ATOM   1661  N   TRP H 219      16.914  12.066  39.266  1.00 27.43           N  
ATOM   1662  CA  TRP H 219      17.363  11.745  37.941  1.00 26.86           C  
ATOM   1663  CB  TRP H 219      18.896  11.777  37.814  1.00 25.66           C  
ATOM   1664  CG  TRP H 219      19.497  13.148  38.027  1.00 24.12           C  
ATOM   1665  CD2 TRP H 219      20.190  13.915  37.027  1.00 23.28           C  
ATOM   1666  CD1 TRP H 219      19.534  13.889  39.171  1.00 19.08           C  
ATOM   1667  NE1 TRP H 219      20.196  15.072  38.946  1.00 23.48           N  
ATOM   1668  CE2 TRP H 219      20.607  15.103  37.631  1.00 21.65           C  
ATOM   1669  CE3 TRP H 219      20.460  13.654  35.715  1.00 23.87           C  
ATOM   1670  CZ2 TRP H 219      21.301  16.050  36.932  1.00 24.51           C  
ATOM   1671  CZ3 TRP H 219      21.157  14.612  35.012  1.00 22.37           C  
ATOM   1672  CH2 TRP H 219      21.569  15.786  35.607  1.00 25.72           C  
ATOM   1673  C   TRP H 219      16.921  10.367  37.567  1.00 27.70           C  
ATOM   1674  O   TRP H 219      16.739   9.491  38.412  1.00 28.14           O  
ATOM   1675  N   GLY H 220      16.726  10.156  36.251  1.00 27.65           N  
ATOM   1676  CA  GLY H 220      16.371   8.864  35.752  1.00 27.55           C  
ATOM   1677  C   GLY H 220      17.647   8.091  35.679  1.00 28.42           C  
ATOM   1678  O   GLY H 220      18.726   8.624  35.924  1.00 27.84           O  
ATOM   1679  N   GLN H 221      17.535   6.801  35.337  1.00 28.84           N  
ATOM   1680  CA  GLN H 221      18.627   5.877  35.241  1.00 29.10           C  
ATOM   1681  CB  GLN H 221      18.120   4.461  34.951  1.00 31.22           C  
ATOM   1682  CG  GLN H 221      17.412   4.400  33.599  1.00 35.31           C  
ATOM   1683  CD  GLN H 221      16.861   3.006  33.395  1.00 73.25           C  
ATOM   1684  OE1 GLN H 221      15.661   2.834  33.193  1.00 37.07           O  
ATOM   1685  NE2 GLN H 221      17.758   1.985  33.443  1.00 38.06           N  
ATOM   1686  C   GLN H 221      19.530   6.254  34.107  1.00 28.30           C  
ATOM   1687  O   GLN H 221      20.733   6.008  34.166  1.00 29.82           O  
ATOM   1688  N   GLY H 222      18.966   6.821  33.021  1.00 26.75           N  
ATOM   1689  CA  GLY H 222      19.753   7.175  31.871  1.00 26.01           C  
ATOM   1690  C   GLY H 222      19.432   6.211  30.772  1.00 27.36           C  
ATOM   1691  O   GLY H 222      19.075   5.060  31.018  1.00 27.55           O  
ATOM   1692  N   THR H 223      19.526   6.685  29.511  1.00 26.30           N  
ATOM   1693  CA  THR H 223      19.277   5.818  28.399  1.00 26.15           C  
ATOM   1694  CB  THR H 223      17.969   6.108  27.703  1.00 26.39           C  
ATOM   1695  OG1 THR H 223      17.576   4.987  26.932  1.00 27.13           O  
ATOM   1696  CG2 THR H 223      18.097   7.346  26.800  1.00 26.81           C  
ATOM   1697  C   THR H 223      20.431   5.979  27.453  1.00 26.81           C  
ATOM   1698  O   THR H 223      20.803   7.089  27.068  1.00 26.14           O  
ATOM   1699  N   LEU H 224      21.057   4.861  27.050  1.00 26.11           N  
ATOM   1700  CA  LEU H 224      22.200   4.991  26.197  1.00 27.29           C  
ATOM   1701  CB  LEU H 224      23.244   3.883  26.415  1.00 26.73           C  
ATOM   1702  CG  LEU H 224      24.510   4.031  25.551  1.00 32.05           C  
ATOM   1703  CD1 LEU H 224      25.337   5.261  25.959  1.00 24.06           C  
ATOM   1704  CD2 LEU H 224      25.337   2.740  25.556  1.00 25.01           C  
ATOM   1705  C   LEU H 224      21.724   4.910  24.785  1.00 28.11           C  
ATOM   1706  O   LEU H 224      20.987   3.997  24.413  1.00 28.57           O  
ATOM   1707  N   VAL H 225      22.111   5.907  23.967  1.00 27.51           N  
ATOM   1708  CA  VAL H 225      21.763   5.902  22.578  1.00 27.20           C  
ATOM   1709  CB  VAL H 225      21.047   7.152  22.139  1.00 28.12           C  
ATOM   1710  CG1 VAL H 225      20.831   7.096  20.617  1.00 29.87           C  
ATOM   1711  CG2 VAL H 225      19.738   7.275  22.938  1.00 28.48           C  
ATOM   1712  C   VAL H 225      23.050   5.819  21.825  1.00 27.73           C  
ATOM   1713  O   VAL H 225      23.921   6.677  21.961  1.00 27.03           O  
ATOM   1714  N   THR H 226      23.205   4.761  21.004  1.00 28.96           N  
ATOM   1715  CA  THR H 226      24.422   4.616  20.262  1.00 30.24           C  
ATOM   1716  CB  THR H 226      25.040   3.252  20.381  1.00 29.59           C  
ATOM   1717  OG1 THR H 226      25.324   2.961  21.742  1.00 31.16           O  
ATOM   1718  CG2 THR H 226      26.338   3.218  19.554  1.00 28.43           C  
ATOM   1719  C   THR H 226      24.087   4.829  18.827  1.00 31.54           C  
ATOM   1720  O   THR H 226      23.218   4.157  18.273  1.00 31.48           O  
ATOM   1721  N   VAL H 227      24.772   5.790  18.182  1.00 32.39           N  
ATOM   1722  CA  VAL H 227      24.490   6.044  16.802  1.00 33.89           C  
ATOM   1723  CB  VAL H 227      24.495   7.505  16.460  1.00 33.94           C  
ATOM   1724  CG1 VAL H 227      24.268   7.668  14.948  1.00 33.75           C  
ATOM   1725  CG2 VAL H 227      23.443   8.210  17.332  1.00 28.05           C  
ATOM   1726  C   VAL H 227      25.573   5.392  16.006  1.00 36.12           C  
ATOM   1727  O   VAL H 227      26.733   5.790  16.078  1.00 35.05           O  
ATOM   1728  N   SER H 228      25.211   4.357  15.222  1.00 37.28           N  
ATOM   1729  CA  SER H 228      26.197   3.678  14.433  1.00 38.95           C  
ATOM   1730  CB  SER H 228      26.980   2.616  15.222  1.00 38.84           C  
ATOM   1731  OG  SER H 228      27.926   1.978  14.377  1.00 37.47           O  
ATOM   1732  C   SER H 228      25.493   2.967  13.326  1.00 40.58           C  
ATOM   1733  O   SER H 228      24.304   2.669  13.418  1.00 39.37           O  
ATOM   1734  N   SER H 229      26.225   2.675  12.232  1.00 43.46           N  
ATOM   1735  CA  SER H 229      25.621   1.983  11.135  1.00 46.41           C  
ATOM   1736  CB  SER H 229      26.345   2.193   9.794  1.00 47.84           C  
ATOM   1737  OG  SER H 229      27.657   1.654   9.847  1.00 53.25           O  
ATOM   1738  C   SER H 229      25.674   0.501  11.470  1.00 46.29           C  
ATOM   1739  O   SER H 229      26.803  -0.033  11.640  1.00 47.58           O  
ATOM   1740  OXT SER H 229      24.581  -0.116  11.565  1.00  0.00           O1-
TER    1741      SER H 229 
CONECT  161  664
CONECT  664  161
CONECT  954 1527
CONECT 1527  954
END
