# Supplementary material for: Fully automated antibody structure prediction using BIOVIA tools: Validation study
Source: PLoS One. 2017 May 18;12(5):e0177923. doi: 10.1371/journal.pone.0177923 (PMC5436848; doi:10.1371/journal.pone.0177923)
Supplement: S3 Dataset — Predicted structures using the Top5 framework method, Chothia CDR definition with canonical filtering, using up to 5 CDR templates rather than the default 3, and generating 10 CDR models. (ZIP) [file pone.0177923.s005.zip › 3WBD_AA_FV_FinalModel.pdb]

REMARK   Accelrys Discovery Studio PDB file
REMARK   Created:  2015-11-30T19:28:40Z
SSBOND   1 CYS L   23    CYS L   93                                     
SSBOND   2 CYS H  132    CYS H  206                                     
ATOM      1  N   ASP L   1      25.667  32.367  26.013  1.00 56.28           N1+
ATOM      2  CA  ASP L   1      25.728  31.327  27.064  1.00 54.89           C  
ATOM      3  CB  ASP L   1      26.253  30.004  26.485  1.00 56.46           C  
ATOM      4  CG  ASP L   1      25.207  29.466  25.523  1.00 59.25           C  
ATOM      5  OD1 ASP L   1      24.102  30.068  25.456  1.00 58.46           O  
ATOM      6  OD2 ASP L   1      25.496  28.447  24.843  1.00 58.82           O1-
ATOM      7  C   ASP L   1      26.657  31.756  28.146  1.00 54.40           C  
ATOM      8  O   ASP L   1      27.620  32.482  27.905  1.00 55.36           O  
ATOM      9  N   VAL L   2      26.373  31.321  29.384  1.00 51.34           N  
ATOM     10  CA  VAL L   2      27.214  31.664  30.487  1.00 47.29           C  
ATOM     11  CB  VAL L   2      26.461  31.805  31.777  1.00 43.79           C  
ATOM     12  CG1 VAL L   2      27.466  32.051  32.915  1.00 44.96           C  
ATOM     13  CG2 VAL L   2      25.418  32.923  31.613  1.00 42.62           C  
ATOM     14  C   VAL L   2      28.167  30.529  30.644  1.00 46.13           C  
ATOM     15  O   VAL L   2      27.760  29.377  30.770  1.00 47.84           O  
ATOM     16  N   VAL L   3      29.478  30.828  30.632  1.00 45.70           N  
ATOM     17  CA  VAL L   3      30.424  29.761  30.735  1.00 45.41           C  
ATOM     18  CB  VAL L   3      31.710  30.033  30.011  1.00 48.95           C  
ATOM     19  CG1 VAL L   3      32.405  31.234  30.673  1.00 51.65           C  
ATOM     20  CG2 VAL L   3      32.552  28.747  30.017  1.00 50.13           C  
ATOM     21  C   VAL L   3      30.748  29.554  32.176  1.00 44.17           C  
ATOM     22  O   VAL L   3      30.982  30.507  32.917  1.00 43.98           O  
ATOM     23  N   MET L   4      30.754  28.277  32.603  1.00 45.13           N  
ATOM     24  CA  MET L   4      31.072  27.949  33.960  1.00 44.99           C  
ATOM     25  CB  MET L   4      30.120  26.903  34.565  1.00 43.66           C  
ATOM     26  CG  MET L   4      28.659  27.356  34.609  1.00 42.22           C  
ATOM     27  SD  MET L   4      28.303  28.704  35.775  1.00 45.23           S  
ATOM     28  CE  MET L   4      28.149  27.625  37.227  1.00 42.04           C  
ATOM     29  C   MET L   4      32.426  27.323  33.916  1.00 46.08           C  
ATOM     30  O   MET L   4      32.641  26.348  33.198  1.00 47.58           O  
ATOM     31  N   THR L   5      33.383  27.877  34.682  1.00 46.70           N  
ATOM     32  CA  THR L   5      34.709  27.338  34.646  1.00 49.05           C  
ATOM     33  CB  THR L   5      35.726  28.363  34.220  1.00 51.22           C  
ATOM     34  OG1 THR L   5      36.976  27.747  33.962  1.00 55.09           O  
ATOM     35  CG2 THR L   5      35.864  29.444  35.303  1.00 50.39           C  
ATOM     36  C   THR L   5      35.031  26.827  36.017  1.00 48.42           C  
ATOM     37  O   THR L   5      34.890  27.538  37.012  1.00 51.04           O  
ATOM     38  N   GLN L   6      35.466  25.555  36.104  1.00 48.72           N  
ATOM     39  CA  GLN L   6      35.741  24.979  37.387  1.00 50.38           C  
ATOM     40  CB  GLN L   6      35.077  23.607  37.598  1.00 47.15           C  
ATOM     41  CG  GLN L   6      33.550  23.657  37.556  1.00 45.12           C  
ATOM     42  CD  GLN L   6      33.013  22.249  37.773  1.00 43.28           C  
ATOM     43  OE1 GLN L   6      31.921  21.914  37.321  1.00 42.80           O  
ATOM     44  NE2 GLN L   6      33.797  21.400  38.489  1.00 40.19           N  
ATOM     45  C   GLN L   6      37.210  24.757  37.499  1.00 52.36           C  
ATOM     46  O   GLN L   6      37.884  24.439  36.521  1.00 52.59           O  
ATOM     47  N   THR L   7      37.757  24.969  38.709  1.00 53.12           N  
ATOM     48  CA  THR L   7      39.143  24.675  38.902  1.00 53.60           C  
ATOM     49  CB  THR L   7      40.031  25.888  38.855  1.00 54.74           C  
ATOM     50  OG1 THR L   7      41.388  25.505  38.702  1.00 59.26           O  
ATOM     51  CG2 THR L   7      39.862  26.685  40.153  1.00 57.96           C  
ATOM     52  C   THR L   7      39.249  24.038  40.249  1.00 53.86           C  
ATOM     53  O   THR L   7      38.542  24.438  41.176  1.00 55.20           O  
ATOM     54  N   PRO L   8      40.082  23.044  40.419  1.00 53.38           N  
ATOM     55  CA  PRO L   8      40.890  22.482  39.367  1.00 53.26           C  
ATOM     56  CD  PRO L   8      40.669  22.814  41.729  1.00 52.76           C  
ATOM     57  CB  PRO L   8      42.122  21.884  40.048  1.00 53.08           C  
ATOM     58  CG  PRO L   8      41.692  21.690  41.510  1.00 51.89           C  
ATOM     59  C   PRO L   8      40.130  21.448  38.590  1.00 52.80           C  
ATOM     60  O   PRO L   8      38.995  21.139  38.949  1.00 54.98           O  
ATOM     61  N   LEU L   9      40.731  20.959  37.488  1.00 52.80           N  
ATOM     62  CA  LEU L   9      40.189  19.902  36.682  1.00 51.65           C  
ATOM     63  CB  LEU L   9      40.978  19.688  35.382  1.00 55.44           C  
ATOM     64  CG  LEU L   9      40.928  20.901  34.436  1.00 61.72           C  
ATOM     65  CD1 LEU L   9      41.727  20.637  33.150  1.00 63.91           C  
ATOM     66  CD2 LEU L   9      39.479  21.333  34.167  0.80 62.20           C  
ATOM     67  C   LEU L   9      40.257  18.619  37.449  1.00 49.64           C  
ATOM     68  O   LEU L   9      39.336  17.806  37.394  1.00 50.59           O  
ATOM     69  N   SER L  10      41.377  18.381  38.162  1.00 48.96           N  
ATOM     70  CA  SER L  10      41.504  17.177  38.933  1.00 48.09           C  
ATOM     71  CB  SER L  10      42.467  16.143  38.326  1.00 49.42           C  
ATOM     72  OG  SER L  10      43.796  16.643  38.339  1.00 54.40           O  
ATOM     73  C   SER L  10      42.037  17.573  40.272  1.00 46.49           C  
ATOM     74  O   SER L  10      42.837  18.501  40.379  1.00 46.59           O  
ATOM     75  N   LEU L  11      41.589  16.890  41.345  1.00 44.36           N  
ATOM     76  CA  LEU L  11      42.058  17.282  42.642  1.00 45.23           C  
ATOM     77  CB  LEU L  11      40.978  18.050  43.428  1.00 44.26           C  
ATOM     78  CG  LEU L  11      41.390  18.520  44.835  1.00 47.10           C  
ATOM     79  CD1 LEU L  11      42.592  19.473  44.791  1.00 45.08           C  
ATOM     80  CD2 LEU L  11      40.193  19.134  45.574  1.00 45.36           C  
ATOM     81  C   LEU L  11      42.451  16.063  43.419  1.00 44.92           C  
ATOM     82  O   LEU L  11      41.598  15.289  43.855  1.00 44.62           O  
ATOM     83  N   PRO L  12      43.736  15.859  43.583  1.00 45.14           N  
ATOM     84  CA  PRO L  12      44.181  14.754  44.392  1.00 44.72           C  
ATOM     85  CD  PRO L  12      44.657  16.130  42.491  1.00 46.66           C  
ATOM     86  CB  PRO L  12      45.624  14.475  43.981  1.00 45.78           C  
ATOM     87  CG  PRO L  12      45.699  14.999  42.538  1.00 48.25           C  
ATOM     88  C   PRO L  12      44.036  15.122  45.831  1.00 44.04           C  
ATOM     89  O   PRO L  12      44.363  16.252  46.190  1.00 45.63           O  
ATOM     90  N   VAL L  13      43.585  14.192  46.687  1.00 42.02           N  
ATOM     91  CA  VAL L  13      43.425  14.571  48.059  1.00 42.51           C  
ATOM     92  CB  VAL L  13      42.073  15.183  48.308  1.00 43.17           C  
ATOM     93  CG1 VAL L  13      40.995  14.183  47.859  1.00 43.46           C  
ATOM     94  CG2 VAL L  13      41.963  15.609  49.777  1.00 41.82           C  
ATOM     95  C   VAL L  13      43.582  13.353  48.908  1.00 43.59           C  
ATOM     96  O   VAL L  13      43.179  12.256  48.524  1.00 43.20           O  
ATOM     97  N   SER L  14      44.190  13.524  50.098  1.00 45.02           N  
ATOM     98  CA  SER L  14      44.362  12.428  51.004  1.00 45.06           C  
ATOM     99  CB  SER L  14      45.365  12.707  52.134  1.00 47.84           C  
ATOM    100  OG  SER L  14      46.663  12.903  51.595  1.00 50.63           O  
ATOM    101  C   SER L  14      43.030  12.238  51.631  1.00 43.20           C  
ATOM    102  O   SER L  14      42.168  13.097  51.471  1.00 42.60           O  
ATOM    103  N   LEU L  15      42.846  11.128  52.376  1.00 43.24           N  
ATOM    104  CA  LEU L  15      41.593  10.752  52.973  1.00 44.40           C  
ATOM    105  CB  LEU L  15      41.718   9.611  54.002  1.00 42.22           C  
ATOM    106  CG  LEU L  15      42.016   8.228  53.387  1.00 45.78           C  
ATOM    107  CD1 LEU L  15      40.816   7.703  52.582  1.00 47.47           C  
ATOM    108  CD2 LEU L  15      43.318   8.239  52.573  1.00 44.70           C  
ATOM    109  C   LEU L  15      40.954  11.912  53.669  1.00 47.03           C  
ATOM    110  O   LEU L  15      40.264  12.699  53.048  1.00 50.12           O  
ATOM    111  N   GLY L  16      41.209  12.073  54.972  1.00 45.42           N  
ATOM    112  CA  GLY L  16      40.588  12.968  55.915  1.00 44.63           C  
ATOM    113  C   GLY L  16      40.672  14.426  55.551  1.00 46.19           C  
ATOM    114  O   GLY L  16      39.960  15.231  56.148  1.00 49.01           O  
ATOM    115  N   ASP L  17      41.585  14.831  54.650  1.00 45.71           N  
ATOM    116  CA  ASP L  17      41.803  16.228  54.364  1.00 46.45           C  
ATOM    117  CB  ASP L  17      42.954  16.465  53.372  1.00 48.87           C  
ATOM    118  CG  ASP L  17      44.241  15.996  54.032  1.00 56.07           C  
ATOM    119  OD1 ASP L  17      44.152  15.420  55.149  1.00 58.34           O  
ATOM    120  OD2 ASP L  17      45.326  16.206  53.429  1.00 59.76           O1-
ATOM    121  C   ASP L  17      40.589  16.903  53.785  1.00 48.01           C  
ATOM    122  O   ASP L  17      39.613  16.264  53.394  1.00 46.96           O  
ATOM    123  N   GLN L  18      40.623  18.260  53.779  1.00 49.25           N  
ATOM    124  CA  GLN L  18      39.570  19.065  53.223  1.00 49.21           C  
ATOM    125  CB  GLN L  18      39.465  20.497  53.774  1.00 55.44           C  
ATOM    126  CG  GLN L  18      38.873  20.619  55.175  1.00 64.66           C  
ATOM    127  CD  GLN L  18      38.714  22.108  55.448  1.00 70.28           C  
ATOM    128  OE1 GLN L  18      37.771  22.536  56.110  1.00 73.51           O  
ATOM    129  NE2 GLN L  18      39.663  22.923  54.917  1.00 71.46           N  
ATOM    130  C   GLN L  18      39.827  19.235  51.763  1.00 48.21           C  
ATOM    131  O   GLN L  18      40.957  19.104  51.296  1.00 49.12           O  
ATOM    132  N   ALA L  19      38.755  19.525  50.996  1.00 47.12           N  
ATOM    133  CA  ALA L  19      38.923  19.726  49.590  1.00 44.39           C  
ATOM    134  CB  ALA L  19      38.517  18.507  48.746  1.00 42.92           C  
ATOM    135  C   ALA L  19      38.031  20.858  49.195  1.00 43.33           C  
ATOM    136  O   ALA L  19      36.925  20.995  49.714  1.00 45.74           O  
ATOM    137  N   SER L  20      38.500  21.708  48.261  1.00 43.30           N  
ATOM    138  CA  SER L  20      37.701  22.814  47.819  1.00 44.55           C  
ATOM    139  CB  SER L  20      38.248  24.185  48.253  1.00 44.17           C  
ATOM    140  OG  SER L  20      38.236  24.295  49.667  1.00 53.44           O  
ATOM    141  C   SER L  20      37.706  22.812  46.323  1.00 44.92           C  
ATOM    142  O   SER L  20      38.740  22.596  45.694  1.00 47.34           O  
ATOM    143  N   ILE L  21      36.528  23.055  45.719  1.00 43.52           N  
ATOM    144  CA  ILE L  21      36.417  23.098  44.288  1.00 42.06           C  
ATOM    145  CB  ILE L  21      35.502  22.041  43.744  1.00 38.22           C  
ATOM    146  CG1 ILE L  21      36.019  20.644  44.125  1.00 36.92           C  
ATOM    147  CG2 ILE L  21      35.363  22.249  42.227  1.00 38.44           C  
ATOM    148  CD1 ILE L  21      34.993  19.537  43.890  1.00 38.46           C  
ATOM    149  C   ILE L  21      35.813  24.424  43.960  1.00 42.69           C  
ATOM    150  O   ILE L  21      34.857  24.853  44.604  1.00 46.00           O  
ATOM    151  N   SER L  22      36.350  25.128  42.943  1.00 42.90           N  
ATOM    152  CA  SER L  22      35.779  26.416  42.686  1.00 44.91           C  
ATOM    153  CB  SER L  22      36.779  27.580  42.762  1.00 46.27           C  
ATOM    154  OG  SER L  22      37.697  27.502  41.687  1.00 54.82           O  
ATOM    155  C   SER L  22      35.139  26.429  41.337  1.00 45.15           C  
ATOM    156  O   SER L  22      35.526  25.698  40.427  1.00 44.72           O  
ATOM    157  N   CYS L  23      34.087  27.262  41.209  1.00 42.22           N  
ATOM    158  CA  CYS L  23      33.350  27.411  39.990  1.00 41.51           C  
ATOM    159  CB  CYS L  23      31.970  26.712  40.053  1.00 41.37           C  
ATOM    160  SG  CYS L  23      30.982  26.865  38.533  1.00 43.01           S  
ATOM    161  C   CYS L  23      33.139  28.884  39.792  1.00 42.29           C  
ATOM    162  O   CYS L  23      32.667  29.580  40.691  1.00 43.28           O  
ATOM    163  N   ARG L  24      33.497  29.396  38.596  1.00 42.67           N  
ATOM    164  CA  ARG L  24      33.360  30.797  38.301  1.00 45.42           C  
ATOM    165  CB  ARG L  24      34.710  31.465  37.973  1.00 50.42           C  
ATOM    166  CG  ARG L  24      35.641  31.548  39.185  1.00 64.04           C  
ATOM    167  CD  ARG L  24      37.077  31.980  38.877  1.00 71.53           C  
ATOM    168  NE  ARG L  24      37.022  33.253  38.108  1.00 72.89           N  
ATOM    169  CZ  ARG L  24      37.301  33.243  36.773  1.00 76.80           C  
ATOM    170  NH1 ARG L  24      37.692  32.083  36.171  1.00 74.81           N1+
ATOM    171  NH2 ARG L  24      37.200  34.393  36.042  1.00 77.43           N  
ATOM    172  C   ARG L  24      32.483  30.917  37.093  1.00 45.64           C  
ATOM    173  O   ARG L  24      32.508  30.058  36.214  1.00 44.78           O  
ATOM    174  N   SER L  25      31.674  31.995  37.021  1.00 46.06           N  
ATOM    175  CA  SER L  25      30.766  32.155  35.919  1.00 47.66           C  
ATOM    176  CB  SER L  25      29.312  32.392  36.350  1.00 45.88           C  
ATOM    177  OG  SER L  25      28.844  31.297  37.114  1.00 51.62           O  
ATOM    178  C   SER L  25      31.153  33.374  35.149  1.00 50.30           C  
ATOM    179  O   SER L  25      31.709  34.327  35.692  1.00 51.05           O  
ATOM    180  N   SER L  26      30.817  33.364  33.848  1.00 46.18           N  
ATOM    181  CA  SER L  26      31.108  34.453  32.968  1.00 46.95           C  
ATOM    182  CB  SER L  26      30.814  34.129  31.491  1.00 45.18           C  
ATOM    183  OG  SER L  26      29.432  33.867  31.304  1.00 43.96           O  
ATOM    184  C   SER L  26      30.285  35.641  33.350  1.00 49.24           C  
ATOM    185  O   SER L  26      30.678  36.780  33.101  1.00 51.15           O  
ATOM    186  N   GLN L  27      29.101  35.409  33.949  1.00 49.03           N  
ATOM    187  CA  GLN L  27      28.274  36.514  34.333  1.00 49.94           C  
ATOM    188  CB  GLN L  27      27.262  36.929  33.246  1.00 50.90           C  
ATOM    189  CG  GLN L  27      26.261  35.836  32.866  1.00 52.81           C  
ATOM    190  CD  GLN L  27      25.351  36.410  31.792  1.00 55.30           C  
ATOM    191  OE1 GLN L  27      24.163  36.643  32.021  1.00 55.81           O  
ATOM    192  NE2 GLN L  27      25.923  36.658  30.583  1.00 56.43           N  
ATOM    193  C   GLN L  27      27.552  36.149  35.592  1.00 48.67           C  
ATOM    194  O   GLN L  27      27.501  34.984  35.984  1.00 48.36           O  
ATOM    195  N   SER L  28      26.968  37.165  36.257  1.00 47.90           N  
ATOM    196  CA  SER L  28      26.357  36.970  37.539  1.00 46.92           C  
ATOM    197  CB  SER L  28      25.919  38.282  38.208  1.00 47.42           C  
ATOM    198  OG  SER L  28      25.342  38.016  39.477  1.00 47.41           O  
ATOM    199  C   SER L  28      25.171  36.072  37.435  1.00 45.84           C  
ATOM    200  O   SER L  28      24.361  36.148  36.514  1.00 45.85           O  
ATOM    201  N   LEU L  29      25.117  35.133  38.389  1.00 44.62           N  
ATOM    202  CA  LEU L  29      24.087  34.167  38.597  1.00 45.12           C  
ATOM    203  CB  LEU L  29      24.593  32.922  39.330  1.00 43.29           C  
ATOM    204  CG  LEU L  29      25.690  32.222  38.507  1.00 41.05           C  
ATOM    205  CD1 LEU L  29      26.048  30.844  39.080  1.00 40.17           C  
ATOM    206  CD2 LEU L  29      25.327  32.186  37.013  1.00 38.80           C  
ATOM    207  C   LEU L  29      22.907  34.751  39.315  1.00 46.94           C  
ATOM    208  O   LEU L  29      21.873  34.096  39.398  1.00 47.70           O  
ATOM    209  N   VAL L  30      23.047  35.932  39.956  1.00 47.56           N  
ATOM    210  CA  VAL L  30      21.925  36.459  40.688  1.00 48.28           C  
ATOM    211  CB  VAL L  30      22.200  37.748  41.411  1.00 48.66           C  
ATOM    212  CG1 VAL L  30      23.249  37.489  42.502  1.00 49.57           C  
ATOM    213  CG2 VAL L  30      22.615  38.817  40.387  1.00 49.98           C  
ATOM    214  C   VAL L  30      20.790  36.699  39.743  1.00 48.57           C  
ATOM    215  O   VAL L  30      20.947  37.294  38.677  1.00 47.84           O  
ATOM    216  N   HIS L  31      19.599  36.218  40.139  1.00 48.70           N  
ATOM    217  CA  HIS L  31      18.405  36.328  39.358  1.00 49.28           C  
ATOM    218  ND1 HIS L  31      16.412  34.320  37.426  1.00 51.15           N  
ATOM    219  CG  HIS L  31      16.333  35.035  38.600  1.00 50.52           C  
ATOM    220  CB  HIS L  31      17.452  35.141  39.589  1.00 50.30           C  
ATOM    221  NE2 HIS L  31      14.364  35.181  37.511  1.00 49.03           N  
ATOM    222  CD2 HIS L  31      15.077  35.556  38.635  1.00 49.28           C  
ATOM    223  CE1 HIS L  31      15.206  34.440  36.814  1.00 48.11           C  
ATOM    224  C   HIS L  31      17.699  37.585  39.766  1.00 49.18           C  
ATOM    225  O   HIS L  31      17.941  38.134  40.841  1.00 47.06           O  
ATOM    226  N   SER L  32      16.788  38.070  38.902  1.00 48.95           N  
ATOM    227  CA  SER L  32      16.060  39.278  39.161  1.00 49.67           C  
ATOM    228  CB  SER L  32      15.093  39.636  38.019  1.00 50.77           C  
ATOM    229  OG  SER L  32      14.117  38.615  37.859  1.00 54.83           O  
ATOM    230  C   SER L  32      15.251  39.093  40.407  1.00 49.46           C  
ATOM    231  O   SER L  32      15.035  40.041  41.162  1.00 51.19           O  
ATOM    232  N   ASN L  33      14.779  37.858  40.653  1.00 48.44           N  
ATOM    233  CA  ASN L  33      13.995  37.577  41.821  1.00 47.36           C  
ATOM    234  CB  ASN L  33      13.243  36.226  41.778  1.00 47.35           C  
ATOM    235  CG  ASN L  33      14.194  35.044  41.688  1.00 49.14           C  
ATOM    236  OD1 ASN L  33      15.413  35.197  41.668  1.00 49.64           O  
ATOM    237  ND2 ASN L  33      13.610  33.818  41.619  1.00 48.19           N  
ATOM    238  C   ASN L  33      14.868  37.690  43.036  1.00 46.22           C  
ATOM    239  O   ASN L  33      14.375  37.894  44.143  1.00 42.90           O  
ATOM    240  N   GLY L  34      16.197  37.549  42.877  1.00 45.81           N  
ATOM    241  CA  GLY L  34      17.059  37.706  44.017  1.00 45.93           C  
ATOM    242  C   GLY L  34      17.676  36.387  44.363  1.00 45.76           C  
ATOM    243  O   GLY L  34      18.625  36.323  45.143  1.00 46.13           O  
ATOM    244  N   ASN L  35      17.147  35.289  43.798  1.00 44.62           N  
ATOM    245  CA  ASN L  35      17.713  33.999  44.079  1.00 42.17           C  
ATOM    246  CB  ASN L  35      16.736  32.841  43.815  1.00 42.81           C  
ATOM    247  CG  ASN L  35      15.551  32.976  44.761  1.00 44.68           C  
ATOM    248  OD1 ASN L  35      15.702  33.371  45.916  1.00 45.42           O  
ATOM    249  ND2 ASN L  35      14.331  32.638  44.262  1.00 43.41           N  
ATOM    250  C   ASN L  35      18.896  33.799  43.171  1.00 40.54           C  
ATOM    251  O   ASN L  35      18.978  34.398  42.100  1.00 38.08           O  
ATOM    252  N   THR L  36      19.867  32.961  43.593  1.00 39.82           N  
ATOM    253  CA  THR L  36      21.003  32.649  42.765  1.00 39.87           C  
ATOM    254  CB  THR L  36      22.318  32.918  43.440  1.00 41.01           C  
ATOM    255  OG1 THR L  36      22.403  34.282  43.822  1.00 41.79           O  
ATOM    256  CG2 THR L  36      23.456  32.577  42.465  1.00 39.92           C  
ATOM    257  C   THR L  36      20.924  31.178  42.496  1.00 39.42           C  
ATOM    258  O   THR L  36      21.071  30.366  43.413  1.00 37.85           O  
ATOM    259  N   TYR L  37      20.724  30.782  41.218  1.00 39.03           N  
ATOM    260  CA  TYR L  37      20.533  29.380  40.988  1.00 38.88           C  
ATOM    261  CB  TYR L  37      19.495  29.042  39.907  1.00 39.07           C  
ATOM    262  CG  TYR L  37      18.191  29.604  40.358  1.00 40.43           C  
ATOM    263  CD1 TYR L  37      17.504  29.065  41.417  1.00 42.26           C  
ATOM    264  CD2 TYR L  37      17.666  30.709  39.745  1.00 40.18           C  
ATOM    265  CE1 TYR L  37      16.305  29.593  41.835  1.00 41.88           C  
ATOM    266  CE2 TYR L  37      16.467  31.239  40.159  1.00 41.00           C  
ATOM    267  CZ  TYR L  37      15.776  30.685  41.203  1.00 43.09           C  
ATOM    268  OH  TYR L  37      14.546  31.233  41.625  1.00 42.41           O  
ATOM    269  C   TYR L  37      21.819  28.745  40.583  1.00 37.31           C  
ATOM    270  O   TYR L  37      22.128  28.576  39.403  1.00 38.20           O  
ATOM    271  N   LEU L  38      22.589  28.338  41.602  1.00 31.89           N  
ATOM    272  CA  LEU L  38      23.848  27.685  41.391  1.00 32.81           C  
ATOM    273  CB  LEU L  38      25.008  28.511  41.989  1.00 34.24           C  
ATOM    274  CG  LEU L  38      26.431  27.936  41.844  1.00 33.49           C  
ATOM    275  CD1 LEU L  38      26.648  26.736  42.771  0.80 34.43           C  
ATOM    276  CD2 LEU L  38      26.778  27.633  40.380  1.00 29.93           C  
ATOM    277  C   LEU L  38      23.723  26.368  42.105  1.00 33.66           C  
ATOM    278  O   LEU L  38      23.394  26.335  43.289  1.00 34.03           O  
ATOM    279  N   TYR L  39      23.969  25.245  41.394  1.00 32.51           N  
ATOM    280  CA  TYR L  39      23.805  23.931  41.965  1.00 28.97           C  
ATOM    281  CB  TYR L  39      22.713  23.095  41.260  1.00 30.85           C  
ATOM    282  CG  TYR L  39      21.360  23.650  41.565  1.00 30.98           C  
ATOM    283  CD1 TYR L  39      21.007  24.911  41.139  1.00 23.45           C  
ATOM    284  CD2 TYR L  39      20.426  22.890  42.241  1.00 16.82           C  
ATOM    285  CE1 TYR L  39      19.760  25.423  41.410  1.00 19.92           C  
ATOM    286  CE2 TYR L  39      19.175  23.397  42.514  1.00 19.77           C  
ATOM    287  CZ  TYR L  39      18.843  24.668  42.101  1.00 27.21           C  
ATOM    288  OH  TYR L  39      17.566  25.200  42.376  1.00 33.99           O  
ATOM    289  C   TYR L  39      25.085  23.155  41.812  1.00 29.19           C  
ATOM    290  O   TYR L  39      25.931  23.479  40.981  1.00 32.90           O  
ATOM    291  N   TRP L  40      25.268  22.116  42.658  1.00 29.41           N  
ATOM    292  CA  TRP L  40      26.434  21.270  42.587  1.00 28.89           C  
ATOM    293  CB  TRP L  40      27.336  21.367  43.830  1.00 30.96           C  
ATOM    294  CG  TRP L  40      28.057  22.683  43.960  1.00 32.52           C  
ATOM    295  CD2 TRP L  40      29.336  22.951  43.362  1.00 32.92           C  
ATOM    296  CD1 TRP L  40      27.691  23.822  44.615  1.00 32.83           C  
ATOM    297  NE1 TRP L  40      28.660  24.784  44.460  1.00 33.42           N  
ATOM    298  CE2 TRP L  40      29.678  24.261  43.691  1.00 33.28           C  
ATOM    299  CE3 TRP L  40      30.153  22.168  42.599  1.00 30.83           C  
ATOM    300  CZ2 TRP L  40      30.852  24.810  43.261  1.00 32.83           C  
ATOM    301  CZ3 TRP L  40      31.338  22.723  42.168  1.00 31.26           C  
ATOM    302  CH2 TRP L  40      31.679  24.020  42.493  1.00 33.61           C  
ATOM    303  C   TRP L  40      25.964  19.847  42.513  1.00 28.20           C  
ATOM    304  O   TRP L  40      25.067  19.446  43.252  1.00 29.57           O  
ATOM    305  N   TYR L  41      26.577  19.038  41.619  1.00 28.57           N  
ATOM    306  CA  TYR L  41      26.193  17.656  41.471  1.00 28.43           C  
ATOM    307  CB  TYR L  41      25.582  17.304  40.100  1.00 26.74           C  
ATOM    308  CG  TYR L  41      24.322  18.072  39.895  1.00 25.46           C  
ATOM    309  CD1 TYR L  41      23.116  17.586  40.344  1.00 25.80           C  
ATOM    310  CD2 TYR L  41      24.343  19.285  39.251  1.00 26.01           C  
ATOM    311  CE1 TYR L  41      21.953  18.294  40.150  1.00 26.56           C  
ATOM    312  CE2 TYR L  41      23.184  19.997  39.053  1.00 25.61           C  
ATOM    313  CZ  TYR L  41      21.985  19.504  39.503  1.00 25.63           C  
ATOM    314  OH  TYR L  41      20.796  20.235  39.302  1.00 29.72           O  
ATOM    315  C   TYR L  41      27.420  16.793  41.581  1.00 29.74           C  
ATOM    316  O   TYR L  41      28.543  17.247  41.364  1.00 32.71           O  
ATOM    317  N   LEU L  42      27.221  15.510  41.960  1.00 30.15           N  
ATOM    318  CA  LEU L  42      28.294  14.555  42.055  1.00 32.59           C  
ATOM    319  CB  LEU L  42      28.484  14.003  43.479  1.00 33.81           C  
ATOM    320  CG  LEU L  42      29.519  12.866  43.592  1.00 34.18           C  
ATOM    321  CD1 LEU L  42      30.921  13.322  43.166  1.00 33.35           C  
ATOM    322  CD2 LEU L  42      29.503  12.246  44.998  1.00 34.38           C  
ATOM    323  C   LEU L  42      27.951  13.391  41.178  1.00 31.64           C  
ATOM    324  O   LEU L  42      26.860  12.830  41.276  1.00 32.70           O  
ATOM    325  N   GLN L  43      28.877  12.990  40.284  1.00 32.54           N  
ATOM    326  CA  GLN L  43      28.593  11.874  39.429  1.00 31.24           C  
ATOM    327  CB  GLN L  43      28.654  12.220  37.928  1.00 28.30           C  
ATOM    328  CG  GLN L  43      28.350  11.030  37.016  1.00 27.38           C  
ATOM    329  CD  GLN L  43      28.292  11.518  35.574  1.00 30.10           C  
ATOM    330  OE1 GLN L  43      29.167  12.250  35.111  1.00 30.14           O  
ATOM    331  NE2 GLN L  43      27.224  11.102  34.840  1.00 32.29           N  
ATOM    332  C   GLN L  43      29.604  10.806  39.694  1.00 33.44           C  
ATOM    333  O   GLN L  43      30.808  11.017  39.550  1.00 34.66           O  
ATOM    334  N   LYS L  44      29.123   9.620  40.106  1.00 37.03           N  
ATOM    335  CA  LYS L  44      29.980   8.499  40.352  1.00 41.60           C  
ATOM    336  CB  LYS L  44      29.432   7.549  41.426  1.00 40.83           C  
ATOM    337  CG  LYS L  44      29.343   8.193  42.808  1.00 43.38           C  
ATOM    338  CD  LYS L  44      28.486   7.393  43.787  1.00 47.94           C  
ATOM    339  CE  LYS L  44      28.431   7.998  45.189  1.00 50.88           C  
ATOM    340  NZ  LYS L  44      29.753   7.867  45.838  1.00 55.14           N1+
ATOM    341  C   LYS L  44      30.041   7.740  39.069  1.00 45.12           C  
ATOM    342  O   LYS L  44      29.140   7.843  38.238  1.00 44.04           O  
ATOM    343  N   PRO L  45      31.069   6.969  38.869  1.00 47.95           N  
ATOM    344  CA  PRO L  45      31.183   6.285  37.618  1.00 49.26           C  
ATOM    345  CD  PRO L  45      32.368   7.228  39.458  1.00 50.01           C  
ATOM    346  CB  PRO L  45      32.613   5.734  37.559  1.00 50.93           C  
ATOM    347  CG  PRO L  45      33.214   6.051  38.945  1.00 49.21           C  
ATOM    348  C   PRO L  45      30.092   5.290  37.411  1.00 50.46           C  
ATOM    349  O   PRO L  45      29.778   4.534  38.330  1.00 51.77           O  
ATOM    350  N   GLY L  46      29.502   5.286  36.201  1.00 50.27           N  
ATOM    351  CA  GLY L  46      28.470   4.354  35.864  1.00 51.12           C  
ATOM    352  C   GLY L  46      27.167   4.786  36.464  1.00 50.29           C  
ATOM    353  O   GLY L  46      26.223   3.998  36.509  1.00 53.51           O  
ATOM    354  N   GLN L  47      27.059   6.043  36.941  1.00 47.48           N  
ATOM    355  CA  GLN L  47      25.809   6.428  37.536  1.00 44.38           C  
ATOM    356  CB  GLN L  47      25.837   6.393  39.073  1.00 46.85           C  
ATOM    357  CG  GLN L  47      25.993   4.968  39.612  1.00 52.75           C  
ATOM    358  CD  GLN L  47      26.081   5.015  41.129  1.00 57.27           C  
ATOM    359  OE1 GLN L  47      25.364   5.769  41.784  1.00 57.80           O  
ATOM    360  NE2 GLN L  47      26.992   4.187  41.706  1.00 57.70           N  
ATOM    361  C   GLN L  47      25.433   7.810  37.093  1.00 41.25           C  
ATOM    362  O   GLN L  47      26.224   8.515  36.470  1.00 40.25           O  
ATOM    363  N   SER L  48      24.174   8.209  37.378  1.00 39.22           N  
ATOM    364  CA  SER L  48      23.682   9.512  37.017  1.00 38.25           C  
ATOM    365  CB  SER L  48      22.148   9.608  37.001  1.00 37.89           C  
ATOM    366  OG  SER L  48      21.613   8.729  36.025  1.00 43.85           O  
ATOM    367  C   SER L  48      24.154  10.482  38.058  1.00 35.88           C  
ATOM    368  O   SER L  48      24.567  10.082  39.146  1.00 38.66           O  
ATOM    369  N   PRO L  49      24.102  11.754  37.754  1.00 35.03           N  
ATOM    370  CA  PRO L  49      24.539  12.739  38.709  1.00 32.79           C  
ATOM    371  CD  PRO L  49      24.305  12.201  36.383  1.00 33.80           C  
ATOM    372  CB  PRO L  49      24.687  14.041  37.925  1.00 31.93           C  
ATOM    373  CG  PRO L  49      25.001  13.569  36.493  1.00 32.88           C  
ATOM    374  C   PRO L  49      23.566  12.822  39.849  1.00 33.54           C  
ATOM    375  O   PRO L  49      22.390  12.524  39.645  1.00 36.97           O  
ATOM    376  N   LYS L  50      24.033  13.190  41.062  1.00 33.39           N  
ATOM    377  CA  LYS L  50      23.146  13.321  42.187  1.00 34.30           C  
ATOM    378  CB  LYS L  50      23.405  12.297  43.301  1.00 39.37           C  
ATOM    379  CG  LYS L  50      23.078  10.877  42.849  1.00 49.98           C  
ATOM    380  CD  LYS L  50      23.637   9.790  43.762  1.00 54.57           C  
ATOM    381  CE  LYS L  50      23.403   8.381  43.219  1.00 55.85           C  
ATOM    382  NZ  LYS L  50      23.977   7.381  44.144  1.00 58.32           N1+
ATOM    383  C   LYS L  50      23.345  14.693  42.754  1.00 32.23           C  
ATOM    384  O   LYS L  50      24.467  15.190  42.812  1.00 32.70           O  
ATOM    385  N   PRO L  51      22.268  15.336  43.137  1.00 30.39           N  
ATOM    386  CA  PRO L  51      22.300  16.683  43.655  1.00 30.15           C  
ATOM    387  CD  PRO L  51      20.922  14.886  42.817  1.00 14.84           C  
ATOM    388  CB  PRO L  51      20.851  17.178  43.594  1.00 29.10           C  
ATOM    389  CG  PRO L  51      20.004  15.888  43.537  1.00 29.16           C  
ATOM    390  C   PRO L  51      22.887  16.797  45.033  1.00 31.51           C  
ATOM    391  O   PRO L  51      22.400  16.103  45.926  1.00 34.23           O  
ATOM    392  N   LEU L  52      23.993  17.561  45.211  1.00 30.78           N  
ATOM    393  CA  LEU L  52      24.495  17.862  46.528  1.00 31.22           C  
ATOM    394  CB  LEU L  52      26.021  18.080  46.585  1.00 30.94           C  
ATOM    395  CG  LEU L  52      26.894  16.856  46.238  1.00 30.81           C  
ATOM    396  CD1 LEU L  52      26.610  15.662  47.160  1.00 31.77           C  
ATOM    397  CD2 LEU L  52      26.828  16.502  44.751  1.00 30.35           C  
ATOM    398  C   LEU L  52      23.900  19.107  47.125  1.00 30.37           C  
ATOM    399  O   LEU L  52      23.287  19.085  48.190  1.00 34.24           O  
ATOM    400  N   ILE L  53      24.050  20.246  46.405  1.00 30.74           N  
ATOM    401  CA  ILE L  53      23.673  21.519  46.950  1.00 29.60           C  
ATOM    402  CB  ILE L  53      24.848  22.311  47.439  1.00 29.25           C  
ATOM    403  CG1 ILE L  53      25.462  21.569  48.638  1.00 29.73           C  
ATOM    404  CG2 ILE L  53      24.397  23.747  47.751  1.00 28.65           C  
ATOM    405  CD1 ILE L  53      26.801  22.123  49.106  1.00 32.79           C  
ATOM    406  C   ILE L  53      22.923  22.305  45.927  1.00 31.56           C  
ATOM    407  O   ILE L  53      23.211  22.242  44.731  1.00 34.08           O  
ATOM    408  N   TYR L  54      21.913  23.067  46.398  1.00 30.36           N  
ATOM    409  CA  TYR L  54      21.090  23.839  45.517  1.00 30.10           C  
ATOM    410  CB  TYR L  54      19.641  23.311  45.419  1.00 32.56           C  
ATOM    411  CG  TYR L  54      18.933  23.388  46.735  1.00 34.89           C  
ATOM    412  CD1 TYR L  54      18.983  22.339  47.625  1.00 36.66           C  
ATOM    413  CD2 TYR L  54      18.203  24.501  47.082  1.00 35.83           C  
ATOM    414  CE1 TYR L  54      18.332  22.397  48.835  1.00 38.33           C  
ATOM    415  CE2 TYR L  54      17.547  24.570  48.290  1.00 36.88           C  
ATOM    416  CZ  TYR L  54      17.609  23.516  49.170  1.00 37.79           C  
ATOM    417  OH  TYR L  54      16.938  23.581  50.409  1.00 39.63           O  
ATOM    418  C   TYR L  54      21.038  25.242  46.030  1.00 33.98           C  
ATOM    419  O   TYR L  54      21.134  25.473  47.233  1.00 34.13           O  
ATOM    420  N   ARG L  55      20.892  26.209  45.098  1.00 14.37           N  
ATOM    421  CA  ARG L  55      20.782  27.602  45.425  1.00 18.54           C  
ATOM    422  CB  ARG L  55      19.442  27.943  46.096  1.00 15.98           C  
ATOM    423  CG  ARG L  55      18.268  27.857  45.117  1.00 19.46           C  
ATOM    424  CD  ARG L  55      17.719  29.227  44.724  1.00 18.94           C  
ATOM    425  NE  ARG L  55      17.039  29.766  45.932  1.00 32.42           N  
ATOM    426  CZ  ARG L  55      15.678  29.731  46.021  1.00 36.62           C  
ATOM    427  NH1 ARG L  55      14.933  29.369  44.935  1.00 37.67           N1+
ATOM    428  NH2 ARG L  55      15.063  30.070  47.190  1.00 38.89           N  
ATOM    429  C   ARG L  55      21.923  28.015  46.299  1.00 21.06           C  
ATOM    430  O   ARG L  55      21.736  28.559  47.386  1.00 20.11           O  
ATOM    431  N   VAL L  56      23.133  27.674  45.827  1.00 19.03           N  
ATOM    432  CA  VAL L  56      24.451  28.027  46.285  1.00 17.07           C  
ATOM    433  CB  VAL L  56      24.732  29.510  46.279  1.00 15.15           C  
ATOM    434  CG1 VAL L  56      24.521  30.035  44.850  1.00 15.45           C  
ATOM    435  CG2 VAL L  56      23.907  30.225  47.359  1.00 18.87           C  
ATOM    436  C   VAL L  56      24.806  27.478  47.637  1.00 18.48           C  
ATOM    437  O   VAL L  56      25.985  27.215  47.870  1.00 22.31           O  
ATOM    438  N   SER L  57      23.847  27.190  48.544  1.00 15.95           N  
ATOM    439  CA  SER L  57      24.363  26.770  49.821  1.00 16.71           C  
ATOM    440  CB  SER L  57      24.722  27.957  50.732  1.00 17.58           C  
ATOM    441  OG  SER L  57      23.558  28.715  51.030  1.00 18.45           O  
ATOM    442  C   SER L  57      23.395  25.912  50.590  1.00 16.77           C  
ATOM    443  O   SER L  57      23.604  25.669  51.775  1.00 16.95           O  
ATOM    444  N   ASN L  58      22.329  25.392  49.963  1.00 35.75           N  
ATOM    445  CA  ASN L  58      21.409  24.574  50.695  1.00 35.21           C  
ATOM    446  CB  ASN L  58      19.944  24.938  50.417  1.00 36.30           C  
ATOM    447  CG  ASN L  58      19.738  26.356  50.937  1.00 37.83           C  
ATOM    448  OD1 ASN L  58      19.900  26.624  52.126  1.00 41.14           O  
ATOM    449  ND2 ASN L  58      19.390  27.297  50.019  1.00 39.54           N  
ATOM    450  C   ASN L  58      21.648  23.155  50.291  1.00 34.89           C  
ATOM    451  O   ASN L  58      21.744  22.839  49.106  1.00 37.43           O  
ATOM    452  N   ARG L  59      21.785  22.259  51.288  1.00 33.41           N  
ATOM    453  CA  ARG L  59      22.050  20.883  50.995  1.00 33.33           C  
ATOM    454  CB  ARG L  59      22.903  20.176  52.064  1.00 34.01           C  
ATOM    455  CG  ARG L  59      22.353  20.290  53.482  1.00 36.25           C  
ATOM    456  CD  ARG L  59      23.318  19.762  54.544  1.00 38.20           C  
ATOM    457  NE  ARG L  59      22.806  20.214  55.869  1.00 42.33           N  
ATOM    458  CZ  ARG L  59      21.876  19.479  56.548  1.00 43.12           C  
ATOM    459  NH1 ARG L  59      21.412  18.307  56.025  1.00 42.74           N1+
ATOM    460  NH2 ARG L  59      21.412  19.918  57.754  1.00 41.62           N  
ATOM    461  C   ARG L  59      20.775  20.136  50.753  1.00 33.64           C  
ATOM    462  O   ARG L  59      19.721  20.440  51.310  1.00 35.73           O  
ATOM    463  N   PHE L  60      20.869  19.129  49.866  1.00 33.73           N  
ATOM    464  CA  PHE L  60      19.784  18.293  49.451  1.00 36.20           C  
ATOM    465  CB  PHE L  60      20.156  17.547  48.160  1.00 33.49           C  
ATOM    466  CG  PHE L  60      18.920  17.157  47.440  1.00 34.69           C  
ATOM    467  CD1 PHE L  60      18.267  18.106  46.691  1.00 38.36           C  
ATOM    468  CD2 PHE L  60      18.431  15.876  47.485  1.00 37.15           C  
ATOM    469  CE1 PHE L  60      17.126  17.794  45.999  1.00 37.67           C  
ATOM    470  CE2 PHE L  60      17.287  15.555  46.796  1.00 34.42           C  
ATOM    471  CZ  PHE L  60      16.636  16.513  46.054  1.00 35.81           C  
ATOM    472  C   PHE L  60      19.585  17.295  50.551  1.00 39.35           C  
ATOM    473  O   PHE L  60      20.515  17.000  51.298  1.00 39.46           O  
ATOM    474  N   SER L  61      18.360  16.754  50.699  1.00 42.19           N  
ATOM    475  CA  SER L  61      18.130  15.842  51.781  1.00 42.90           C  
ATOM    476  CB  SER L  61      16.673  15.362  51.884  1.00 47.27           C  
ATOM    477  OG  SER L  61      15.819  16.460  52.168  1.00 55.44           O  
ATOM    478  C   SER L  61      18.994  14.638  51.591  1.00 42.37           C  
ATOM    479  O   SER L  61      19.132  14.118  50.485  1.00 43.27           O  
ATOM    480  N   GLY L  62      19.607  14.174  52.700  1.00 40.45           N  
ATOM    481  CA  GLY L  62      20.427  12.997  52.699  1.00 38.35           C  
ATOM    482  C   GLY L  62      21.872  13.369  52.542  1.00 38.33           C  
ATOM    483  O   GLY L  62      22.751  12.535  52.757  1.00 41.04           O  
ATOM    484  N   VAL L  63      22.170  14.628  52.169  1.00 36.84           N  
ATOM    485  CA  VAL L  63      23.546  15.011  51.990  1.00 38.00           C  
ATOM    486  CB  VAL L  63      23.698  16.238  51.135  1.00 37.27           C  
ATOM    487  CG1 VAL L  63      25.176  16.660  51.118  1.00 35.70           C  
ATOM    488  CG2 VAL L  63      23.123  15.933  49.742  1.00 35.18           C  
ATOM    489  C   VAL L  63      24.129  15.316  53.336  1.00 41.04           C  
ATOM    490  O   VAL L  63      23.514  16.004  54.148  1.00 44.20           O  
ATOM    491  N   PRO L  64      25.315  14.818  53.588  1.00 42.97           N  
ATOM    492  CA  PRO L  64      25.984  15.033  54.847  1.00 43.19           C  
ATOM    493  CD  PRO L  64      25.791  13.623  52.916  1.00 43.77           C  
ATOM    494  CB  PRO L  64      27.055  13.943  54.953  1.00 44.11           C  
ATOM    495  CG  PRO L  64      27.181  13.380  53.526  1.00 43.61           C  
ATOM    496  C   PRO L  64      26.527  16.428  54.976  1.00 44.12           C  
ATOM    497  O   PRO L  64      26.833  17.060  53.966  1.00 44.11           O  
ATOM    498  N   ASP L  65      26.710  16.886  56.228  1.00 46.15           N  
ATOM    499  CA  ASP L  65      27.132  18.207  56.616  1.00 48.54           C  
ATOM    500  CB  ASP L  65      27.188  18.388  58.143  1.00 55.26           C  
ATOM    501  CG  ASP L  65      25.769  18.416  58.678  1.00 62.91           C  
ATOM    502  OD1 ASP L  65      24.839  18.573  57.847  1.00 65.34           O  
ATOM    503  OD2 ASP L  65      25.593  18.288  59.919  1.00 67.83           O1-
ATOM    504  C   ASP L  65      28.511  18.491  56.111  1.00 46.32           C  
ATOM    505  O   ASP L  65      28.925  19.647  56.047  1.00 47.51           O  
ATOM    506  N   ARG L  66      29.275  17.447  55.770  1.00 45.19           N  
ATOM    507  CA  ARG L  66      30.634  17.625  55.340  1.00 43.92           C  
ATOM    508  CB  ARG L  66      31.289  16.309  54.898  1.00 44.39           C  
ATOM    509  CG  ARG L  66      31.424  15.279  56.019  1.00 48.91           C  
ATOM    510  CD  ARG L  66      31.964  13.936  55.528  1.00 49.15           C  
ATOM    511  NE  ARG L  66      30.961  13.397  54.569  1.00 48.30           N  
ATOM    512  CZ  ARG L  66      31.351  12.618  53.520  1.00 48.35           C  
ATOM    513  NH1 ARG L  66      32.666  12.298  53.354  1.00 47.85           N1+
ATOM    514  NH2 ARG L  66      30.422  12.162  52.631  1.00 46.45           N  
ATOM    515  C   ARG L  66      30.646  18.528  54.141  1.00 42.89           C  
ATOM    516  O   ARG L  66      31.604  19.276  53.941  1.00 43.33           O  
ATOM    517  N   PHE L  67      29.598  18.447  53.295  1.00 41.08           N  
ATOM    518  CA  PHE L  67      29.516  19.237  52.097  1.00 38.18           C  
ATOM    519  CB  PHE L  67      28.582  18.625  51.036  1.00 36.22           C  
ATOM    520  CG  PHE L  67      29.141  17.323  50.566  1.00 34.92           C  
ATOM    521  CD1 PHE L  67      30.037  17.276  49.525  1.00 34.16           C  
ATOM    522  CD2 PHE L  67      28.764  16.141  51.162  1.00 35.35           C  
ATOM    523  CE1 PHE L  67      30.546  16.075  49.090  1.00 34.79           C  
ATOM    524  CE2 PHE L  67      29.272  14.938  50.731  1.00 35.22           C  
ATOM    525  CZ  PHE L  67      30.168  14.901  49.691  1.00 34.54           C  
ATOM    526  C   PHE L  67      28.930  20.577  52.429  1.00 36.14           C  
ATOM    527  O   PHE L  67      27.929  20.675  53.135  1.00 36.95           O  
ATOM    528  N   SER L  68      29.548  21.653  51.904  1.00 34.31           N  
ATOM    529  CA  SER L  68      29.073  22.978  52.175  1.00 36.05           C  
ATOM    530  CB  SER L  68      29.866  23.624  53.324  1.00 37.66           C  
ATOM    531  OG  SER L  68      29.394  24.931  53.595  1.00 45.00           O  
ATOM    532  C   SER L  68      29.308  23.778  50.927  1.00 36.34           C  
ATOM    533  O   SER L  68      30.299  23.566  50.230  1.00 38.71           O  
ATOM    534  N   GLY L  69      28.401  24.725  50.603  1.00 37.24           N  
ATOM    535  CA  GLY L  69      28.586  25.510  49.414  1.00 36.01           C  
ATOM    536  C   GLY L  69      28.549  26.952  49.809  1.00 37.23           C  
ATOM    537  O   GLY L  69      27.849  27.335  50.745  1.00 39.73           O  
ATOM    538  N   SER L  70      29.314  27.795  49.088  1.00 38.73           N  
ATOM    539  CA  SER L  70      29.355  29.191  49.410  1.00 41.21           C  
ATOM    540  CB  SER L  70      30.416  29.530  50.472  1.00 42.56           C  
ATOM    541  OG  SER L  70      31.702  29.143  50.014  1.00 47.85           O  
ATOM    542  C   SER L  70      29.699  29.941  48.162  1.00 42.89           C  
ATOM    543  O   SER L  70      29.987  29.343  47.125  1.00 43.98           O  
ATOM    544  N   GLY L  71      29.635  31.288  48.219  1.00 43.91           N  
ATOM    545  CA  GLY L  71      30.004  32.067  47.070  1.00 44.84           C  
ATOM    546  C   GLY L  71      28.933  33.070  46.796  1.00 44.40           C  
ATOM    547  O   GLY L  71      27.897  33.094  47.459  1.00 45.61           O  
ATOM    548  N   SER L  72      29.173  33.948  45.801  1.00 45.51           N  
ATOM    549  CA  SER L  72      28.179  34.918  45.461  1.00 48.72           C  
ATOM    550  CB  SER L  72      28.169  36.129  46.413  1.00 50.80           C  
ATOM    551  OG  SER L  72      27.166  37.057  46.024  1.00 58.22           O  
ATOM    552  C   SER L  72      28.474  35.432  44.087  1.00 49.82           C  
ATOM    553  O   SER L  72      29.618  35.417  43.633  1.00 50.43           O  
ATOM    554  N   GLY L  73      27.424  35.891  43.383  1.00 48.36           N  
ATOM    555  CA  GLY L  73      27.602  36.486  42.093  1.00 46.84           C  
ATOM    556  C   GLY L  73      28.271  35.523  41.165  1.00 46.31           C  
ATOM    557  O   GLY L  73      27.646  34.599  40.649  1.00 46.66           O  
ATOM    558  N   THR L  74      29.532  35.845  40.811  1.00 47.10           N  
ATOM    559  CA  THR L  74      30.369  35.094  39.915  1.00 46.80           C  
ATOM    560  CB  THR L  74      31.396  35.953  39.248  1.00 46.87           C  
ATOM    561  OG1 THR L  74      30.760  37.000  38.529  1.00 52.53           O  
ATOM    562  CG2 THR L  74      32.209  35.077  38.284  1.00 46.28           C  
ATOM    563  C   THR L  74      31.110  33.937  40.525  1.00 47.43           C  
ATOM    564  O   THR L  74      31.345  32.942  39.839  1.00 47.75           O  
ATOM    565  N   ASP L  75      31.545  34.035  41.799  1.00 48.73           N  
ATOM    566  CA  ASP L  75      32.442  33.016  42.280  1.00 50.46           C  
ATOM    567  CB  ASP L  75      33.724  33.614  42.887  1.00 56.51           C  
ATOM    568  CG  ASP L  75      34.816  32.557  42.841  1.00 65.45           C  
ATOM    569  OD1 ASP L  75      34.483  31.370  42.585  1.00 70.71           O  
ATOM    570  OD2 ASP L  75      36.003  32.928  43.046  1.00 69.42           O1-
ATOM    571  C   ASP L  75      31.776  32.162  43.320  1.00 47.32           C  
ATOM    572  O   ASP L  75      31.128  32.671  44.234  1.00 49.44           O  
ATOM    573  N   PHE L  76      31.924  30.821  43.199  1.00 44.20           N  
ATOM    574  CA  PHE L  76      31.304  29.921  44.133  1.00 41.26           C  
ATOM    575  CB  PHE L  76      30.048  29.246  43.559  1.00 38.52           C  
ATOM    576  CG  PHE L  76      29.073  30.337  43.280  1.00 38.35           C  
ATOM    577  CD1 PHE L  76      28.226  30.793  44.264  1.00 38.07           C  
ATOM    578  CD2 PHE L  76      29.013  30.911  42.031  1.00 38.28           C  
ATOM    579  CE1 PHE L  76      27.330  31.803  44.002  1.00 37.73           C  
ATOM    580  CE2 PHE L  76      28.121  31.921  41.764  1.00 39.45           C  
ATOM    581  CZ  PHE L  76      27.277  32.370  42.752  1.00 40.10           C  
ATOM    582  C   PHE L  76      32.278  28.833  44.486  1.00 41.45           C  
ATOM    583  O   PHE L  76      33.155  28.493  43.694  1.00 41.66           O  
ATOM    584  N   THR L  77      32.150  28.265  45.707  1.00 41.26           N  
ATOM    585  CA  THR L  77      33.060  27.231  46.107  1.00 39.89           C  
ATOM    586  CB  THR L  77      34.119  27.717  47.051  1.00 41.43           C  
ATOM    587  OG1 THR L  77      34.844  28.786  46.459  1.00 46.72           O  
ATOM    588  CG2 THR L  77      35.072  26.552  47.363  1.00 40.54           C  
ATOM    589  C   THR L  77      32.303  26.139  46.806  1.00 39.72           C  
ATOM    590  O   THR L  77      31.328  26.383  47.515  1.00 41.15           O  
ATOM    591  N   LEU L  78      32.750  24.885  46.594  1.00 38.30           N  
ATOM    592  CA  LEU L  78      32.185  23.741  47.247  1.00 38.30           C  
ATOM    593  CB  LEU L  78      31.794  22.626  46.264  1.00 34.47           C  
ATOM    594  CG  LEU L  78      31.183  21.382  46.929  1.00 34.76           C  
ATOM    595  CD1 LEU L  78      29.859  21.712  47.634  1.00 34.31           C  
ATOM    596  CD2 LEU L  78      31.050  20.231  45.919  1.00 32.88           C  
ATOM    597  C   LEU L  78      33.279  23.215  48.119  1.00 39.75           C  
ATOM    598  O   LEU L  78      34.407  23.053  47.662  1.00 39.76           O  
ATOM    599  N   LYS L  79      32.986  22.951  49.408  1.00 41.18           N  
ATOM    600  CA  LYS L  79      34.030  22.483  50.274  1.00 43.53           C  
ATOM    601  CB  LYS L  79      34.317  23.425  51.455  1.00 45.89           C  
ATOM    602  CG  LYS L  79      34.869  24.783  51.021  1.00 51.00           C  
ATOM    603  CD  LYS L  79      34.878  25.827  52.137  1.00 56.86           C  
ATOM    604  CE  LYS L  79      35.435  27.181  51.693  1.00 60.04           C  
ATOM    605  NZ  LYS L  79      36.869  27.048  51.349  1.00 62.35           N1+
ATOM    606  C   LYS L  79      33.623  21.174  50.857  1.00 43.88           C  
ATOM    607  O   LYS L  79      32.463  20.955  51.202  1.00 44.07           O  
ATOM    608  N   ILE L  80      34.599  20.255  50.964  1.00 43.82           N  
ATOM    609  CA  ILE L  80      34.346  18.967  51.527  1.00 45.27           C  
ATOM    610  CB  ILE L  80      34.879  17.851  50.673  1.00 40.61           C  
ATOM    611  CG1 ILE L  80      34.454  17.969  49.198  1.00 40.99           C  
ATOM    612  CG2 ILE L  80      34.420  16.534  51.320  1.00 37.12           C  
ATOM    613  CD1 ILE L  80      32.978  17.729  48.926  1.00 39.55           C  
ATOM    614  C   ILE L  80      35.193  18.910  52.751  1.00 49.95           C  
ATOM    615  O   ILE L  80      36.420  18.888  52.654  1.00 51.27           O  
ATOM    616  N   SER L  81      34.578  18.922  53.945  1.00 52.28           N  
ATOM    617  CA  SER L  81      35.419  18.716  55.082  1.00 55.42           C  
ATOM    618  CB  SER L  81      34.817  19.219  56.407  1.00 56.73           C  
ATOM    619  OG  SER L  81      33.635  18.497  56.717  1.00 59.24           O  
ATOM    620  C   SER L  81      35.559  17.228  55.168  1.00 55.59           C  
ATOM    621  O   SER L  81      34.660  16.485  54.792  1.00 57.02           O  
ATOM    622  N   ARG L  82      36.713  16.745  55.641  1.00 54.40           N  
ATOM    623  CA  ARG L  82      36.958  15.336  55.833  1.00 54.45           C  
ATOM    624  CB  ARG L  82      36.352  14.771  57.128  1.00 58.32           C  
ATOM    625  CG  ARG L  82      37.012  15.317  58.389  1.00 73.29           C  
ATOM    626  CD  ARG L  82      36.714  14.484  59.634  1.00 81.47           C  
ATOM    627  NE  ARG L  82      37.336  13.146  59.424  1.00 87.67           N  
ATOM    628  CZ  ARG L  82      36.554  12.058  59.158  1.00 88.84           C  
ATOM    629  NH1 ARG L  82      35.194  12.181  59.160  1.00 88.76           N1+
ATOM    630  NH2 ARG L  82      37.134  10.848  58.911  1.00 88.63           N  
ATOM    631  C   ARG L  82      36.496  14.458  54.701  1.00 53.21           C  
ATOM    632  O   ARG L  82      35.463  13.800  54.804  1.00 52.92           O  
ATOM    633  N   VAL L  83      37.263  14.406  53.594  1.00 50.06           N  
ATOM    634  CA  VAL L  83      36.941  13.585  52.454  1.00 46.78           C  
ATOM    635  CB  VAL L  83      37.904  13.774  51.310  1.00 46.24           C  
ATOM    636  CG1 VAL L  83      37.514  12.832  50.159  1.00 43.41           C  
ATOM    637  CG2 VAL L  83      37.927  15.259  50.916  1.00 44.93           C  
ATOM    638  C   VAL L  83      36.987  12.128  52.826  1.00 47.44           C  
ATOM    639  O   VAL L  83      37.859  11.689  53.577  1.00 49.06           O  
ATOM    640  N   GLU L  84      36.022  11.344  52.279  1.00 48.46           N  
ATOM    641  CA  GLU L  84      35.940   9.929  52.512  1.00 50.87           C  
ATOM    642  CB  GLU L  84      34.611   9.512  53.161  1.00 51.90           C  
ATOM    643  CG  GLU L  84      34.473  10.095  54.569  1.00 55.67           C  
ATOM    644  CD  GLU L  84      33.129   9.693  55.149  1.00 58.25           C  
ATOM    645  OE1 GLU L  84      32.402   8.915  54.479  0.80 58.76           O  
ATOM    646  OE2 GLU L  84      32.811  10.164  56.273  0.80 58.99           O1-
ATOM    647  C   GLU L  84      36.071   9.252  51.178  1.00 50.51           C  
ATOM    648  O   GLU L  84      36.072   9.911  50.141  1.00 49.69           O  
ATOM    649  N   ALA L  85      36.217   7.910  51.179  1.00 51.83           N  
ATOM    650  CA  ALA L  85      36.440   7.132  49.990  1.00 53.13           C  
ATOM    651  CB  ALA L  85      36.680   5.643  50.297  1.00 52.05           C  
ATOM    652  C   ALA L  85      35.263   7.227  49.068  1.00 53.57           C  
ATOM    653  O   ALA L  85      35.423   7.275  47.850  1.00 55.28           O  
ATOM    654  N   GLU L  86      34.045   7.258  49.631  1.00 52.95           N  
ATOM    655  CA  GLU L  86      32.821   7.280  48.886  1.00 51.88           C  
ATOM    656  CB  GLU L  86      31.585   7.268  49.803  1.00 53.55           C  
ATOM    657  CG  GLU L  86      31.514   8.478  50.738  1.00 65.51           C  
ATOM    658  CD  GLU L  86      30.280   8.337  51.614  1.00 70.03           C  
ATOM    659  OE1 GLU L  86      29.589   7.291  51.494  1.00 71.29           O  
ATOM    660  OE2 GLU L  86      30.010   9.272  52.415  1.00 71.49           O1-
ATOM    661  C   GLU L  86      32.751   8.523  48.048  1.00 50.00           C  
ATOM    662  O   GLU L  86      32.098   8.533  47.007  1.00 50.35           O  
ATOM    663  N   ASP L  87      33.408   9.606  48.498  1.00 47.08           N  
ATOM    664  CA  ASP L  87      33.357  10.921  47.915  1.00 43.79           C  
ATOM    665  CB  ASP L  87      34.043  11.988  48.783  1.00 43.98           C  
ATOM    666  CG  ASP L  87      33.175  12.193  50.016  1.00 45.40           C  
ATOM    667  OD1 ASP L  87      32.045  11.635  50.043  1.00 45.79           O  
ATOM    668  OD2 ASP L  87      33.627  12.914  50.946  1.00 46.71           O1-
ATOM    669  C   ASP L  87      33.958  11.002  46.542  1.00 41.30           C  
ATOM    670  O   ASP L  87      33.675  11.952  45.816  1.00 41.68           O  
ATOM    671  N   LEU L  88      34.840  10.069  46.145  1.00 41.40           N  
ATOM    672  CA  LEU L  88      35.464  10.224  44.860  1.00 41.70           C  
ATOM    673  CB  LEU L  88      36.580   9.208  44.582  1.00 44.57           C  
ATOM    674  CG  LEU L  88      37.820   9.437  45.463  1.00 47.69           C  
ATOM    675  CD1 LEU L  88      37.510   9.243  46.955  1.00 48.21           C  
ATOM    676  CD2 LEU L  88      38.991   8.571  44.989  1.00 47.50           C  
ATOM    677  C   LEU L  88      34.452  10.148  43.757  1.00 40.04           C  
ATOM    678  O   LEU L  88      33.468   9.413  43.834  1.00 40.20           O  
ATOM    679  N   GLY L  89      34.684  10.950  42.694  1.00 37.21           N  
ATOM    680  CA  GLY L  89      33.804  11.014  41.560  1.00 34.36           C  
ATOM    681  C   GLY L  89      34.055  12.335  40.897  1.00 34.74           C  
ATOM    682  O   GLY L  89      35.067  12.983  41.158  1.00 36.28           O  
ATOM    683  N   VAL L  90      33.135  12.769  40.010  1.00 33.07           N  
ATOM    684  CA  VAL L  90      33.310  14.023  39.330  1.00 31.21           C  
ATOM    685  CB  VAL L  90      33.126  13.913  37.843  1.00 32.29           C  
ATOM    686  CG1 VAL L  90      33.302  15.303  37.210  1.00 28.29           C  
ATOM    687  CG2 VAL L  90      34.119  12.867  37.310  1.00 28.35           C  
ATOM    688  C   VAL L  90      32.284  14.980  39.869  1.00 31.96           C  
ATOM    689  O   VAL L  90      31.130  14.611  40.080  1.00 34.32           O  
ATOM    690  N   TYR L  91      32.685  16.248  40.111  1.00 31.27           N  
ATOM    691  CA  TYR L  91      31.783  17.227  40.660  1.00 31.35           C  
ATOM    692  CB  TYR L  91      32.334  17.971  41.891  1.00 32.22           C  
ATOM    693  CG  TYR L  91      32.414  17.023  43.037  1.00 30.57           C  
ATOM    694  CD1 TYR L  91      33.495  16.189  43.196  1.00 34.53           C  
ATOM    695  CD2 TYR L  91      31.401  16.974  43.964  1.00 33.18           C  
ATOM    696  CE1 TYR L  91      33.559  15.319  44.261  1.00 34.59           C  
ATOM    697  CE2 TYR L  91      31.460  16.108  45.029  1.00 34.51           C  
ATOM    698  CZ  TYR L  91      32.540  15.276  45.181  1.00 36.19           C  
ATOM    699  OH  TYR L  91      32.605  14.384  46.273  1.00 38.07           O  
ATOM    700  C   TYR L  91      31.534  18.275  39.622  1.00 33.51           C  
ATOM    701  O   TYR L  91      32.466  18.735  38.963  1.00 35.89           O  
ATOM    702  N   PHE L  92      30.253  18.674  39.445  1.00 32.52           N  
ATOM    703  CA  PHE L  92      29.944  19.668  38.454  1.00 31.59           C  
ATOM    704  CB  PHE L  92      28.977  19.213  37.342  1.00 30.68           C  
ATOM    705  CG  PHE L  92      29.419  17.961  36.662  1.00 29.11           C  
ATOM    706  CD1 PHE L  92      30.418  17.950  35.716  1.00 30.77           C  
ATOM    707  CD2 PHE L  92      28.808  16.774  36.984  1.00 28.91           C  
ATOM    708  CE1 PHE L  92      30.795  16.777  35.104  1.00 29.03           C  
ATOM    709  CE2 PHE L  92      29.180  15.601  36.375  1.00 27.03           C  
ATOM    710  CZ  PHE L  92      30.175  15.597  35.429  1.00 27.60           C  
ATOM    711  C   PHE L  92      29.168  20.768  39.120  1.00 33.48           C  
ATOM    712  O   PHE L  92      28.388  20.528  40.041  1.00 36.04           O  
ATOM    713  N   CYS L  93      29.368  22.019  38.657  1.00 33.63           N  
ATOM    714  CA  CYS L  93      28.579  23.126  39.115  1.00 33.14           C  
ATOM    715  CB  CYS L  93      29.396  24.403  39.427  1.00 34.92           C  
ATOM    716  SG  CYS L  93      30.446  24.957  38.049  1.00 37.34           S  
ATOM    717  C   CYS L  93      27.630  23.409  37.988  1.00 32.88           C  
ATOM    718  O   CYS L  93      27.937  23.121  36.833  1.00 32.32           O  
ATOM    719  N   PHE L  94      26.432  23.947  38.299  1.00 32.57           N  
ATOM    720  CA  PHE L  94      25.419  24.151  37.296  1.00 30.44           C  
ATOM    721  CB  PHE L  94      24.375  23.021  37.394  1.00 31.21           C  
ATOM    722  CG  PHE L  94      23.157  23.273  36.577  1.00 37.09           C  
ATOM    723  CD1 PHE L  94      23.130  23.002  35.229  1.00 35.76           C  
ATOM    724  CD2 PHE L  94      22.019  23.751  37.186  1.00 38.25           C  
ATOM    725  CE1 PHE L  94      21.988  23.229  34.497  1.00 36.28           C  
ATOM    726  CE2 PHE L  94      20.875  23.979  36.460  1.00 38.63           C  
ATOM    727  CZ  PHE L  94      20.859  23.720  35.112  1.00 38.65           C  
ATOM    728  C   PHE L  94      24.738  25.463  37.559  1.00 30.78           C  
ATOM    729  O   PHE L  94      24.550  25.840  38.714  1.00 33.25           O  
ATOM    730  N   GLN L  95      24.358  26.207  36.492  1.00 30.07           N  
ATOM    731  CA  GLN L  95      23.672  27.455  36.701  1.00 30.36           C  
ATOM    732  CB  GLN L  95      24.479  28.694  36.261  1.00 31.69           C  
ATOM    733  CG  GLN L  95      24.713  28.806  34.755  1.00 30.30           C  
ATOM    734  CD  GLN L  95      23.528  29.551  34.160  1.00 31.65           C  
ATOM    735  OE1 GLN L  95      22.864  30.325  34.846  1.00 33.21           O  
ATOM    736  NE2 GLN L  95      23.256  29.317  32.848  1.00 30.03           N  
ATOM    737  C   GLN L  95      22.372  27.432  35.944  1.00 31.71           C  
ATOM    738  O   GLN L  95      22.327  27.153  34.748  1.00 31.28           O  
ATOM    739  N   GLY L  96      21.288  27.585  36.726  1.00 16.98           N  
ATOM    740  CA  GLY L  96      19.897  27.672  36.378  1.00 18.39           C  
ATOM    741  C   GLY L  96      19.467  29.037  35.914  1.00 19.60           C  
ATOM    742  O   GLY L  96      18.385  29.191  35.353  1.00 19.67           O  
ATOM    743  N   THR L  97      20.232  30.084  36.262  0.90 20.66           N  
ATOM    744  CA  THR L  97      19.813  31.447  36.076  0.90 21.12           C  
ATOM    745  CB  THR L  97      20.765  32.404  36.719  0.90 20.09           C  
ATOM    746  OG1 THR L  97      20.858  32.110  38.106  1.00 12.66           O  
ATOM    747  CG2 THR L  97      20.243  33.834  36.519  1.00  7.53           C  
ATOM    748  C   THR L  97      19.589  31.849  34.641  0.90 22.77           C  
ATOM    749  O   THR L  97      18.612  32.543  34.361  0.90 23.40           O  
ATOM    750  N   HIS L  98      20.456  31.457  33.684  1.00 21.96           N  
ATOM    751  CA  HIS L  98      20.237  31.937  32.344  1.00 21.58           C  
ATOM    752  ND1 HIS L  98      22.568  33.804  33.790  1.00 27.04           N  
ATOM    753  CG  HIS L  98      21.788  33.895  32.659  1.00 26.48           C  
ATOM    754  CB  HIS L  98      21.438  32.722  31.795  1.00 23.04           C  
ATOM    755  NE2 HIS L  98      21.989  35.942  33.587  1.00 25.52           N  
ATOM    756  CD2 HIS L  98      21.443  35.207  32.548  1.00 25.20           C  
ATOM    757  CE1 HIS L  98      22.656  35.057  34.305  1.00 27.25           C  
ATOM    758  C   HIS L  98      20.012  30.772  31.430  1.00 20.52           C  
ATOM    759  O   HIS L  98      20.512  29.675  31.670  1.00 22.56           O  
ATOM    760  N   VAL L  99      19.217  30.977  30.357  1.00 20.46           N  
ATOM    761  CA  VAL L  99      18.982  29.923  29.411  1.00 20.92           C  
ATOM    762  CB  VAL L  99      17.590  29.940  28.840  1.00 20.84           C  
ATOM    763  CG1 VAL L  99      17.470  28.839  27.774  1.00 21.06           C  
ATOM    764  CG2 VAL L  99      16.583  29.802  29.993  1.00 19.86           C  
ATOM    765  C   VAL L  99      19.939  30.152  28.282  1.00 22.04           C  
ATOM    766  O   VAL L  99      20.136  31.294  27.873  1.00 25.11           O  
ATOM    767  N   PRO L 100      20.568  29.125  27.764  1.00 21.44           N  
ATOM    768  CA  PRO L 100      20.412  27.781  28.247  1.00 20.42           C  
ATOM    769  CD  PRO L 100      21.020  29.156  26.383  1.00 20.63           C  
ATOM    770  CB  PRO L 100      20.866  26.861  27.112  1.00 21.25           C  
ATOM    771  CG  PRO L 100      21.658  27.777  26.165  1.00 21.94           C  
ATOM    772  C   PRO L 100      21.181  27.559  29.508  1.00 20.35           C  
ATOM    773  O   PRO L 100      22.148  28.276  29.764  1.00 21.21           O  
ATOM    774  N   TYR L 101      20.768  26.546  30.291  1.00 18.62           N  
ATOM    775  CA  TYR L 101      21.392  26.249  31.544  1.00 17.34           C  
ATOM    776  CB  TYR L 101      20.592  25.257  32.402  1.00 17.22           C  
ATOM    777  CG  TYR L 101      19.212  25.804  32.513  1.00 17.66           C  
ATOM    778  CD1 TYR L 101      18.982  27.021  33.112  1.00 17.73           C  
ATOM    779  CD2 TYR L 101      18.142  25.082  32.034  1.00 18.84           C  
ATOM    780  CE1 TYR L 101      17.706  27.520  33.214  1.00 18.06           C  
ATOM    781  CE2 TYR L 101      16.864  25.576  32.135  1.00 19.76           C  
ATOM    782  CZ  TYR L 101      16.645  26.798  32.723  1.00 19.06           C  
ATOM    783  OH  TYR L 101      15.334  27.308  32.826  1.00 21.10           O  
ATOM    784  C   TYR L 101      22.708  25.620  31.222  1.00 17.92           C  
ATOM    785  O   TYR L 101      22.817  24.878  30.246  1.00 19.12           O  
ATOM    786  N   THR L 102      23.757  25.927  32.013  1.00 35.82           N  
ATOM    787  CA  THR L 102      25.039  25.408  31.645  1.00 34.33           C  
ATOM    788  CB  THR L 102      25.905  26.508  31.102  1.00 35.38           C  
ATOM    789  OG1 THR L 102      27.078  25.990  30.504  1.00 37.85           O  
ATOM    790  CG2 THR L 102      26.252  27.477  32.237  1.00 36.01           C  
ATOM    791  C   THR L 102      25.692  24.751  32.832  1.00 36.03           C  
ATOM    792  O   THR L 102      25.436  25.105  33.982  1.00 37.61           O  
ATOM    793  N   PHE L 103      26.560  23.749  32.563  1.00 34.91           N  
ATOM    794  CA  PHE L 103      27.244  23.020  33.597  1.00 32.87           C  
ATOM    795  CB  PHE L 103      27.184  21.487  33.440  1.00 29.07           C  
ATOM    796  CG  PHE L 103      25.796  20.977  33.631  1.00 33.09           C  
ATOM    797  CD1 PHE L 103      24.887  20.999  32.599  1.00 30.77           C  
ATOM    798  CD2 PHE L 103      25.408  20.450  34.842  1.00 29.72           C  
ATOM    799  CE1 PHE L 103      23.611  20.518  32.775  1.00 31.26           C  
ATOM    800  CE2 PHE L 103      24.132  19.968  35.023  1.00 31.05           C  
ATOM    801  CZ  PHE L 103      23.229  20.002  33.989  1.00 30.62           C  
ATOM    802  C   PHE L 103      28.697  23.351  33.478  1.00 35.47           C  
ATOM    803  O   PHE L 103      29.149  23.865  32.455  1.00 35.68           O  
ATOM    804  N   GLY L 104      29.464  23.093  34.554  1.00 36.84           N  
ATOM    805  CA  GLY L 104      30.881  23.301  34.506  1.00 38.01           C  
ATOM    806  C   GLY L 104      31.468  22.075  33.869  1.00 39.10           C  
ATOM    807  O   GLY L 104      30.753  21.120  33.568  1.00 40.75           O  
ATOM    808  N   GLY L 105      32.795  22.088  33.636  1.00 40.66           N  
ATOM    809  CA  GLY L 105      33.533  21.024  33.003  1.00 39.70           C  
ATOM    810  C   GLY L 105      33.593  19.784  33.848  1.00 39.03           C  
ATOM    811  O   GLY L 105      33.610  18.670  33.329  1.00 40.93           O  
ATOM    812  N   GLY L 106      33.677  19.941  35.179  1.00 36.58           N  
ATOM    813  CA  GLY L 106      33.792  18.797  36.036  1.00 36.54           C  
ATOM    814  C   GLY L 106      35.154  18.810  36.652  1.00 38.08           C  
ATOM    815  O   GLY L 106      36.137  19.233  36.043  1.00 42.61           O  
ATOM    816  N   THR L 107      35.220  18.373  37.922  1.00 37.70           N  
ATOM    817  CA  THR L 107      36.467  18.262  38.618  1.00 36.77           C  
ATOM    818  CB  THR L 107      36.593  19.215  39.772  1.00 35.80           C  
ATOM    819  OG1 THR L 107      36.466  20.554  39.318  1.00 35.87           O  
ATOM    820  CG2 THR L 107      37.965  19.010  40.442  1.00 33.60           C  
ATOM    821  C   THR L 107      36.477  16.881  39.184  1.00 38.66           C  
ATOM    822  O   THR L 107      35.575  16.504  39.930  1.00 37.90           O  
ATOM    823  N   ARG L 108      37.498  16.072  38.850  1.00 38.95           N  
ATOM    824  CA  ARG L 108      37.472  14.750  39.392  1.00 41.56           C  
ATOM    825  CB  ARG L 108      37.912  13.640  38.419  1.00 45.21           C  
ATOM    826  CG  ARG L 108      39.297  13.824  37.801  1.00 53.05           C  
ATOM    827  CD  ARG L 108      39.283  14.839  36.659  1.00 59.02           C  
ATOM    828  NE  ARG L 108      38.099  14.513  35.812  1.00 63.40           N  
ATOM    829  CZ  ARG L 108      37.304  15.514  35.334  1.00 64.71           C  
ATOM    830  NH1 ARG L 108      37.643  16.819  35.552  1.00 66.64           N1+
ATOM    831  NH2 ARG L 108      36.164  15.213  34.646  1.00 64.61           N  
ATOM    832  C   ARG L 108      38.322  14.708  40.613  1.00 42.05           C  
ATOM    833  O   ARG L 108      39.471  15.147  40.609  1.00 42.72           O  
ATOM    834  N   LEU L 109      37.736  14.194  41.714  1.00 41.00           N  
ATOM    835  CA  LEU L 109      38.466  14.057  42.939  1.00 42.08           C  
ATOM    836  CB  LEU L 109      37.635  14.103  44.236  1.00 41.28           C  
ATOM    837  CG  LEU L 109      37.184  15.498  44.685  1.00 42.36           C  
ATOM    838  CD1 LEU L 109      36.521  15.440  46.072  1.00 40.72           C  
ATOM    839  CD2 LEU L 109      38.353  16.489  44.645  0.80 42.38           C  
ATOM    840  C   LEU L 109      39.086  12.706  42.933  1.00 42.13           C  
ATOM    841  O   LEU L 109      38.406  11.697  42.752  1.00 43.53           O  
ATOM    842  N   GLU L 110      40.412  12.663  43.140  1.00 42.73           N  
ATOM    843  CA  GLU L 110      41.097  11.409  43.144  1.00 44.55           C  
ATOM    844  CB  GLU L 110      41.769  11.124  41.793  1.00 47.41           C  
ATOM    845  CG  GLU L 110      42.754  12.216  41.371  1.00 54.95           C  
ATOM    846  CD  GLU L 110      43.048  12.037  39.889  1.00 58.83           C  
ATOM    847  OE1 GLU L 110      42.341  11.220  39.243  1.00 59.78           O  
ATOM    848  OE2 GLU L 110      43.976  12.722  39.383  1.00 58.30           O1-
ATOM    849  C   GLU L 110      42.179  11.468  44.218  1.00 45.37           C  
ATOM    850  O   GLU L 110      42.144  12.405  45.062  1.00 44.55           O  
ATOM    851  OXT GLU L 110      43.060  10.567  44.208  1.00  0.00           O1-
TER     852      GLU L 110 
ATOM    853  N   GLN H 111       8.380   6.665  46.580  1.00 62.43           N1+
ATOM    854  CA  GLN H 111       9.686   7.026  45.983  1.00 61.86           C  
ATOM    855  CB  GLN H 111      10.580   5.782  45.840  1.00 64.70           C  
ATOM    856  CG  GLN H 111      11.951   6.082  45.230  1.00 63.93           C  
ATOM    857  CD  GLN H 111      12.674   4.759  45.027  1.00 69.47           C  
ATOM    858  OE1 GLN H 111      13.550   4.642  44.170  1.00 75.40           O  
ATOM    859  NE2 GLN H 111      12.296   3.730  45.831  1.00 70.94           N  
ATOM    860  C   GLN H 111       9.514   7.605  44.619  1.00 59.55           C  
ATOM    861  O   GLN H 111       8.704   7.126  43.829  1.00 58.93           O  
ATOM    862  N   ILE H 112      10.282   8.668  44.313  1.00 56.02           N  
ATOM    863  CA  ILE H 112      10.199   9.260  43.012  1.00 54.28           C  
ATOM    864  CB  ILE H 112      10.756  10.649  42.909  1.00 52.98           C  
ATOM    865  CG1 ILE H 112       9.988  11.640  43.791  1.00 48.56           C  
ATOM    866  CG2 ILE H 112      10.762  11.030  41.420  1.00 48.79           C  
ATOM    867  CD1 ILE H 112      10.672  13.004  43.874  1.00 29.86           C  
ATOM    868  C   ILE H 112      11.049   8.431  42.118  1.00 54.40           C  
ATOM    869  O   ILE H 112      12.184   8.095  42.464  1.00 55.07           O  
ATOM    870  N   GLN H 113      10.516   8.063  40.941  1.00 52.62           N  
ATOM    871  CA  GLN H 113      11.278   7.227  40.069  1.00 52.05           C  
ATOM    872  CB  GLN H 113      10.790   5.769  40.128  1.00 55.34           C  
ATOM    873  CG  GLN H 113      11.538   4.788  39.228  1.00 63.54           C  
ATOM    874  CD  GLN H 113      10.903   3.420  39.443  1.00 69.20           C  
ATOM    875  OE1 GLN H 113       9.993   3.267  40.257  1.00 75.20           O  
ATOM    876  NE2 GLN H 113      11.391   2.395  38.696  1.00 74.88           N  
ATOM    877  C   GLN H 113      11.111   7.711  38.662  1.00 50.01           C  
ATOM    878  O   GLN H 113      10.000   8.004  38.218  1.00 49.42           O  
ATOM    879  N   LEU H 114      12.238   7.828  37.934  1.00 48.25           N  
ATOM    880  CA  LEU H 114      12.224   8.185  36.543  1.00 44.79           C  
ATOM    881  CB  LEU H 114      13.189   9.332  36.190  1.00 40.94           C  
ATOM    882  CG  LEU H 114      12.770  10.717  36.720  1.00 39.11           C  
ATOM    883  CD1 LEU H 114      11.539  11.247  35.972  1.00 37.64           C  
ATOM    884  CD2 LEU H 114      12.577  10.707  38.243  1.00 37.17           C  
ATOM    885  C   LEU H 114      12.734   6.976  35.823  1.00 45.06           C  
ATOM    886  O   LEU H 114      13.912   6.642  35.925  1.00 45.02           O  
ATOM    887  N   GLN H 115      11.862   6.292  35.057  1.00 45.90           N  
ATOM    888  CA  GLN H 115      12.287   5.088  34.403  1.00 46.47           C  
ATOM    889  CB  GLN H 115      11.226   3.973  34.490  1.00 49.31           C  
ATOM    890  CG  GLN H 115      11.723   2.602  34.037  1.00 55.84           C  
ATOM    891  CD  GLN H 115      12.675   2.077  35.102  1.00 61.37           C  
ATOM    892  OE1 GLN H 115      12.690   2.559  36.233  1.00 64.08           O  
ATOM    893  NE2 GLN H 115      13.500   1.063  34.729  1.00 59.43           N  
ATOM    894  C   GLN H 115      12.518   5.405  32.959  1.00 45.05           C  
ATOM    895  O   GLN H 115      11.601   5.822  32.254  1.00 44.67           O  
ATOM    896  N   GLN H 116      13.764   5.207  32.476  1.00 41.82           N  
ATOM    897  CA  GLN H 116      14.073   5.530  31.112  1.00 41.38           C  
ATOM    898  CB  GLN H 116      15.377   6.333  30.938  1.00 37.88           C  
ATOM    899  CG  GLN H 116      15.294   7.724  31.572  1.00 36.49           C  
ATOM    900  CD  GLN H 116      16.570   8.493  31.266  1.00 35.32           C  
ATOM    901  OE1 GLN H 116      16.875   9.494  31.912  1.00 38.41           O  
ATOM    902  NE2 GLN H 116      17.338   8.026  30.248  1.00 25.36           N  
ATOM    903  C   GLN H 116      14.180   4.270  30.313  1.00 41.96           C  
ATOM    904  O   GLN H 116      14.378   3.183  30.856  1.00 44.31           O  
ATOM    905  N   SER H 117      14.038   4.405  28.978  1.00 43.72           N  
ATOM    906  CA  SER H 117      14.036   3.282  28.084  1.00 45.33           C  
ATOM    907  CB  SER H 117      13.466   3.608  26.692  1.00 46.19           C  
ATOM    908  OG  SER H 117      14.195   4.668  26.094  1.00 53.29           O  
ATOM    909  C   SER H 117      15.421   2.729  27.940  1.00 46.10           C  
ATOM    910  O   SER H 117      16.406   3.367  28.308  1.00 48.66           O  
ATOM    911  N   GLY H 118      15.512   1.501  27.385  1.00 46.33           N  
ATOM    912  CA  GLY H 118      16.752   0.783  27.272  1.00 43.40           C  
ATOM    913  C   GLY H 118      17.591   1.371  26.179  1.00 43.34           C  
ATOM    914  O   GLY H 118      17.160   2.211  25.389  1.00 43.99           O  
ATOM    915  N   PRO H 119      18.799   0.866  26.132  1.00 42.97           N  
ATOM    916  CA  PRO H 119      19.806   1.316  25.204  1.00 41.72           C  
ATOM    917  CD  PRO H 119      19.048  -0.495  26.584  1.00 46.03           C  
ATOM    918  CB  PRO H 119      20.961   0.329  25.352  1.00 43.36           C  
ATOM    919  CG  PRO H 119      20.258  -0.976  25.767  1.00 47.25           C  
ATOM    920  C   PRO H 119      19.237   1.278  23.824  1.00 40.58           C  
ATOM    921  O   PRO H 119      18.313   0.503  23.586  1.00 39.30           O  
ATOM    922  N   GLU H 120      19.741   2.134  22.911  1.00 38.29           N  
ATOM    923  CA  GLU H 120      19.202   2.154  21.584  1.00 37.29           C  
ATOM    924  CB  GLU H 120      18.433   3.447  21.260  1.00 38.05           C  
ATOM    925  CG  GLU H 120      17.126   3.616  22.037  1.00 43.78           C  
ATOM    926  CD  GLU H 120      16.051   2.769  21.368  1.00 49.36           C  
ATOM    927  OE1 GLU H 120      16.280   1.543  21.192  1.00 51.84           O  
ATOM    928  OE2 GLU H 120      14.984   3.342  21.019  1.00 48.26           O1-
ATOM    929  C   GLU H 120      20.320   2.070  20.591  1.00 37.86           C  
ATOM    930  O   GLU H 120      21.340   2.747  20.713  1.00 40.13           O  
ATOM    931  N   LEU H 121      20.137   1.211  19.572  1.00 38.10           N  
ATOM    932  CA  LEU H 121      21.074   1.076  18.495  1.00 39.07           C  
ATOM    933  CB  LEU H 121      21.450  -0.393  18.232  1.00 37.16           C  
ATOM    934  CG  LEU H 121      22.454  -0.618  17.086  1.00 39.07           C  
ATOM    935  CD1 LEU H 121      23.838  -0.037  17.413  1.00 39.33           C  
ATOM    936  CD2 LEU H 121      22.514  -2.101  16.693  1.00 39.49           C  
ATOM    937  C   LEU H 121      20.341   1.569  17.287  1.00 38.25           C  
ATOM    938  O   LEU H 121      19.301   1.018  16.928  1.00 41.54           O  
ATOM    939  N   VAL H 122      20.848   2.630  16.627  1.00 38.11           N  
ATOM    940  CA  VAL H 122      20.126   3.136  15.493  1.00 40.40           C  
ATOM    941  CB  VAL H 122      19.343   4.381  15.803  1.00 41.63           C  
ATOM    942  CG1 VAL H 122      18.231   4.020  16.801  1.00 39.95           C  
ATOM    943  CG2 VAL H 122      20.311   5.447  16.339  1.00 39.37           C  
ATOM    944  C   VAL H 122      21.084   3.459  14.390  1.00 42.50           C  
ATOM    945  O   VAL H 122      22.258   3.742  14.619  1.00 42.57           O  
ATOM    946  N   ARG H 123      20.581   3.403  13.140  1.00 42.57           N  
ATOM    947  CA  ARG H 123      21.359   3.681  11.966  1.00 44.81           C  
ATOM    948  CB  ARG H 123      20.720   3.133  10.679  1.00 48.84           C  
ATOM    949  CG  ARG H 123      19.336   3.728  10.412  1.00 54.03           C  
ATOM    950  CD  ARG H 123      18.660   3.213   9.140  1.00 61.22           C  
ATOM    951  NE  ARG H 123      17.352   3.918   9.021  1.00 41.75           N  
ATOM    952  CZ  ARG H 123      16.234   3.403   9.610  1.00 47.39           C  
ATOM    953  NH1 ARG H 123      16.304   2.230  10.305  1.00 48.72           N1+
ATOM    954  NH2 ARG H 123      15.043   4.063   9.507  1.00 50.44           N  
ATOM    955  C   ARG H 123      21.454   5.167  11.817  1.00 43.84           C  
ATOM    956  O   ARG H 123      20.580   5.907  12.267  1.00 42.93           O  
ATOM    957  N   PRO H 124      22.504   5.628  11.197  1.00 43.76           N  
ATOM    958  CA  PRO H 124      22.656   7.045  11.021  1.00 44.01           C  
ATOM    959  CD  PRO H 124      23.789   4.954  11.302  1.00 43.29           C  
ATOM    960  CB  PRO H 124      24.098   7.254  10.567  1.00 44.15           C  
ATOM    961  CG  PRO H 124      24.847   6.067  11.200  1.00 43.06           C  
ATOM    962  C   PRO H 124      21.624   7.578  10.080  1.00 45.72           C  
ATOM    963  O   PRO H 124      21.267   6.882   9.131  1.00 47.58           O  
ATOM    964  N   GLY H 125      21.121   8.802  10.332  1.00 46.96           N  
ATOM    965  CA  GLY H 125      20.155   9.408   9.461  1.00 45.61           C  
ATOM    966  C   GLY H 125      18.773   9.065   9.929  1.00 45.60           C  
ATOM    967  O   GLY H 125      17.791   9.608   9.424  1.00 48.03           O  
ATOM    968  N   ALA H 126      18.657   8.148  10.907  1.00 43.97           N  
ATOM    969  CA  ALA H 126      17.379   7.730  11.414  1.00 44.36           C  
ATOM    970  CB  ALA H 126      17.368   6.282  11.935  1.00 45.10           C  
ATOM    971  C   ALA H 126      16.979   8.621  12.551  1.00 45.39           C  
ATOM    972  O   ALA H 126      17.684   9.566  12.899  1.00 45.06           O  
ATOM    973  N   SER H 127      15.784   8.355  13.124  1.00 46.07           N  
ATOM    974  CA  SER H 127      15.285   9.098  14.248  1.00 47.48           C  
ATOM    975  CB  SER H 127      13.932   9.785  13.987  1.00 48.67           C  
ATOM    976  OG  SER H 127      14.071  10.787  12.992  1.00 51.72           O  
ATOM    977  C   SER H 127      15.051   8.121  15.360  1.00 46.87           C  
ATOM    978  O   SER H 127      14.889   6.924  15.125  1.00 47.35           O  
ATOM    979  N   VAL H 128      15.061   8.611  16.616  1.00 43.83           N  
ATOM    980  CA  VAL H 128      14.824   7.748  17.735  1.00 41.44           C  
ATOM    981  CB  VAL H 128      16.098   7.301  18.391  1.00 39.68           C  
ATOM    982  CG1 VAL H 128      16.841   8.535  18.930  1.00 37.53           C  
ATOM    983  CG2 VAL H 128      15.761   6.257  19.464  1.00 39.58           C  
ATOM    984  C   VAL H 128      14.013   8.514  18.737  1.00 41.65           C  
ATOM    985  O   VAL H 128      14.129   9.735  18.841  1.00 42.77           O  
ATOM    986  N   LYS H 129      13.143   7.812  19.494  1.00 40.81           N  
ATOM    987  CA  LYS H 129      12.350   8.493  20.476  1.00 42.92           C  
ATOM    988  CB  LYS H 129      10.844   8.474  20.158  1.00 43.81           C  
ATOM    989  CG  LYS H 129      10.016   9.417  21.032  1.00 48.14           C  
ATOM    990  CD  LYS H 129       8.616   9.692  20.480  1.00 51.42           C  
ATOM    991  CE  LYS H 129       7.636   8.532  20.674  1.00 57.29           C  
ATOM    992  NZ  LYS H 129       6.312   8.892  20.120  1.00 62.40           N1+
ATOM    993  C   LYS H 129      12.571   7.808  21.791  1.00 42.63           C  
ATOM    994  O   LYS H 129      12.293   6.620  21.943  1.00 41.43           O  
ATOM    995  N   ILE H 130      13.061   8.571  22.786  1.00 40.94           N  
ATOM    996  CA  ILE H 130      13.384   8.057  24.087  1.00 40.12           C  
ATOM    997  CB  ILE H 130      14.636   8.666  24.653  1.00 40.78           C  
ATOM    998  CG1 ILE H 130      15.853   8.363  23.766  1.00 40.64           C  
ATOM    999  CG2 ILE H 130      14.799   8.176  26.096  1.00 41.19           C  
ATOM   1000  CD1 ILE H 130      17.087   9.186  24.138  1.00 46.26           C  
ATOM   1001  C   ILE H 130      12.270   8.429  25.016  1.00 36.74           C  
ATOM   1002  O   ILE H 130      11.690   9.508  24.892  1.00 36.73           O  
ATOM   1003  N   SER H 131      11.926   7.528  25.963  1.00 34.92           N  
ATOM   1004  CA  SER H 131      10.835   7.786  26.864  1.00 37.00           C  
ATOM   1005  CB  SER H 131       9.746   6.701  26.817  1.00 36.93           C  
ATOM   1006  OG  SER H 131      10.282   5.452  27.225  1.00 36.94           O  
ATOM   1007  C   SER H 131      11.339   7.844  28.278  1.00 36.67           C  
ATOM   1008  O   SER H 131      12.392   7.297  28.604  1.00 36.84           O  
ATOM   1009  N   CYS H 132      10.591   8.558  29.149  1.00 34.85           N  
ATOM   1010  CA  CYS H 132      10.926   8.689  30.542  1.00 36.99           C  
ATOM   1011  CB  CYS H 132      11.641  10.030  30.838  1.00 33.93           C  
ATOM   1012  SG  CYS H 132      12.103  10.284  32.580  1.00 37.57           S  
ATOM   1013  C   CYS H 132       9.634   8.639  31.311  1.00 37.30           C  
ATOM   1014  O   CYS H 132       8.849   9.585  31.289  1.00 38.68           O  
ATOM   1015  N   LYS H 133       9.382   7.525  32.030  1.00 38.29           N  
ATOM   1016  CA  LYS H 133       8.146   7.389  32.751  1.00 38.64           C  
ATOM   1017  CB  LYS H 133       7.632   5.941  32.815  1.00 41.07           C  
ATOM   1018  CG  LYS H 133       6.289   5.814  33.532  1.00 47.04           C  
ATOM   1019  CD  LYS H 133       5.595   4.470  33.310  1.00 51.35           C  
ATOM   1020  CE  LYS H 133       4.251   4.353  34.031  1.00 52.98           C  
ATOM   1021  NZ  LYS H 133       3.555   3.117  33.608  1.00 50.68           N1+
ATOM   1022  C   LYS H 133       8.366   7.853  34.154  1.00 39.91           C  
ATOM   1023  O   LYS H 133       9.312   7.438  34.820  1.00 39.45           O  
ATOM   1024  N   ALA H 134       7.467   8.724  34.650  1.00 40.79           N  
ATOM   1025  CA  ALA H 134       7.650   9.262  35.966  1.00 41.87           C  
ATOM   1026  CB  ALA H 134       7.422  10.781  36.037  1.00 41.32           C  
ATOM   1027  C   ALA H 134       6.676   8.625  36.903  1.00 44.04           C  
ATOM   1028  O   ALA H 134       5.543   8.316  36.534  1.00 44.95           O  
ATOM   1029  N   SER H 135       7.130   8.387  38.151  1.00 45.78           N  
ATOM   1030  CA  SER H 135       6.287   7.819  39.163  1.00 47.50           C  
ATOM   1031  CB  SER H 135       6.426   6.294  39.303  1.00 46.71           C  
ATOM   1032  OG  SER H 135       6.010   5.644  38.112  1.00 51.15           O  
ATOM   1033  C   SER H 135       6.727   8.386  40.475  1.00 48.73           C  
ATOM   1034  O   SER H 135       7.813   8.952  40.587  1.00 48.08           O  
ATOM   1035  N   GLY H 136       5.836   8.269  41.485  1.00 23.90           N  
ATOM   1036  CA  GLY H 136       6.118   8.645  42.840  1.00 22.30           C  
ATOM   1037  C   GLY H 136       5.621  10.026  43.143  1.00 25.31           C  
ATOM   1038  O   GLY H 136       5.438  10.362  44.311  1.00 24.07           O  
ATOM   1039  N   TYR H 137       5.385  10.871  42.120  1.00 23.35           N  
ATOM   1040  CA  TYR H 137       4.958  12.208  42.429  1.00 24.14           C  
ATOM   1041  CB  TYR H 137       6.123  13.215  42.513  1.00 25.00           C  
ATOM   1042  CG  TYR H 137       6.762  13.307  41.170  1.00 25.22           C  
ATOM   1043  CD1 TYR H 137       7.609  12.319  40.722  1.00 23.04           C  
ATOM   1044  CD2 TYR H 137       6.526  14.394  40.359  1.00 25.13           C  
ATOM   1045  CE1 TYR H 137       8.199  12.409  39.483  1.00 20.40           C  
ATOM   1046  CE2 TYR H 137       7.113  14.490  39.118  1.00 23.44           C  
ATOM   1047  CZ  TYR H 137       7.950  13.495  38.677  1.00 20.90           C  
ATOM   1048  OH  TYR H 137       8.553  13.590  37.405  1.00 21.98           O  
ATOM   1049  C   TYR H 137       4.015  12.673  41.366  1.00 24.60           C  
ATOM   1050  O   TYR H 137       3.732  11.954  40.408  1.00 25.27           O  
ATOM   1051  N   THR H 138       3.484  13.905  41.524  1.00 23.43           N  
ATOM   1052  CA  THR H 138       2.563  14.400  40.546  1.00 22.06           C  
ATOM   1053  CB  THR H 138       1.603  15.430  41.076  1.00 22.60           C  
ATOM   1054  OG1 THR H 138       0.639  15.746  40.085  1.00 24.93           O  
ATOM   1055  CG2 THR H 138       2.373  16.685  41.507  1.00 24.33           C  
ATOM   1056  C   THR H 138       3.366  14.965  39.415  1.00 21.79           C  
ATOM   1057  O   THR H 138       4.122  15.927  39.546  1.00 19.82           O  
ATOM   1058  N   PHE H 139       3.175  14.347  38.242  1.00 25.03           N  
ATOM   1059  CA  PHE H 139       3.901  14.565  37.027  1.00 23.19           C  
ATOM   1060  CB  PHE H 139       3.377  13.597  35.949  1.00 22.38           C  
ATOM   1061  CG  PHE H 139       4.107  13.757  34.665  1.00 24.02           C  
ATOM   1062  CD1 PHE H 139       5.412  13.339  34.536  1.00 24.54           C  
ATOM   1063  CD2 PHE H 139       3.461  14.289  33.576  1.00 23.77           C  
ATOM   1064  CE1 PHE H 139       6.076  13.478  33.341  1.00 24.43           C  
ATOM   1065  CE2 PHE H 139       4.121  14.426  32.382  1.00 22.95           C  
ATOM   1066  CZ  PHE H 139       5.429  14.026  32.261  1.00 24.16           C  
ATOM   1067  C   PHE H 139       3.730  15.982  36.576  1.00 24.10           C  
ATOM   1068  O   PHE H 139       4.671  16.609  36.092  1.00 24.16           O  
ATOM   1069  N   THR H 140       2.510  16.512  36.740  1.00 24.01           N  
ATOM   1070  CA  THR H 140       2.099  17.811  36.298  1.00 24.86           C  
ATOM   1071  CB  THR H 140       0.636  18.031  36.519  1.00 25.76           C  
ATOM   1072  OG1 THR H 140      -0.116  17.053  35.818  1.00 25.96           O  
ATOM   1073  CG2 THR H 140       0.277  19.436  36.019  1.00 27.59           C  
ATOM   1074  C   THR H 140       2.821  18.917  37.010  1.00 23.51           C  
ATOM   1075  O   THR H 140       3.018  19.990  36.442  1.00 23.41           O  
ATOM   1076  N   ASP H 141       3.184  18.714  38.287  1.00 27.75           N  
ATOM   1077  CA  ASP H 141       3.771  19.741  39.107  1.00 28.38           C  
ATOM   1078  CB  ASP H 141       3.797  19.399  40.607  1.00 26.47           C  
ATOM   1079  CG  ASP H 141       2.390  19.609  41.158  1.00 30.68           C  
ATOM   1080  OD1 ASP H 141       1.503  20.043  40.376  1.00 31.19           O  
ATOM   1081  OD2 ASP H 141       2.190  19.342  42.372  1.00 31.84           O1-
ATOM   1082  C   ASP H 141       5.165  20.144  38.708  1.00 28.76           C  
ATOM   1083  O   ASP H 141       5.567  21.265  39.020  1.00 29.16           O  
ATOM   1084  N   TYR H 142       5.961  19.276  38.045  1.00 19.60           N  
ATOM   1085  CA  TYR H 142       7.340  19.644  37.833  1.00 16.19           C  
ATOM   1086  CB  TYR H 142       8.324  18.683  38.517  1.00 16.64           C  
ATOM   1087  CG  TYR H 142       8.077  18.726  39.986  1.00 16.21           C  
ATOM   1088  CD1 TYR H 142       7.043  18.005  40.539  1.00 19.89           C  
ATOM   1089  CD2 TYR H 142       8.880  19.477  40.813  1.00 16.68           C  
ATOM   1090  CE1 TYR H 142       6.809  18.035  41.894  1.00 18.82           C  
ATOM   1091  CE2 TYR H 142       8.652  19.513  42.168  1.00 16.89           C  
ATOM   1092  CZ  TYR H 142       7.615  18.793  42.709  1.00 16.57           C  
ATOM   1093  OH  TYR H 142       7.382  18.829  44.099  1.00 17.19           O  
ATOM   1094  C   TYR H 142       7.702  19.622  36.372  1.00 16.18           C  
ATOM   1095  O   TYR H 142       6.987  19.060  35.543  1.00 17.13           O  
ATOM   1096  N   TYR H 143       8.843  20.282  36.046  1.00 39.80           N  
ATOM   1097  CA  TYR H 143       9.409  20.351  34.729  1.00 40.25           C  
ATOM   1098  CB  TYR H 143      10.380  21.526  34.523  1.00 42.61           C  
ATOM   1099  CG  TYR H 143       9.629  22.806  34.449  1.00 49.88           C  
ATOM   1100  CD1 TYR H 143       9.144  23.423  35.579  1.00 45.56           C  
ATOM   1101  CD2 TYR H 143       9.435  23.402  33.225  1.00 45.42           C  
ATOM   1102  CE1 TYR H 143       8.460  24.613  35.480  1.00 20.19           C  
ATOM   1103  CE2 TYR H 143       8.754  24.590  33.119  1.00 47.60           C  
ATOM   1104  CZ  TYR H 143       8.264  25.196  34.250  1.00 22.38           C  
ATOM   1105  OH  TYR H 143       7.564  26.417  34.147  1.00 27.07           O  
ATOM   1106  C   TYR H 143      10.236  19.129  34.497  1.00 39.89           C  
ATOM   1107  O   TYR H 143      10.799  18.562  35.433  1.00 40.68           O  
ATOM   1108  N   ILE H 144      10.288  18.670  33.230  1.00 37.68           N  
ATOM   1109  CA  ILE H 144      11.128  17.564  32.876  1.00 35.46           C  
ATOM   1110  CB  ILE H 144      10.445  16.547  32.006  1.00 36.50           C  
ATOM   1111  CG1 ILE H 144       9.329  15.842  32.792  1.00 31.78           C  
ATOM   1112  CG2 ILE H 144      11.512  15.583  31.463  1.00 34.23           C  
ATOM   1113  CD1 ILE H 144       9.851  15.046  33.990  1.00 30.56           C  
ATOM   1114  C   ILE H 144      12.260  18.142  32.084  1.00 33.75           C  
ATOM   1115  O   ILE H 144      12.046  18.851  31.102  1.00 34.21           O  
ATOM   1116  N   HIS H 145      13.509  17.867  32.511  1.00 32.79           N  
ATOM   1117  CA  HIS H 145      14.653  18.394  31.821  1.00 30.48           C  
ATOM   1118  ND1 HIS H 145      14.469  20.540  34.428  1.00 11.83           N  
ATOM   1119  CG  HIS H 145      15.281  20.391  33.326  1.00 32.86           C  
ATOM   1120  CB  HIS H 145      15.693  19.065  32.744  1.00 31.76           C  
ATOM   1121  NE2 HIS H 145      15.035  22.591  33.777  1.00 23.94           N  
ATOM   1122  CD2 HIS H 145      15.616  21.654  32.941  1.00 10.55           C  
ATOM   1123  CE1 HIS H 145      14.355  21.875  34.653  1.00  9.20           C  
ATOM   1124  C   HIS H 145      15.360  17.246  31.169  1.00 30.08           C  
ATOM   1125  O   HIS H 145      15.222  16.104  31.603  1.00 30.62           O  
ATOM   1126  N   TRP H 146      16.117  17.521  30.083  1.00 29.29           N  
ATOM   1127  CA  TRP H 146      16.864  16.487  29.422  1.00 28.49           C  
ATOM   1128  CB  TRP H 146      16.332  16.171  28.013  1.00 27.84           C  
ATOM   1129  CG  TRP H 146      14.938  15.589  28.041  1.00 26.17           C  
ATOM   1130  CD2 TRP H 146      14.629  14.186  27.974  1.00 25.81           C  
ATOM   1131  CD1 TRP H 146      13.743  16.240  28.137  1.00 26.34           C  
ATOM   1132  NE1 TRP H 146      12.710  15.334  28.143  1.00 27.14           N  
ATOM   1133  CE2 TRP H 146      13.241  14.066  28.040  1.00 25.87           C  
ATOM   1134  CE3 TRP H 146      15.435  13.089  27.867  1.00 26.96           C  
ATOM   1135  CZ2 TRP H 146      12.636  12.842  28.000  1.00 25.59           C  
ATOM   1136  CZ3 TRP H 146      14.820  11.856  27.827  1.00 25.27           C  
ATOM   1137  CH2 TRP H 146      13.448  11.734  27.892  1.00 25.85           C  
ATOM   1138  C   TRP H 146      18.289  16.948  29.318  1.00 28.94           C  
ATOM   1139  O   TRP H 146      18.558  18.118  29.046  1.00 26.16           O  
ATOM   1140  N   VAL H 147      19.248  16.027  29.556  1.00 28.12           N  
ATOM   1141  CA  VAL H 147      20.642  16.376  29.516  1.00 28.99           C  
ATOM   1142  CB  VAL H 147      21.280  16.405  30.876  1.00 27.98           C  
ATOM   1143  CG1 VAL H 147      22.775  16.734  30.723  1.00 27.74           C  
ATOM   1144  CG2 VAL H 147      20.509  17.408  31.751  1.00 25.13           C  
ATOM   1145  C   VAL H 147      21.362  15.341  28.703  1.00 31.41           C  
ATOM   1146  O   VAL H 147      20.999  14.165  28.704  1.00 34.71           O  
ATOM   1147  N   LYS H 148      22.419  15.772  27.982  1.00 32.81           N  
ATOM   1148  CA  LYS H 148      23.193  14.899  27.139  1.00 31.89           C  
ATOM   1149  CB  LYS H 148      23.400  15.476  25.729  1.00 32.68           C  
ATOM   1150  CG  LYS H 148      24.326  14.647  24.835  1.00 33.23           C  
ATOM   1151  CD  LYS H 148      24.486  15.223  23.425  1.00 36.42           C  
ATOM   1152  CE  LYS H 148      25.570  14.528  22.599  1.00 36.48           C  
ATOM   1153  NZ  LYS H 148      25.725  15.205  21.293  1.00 37.14           N1+
ATOM   1154  C   LYS H 148      24.560  14.772  27.728  1.00 34.43           C  
ATOM   1155  O   LYS H 148      25.112  15.736  28.253  1.00 36.07           O  
ATOM   1156  N   GLN H 149      25.139  13.556  27.678  1.00 35.75           N  
ATOM   1157  CA  GLN H 149      26.477  13.398  28.165  1.00 38.42           C  
ATOM   1158  CB  GLN H 149      26.551  12.800  29.583  1.00 35.03           C  
ATOM   1159  CG  GLN H 149      27.979  12.660  30.116  1.00 36.25           C  
ATOM   1160  CD  GLN H 149      27.912  12.064  31.517  1.00 40.53           C  
ATOM   1161  OE1 GLN H 149      26.914  11.455  31.901  1.00 41.79           O  
ATOM   1162  NE2 GLN H 149      29.007  12.242  32.304  1.00 41.70           N  
ATOM   1163  C   GLN H 149      27.185  12.463  27.243  1.00 40.19           C  
ATOM   1164  O   GLN H 149      26.785  11.312  27.070  1.00 39.65           O  
ATOM   1165  N   ARG H 150      28.272  12.938  26.612  1.00 44.34           N  
ATOM   1166  CA  ARG H 150      28.996  12.044  25.766  1.00 49.37           C  
ATOM   1167  CB  ARG H 150      29.416  12.645  24.409  0.80 49.85           C  
ATOM   1168  CG  ARG H 150      30.256  13.920  24.469  1.00 52.53           C  
ATOM   1169  CD  ARG H 150      30.429  14.589  23.101  1.00 54.89           C  
ATOM   1170  NE  ARG H 150      31.097  13.609  22.198  1.00 58.69           N  
ATOM   1171  CZ  ARG H 150      30.348  12.723  21.477  1.00 61.58           C  
ATOM   1172  NH1 ARG H 150      28.989  12.750  21.575  1.00 64.24           N1+
ATOM   1173  NH2 ARG H 150      30.955  11.810  20.661  1.00 62.25           N  
ATOM   1174  C   ARG H 150      30.169  11.600  26.558  1.00 54.19           C  
ATOM   1175  O   ARG H 150      30.724  12.358  27.352  1.00 53.58           O  
ATOM   1176  N   PRO H 151      30.518  10.358  26.352  1.00 59.08           N  
ATOM   1177  CA  PRO H 151      31.557   9.694  27.083  1.00 61.68           C  
ATOM   1178  CD  PRO H 151      30.067   9.602  25.197  1.00 61.62           C  
ATOM   1179  CB  PRO H 151      31.805   8.373  26.352  1.00 62.10           C  
ATOM   1180  CG  PRO H 151      30.553   8.172  25.479  1.00 61.58           C  
ATOM   1181  C   PRO H 151      32.753  10.576  27.034  1.00 64.77           C  
ATOM   1182  O   PRO H 151      32.955  11.274  26.043  1.00 64.48           O  
ATOM   1183  N   GLY H 152      33.550  10.584  28.105  1.00 67.36           N  
ATOM   1184  CA  GLY H 152      34.661  11.475  28.117  1.00 68.92           C  
ATOM   1185  C   GLY H 152      34.318  12.606  29.028  1.00 69.00           C  
ATOM   1186  O   GLY H 152      35.176  13.431  29.334  1.00 69.38           O  
ATOM   1187  N   GLU H 153      33.038  12.676  29.452  1.00 69.09           N  
ATOM   1188  CA  GLU H 153      32.560  13.630  30.421  1.00 68.87           C  
ATOM   1189  CB  GLU H 153      33.589  14.057  31.487  1.00 72.60           C  
ATOM   1190  CG  GLU H 153      33.940  12.945  32.486  1.00 74.00           C  
ATOM   1191  CD  GLU H 153      32.711  12.588  33.321  1.00 78.52           C  
ATOM   1192  OE1 GLU H 153      32.237  13.456  34.101  1.00 82.78           O  
ATOM   1193  OE2 GLU H 153      32.235  11.427  33.194  1.00 68.78           O1-
ATOM   1194  C   GLU H 153      31.992  14.845  29.748  1.00 65.86           C  
ATOM   1195  O   GLU H 153      32.122  15.050  28.544  1.00 65.06           O  
ATOM   1196  N   GLY H 154      31.297  15.680  30.540  1.00 61.50           N  
ATOM   1197  CA  GLY H 154      30.702  16.900  30.074  1.00 56.22           C  
ATOM   1198  C   GLY H 154      29.229  16.676  29.959  1.00 52.67           C  
ATOM   1199  O   GLY H 154      28.784  15.679  29.393  1.00 52.52           O  
ATOM   1200  N   LEU H 155      28.437  17.632  30.491  1.00 48.36           N  
ATOM   1201  CA  LEU H 155      27.004  17.543  30.483  1.00 42.49           C  
ATOM   1202  CB  LEU H 155      26.408  17.581  31.902  1.00 39.59           C  
ATOM   1203  CG  LEU H 155      26.774  16.357  32.764  1.00 38.11           C  
ATOM   1204  CD1 LEU H 155      26.272  16.521  34.207  1.00 35.24           C  
ATOM   1205  CD2 LEU H 155      26.262  15.054  32.128  1.00 34.86           C  
ATOM   1206  C   LEU H 155      26.468  18.735  29.748  1.00 40.09           C  
ATOM   1207  O   LEU H 155      26.963  19.850  29.913  1.00 40.13           O  
ATOM   1208  N   GLU H 156      25.441  18.519  28.899  1.00 37.81           N  
ATOM   1209  CA  GLU H 156      24.841  19.606  28.178  1.00 37.18           C  
ATOM   1210  CB  GLU H 156      25.028  19.533  26.653  1.00 37.71           C  
ATOM   1211  CG  GLU H 156      26.464  19.769  26.185  1.00 46.54           C  
ATOM   1212  CD  GLU H 156      26.456  19.764  24.662  1.00 52.77           C  
ATOM   1213  OE1 GLU H 156      26.075  20.812  24.077  1.00 55.39           O  
ATOM   1214  OE2 GLU H 156      26.821  18.718  24.064  1.00 51.73           O1-
ATOM   1215  C   GLU H 156      23.364  19.561  28.421  1.00 36.42           C  
ATOM   1216  O   GLU H 156      22.759  18.489  28.447  1.00 35.54           O  
ATOM   1217  N   TRP H 157      22.739  20.744  28.589  1.00 35.17           N  
ATOM   1218  CA  TRP H 157      21.329  20.817  28.858  1.00 33.97           C  
ATOM   1219  CB  TRP H 157      20.973  21.997  29.776  1.00 33.38           C  
ATOM   1220  CG  TRP H 157      19.500  22.175  30.024  1.00 31.76           C  
ATOM   1221  CD2 TRP H 157      18.705  23.188  29.386  1.00 33.71           C  
ATOM   1222  CD1 TRP H 157      18.664  21.492  30.856  1.00 34.80           C  
ATOM   1223  NE1 TRP H 157      17.395  22.010  30.772  1.00 35.43           N  
ATOM   1224  CE2 TRP H 157      17.405  23.055  29.873  1.00 34.46           C  
ATOM   1225  CE3 TRP H 157      19.034  24.148  28.474  1.00 35.91           C  
ATOM   1226  CZ2 TRP H 157      16.409  23.889  29.451  1.00 33.62           C  
ATOM   1227  CZ3 TRP H 157      18.026  24.984  28.048  1.00 33.86           C  
ATOM   1228  CH2 TRP H 157      16.739  24.856  28.527  1.00 36.33           C  
ATOM   1229  C   TRP H 157      20.607  21.003  27.560  1.00 35.90           C  
ATOM   1230  O   TRP H 157      20.859  21.961  26.833  1.00 37.67           O  
ATOM   1231  N   ILE H 158      19.748  20.024  27.205  1.00 35.13           N  
ATOM   1232  CA  ILE H 158      18.971  20.044  25.995  1.00 34.00           C  
ATOM   1233  CB  ILE H 158      18.460  18.678  25.643  1.00 35.20           C  
ATOM   1234  CG1 ILE H 158      19.653  17.726  25.430  1.00 33.46           C  
ATOM   1235  CG2 ILE H 158      17.541  18.807  24.416  1.00 30.25           C  
ATOM   1236  CD1 ILE H 158      19.270  16.248  25.379  1.00 32.49           C  
ATOM   1237  C   ILE H 158      17.799  20.984  26.066  1.00 34.57           C  
ATOM   1238  O   ILE H 158      17.613  21.811  25.174  1.00 36.46           O  
ATOM   1239  N   GLY H 159      16.978  20.892  27.137  1.00 33.88           N  
ATOM   1240  CA  GLY H 159      15.809  21.729  27.233  1.00 33.55           C  
ATOM   1241  C   GLY H 159      14.859  21.134  28.233  1.00 35.11           C  
ATOM   1242  O   GLY H 159      15.168  20.136  28.882  1.00 36.08           O  
ATOM   1243  N   TRP H 160      13.669  21.756  28.394  1.00 34.48           N  
ATOM   1244  CA  TRP H 160      12.707  21.231  29.325  1.00 36.16           C  
ATOM   1245  CB  TRP H 160      12.718  21.897  30.716  1.00 37.46           C  
ATOM   1246  CG  TRP H 160      12.634  23.408  30.739  1.00 40.37           C  
ATOM   1247  CD2 TRP H 160      11.463  24.185  30.444  1.00 36.90           C  
ATOM   1248  CD1 TRP H 160      13.625  24.301  31.022  1.00 40.22           C  
ATOM   1249  NE1 TRP H 160      13.141  25.584  30.944  1.00 44.08           N  
ATOM   1250  CE2 TRP H 160      11.813  25.528  30.582  1.00 39.83           C  
ATOM   1251  CE3 TRP H 160      10.198  23.815  30.085  1.00 40.83           C  
ATOM   1252  CZ2 TRP H 160      10.902  26.522  30.367  1.00 46.23           C  
ATOM   1253  CZ3 TRP H 160       9.282  24.821  29.867  1.00 41.84           C  
ATOM   1254  CH2 TRP H 160       9.627  26.149  30.006  1.00 44.38           C  
ATOM   1255  C   TRP H 160      11.319  21.369  28.788  1.00 35.77           C  
ATOM   1256  O   TRP H 160      11.064  22.099  27.830  1.00 35.43           O  
ATOM   1257  N   ILE H 161      10.390  20.602  29.402  1.00 37.27           N  
ATOM   1258  CA  ILE H 161       8.992  20.647  29.085  1.00 38.36           C  
ATOM   1259  CB  ILE H 161       8.435  19.388  28.485  1.00 38.33           C  
ATOM   1260  CG1 ILE H 161       8.529  18.230  29.483  1.00 38.71           C  
ATOM   1261  CG2 ILE H 161       9.140  19.095  27.165  1.00 36.12           C  
ATOM   1262  CD1 ILE H 161       7.787  16.985  29.006  1.00 37.76           C  
ATOM   1263  C   ILE H 161       8.254  20.770  30.378  1.00 38.84           C  
ATOM   1264  O   ILE H 161       8.681  20.245  31.406  1.00 40.68           O  
ATOM   1265  N   TYR H 162       7.116  21.488  30.361  1.00 42.05           N  
ATOM   1266  CA  TYR H 162       6.301  21.543  31.538  1.00 42.09           C  
ATOM   1267  CB  TYR H 162       5.818  22.964  31.889  1.00 41.18           C  
ATOM   1268  CG  TYR H 162       5.116  22.919  33.207  1.00 35.87           C  
ATOM   1269  CD1 TYR H 162       5.841  22.847  34.375  1.00 38.50           C  
ATOM   1270  CD2 TYR H 162       3.743  22.967  33.283  1.00 40.35           C  
ATOM   1271  CE1 TYR H 162       5.209  22.809  35.596  1.00 42.79           C  
ATOM   1272  CE2 TYR H 162       3.104  22.929  34.501  1.00 44.56           C  
ATOM   1273  CZ  TYR H 162       3.837  22.849  35.662  1.00 46.20           C  
ATOM   1274  OH  TYR H 162       3.186  22.810  36.914  1.00 46.96           O  
ATOM   1275  C   TYR H 162       5.110  20.714  31.173  1.00 41.83           C  
ATOM   1276  O   TYR H 162       4.349  21.062  30.273  1.00 42.65           O  
ATOM   1277  N   PRO H 163       4.937  19.614  31.846  1.00 36.02           N  
ATOM   1278  CA  PRO H 163       3.862  18.726  31.502  1.00 37.63           C  
ATOM   1279  CD  PRO H 163       6.072  18.895  32.402  1.00 37.65           C  
ATOM   1280  CB  PRO H 163       4.118  17.450  32.296  1.00 36.86           C  
ATOM   1281  CG  PRO H 163       5.654  17.415  32.419  1.00 37.16           C  
ATOM   1282  C   PRO H 163       2.486  19.297  31.655  1.00 39.64           C  
ATOM   1283  O   PRO H 163       1.587  18.844  30.949  1.00 44.43           O  
ATOM   1284  N   GLY H 164       2.265  20.259  32.569  1.00 45.18           N  
ATOM   1285  CA  GLY H 164       0.921  20.743  32.699  1.00 46.21           C  
ATOM   1286  C   GLY H 164       0.483  21.446  31.445  1.00 46.17           C  
ATOM   1287  O   GLY H 164      -0.596  21.179  30.916  1.00 55.36           O  
ATOM   1288  N   SER H 165       1.296  22.410  30.972  1.00 38.89           N  
ATOM   1289  CA  SER H 165       0.983  23.198  29.807  1.00 37.66           C  
ATOM   1290  CB  SER H 165       1.617  24.598  29.865  1.00 44.15           C  
ATOM   1291  OG  SER H 165       3.031  24.487  29.912  1.00 40.11           O  
ATOM   1292  C   SER H 165       1.416  22.555  28.521  1.00 38.15           C  
ATOM   1293  O   SER H 165       0.743  22.679  27.498  1.00 48.06           O  
ATOM   1294  N   GLY H 166       2.554  21.838  28.538  1.00 38.24           N  
ATOM   1295  CA  GLY H 166       3.104  21.313  27.321  1.00 36.46           C  
ATOM   1296  C   GLY H 166       4.059  22.345  26.808  1.00 37.93           C  
ATOM   1297  O   GLY H 166       4.638  22.196  25.731  1.00 39.73           O  
ATOM   1298  N   ASN H 167       4.250  23.432  27.582  1.00 46.92           N  
ATOM   1299  CA  ASN H 167       5.152  24.462  27.140  1.00 46.64           C  
ATOM   1300  CB  ASN H 167       5.046  25.753  27.973  1.00 54.13           C  
ATOM   1301  CG  ASN H 167       6.031  26.774  27.425  1.00 52.29           C  
ATOM   1302  OD1 ASN H 167       7.198  26.802  27.824  1.00 44.98           O  
ATOM   1303  ND2 ASN H 167       5.563  27.633  26.484  1.00 43.84           N  
ATOM   1304  C   ASN H 167       6.550  23.946  27.257  1.00 47.25           C  
ATOM   1305  O   ASN H 167       6.849  23.122  28.121  1.00 48.84           O  
ATOM   1306  N   THR H 168       7.450  24.402  26.361  1.00 45.06           N  
ATOM   1307  CA  THR H 168       8.800  23.925  26.431  1.00 44.38           C  
ATOM   1308  CB  THR H 168       9.103  22.807  25.473  1.00 43.97           C  
ATOM   1309  OG1 THR H 168       8.837  23.221  24.141  1.00 34.25           O  
ATOM   1310  CG2 THR H 168       8.256  21.577  25.832  1.00 32.26           C  
ATOM   1311  C   THR H 168       9.751  25.036  26.135  1.00 43.66           C  
ATOM   1312  O   THR H 168       9.368  26.124  25.706  1.00 45.68           O  
ATOM   1313  N   LYS H 169      11.040  24.775  26.418  1.00 42.87           N  
ATOM   1314  CA  LYS H 169      12.087  25.698  26.115  1.00 42.74           C  
ATOM   1315  CB  LYS H 169      12.506  26.554  27.319  1.00 44.82           C  
ATOM   1316  CG  LYS H 169      13.343  27.777  26.945  1.00 50.62           C  
ATOM   1317  CD  LYS H 169      13.404  28.815  28.064  1.00 49.81           C  
ATOM   1318  CE  LYS H 169      12.060  29.505  28.312  1.00 55.26           C  
ATOM   1319  NZ  LYS H 169      12.105  30.264  29.581  1.00 58.20           N1+
ATOM   1320  C   LYS H 169      13.248  24.849  25.707  1.00 42.68           C  
ATOM   1321  O   LYS H 169      13.522  23.829  26.338  1.00 43.42           O  
ATOM   1322  N   TYR H 170      13.963  25.243  24.632  1.00 39.49           N  
ATOM   1323  CA  TYR H 170      15.046  24.413  24.188  1.00 38.24           C  
ATOM   1324  CB  TYR H 170      14.941  23.851  22.754  1.00 39.44           C  
ATOM   1325  CG  TYR H 170      13.775  22.944  22.563  1.00 40.20           C  
ATOM   1326  CD1 TYR H 170      13.706  21.737  23.211  1.00 38.89           C  
ATOM   1327  CD2 TYR H 170      12.734  23.307  21.743  1.00 41.13           C  
ATOM   1328  CE1 TYR H 170      12.628  20.902  23.030  1.00 41.09           C  
ATOM   1329  CE2 TYR H 170      11.655  22.477  21.554  1.00 40.48           C  
ATOM   1330  CZ  TYR H 170      11.599  21.268  22.198  1.00 40.58           C  
ATOM   1331  OH  TYR H 170      10.492  20.415  22.005  1.00 43.07           O  
ATOM   1332  C   TYR H 170      16.296  25.226  24.122  1.00 38.04           C  
ATOM   1333  O   TYR H 170      16.269  26.454  24.069  1.00 38.20           O  
ATOM   1334  N   ASN H 171      17.440  24.518  24.169  1.00 38.48           N  
ATOM   1335  CA  ASN H 171      18.722  25.118  23.959  1.00 40.50           C  
ATOM   1336  CB  ASN H 171      19.865  24.183  24.401  1.00 36.91           C  
ATOM   1337  CG  ASN H 171      21.215  24.873  24.277  1.00 38.98           C  
ATOM   1338  OD1 ASN H 171      21.397  25.794  23.483  1.00 43.13           O  
ATOM   1339  ND2 ASN H 171      22.206  24.397  25.077  1.00 38.84           N  
ATOM   1340  C   ASN H 171      18.787  25.287  22.470  1.00 43.81           C  
ATOM   1341  O   ASN H 171      18.343  24.411  21.733  1.00 45.06           O  
ATOM   1342  N   GLU H 172      19.347  26.407  21.976  1.00 49.06           N  
ATOM   1343  CA  GLU H 172      19.341  26.649  20.558  1.00 52.05           C  
ATOM   1344  CB  GLU H 172      19.859  28.041  20.140  1.00 55.20           C  
ATOM   1345  CG  GLU H 172      21.144  28.492  20.828  1.00 65.13           C  
ATOM   1346  CD  GLU H 172      20.726  29.491  21.897  1.00 69.29           C  
ATOM   1347  OE1 GLU H 172      20.383  30.641  21.516  1.00 71.91           O  
ATOM   1348  OE2 GLU H 172      20.732  29.121  23.102  1.00 68.14           O1-
ATOM   1349  C   GLU H 172      20.114  25.598  19.823  1.00 51.78           C  
ATOM   1350  O   GLU H 172      19.743  25.223  18.711  1.00 53.57           O  
ATOM   1351  N   LYS H 173      21.197  25.073  20.418  1.00 51.00           N  
ATOM   1352  CA  LYS H 173      22.012  24.117  19.726  1.00 50.29           C  
ATOM   1353  CB  LYS H 173      23.165  23.603  20.607  1.00 49.72           C  
ATOM   1354  CG  LYS H 173      24.071  22.578  19.925  1.00 52.95           C  
ATOM   1355  CD  LYS H 173      25.371  22.317  20.690  1.00 56.27           C  
ATOM   1356  CE  LYS H 173      26.241  21.220  20.076  1.00 62.76           C  
ATOM   1357  NZ  LYS H 173      25.581  19.905  20.237  1.00 66.09           N1+
ATOM   1358  C   LYS H 173      21.175  22.930  19.343  1.00 48.09           C  
ATOM   1359  O   LYS H 173      21.300  22.404  18.240  1.00 49.11           O  
ATOM   1360  N   PHE H 174      20.322  22.473  20.272  1.00 46.00           N  
ATOM   1361  CA  PHE H 174      19.465  21.321  20.168  1.00 45.20           C  
ATOM   1362  CB  PHE H 174      19.105  20.723  21.535  1.00 44.21           C  
ATOM   1363  CG  PHE H 174      20.387  20.170  22.055  1.00 45.01           C  
ATOM   1364  CD1 PHE H 174      20.810  18.922  21.666  1.00 43.63           C  
ATOM   1365  CD2 PHE H 174      21.187  20.898  22.902  1.00 43.50           C  
ATOM   1366  CE1 PHE H 174      21.995  18.404  22.130  1.00 42.47           C  
ATOM   1367  CE2 PHE H 174      22.374  20.383  23.369  1.00 43.04           C  
ATOM   1368  CZ  PHE H 174      22.782  19.131  22.986  1.00 42.60           C  
ATOM   1369  C   PHE H 174      18.205  21.528  19.378  1.00 45.42           C  
ATOM   1370  O   PHE H 174      17.545  20.552  19.029  1.00 45.15           O  
ATOM   1371  N   LYS H 175      17.793  22.779  19.111  1.00 46.83           N  
ATOM   1372  CA  LYS H 175      16.475  23.022  18.590  1.00 50.17           C  
ATOM   1373  CB  LYS H 175      16.214  24.521  18.355  1.00 51.65           C  
ATOM   1374  CG  LYS H 175      16.121  25.255  19.697  1.00 52.28           C  
ATOM   1375  CD  LYS H 175      16.142  26.780  19.634  1.00 57.06           C  
ATOM   1376  CE  LYS H 175      16.024  27.417  21.021  1.00 57.07           C  
ATOM   1377  NZ  LYS H 175      16.047  28.891  20.914  1.00 63.16           N1+
ATOM   1378  C   LYS H 175      16.151  22.224  17.358  1.00 50.85           C  
ATOM   1379  O   LYS H 175      15.029  21.738  17.233  1.00 49.93           O  
ATOM   1380  N   GLY H 176      17.062  22.078  16.384  1.00 53.99           N  
ATOM   1381  CA  GLY H 176      16.707  21.267  15.249  1.00 56.59           C  
ATOM   1382  C   GLY H 176      16.627  19.804  15.605  1.00 57.44           C  
ATOM   1383  O   GLY H 176      15.773  19.070  15.106  1.00 60.51           O  
ATOM   1384  N   LYS H 177      17.576  19.336  16.439  1.00 54.90           N  
ATOM   1385  CA  LYS H 177      17.758  17.950  16.781  1.00 49.72           C  
ATOM   1386  CB  LYS H 177      19.058  17.718  17.574  1.00 49.99           C  
ATOM   1387  CG  LYS H 177      20.350  17.882  16.771  1.00 52.15           C  
ATOM   1388  CD  LYS H 177      20.549  16.820  15.687  1.00 54.91           C  
ATOM   1389  CE  LYS H 177      21.846  16.998  14.897  1.00 57.16           C  
ATOM   1390  NZ  LYS H 177      22.053  15.841  13.999  1.00 55.62           N1+
ATOM   1391  C   LYS H 177      16.671  17.349  17.624  1.00 48.30           C  
ATOM   1392  O   LYS H 177      16.191  16.257  17.319  1.00 47.41           O  
ATOM   1393  N   ALA H 178      16.241  18.035  18.703  1.00 45.08           N  
ATOM   1394  CA  ALA H 178      15.374  17.373  19.639  1.00 41.76           C  
ATOM   1395  CB  ALA H 178      15.916  17.397  21.077  1.00 39.82           C  
ATOM   1396  C   ALA H 178      14.015  17.992  19.679  1.00 40.12           C  
ATOM   1397  O   ALA H 178      13.851  19.193  19.481  1.00 40.95           O  
ATOM   1398  N   THR H 179      12.994  17.140  19.915  1.00 38.74           N  
ATOM   1399  CA  THR H 179      11.641  17.587  20.067  1.00 40.46           C  
ATOM   1400  CB  THR H 179      10.741  17.141  18.953  1.00 42.24           C  
ATOM   1401  OG1 THR H 179      11.230  17.615  17.707  1.00 41.78           O  
ATOM   1402  CG2 THR H 179       9.329  17.697  19.206  1.00 35.65           C  
ATOM   1403  C   THR H 179      11.142  16.959  21.331  1.00 41.37           C  
ATOM   1404  O   THR H 179      11.290  15.755  21.531  1.00 40.67           O  
ATOM   1405  N   LEU H 180      10.527  17.763  22.221  1.00 40.63           N  
ATOM   1406  CA  LEU H 180      10.090  17.240  23.483  1.00 40.71           C  
ATOM   1407  CB  LEU H 180      10.533  18.105  24.675  1.00 41.54           C  
ATOM   1408  CG  LEU H 180      12.063  18.293  24.758  1.00 40.91           C  
ATOM   1409  CD1 LEU H 180      12.463  19.142  25.975  1.00 37.78           C  
ATOM   1410  CD2 LEU H 180      12.806  16.949  24.697  1.00 39.51           C  
ATOM   1411  C   LEU H 180       8.594  17.189  23.497  1.00 41.97           C  
ATOM   1412  O   LEU H 180       7.919  18.127  23.073  1.00 42.94           O  
ATOM   1413  N   THR H 181       8.040  16.060  23.984  1.00 40.97           N  
ATOM   1414  CA  THR H 181       6.619  15.887  24.074  1.00 42.70           C  
ATOM   1415  CB  THR H 181       6.051  15.002  23.003  1.00 42.26           C  
ATOM   1416  OG1 THR H 181       6.674  13.727  23.039  1.00 33.33           O  
ATOM   1417  CG2 THR H 181       6.267  15.665  21.634  1.00 32.26           C  
ATOM   1418  C   THR H 181       6.333  15.237  25.390  1.00 44.07           C  
ATOM   1419  O   THR H 181       7.243  14.764  26.069  1.00 45.95           O  
ATOM   1420  N   VAL H 182       5.051  15.226  25.803  1.00 43.78           N  
ATOM   1421  CA  VAL H 182       4.724  14.618  27.060  1.00 44.05           C  
ATOM   1422  CB  VAL H 182       4.701  15.607  28.190  1.00 41.10           C  
ATOM   1423  CG1 VAL H 182       3.547  16.595  27.966  1.00 46.32           C  
ATOM   1424  CG2 VAL H 182       4.636  14.840  29.515  1.00 45.51           C  
ATOM   1425  C   VAL H 182       3.370  13.988  26.940  1.00 45.24           C  
ATOM   1426  O   VAL H 182       2.559  14.384  26.106  1.00 45.43           O  
ATOM   1427  N   ASP H 183       3.111  12.947  27.757  1.00 47.28           N  
ATOM   1428  CA  ASP H 183       1.831  12.297  27.745  1.00 49.66           C  
ATOM   1429  CB  ASP H 183       1.907  10.835  27.276  1.00 52.84           C  
ATOM   1430  CG  ASP H 183       0.490  10.297  27.141  1.00 53.20           C  
ATOM   1431  OD1 ASP H 183      -0.470  11.097  27.301  1.00 56.83           O  
ATOM   1432  OD2 ASP H 183       0.350   9.073  26.881  1.00 58.32           O1-
ATOM   1433  C   ASP H 183       1.343  12.281  29.158  1.00 49.80           C  
ATOM   1434  O   ASP H 183       1.795  11.479  29.972  1.00 49.08           O  
ATOM   1435  N   THR H 184       0.383  13.163  29.481  1.00 34.41           N  
ATOM   1436  CA  THR H 184      -0.089  13.288  30.828  1.00 34.91           C  
ATOM   1437  CB  THR H 184      -1.037  14.437  31.011  1.00 34.93           C  
ATOM   1438  OG1 THR H 184      -2.172  14.282  30.172  1.00 13.98           O  
ATOM   1439  CG2 THR H 184      -0.290  15.741  30.676  1.00  6.80           C  
ATOM   1440  C   THR H 184      -0.764  12.028  31.274  1.00 37.28           C  
ATOM   1441  O   THR H 184      -0.627  11.627  32.428  1.00 42.36           O  
ATOM   1442  N   SER H 185      -1.505  11.354  30.376  1.00 33.82           N  
ATOM   1443  CA  SER H 185      -2.240  10.190  30.781  1.00 33.87           C  
ATOM   1444  CB  SER H 185      -2.947   9.502  29.602  1.00 35.80           C  
ATOM   1445  OG  SER H 185      -3.882  10.390  29.009  1.00 45.73           O  
ATOM   1446  C   SER H 185      -1.303   9.181  31.376  1.00 33.40           C  
ATOM   1447  O   SER H 185      -1.571   8.647  32.451  1.00 35.38           O  
ATOM   1448  N   SER H 186      -0.208   8.863  30.657  1.00 30.46           N  
ATOM   1449  CA  SER H 186       0.769   7.891  31.074  1.00 31.77           C  
ATOM   1450  CB  SER H 186       1.469   7.200  29.889  1.00 33.57           C  
ATOM   1451  OG  SER H 186       2.174   8.150  29.107  1.00 37.21           O  
ATOM   1452  C   SER H 186       1.827   8.465  31.982  1.00 31.29           C  
ATOM   1453  O   SER H 186       2.630   7.713  32.532  1.00 32.39           O  
ATOM   1454  N   SER H 187       1.879   9.797  32.171  1.00 42.46           N  
ATOM   1455  CA  SER H 187       2.923  10.374  32.978  1.00 45.26           C  
ATOM   1456  CB  SER H 187       2.898   9.913  34.447  1.00 44.86           C  
ATOM   1457  OG  SER H 187       1.724  10.385  35.092  1.00 46.96           O  
ATOM   1458  C   SER H 187       4.253  10.005  32.394  1.00 44.95           C  
ATOM   1459  O   SER H 187       5.190   9.650  33.110  1.00 46.76           O  
ATOM   1460  N   THR H 188       4.370  10.083  31.055  1.00 42.68           N  
ATOM   1461  CA  THR H 188       5.610   9.765  30.410  1.00 40.65           C  
ATOM   1462  CB  THR H 188       5.486   8.623  29.449  1.00 40.61           C  
ATOM   1463  OG1 THR H 188       5.003   7.467  30.118  1.00 45.38           O  
ATOM   1464  CG2 THR H 188       6.868   8.335  28.849  1.00 41.06           C  
ATOM   1465  C   THR H 188       6.032  10.967  29.618  1.00 39.19           C  
ATOM   1466  O   THR H 188       5.200  11.706  29.097  1.00 40.13           O  
ATOM   1467  N   ALA H 189       7.355  11.205  29.525  1.00 36.94           N  
ATOM   1468  CA  ALA H 189       7.863  12.305  28.755  1.00 35.79           C  
ATOM   1469  CB  ALA H 189       8.757  13.263  29.563  1.00 33.62           C  
ATOM   1470  C   ALA H 189       8.711  11.697  27.685  1.00 37.38           C  
ATOM   1471  O   ALA H 189       9.338  10.664  27.913  1.00 39.70           O  
ATOM   1472  N   TYR H 190       8.746  12.314  26.483  1.00 37.46           N  
ATOM   1473  CA  TYR H 190       9.491  11.718  25.408  1.00 35.97           C  
ATOM   1474  CB  TYR H 190       8.619  11.246  24.228  1.00 37.34           C  
ATOM   1475  CG  TYR H 190       7.592  10.270  24.696  1.00 37.29           C  
ATOM   1476  CD1 TYR H 190       7.879   8.929  24.808  1.00 39.35           C  
ATOM   1477  CD2 TYR H 190       6.329  10.702  25.025  1.00 40.03           C  
ATOM   1478  CE1 TYR H 190       6.922   8.040  25.237  1.00 40.95           C  
ATOM   1479  CE2 TYR H 190       5.367   9.818  25.454  1.00 40.58           C  
ATOM   1480  CZ  TYR H 190       5.662   8.482  25.560  1.00 41.16           C  
ATOM   1481  OH  TYR H 190       4.679   7.570  25.999  1.00 46.33           O  
ATOM   1482  C   TYR H 190      10.408  12.742  24.814  1.00 36.21           C  
ATOM   1483  O   TYR H 190      10.158  13.946  24.883  1.00 35.72           O  
ATOM   1484  N   MET H 191      11.529  12.262  24.234  1.00 37.19           N  
ATOM   1485  CA  MET H 191      12.441  13.114  23.528  1.00 39.43           C  
ATOM   1486  CB  MET H 191      13.779  13.340  24.253  1.00 37.92           C  
ATOM   1487  CG  MET H 191      14.729  14.256  23.479  1.00 37.89           C  
ATOM   1488  SD  MET H 191      16.230  14.743  24.382  1.00 43.97           S  
ATOM   1489  CE  MET H 191      16.982  13.093  24.381  1.00 37.13           C  
ATOM   1490  C   MET H 191      12.752  12.419  22.242  1.00 41.24           C  
ATOM   1491  O   MET H 191      13.084  11.235  22.226  1.00 39.15           O  
ATOM   1492  N   GLN H 192      12.649  13.146  21.116  1.00 42.09           N  
ATOM   1493  CA  GLN H 192      12.898  12.534  19.847  1.00 43.77           C  
ATOM   1494  CB  GLN H 192      11.708  12.686  18.882  1.00 46.84           C  
ATOM   1495  CG  GLN H 192      11.912  12.047  17.508  1.00 52.44           C  
ATOM   1496  CD  GLN H 192      10.643  12.299  16.704  1.00 53.15           C  
ATOM   1497  OE1 GLN H 192      10.082  11.385  16.096  1.00 51.36           O  
ATOM   1498  NE2 GLN H 192      10.173  13.572  16.701  1.00 61.02           N  
ATOM   1499  C   GLN H 192      14.078  13.215  19.235  1.00 42.16           C  
ATOM   1500  O   GLN H 192      14.135  14.445  19.176  1.00 42.60           O  
ATOM   1501  N   LEU H 193      15.073  12.427  18.783  1.00 41.51           N  
ATOM   1502  CA  LEU H 193      16.194  13.029  18.123  1.00 42.51           C  
ATOM   1503  CB  LEU H 193      17.580  12.551  18.589  1.00 42.93           C  
ATOM   1504  CG  LEU H 193      17.886  12.894  20.057  1.00 41.88           C  
ATOM   1505  CD1 LEU H 193      17.206  11.920  21.026  1.00 41.11           C  
ATOM   1506  CD2 LEU H 193      19.390  13.039  20.298  1.00 42.08           C  
ATOM   1507  C   LEU H 193      16.061  12.712  16.669  1.00 42.80           C  
ATOM   1508  O   LEU H 193      15.478  11.694  16.301  1.00 43.67           O  
ATOM   1509  N   SER H 194      16.579  13.597  15.796  1.00 44.60           N  
ATOM   1510  CA  SER H 194      16.416  13.374  14.388  1.00 46.34           C  
ATOM   1511  CB  SER H 194      15.482  14.399  13.720  1.00 46.77           C  
ATOM   1512  OG  SER H 194      14.186  14.328  14.294  1.00 50.71           O  
ATOM   1513  C   SER H 194      17.744  13.499  13.702  1.00 47.72           C  
ATOM   1514  O   SER H 194      18.667  14.129  14.216  1.00 49.32           O  
ATOM   1515  N   SER H 195      17.853  12.888  12.500  1.00 47.79           N  
ATOM   1516  CA  SER H 195      19.034  12.948  11.678  1.00 47.14           C  
ATOM   1517  CB  SER H 195      19.240  14.325  11.022  1.00 48.47           C  
ATOM   1518  OG  SER H 195      18.148  14.625  10.165  1.00 55.48           O  
ATOM   1519  C   SER H 195      20.244  12.630  12.495  1.00 46.52           C  
ATOM   1520  O   SER H 195      21.151  13.449  12.633  1.00 45.59           O  
ATOM   1521  N   LEU H 196      20.294  11.402  13.038  1.00 45.13           N  
ATOM   1522  CA  LEU H 196      21.347  10.984  13.916  1.00 44.31           C  
ATOM   1523  CB  LEU H 196      21.040   9.637  14.588  1.00 42.74           C  
ATOM   1524  CG  LEU H 196      19.802   9.695  15.500  1.00 41.75           C  
ATOM   1525  CD1 LEU H 196      19.521   8.337  16.156  1.00 40.80           C  
ATOM   1526  CD2 LEU H 196      19.935  10.820  16.536  1.00 41.81           C  
ATOM   1527  C   LEU H 196      22.650  10.844  13.192  1.00 46.11           C  
ATOM   1528  O   LEU H 196      22.708  10.447  12.029  1.00 49.46           O  
ATOM   1529  N   THR H 197      23.740  11.194  13.906  1.00 46.59           N  
ATOM   1530  CA  THR H 197      25.089  11.081  13.430  1.00 47.41           C  
ATOM   1531  CB  THR H 197      25.745  12.401  13.152  1.00 49.23           C  
ATOM   1532  OG1 THR H 197      25.803  13.182  14.337  1.00 54.98           O  
ATOM   1533  CG2 THR H 197      24.938  13.136  12.069  1.00 52.46           C  
ATOM   1534  C   THR H 197      25.861  10.418  14.530  1.00 48.10           C  
ATOM   1535  O   THR H 197      25.333  10.174  15.612  1.00 46.67           O  
ATOM   1536  N   SER H 198      27.143  10.102  14.274  1.00 49.04           N  
ATOM   1537  CA  SER H 198      27.955   9.426  15.244  1.00 51.12           C  
ATOM   1538  CB  SER H 198      29.355   9.092  14.705  1.00 50.88           C  
ATOM   1539  OG  SER H 198      30.107   8.424  15.707  1.00 54.33           O  
ATOM   1540  C   SER H 198      28.135  10.301  16.443  1.00 51.52           C  
ATOM   1541  O   SER H 198      28.301   9.816  17.563  1.00 52.23           O  
ATOM   1542  N   GLU H 199      28.103  11.630  16.244  1.00 50.08           N  
ATOM   1543  CA  GLU H 199      28.310  12.547  17.326  1.00 50.84           C  
ATOM   1544  CB  GLU H 199      28.430  14.009  16.872  1.00 55.86           C  
ATOM   1545  CG  GLU H 199      28.959  14.927  17.975  1.00 67.65           C  
ATOM   1546  CD  GLU H 199      29.464  16.204  17.326  1.00 76.25           C  
ATOM   1547  OE1 GLU H 199      30.256  16.095  16.350  1.00 79.95           O  
ATOM   1548  OE2 GLU H 199      29.067  17.305  17.792  1.00 79.67           O1-
ATOM   1549  C   GLU H 199      27.177  12.424  18.300  1.00 49.16           C  
ATOM   1550  O   GLU H 199      27.339  12.681  19.491  1.00 48.91           O  
ATOM   1551  N   ASP H 200      25.989  12.041  17.803  1.00 46.51           N  
ATOM   1552  CA  ASP H 200      24.788  11.912  18.581  1.00 43.49           C  
ATOM   1553  CB  ASP H 200      23.534  11.653  17.727  1.00 43.35           C  
ATOM   1554  CG  ASP H 200      23.178  12.944  16.994  1.00 47.30           C  
ATOM   1555  OD1 ASP H 200      23.845  13.979  17.255  1.00 47.10           O  
ATOM   1556  OD2 ASP H 200      22.226  12.911  16.170  1.00 40.95           O1-
ATOM   1557  C   ASP H 200      24.910  10.798  19.578  1.00 41.63           C  
ATOM   1558  O   ASP H 200      24.108  10.720  20.507  1.00 40.83           O  
ATOM   1559  N   SER H 201      25.847   9.850  19.387  1.00 40.03           N  
ATOM   1560  CA  SER H 201      25.945   8.787  20.348  1.00 39.33           C  
ATOM   1561  CB  SER H 201      27.006   7.736  19.981  1.00 39.34           C  
ATOM   1562  OG  SER H 201      26.665   7.119  18.747  1.00 43.12           O  
ATOM   1563  C   SER H 201      26.329   9.385  21.667  1.00 38.38           C  
ATOM   1564  O   SER H 201      27.315  10.113  21.769  1.00 37.28           O  
ATOM   1565  N   ALA H 202      25.543   9.081  22.721  1.00 35.41           N  
ATOM   1566  CA  ALA H 202      25.809   9.610  24.029  1.00 34.68           C  
ATOM   1567  CB  ALA H 202      25.744  11.146  24.095  1.00 34.03           C  
ATOM   1568  C   ALA H 202      24.758   9.071  24.948  1.00 34.43           C  
ATOM   1569  O   ALA H 202      23.892   8.301  24.534  1.00 34.37           O  
ATOM   1570  N   VAL H 203      24.832   9.437  26.244  1.00 33.08           N  
ATOM   1571  CA  VAL H 203      23.836   8.990  27.174  1.00 30.45           C  
ATOM   1572  CB  VAL H 203      24.402   8.578  28.502  1.00 29.99           C  
ATOM   1573  CG1 VAL H 203      23.246   8.177  29.432  1.00 28.59           C  
ATOM   1574  CG2 VAL H 203      25.430   7.458  28.266  1.00 26.17           C  
ATOM   1575  C   VAL H 203      22.921  10.152  27.407  1.00 31.28           C  
ATOM   1576  O   VAL H 203      23.379  11.274  27.614  1.00 31.76           O  
ATOM   1577  N   TYR H 204      21.592   9.917  27.372  1.00 29.95           N  
ATOM   1578  CA  TYR H 204      20.677  11.007  27.554  1.00 29.78           C  
ATOM   1579  CB  TYR H 204      19.624  11.165  26.439  1.00 28.56           C  
ATOM   1580  CG  TYR H 204      20.332  11.455  25.161  1.00 31.57           C  
ATOM   1581  CD1 TYR H 204      20.880  12.691  24.928  1.00 32.64           C  
ATOM   1582  CD2 TYR H 204      20.475  10.488  24.199  1.00 34.32           C  
ATOM   1583  CE1 TYR H 204      21.540  12.964  23.753  1.00 33.72           C  
ATOM   1584  CE2 TYR H 204      21.133  10.755  23.020  1.00 33.23           C  
ATOM   1585  CZ  TYR H 204      21.668  11.997  22.792  1.00 33.35           C  
ATOM   1586  OH  TYR H 204      22.344  12.277  21.586  1.00 35.74           O  
ATOM   1587  C   TYR H 204      19.914  10.761  28.813  1.00 32.02           C  
ATOM   1588  O   TYR H 204      19.497   9.637  29.090  1.00 34.01           O  
ATOM   1589  N   PHE H 205      19.719  11.827  29.619  1.00 31.36           N  
ATOM   1590  CA  PHE H 205      19.042  11.658  30.868  1.00 30.50           C  
ATOM   1591  CB  PHE H 205      19.835  12.118  32.107  1.00 28.79           C  
ATOM   1592  CG  PHE H 205      21.124  11.386  32.251  1.00 27.07           C  
ATOM   1593  CD1 PHE H 205      21.184  10.141  32.828  1.00 26.45           C  
ATOM   1594  CD2 PHE H 205      22.289  11.954  31.805  1.00 27.67           C  
ATOM   1595  CE1 PHE H 205      22.383   9.480  32.962  1.00 26.38           C  
ATOM   1596  CE2 PHE H 205      23.491  11.300  31.937  1.00 27.66           C  
ATOM   1597  CZ  PHE H 205      23.545  10.057  32.516  1.00 26.95           C  
ATOM   1598  C   PHE H 205      17.837  12.541  30.889  1.00 29.84           C  
ATOM   1599  O   PHE H 205      17.791  13.586  30.243  1.00 30.01           O  
ATOM   1600  N   CYS H 206      16.809  12.102  31.638  1.00 30.31           N  
ATOM   1601  CA  CYS H 206      15.663  12.920  31.893  1.00 32.13           C  
ATOM   1602  CB  CYS H 206      14.307  12.218  31.636  1.00 30.62           C  
ATOM   1603  SG  CYS H 206      14.109  10.666  32.563  1.00 36.39           S  
ATOM   1604  C   CYS H 206      15.768  13.228  33.350  1.00 33.45           C  
ATOM   1605  O   CYS H 206      16.265  12.412  34.125  1.00 33.55           O  
ATOM   1606  N   ALA H 207      15.364  14.441  33.771  1.00 34.41           N  
ATOM   1607  CA  ALA H 207      15.479  14.719  35.170  1.00 34.04           C  
ATOM   1608  CB  ALA H 207      16.788  15.430  35.548  1.00 30.70           C  
ATOM   1609  C   ALA H 207      14.364  15.620  35.560  1.00 35.35           C  
ATOM   1610  O   ALA H 207      14.003  16.543  34.830  1.00 38.18           O  
ATOM   1611  N   ARG H 208      13.798  15.356  36.750  1.00 35.47           N  
ATOM   1612  CA  ARG H 208      12.739  16.164  37.258  1.00 34.57           C  
ATOM   1613  CB  ARG H 208      11.916  15.486  38.369  1.00 34.26           C  
ATOM   1614  CG  ARG H 208      10.782  16.364  38.901  1.00 36.98           C  
ATOM   1615  CD  ARG H 208      10.008  15.743  40.065  1.00 32.45           C  
ATOM   1616  NE  ARG H 208      10.699  16.119  41.327  1.00 41.02           N  
ATOM   1617  CZ  ARG H 208      10.109  15.890  42.537  1.00 43.06           C  
ATOM   1618  NH1 ARG H 208       8.894  15.275  42.607  1.00 45.23           N1+
ATOM   1619  NH2 ARG H 208      10.737  16.282  43.684  1.00 37.45           N  
ATOM   1620  C   ARG H 208      13.372  17.359  37.850  1.00 34.52           C  
ATOM   1621  O   ARG H 208      14.500  17.315  38.339  1.00 36.34           O  
ATOM   1622  N   GLY H 209      12.659  18.487  37.806  1.00 35.03           N  
ATOM   1623  CA  GLY H 209      13.254  19.643  38.383  1.00 36.34           C  
ATOM   1624  C   GLY H 209      12.226  20.715  38.395  1.00 38.10           C  
ATOM   1625  O   GLY H 209      11.069  20.514  38.023  1.00 39.64           O  
ATOM   1626  N   GLY H 210      12.639  21.885  38.906  1.00 19.79           N  
ATOM   1627  CA  GLY H 210      11.823  23.052  38.866  1.00 18.91           C  
ATOM   1628  C   GLY H 210      12.252  23.697  37.596  1.00 21.17           C  
ATOM   1629  O   GLY H 210      12.987  23.095  36.817  1.00 21.46           O  
ATOM   1630  N   LYS H 211      11.843  24.948  37.354  1.00 21.11           N  
ATOM   1631  CA  LYS H 211      12.205  25.529  36.099  1.00 20.69           C  
ATOM   1632  CB  LYS H 211      11.648  26.948  35.922  1.00 18.73           C  
ATOM   1633  CG  LYS H 211      11.956  27.557  34.554  1.00  5.64           C  
ATOM   1634  CD  LYS H 211      11.192  28.853  34.277  1.00  7.94           C  
ATOM   1635  CE  LYS H 211      11.564  29.500  32.944  1.00 21.25           C  
ATOM   1636  NZ  LYS H 211      12.984  29.918  32.973  1.00 30.59           N1+
ATOM   1637  C   LYS H 211      13.699  25.613  36.001  1.00 22.37           C  
ATOM   1638  O   LYS H 211      14.284  25.309  34.963  1.00 23.08           O  
ATOM   1639  N   PHE H 212      14.336  26.051  37.100  1.00 21.38           N  
ATOM   1640  CA  PHE H 212      15.742  26.326  37.185  1.00 22.36           C  
ATOM   1641  CB  PHE H 212      16.050  27.188  38.417  1.00 25.13           C  
ATOM   1642  CG  PHE H 212      15.106  28.336  38.325  1.00 28.06           C  
ATOM   1643  CD1 PHE H 212      15.369  29.400  37.498  1.00 27.81           C  
ATOM   1644  CD2 PHE H 212      13.932  28.324  39.043  1.00 29.36           C  
ATOM   1645  CE1 PHE H 212      14.486  30.450  37.411  1.00 26.85           C  
ATOM   1646  CE2 PHE H 212      13.045  29.373  38.961  1.00 31.27           C  
ATOM   1647  CZ  PHE H 212      13.323  30.442  38.143  1.00 29.81           C  
ATOM   1648  C   PHE H 212      16.639  25.119  37.245  1.00 22.12           C  
ATOM   1649  O   PHE H 212      17.705  25.133  36.631  1.00 23.33           O  
ATOM   1650  N   ALA H 213      16.273  24.054  37.997  1.00 19.43           N  
ATOM   1651  CA  ALA H 213      17.256  23.013  38.173  1.00 17.91           C  
ATOM   1652  CB  ALA H 213      18.181  23.259  39.377  1.00 16.80           C  
ATOM   1653  C   ALA H 213      16.607  21.678  38.393  1.00 18.37           C  
ATOM   1654  O   ALA H 213      15.403  21.582  38.613  1.00 19.85           O  
ATOM   1655  N   MET H 214      17.432  20.603  38.354  1.00 19.07           N  
ATOM   1656  CA  MET H 214      16.949  19.247  38.390  1.00 18.75           C  
ATOM   1657  CB  MET H 214      17.501  18.456  37.196  1.00 19.08           C  
ATOM   1658  CG  MET H 214      17.091  19.058  35.851  1.00 23.02           C  
ATOM   1659  SD  MET H 214      18.215  18.691  34.470  1.00 26.30           S  
ATOM   1660  CE  MET H 214      19.336  20.083  34.802  1.00 24.24           C  
ATOM   1661  C   MET H 214      17.426  18.525  39.619  1.00 18.99           C  
ATOM   1662  O   MET H 214      18.626  18.454  39.887  1.00 19.67           O  
ATOM   1663  N   ASP H 215      16.470  18.054  40.450  1.00 18.14           N  
ATOM   1664  CA  ASP H 215      16.751  17.253  41.614  1.00 16.79           C  
ATOM   1665  CB  ASP H 215      15.683  17.462  42.705  1.00 19.67           C  
ATOM   1666  CG  ASP H 215      14.289  17.227  42.132  1.00 21.33           C  
ATOM   1667  OD1 ASP H 215      14.169  16.887  40.925  1.00 19.12           O  
ATOM   1668  OD2 ASP H 215      13.314  17.419  42.906  1.00 25.72           O1-
ATOM   1669  C   ASP H 215      16.972  15.768  41.366  1.00 18.63           C  
ATOM   1670  O   ASP H 215      18.004  15.215  41.719  1.00 20.11           O  
ATOM   1671  N   TYR H 216      16.043  15.071  40.690  1.00 32.05           N  
ATOM   1672  CA  TYR H 216      16.053  13.632  40.547  1.00 33.83           C  
ATOM   1673  CB  TYR H 216      14.760  12.981  41.062  1.00 34.62           C  
ATOM   1674  CG  TYR H 216      14.783  13.155  42.538  1.00 39.24           C  
ATOM   1675  CD1 TYR H 216      14.527  14.376  43.116  1.00 41.18           C  
ATOM   1676  CD2 TYR H 216      15.064  12.084  43.349  1.00 40.13           C  
ATOM   1677  CE1 TYR H 216      14.550  14.524  44.482  1.00 42.87           C  
ATOM   1678  CE2 TYR H 216      15.089  12.226  44.714  1.00 43.52           C  
ATOM   1679  CZ  TYR H 216      14.832  13.447  45.284  1.00 45.00           C  
ATOM   1680  OH  TYR H 216      14.855  13.591  46.687  1.00 52.75           O  
ATOM   1681  C   TYR H 216      16.214  13.280  39.099  1.00 33.67           C  
ATOM   1682  O   TYR H 216      15.491  13.777  38.239  1.00 34.30           O  
ATOM   1683  N   TRP H 217      17.174  12.375  38.808  1.00 33.61           N  
ATOM   1684  CA  TRP H 217      17.545  12.043  37.457  1.00 32.14           C  
ATOM   1685  CB  TRP H 217      19.065  12.149  37.244  1.00 29.97           C  
ATOM   1686  CG  TRP H 217      19.632  13.535  37.450  1.00 30.88           C  
ATOM   1687  CD2 TRP H 217      20.381  14.268  36.468  1.00 29.08           C  
ATOM   1688  CD1 TRP H 217      19.607  14.309  38.573  1.00 27.69           C  
ATOM   1689  NE1 TRP H 217      20.283  15.484  38.349  1.00 27.09           N  
ATOM   1690  CE2 TRP H 217      20.769  15.470  37.060  1.00 27.96           C  
ATOM   1691  CE3 TRP H 217      20.726  13.963  35.183  1.00 27.77           C  
ATOM   1692  CZ2 TRP H 217      21.508  16.389  36.372  1.00 29.40           C  
ATOM   1693  CZ3 TRP H 217      21.465  14.893  34.488  1.00 30.55           C  
ATOM   1694  CH2 TRP H 217      21.848  16.083  35.073  1.00 29.24           C  
ATOM   1695  C   TRP H 217      17.189  10.615  37.157  1.00 32.62           C  
ATOM   1696  O   TRP H 217      17.084   9.778  38.054  1.00 33.83           O  
ATOM   1697  N   GLY H 218      16.985  10.312  35.856  1.00 32.05           N  
ATOM   1698  CA  GLY H 218      16.687   8.980  35.409  1.00 30.25           C  
ATOM   1699  C   GLY H 218      17.995   8.263  35.240  1.00 32.68           C  
ATOM   1700  O   GLY H 218      19.059   8.862  35.373  1.00 30.01           O  
ATOM   1701  N   GLN H 219      17.937   6.954  34.915  1.00 33.30           N  
ATOM   1702  CA  GLN H 219      19.096   6.109  34.779  1.00 34.83           C  
ATOM   1703  CB  GLN H 219      18.775   4.647  34.430  1.00 39.33           C  
ATOM   1704  CG  GLN H 219      17.666   4.011  35.255  1.00 41.83           C  
ATOM   1705  CD  GLN H 219      16.405   4.170  34.421  1.00 47.76           C  
ATOM   1706  OE1 GLN H 219      15.880   5.270  34.261  1.00 49.99           O  
ATOM   1707  NE2 GLN H 219      15.918   3.037  33.847  1.00 50.45           N  
ATOM   1708  C   GLN H 219      19.905   6.567  33.610  1.00 34.98           C  
ATOM   1709  O   GLN H 219      21.128   6.435  33.597  1.00 36.97           O  
ATOM   1710  N   GLY H 220      19.229   7.067  32.562  1.00 33.98           N  
ATOM   1711  CA  GLY H 220      19.918   7.472  31.372  1.00 32.29           C  
ATOM   1712  C   GLY H 220      19.702   6.406  30.346  1.00 31.04           C  
ATOM   1713  O   GLY H 220      19.513   5.236  30.676  1.00 30.48           O  
ATOM   1714  N   THR H 221      19.700   6.807  29.058  1.00 31.24           N  
ATOM   1715  CA  THR H 221      19.544   5.870  27.982  1.00 30.03           C  
ATOM   1716  CB  THR H 221      18.309   6.099  27.157  1.00 30.37           C  
ATOM   1717  OG1 THR H 221      17.152   5.999  27.975  1.00 34.15           O  
ATOM   1718  CG2 THR H 221      18.255   5.049  26.034  1.00 28.93           C  
ATOM   1719  C   THR H 221      20.717   6.048  27.075  1.00 31.36           C  
ATOM   1720  O   THR H 221      21.001   7.156  26.624  1.00 32.04           O  
ATOM   1721  N   SER H 222      21.433   4.948  26.774  1.00 32.12           N  
ATOM   1722  CA  SER H 222      22.582   5.067  25.925  1.00 32.85           C  
ATOM   1723  CB  SER H 222      23.644   3.977  26.157  1.00 32.82           C  
ATOM   1724  OG  SER H 222      24.192   4.091  27.463  1.00 46.74           O  
ATOM   1725  C   SER H 222      22.123   4.934  24.510  1.00 33.81           C  
ATOM   1726  O   SER H 222      21.406   3.998  24.158  1.00 33.68           O  
ATOM   1727  N   VAL H 223      22.532   5.891  23.657  1.00 34.58           N  
ATOM   1728  CA  VAL H 223      22.151   5.835  22.278  1.00 34.62           C  
ATOM   1729  CB  VAL H 223      21.487   7.096  21.805  1.00 33.91           C  
ATOM   1730  CG1 VAL H 223      21.222   6.990  20.294  1.00 30.22           C  
ATOM   1731  CG2 VAL H 223      20.213   7.314  22.641  1.00 31.83           C  
ATOM   1732  C   VAL H 223      23.399   5.650  21.480  1.00 35.53           C  
ATOM   1733  O   VAL H 223      24.317   6.469  21.532  1.00 37.19           O  
ATOM   1734  N   THR H 224      23.461   4.546  20.714  1.00 35.98           N  
ATOM   1735  CA  THR H 224      24.603   4.276  19.895  1.00 36.81           C  
ATOM   1736  CB  THR H 224      25.150   2.893  20.077  1.00 38.09           C  
ATOM   1737  OG1 THR H 224      24.135   1.937  19.813  1.00 40.30           O  
ATOM   1738  CG2 THR H 224      25.668   2.738  21.512  1.00 35.78           C  
ATOM   1739  C   THR H 224      24.149   4.373  18.478  1.00 37.97           C  
ATOM   1740  O   THR H 224      23.199   3.703  18.073  1.00 36.09           O  
ATOM   1741  N   VAL H 225      24.824   5.225  17.684  1.00 37.51           N  
ATOM   1742  CA  VAL H 225      24.433   5.370  16.315  1.00 40.95           C  
ATOM   1743  CB  VAL H 225      24.394   6.807  15.881  1.00 41.61           C  
ATOM   1744  CG1 VAL H 225      23.974   6.873  14.405  1.00 42.03           C  
ATOM   1745  CG2 VAL H 225      23.470   7.578  16.835  1.00 41.35           C  
ATOM   1746  C   VAL H 225      25.472   4.684  15.490  1.00 42.77           C  
ATOM   1747  O   VAL H 225      26.619   5.127  15.430  1.00 42.15           O  
ATOM   1748  N   SER H 226      25.096   3.572  14.827  1.00 42.85           N  
ATOM   1749  CA  SER H 226      26.051   2.883  14.011  1.00 43.98           C  
ATOM   1750  CB  SER H 226      26.938   1.902  14.796  1.00 45.10           C  
ATOM   1751  OG  SER H 226      27.742   2.609  15.728  1.00 45.34           O  
ATOM   1752  C   SER H 226      25.302   2.080  12.999  1.00 44.72           C  
ATOM   1753  O   SER H 226      24.144   1.720  13.206  1.00 43.09           O  
ATOM   1754  N   SER H 227      25.953   1.779  11.860  1.00 46.51           N  
ATOM   1755  CA  SER H 227      25.301   0.990  10.859  1.00 50.14           C  
ATOM   1756  CB  SER H 227      25.745   1.326   9.425  1.00 50.88           C  
ATOM   1757  OG  SER H 227      25.353   2.649   9.088  1.00 55.47           O  
ATOM   1758  C   SER H 227      25.674  -0.458  11.131  1.00 50.84           C  
ATOM   1759  O   SER H 227      26.895  -0.762  11.103  1.00 54.34           O  
ATOM   1760  OXT SER H 227      24.749  -1.277  11.371  1.00  0.00           O1-
TER    1761      SER H 227 
CONECT  160  716
CONECT  716  160
CONECT 1012 1603
CONECT 1603 1012
END
