# Supplementary material for: Fully automated antibody structure prediction using BIOVIA tools: Validation study
Source: PLoS One. 2017 May 18;12(5):e0177923. doi: 10.1371/journal.pone.0177923 (PMC5436848; doi:10.1371/journal.pone.0177923)
Supplement: S3 Dataset — Predicted structures using the Top5 framework method, Chothia CDR definition with canonical filtering, using up to 5 CDR templates rather than the default 3, and generating 10 CDR models. (ZIP) [file pone.0177923.s005.zip › 3WHE_09_FV_FinalModel.pdb]

REMARK   Accelrys Discovery Studio PDB file
REMARK   Created:  2015-11-30T17:03:23Z
SSBOND   1 CYS L   21    CYS L   89                                     
SSBOND   2 CYS H  133    CYS H  207                                     
ATOM      1  N   SER L   1      32.900  25.412  29.359  1.00 55.17           N1+
ATOM      2  CA  SER L   1      31.663  26.126  29.011  1.00 50.74           C  
ATOM      3  CB  SER L   1      30.430  25.349  29.504  1.00 54.34           C  
ATOM      4  OG  SER L   1      30.363  24.082  28.865  1.00 59.51           O  
ATOM      5  C   SER L   1      31.638  27.503  29.584  1.00 50.19           C  
ATOM      6  O   SER L   1      32.684  28.116  29.794  1.00 53.26           O  
ATOM      7  N   VAL L   2      30.418  28.025  29.826  1.00 41.03           N  
ATOM      8  CA  VAL L   2      30.217  29.344  30.352  1.00 35.59           C  
ATOM      9  CB  VAL L   2      28.766  29.735  30.435  1.00 34.65           C  
ATOM     10  CG1 VAL L   2      28.062  28.831  31.460  1.00 29.93           C  
ATOM     11  CG2 VAL L   2      28.672  31.235  30.762  1.00 33.42           C  
ATOM     12  C   VAL L   2      30.798  29.396  31.729  1.00 34.03           C  
ATOM     13  O   VAL L   2      31.396  30.396  32.118  1.00 35.66           O  
ATOM     14  N   LEU L   3      30.628  28.317  32.518  1.00 29.69           N  
ATOM     15  CA  LEU L   3      31.201  28.291  33.835  1.00 26.38           C  
ATOM     16  CB  LEU L   3      30.363  27.538  34.892  1.00 24.02           C  
ATOM     17  CG  LEU L   3      28.996  28.167  35.204  1.00 24.23           C  
ATOM     18  CD1 LEU L   3      28.258  27.376  36.295  1.00 20.06           C  
ATOM     19  CD2 LEU L   3      29.134  29.658  35.538  1.00 24.64           C  
ATOM     20  C   LEU L   3      32.486  27.536  33.731  1.00 28.01           C  
ATOM     21  O   LEU L   3      32.574  26.550  32.999  1.00 26.38           O  
ATOM     22  N   THR L   4      33.534  27.980  34.453  1.00 31.52           N  
ATOM     23  CA  THR L   4      34.760  27.247  34.353  1.00 31.96           C  
ATOM     24  CB  THR L   4      35.931  28.019  33.810  1.00 35.60           C  
ATOM     25  OG1 THR L   4      36.234  29.127  34.638  1.00 37.29           O  
ATOM     26  CG2 THR L   4      35.597  28.487  32.387  1.00 35.83           C  
ATOM     27  C   THR L   4      35.142  26.715  35.693  1.00 31.14           C  
ATOM     28  O   THR L   4      35.077  27.406  36.710  1.00 31.95           O  
ATOM     29  N   GLN L   5      35.541  25.429  35.708  1.00 30.59           N  
ATOM     30  CA  GLN L   5      35.962  24.773  36.913  1.00 29.58           C  
ATOM     31  CB  GLN L   5      34.994  23.667  37.373  1.00 29.12           C  
ATOM     32  CG  GLN L   5      33.589  24.168  37.716  1.00 29.91           C  
ATOM     33  CD  GLN L   5      32.757  22.966  38.151  1.00 28.99           C  
ATOM     34  OE1 GLN L   5      31.754  22.626  37.527  1.00 28.13           O  
ATOM     35  NE2 GLN L   5      33.189  22.303  39.257  1.00 27.33           N  
ATOM     36  C   GLN L   5      37.258  24.096  36.602  1.00 31.06           C  
ATOM     37  O   GLN L   5      37.536  23.764  35.451  1.00 31.81           O  
ATOM     38  N   PRO L   6      38.088  23.910  37.589  1.00 30.82           N  
ATOM     39  CA  PRO L   6      39.336  23.226  37.420  1.00 32.53           C  
ATOM     40  CD  PRO L   6      37.849  24.341  38.954  1.00 30.97           C  
ATOM     41  CB  PRO L   6      40.058  23.360  38.761  1.00 32.81           C  
ATOM     42  CG  PRO L   6      38.920  23.600  39.773  1.00 33.99           C  
ATOM     43  C   PRO L   6      39.025  21.810  37.056  1.00 31.87           C  
ATOM     44  O   PRO L   6      38.144  21.221  37.677  1.00 31.81           O  
ATOM     45  N   PRO L   7      39.691  21.265  36.081  1.00 31.47           N  
ATOM     46  CA  PRO L   7      39.472  19.918  35.638  1.00 33.43           C  
ATOM     47  CD  PRO L   7      40.857  21.879  35.472  1.00 32.84           C  
ATOM     48  CB  PRO L   7      40.397  19.737  34.435  1.00 36.49           C  
ATOM     49  CG  PRO L   7      41.539  20.736  34.701  1.00 37.01           C  
ATOM     50  C   PRO L   7      39.757  18.916  36.713  1.00 33.07           C  
ATOM     51  O   PRO L   7      39.083  17.887  36.744  1.00 32.16           O  
ATOM     52  N   SER L   8      40.747  19.167  37.594  1.00 32.70           N  
ATOM     53  CA  SER L   8      41.048  18.160  38.572  1.00 34.42           C  
ATOM     54  CB  SER L   8      42.275  17.292  38.239  1.00 34.67           C  
ATOM     55  OG  SER L   8      41.975  16.387  37.189  1.00 42.81           O  
ATOM     56  C   SER L   8      41.342  18.783  39.896  1.00 34.90           C  
ATOM     57  O   SER L   8      41.879  19.886  39.991  1.00 35.12           O  
ATOM     58  N   VAL L   9      40.971  18.055  40.966  1.00 32.51           N  
ATOM     59  CA  VAL L   9      41.254  18.462  42.309  1.00 32.70           C  
ATOM     60  CB  VAL L   9      40.080  19.090  43.001  1.00 30.76           C  
ATOM     61  CG1 VAL L   9      40.473  19.402  44.451  1.00 24.57           C  
ATOM     62  CG2 VAL L   9      39.649  20.333  42.205  1.00 22.77           C  
ATOM     63  C   VAL L   9      41.601  17.209  43.057  1.00 34.39           C  
ATOM     64  O   VAL L   9      41.087  16.134  42.749  1.00 31.55           O  
ATOM     65  N   SER L  10      42.500  17.310  44.062  1.00 33.20           N  
ATOM     66  CA  SER L  10      42.898  16.137  44.794  1.00 35.08           C  
ATOM     67  CB  SER L  10      44.295  15.621  44.409  1.00 35.51           C  
ATOM     68  OG  SER L  10      44.328  15.244  43.041  1.00 38.87           O  
ATOM     69  C   SER L  10      42.978  16.476  46.253  1.00 36.18           C  
ATOM     70  O   SER L  10      43.116  17.639  46.630  1.00 35.68           O  
ATOM     71  N   GLY L  11      42.885  15.442  47.118  1.00 35.17           N  
ATOM     72  CA  GLY L  11      42.990  15.660  48.534  1.00 35.50           C  
ATOM     73  C   GLY L  11      43.132  14.332  49.214  1.00 38.52           C  
ATOM     74  O   GLY L  11      42.777  13.290  48.663  1.00 37.07           O  
ATOM     75  N   ALA L  12      43.695  14.351  50.439  1.00 37.70           N  
ATOM     76  CA  ALA L  12      43.856  13.167  51.236  1.00 37.32           C  
ATOM     77  CB  ALA L  12      45.072  13.215  52.177  1.00 41.81           C  
ATOM     78  C   ALA L  12      42.635  13.023  52.083  1.00 35.76           C  
ATOM     79  O   ALA L  12      41.893  13.981  52.288  1.00 37.03           O  
ATOM     80  N   PRO L  13      42.406  11.848  52.598  1.00 36.33           N  
ATOM     81  CA  PRO L  13      41.242  11.650  53.408  1.00 37.27           C  
ATOM     82  CD  PRO L  13      42.822  10.624  51.932  1.00 38.32           C  
ATOM     83  CB  PRO L  13      41.142  10.145  53.631  1.00 38.53           C  
ATOM     84  CG  PRO L  13      41.802   9.556  52.368  1.00 39.64           C  
ATOM     85  C   PRO L  13      41.320  12.463  54.657  1.00 38.27           C  
ATOM     86  O   PRO L  13      42.392  12.543  55.256  1.00 38.93           O  
ATOM     87  N   GLY L  14      40.188  13.077  55.054  1.00 38.99           N  
ATOM     88  CA  GLY L  14      40.121  13.855  56.256  1.00 40.38           C  
ATOM     89  C   GLY L  14      40.404  15.290  55.936  1.00 40.45           C  
ATOM     90  O   GLY L  14      40.129  16.172  56.747  1.00 43.86           O  
ATOM     91  N   GLN L  15      40.950  15.571  54.737  1.00 40.27           N  
ATOM     92  CA  GLN L  15      41.277  16.930  54.408  1.00 39.77           C  
ATOM     93  CB  GLN L  15      42.380  17.100  53.347  1.00 41.20           C  
ATOM     94  CG  GLN L  15      43.782  16.775  53.860  1.00 46.43           C  
ATOM     95  CD  GLN L  15      44.765  16.985  52.717  1.00 49.93           C  
ATOM     96  OE1 GLN L  15      45.343  16.033  52.197  1.00 50.47           O  
ATOM     97  NE2 GLN L  15      44.969  18.268  52.314  1.00 46.90           N  
ATOM     98  C   GLN L  15      40.065  17.632  53.895  1.00 42.58           C  
ATOM     99  O   GLN L  15      39.047  17.017  53.583  1.00 39.62           O  
ATOM    100  N   ARG L  16      40.159  18.975  53.830  1.00 41.61           N  
ATOM    101  CA  ARG L  16      39.088  19.781  53.328  1.00 42.92           C  
ATOM    102  CB  ARG L  16      38.850  21.044  54.175  1.00 43.57           C  
ATOM    103  CG  ARG L  16      37.560  21.803  53.856  1.00 36.78           C  
ATOM    104  CD  ARG L  16      37.324  22.975  54.812  1.00 42.22           C  
ATOM    105  NE  ARG L  16      35.953  23.507  54.574  1.00 46.04           N  
ATOM    106  CZ  ARG L  16      35.759  24.569  53.740  1.00 49.25           C  
ATOM    107  NH1 ARG L  16      36.820  25.131  53.092  1.00 49.40           N1+
ATOM    108  NH2 ARG L  16      34.504  25.077  53.565  1.00 49.86           N  
ATOM    109  C   ARG L  16      39.499  20.215  51.956  1.00 42.35           C  
ATOM    110  O   ARG L  16      40.628  20.655  51.745  1.00 43.01           O  
ATOM    111  N   VAL L  17      38.589  20.076  50.973  1.00 37.92           N  
ATOM    112  CA  VAL L  17      38.919  20.450  49.627  1.00 36.37           C  
ATOM    113  CB  VAL L  17      38.931  19.299  48.662  1.00 38.61           C  
ATOM    114  CG1 VAL L  17      40.052  18.323  49.049  1.00 39.95           C  
ATOM    115  CG2 VAL L  17      37.532  18.663  48.652  1.00 41.50           C  
ATOM    116  C   VAL L  17      37.859  21.382  49.137  1.00 37.08           C  
ATOM    117  O   VAL L  17      36.723  21.353  49.608  1.00 36.14           O  
ATOM    118  N   THR L  18      38.225  22.260  48.179  1.00 37.19           N  
ATOM    119  CA  THR L  18      37.264  23.168  47.627  1.00 36.26           C  
ATOM    120  CB  THR L  18      37.475  24.601  48.032  1.00 39.16           C  
ATOM    121  OG1 THR L  18      38.742  25.059  47.584  1.00 42.87           O  
ATOM    122  CG2 THR L  18      37.378  24.707  49.564  1.00 39.41           C  
ATOM    123  C   THR L  18      37.352  23.105  46.133  1.00 36.38           C  
ATOM    124  O   THR L  18      38.421  22.879  45.566  1.00 37.01           O  
ATOM    125  N   ILE L  19      36.193  23.270  45.460  1.00 34.58           N  
ATOM    126  CA  ILE L  19      36.145  23.298  44.026  1.00 32.31           C  
ATOM    127  CB  ILE L  19      35.354  22.169  43.431  1.00 31.88           C  
ATOM    128  CG1 ILE L  19      36.017  20.823  43.772  1.00 32.69           C  
ATOM    129  CG2 ILE L  19      35.213  22.419  41.922  1.00 30.25           C  
ATOM    130  CD1 ILE L  19      35.161  19.609  43.417  1.00 31.36           C  
ATOM    131  C   ILE L  19      35.485  24.587  43.644  1.00 31.90           C  
ATOM    132  O   ILE L  19      34.402  24.909  44.130  1.00 31.54           O  
ATOM    133  N   SER L  20      36.131  25.358  42.746  1.00 31.18           N  
ATOM    134  CA  SER L  20      35.625  26.655  42.392  1.00 32.90           C  
ATOM    135  CB  SER L  20      36.731  27.703  42.175  1.00 33.54           C  
ATOM    136  OG  SER L  20      37.496  27.869  43.357  1.00 39.16           O  
ATOM    137  C   SER L  20      34.883  26.586  41.098  1.00 31.85           C  
ATOM    138  O   SER L  20      35.101  25.691  40.283  1.00 32.57           O  
ATOM    139  N   CYS L  21      33.954  27.547  40.902  1.00 33.77           N  
ATOM    140  CA  CYS L  21      33.238  27.680  39.665  1.00 33.53           C  
ATOM    141  CB  CYS L  21      31.699  27.579  39.717  1.00 32.96           C  
ATOM    142  SG  CYS L  21      30.991  26.350  40.827  1.00 37.38           S  
ATOM    143  C   CYS L  21      33.329  29.135  39.339  1.00 35.61           C  
ATOM    144  O   CYS L  21      32.830  29.954  40.108  1.00 37.73           O  
ATOM    145  N   THR L  22      33.913  29.519  38.190  1.00 35.37           N  
ATOM    146  CA  THR L  22      33.916  30.932  37.935  1.00 37.15           C  
ATOM    147  CB  THR L  22      35.258  31.519  37.607  1.00 39.80           C  
ATOM    148  OG1 THR L  22      35.737  31.012  36.374  1.00  0.00           O  
ATOM    149  CG2 THR L  22      36.233  31.160  38.740  1.00  0.00           C  
ATOM    150  C   THR L  22      32.987  31.187  36.789  1.00 36.56           C  
ATOM    151  O   THR L  22      32.940  30.412  35.835  1.00 34.90           O  
ATOM    152  N   GLY L  23      32.143  32.239  36.914  1.00 23.47           N  
ATOM    153  CA  GLY L  23      31.196  32.585  35.891  1.00 25.62           C  
ATOM    154  C   GLY L  23      31.405  34.010  35.490  1.00 30.38           C  
ATOM    155  O   GLY L  23      32.507  34.546  35.596  1.00 31.19           O  
ATOM    156  N   SER L  24      30.317  34.663  35.026  1.00 28.51           N  
ATOM    157  CA  SER L  24      30.400  36.021  34.570  1.00 27.14           C  
ATOM    158  CB  SER L  24      30.497  36.149  33.042  1.00 28.78           C  
ATOM    159  OG  SER L  24      29.308  35.656  32.444  1.00 34.74           O  
ATOM    160  C   SER L  24      29.153  36.736  34.990  1.00 29.93           C  
ATOM    161  O   SER L  24      28.309  36.192  35.699  1.00 30.25           O  
ATOM    162  N   SER L  25      29.026  38.003  34.555  1.00 30.82           N  
ATOM    163  CA  SER L  25      27.934  38.864  34.911  1.00 31.44           C  
ATOM    164  CB  SER L  25      28.115  40.297  34.389  1.00 32.95           C  
ATOM    165  OG  SER L  25      26.999  41.087  34.772  1.00 43.17           O  
ATOM    166  C   SER L  25      26.651  38.349  34.328  1.00 34.34           C  
ATOM    167  O   SER L  25      25.570  38.728  34.776  1.00 35.56           O  
ATOM    168  N   SER L  26      26.735  37.503  33.282  1.00 31.83           N  
ATOM    169  CA  SER L  26      25.585  36.967  32.599  1.00 32.88           C  
ATOM    170  CB  SER L  26      25.943  36.274  31.275  1.00 35.43           C  
ATOM    171  OG  SER L  26      26.536  37.195  30.376  1.00 47.56           O  
ATOM    172  C   SER L  26      24.899  35.917  33.422  1.00 32.56           C  
ATOM    173  O   SER L  26      23.726  35.619  33.192  1.00 32.77           O  
ATOM    174  N   ASN L  27      25.610  35.300  34.385  1.00 31.14           N  
ATOM    175  CA  ASN L  27      25.018  34.205  35.098  1.00 29.19           C  
ATOM    176  CB  ASN L  27      25.566  32.834  34.645  1.00 23.91           C  
ATOM    177  CG  ASN L  27      27.089  32.862  34.570  1.00 29.95           C  
ATOM    178  OD1 ASN L  27      27.790  32.583  35.540  1.00 26.80           O  
ATOM    179  ND2 ASN L  27      27.622  33.180  33.358  1.00 23.42           N  
ATOM    180  C   ASN L  27      25.140  34.379  36.584  1.00 28.36           C  
ATOM    181  O   ASN L  27      24.249  34.937  37.220  1.00 26.72           O  
ATOM    182  N   ILE L  28      26.234  33.888  37.190  1.00 26.57           N  
ATOM    183  CA  ILE L  28      26.386  33.941  38.617  1.00 25.96           C  
ATOM    184  CB  ILE L  28      27.652  33.284  39.093  1.00 25.89           C  
ATOM    185  CG1 ILE L  28      27.590  31.764  38.853  1.00 24.80           C  
ATOM    186  CG2 ILE L  28      27.872  33.662  40.563  1.00 23.47           C  
ATOM    187  CD1 ILE L  28      28.894  31.035  39.176  1.00 23.75           C  
ATOM    188  C   ILE L  28      26.363  35.368  39.073  1.00 31.24           C  
ATOM    189  O   ILE L  28      25.767  35.689  40.101  1.00 34.84           O  
ATOM    190  N   GLY L  29      27.017  36.257  38.308  1.00 29.06           N  
ATOM    191  CA  GLY L  29      27.097  37.662  38.594  1.00 30.08           C  
ATOM    192  C   GLY L  29      25.730  38.280  38.553  1.00 33.34           C  
ATOM    193  O   GLY L  29      25.470  39.281  39.215  1.00 33.67           O  
ATOM    194  N   ALA L  30      24.843  37.722  37.713  1.00 31.31           N  
ATOM    195  CA  ALA L  30      23.502  38.179  37.477  1.00 27.63           C  
ATOM    196  CB  ALA L  30      22.803  37.425  36.340  1.00 26.59           C  
ATOM    197  C   ALA L  30      22.663  38.047  38.708  1.00 27.10           C  
ATOM    198  O   ALA L  30      21.636  38.712  38.818  1.00 28.94           O  
ATOM    199  N   GLY L  31      23.010  37.143  39.642  1.00 26.79           N  
ATOM    200  CA  GLY L  31      22.168  37.001  40.794  1.00 28.55           C  
ATOM    201  C   GLY L  31      21.453  35.692  40.697  1.00 29.19           C  
ATOM    202  O   GLY L  31      20.544  35.418  41.480  1.00 30.47           O  
ATOM    203  N   TYR L  32      21.841  34.851  39.717  1.00 26.56           N  
ATOM    204  CA  TYR L  32      21.237  33.558  39.569  1.00 25.23           C  
ATOM    205  CB  TYR L  32      21.362  32.931  38.168  1.00 24.65           C  
ATOM    206  CG  TYR L  32      20.842  33.888  37.147  1.00 25.55           C  
ATOM    207  CD1 TYR L  32      19.556  34.369  37.210  1.00 26.46           C  
ATOM    208  CD2 TYR L  32      21.665  34.349  36.145  1.00 25.03           C  
ATOM    209  CE1 TYR L  32      19.087  35.261  36.274  1.00 27.09           C  
ATOM    210  CE2 TYR L  32      21.202  35.238  35.203  1.00 25.90           C  
ATOM    211  CZ  TYR L  32      19.908  35.693  35.264  1.00 27.90           C  
ATOM    212  OH  TYR L  32      19.421  36.606  34.306  1.00 36.28           O  
ATOM    213  C   TYR L  32      21.927  32.621  40.521  1.00 24.85           C  
ATOM    214  O   TYR L  32      23.127  32.732  40.763  1.00 24.00           O  
ATOM    215  N   ALA L  33      21.167  31.677  41.109  1.00 23.20           N  
ATOM    216  CA  ALA L  33      21.704  30.769  42.090  1.00 21.66           C  
ATOM    217  CB  ALA L  33      20.628  30.051  42.920  1.00 26.93           C  
ATOM    218  C   ALA L  33      22.555  29.708  41.457  1.00 22.23           C  
ATOM    219  O   ALA L  33      22.488  29.472  40.249  1.00 19.48           O  
ATOM    220  N   VAL L  34      23.408  29.049  42.283  1.00 30.12           N  
ATOM    221  CA  VAL L  34      24.237  28.021  41.738  1.00 29.08           C  
ATOM    222  CB  VAL L  34      25.707  28.070  42.058  1.00 29.60           C  
ATOM    223  CG1 VAL L  34      26.357  29.268  41.368  1.00 29.15           C  
ATOM    224  CG2 VAL L  34      25.881  28.045  43.578  1.00 29.49           C  
ATOM    225  C   VAL L  34      23.784  26.734  42.329  1.00 29.42           C  
ATOM    226  O   VAL L  34      23.325  26.669  43.470  1.00 28.81           O  
ATOM    227  N   HIS L  35      23.888  25.664  41.525  1.00 26.03           N  
ATOM    228  CA  HIS L  35      23.554  24.356  41.991  1.00 26.51           C  
ATOM    229  ND1 HIS L  35      20.017  24.552  40.636  1.00  0.00           N  
ATOM    230  CG  HIS L  35      21.087  24.518  41.498  1.00 31.14           C  
ATOM    231  CB  HIS L  35      22.353  23.740  41.254  1.00 26.10           C  
ATOM    232  NE2 HIS L  35      19.477  25.841  42.365  1.00  0.00           N  
ATOM    233  CD2 HIS L  35      20.743  25.309  42.551  1.00 38.66           C  
ATOM    234  CE1 HIS L  35      19.083  25.360  41.203  1.00 40.08           C  
ATOM    235  C   HIS L  35      24.757  23.509  41.735  1.00 25.27           C  
ATOM    236  O   HIS L  35      25.558  23.798  40.848  1.00 26.10           O  
ATOM    237  N   TRP L  36      24.936  22.452  42.547  1.00 24.40           N  
ATOM    238  CA  TRP L  36      26.073  21.595  42.370  1.00 24.06           C  
ATOM    239  CB  TRP L  36      27.073  21.684  43.545  1.00 24.56           C  
ATOM    240  CG  TRP L  36      27.806  23.015  43.693  1.00 25.78           C  
ATOM    241  CD2 TRP L  36      29.188  23.214  43.368  1.00 25.83           C  
ATOM    242  CD1 TRP L  36      27.355  24.205  44.190  1.00 26.32           C  
ATOM    243  NE1 TRP L  36      28.375  25.129  44.208  1.00 26.93           N  
ATOM    244  CE2 TRP L  36      29.512  24.528  43.709  1.00 27.04           C  
ATOM    245  CE3 TRP L  36      30.125  22.364  42.849  1.00 24.60           C  
ATOM    246  CZ2 TRP L  36      30.776  25.013  43.530  1.00 27.85           C  
ATOM    247  CZ3 TRP L  36      31.393  22.860  42.653  1.00 26.65           C  
ATOM    248  CH2 TRP L  36      31.714  24.157  42.992  1.00 27.16           C  
ATOM    249  C   TRP L  36      25.570  20.179  42.245  1.00 23.98           C  
ATOM    250  O   TRP L  36      24.604  19.795  42.906  1.00 24.47           O  
ATOM    251  N   TYR L  37      26.211  19.366  41.371  1.00 23.98           N  
ATOM    252  CA  TYR L  37      25.788  17.999  41.189  1.00 24.19           C  
ATOM    253  CB  TYR L  37      25.385  17.622  39.754  1.00 23.95           C  
ATOM    254  CG  TYR L  37      24.489  18.631  39.132  1.00 23.94           C  
ATOM    255  CD1 TYR L  37      23.154  18.711  39.432  1.00 24.90           C  
ATOM    256  CD2 TYR L  37      25.018  19.519  38.230  1.00 23.93           C  
ATOM    257  CE1 TYR L  37      22.358  19.654  38.828  1.00 23.93           C  
ATOM    258  CE2 TYR L  37      24.226  20.460  37.624  1.00 24.86           C  
ATOM    259  CZ  TYR L  37      22.890  20.528  37.920  1.00 25.15           C  
ATOM    260  OH  TYR L  37      22.078  21.492  37.296  1.00 28.07           O  
ATOM    261  C   TYR L  37      26.988  17.115  41.385  1.00 24.77           C  
ATOM    262  O   TYR L  37      28.109  17.513  41.073  1.00 24.56           O  
ATOM    263  N   GLN L  38      26.795  15.882  41.917  1.00 24.00           N  
ATOM    264  CA  GLN L  38      27.926  14.995  41.940  1.00 23.90           C  
ATOM    265  CB  GLN L  38      28.425  14.484  43.311  1.00 24.67           C  
ATOM    266  CG  GLN L  38      27.577  13.424  44.005  1.00 25.31           C  
ATOM    267  CD  GLN L  38      28.423  12.842  45.135  1.00 29.53           C  
ATOM    268  OE1 GLN L  38      27.983  11.954  45.865  1.00 28.76           O  
ATOM    269  NE2 GLN L  38      29.675  13.350  45.289  1.00 27.61           N  
ATOM    270  C   GLN L  38      27.564  13.805  41.110  1.00 25.14           C  
ATOM    271  O   GLN L  38      26.419  13.349  41.115  1.00 25.68           O  
ATOM    272  N   GLN L  39      28.541  13.291  40.335  1.00 24.28           N  
ATOM    273  CA  GLN L  39      28.250  12.169  39.490  1.00 24.87           C  
ATOM    274  CB  GLN L  39      28.146  12.554  38.003  1.00 24.58           C  
ATOM    275  CG  GLN L  39      27.765  11.399  37.071  1.00 24.52           C  
ATOM    276  CD  GLN L  39      27.709  11.939  35.645  1.00 25.36           C  
ATOM    277  OE1 GLN L  39      28.388  12.908  35.308  1.00 25.14           O  
ATOM    278  NE2 GLN L  39      26.879  11.299  34.778  1.00 24.17           N  
ATOM    279  C   GLN L  39      29.341  11.147  39.605  1.00 27.03           C  
ATOM    280  O   GLN L  39      30.524  11.448  39.447  1.00 28.07           O  
ATOM    281  N   LEU L  40      28.949   9.894  39.905  1.00 29.09           N  
ATOM    282  CA  LEU L  40      29.884   8.806  39.954  1.00 31.96           C  
ATOM    283  CB  LEU L  40      29.555   7.785  41.051  1.00 31.83           C  
ATOM    284  CG  LEU L  40      29.654   8.407  42.463  1.00 34.02           C  
ATOM    285  CD1 LEU L  40      28.605   9.509  42.678  1.00 36.39           C  
ATOM    286  CD2 LEU L  40      29.612   7.341  43.563  1.00 35.47           C  
ATOM    287  C   LEU L  40      29.846   8.159  38.602  1.00 34.53           C  
ATOM    288  O   LEU L  40      28.858   8.273  37.880  1.00 33.49           O  
ATOM    289  N   PRO L  41      30.902   7.484  38.233  1.00 39.28           N  
ATOM    290  CA  PRO L  41      31.019   6.906  36.920  1.00 41.57           C  
ATOM    291  CD  PRO L  41      31.788   6.849  39.194  1.00 43.02           C  
ATOM    292  CB  PRO L  41      32.324   6.108  36.948  1.00 46.23           C  
ATOM    293  CG  PRO L  41      32.442   5.688  38.425  1.00 44.05           C  
ATOM    294  C   PRO L  41      29.858   6.028  36.565  1.00 40.65           C  
ATOM    295  O   PRO L  41      29.472   5.184  37.369  1.00 40.89           O  
ATOM    296  N   GLY L  42      29.288   6.216  35.358  1.00 38.18           N  
ATOM    297  CA  GLY L  42      28.255   5.357  34.857  1.00 37.41           C  
ATOM    298  C   GLY L  42      26.961   5.578  35.577  1.00 40.01           C  
ATOM    299  O   GLY L  42      26.045   4.766  35.448  1.00 40.55           O  
ATOM    300  N   THR L  43      26.828   6.676  36.348  1.00 34.16           N  
ATOM    301  CA  THR L  43      25.596   6.884  37.059  1.00 31.17           C  
ATOM    302  CB  THR L  43      25.732   6.816  38.555  1.00 34.81           C  
ATOM    303  OG1 THR L  43      26.567   7.865  39.022  1.00 41.34           O  
ATOM    304  CG2 THR L  43      26.330   5.455  38.941  1.00 39.82           C  
ATOM    305  C   THR L  43      25.110   8.261  36.742  1.00 29.03           C  
ATOM    306  O   THR L  43      25.840   9.074  36.176  1.00 27.97           O  
ATOM    307  N   ALA L  44      23.835   8.539  37.085  1.00 28.63           N  
ATOM    308  CA  ALA L  44      23.241   9.824  36.849  1.00 27.58           C  
ATOM    309  CB  ALA L  44      21.704   9.810  36.925  1.00 27.72           C  
ATOM    310  C   ALA L  44      23.738  10.771  37.897  1.00 27.14           C  
ATOM    311  O   ALA L  44      24.131  10.362  38.987  1.00 27.11           O  
ATOM    312  N   PRO L  45      23.736  12.039  37.589  1.00 26.84           N  
ATOM    313  CA  PRO L  45      24.162  13.028  38.540  1.00 27.20           C  
ATOM    314  CD  PRO L  45      23.906  12.492  36.220  1.00 26.59           C  
ATOM    315  CB  PRO L  45      24.386  14.316  37.740  1.00 25.79           C  
ATOM    316  CG  PRO L  45      23.820  14.021  36.338  1.00 26.26           C  
ATOM    317  C   PRO L  45      23.154  13.141  39.640  1.00 28.65           C  
ATOM    318  O   PRO L  45      22.006  12.750  39.435  1.00 28.20           O  
ATOM    319  N   LYS L  46      23.578  13.626  40.826  1.00 30.47           N  
ATOM    320  CA  LYS L  46      22.684  13.797  41.940  1.00 32.76           C  
ATOM    321  CB  LYS L  46      23.011  12.895  43.144  1.00 34.82           C  
ATOM    322  CG  LYS L  46      22.822  11.403  42.879  1.00 39.91           C  
ATOM    323  CD  LYS L  46      23.463  10.510  43.943  1.00 47.84           C  
ATOM    324  CE  LYS L  46      24.986  10.426  43.834  1.00 50.76           C  
ATOM    325  NZ  LYS L  46      25.512   9.528  44.886  1.00 54.44           N1+
ATOM    326  C   LYS L  46      22.845  15.198  42.449  1.00 31.62           C  
ATOM    327  O   LYS L  46      23.957  15.725  42.464  1.00 30.63           O  
ATOM    328  N   LEU L  47      21.733  15.850  42.870  1.00 25.64           N  
ATOM    329  CA  LEU L  47      21.856  17.178  43.423  1.00 24.92           C  
ATOM    330  CB  LEU L  47      20.580  18.016  43.577  1.00 24.97           C  
ATOM    331  CG  LEU L  47      20.460  19.039  42.455  1.00 25.95           C  
ATOM    332  CD1 LEU L  47      21.408  20.235  42.651  1.00 22.68           C  
ATOM    333  CD2 LEU L  47      20.782  18.341  41.145  1.00 24.26           C  
ATOM    334  C   LEU L  47      22.482  17.179  44.771  1.00 26.82           C  
ATOM    335  O   LEU L  47      21.994  16.540  45.702  1.00 27.44           O  
ATOM    336  N   LEU L  48      23.657  17.834  44.845  1.00 25.93           N  
ATOM    337  CA  LEU L  48      24.424  18.035  46.037  1.00 27.81           C  
ATOM    338  CB  LEU L  48      25.909  18.165  45.644  1.00 28.63           C  
ATOM    339  CG  LEU L  48      26.942  17.877  46.746  1.00 32.12           C  
ATOM    340  CD1 LEU L  48      26.743  18.762  47.973  1.00 31.41           C  
ATOM    341  CD2 LEU L  48      27.004  16.381  47.076  1.00 30.59           C  
ATOM    342  C   LEU L  48      23.982  19.275  46.781  1.00 27.46           C  
ATOM    343  O   LEU L  48      23.749  19.246  47.989  1.00 29.08           O  
ATOM    344  N   ILE L  49      23.856  20.413  46.051  1.00 26.28           N  
ATOM    345  CA  ILE L  49      23.550  21.656  46.699  1.00 26.79           C  
ATOM    346  CB  ILE L  49      24.769  22.490  46.962  1.00 28.55           C  
ATOM    347  CG1 ILE L  49      24.594  23.316  48.238  1.00 29.04           C  
ATOM    348  CG2 ILE L  49      24.989  23.384  45.736  1.00 27.54           C  
ATOM    349  CD1 ILE L  49      24.634  22.456  49.500  1.00 32.11           C  
ATOM    350  C   ILE L  49      22.669  22.437  45.762  1.00 28.26           C  
ATOM    351  O   ILE L  49      22.774  22.310  44.541  1.00 26.96           O  
ATOM    352  N   SER L  50      21.757  23.265  46.309  1.00 27.03           N  
ATOM    353  CA  SER L  50      20.929  24.068  45.458  1.00 27.91           C  
ATOM    354  CB  SER L  50      19.528  23.474  45.237  1.00 28.87           C  
ATOM    355  OG  SER L  50      18.831  23.401  46.471  1.00  0.00           O  
ATOM    356  C   SER L  50      20.768  25.398  46.124  1.00 30.46           C  
ATOM    357  O   SER L  50      20.922  25.514  47.338  1.00 29.92           O  
ATOM    358  N   GLY L  51      20.531  26.469  45.346  1.00 30.34           N  
ATOM    359  CA  GLY L  51      20.355  27.754  45.962  1.00 32.48           C  
ATOM    360  C   GLY L  51      21.652  28.190  46.575  1.00 33.95           C  
ATOM    361  O   GLY L  51      21.673  28.891  47.586  1.00 33.07           O  
ATOM    362  N   ASN L  52      22.763  27.713  45.993  1.00 31.90           N  
ATOM    363  CA  ASN L  52      24.135  28.008  46.299  1.00 32.29           C  
ATOM    364  CB  ASN L  52      24.574  29.458  45.992  1.00 21.47           C  
ATOM    365  CG  ASN L  52      23.742  30.481  46.741  1.00 27.55           C  
ATOM    366  OD1 ASN L  52      23.991  30.765  47.910  1.00 29.02           O  
ATOM    367  ND2 ASN L  52      22.748  31.083  46.035  1.00 29.59           N  
ATOM    368  C   ASN L  52      24.562  27.566  47.665  1.00 33.21           C  
ATOM    369  O   ASN L  52      25.762  27.436  47.900  1.00 30.74           O  
ATOM    370  N   SER L  53      23.632  27.201  48.571  1.00 32.26           N  
ATOM    371  CA  SER L  53      24.125  26.837  49.870  1.00 32.82           C  
ATOM    372  CB  SER L  53      24.168  28.030  50.842  1.00 33.33           C  
ATOM    373  OG  SER L  53      25.069  29.019  50.369  1.00 42.13           O  
ATOM    374  C   SER L  53      23.207  25.833  50.493  1.00 34.78           C  
ATOM    375  O   SER L  53      23.537  25.264  51.532  1.00 35.96           O  
ATOM    376  N   ASN L  54      22.028  25.588  49.889  1.00 34.24           N  
ATOM    377  CA  ASN L  54      21.110  24.672  50.510  1.00 34.28           C  
ATOM    378  CB  ASN L  54      19.651  24.869  50.069  1.00 36.25           C  
ATOM    379  CG  ASN L  54      19.158  26.188  50.645  1.00 39.53           C  
ATOM    380  OD1 ASN L  54      19.765  26.746  51.558  1.00  0.00           O  
ATOM    381  ND2 ASN L  54      18.019  26.701  50.108  1.00  0.00           N  
ATOM    382  C   ASN L  54      21.485  23.258  50.196  1.00 36.83           C  
ATOM    383  O   ASN L  54      21.965  22.948  49.107  1.00 35.50           O  
ATOM    384  N   ARG L  55      21.239  22.355  51.168  1.00 34.52           N  
ATOM    385  CA  ARG L  55      21.592  20.972  51.031  1.00 34.61           C  
ATOM    386  CB  ARG L  55      22.510  20.547  52.192  1.00 37.34           C  
ATOM    387  CG  ARG L  55      23.333  19.280  51.981  1.00 39.77           C  
ATOM    388  CD  ARG L  55      24.447  19.124  53.023  1.00 41.57           C  
ATOM    389  NE  ARG L  55      23.895  19.554  54.340  1.00 45.14           N  
ATOM    390  CZ  ARG L  55      24.158  20.804  54.830  1.00 47.72           C  
ATOM    391  NH1 ARG L  55      24.988  21.654  54.157  1.00 43.81           N1+
ATOM    392  NH2 ARG L  55      23.593  21.198  56.009  1.00 48.56           N  
ATOM    393  C   ARG L  55      20.321  20.172  51.067  1.00 36.50           C  
ATOM    394  O   ARG L  55      19.491  20.344  51.958  1.00 38.17           O  
ATOM    395  N   PRO L  56      20.140  19.305  50.101  1.00 38.24           N  
ATOM    396  CA  PRO L  56      18.954  18.492  50.075  1.00 37.86           C  
ATOM    397  CD  PRO L  56      20.652  19.564  48.762  1.00 34.37           C  
ATOM    398  CB  PRO L  56      18.899  17.886  48.671  1.00 37.06           C  
ATOM    399  CG  PRO L  56      19.650  18.907  47.798  1.00 34.83           C  
ATOM    400  C   PRO L  56      19.057  17.475  51.162  1.00 41.82           C  
ATOM    401  O   PRO L  56      20.172  17.163  51.577  1.00 40.29           O  
ATOM    402  N   SER L  57      17.919  16.950  51.653  1.00 44.52           N  
ATOM    403  CA  SER L  57      18.023  15.970  52.689  1.00 46.48           C  
ATOM    404  CB  SER L  57      16.666  15.486  53.232  1.00 48.46           C  
ATOM    405  OG  SER L  57      15.987  16.554  53.875  1.00 52.68           O  
ATOM    406  C   SER L  57      18.721  14.795  52.095  1.00 46.35           C  
ATOM    407  O   SER L  57      18.480  14.430  50.946  1.00 44.62           O  
ATOM    408  N   GLY L  58      19.611  14.166  52.883  1.00 46.31           N  
ATOM    409  CA  GLY L  58      20.329  13.023  52.405  1.00 42.54           C  
ATOM    410  C   GLY L  58      21.737  13.416  52.083  1.00 40.61           C  
ATOM    411  O   GLY L  58      22.597  12.550  51.920  1.00 44.03           O  
ATOM    412  N   VAL L  59      22.022  14.728  51.984  1.00 36.22           N  
ATOM    413  CA  VAL L  59      23.369  15.132  51.689  1.00 36.12           C  
ATOM    414  CB  VAL L  59      23.443  16.328  50.785  1.00 35.54           C  
ATOM    415  CG1 VAL L  59      24.921  16.700  50.577  1.00 33.07           C  
ATOM    416  CG2 VAL L  59      22.692  16.007  49.481  1.00 33.18           C  
ATOM    417  C   VAL L  59      24.022  15.490  52.991  1.00 38.34           C  
ATOM    418  O   VAL L  59      23.461  16.227  53.799  1.00 38.22           O  
ATOM    419  N   PRO L  60      25.213  14.987  53.196  1.00 39.31           N  
ATOM    420  CA  PRO L  60      25.904  15.204  54.442  1.00 41.78           C  
ATOM    421  CD  PRO L  60      25.581  13.716  52.594  1.00 39.34           C  
ATOM    422  CB  PRO L  60      27.061  14.209  54.457  1.00 40.94           C  
ATOM    423  CG  PRO L  60      26.551  13.050  53.583  1.00 41.57           C  
ATOM    424  C   PRO L  60      26.340  16.621  54.650  1.00 43.35           C  
ATOM    425  O   PRO L  60      26.531  17.357  53.686  1.00 39.98           O  
ATOM    426  N   ASP L  61      26.530  16.989  55.929  1.00 42.03           N  
ATOM    427  CA  ASP L  61      26.893  18.293  56.406  1.00 43.77           C  
ATOM    428  CB  ASP L  61      26.928  18.313  57.948  1.00 52.09           C  
ATOM    429  CG  ASP L  61      27.232  19.708  58.476  1.00 57.07           C  
ATOM    430  OD1 ASP L  61      28.350  20.221  58.211  1.00 55.77           O  
ATOM    431  OD2 ASP L  61      26.345  20.279  59.165  1.00 57.54           O1-
ATOM    432  C   ASP L  61      28.249  18.648  55.877  1.00 41.45           C  
ATOM    433  O   ASP L  61      28.578  19.823  55.720  1.00 43.40           O  
ATOM    434  N   ARG L  62      29.074  17.636  55.567  1.00 38.86           N  
ATOM    435  CA  ARG L  62      30.420  17.886  55.136  1.00 39.28           C  
ATOM    436  CB  ARG L  62      31.241  16.612  54.866  1.00 39.88           C  
ATOM    437  CG  ARG L  62      30.684  15.724  53.757  1.00 42.72           C  
ATOM    438  CD  ARG L  62      31.587  14.533  53.436  1.00 43.01           C  
ATOM    439  NE  ARG L  62      31.427  13.542  54.533  1.00 40.03           N  
ATOM    440  CZ  ARG L  62      31.423  12.212  54.232  1.00 41.03           C  
ATOM    441  NH1 ARG L  62      31.580  11.807  52.938  1.00 39.48           N1+
ATOM    442  NH2 ARG L  62      31.250  11.291  55.223  1.00 41.32           N  
ATOM    443  C   ARG L  62      30.408  18.707  53.881  1.00 37.41           C  
ATOM    444  O   ARG L  62      31.369  19.429  53.615  1.00 36.50           O  
ATOM    445  N   PHE L  63      29.346  18.589  53.054  1.00 35.03           N  
ATOM    446  CA  PHE L  63      29.278  19.329  51.822  1.00 34.60           C  
ATOM    447  CB  PHE L  63      28.412  18.633  50.759  1.00 32.24           C  
ATOM    448  CG  PHE L  63      29.075  17.350  50.388  1.00 31.06           C  
ATOM    449  CD1 PHE L  63      30.011  17.315  49.381  1.00 33.34           C  
ATOM    450  CD2 PHE L  63      28.764  16.181  51.042  1.00 31.38           C  
ATOM    451  CE1 PHE L  63      30.625  16.135  49.032  1.00 31.84           C  
ATOM    452  CE2 PHE L  63      29.375  14.998  50.698  1.00 34.50           C  
ATOM    453  CZ  PHE L  63      30.309  14.973  49.690  1.00 31.36           C  
ATOM    454  C   PHE L  63      28.651  20.671  52.074  1.00 32.33           C  
ATOM    455  O   PHE L  63      27.617  20.771  52.730  1.00 35.71           O  
ATOM    456  N   SER L  64      29.277  21.750  51.550  1.00 32.72           N  
ATOM    457  CA  SER L  64      28.744  23.077  51.713  1.00 34.71           C  
ATOM    458  CB  SER L  64      29.389  23.888  52.851  1.00 36.58           C  
ATOM    459  OG  SER L  64      29.030  23.355  54.115  1.00 39.51           O  
ATOM    460  C   SER L  64      29.022  23.856  50.468  1.00 34.96           C  
ATOM    461  O   SER L  64      29.957  23.556  49.725  1.00 34.13           O  
ATOM    462  N   GLY L  65      28.210  24.905  50.219  1.00 32.98           N  
ATOM    463  CA  GLY L  65      28.419  25.703  49.047  1.00 31.65           C  
ATOM    464  C   GLY L  65      28.388  27.149  49.433  1.00 34.50           C  
ATOM    465  O   GLY L  65      27.754  27.532  50.416  1.00 36.14           O  
ATOM    466  N   SER L  66      29.090  27.991  48.641  1.00 35.56           N  
ATOM    467  CA  SER L  66      29.135  29.406  48.887  1.00 37.80           C  
ATOM    468  CB  SER L  66      30.380  29.857  49.668  1.00 36.13           C  
ATOM    469  OG  SER L  66      31.546  29.639  48.887  1.00 39.73           O  
ATOM    470  C   SER L  66      29.172  30.115  47.560  1.00 38.51           C  
ATOM    471  O   SER L  66      29.535  29.529  46.542  1.00 35.86           O  
ATOM    472  N   LYS L  67      28.776  31.409  47.554  1.00 40.11           N  
ATOM    473  CA  LYS L  67      28.721  32.246  46.378  1.00 43.22           C  
ATOM    474  CB  LYS L  67      27.285  32.674  46.018  1.00 43.20           C  
ATOM    475  CG  LYS L  67      26.493  31.765  45.086  1.00 44.98           C  
ATOM    476  CD  LYS L  67      26.852  31.945  43.615  1.00 47.08           C  
ATOM    477  CE  LYS L  67      26.355  33.285  43.063  1.00 49.84           C  
ATOM    478  NZ  LYS L  67      24.878  33.383  43.169  1.00 52.80           N1+
ATOM    479  C   LYS L  67      29.372  33.556  46.690  1.00 45.10           C  
ATOM    480  O   LYS L  67      29.043  34.187  47.692  1.00 46.46           O  
ATOM    481  N   SER L  68      30.301  34.016  45.826  1.00 40.60           N  
ATOM    482  CA  SER L  68      30.863  35.324  46.017  1.00 42.30           C  
ATOM    483  CB  SER L  68      32.274  35.326  46.632  1.00 43.04           C  
ATOM    484  OG  SER L  68      32.238  34.864  47.974  1.00 46.82           O  
ATOM    485  C   SER L  68      31.013  35.945  44.667  1.00 42.17           C  
ATOM    486  O   SER L  68      31.675  35.391  43.793  1.00 40.64           O  
ATOM    487  N   GLY L  69      30.408  37.130  44.460  1.00 40.12           N  
ATOM    488  CA  GLY L  69      30.569  37.803  43.203  1.00 41.25           C  
ATOM    489  C   GLY L  69      30.067  36.909  42.116  1.00 40.71           C  
ATOM    490  O   GLY L  69      28.951  36.393  42.177  1.00 40.89           O  
ATOM    491  N   THR L  70      30.889  36.726  41.063  1.00 40.38           N  
ATOM    492  CA  THR L  70      30.472  35.882  39.983  1.00 42.47           C  
ATOM    493  CB  THR L  70      30.783  36.464  38.637  1.00 42.10           C  
ATOM    494  OG1 THR L  70      32.186  36.622  38.480  1.00 39.94           O  
ATOM    495  CG2 THR L  70      30.077  37.825  38.516  1.00 39.71           C  
ATOM    496  C   THR L  70      31.211  34.586  40.088  1.00 41.48           C  
ATOM    497  O   THR L  70      31.543  33.971  39.076  1.00 37.60           O  
ATOM    498  N   SER L  71      31.458  34.115  41.325  1.00 38.57           N  
ATOM    499  CA  SER L  71      32.132  32.862  41.492  1.00 38.94           C  
ATOM    500  CB  SER L  71      33.622  33.000  41.858  1.00 40.43           C  
ATOM    501  OG  SER L  71      33.773  33.644  43.114  1.00 46.50           O  
ATOM    502  C   SER L  71      31.433  32.128  42.594  1.00 37.50           C  
ATOM    503  O   SER L  71      30.777  32.736  43.436  1.00 37.40           O  
ATOM    504  N   ALA L  72      31.531  30.782  42.591  1.00 33.34           N  
ATOM    505  CA  ALA L  72      30.899  29.994  43.611  1.00 32.24           C  
ATOM    506  CB  ALA L  72      29.581  29.342  43.161  1.00 29.49           C  
ATOM    507  C   ALA L  72      31.846  28.886  43.939  1.00 29.90           C  
ATOM    508  O   ALA L  72      32.722  28.557  43.142  1.00 31.01           O  
ATOM    509  N   SER L  73      31.723  28.294  45.145  1.00 30.98           N  
ATOM    510  CA  SER L  73      32.631  27.230  45.454  0.92 33.55           C  
ATOM    511  CB  SER L  73      33.874  27.680  46.245  0.92 33.78           C  
ATOM    512  OG  SER L  73      33.497  28.191  47.513  0.90 42.94           O  
ATOM    513  C   SER L  73      31.929  26.178  46.248  1.00 32.28           C  
ATOM    514  O   SER L  73      31.002  26.450  47.011  1.00 33.32           O  
ATOM    515  N   LEU L  74      32.359  24.918  46.052  1.00 32.40           N  
ATOM    516  CA  LEU L  74      31.824  23.832  46.810  1.00 30.71           C  
ATOM    517  CB  LEU L  74      31.231  22.702  45.942  1.00 29.35           C  
ATOM    518  CG  LEU L  74      30.887  21.409  46.701  1.00 31.26           C  
ATOM    519  CD1 LEU L  74      29.879  20.554  45.928  1.00 28.58           C  
ATOM    520  CD2 LEU L  74      32.160  20.587  46.939  1.00 28.50           C  
ATOM    521  C   LEU L  74      32.904  23.336  47.705  1.00 33.17           C  
ATOM    522  O   LEU L  74      34.026  23.087  47.269  1.00 33.80           O  
ATOM    523  N   ALA L  75      32.587  23.211  49.010  1.00 33.87           N  
ATOM    524  CA  ALA L  75      33.577  22.793  49.954  1.00 34.56           C  
ATOM    525  CB  ALA L  75      33.721  23.753  51.144  1.00 34.75           C  
ATOM    526  C   ALA L  75      33.175  21.467  50.511  1.00 33.21           C  
ATOM    527  O   ALA L  75      32.023  21.255  50.887  1.00 33.98           O  
ATOM    528  N   ILE L  76      34.141  20.530  50.562  1.00 32.99           N  
ATOM    529  CA  ILE L  76      33.894  19.236  51.128  1.00 34.20           C  
ATOM    530  CB  ILE L  76      34.181  18.103  50.185  1.00 33.45           C  
ATOM    531  CG1 ILE L  76      33.298  18.191  48.933  1.00 34.44           C  
ATOM    532  CG2 ILE L  76      34.005  16.785  50.958  1.00 34.25           C  
ATOM    533  CD1 ILE L  76      33.765  17.271  47.807  1.00 34.82           C  
ATOM    534  C   ILE L  76      34.855  19.076  52.264  1.00 37.85           C  
ATOM    535  O   ILE L  76      36.069  19.113  52.073  1.00 36.66           O  
ATOM    536  N   THR L  77      34.330  18.889  53.489  1.00 39.39           N  
ATOM    537  CA  THR L  77      35.199  18.718  54.617  1.00 43.11           C  
ATOM    538  CB  THR L  77      34.744  19.460  55.839  1.00 41.68           C  
ATOM    539  OG1 THR L  77      33.473  18.978  56.255  1.00 17.08           O  
ATOM    540  CG2 THR L  77      34.664  20.961  55.509  1.00 15.82           C  
ATOM    541  C   THR L  77      35.208  17.265  54.969  1.00 44.39           C  
ATOM    542  O   THR L  77      34.316  16.515  54.575  1.00 44.19           O  
ATOM    543  N   GLY L  78      36.249  16.820  55.699  1.00 42.36           N  
ATOM    544  CA  GLY L  78      36.291  15.459  56.153  1.00 40.63           C  
ATOM    545  C   GLY L  78      36.228  14.551  54.968  1.00 39.99           C  
ATOM    546  O   GLY L  78      35.482  13.576  54.963  1.00 40.15           O  
ATOM    547  N   LEU L  79      37.056  14.827  53.947  1.00 41.22           N  
ATOM    548  CA  LEU L  79      37.032  14.110  52.703  1.00 39.39           C  
ATOM    549  CB  LEU L  79      38.208  14.523  51.800  1.00 38.48           C  
ATOM    550  CG  LEU L  79      38.221  13.883  50.405  1.00 38.57           C  
ATOM    551  CD1 LEU L  79      37.027  14.355  49.565  1.00 38.62           C  
ATOM    552  CD2 LEU L  79      39.566  14.124  49.703  1.00 38.51           C  
ATOM    553  C   LEU L  79      37.113  12.632  52.954  1.00 40.66           C  
ATOM    554  O   LEU L  79      37.900  12.160  53.773  1.00 41.10           O  
ATOM    555  N   GLN L  80      36.258  11.869  52.237  1.00 39.97           N  
ATOM    556  CA  GLN L  80      36.182  10.439  52.366  1.00 39.73           C  
ATOM    557  CB  GLN L  80      34.775   9.952  52.759  1.00 42.02           C  
ATOM    558  CG  GLN L  80      34.243  10.554  54.064  1.00 44.52           C  
ATOM    559  CD  GLN L  80      34.786   9.763  55.242  1.00 49.42           C  
ATOM    560  OE1 GLN L  80      34.694   8.537  55.278  1.00 47.06           O  
ATOM    561  NE2 GLN L  80      35.363  10.482  56.242  1.00 45.30           N  
ATOM    562  C   GLN L  80      36.470   9.851  51.014  1.00 40.41           C  
ATOM    563  O   GLN L  80      36.392  10.530  49.993  1.00 38.56           O  
ATOM    564  N   ALA L  81      36.807   8.548  50.986  1.00 38.58           N  
ATOM    565  CA  ALA L  81      37.157   7.851  49.779  1.00 39.64           C  
ATOM    566  CB  ALA L  81      37.539   6.384  50.038  1.00 42.54           C  
ATOM    567  C   ALA L  81      35.991   7.853  48.835  1.00 39.53           C  
ATOM    568  O   ALA L  81      36.155   7.975  47.623  1.00 38.59           O  
ATOM    569  N   GLU L  82      34.775   7.728  49.385  1.00 37.98           N  
ATOM    570  CA  GLU L  82      33.536   7.632  48.666  1.00 38.44           C  
ATOM    571  CB  GLU L  82      32.382   7.347  49.633  1.00 45.00           C  
ATOM    572  CG  GLU L  82      32.323   8.356  50.777  1.00 47.30           C  
ATOM    573  CD  GLU L  82      31.876   7.598  52.012  1.00 54.58           C  
ATOM    574  OE1 GLU L  82      32.380   6.456  52.204  1.00 53.40           O  
ATOM    575  OE2 GLU L  82      31.045   8.140  52.784  1.00 55.45           O1-
ATOM    576  C   GLU L  82      33.266   8.883  47.881  1.00 36.37           C  
ATOM    577  O   GLU L  82      32.515   8.858  46.909  1.00 36.73           O  
ATOM    578  N   ASP L  83      33.846  10.016  48.309  1.00 33.93           N  
ATOM    579  CA  ASP L  83      33.665  11.311  47.712  1.00 32.40           C  
ATOM    580  CB  ASP L  83      34.283  12.431  48.562  1.00 33.24           C  
ATOM    581  CG  ASP L  83      33.509  12.459  49.873  1.00 36.66           C  
ATOM    582  OD1 ASP L  83      32.380  11.900  49.907  1.00 33.87           O  
ATOM    583  OD2 ASP L  83      34.041  13.031  50.862  1.00 34.85           O1-
ATOM    584  C   ASP L  83      34.270  11.367  46.339  1.00 31.59           C  
ATOM    585  O   ASP L  83      34.007  12.308  45.591  1.00 31.44           O  
ATOM    586  N   GLU L  84      35.164  10.423  45.988  1.00 33.84           N  
ATOM    587  CA  GLU L  84      35.744  10.486  44.675  1.00 32.74           C  
ATOM    588  CB  GLU L  84      36.722   9.328  44.397  1.00 34.65           C  
ATOM    589  CG  GLU L  84      37.396   9.398  43.028  1.00 37.60           C  
ATOM    590  CD  GLU L  84      38.542   8.398  43.002  1.00 45.57           C  
ATOM    591  OE1 GLU L  84      38.986   7.960  44.093  1.00 48.66           O  
ATOM    592  OE2 GLU L  84      39.000   8.065  41.877  1.00 46.77           O1-
ATOM    593  C   GLU L  84      34.629  10.453  43.672  1.00 33.59           C  
ATOM    594  O   GLU L  84      33.819   9.528  43.650  1.00 32.31           O  
ATOM    595  N   ALA L  85      34.569  11.493  42.808  1.00 30.65           N  
ATOM    596  CA  ALA L  85      33.522  11.597  41.827  1.00 27.95           C  
ATOM    597  CB  ALA L  85      32.117  11.728  42.441  1.00 26.77           C  
ATOM    598  C   ALA L  85      33.772  12.833  41.017  1.00 30.19           C  
ATOM    599  O   ALA L  85      34.777  13.518  41.200  1.00 29.44           O  
ATOM    600  N   ASP L  86      32.861  13.124  40.063  1.00 27.88           N  
ATOM    601  CA  ASP L  86      33.006  14.284  39.232  1.00 27.30           C  
ATOM    602  CB  ASP L  86      32.748  13.964  37.751  1.00 28.49           C  
ATOM    603  CG  ASP L  86      33.763  14.732  36.923  1.00 31.79           C  
ATOM    604  OD1 ASP L  86      34.757  15.225  37.518  1.00 35.72           O  
ATOM    605  OD2 ASP L  86      33.594  14.804  35.681  1.00 36.16           O1-
ATOM    606  C   ASP L  86      31.974  15.264  39.732  1.00 26.79           C  
ATOM    607  O   ASP L  86      30.854  14.869  40.051  1.00 26.86           O  
ATOM    608  N   TYR L  87      32.333  16.565  39.855  1.00 24.91           N  
ATOM    609  CA  TYR L  87      31.413  17.534  40.400  1.00 24.93           C  
ATOM    610  CB  TYR L  87      31.946  18.236  41.668  1.00 23.65           C  
ATOM    611  CG  TYR L  87      32.039  17.217  42.754  1.00 24.71           C  
ATOM    612  CD1 TYR L  87      33.101  16.346  42.812  1.00 25.17           C  
ATOM    613  CD2 TYR L  87      31.068  17.125  43.723  1.00 25.08           C  
ATOM    614  CE1 TYR L  87      33.192  15.404  43.811  1.00 25.65           C  
ATOM    615  CE2 TYR L  87      31.154  16.186  44.724  1.00 24.42           C  
ATOM    616  CZ  TYR L  87      32.218  15.320  44.773  1.00 26.16           C  
ATOM    617  OH  TYR L  87      32.312  14.355  45.797  1.00 25.69           O  
ATOM    618  C   TYR L  87      31.133  18.605  39.379  1.00 25.18           C  
ATOM    619  O   TYR L  87      32.050  19.124  38.742  1.00 27.10           O  
ATOM    620  N   TYR L  88      29.837  18.968  39.208  1.00 23.80           N  
ATOM    621  CA  TYR L  88      29.444  19.961  38.241  1.00 23.96           C  
ATOM    622  CB  TYR L  88      28.448  19.473  37.165  1.00 22.93           C  
ATOM    623  CG  TYR L  88      29.045  18.381  36.352  1.00 22.37           C  
ATOM    624  CD1 TYR L  88      29.980  18.661  35.386  1.00 23.12           C  
ATOM    625  CD2 TYR L  88      28.679  17.073  36.568  1.00 23.35           C  
ATOM    626  CE1 TYR L  88      30.534  17.654  34.634  1.00 24.71           C  
ATOM    627  CE2 TYR L  88      29.228  16.061  35.818  1.00 24.98           C  
ATOM    628  CZ  TYR L  88      30.157  16.354  34.850  1.00 24.38           C  
ATOM    629  OH  TYR L  88      30.724  15.318  34.078  1.00 24.99           O  
ATOM    630  C   TYR L  88      28.689  21.061  38.929  1.00 23.51           C  
ATOM    631  O   TYR L  88      27.853  20.825  39.798  1.00 22.83           O  
ATOM    632  N   CYS L  89      28.966  22.307  38.503  1.00 25.43           N  
ATOM    633  CA  CYS L  89      28.353  23.511  38.981  1.00 26.66           C  
ATOM    634  CB  CYS L  89      29.437  24.595  39.042  1.00 27.52           C  
ATOM    635  SG  CYS L  89      29.124  26.020  40.100  1.00 34.50           S  
ATOM    636  C   CYS L  89      27.371  23.890  37.908  1.00 25.78           C  
ATOM    637  O   CYS L  89      27.594  23.581  36.738  1.00 26.36           O  
ATOM    638  N   GLN L  90      26.240  24.538  38.263  1.00 23.24           N  
ATOM    639  CA  GLN L  90      25.290  24.884  37.241  1.00 23.71           C  
ATOM    640  CB  GLN L  90      24.205  23.823  37.088  1.00 24.43           C  
ATOM    641  CG  GLN L  90      23.234  23.824  38.268  1.00  0.00           C  
ATOM    642  CD  GLN L  90      22.052  24.638  37.776  1.00  0.00           C  
ATOM    643  OE1 GLN L  90      21.404  25.364  38.526  1.00  0.00           O  
ATOM    644  NE2 GLN L  90      21.795  24.544  36.445  1.00  0.00           N  
ATOM    645  C   GLN L  90      24.579  26.125  37.677  1.00 24.29           C  
ATOM    646  O   GLN L  90      24.370  26.340  38.871  1.00 25.15           O  
ATOM    647  N   SER L  91      24.188  26.980  36.711  1.00 24.69           N  
ATOM    648  CA  SER L  91      23.388  28.129  37.037  1.00 25.05           C  
ATOM    649  CB  SER L  91      24.172  29.345  37.563  1.00 26.16           C  
ATOM    650  OG  SER L  91      24.920  29.946  36.519  1.00  0.00           O  
ATOM    651  C   SER L  91      22.681  28.535  35.794  1.00 27.04           C  
ATOM    652  O   SER L  91      23.015  28.102  34.694  1.00 26.13           O  
ATOM    653  N   TYR L  92      21.789  29.551  35.863  1.00 39.13           N  
ATOM    654  CA  TYR L  92      21.061  30.074  34.720  1.00 39.64           C  
ATOM    655  CB  TYR L  92      19.671  30.582  35.148  1.00 37.29           C  
ATOM    656  CG  TYR L  92      18.919  31.169  34.003  1.00 39.16           C  
ATOM    657  CD1 TYR L  92      18.315  30.367  33.067  1.00 39.46           C  
ATOM    658  CD2 TYR L  92      18.790  32.534  33.889  1.00 38.99           C  
ATOM    659  CE1 TYR L  92      17.610  30.919  32.020  1.00 28.97           C  
ATOM    660  CE2 TYR L  92      18.087  33.091  32.846  1.00 38.31           C  
ATOM    661  CZ  TYR L  92      17.496  32.283  31.908  1.00 30.24           C  
ATOM    662  OH  TYR L  92      16.773  32.852  30.836  1.00 33.79           O  
ATOM    663  C   TYR L  92      21.825  31.225  34.092  1.00 41.51           C  
ATOM    664  O   TYR L  92      22.413  32.045  34.795  1.00 42.23           O  
ATOM    665  N   ASP L  93      21.865  31.294  32.736  1.00 42.16           N  
ATOM    666  CA  ASP L  93      22.558  32.355  32.037  1.00 43.22           C  
ATOM    667  CB  ASP L  93      23.701  31.846  31.132  1.00 44.29           C  
ATOM    668  CG  ASP L  93      24.542  33.038  30.679  1.00 51.89           C  
ATOM    669  OD1 ASP L  93      23.985  33.936  29.997  1.00 55.48           O  
ATOM    670  OD2 ASP L  93      25.758  33.062  31.007  1.00 51.70           O1-
ATOM    671  C   ASP L  93      21.573  33.106  31.185  1.00 45.34           C  
ATOM    672  O   ASP L  93      20.951  32.547  30.284  1.00 44.60           O  
ATOM    673  N   SER L  94      21.407  34.415  31.467  1.00 47.31           N  
ATOM    674  CA  SER L  94      20.457  35.259  30.789  1.00 48.89           C  
ATOM    675  CB  SER L  94      20.318  36.633  31.464  1.00 48.30           C  
ATOM    676  OG  SER L  94      21.571  37.298  31.463  1.00 46.42           O  
ATOM    677  C   SER L  94      20.852  35.497  29.362  1.00 50.31           C  
ATOM    678  O   SER L  94      19.992  35.631  28.491  1.00 51.02           O  
ATOM    679  N   SER L  95      22.164  35.581  29.080  1.00 50.98           N  
ATOM    680  CA  SER L  95      22.592  35.845  27.735  1.00 52.33           C  
ATOM    681  CB  SER L  95      24.123  35.961  27.636  1.00 54.97           C  
ATOM    682  OG  SER L  95      24.511  36.214  26.296  1.00 62.58           O  
ATOM    683  C   SER L  95      22.157  34.706  26.860  1.00 52.72           C  
ATOM    684  O   SER L  95      21.533  34.911  25.819  1.00 54.33           O  
ATOM    685  N   LEU L  96      22.505  33.470  27.278  1.00 50.41           N  
ATOM    686  CA  LEU L  96      22.202  32.232  26.603  1.00 49.58           C  
ATOM    687  CB  LEU L  96      23.004  31.053  27.168  1.00 46.79           C  
ATOM    688  CG  LEU L  96      24.527  31.219  27.006  1.00 50.72           C  
ATOM    689  CD1 LEU L  96      25.281  29.982  27.520  1.00 51.42           C  
ATOM    690  CD2 LEU L  96      24.904  31.585  25.563  1.00 50.79           C  
ATOM    691  C   LEU L  96      20.741  31.912  26.726  1.00 48.76           C  
ATOM    692  O   LEU L  96      20.177  31.247  25.860  1.00 49.13           O  
ATOM    693  N   SER L  97      20.089  32.380  27.810  1.00 47.17           N  
ATOM    694  CA  SER L  97      18.709  32.063  28.060  1.00 46.91           C  
ATOM    695  CB  SER L  97      17.773  32.435  26.896  1.00 49.17           C  
ATOM    696  OG  SER L  97      17.732  33.844  26.727  1.00 51.82           O  
ATOM    697  C   SER L  97      18.558  30.596  28.305  1.00 47.06           C  
ATOM    698  O   SER L  97      17.625  29.970  27.808  1.00 45.93           O  
ATOM    699  N   GLY L  98      19.479  30.002  29.094  1.00 44.33           N  
ATOM    700  CA  GLY L  98      19.328  28.611  29.399  1.00 42.74           C  
ATOM    701  C   GLY L  98      20.201  28.280  30.563  1.00 41.38           C  
ATOM    702  O   GLY L  98      21.012  29.087  31.015  1.00 40.80           O  
ATOM    703  N   SER L  99      20.033  27.058  31.099  1.00 38.83           N  
ATOM    704  CA  SER L  99      20.885  26.656  32.169  1.00 39.15           C  
ATOM    705  CB  SER L  99      20.363  25.451  32.968  1.00 39.12           C  
ATOM    706  OG  SER L  99      19.184  25.815  33.671  1.00 39.37           O  
ATOM    707  C   SER L  99      22.200  26.297  31.553  1.00 39.29           C  
ATOM    708  O   SER L  99      22.279  25.851  30.409  1.00 40.18           O  
ATOM    709  N   VAL L 100      23.274  26.516  32.330  1.00 24.15           N  
ATOM    710  CA  VAL L 100      24.636  26.297  31.927  1.00 23.92           C  
ATOM    711  CB  VAL L 100      25.425  27.563  31.820  1.00 25.11           C  
ATOM    712  CG1 VAL L 100      24.812  28.434  30.714  1.00 29.43           C  
ATOM    713  CG2 VAL L 100      25.447  28.236  33.201  1.00 29.67           C  
ATOM    714  C   VAL L 100      25.328  25.461  32.966  1.00 23.61           C  
ATOM    715  O   VAL L 100      25.023  25.551  34.154  1.00 23.89           O  
ATOM    716  N   PHE L 101      26.297  24.623  32.528  1.00 23.19           N  
ATOM    717  CA  PHE L 101      27.017  23.769  33.437  1.00 22.65           C  
ATOM    718  CB  PHE L 101      26.906  22.266  33.107  1.00 22.36           C  
ATOM    719  CG  PHE L 101      25.501  21.783  33.221  1.00 21.28           C  
ATOM    720  CD1 PHE L 101      24.947  21.498  34.447  1.00 22.15           C  
ATOM    721  CD2 PHE L 101      24.741  21.585  32.094  1.00 22.91           C  
ATOM    722  CE1 PHE L 101      23.654  21.046  34.554  1.00 22.66           C  
ATOM    723  CE2 PHE L 101      23.447  21.131  32.195  1.00 21.82           C  
ATOM    724  CZ  PHE L 101      22.897  20.863  33.424  1.00 22.57           C  
ATOM    725  C   PHE L 101      28.485  24.058  33.316  1.00 25.18           C  
ATOM    726  O   PHE L 101      28.970  24.497  32.275  1.00 26.08           O  
ATOM    727  N   GLY L 102      29.239  23.820  34.407  1.00 24.38           N  
ATOM    728  CA  GLY L 102      30.664  23.957  34.344  1.00 24.95           C  
ATOM    729  C   GLY L 102      31.174  22.724  33.657  1.00 26.18           C  
ATOM    730  O   GLY L 102      30.427  21.776  33.424  1.00 23.97           O  
ATOM    731  N   GLY L 103      32.477  22.722  33.322  1.00 25.42           N  
ATOM    732  CA  GLY L 103      33.146  21.656  32.627  1.00 26.97           C  
ATOM    733  C   GLY L 103      33.177  20.420  33.473  1.00 26.48           C  
ATOM    734  O   GLY L 103      33.236  19.305  32.956  1.00 27.32           O  
ATOM    735  N   GLY L 104      33.219  20.585  34.807  1.00 25.90           N  
ATOM    736  CA  GLY L 104      33.255  19.444  35.677  1.00 25.32           C  
ATOM    737  C   GLY L 104      34.630  19.322  36.255  1.00 27.49           C  
ATOM    738  O   GLY L 104      35.629  19.611  35.598  1.00 27.81           O  
ATOM    739  N   THR L 105      34.700  18.889  37.534  1.00 28.11           N  
ATOM    740  CA  THR L 105      35.961  18.718  38.201  1.00 28.19           C  
ATOM    741  CB  THR L 105      36.120  19.594  39.408  1.00 27.66           C  
ATOM    742  OG1 THR L 105      35.985  20.965  39.060  1.00 27.95           O  
ATOM    743  CG2 THR L 105      37.511  19.322  40.008  1.00 28.01           C  
ATOM    744  C   THR L 105      36.044  17.311  38.709  1.00 29.76           C  
ATOM    745  O   THR L 105      35.165  16.840  39.429  1.00 29.72           O  
ATOM    746  N   LYS L 106      37.124  16.597  38.341  1.00 29.21           N  
ATOM    747  CA  LYS L 106      37.303  15.241  38.768  1.00 30.31           C  
ATOM    748  CB  LYS L 106      38.167  14.454  37.769  1.00 32.11           C  
ATOM    749  CG  LYS L 106      37.944  12.943  37.770  1.00 37.85           C  
ATOM    750  CD  LYS L 106      38.364  12.220  39.040  1.00 45.97           C  
ATOM    751  CE  LYS L 106      38.079  10.721  38.960  1.00 47.80           C  
ATOM    752  NZ  LYS L 106      38.909   9.992  39.938  1.00 49.76           N1+
ATOM    753  C   LYS L 106      38.031  15.318  40.075  1.00 31.97           C  
ATOM    754  O   LYS L 106      39.126  15.871  40.157  1.00 30.93           O  
ATOM    755  N   LEU L 107      37.427  14.772  41.148  1.00 30.23           N  
ATOM    756  CA  LEU L 107      38.056  14.853  42.431  1.00 30.79           C  
ATOM    757  CB  LEU L 107      37.098  15.392  43.517  1.00 29.03           C  
ATOM    758  CG  LEU L 107      37.677  15.470  44.940  1.00 32.45           C  
ATOM    759  CD1 LEU L 107      36.824  16.373  45.835  1.00 34.24           C  
ATOM    760  CD2 LEU L 107      37.786  14.075  45.567  1.00 32.34           C  
ATOM    761  C   LEU L 107      38.593  13.507  42.788  1.00 32.55           C  
ATOM    762  O   LEU L 107      37.870  12.513  42.805  1.00 31.27           O  
ATOM    763  N   THR L 108      39.910  13.448  43.070  1.00 33.03           N  
ATOM    764  CA  THR L 108      40.520  12.198  43.418  1.00 34.31           C  
ATOM    765  CB  THR L 108      41.734  11.851  42.610  1.00 36.48           C  
ATOM    766  OG1 THR L 108      42.647  12.936  42.615  1.00 36.49           O  
ATOM    767  CG2 THR L 108      41.323  11.481  41.184  1.00 38.98           C  
ATOM    768  C   THR L 108      40.943  12.232  44.844  1.00 34.96           C  
ATOM    769  O   THR L 108      41.475  13.223  45.343  1.00 34.43           O  
ATOM    770  N   VAL L 109      40.686  11.110  45.540  1.00 35.46           N  
ATOM    771  CA  VAL L 109      41.077  10.980  46.908  1.00 36.73           C  
ATOM    772  CB  VAL L 109      40.097  10.170  47.704  1.00 38.97           C  
ATOM    773  CG1 VAL L 109      40.643   9.995  49.126  1.00 39.54           C  
ATOM    774  CG2 VAL L 109      38.728  10.864  47.654  1.00 36.36           C  
ATOM    775  C   VAL L 109      42.369  10.229  46.873  1.00 37.63           C  
ATOM    776  O   VAL L 109      42.416   9.074  46.454  1.00 37.92           O  
ATOM    777  N   LEU L 110      43.459  10.875  47.322  1.00 36.11           N  
ATOM    778  CA  LEU L 110      44.748  10.258  47.214  1.00 37.98           C  
ATOM    779  CB  LEU L 110      45.922  11.244  47.343  1.00 40.63           C  
ATOM    780  CG  LEU L 110      45.982  12.261  46.185  1.00 40.68           C  
ATOM    781  CD1 LEU L 110      47.167  13.226  46.349  1.00 43.66           C  
ATOM    782  CD2 LEU L 110      45.969  11.553  44.819  1.00 37.52           C  
ATOM    783  C   LEU L 110      44.906   9.193  48.248  1.00 39.05           C  
ATOM    784  O   LEU L 110      44.374   9.281  49.353  1.00 40.63           O  
ATOM    785  N   GLY L 111      45.654   8.133  47.894  1.00 47.11           N  
ATOM    786  CA  GLY L 111      45.875   7.067  48.821  1.00 50.48           C  
ATOM    787  C   GLY L 111      46.795   6.055  48.153  1.00 53.06           C  
ATOM    788  O   GLY L 111      47.158   5.054  48.827  1.00 51.61           O  
ATOM    789  OXT GLY L 111      47.148   6.269  46.962  1.00  0.00           O1-
TER     790      GLY L 111 
ATOM    791  N   GLN H 112       8.115   6.903  46.773  1.00 56.02           N1+
ATOM    792  CA  GLN H 112       9.393   7.541  46.391  1.00 52.59           C  
ATOM    793  CB  GLN H 112      10.565   6.546  46.469  1.00 52.19           C  
ATOM    794  CG  GLN H 112      10.831   5.984  47.866  1.00 73.01           C  
ATOM    795  CD  GLN H 112      10.238   4.582  47.957  1.00 73.28           C  
ATOM    796  OE1 GLN H 112      10.970   3.595  47.995  1.00 76.88           O  
ATOM    797  NE2 GLN H 112       8.882   4.480  47.994  1.00 73.97           N  
ATOM    798  C   GLN H 112       9.290   8.007  44.978  1.00 46.45           C  
ATOM    799  O   GLN H 112       8.491   7.483  44.205  1.00 47.28           O  
ATOM    800  N   VAL H 113      10.087   9.025  44.598  1.00 41.57           N  
ATOM    801  CA  VAL H 113       9.993   9.484  43.243  1.00 42.10           C  
ATOM    802  CB  VAL H 113      10.252  10.947  43.033  1.00 40.77           C  
ATOM    803  CG1 VAL H 113       9.069  11.738  43.594  1.00 38.24           C  
ATOM    804  CG2 VAL H 113      11.594  11.318  43.681  1.00 40.98           C  
ATOM    805  C   VAL H 113      10.965   8.752  42.382  1.00 39.19           C  
ATOM    806  O   VAL H 113      12.130   8.573  42.736  1.00 40.11           O  
ATOM    807  N   GLN H 114      10.487   8.324  41.198  1.00 39.93           N  
ATOM    808  CA  GLN H 114      11.329   7.590  40.304  1.00 38.15           C  
ATOM    809  CB  GLN H 114      10.970   6.094  40.255  1.00 40.21           C  
ATOM    810  CG  GLN H 114      11.119   5.377  41.598  1.00 47.95           C  
ATOM    811  CD  GLN H 114      10.516   3.986  41.458  1.00 56.37           C  
ATOM    812  OE1 GLN H 114       9.898   3.665  40.444  1.00 53.42           O  
ATOM    813  NE2 GLN H 114      10.691   3.138  42.507  1.00 59.95           N  
ATOM    814  C   GLN H 114      11.127   8.105  38.915  1.00 37.18           C  
ATOM    815  O   GLN H 114      10.019   8.471  38.526  1.00 37.42           O  
ATOM    816  N   LEU H 115      12.228   8.172  38.136  1.00 30.20           N  
ATOM    817  CA  LEU H 115      12.144   8.508  36.743  1.00 28.55           C  
ATOM    818  CB  LEU H 115      12.907   9.790  36.368  1.00 27.06           C  
ATOM    819  CG  LEU H 115      12.358  11.056  37.052  1.00 27.12           C  
ATOM    820  CD1 LEU H 115      13.142  12.304  36.621  1.00 26.82           C  
ATOM    821  CD2 LEU H 115      10.843  11.204  36.839  1.00 28.25           C  
ATOM    822  C   LEU H 115      12.797   7.365  36.021  1.00 29.02           C  
ATOM    823  O   LEU H 115      13.947   7.030  36.306  1.00 28.75           O  
ATOM    824  N   VAL H 116      12.077   6.723  35.074  1.00 26.22           N  
ATOM    825  CA  VAL H 116      12.631   5.593  34.375  1.00 26.01           C  
ATOM    826  CB  VAL H 116      11.822   4.340  34.563  1.00 28.89           C  
ATOM    827  CG1 VAL H 116      12.444   3.214  33.720  1.00 29.46           C  
ATOM    828  CG2 VAL H 116      11.747   4.031  36.067  1.00 29.59           C  
ATOM    829  C   VAL H 116      12.643   5.905  32.912  1.00 26.04           C  
ATOM    830  O   VAL H 116      11.633   6.322  32.347  1.00 26.05           O  
ATOM    831  N   GLN H 117      13.797   5.675  32.250  1.00 27.10           N  
ATOM    832  CA  GLN H 117      13.936   6.024  30.861  1.00 26.50           C  
ATOM    833  CB  GLN H 117      15.217   6.830  30.575  1.00 25.79           C  
ATOM    834  CG  GLN H 117      15.252   8.174  31.305  1.00 25.65           C  
ATOM    835  CD  GLN H 117      16.553   8.881  30.955  1.00 25.45           C  
ATOM    836  OE1 GLN H 117      17.291   9.323  31.833  1.00 26.64           O  
ATOM    837  NE2 GLN H 117      16.838   9.003  29.631  1.00 26.33           N  
ATOM    838  C   GLN H 117      13.974   4.787  30.017  1.00 28.05           C  
ATOM    839  O   GLN H 117      14.086   3.667  30.517  1.00 28.46           O  
ATOM    840  N   SER H 118      13.860   4.988  28.687  1.00 24.61           N  
ATOM    841  CA  SER H 118      13.834   3.940  27.701  1.00 24.71           C  
ATOM    842  CB  SER H 118      13.483   4.441  26.291  1.00 26.37           C  
ATOM    843  OG  SER H 118      12.246   5.132  26.307  1.00 26.37           O  
ATOM    844  C   SER H 118      15.207   3.357  27.590  1.00 26.82           C  
ATOM    845  O   SER H 118      16.172   3.889  28.137  1.00 25.97           O  
ATOM    846  N   GLY H 119      15.312   2.235  26.852  1.00 28.10           N  
ATOM    847  CA  GLY H 119      16.543   1.509  26.714  1.00 26.87           C  
ATOM    848  C   GLY H 119      17.440   2.157  25.705  1.00 27.18           C  
ATOM    849  O   GLY H 119      17.055   3.075  24.983  1.00 28.10           O  
ATOM    850  N   ALA H 120      18.681   1.633  25.627  1.00 28.77           N  
ATOM    851  CA  ALA H 120      19.702   2.157  24.767  1.00 28.42           C  
ATOM    852  CB  ALA H 120      21.069   1.474  24.949  1.00 28.39           C  
ATOM    853  C   ALA H 120      19.292   1.979  23.346  1.00 28.55           C  
ATOM    854  O   ALA H 120      18.571   1.046  22.996  1.00 29.76           O  
ATOM    855  N   GLU H 121      19.735   2.908  22.478  1.00 27.62           N  
ATOM    856  CA  GLU H 121      19.367   2.783  21.104  1.00 29.41           C  
ATOM    857  CB  GLU H 121      18.108   3.586  20.755  1.00 28.48           C  
ATOM    858  CG  GLU H 121      18.064   4.966  21.397  1.00 31.64           C  
ATOM    859  CD  GLU H 121      16.606   5.386  21.360  1.00 37.34           C  
ATOM    860  OE1 GLU H 121      15.945   5.112  20.323  1.00 39.63           O  
ATOM    861  OE2 GLU H 121      16.128   5.969  22.370  1.00 36.41           O1-
ATOM    862  C   GLU H 121      20.516   3.125  20.211  1.00 29.63           C  
ATOM    863  O   GLU H 121      21.416   3.877  20.578  1.00 30.78           O  
ATOM    864  N   VAL H 122      20.529   2.508  19.011  1.00 29.50           N  
ATOM    865  CA  VAL H 122      21.557   2.765  18.042  1.00 30.09           C  
ATOM    866  CB  VAL H 122      22.340   1.547  17.647  1.00 33.35           C  
ATOM    867  CG1 VAL H 122      23.119   1.040  18.871  1.00 32.77           C  
ATOM    868  CG2 VAL H 122      21.366   0.511  17.068  1.00 34.01           C  
ATOM    869  C   VAL H 122      20.878   3.272  16.811  1.00 29.02           C  
ATOM    870  O   VAL H 122      19.834   2.753  16.415  1.00 29.70           O  
ATOM    871  N   LYS H 123      21.449   4.315  16.172  1.00 28.70           N  
ATOM    872  CA  LYS H 123      20.804   4.850  15.007  1.00 29.61           C  
ATOM    873  CB  LYS H 123      19.870   6.022  15.317  1.00 28.74           C  
ATOM    874  CG  LYS H 123      18.593   5.562  16.011  1.00 29.27           C  
ATOM    875  CD  LYS H 123      17.943   6.672  16.815  1.00 32.35           C  
ATOM    876  CE  LYS H 123      18.791   7.038  18.030  1.00 37.03           C  
ATOM    877  NZ  LYS H 123      19.982   7.805  17.608  1.00 38.51           N1+
ATOM    878  C   LYS H 123      21.821   5.336  14.022  1.00 30.36           C  
ATOM    879  O   LYS H 123      22.982   5.566  14.358  1.00 30.79           O  
ATOM    880  N   LYS H 124      21.382   5.479  12.752  1.00 31.99           N  
ATOM    881  CA  LYS H 124      22.221   5.956  11.688  1.00 32.15           C  
ATOM    882  CB  LYS H 124      21.824   5.473  10.280  1.00 32.82           C  
ATOM    883  CG  LYS H 124      20.447   5.937   9.803  1.00 36.44           C  
ATOM    884  CD  LYS H 124      19.281   5.365  10.611  1.00 38.44           C  
ATOM    885  CE  LYS H 124      17.910   5.832  10.119  1.00 41.50           C  
ATOM    886  NZ  LYS H 124      16.846   5.184  10.916  1.00 43.43           N1+
ATOM    887  C   LYS H 124      22.188   7.454  11.682  1.00 32.02           C  
ATOM    888  O   LYS H 124      21.331   8.093  12.291  1.00 31.47           O  
ATOM    889  N   PRO H 125      23.139   8.001  10.976  1.00 30.19           N  
ATOM    890  CA  PRO H 125      23.343   9.431  10.910  1.00 29.38           C  
ATOM    891  CD  PRO H 125      24.395   7.277  10.837  1.00 30.24           C  
ATOM    892  CB  PRO H 125      24.738   9.619  10.318  1.00 30.80           C  
ATOM    893  CG  PRO H 125      25.491   8.349  10.743  1.00 31.90           C  
ATOM    894  C   PRO H 125      22.310  10.309  10.251  1.00 30.31           C  
ATOM    895  O   PRO H 125      22.564  11.494  10.110  1.00 30.28           O  
ATOM    896  N   GLY H 126      21.269   9.799   9.605  1.00 33.64           N  
ATOM    897  CA  GLY H 126      20.211  10.667   9.150  1.00 33.37           C  
ATOM    898  C   GLY H 126      19.109  10.773  10.145  1.00 32.44           C  
ATOM    899  O   GLY H 126      18.378  11.761  10.205  1.00 34.40           O  
ATOM    900  N   ALA H 127      18.961   9.674  10.899  1.00 26.33           N  
ATOM    901  CA  ALA H 127      17.826   9.303  11.692  1.00 26.65           C  
ATOM    902  CB  ALA H 127      17.932   7.875  12.249  1.00 27.61           C  
ATOM    903  C   ALA H 127      17.542  10.197  12.846  1.00 25.64           C  
ATOM    904  O   ALA H 127      18.240  11.173  13.117  1.00 24.94           O  
ATOM    905  N   SER H 128      16.402   9.885  13.499  0.91 26.78           N  
ATOM    906  CA  SER H 128      15.938  10.570  14.665  0.91 27.59           C  
ATOM    907  CB  SER H 128      14.560  11.232  14.497  0.91 28.19           C  
ATOM    908  OG  SER H 128      14.628  12.278  13.541  0.91 31.74           O  
ATOM    909  C   SER H 128      15.784   9.557  15.757  0.91 27.32           C  
ATOM    910  O   SER H 128      15.669   8.357  15.507  0.91 27.98           O  
ATOM    911  N   VAL H 129      15.806  10.034  17.017  1.00 25.51           N  
ATOM    912  CA  VAL H 129      15.667   9.172  18.152  1.00 23.85           C  
ATOM    913  CB  VAL H 129      16.919   9.100  18.964  1.00 25.87           C  
ATOM    914  CG1 VAL H 129      17.218  10.491  19.547  1.00 25.85           C  
ATOM    915  CG2 VAL H 129      16.749   8.011  20.027  1.00 25.07           C  
ATOM    916  C   VAL H 129      14.634   9.771  19.053  1.00 24.81           C  
ATOM    917  O   VAL H 129      14.543  10.991  19.173  1.00 24.11           O  
ATOM    918  N   THR H 130      13.809   8.918  19.693  1.00 26.97           N  
ATOM    919  CA  THR H 130      12.856   9.409  20.646  1.00 27.75           C  
ATOM    920  CB  THR H 130      11.422   9.221  20.223  1.00 29.02           C  
ATOM    921  OG1 THR H 130      10.550   9.743  21.215  1.00  0.00           O  
ATOM    922  CG2 THR H 130      11.138   7.729  19.981  1.00  0.00           C  
ATOM    923  C   THR H 130      13.091   8.672  21.932  1.00 27.51           C  
ATOM    924  O   THR H 130      12.970   7.450  21.996  1.00 28.26           O  
ATOM    925  N   VAL H 131      13.435   9.412  23.006  1.00 24.66           N  
ATOM    926  CA  VAL H 131      13.710   8.799  24.276  1.00 24.91           C  
ATOM    927  CB  VAL H 131      14.951   9.328  24.935  1.00 24.21           C  
ATOM    928  CG1 VAL H 131      15.082   8.693  26.329  1.00 24.86           C  
ATOM    929  CG2 VAL H 131      16.149   9.049  24.013  1.00 25.90           C  
ATOM    930  C   VAL H 131      12.559   9.100  25.182  1.00 25.17           C  
ATOM    931  O   VAL H 131      11.990  10.189  25.128  1.00 24.20           O  
ATOM    932  N   SER H 132      12.186   8.128  26.043  1.00 26.90           N  
ATOM    933  CA  SER H 132      11.059   8.302  26.919  1.00 27.50           C  
ATOM    934  CB  SER H 132      10.061   7.129  26.899  1.00 27.60           C  
ATOM    935  OG  SER H 132       9.450   7.006  25.626  1.00 30.92           O  
ATOM    936  C   SER H 132      11.535   8.388  28.333  1.00 28.38           C  
ATOM    937  O   SER H 132      12.593   7.873  28.687  1.00 29.11           O  
ATOM    938  N   CYS H 133      10.746   9.082  29.178  1.00 27.11           N  
ATOM    939  CA  CYS H 133      11.037   9.230  30.576  1.00 27.54           C  
ATOM    940  CB  CYS H 133      11.661  10.608  30.895  1.00 27.39           C  
ATOM    941  SG  CYS H 133      12.066  10.874  32.650  1.00 32.54           S  
ATOM    942  C   CYS H 133       9.736   9.091  31.314  1.00 29.23           C  
ATOM    943  O   CYS H 133       8.867   9.957  31.225  1.00 28.97           O  
ATOM    944  N   GLN H 134       9.586   7.988  32.080  1.00 26.80           N  
ATOM    945  CA  GLN H 134       8.378   7.685  32.805  1.00 29.31           C  
ATOM    946  CB  GLN H 134       8.111   6.171  32.891  1.00 31.25           C  
ATOM    947  CG  GLN H 134       6.847   5.781  33.660  1.00 33.66           C  
ATOM    948  CD  GLN H 134       5.673   5.760  32.697  1.00 37.61           C  
ATOM    949  OE1 GLN H 134       4.996   6.769  32.507  1.00  0.00           O  
ATOM    950  NE2 GLN H 134       5.413   4.576  32.078  1.00  0.00           N  
ATOM    951  C   GLN H 134       8.545   8.164  34.212  1.00 29.44           C  
ATOM    952  O   GLN H 134       9.574   7.930  34.841  1.00 29.75           O  
ATOM    953  N   VAL H 135       7.502   8.830  34.747  0.92 30.35           N  
ATOM    954  CA  VAL H 135       7.545   9.398  36.063  0.92 31.45           C  
ATOM    955  CB  VAL H 135       7.059  10.815  36.081  0.92 31.60           C  
ATOM    956  CG1 VAL H 135       6.897  11.268  37.538  1.00 27.31           C  
ATOM    957  CG2 VAL H 135       8.031  11.673  35.253  1.00 27.33           C  
ATOM    958  C   VAL H 135       6.641   8.626  36.966  0.92 33.21           C  
ATOM    959  O   VAL H 135       5.561   8.189  36.570  0.92 35.76           O  
ATOM    960  N   SER H 136       7.090   8.428  38.223  1.00 36.14           N  
ATOM    961  CA  SER H 136       6.276   7.752  39.189  1.00 39.69           C  
ATOM    962  CB  SER H 136       6.615   6.259  39.361  1.00 42.12           C  
ATOM    963  OG  SER H 136       6.305   5.533  38.181  1.00 44.41           O  
ATOM    964  C   SER H 136       6.523   8.381  40.521  1.00 39.15           C  
ATOM    965  O   SER H 136       7.547   9.026  40.741  1.00 39.88           O  
ATOM    966  N   GLY H 137       5.598   8.149  41.469  1.00 21.83           N  
ATOM    967  CA  GLY H 137       5.854   8.501  42.836  1.00 22.20           C  
ATOM    968  C   GLY H 137       5.412   9.890  43.132  1.00 22.61           C  
ATOM    969  O   GLY H 137       5.361  10.287  44.295  1.00 22.59           O  
ATOM    970  N   TYR H 138       5.100  10.687  42.100  1.00 23.02           N  
ATOM    971  CA  TYR H 138       4.652  12.010  42.408  1.00 22.30           C  
ATOM    972  CB  TYR H 138       5.775  13.063  42.521  1.00 22.28           C  
ATOM    973  CG  TYR H 138       6.513  13.263  41.236  1.00 22.15           C  
ATOM    974  CD1 TYR H 138       5.933  13.932  40.185  1.00 19.92           C  
ATOM    975  CD2 TYR H 138       7.807  12.822  41.087  1.00 19.79           C  
ATOM    976  CE1 TYR H 138       6.610  14.143  39.006  1.00 19.66           C  
ATOM    977  CE2 TYR H 138       8.489  13.029  39.911  1.00 20.02           C  
ATOM    978  CZ  TYR H 138       7.895  13.692  38.866  1.00 20.47           C  
ATOM    979  OH  TYR H 138       8.594  13.907  37.658  1.00 14.43           O  
ATOM    980  C   TYR H 138       3.670  12.427  41.363  1.00 22.72           C  
ATOM    981  O   TYR H 138       3.423  11.688  40.410  1.00 22.79           O  
ATOM    982  N   THR H 139       3.058  13.619  41.534  1.00 22.42           N  
ATOM    983  CA  THR H 139       2.103  14.086  40.570  1.00 21.95           C  
ATOM    984  CB  THR H 139       1.201  15.165  41.097  1.00 23.61           C  
ATOM    985  OG1 THR H 139       0.499  14.703  42.242  1.00 22.55           O  
ATOM    986  CG2 THR H 139       0.204  15.548  39.994  1.00 20.04           C  
ATOM    987  C   THR H 139       2.892  14.655  39.438  1.00 22.30           C  
ATOM    988  O   THR H 139       3.663  15.599  39.607  1.00 21.67           O  
ATOM    989  N   LEU H 140       2.704  14.084  38.236  1.00 21.07           N  
ATOM    990  CA  LEU H 140       3.542  14.447  37.128  1.00 20.40           C  
ATOM    991  CB  LEU H 140       3.357  13.568  35.889  1.00 20.35           C  
ATOM    992  CG  LEU H 140       4.305  13.990  34.757  1.00 20.42           C  
ATOM    993  CD1 LEU H 140       5.772  13.955  35.208  1.00 21.70           C  
ATOM    994  CD2 LEU H 140       4.076  13.136  33.509  1.00 19.31           C  
ATOM    995  C   LEU H 140       3.345  15.875  36.710  1.00 19.18           C  
ATOM    996  O   LEU H 140       4.307  16.538  36.328  1.00 19.28           O  
ATOM    997  N   THR H 141       2.099  16.386  36.764  1.00 18.17           N  
ATOM    998  CA  THR H 141       1.765  17.708  36.303  1.00 19.54           C  
ATOM    999  CB  THR H 141       0.287  17.974  36.294  1.00 19.25           C  
ATOM   1000  OG1 THR H 141      -0.241  17.883  37.608  1.00 21.78           O  
ATOM   1001  CG2 THR H 141      -0.394  16.946  35.376  1.00 19.51           C  
ATOM   1002  C   THR H 141       2.408  18.767  37.148  1.00 20.25           C  
ATOM   1003  O   THR H 141       2.608  19.892  36.690  1.00 20.58           O  
ATOM   1004  N   SER H 142       2.684  18.476  38.428  1.00 19.61           N  
ATOM   1005  CA  SER H 142       3.247  19.478  39.291  1.00 20.71           C  
ATOM   1006  CB  SER H 142       3.188  19.081  40.777  1.00 19.73           C  
ATOM   1007  OG  SER H 142       3.875  17.860  40.995  1.00 16.13           O  
ATOM   1008  C   SER H 142       4.668  19.834  38.933  1.00 21.08           C  
ATOM   1009  O   SER H 142       5.113  20.935  39.253  1.00 18.72           O  
ATOM   1010  N   TYR H 143       5.433  18.938  38.272  1.00 18.19           N  
ATOM   1011  CA  TYR H 143       6.808  19.255  37.987  1.00 16.97           C  
ATOM   1012  CB  TYR H 143       7.795  18.287  38.667  1.00 17.27           C  
ATOM   1013  CG  TYR H 143       7.434  18.122  40.108  1.00 19.97           C  
ATOM   1014  CD1 TYR H 143       7.824  19.026  41.062  1.00 21.27           C  
ATOM   1015  CD2 TYR H 143       6.679  17.047  40.513  1.00 20.12           C  
ATOM   1016  CE1 TYR H 143       7.492  18.867  42.386  1.00 21.51           C  
ATOM   1017  CE2 TYR H 143       6.339  16.874  41.836  1.00 22.36           C  
ATOM   1018  CZ  TYR H 143       6.745  17.787  42.777  1.00 22.95           C  
ATOM   1019  OH  TYR H 143       6.400  17.619  44.137  1.00 27.19           O  
ATOM   1020  C   TYR H 143       7.027  19.047  36.508  1.00 17.43           C  
ATOM   1021  O   TYR H 143       6.437  18.188  35.868  1.00 17.33           O  
ATOM   1022  N   GLY H 144       7.891  19.871  35.923  1.00 24.61           N  
ATOM   1023  CA  GLY H 144       8.371  19.902  34.578  1.00 23.16           C  
ATOM   1024  C   GLY H 144       9.523  18.961  34.461  1.00 24.38           C  
ATOM   1025  O   GLY H 144       9.968  18.351  35.434  1.00 22.97           O  
ATOM   1026  N   LEU H 145      10.020  18.799  33.222  1.00 23.85           N  
ATOM   1027  CA  LEU H 145      11.139  17.937  33.032  1.00 20.95           C  
ATOM   1028  CB  LEU H 145      10.786  16.612  32.335  1.00 24.22           C  
ATOM   1029  CG  LEU H 145       9.848  15.727  33.175  1.00  0.00           C  
ATOM   1030  CD1 LEU H 145       9.545  14.398  32.468  1.00 28.69           C  
ATOM   1031  CD2 LEU H 145      10.395  15.534  34.598  1.00  0.00           C  
ATOM   1032  C   LEU H 145      12.155  18.642  32.193  1.00 22.07           C  
ATOM   1033  O   LEU H 145      11.831  19.373  31.256  1.00 22.18           O  
ATOM   1034  N   SER H 146      13.440  18.446  32.538  1.00 21.46           N  
ATOM   1035  CA  SER H 146      14.503  19.006  31.762  1.00 20.57           C  
ATOM   1036  CB  SER H 146      15.464  19.900  32.568  1.00 20.94           C  
ATOM   1037  OG  SER H 146      16.082  19.158  33.607  1.00 18.47           O  
ATOM   1038  C   SER H 146      15.274  17.854  31.195  1.00 20.26           C  
ATOM   1039  O   SER H 146      15.255  16.746  31.731  1.00 20.86           O  
ATOM   1040  N   TRP H 147      15.938  18.083  30.047  1.00 18.87           N  
ATOM   1041  CA  TRP H 147      16.717  17.047  29.431  1.00 19.31           C  
ATOM   1042  CB  TRP H 147      16.248  16.704  28.004  1.00 19.39           C  
ATOM   1043  CG  TRP H 147      14.896  16.028  27.964  1.00 19.68           C  
ATOM   1044  CD2 TRP H 147      14.710  14.605  28.031  1.00 20.28           C  
ATOM   1045  CD1 TRP H 147      13.650  16.578  27.877  1.00 19.57           C  
ATOM   1046  NE1 TRP H 147      12.698  15.586  27.894  1.00 20.15           N  
ATOM   1047  CE2 TRP H 147      13.337  14.367  27.986  1.00 20.68           C  
ATOM   1048  CE3 TRP H 147      15.610  13.582  28.123  1.00 20.76           C  
ATOM   1049  CZ2 TRP H 147      12.842  13.094  28.036  1.00 21.02           C  
ATOM   1050  CZ3 TRP H 147      15.108  12.300  28.170  1.00 21.46           C  
ATOM   1051  CH2 TRP H 147      13.749  12.061  28.128  1.00 20.72           C  
ATOM   1052  C   TRP H 147      18.130  17.535  29.352  1.00 19.46           C  
ATOM   1053  O   TRP H 147      18.387  18.676  28.972  1.00 19.87           O  
ATOM   1054  N   VAL H 148      19.086  16.664  29.738  1.00 18.46           N  
ATOM   1055  CA  VAL H 148      20.479  17.012  29.724  1.00 19.61           C  
ATOM   1056  CB  VAL H 148      21.050  17.199  31.099  1.00 20.24           C  
ATOM   1057  CG1 VAL H 148      22.545  17.535  30.973  1.00 20.26           C  
ATOM   1058  CG2 VAL H 148      20.223  18.262  31.839  1.00 19.69           C  
ATOM   1059  C   VAL H 148      21.206  15.857  29.112  1.00 21.32           C  
ATOM   1060  O   VAL H 148      20.825  14.705  29.317  1.00 21.68           O  
ATOM   1061  N   ARG H 149      22.280  16.124  28.337  1.00 21.71           N  
ATOM   1062  CA  ARG H 149      22.973  15.007  27.760  1.00 22.39           C  
ATOM   1063  CB  ARG H 149      22.862  14.860  26.230  1.00 23.02           C  
ATOM   1064  CG  ARG H 149      23.515  15.973  25.409  1.00 24.31           C  
ATOM   1065  CD  ARG H 149      23.414  15.703  23.905  1.00 23.73           C  
ATOM   1066  NE  ARG H 149      24.234  16.715  23.183  1.00 26.00           N  
ATOM   1067  CZ  ARG H 149      24.421  16.587  21.837  1.00 26.04           C  
ATOM   1068  NH1 ARG H 149      23.842  15.547  21.169  1.00 24.63           N1+
ATOM   1069  NH2 ARG H 149      25.183  17.493  21.157  1.00 25.83           N  
ATOM   1070  C   ARG H 149      24.426  15.106  28.080  1.00 22.48           C  
ATOM   1071  O   ARG H 149      24.927  16.150  28.500  1.00 23.12           O  
ATOM   1072  N   GLN H 150      25.139  13.973  27.916  1.00 22.45           N  
ATOM   1073  CA  GLN H 150      26.541  13.963  28.217  1.00 22.59           C  
ATOM   1074  CB  GLN H 150      26.806  13.421  29.638  1.00 22.43           C  
ATOM   1075  CG  GLN H 150      28.271  13.403  30.078  1.00 24.93           C  
ATOM   1076  CD  GLN H 150      28.309  12.849  31.499  1.00 26.33           C  
ATOM   1077  OE1 GLN H 150      27.563  11.932  31.843  1.00 25.74           O  
ATOM   1078  NE2 GLN H 150      29.192  13.427  32.354  1.00 24.90           N  
ATOM   1079  C   GLN H 150      27.253  13.090  27.221  1.00 23.88           C  
ATOM   1080  O   GLN H 150      27.035  11.880  27.166  1.00 23.54           O  
ATOM   1081  N   ALA H 151      28.143  13.700  26.409  1.00 24.67           N  
ATOM   1082  CA  ALA H 151      28.930  12.959  25.462  1.00 26.24           C  
ATOM   1083  CB  ALA H 151      29.729  13.846  24.494  1.00 27.47           C  
ATOM   1084  C   ALA H 151      29.902  12.174  26.282  1.00 29.74           C  
ATOM   1085  O   ALA H 151      30.202  12.568  27.406  1.00 30.08           O  
ATOM   1086  N   PRO H 152      30.425  11.103  25.735  1.00 32.25           N  
ATOM   1087  CA  PRO H 152      31.196  10.129  26.467  1.00 33.87           C  
ATOM   1088  CD  PRO H 152      30.516  10.927  24.296  1.00 31.96           C  
ATOM   1089  CB  PRO H 152      31.919   9.293  25.410  1.00 34.56           C  
ATOM   1090  CG  PRO H 152      31.107   9.519  24.118  1.00 34.69           C  
ATOM   1091  C   PRO H 152      32.118  10.644  27.532  1.00 34.65           C  
ATOM   1092  O   PRO H 152      31.793  10.467  28.696  1.00 34.92           O  
ATOM   1093  N   GLY H 153      33.246  11.277  27.195  1.00 35.68           N  
ATOM   1094  CA  GLY H 153      34.183  11.806  28.152  1.00 34.73           C  
ATOM   1095  C   GLY H 153      33.702  13.079  28.776  1.00 39.50           C  
ATOM   1096  O   GLY H 153      34.118  13.412  29.883  1.00 38.57           O  
ATOM   1097  N   GLN H 154      32.864  13.836  28.041  1.00 32.88           N  
ATOM   1098  CA  GLN H 154      32.502  15.204  28.318  0.90 31.22           C  
ATOM   1099  CB  GLN H 154      31.944  15.936  27.088  0.90 31.53           C  
ATOM   1100  CG  GLN H 154      33.022  16.251  26.053  0.90 37.31           C  
ATOM   1101  CD  GLN H 154      33.377  14.988  25.289  0.90 43.24           C  
ATOM   1102  OE1 GLN H 154      32.543  14.422  24.586  0.88 51.89           O  
ATOM   1103  NE2 GLN H 154      34.653  14.539  25.416  0.88 51.37           N  
ATOM   1104  C   GLN H 154      31.560  15.456  29.457  1.00 29.90           C  
ATOM   1105  O   GLN H 154      31.173  14.572  30.221  1.00 29.11           O  
ATOM   1106  N   GLY H 155      31.236  16.763  29.609  1.00 28.42           N  
ATOM   1107  CA  GLY H 155      30.421  17.293  30.666  1.00 28.01           C  
ATOM   1108  C   GLY H 155      28.966  17.313  30.294  1.00 27.72           C  
ATOM   1109  O   GLY H 155      28.566  16.862  29.222  1.00 27.22           O  
ATOM   1110  N   LEU H 156      28.142  17.863  31.217  1.00 27.85           N  
ATOM   1111  CA  LEU H 156      26.710  17.965  31.111  1.00 25.70           C  
ATOM   1112  CB  LEU H 156      26.065  18.290  32.474  1.00 25.66           C  
ATOM   1113  CG  LEU H 156      26.028  17.141  33.502  1.00 26.44           C  
ATOM   1114  CD1 LEU H 156      24.816  16.239  33.281  1.00 24.96           C  
ATOM   1115  CD2 LEU H 156      27.314  16.308  33.488  1.00 24.26           C  
ATOM   1116  C   LEU H 156      26.354  19.100  30.199  1.00 25.60           C  
ATOM   1117  O   LEU H 156      27.000  20.149  30.213  1.00 25.73           O  
ATOM   1118  N   GLU H 157      25.292  18.907  29.387  1.00 25.11           N  
ATOM   1119  CA  GLU H 157      24.832  19.916  28.469  1.00 24.59           C  
ATOM   1120  CB  GLU H 157      25.223  19.570  27.022  1.00 25.20           C  
ATOM   1121  CG  GLU H 157      24.963  20.681  26.011  1.00 28.78           C  
ATOM   1122  CD  GLU H 157      25.415  20.165  24.652  1.00 34.30           C  
ATOM   1123  OE1 GLU H 157      25.325  18.931  24.422  1.00 34.27           O  
ATOM   1124  OE2 GLU H 157      25.874  20.999  23.826  1.00 37.45           O1-
ATOM   1125  C   GLU H 157      23.328  19.938  28.546  1.00 24.16           C  
ATOM   1126  O   GLU H 157      22.683  18.911  28.343  1.00 23.27           O  
ATOM   1127  N   TRP H 158      22.720  21.116  28.826  1.00 22.02           N  
ATOM   1128  CA  TRP H 158      21.287  21.191  28.983  1.00 21.87           C  
ATOM   1129  CB  TRP H 158      20.861  22.363  29.895  1.00 22.06           C  
ATOM   1130  CG  TRP H 158      19.392  22.443  30.248  1.00 21.85           C  
ATOM   1131  CD2 TRP H 158      18.505  23.487  29.820  1.00 21.62           C  
ATOM   1132  CD1 TRP H 158      18.654  21.617  31.046  1.00 21.34           C  
ATOM   1133  NE1 TRP H 158      17.361  22.075  31.132  1.00 22.45           N  
ATOM   1134  CE2 TRP H 158      17.257  23.228  30.384  1.00 21.52           C  
ATOM   1135  CE3 TRP H 158      18.717  24.581  29.033  1.00 22.40           C  
ATOM   1136  CZ2 TRP H 158      16.198  24.061  30.162  1.00 22.03           C  
ATOM   1137  CZ3 TRP H 158      17.645  25.413  28.799  1.00 23.10           C  
ATOM   1138  CH2 TRP H 158      16.409  25.157  29.354  1.00 22.26           C  
ATOM   1139  C   TRP H 158      20.650  21.346  27.633  1.00 21.45           C  
ATOM   1140  O   TRP H 158      21.054  22.185  26.834  1.00 23.35           O  
ATOM   1141  N   VAL H 159      19.704  20.443  27.305  1.00 21.80           N  
ATOM   1142  CA  VAL H 159      18.962  20.470  26.073  1.00 21.90           C  
ATOM   1143  CB  VAL H 159      18.393  19.127  25.726  1.00 22.31           C  
ATOM   1144  CG1 VAL H 159      17.578  19.264  24.430  1.00  0.00           C  
ATOM   1145  CG2 VAL H 159      19.544  18.112  25.642  1.00  0.00           C  
ATOM   1146  C   VAL H 159      17.811  21.438  26.103  1.00 23.25           C  
ATOM   1147  O   VAL H 159      17.619  22.214  25.166  1.00 23.12           O  
ATOM   1148  N   GLY H 160      17.006  21.412  27.189  1.00 20.35           N  
ATOM   1149  CA  GLY H 160      15.813  22.218  27.244  1.00 20.42           C  
ATOM   1150  C   GLY H 160      14.897  21.693  28.314  1.00 21.00           C  
ATOM   1151  O   GLY H 160      15.244  20.774  29.053  1.00 19.72           O  
ATOM   1152  N   TRP H 161      13.681  22.278  28.404  1.00 21.26           N  
ATOM   1153  CA  TRP H 161      12.731  21.959  29.438  1.00 21.59           C  
ATOM   1154  CB  TRP H 161      12.760  23.034  30.540  1.00 31.35           C  
ATOM   1155  CG  TRP H 161      11.565  23.093  31.457  1.00 30.18           C  
ATOM   1156  CD2 TRP H 161      10.497  24.031  31.257  1.00 30.85           C  
ATOM   1157  CD1 TRP H 161      11.255  22.386  32.582  1.00 30.08           C  
ATOM   1158  NE1 TRP H 161      10.055  22.827  33.094  1.00 30.99           N  
ATOM   1159  CE2 TRP H 161       9.579  23.842  32.288  1.00 31.73           C  
ATOM   1160  CE3 TRP H 161      10.302  24.979  30.291  1.00 30.23           C  
ATOM   1161  CZ2 TRP H 161       8.445  24.599  32.368  1.00 32.04           C  
ATOM   1162  CZ3 TRP H 161       9.156  25.739  30.373  1.00 30.78           C  
ATOM   1163  CH2 TRP H 161       8.246  25.552  31.393  1.00 31.52           C  
ATOM   1164  C   TRP H 161      11.336  21.914  28.888  1.00 21.63           C  
ATOM   1165  O   TRP H 161      11.045  22.476  27.833  1.00 22.40           O  
ATOM   1166  N   ILE H 162      10.444  21.191  29.602  1.00 20.80           N  
ATOM   1167  CA  ILE H 162       9.056  21.092  29.243  1.00 22.11           C  
ATOM   1168  CB  ILE H 162       8.711  19.839  28.485  1.00 22.11           C  
ATOM   1169  CG1 ILE H 162       7.259  19.900  27.983  1.00 22.95           C  
ATOM   1170  CG2 ILE H 162       9.012  18.627  29.384  1.00 22.48           C  
ATOM   1171  CD1 ILE H 162       6.921  18.816  26.959  1.00 25.39           C  
ATOM   1172  C   ILE H 162       8.224  21.097  30.487  1.00 22.57           C  
ATOM   1173  O   ILE H 162       8.605  20.554  31.523  1.00 22.56           O  
ATOM   1174  N   ASN H 163       7.036  21.720  30.386  1.00 21.78           N  
ATOM   1175  CA  ASN H 163       6.077  21.813  31.444  1.00 23.46           C  
ATOM   1176  CB  ASN H 163       5.185  23.044  31.243  1.00 22.51           C  
ATOM   1177  CG  ASN H 163       4.183  23.104  32.368  1.00  0.00           C  
ATOM   1178  OD1 ASN H 163       3.189  23.824  32.277  1.00  0.00           O  
ATOM   1179  ND2 ASN H 163       4.460  22.371  33.477  1.00  0.00           N  
ATOM   1180  C   ASN H 163       5.187  20.615  31.334  1.00 23.73           C  
ATOM   1181  O   ASN H 163       4.570  20.365  30.301  1.00 25.02           O  
ATOM   1182  N   THR H 164       4.981  19.954  32.452  1.00 19.56           N  
ATOM   1183  CA  THR H 164       3.968  18.978  32.388  1.00 18.75           C  
ATOM   1184  CB  THR H 164       4.027  18.034  33.545  1.00 19.26           C  
ATOM   1185  OG1 THR H 164       3.886  18.741  34.768  1.00 19.15           O  
ATOM   1186  CG2 THR H 164       5.387  17.312  33.490  1.00 17.32           C  
ATOM   1187  C   THR H 164       2.568  19.577  32.260  1.00 20.97           C  
ATOM   1188  O   THR H 164       1.733  19.010  31.563  1.00 20.22           O  
ATOM   1189  N   TYR H 165       2.211  20.696  32.940  1.00 20.22           N  
ATOM   1190  CA  TYR H 165       0.825  21.120  32.826  1.00 20.67           C  
ATOM   1191  CB  TYR H 165       0.375  22.125  33.903  1.00 20.67           C  
ATOM   1192  CG  TYR H 165      -1.061  22.424  33.614  1.00 22.55           C  
ATOM   1193  CD1 TYR H 165      -2.042  21.534  33.984  1.00 23.32           C  
ATOM   1194  CD2 TYR H 165      -1.431  23.585  32.976  1.00 23.88           C  
ATOM   1195  CE1 TYR H 165      -3.366  21.794  33.719  1.00 23.99           C  
ATOM   1196  CE2 TYR H 165      -2.754  23.851  32.709  1.00 24.69           C  
ATOM   1197  CZ  TYR H 165      -3.724  22.954  33.079  1.00 26.70           C  
ATOM   1198  OH  TYR H 165      -5.082  23.226  32.804  1.00 27.55           O  
ATOM   1199  C   TYR H 165       0.442  21.733  31.495  1.00 21.35           C  
ATOM   1200  O   TYR H 165      -0.539  21.332  30.870  1.00 21.31           O  
ATOM   1201  N   ASP H 166       1.190  22.774  31.075  1.00 20.97           N  
ATOM   1202  CA  ASP H 166       1.010  23.594  29.903  1.00 21.03           C  
ATOM   1203  CB  ASP H 166       1.821  24.895  29.966  1.00 22.51           C  
ATOM   1204  CG  ASP H 166       1.230  25.776  31.052  1.00  0.00           C  
ATOM   1205  OD1 ASP H 166       0.116  25.447  31.541  1.00  0.00           O  
ATOM   1206  OD2 ASP H 166       1.888  26.789  31.408  1.00  0.00           O1-
ATOM   1207  C   ASP H 166       1.445  22.909  28.651  1.00 22.61           C  
ATOM   1208  O   ASP H 166       0.782  23.007  27.621  1.00 23.13           O  
ATOM   1209  N   GLY H 167       2.590  22.201  28.711  1.00 21.57           N  
ATOM   1210  CA  GLY H 167       3.127  21.580  27.533  1.00 20.30           C  
ATOM   1211  C   GLY H 167       4.103  22.535  26.907  1.00 21.99           C  
ATOM   1212  O   GLY H 167       4.604  22.306  25.807  1.00 22.94           O  
ATOM   1213  N   GLN H 168       4.420  23.624  27.630  1.00 27.23           N  
ATOM   1214  CA  GLN H 168       5.221  24.719  27.175  1.00 25.46           C  
ATOM   1215  CB  GLN H 168       5.091  25.951  28.082  1.00 25.97           C  
ATOM   1216  CG  GLN H 168       5.693  27.211  27.475  1.00 31.74           C  
ATOM   1217  CD  GLN H 168       4.722  27.727  26.422  1.00 38.07           C  
ATOM   1218  OE1 GLN H 168       3.620  27.204  26.268  1.00 36.70           O  
ATOM   1219  NE2 GLN H 168       5.139  28.788  25.680  1.00  0.00           N  
ATOM   1220  C   GLN H 168       6.639  24.252  27.219  1.00 25.76           C  
ATOM   1221  O   GLN H 168       6.999  23.441  28.072  1.00 24.60           O  
ATOM   1222  N   THR H 169       7.487  24.732  26.283  1.00 24.62           N  
ATOM   1223  CA  THR H 169       8.832  24.234  26.265  1.00 23.96           C  
ATOM   1224  CB  THR H 169       9.074  23.227  25.178  1.00 24.66           C  
ATOM   1225  OG1 THR H 169       8.814  23.809  23.909  1.00 26.38           O  
ATOM   1226  CG2 THR H 169       8.161  22.012  25.404  1.00 25.12           C  
ATOM   1227  C   THR H 169       9.810  25.343  26.050  1.00 24.69           C  
ATOM   1228  O   THR H 169       9.463  26.437  25.607  1.00 25.29           O  
ATOM   1229  N   LYS H 170      11.081  25.070  26.412  1.00 25.06           N  
ATOM   1230  CA  LYS H 170      12.155  25.996  26.189  1.00 25.85           C  
ATOM   1231  CB  LYS H 170      12.550  26.801  27.438  1.00 26.55           C  
ATOM   1232  CG  LYS H 170      13.542  27.925  27.138  1.00 37.50           C  
ATOM   1233  CD  LYS H 170      12.961  29.013  26.232  1.00 38.76           C  
ATOM   1234  CE  LYS H 170      13.940  30.146  25.928  1.00 42.61           C  
ATOM   1235  NZ  LYS H 170      14.134  30.975  27.138  1.00 43.58           N1+
ATOM   1236  C   LYS H 170      13.342  25.183  25.774  1.00 25.92           C  
ATOM   1237  O   LYS H 170      13.712  24.224  26.447  1.00 25.70           O  
ATOM   1238  N   TYR H 171      13.998  25.560  24.659  1.00 23.38           N  
ATOM   1239  CA  TYR H 171      15.092  24.753  24.198  1.00 23.24           C  
ATOM   1240  CB  TYR H 171      14.947  24.250  22.748  1.00 23.64           C  
ATOM   1241  CG  TYR H 171      13.707  23.435  22.597  1.00 23.29           C  
ATOM   1242  CD1 TYR H 171      13.574  22.215  23.216  1.00 22.46           C  
ATOM   1243  CD2 TYR H 171      12.687  23.886  21.790  1.00 23.58           C  
ATOM   1244  CE1 TYR H 171      12.427  21.471  23.052  1.00 22.69           C  
ATOM   1245  CE2 TYR H 171      11.540  23.148  21.622  1.00 22.86           C  
ATOM   1246  CZ  TYR H 171      11.408  21.937  22.257  1.00 23.23           C  
ATOM   1247  OH  TYR H 171      10.232  21.175  22.089  1.00 22.28           O  
ATOM   1248  C   TYR H 171      16.336  25.583  24.192  1.00 23.78           C  
ATOM   1249  O   TYR H 171      16.294  26.803  24.047  1.00 25.84           O  
ATOM   1250  N   VAL H 172      17.496  24.922  24.374  1.00 21.78           N  
ATOM   1251  CA  VAL H 172      18.743  25.620  24.321  1.00 22.57           C  
ATOM   1252  CB  VAL H 172      19.915  24.818  24.782  1.00 21.86           C  
ATOM   1253  CG1 VAL H 172      19.734  24.522  26.276  1.00  0.00           C  
ATOM   1254  CG2 VAL H 172      20.007  23.559  23.915  1.00  0.00           C  
ATOM   1255  C   VAL H 172      18.964  26.006  22.897  1.00 24.73           C  
ATOM   1256  O   VAL H 172      18.491  25.345  21.975  1.00 23.62           O  
ATOM   1257  N   LYS H 173      19.713  27.101  22.689  1.00 30.70           N  
ATOM   1258  CA  LYS H 173      19.900  27.670  21.387  1.00 33.26           C  
ATOM   1259  CB  LYS H 173      20.796  28.920  21.430  1.00 36.43           C  
ATOM   1260  CG  LYS H 173      20.805  29.734  20.135  1.00 42.28           C  
ATOM   1261  CD  LYS H 173      21.417  31.126  20.313  1.00 49.86           C  
ATOM   1262  CE  LYS H 173      20.627  32.020  21.272  1.00  0.00           C  
ATOM   1263  NZ  LYS H 173      21.334  33.304  21.470  1.00  0.00           N1+
ATOM   1264  C   LYS H 173      20.530  26.682  20.447  1.00 32.33           C  
ATOM   1265  O   LYS H 173      20.135  26.601  19.286  1.00 33.05           O  
ATOM   1266  N   LYS H 174      21.518  25.894  20.911  1.00 33.28           N  
ATOM   1267  CA  LYS H 174      22.203  25.010  20.007  1.00 33.47           C  
ATOM   1268  CB  LYS H 174      23.405  24.289  20.647  1.00 35.11           C  
ATOM   1269  CG  LYS H 174      23.080  23.544  21.937  1.00 36.36           C  
ATOM   1270  CD  LYS H 174      24.159  22.544  22.342  1.00 40.76           C  
ATOM   1271  CE  LYS H 174      25.525  22.803  21.705  1.00 42.22           C  
ATOM   1272  NZ  LYS H 174      25.547  22.240  20.337  1.00 41.39           N1+
ATOM   1273  C   LYS H 174      21.274  23.976  19.436  1.00 33.05           C  
ATOM   1274  O   LYS H 174      21.372  23.626  18.262  1.00 33.96           O  
ATOM   1275  N   PHE H 175      20.379  23.431  20.273  1.00 32.56           N  
ATOM   1276  CA  PHE H 175      19.447  22.395  19.921  1.00 30.68           C  
ATOM   1277  CB  PHE H 175      19.000  21.555  21.124  1.00 30.23           C  
ATOM   1278  CG  PHE H 175      20.216  20.776  21.489  1.00 30.01           C  
ATOM   1279  CD1 PHE H 175      20.567  19.655  20.774  1.00 28.84           C  
ATOM   1280  CD2 PHE H 175      21.012  21.169  22.537  1.00 28.11           C  
ATOM   1281  CE1 PHE H 175      21.692  18.938  21.106  1.00 26.45           C  
ATOM   1282  CE2 PHE H 175      22.136  20.459  22.875  1.00 24.36           C  
ATOM   1283  CZ  PHE H 175      22.478  19.340  22.158  1.00 25.48           C  
ATOM   1284  C   PHE H 175      18.243  22.863  19.165  1.00 30.81           C  
ATOM   1285  O   PHE H 175      17.581  22.043  18.529  1.00 31.99           O  
ATOM   1286  N   GLN H 176      17.875  24.156  19.270  1.00 33.51           N  
ATOM   1287  CA  GLN H 176      16.657  24.614  18.656  1.00 34.52           C  
ATOM   1288  CB  GLN H 176      16.435  26.135  18.723  1.00 36.86           C  
ATOM   1289  CG  GLN H 176      16.159  26.657  20.131  1.00 41.95           C  
ATOM   1290  CD  GLN H 176      15.787  28.127  20.016  1.00 49.97           C  
ATOM   1291  OE1 GLN H 176      15.813  28.706  18.930  1.00 55.00           O  
ATOM   1292  NE2 GLN H 176      15.423  28.751  21.168  1.00 46.98           N  
ATOM   1293  C   GLN H 176      16.601  24.226  17.212  1.00 34.63           C  
ATOM   1294  O   GLN H 176      17.563  24.362  16.457  1.00 34.82           O  
ATOM   1295  N   GLY H 177      15.428  23.688  16.824  1.00 32.88           N  
ATOM   1296  CA  GLY H 177      15.122  23.290  15.481  1.00 33.43           C  
ATOM   1297  C   GLY H 177      15.228  21.799  15.386  1.00 33.84           C  
ATOM   1298  O   GLY H 177      14.390  21.149  14.764  1.00 35.54           O  
ATOM   1299  N   ARG H 178      16.303  21.235  15.964  1.00 28.56           N  
ATOM   1300  CA  ARG H 178      16.567  19.823  15.956  1.00 28.60           C  
ATOM   1301  CB  ARG H 178      18.048  19.500  16.194  1.00 29.13           C  
ATOM   1302  CG  ARG H 178      18.933  19.906  15.014  1.00 31.59           C  
ATOM   1303  CD  ARG H 178      20.411  19.595  15.238  1.00 30.61           C  
ATOM   1304  NE  ARG H 178      20.481  18.168  15.654  1.00 27.44           N  
ATOM   1305  CZ  ARG H 178      21.479  17.739  16.478  1.00 26.61           C  
ATOM   1306  NH1 ARG H 178      22.459  18.596  16.886  1.00 28.18           N1+
ATOM   1307  NH2 ARG H 178      21.482  16.447  16.908  1.00 26.27           N  
ATOM   1308  C   ARG H 178      15.752  19.044  16.950  1.00 27.92           C  
ATOM   1309  O   ARG H 178      15.378  17.903  16.682  1.00 26.66           O  
ATOM   1310  N   VAL H 179      15.458  19.620  18.134  1.00 25.89           N  
ATOM   1311  CA  VAL H 179      14.854  18.811  19.156  1.00 25.51           C  
ATOM   1312  CB  VAL H 179      15.568  18.914  20.474  1.00 25.97           C  
ATOM   1313  CG1 VAL H 179      15.407  20.344  21.012  1.00 25.25           C  
ATOM   1314  CG2 VAL H 179      15.029  17.830  21.419  1.00 24.03           C  
ATOM   1315  C   VAL H 179      13.431  19.196  19.388  1.00 25.89           C  
ATOM   1316  O   VAL H 179      13.013  20.317  19.104  1.00 25.76           O  
ATOM   1317  N   THR H 180      12.630  18.214  19.854  1.00 24.13           N  
ATOM   1318  CA  THR H 180      11.270  18.448  20.241  1.00 24.50           C  
ATOM   1319  CB  THR H 180      10.237  17.965  19.270  1.00 25.28           C  
ATOM   1320  OG1 THR H 180      10.474  16.605  18.946  1.00 29.14           O  
ATOM   1321  CG2 THR H 180      10.242  18.848  18.021  1.00 26.22           C  
ATOM   1322  C   THR H 180      11.015  17.704  21.506  1.00 23.75           C  
ATOM   1323  O   THR H 180      11.318  16.517  21.623  1.00 23.35           O  
ATOM   1324  N   MET H 181      10.445  18.392  22.505  1.00 23.14           N  
ATOM   1325  CA  MET H 181      10.109  17.676  23.693  1.00 23.90           C  
ATOM   1326  CB  MET H 181      10.884  18.102  24.957  1.00 22.72           C  
ATOM   1327  CG  MET H 181      11.124  19.598  25.113  1.00 27.21           C  
ATOM   1328  SD  MET H 181      12.207  20.021  26.510  1.00 29.45           S  
ATOM   1329  CE  MET H 181      13.711  19.308  25.783  1.00 29.07           C  
ATOM   1330  C   MET H 181       8.631  17.745  23.866  1.00 23.68           C  
ATOM   1331  O   MET H 181       7.990  18.737  23.518  1.00 23.99           O  
ATOM   1332  N   THR H 182       8.047  16.631  24.353  1.00 20.23           N  
ATOM   1333  CA  THR H 182       6.623  16.551  24.483  1.00 21.69           C  
ATOM   1334  CB  THR H 182       6.003  15.779  23.353  1.00 22.56           C  
ATOM   1335  OG1 THR H 182       6.456  16.281  22.108  1.00 24.87           O  
ATOM   1336  CG2 THR H 182       4.484  15.967  23.410  1.00 23.52           C  
ATOM   1337  C   THR H 182       6.347  15.771  25.734  1.00 22.97           C  
ATOM   1338  O   THR H 182       7.258  15.228  26.356  1.00 22.18           O  
ATOM   1339  N   THR H 183       5.067  15.723  26.156  1.00 23.30           N  
ATOM   1340  CA  THR H 183       4.721  14.974  27.326  1.00 23.69           C  
ATOM   1341  CB  THR H 183       4.808  15.798  28.578  1.00 24.23           C  
ATOM   1342  OG1 THR H 183       4.458  15.024  29.715  1.00 21.30           O  
ATOM   1343  CG2 THR H 183       3.902  17.027  28.437  1.00 20.44           C  
ATOM   1344  C   THR H 183       3.329  14.436  27.170  1.00 27.34           C  
ATOM   1345  O   THR H 183       2.513  14.975  26.423  1.00 27.30           O  
ATOM   1346  N   HIS H 184       3.035  13.312  27.861  1.00 29.08           N  
ATOM   1347  CA  HIS H 184       1.713  12.758  27.793  1.00 31.42           C  
ATOM   1348  ND1 HIS H 184      -0.442  11.389  25.633  1.00  0.00           N  
ATOM   1349  CG  HIS H 184       0.236  10.987  26.761  1.00 38.98           C  
ATOM   1350  CB  HIS H 184       1.644  11.398  27.077  1.00 32.56           C  
ATOM   1351  NE2 HIS H 184      -1.837  10.096  26.785  1.00  0.00           N  
ATOM   1352  CD2 HIS H 184      -0.630  10.198  27.454  1.00  0.00           C  
ATOM   1353  CE1 HIS H 184      -1.677  10.828  25.697  1.00  0.00           C  
ATOM   1354  C   HIS H 184       1.242  12.557  29.199  1.00 30.88           C  
ATOM   1355  O   HIS H 184       1.712  11.670  29.909  1.00 32.19           O  
ATOM   1356  N   THR H 185       0.250  13.365  29.612  1.00 27.85           N  
ATOM   1357  CA  THR H 185      -0.226  13.388  30.965  1.00 29.07           C  
ATOM   1358  CB  THR H 185      -1.241  14.466  31.200  1.00 29.68           C  
ATOM   1359  OG1 THR H 185      -1.450  14.632  32.593  1.00 29.00           O  
ATOM   1360  CG2 THR H 185      -2.559  14.083  30.509  1.00 30.05           C  
ATOM   1361  C   THR H 185      -0.837  12.073  31.347  1.00 30.40           C  
ATOM   1362  O   THR H 185      -0.712  11.633  32.489  1.00 30.37           O  
ATOM   1363  N   GLY H 186      -1.542  11.408  30.417  1.00 28.04           N  
ATOM   1364  CA  GLY H 186      -2.182  10.169  30.766  1.00 28.07           C  
ATOM   1365  C   GLY H 186      -1.148   9.151  31.138  1.00 29.45           C  
ATOM   1366  O   GLY H 186      -1.336   8.376  32.074  1.00 30.31           O  
ATOM   1367  N   THR H 187      -0.056   9.102  30.353  1.00 30.07           N  
ATOM   1368  CA  THR H 187       1.058   8.210  30.522  1.00 29.57           C  
ATOM   1369  CB  THR H 187       1.858   8.037  29.264  1.00 30.38           C  
ATOM   1370  OG1 THR H 187       2.347   9.289  28.811  1.00 33.74           O  
ATOM   1371  CG2 THR H 187       0.960   7.404  28.190  1.00 34.21           C  
ATOM   1372  C   THR H 187       1.974   8.667  31.626  1.00 28.73           C  
ATOM   1373  O   THR H 187       2.735   7.867  32.167  1.00 28.57           O  
ATOM   1374  N   ASN H 188       1.958   9.974  31.971  1.00 27.84           N  
ATOM   1375  CA  ASN H 188       2.873  10.503  32.950  1.00 26.89           C  
ATOM   1376  CB  ASN H 188       2.761   9.823  34.338  1.00 27.78           C  
ATOM   1377  CG  ASN H 188       1.514  10.294  35.098  1.00 28.32           C  
ATOM   1378  OD1 ASN H 188       1.133   9.705  36.110  1.00 26.88           O  
ATOM   1379  ND2 ASN H 188       0.870  11.393  34.624  1.00 34.03           N  
ATOM   1380  C   ASN H 188       4.260  10.290  32.422  1.00 27.07           C  
ATOM   1381  O   ASN H 188       5.182   9.952  33.166  1.00 26.79           O  
ATOM   1382  N   THR H 189       4.438  10.497  31.099  1.00 24.75           N  
ATOM   1383  CA  THR H 189       5.717  10.289  30.481  1.00 25.33           C  
ATOM   1384  CB  THR H 189       5.716   9.119  29.541  1.00 26.69           C  
ATOM   1385  OG1 THR H 189       5.336   7.939  30.232  1.00 27.42           O  
ATOM   1386  CG2 THR H 189       7.122   8.942  28.954  1.00 25.47           C  
ATOM   1387  C   THR H 189       6.088  11.494  29.667  1.00 24.60           C  
ATOM   1388  O   THR H 189       5.231  12.154  29.081  1.00 24.75           O  
ATOM   1389  N   ALA H 190       7.401  11.800  29.612  1.00 22.14           N  
ATOM   1390  CA  ALA H 190       7.914  12.901  28.843  1.00 21.61           C  
ATOM   1391  CB  ALA H 190       8.778  13.867  29.670  1.00 21.01           C  
ATOM   1392  C   ALA H 190       8.774  12.312  27.761  1.00 21.71           C  
ATOM   1393  O   ALA H 190       9.342  11.234  27.935  1.00 23.24           O  
ATOM   1394  N   TYR H 191       8.870  12.994  26.596  1.00 22.45           N  
ATOM   1395  CA  TYR H 191       9.625  12.441  25.503  1.00 23.13           C  
ATOM   1396  CB  TYR H 191       8.774  12.092  24.267  1.00 22.35           C  
ATOM   1397  CG  TYR H 191       7.673  11.164  24.645  1.00 24.59           C  
ATOM   1398  CD1 TYR H 191       7.906   9.822  24.805  1.00 25.95           C  
ATOM   1399  CD2 TYR H 191       6.401  11.642  24.853  1.00 25.29           C  
ATOM   1400  CE1 TYR H 191       6.888   8.968  25.153  1.00 27.35           C  
ATOM   1401  CE2 TYR H 191       5.378  10.793  25.201  1.00 26.63           C  
ATOM   1402  CZ  TYR H 191       5.619   9.451  25.351  1.00 27.13           C  
ATOM   1403  OH  TYR H 191       4.574   8.573  25.708  1.00 30.59           O  
ATOM   1404  C   TYR H 191      10.581  13.473  24.988  1.00 22.61           C  
ATOM   1405  O   TYR H 191      10.315  14.673  25.042  1.00 22.35           O  
ATOM   1406  N   MET H 192      11.742  13.016  24.476  1.00 23.41           N  
ATOM   1407  CA  MET H 192      12.679  13.910  23.862  1.00 23.83           C  
ATOM   1408  CB  MET H 192      13.982  14.056  24.669  1.00 23.21           C  
ATOM   1409  CG  MET H 192      14.986  15.054  24.089  1.00 27.64           C  
ATOM   1410  SD  MET H 192      15.856  14.471  22.604  1.00 33.31           S  
ATOM   1411  CE  MET H 192      16.760  13.156  23.471  1.00 31.03           C  
ATOM   1412  C   MET H 192      13.001  13.337  22.519  1.00 25.64           C  
ATOM   1413  O   MET H 192      13.376  12.172  22.406  1.00 26.29           O  
ATOM   1414  N   GLU H 193      12.843  14.145  21.450  1.00 25.42           N  
ATOM   1415  CA  GLU H 193      13.128  13.654  20.132  1.00 26.69           C  
ATOM   1416  CB  GLU H 193      11.917  13.699  19.181  1.00 28.38           C  
ATOM   1417  CG  GLU H 193      12.216  13.166  17.777  1.00 30.97           C  
ATOM   1418  CD  GLU H 193      10.921  13.184  16.975  1.00 37.01           C  
ATOM   1419  OE1 GLU H 193      10.222  14.232  16.996  1.00 38.35           O  
ATOM   1420  OE2 GLU H 193      10.610  12.144  16.335  1.00 45.07           O1-
ATOM   1421  C   GLU H 193      14.201  14.510  19.541  1.00 27.04           C  
ATOM   1422  O   GLU H 193      14.094  15.735  19.518  1.00 26.93           O  
ATOM   1423  N   MET H 194      15.280  13.864  19.062  1.00 23.89           N  
ATOM   1424  CA  MET H 194      16.363  14.571  18.443  1.00 24.20           C  
ATOM   1425  CB  MET H 194      17.725  14.304  19.106  1.00 24.23           C  
ATOM   1426  CG  MET H 194      18.875  15.104  18.491  1.00 25.36           C  
ATOM   1427  SD  MET H 194      20.494  14.807  19.264  1.00  0.00           S  
ATOM   1428  CE  MET H 194      20.087  15.660  20.816  1.00  0.00           C  
ATOM   1429  C   MET H 194      16.450  14.070  17.040  1.00 25.27           C  
ATOM   1430  O   MET H 194      16.480  12.864  16.795  1.00 26.08           O  
ATOM   1431  N   LYS H 195      16.507  14.995  16.072  0.93 23.96           N  
ATOM   1432  CA  LYS H 195      16.496  14.566  14.705  0.93 24.50           C  
ATOM   1433  CB  LYS H 195      15.296  15.139  13.941  0.93 25.40           C  
ATOM   1434  CG  LYS H 195      15.019  16.601  14.289  0.91 30.25           C  
ATOM   1435  CD  LYS H 195      13.823  17.188  13.542  1.00 34.82           C  
ATOM   1436  CE  LYS H 195      12.489  16.943  14.246  1.00  0.00           C  
ATOM   1437  NZ  LYS H 195      12.172  15.496  14.245  1.00  0.00           N1+
ATOM   1438  C   LYS H 195      17.784  14.935  14.032  0.93 24.63           C  
ATOM   1439  O   LYS H 195      18.635  15.621  14.598  0.93 24.85           O  
ATOM   1440  N   SER H 196      17.967  14.430  12.796  1.00 27.10           N  
ATOM   1441  CA  SER H 196      19.152  14.687  12.026  1.00 27.58           C  
ATOM   1442  CB  SER H 196      19.280  16.155  11.580  1.00 28.54           C  
ATOM   1443  OG  SER H 196      18.209  16.496  10.712  1.00 32.10           O  
ATOM   1444  C   SER H 196      20.356  14.354  12.853  1.00 26.36           C  
ATOM   1445  O   SER H 196      21.303  15.133  12.916  1.00 26.84           O  
ATOM   1446  N   LEU H 197      20.378  13.162  13.481  1.00 26.89           N  
ATOM   1447  CA  LEU H 197      21.474  12.823  14.345  1.00 26.93           C  
ATOM   1448  CB  LEU H 197      21.291  11.531  15.161  1.00 26.13           C  
ATOM   1449  CG  LEU H 197      20.241  11.644  16.283  1.00 26.59           C  
ATOM   1450  CD1 LEU H 197      18.801  11.576  15.763  1.00 25.28           C  
ATOM   1451  CD2 LEU H 197      20.524  10.647  17.402  1.00 23.87           C  
ATOM   1452  C   LEU H 197      22.779  12.719  13.624  1.00 29.68           C  
ATOM   1453  O   LEU H 197      22.850  12.280  12.478  1.00 29.90           O  
ATOM   1454  N   ARG H 198      23.857  13.144  14.327  1.00 31.47           N  
ATOM   1455  CA  ARG H 198      25.209  13.124  13.837  1.00 33.31           C  
ATOM   1456  CB  ARG H 198      25.898  14.495  13.871  1.00 34.85           C  
ATOM   1457  CG  ARG H 198      25.108  15.632  13.238  1.00 42.14           C  
ATOM   1458  CD  ARG H 198      25.774  16.992  13.445  1.00 47.11           C  
ATOM   1459  NE  ARG H 198      24.780  18.040  13.087  1.00 52.22           N  
ATOM   1460  CZ  ARG H 198      25.104  19.358  13.225  1.00 55.43           C  
ATOM   1461  NH1 ARG H 198      26.349  19.714  13.657  1.00 55.22           N1+
ATOM   1462  NH2 ARG H 198      24.182  20.320  12.931  1.00 56.31           N  
ATOM   1463  C   ARG H 198      25.976  12.334  14.851  1.00 34.40           C  
ATOM   1464  O   ARG H 198      25.421  11.957  15.879  1.00 32.02           O  
ATOM   1465  N   SER H 199      27.276  12.080  14.591  1.00 33.43           N  
ATOM   1466  CA  SER H 199      28.109  11.307  15.470  1.00 34.99           C  
ATOM   1467  CB  SER H 199      29.511  11.053  14.890  1.00 37.08           C  
ATOM   1468  OG  SER H 199      30.210  12.280  14.736  1.00 34.76           O  
ATOM   1469  C   SER H 199      28.280  12.035  16.771  1.00 32.11           C  
ATOM   1470  O   SER H 199      28.460  11.414  17.816  1.00 33.46           O  
ATOM   1471  N   ASP H 200      28.200  13.376  16.736  1.00 32.25           N  
ATOM   1472  CA  ASP H 200      28.377  14.250  17.859  1.00 33.03           C  
ATOM   1473  CB  ASP H 200      28.197  15.733  17.486  1.00 34.26           C  
ATOM   1474  CG  ASP H 200      29.275  16.128  16.490  1.00 39.78           C  
ATOM   1475  OD1 ASP H 200      30.145  15.269  16.185  1.00 54.72           O  
ATOM   1476  OD2 ASP H 200      29.244  17.297  16.019  1.00 55.14           O1-
ATOM   1477  C   ASP H 200      27.307  13.951  18.859  1.00 30.57           C  
ATOM   1478  O   ASP H 200      27.467  14.216  20.047  1.00 30.17           O  
ATOM   1479  N   ASP H 201      26.164  13.445  18.373  1.00 25.24           N  
ATOM   1480  CA  ASP H 201      24.980  13.127  19.118  1.00 24.22           C  
ATOM   1481  CB  ASP H 201      23.771  12.861  18.211  1.00 24.45           C  
ATOM   1482  CG  ASP H 201      23.393  14.196  17.585  1.00 25.95           C  
ATOM   1483  OD1 ASP H 201      23.705  15.252  18.198  1.00 24.66           O  
ATOM   1484  OD2 ASP H 201      22.790  14.174  16.480  1.00 25.90           O1-
ATOM   1485  C   ASP H 201      25.168  11.927  19.999  1.00 25.36           C  
ATOM   1486  O   ASP H 201      24.336  11.682  20.870  1.00 24.18           O  
ATOM   1487  N   THR H 202      26.194  11.086  19.761  1.00 25.89           N  
ATOM   1488  CA  THR H 202      26.321   9.946  20.625  1.00 24.89           C  
ATOM   1489  CB  THR H 202      27.453   9.023  20.282  1.00 27.87           C  
ATOM   1490  OG1 THR H 202      28.686   9.722  20.297  1.00 27.19           O  
ATOM   1491  CG2 THR H 202      27.203   8.423  18.897  1.00 25.23           C  
ATOM   1492  C   THR H 202      26.537  10.444  22.014  1.00 25.30           C  
ATOM   1493  O   THR H 202      27.451  11.226  22.274  1.00 26.04           O  
ATOM   1494  N   ALA H 203      25.673  10.004  22.950  1.00 23.82           N  
ATOM   1495  CA  ALA H 203      25.799  10.467  24.299  1.00 23.96           C  
ATOM   1496  CB  ALA H 203      25.576  11.982  24.444  1.00 21.93           C  
ATOM   1497  C   ALA H 203      24.752   9.793  25.124  1.00 23.45           C  
ATOM   1498  O   ALA H 203      23.907   9.061  24.615  1.00 23.25           O  
ATOM   1499  N   VAL H 204      24.823  10.007  26.451  1.00 22.33           N  
ATOM   1500  CA  VAL H 204      23.837   9.502  27.354  1.00 21.72           C  
ATOM   1501  CB  VAL H 204      24.396   9.129  28.697  1.00 24.14           C  
ATOM   1502  CG1 VAL H 204      23.235   8.715  29.617  1.00 22.82           C  
ATOM   1503  CG2 VAL H 204      25.456   8.034  28.500  1.00 23.69           C  
ATOM   1504  C   VAL H 204      22.887  10.636  27.553  1.00 22.88           C  
ATOM   1505  O   VAL H 204      23.307  11.771  27.775  1.00 21.85           O  
ATOM   1506  N   TYR H 205      21.572  10.358  27.468  1.00 22.45           N  
ATOM   1507  CA  TYR H 205      20.608  11.409  27.612  1.00 21.93           C  
ATOM   1508  CB  TYR H 205      19.565  11.461  26.480  1.00 21.03           C  
ATOM   1509  CG  TYR H 205      20.263  11.853  25.221  1.00 21.65           C  
ATOM   1510  CD1 TYR H 205      20.829  10.913  24.395  1.00 22.82           C  
ATOM   1511  CD2 TYR H 205      20.359  13.176  24.865  1.00 23.41           C  
ATOM   1512  CE1 TYR H 205      21.470  11.286  23.235  1.00 23.31           C  
ATOM   1513  CE2 TYR H 205      20.998  13.553  23.709  1.00 22.25           C  
ATOM   1514  CZ  TYR H 205      21.558  12.610  22.888  1.00 22.77           C  
ATOM   1515  OH  TYR H 205      22.215  12.996  21.701  1.00 23.91           O  
ATOM   1516  C   TYR H 205      19.868  11.171  28.886  1.00 21.93           C  
ATOM   1517  O   TYR H 205      19.398  10.066  29.147  1.00 23.06           O  
ATOM   1518  N   TYR H 206      19.750  12.228  29.717  1.00 21.35           N  
ATOM   1519  CA  TYR H 206      19.111  12.094  30.994  1.00 20.73           C  
ATOM   1520  CB  TYR H 206      19.963  12.581  32.186  1.00 20.68           C  
ATOM   1521  CG  TYR H 206      21.180  11.743  32.394  1.00 22.49           C  
ATOM   1522  CD1 TYR H 206      21.090  10.518  33.017  1.00 21.78           C  
ATOM   1523  CD2 TYR H 206      22.419  12.196  31.997  1.00 23.31           C  
ATOM   1524  CE1 TYR H 206      22.213   9.752  33.221  1.00 22.67           C  
ATOM   1525  CE2 TYR H 206      23.547  11.434  32.199  1.00 22.01           C  
ATOM   1526  CZ  TYR H 206      23.443  10.207  32.811  1.00 22.36           C  
ATOM   1527  OH  TYR H 206      24.593   9.419  33.023  1.00 31.25           O  
ATOM   1528  C   TYR H 206      17.913  12.988  31.032  1.00 21.78           C  
ATOM   1529  O   TYR H 206      17.881  14.046  30.406  1.00 20.88           O  
ATOM   1530  N   CYS H 207      16.867  12.535  31.749  1.00 21.88           N  
ATOM   1531  CA  CYS H 207      15.735  13.367  32.029  1.00 22.24           C  
ATOM   1532  CB  CYS H 207      14.362  12.700  31.758  1.00 23.27           C  
ATOM   1533  SG  CYS H 207      14.085  11.161  32.692  1.00 31.94           S  
ATOM   1534  C   CYS H 207      15.837  13.670  33.493  1.00 23.45           C  
ATOM   1535  O   CYS H 207      16.377  12.866  34.254  1.00 24.96           O  
ATOM   1536  N   ALA H 208      15.371  14.865  33.920  1.00 22.75           N  
ATOM   1537  CA  ALA H 208      15.432  15.215  35.316  1.00 19.55           C  
ATOM   1538  CB  ALA H 208      16.661  16.068  35.682  1.00 20.18           C  
ATOM   1539  C   ALA H 208      14.213  16.017  35.663  1.00 20.85           C  
ATOM   1540  O   ALA H 208      13.700  16.785  34.851  1.00 21.91           O  
ATOM   1541  N   ARG H 209      13.731  15.854  36.912  1.00 23.33           N  
ATOM   1542  CA  ARG H 209      12.547  16.499  37.402  1.00 23.25           C  
ATOM   1543  CB  ARG H 209      11.996  15.746  38.624  1.00 23.67           C  
ATOM   1544  CG  ARG H 209      10.872  16.412  39.414  1.00 28.30           C  
ATOM   1545  CD  ARG H 209      11.267  16.573  40.884  1.00 29.78           C  
ATOM   1546  NE  ARG H 209      10.034  16.648  41.709  1.00 36.53           N  
ATOM   1547  CZ  ARG H 209      10.003  16.011  42.917  1.00 40.04           C  
ATOM   1548  NH1 ARG H 209      11.101  15.330  43.353  1.00 44.28           N1+
ATOM   1549  NH2 ARG H 209       8.877  16.042  43.684  1.00 32.30           N  
ATOM   1550  C   ARG H 209      12.879  17.891  37.794  1.00 24.07           C  
ATOM   1551  O   ARG H 209      13.797  18.128  38.578  1.00 23.80           O  
ATOM   1552  N   VAL H 210      12.097  18.843  37.254  1.00 22.69           N  
ATOM   1553  CA  VAL H 210      12.329  20.236  37.483  1.00 23.62           C  
ATOM   1554  CB  VAL H 210      12.637  21.029  36.245  1.00 23.96           C  
ATOM   1555  CG1 VAL H 210      11.379  21.070  35.364  1.00  0.00           C  
ATOM   1556  CG2 VAL H 210      13.139  22.418  36.671  1.00  0.00           C  
ATOM   1557  C   VAL H 210      11.092  20.808  38.084  1.00 25.29           C  
ATOM   1558  O   VAL H 210       9.976  20.516  37.665  1.00 25.93           O  
ATOM   1559  N   GLU H 211      11.391  21.201  39.369  1.00 31.28           N  
ATOM   1560  CA  GLU H 211      10.582  21.697  40.459  1.00 32.83           C  
ATOM   1561  CB  GLU H 211      10.205  20.674  41.524  1.00 25.99           C  
ATOM   1562  CG  GLU H 211      11.379  20.298  42.425  1.00 25.16           C  
ATOM   1563  CD  GLU H 211      10.766  19.867  43.745  1.00 30.87           C  
ATOM   1564  OE1 GLU H 211       9.516  19.991  43.857  1.00 31.71           O  
ATOM   1565  OE2 GLU H 211      11.522  19.437  44.657  1.00 35.42           O1-
ATOM   1566  C   GLU H 211      11.469  22.620  41.251  1.00 34.63           C  
ATOM   1567  O   GLU H 211      12.604  22.894  40.886  1.00 34.72           O  
ATOM   1568  N   GLY H 212      10.993  23.185  42.377  1.00 32.86           N  
ATOM   1569  CA  GLY H 212      11.988  23.985  43.029  1.00 33.26           C  
ATOM   1570  C   GLY H 212      11.354  25.080  43.782  1.00 35.06           C  
ATOM   1571  O   GLY H 212      10.451  24.861  44.585  1.00 37.54           O  
ATOM   1572  N   VAL H 213      11.871  26.298  43.539  1.00 39.33           N  
ATOM   1573  CA  VAL H 213      11.416  27.447  44.249  1.00 37.54           C  
ATOM   1574  CB  VAL H 213      12.444  28.528  44.332  1.00 37.52           C  
ATOM   1575  CG1 VAL H 213      11.805  29.752  45.013  1.00  0.00           C  
ATOM   1576  CG2 VAL H 213      13.676  27.983  45.073  1.00  0.00           C  
ATOM   1577  C   VAL H 213      10.263  28.034  43.527  1.00 38.93           C  
ATOM   1578  O   VAL H 213      10.424  28.755  42.542  1.00 39.38           O  
ATOM   1579  N   ARG H 214       9.055  27.757  44.044  1.00 36.42           N  
ATOM   1580  CA  ARG H 214       7.879  28.277  43.432  1.00 37.66           C  
ATOM   1581  CB  ARG H 214       6.611  27.455  43.729  1.00 38.93           C  
ATOM   1582  CG  ARG H 214       6.247  27.368  45.213  1.00 41.26           C  
ATOM   1583  CD  ARG H 214       7.367  26.798  46.089  1.00 48.37           C  
ATOM   1584  NE  ARG H 214       7.735  25.459  45.546  1.00  0.00           N  
ATOM   1585  CZ  ARG H 214       7.217  24.327  46.103  1.00 23.62           C  
ATOM   1586  NH1 ARG H 214       6.361  24.423  47.161  1.00  0.00           N1+
ATOM   1587  NH2 ARG H 214       7.578  23.101  45.619  1.00  0.00           N  
ATOM   1588  C   ARG H 214       7.662  29.644  43.963  1.00 39.58           C  
ATOM   1589  O   ARG H 214       7.850  29.915  45.149  1.00 37.12           O  
ATOM   1590  N   GLY H 215       7.274  30.559  43.070  1.00 39.40           N  
ATOM   1591  CA  GLY H 215       6.978  31.875  43.543  1.00 37.92           C  
ATOM   1592  C   GLY H 215       7.484  32.826  42.520  1.00 39.99           C  
ATOM   1593  O   GLY H 215       8.671  32.849  42.214  1.00 40.66           O  
ATOM   1594  N   VAL H 216       6.592  33.676  41.992  1.00 43.37           N  
ATOM   1595  CA  VAL H 216       7.013  34.586  40.969  1.00 43.18           C  
ATOM   1596  CB  VAL H 216       5.912  35.504  40.537  1.00 48.30           C  
ATOM   1597  CG1 VAL H 216       6.475  36.512  39.518  1.00  0.00           C  
ATOM   1598  CG2 VAL H 216       4.747  34.654  40.006  1.00  0.00           C  
ATOM   1599  C   VAL H 216       8.079  35.456  41.534  1.00 42.17           C  
ATOM   1600  O   VAL H 216       9.168  35.573  40.973  1.00 46.70           O  
ATOM   1601  N   MET H 217       7.805  36.029  42.717  1.00 41.73           N  
ATOM   1602  CA  MET H 217       8.678  37.002  43.302  1.00 41.21           C  
ATOM   1603  CB  MET H 217       8.094  37.627  44.585  1.00 43.16           C  
ATOM   1604  CG  MET H 217       8.986  38.675  45.255  1.00 28.79           C  
ATOM   1605  SD  MET H 217      10.281  37.995  46.332  1.00  0.00           S  
ATOM   1606  CE  MET H 217       9.166  37.747  47.744  1.00  0.00           C  
ATOM   1607  C   MET H 217       9.994  36.382  43.608  1.00 41.61           C  
ATOM   1608  O   MET H 217      10.110  35.178  43.821  1.00 42.63           O  
ATOM   1609  N   GLY H 218      11.047  37.213  43.589  1.00 42.66           N  
ATOM   1610  CA  GLY H 218      12.344  36.690  43.873  1.00 45.83           C  
ATOM   1611  C   GLY H 218      12.710  35.874  42.688  1.00 46.11           C  
ATOM   1612  O   GLY H 218      12.103  35.997  41.626  1.00 49.96           O  
ATOM   1613  N   PHE H 219      13.720  35.000  42.840  1.00 46.72           N  
ATOM   1614  CA  PHE H 219      14.087  34.207  41.713  1.00 45.15           C  
ATOM   1615  CB  PHE H 219      15.576  33.831  41.673  1.00 44.79           C  
ATOM   1616  CG  PHE H 219      16.386  35.045  41.376  1.00 61.38           C  
ATOM   1617  CD1 PHE H 219      16.731  35.926  42.375  1.00 75.54           C  
ATOM   1618  CD2 PHE H 219      16.810  35.297  40.092  1.00 67.04           C  
ATOM   1619  CE1 PHE H 219      17.483  37.043  42.095  1.00 76.32           C  
ATOM   1620  CE2 PHE H 219      17.561  36.412  39.805  1.00 72.78           C  
ATOM   1621  CZ  PHE H 219      17.898  37.289  40.807  1.00 76.49           C  
ATOM   1622  C   PHE H 219      13.335  32.934  41.820  1.00 43.92           C  
ATOM   1623  O   PHE H 219      13.545  32.151  42.743  1.00 43.43           O  
ATOM   1624  N   HIS H 220      12.405  32.702  40.879  1.00 35.26           N  
ATOM   1625  CA  HIS H 220      11.761  31.432  40.913  1.00 34.96           C  
ATOM   1626  ND1 HIS H 220      10.015  31.670  37.988  1.00  0.00           N  
ATOM   1627  CG  HIS H 220       9.928  32.184  39.263  1.00 40.35           C  
ATOM   1628  CB  HIS H 220      10.272  31.437  40.518  1.00 36.58           C  
ATOM   1629  NE2 HIS H 220       9.228  33.739  37.782  1.00  0.00           N  
ATOM   1630  CD2 HIS H 220       9.447  33.451  39.118  1.00 43.64           C  
ATOM   1631  CE1 HIS H 220       9.585  32.641  37.142  1.00 40.20           C  
ATOM   1632  C   HIS H 220      12.498  30.600  39.925  1.00 36.20           C  
ATOM   1633  O   HIS H 220      12.428  30.826  38.719  1.00 37.28           O  
ATOM   1634  N   TYR H 221      13.270  29.625  40.433  1.00 32.64           N  
ATOM   1635  CA  TYR H 221      14.009  28.766  39.561  1.00 32.04           C  
ATOM   1636  CB  TYR H 221      15.539  28.982  39.646  1.00 34.70           C  
ATOM   1637  CG  TYR H 221      16.260  27.990  38.789  1.00 34.69           C  
ATOM   1638  CD1 TYR H 221      16.146  28.006  37.416  1.00 33.46           C  
ATOM   1639  CD2 TYR H 221      17.095  27.055  39.360  1.00 34.60           C  
ATOM   1640  CE1 TYR H 221      16.823  27.095  36.634  1.00 34.45           C  
ATOM   1641  CE2 TYR H 221      17.775  26.143  38.584  1.00 36.80           C  
ATOM   1642  CZ  TYR H 221      17.639  26.156  37.217  1.00 35.16           C  
ATOM   1643  OH  TYR H 221      18.337  25.218  36.421  1.00 37.01           O  
ATOM   1644  C   TYR H 221      13.676  27.394  39.997  1.00 33.80           C  
ATOM   1645  O   TYR H 221      13.484  27.132  41.186  1.00 31.43           O  
ATOM   1646  N   TYR H 222      13.556  26.479  39.027  1.00 32.14           N  
ATOM   1647  CA  TYR H 222      13.216  25.164  39.441  1.00 34.16           C  
ATOM   1648  CB  TYR H 222      11.950  24.621  38.744  1.00 37.17           C  
ATOM   1649  CG  TYR H 222      10.788  25.430  39.253  1.00 38.62           C  
ATOM   1650  CD1 TYR H 222      10.220  25.151  40.475  1.00 39.82           C  
ATOM   1651  CD2 TYR H 222      10.252  26.473  38.532  1.00 39.46           C  
ATOM   1652  CE1 TYR H 222       9.157  25.865  40.977  1.00 41.33           C  
ATOM   1653  CE2 TYR H 222       9.186  27.200  39.022  1.00 41.75           C  
ATOM   1654  CZ  TYR H 222       8.637  26.899  40.245  1.00 42.60           C  
ATOM   1655  OH  TYR H 222       7.545  27.645  40.742  1.00 45.25           O  
ATOM   1656  C   TYR H 222      14.404  24.278  39.204  1.00 33.26           C  
ATOM   1657  O   TYR H 222      14.844  24.043  38.075  1.00 34.70           O  
ATOM   1658  N   PRO H 223      14.938  23.841  40.325  1.00 32.23           N  
ATOM   1659  CA  PRO H 223      16.088  22.972  40.393  1.00 33.03           C  
ATOM   1660  CD  PRO H 223      14.775  24.617  41.542  1.00  0.00           C  
ATOM   1661  CB  PRO H 223      16.685  23.157  41.790  1.00 19.25           C  
ATOM   1662  CG  PRO H 223      15.573  23.844  42.600  1.00 18.85           C  
ATOM   1663  C   PRO H 223      15.754  21.544  40.084  1.00 34.01           C  
ATOM   1664  O   PRO H 223      14.600  21.149  40.245  1.00 31.97           O  
ATOM   1665  N   MET H 224      16.763  20.748  39.667  1.00 31.90           N  
ATOM   1666  CA  MET H 224      16.535  19.393  39.237  1.00 31.36           C  
ATOM   1667  CB  MET H 224      17.477  18.999  38.088  1.00 33.40           C  
ATOM   1668  CG  MET H 224      17.407  19.933  36.876  1.00 33.36           C  
ATOM   1669  SD  MET H 224      18.627  19.547  35.582  1.00 40.15           S  
ATOM   1670  CE  MET H 224      18.534  21.151  34.736  1.00 34.43           C  
ATOM   1671  C   MET H 224      16.860  18.466  40.369  1.00 31.98           C  
ATOM   1672  O   MET H 224      18.029  18.195  40.642  1.00 33.31           O  
ATOM   1673  N   ASP H 225      15.835  17.999  41.108  1.00 30.53           N  
ATOM   1674  CA  ASP H 225      16.116  17.097  42.183  1.00 32.46           C  
ATOM   1675  CB  ASP H 225      15.210  17.268  43.422  1.00 33.99           C  
ATOM   1676  CG  ASP H 225      13.784  16.930  43.081  1.00 36.72           C  
ATOM   1677  OD1 ASP H 225      13.606  16.090  42.168  1.00 37.96           O  
ATOM   1678  OD2 ASP H 225      12.859  17.489  43.727  1.00 35.81           O1-
ATOM   1679  C   ASP H 225      16.282  15.630  41.799  1.00 34.63           C  
ATOM   1680  O   ASP H 225      17.085  14.957  42.444  1.00 36.78           O  
ATOM   1681  N   VAL H 226      15.565  15.072  40.775  1.00 28.37           N  
ATOM   1682  CA  VAL H 226      15.657  13.647  40.574  1.00 28.56           C  
ATOM   1683  CB  VAL H 226      14.334  12.967  40.803  1.00 30.42           C  
ATOM   1684  CG1 VAL H 226      14.497  11.456  40.561  1.00 21.20           C  
ATOM   1685  CG2 VAL H 226      13.814  13.350  42.202  1.00 21.56           C  
ATOM   1686  C   VAL H 226      16.033  13.425  39.142  1.00 29.16           C  
ATOM   1687  O   VAL H 226      15.525  14.108  38.254  1.00 28.69           O  
ATOM   1688  N   TRP H 227      16.924  12.442  38.884  1.00 25.09           N  
ATOM   1689  CA  TRP H 227      17.371  12.220  37.540  1.00 25.62           C  
ATOM   1690  CB  TRP H 227      18.895  12.398  37.379  1.00 24.74           C  
ATOM   1691  CG  TRP H 227      19.395  13.821  37.524  1.00 24.77           C  
ATOM   1692  CD2 TRP H 227      20.085  14.550  36.493  1.00 23.29           C  
ATOM   1693  CD1 TRP H 227      19.356  14.643  38.613  1.00 24.44           C  
ATOM   1694  NE1 TRP H 227      19.967  15.841  38.321  1.00 23.54           N  
ATOM   1695  CE2 TRP H 227      20.421  15.796  37.021  1.00 23.89           C  
ATOM   1696  CE3 TRP H 227      20.416  14.208  35.212  1.00 22.60           C  
ATOM   1697  CZ2 TRP H 227      21.098  16.721  36.276  1.00 23.32           C  
ATOM   1698  CZ3 TRP H 227      21.090  15.147  34.462  1.00 22.34           C  
ATOM   1699  CH2 TRP H 227      21.424  16.379  34.983  1.00 22.33           C  
ATOM   1700  C   TRP H 227      17.041  10.810  37.137  1.00 25.85           C  
ATOM   1701  O   TRP H 227      16.955   9.904  37.964  1.00 26.49           O  
ATOM   1702  N   GLY H 228      16.823  10.600  35.824  1.00 24.41           N  
ATOM   1703  CA  GLY H 228      16.565   9.284  35.314  1.00 24.95           C  
ATOM   1704  C   GLY H 228      17.888   8.588  35.222  1.00 24.62           C  
ATOM   1705  O   GLY H 228      18.937   9.206  35.396  1.00 25.20           O  
ATOM   1706  N   GLN H 229      17.862   7.273  34.929  1.00 26.98           N  
ATOM   1707  CA  GLN H 229      19.032   6.439  34.861  1.00 28.08           C  
ATOM   1708  CB  GLN H 229      18.727   4.937  34.688  1.00 24.50           C  
ATOM   1709  CG  GLN H 229      18.139   4.542  33.328  1.00 23.79           C  
ATOM   1710  CD  GLN H 229      16.626   4.715  33.333  1.00 25.05           C  
ATOM   1711  OE1 GLN H 229      16.080   5.602  33.986  1.00 18.26           O  
ATOM   1712  NE2 GLN H 229      15.924   3.832  32.574  1.00 18.97           N  
ATOM   1713  C   GLN H 229      19.888   6.852  33.704  1.00 27.76           C  
ATOM   1714  O   GLN H 229      21.108   6.702  33.742  1.00 28.46           O  
ATOM   1715  N   GLY H 230      19.268   7.346  32.619  1.00 25.92           N  
ATOM   1716  CA  GLY H 230      20.025   7.746  31.466  1.00 24.82           C  
ATOM   1717  C   GLY H 230      19.783   6.759  30.369  1.00 25.69           C  
ATOM   1718  O   GLY H 230      19.498   5.586  30.613  1.00 27.63           O  
ATOM   1719  N   THR H 231      19.862   7.240  29.109  1.00 26.84           N  
ATOM   1720  CA  THR H 231      19.691   6.388  27.966  1.00 26.70           C  
ATOM   1721  CB  THR H 231      18.421   6.662  27.209  1.00 27.19           C  
ATOM   1722  OG1 THR H 231      17.297   6.482  28.057  1.00 28.92           O  
ATOM   1723  CG2 THR H 231      18.337   5.700  26.012  1.00 26.75           C  
ATOM   1724  C   THR H 231      20.831   6.649  27.033  1.00 26.71           C  
ATOM   1725  O   THR H 231      21.053   7.780  26.603  1.00 25.74           O  
ATOM   1726  N   MET H 232      21.591   5.594  26.680  1.00 23.65           N  
ATOM   1727  CA  MET H 232      22.703   5.792  25.800  1.00 23.25           C  
ATOM   1728  CB  MET H 232      23.817   4.742  25.969  1.00 25.52           C  
ATOM   1729  CG  MET H 232      25.005   4.952  25.029  1.00 31.44           C  
ATOM   1730  SD  MET H 232      25.991   6.437  25.386  1.00 38.02           S  
ATOM   1731  CE  MET H 232      27.186   6.184  24.040  1.00 38.18           C  
ATOM   1732  C   MET H 232      22.215   5.718  24.391  1.00 24.39           C  
ATOM   1733  O   MET H 232      21.462   4.816  24.022  1.00 25.33           O  
ATOM   1734  N   VAL H 233      22.623   6.700  23.565  1.00 23.93           N  
ATOM   1735  CA  VAL H 233      22.256   6.681  22.180  1.00 23.49           C  
ATOM   1736  CB  VAL H 233      21.459   7.880  21.753  1.00 24.64           C  
ATOM   1737  CG1 VAL H 233      21.229   7.806  20.234  1.00 23.80           C  
ATOM   1738  CG2 VAL H 233      20.160   7.922  22.576  1.00 23.29           C  
ATOM   1739  C   VAL H 233      23.531   6.683  21.400  1.00 26.34           C  
ATOM   1740  O   VAL H 233      24.380   7.557  21.579  1.00 25.91           O  
ATOM   1741  N   THR H 234      23.697   5.690  20.507  1.00 26.13           N  
ATOM   1742  CA  THR H 234      24.903   5.618  19.736  1.00 27.43           C  
ATOM   1743  CB  THR H 234      25.575   4.279  19.802  1.00 28.46           C  
ATOM   1744  OG1 THR H 234      25.884   3.954  21.149  1.00 28.50           O  
ATOM   1745  CG2 THR H 234      26.862   4.336  18.964  1.00 29.99           C  
ATOM   1746  C   THR H 234      24.539   5.860  18.313  1.00 27.87           C  
ATOM   1747  O   THR H 234      23.620   5.245  17.773  1.00 28.91           O  
ATOM   1748  N   VAL H 235      25.260   6.788  17.664  1.00 27.54           N  
ATOM   1749  CA  VAL H 235      24.940   7.084  16.304  1.00 28.24           C  
ATOM   1750  CB  VAL H 235      24.706   8.557  16.108  1.00 28.37           C  
ATOM   1751  CG1 VAL H 235      26.005   9.335  16.360  1.00 28.54           C  
ATOM   1752  CG2 VAL H 235      24.073   8.781  14.734  1.00 27.23           C  
ATOM   1753  C   VAL H 235      26.063   6.578  15.444  1.00 31.61           C  
ATOM   1754  O   VAL H 235      27.201   7.042  15.515  1.00 32.03           O  
ATOM   1755  N   SER H 236      25.771   5.566  14.605  1.00 30.69           N  
ATOM   1756  CA  SER H 236      26.806   5.041  13.766  1.00 30.30           C  
ATOM   1757  CB  SER H 236      27.583   3.874  14.399  1.00 32.65           C  
ATOM   1758  OG  SER H 236      28.298   4.324  15.541  1.00 34.23           O  
ATOM   1759  C   SER H 236      26.164   4.511  12.529  1.00 33.29           C  
ATOM   1760  O   SER H 236      25.033   4.028  12.557  1.00 31.95           O  
ATOM   1761  N   SER H 237      26.883   4.593  11.394  1.00 38.71           N  
ATOM   1762  CA  SER H 237      26.343   4.076  10.175  1.00 39.26           C  
ATOM   1763  CB  SER H 237      26.822   4.831   8.923  1.00 40.33           C  
ATOM   1764  OG  SER H 237      28.230   4.709   8.783  1.00 42.67           O  
ATOM   1765  C   SER H 237      26.788   2.625  10.061  1.00 40.84           C  
ATOM   1766  O   SER H 237      27.416   2.271   9.029  1.00 40.68           O  
ATOM   1767  OXT SER H 237      26.502   1.846  11.011  1.00  0.00           O1-
TER    1768      SER H 237 
CONECT  142  635
CONECT  635  142
CONECT  941 1533
CONECT 1533  941
END
