# Supplementary material for: Fully automated antibody structure prediction using BIOVIA tools: Validation study
Source: PLoS One. 2017 May 18;12(5):e0177923. doi: 10.1371/journal.pone.0177923 (PMC5436848; doi:10.1371/journal.pone.0177923)
Supplement: S3 Dataset — Predicted structures using the Top5 framework method, Chothia CDR definition with canonical filtering, using up to 5 CDR templates rather than the default 3, and generating 10 CDR models. (ZIP) [file pone.0177923.s005.zip › 3WHX_BA_FV_FinalModel.pdb]

REMARK   Accelrys Discovery Studio PDB file
REMARK   Created:  2015-11-30T19:23:33Z
SSBOND   1 CYS L   23    CYS L   93                                     
SSBOND   2 CYS H  134    CYS H  208                                     
ATOM      1  N   ASP L   1      26.377  32.672  26.186  1.00 50.39           N1+
ATOM      2  CA  ASP L   1      26.042  31.782  27.317  1.00 50.39           C  
ATOM      3  CB  ASP L   1      26.194  30.308  26.909  1.00 50.96           C  
ATOM      4  CG  ASP L   1      25.109  29.994  25.887  1.00 52.52           C  
ATOM      5  OD1 ASP L   1      24.253  30.886  25.643  1.00 56.60           O  
ATOM      6  OD2 ASP L   1      25.116  28.858  25.342  1.00 60.19           O1-
ATOM      7  C   ASP L   1      26.959  32.052  28.460  1.00 50.44           C  
ATOM      8  O   ASP L   1      28.035  32.622  28.291  1.00 51.93           O  
ATOM      9  N   VAL L   2      26.533  31.655  29.670  1.00 48.13           N  
ATOM     10  CA  VAL L   2      27.349  31.866  30.823  1.00 45.60           C  
ATOM     11  CB  VAL L   2      26.554  31.901  32.101  1.00 44.90           C  
ATOM     12  CG1 VAL L   2      27.522  32.022  33.291  1.00 47.22           C  
ATOM     13  CG2 VAL L   2      25.529  33.047  32.008  1.00 45.20           C  
ATOM     14  C   VAL L   2      28.296  30.710  30.880  1.00 44.92           C  
ATOM     15  O   VAL L   2      27.877  29.555  30.876  1.00 46.01           O  
ATOM     16  N   LEU L   3      29.612  30.999  30.922  1.00 44.50           N  
ATOM     17  CA  LEU L   3      30.573  29.936  30.966  1.00 44.11           C  
ATOM     18  CB  LEU L   3      31.916  30.266  30.285  1.00 47.33           C  
ATOM     19  CG  LEU L   3      31.822  30.450  28.761  1.00 42.13           C  
ATOM     20  CD1 LEU L   3      31.402  29.148  28.064  1.00 42.77           C  
ATOM     21  CD2 LEU L   3      30.933  31.647  28.394  1.00 47.21           C  
ATOM     22  C   LEU L   3      30.883  29.669  32.400  1.00 43.17           C  
ATOM     23  O   LEU L   3      31.077  30.591  33.189  1.00 42.65           O  
ATOM     24  N   MET L   4      30.916  28.376  32.774  1.00 42.03           N  
ATOM     25  CA  MET L   4      31.224  28.030  34.130  1.00 41.17           C  
ATOM     26  CB  MET L   4      30.217  27.042  34.750  1.00 40.07           C  
ATOM     27  CG  MET L   4      28.778  27.566  34.773  1.00 39.65           C  
ATOM     28  SD  MET L   4      28.497  29.011  35.841  1.00 42.64           S  
ATOM     29  CE  MET L   4      28.326  28.053  37.373  1.00 39.10           C  
ATOM     30  C   MET L   4      32.556  27.350  34.101  1.00 42.45           C  
ATOM     31  O   MET L   4      32.707  26.287  33.500  1.00 43.71           O  
ATOM     32  N   THR L   5      33.566  27.946  34.765  1.00 42.76           N  
ATOM     33  CA  THR L   5      34.874  27.357  34.742  1.00 43.68           C  
ATOM     34  CB  THR L   5      35.949  28.326  34.348  1.00 44.62           C  
ATOM     35  OG1 THR L   5      35.649  28.897  33.083  1.00 47.91           O  
ATOM     36  CG2 THR L   5      37.285  27.569  34.270  1.00 43.13           C  
ATOM     37  C   THR L   5      35.179  26.857  36.120  1.00 43.07           C  
ATOM     38  O   THR L   5      35.064  27.589  37.101  1.00 45.18           O  
ATOM     39  N   GLN L   6      35.573  25.572  36.225  1.00 43.02           N  
ATOM     40  CA  GLN L   6      35.846  24.999  37.512  1.00 45.20           C  
ATOM     41  CB  GLN L   6      35.116  23.672  37.780  1.00 43.63           C  
ATOM     42  CG  GLN L   6      33.599  23.819  37.879  1.00 42.79           C  
ATOM     43  CD  GLN L   6      33.004  22.445  38.153  1.00 41.94           C  
ATOM     44  OE1 GLN L   6      32.034  22.035  37.521  1.00 40.12           O  
ATOM     45  NE2 GLN L   6      33.588  21.715  39.141  1.00 41.49           N  
ATOM     46  C   GLN L   6      37.299  24.695  37.599  1.00 46.53           C  
ATOM     47  O   GLN L   6      37.934  24.315  36.617  1.00 46.36           O  
ATOM     48  N   THR L   7      37.864  24.882  38.805  1.00 47.28           N  
ATOM     49  CA  THR L   7      39.240  24.574  39.018  1.00 47.51           C  
ATOM     50  CB  THR L   7      40.081  25.814  39.102  1.00 48.47           C  
ATOM     51  OG1 THR L   7      41.460  25.490  39.057  1.00 52.52           O  
ATOM     52  CG2 THR L   7      39.746  26.550  40.407  1.00 50.50           C  
ATOM     53  C   THR L   7      39.305  23.852  40.328  1.00 47.30           C  
ATOM     54  O   THR L   7      38.572  24.204  41.252  1.00 47.82           O  
ATOM     55  N   PRO L   8      40.116  22.835  40.471  1.00 46.80           N  
ATOM     56  CA  PRO L   8      40.935  22.299  39.417  1.00 46.55           C  
ATOM     57  CD  PRO L   8      40.646  22.514  41.785  1.00 46.44           C  
ATOM     58  CB  PRO L   8      42.131  21.641  40.104  1.00 45.88           C  
ATOM     59  CG  PRO L   8      41.652  21.383  41.541  1.00 45.47           C  
ATOM     60  C   PRO L   8      40.140  21.309  38.623  1.00 46.13           C  
ATOM     61  O   PRO L   8      39.000  21.022  38.987  1.00 47.45           O  
ATOM     62  N   LEU L   9      40.712  20.825  37.503  1.00 46.02           N  
ATOM     63  CA  LEU L   9      40.126  19.792  36.694  1.00 44.57           C  
ATOM     64  CB  LEU L   9      40.912  19.545  35.393  1.00 46.25           C  
ATOM     65  CG  LEU L   9      40.942  20.742  34.423  1.00 50.87           C  
ATOM     66  CD1 LEU L   9      39.546  21.040  33.854  1.00 54.76           C  
ATOM     67  CD2 LEU L   9      41.602  21.973  35.064  0.80 52.88           C  
ATOM     68  C   LEU L   9      40.178  18.506  37.462  1.00 43.12           C  
ATOM     69  O   LEU L   9      39.255  17.696  37.404  1.00 43.45           O  
ATOM     70  N   SER L  10      41.293  18.265  38.175  1.00 43.79           N  
ATOM     71  CA  SER L  10      41.430  17.050  38.925  1.00 43.96           C  
ATOM     72  CB  SER L  10      42.414  16.058  38.278  1.00 44.92           C  
ATOM     73  OG  SER L  10      42.516  14.878  39.057  1.00 50.00           O  
ATOM     74  C   SER L  10      41.962  17.429  40.268  1.00 43.08           C  
ATOM     75  O   SER L  10      42.798  18.327  40.380  1.00 42.94           O  
ATOM     76  N   LEU L  11      41.473  16.770  41.341  1.00 40.97           N  
ATOM     77  CA  LEU L  11      41.948  17.142  42.638  1.00 41.22           C  
ATOM     78  CB  LEU L  11      40.908  17.975  43.410  1.00 39.09           C  
ATOM     79  CG  LEU L  11      41.342  18.419  44.817  1.00 41.75           C  
ATOM     80  CD1 LEU L  11      42.657  19.211  44.782  1.00 39.81           C  
ATOM     81  CD2 LEU L  11      40.214  19.205  45.506  1.00 40.44           C  
ATOM     82  C   LEU L  11      42.287  15.909  43.423  1.00 41.06           C  
ATOM     83  O   LEU L  11      41.408  15.161  43.854  1.00 39.90           O  
ATOM     84  N   PRO L  12      43.565  15.670  43.589  1.00 41.67           N  
ATOM     85  CA  PRO L  12      43.969  14.550  44.393  1.00 41.44           C  
ATOM     86  CD  PRO L  12      44.484  15.887  42.482  1.00 42.05           C  
ATOM     87  CB  PRO L  12      45.398  14.212  43.981  1.00 43.40           C  
ATOM     88  CG  PRO L  12      45.484  14.719  42.534  1.00 43.73           C  
ATOM     89  C   PRO L  12      43.828  14.882  45.844  1.00 42.29           C  
ATOM     90  O   PRO L  12      44.236  15.970  46.247  1.00 43.68           O  
ATOM     91  N   VAL L  13      43.291  13.953  46.655  1.00 40.98           N  
ATOM     92  CA  VAL L  13      43.149  14.235  48.051  1.00 41.16           C  
ATOM     93  CB  VAL L  13      41.771  14.689  48.441  1.00 40.46           C  
ATOM     94  CG1 VAL L  13      41.491  16.051  47.788  1.00 40.98           C  
ATOM     95  CG2 VAL L  13      40.765  13.592  48.049  1.00 39.10           C  
ATOM     96  C   VAL L  13      43.397  12.971  48.805  1.00 42.49           C  
ATOM     97  O   VAL L  13      43.195  11.874  48.288  1.00 41.28           O  
ATOM     98  N   SER L  14      43.888  13.099  50.052  1.00 43.46           N  
ATOM     99  CA  SER L  14      44.051  11.936  50.872  1.00 44.23           C  
ATOM    100  CB  SER L  14      45.166  12.057  51.923  1.00 45.62           C  
ATOM    101  OG  SER L  14      46.430  12.145  51.283  1.00 56.00           O  
ATOM    102  C   SER L  14      42.762  11.795  51.607  1.00 42.30           C  
ATOM    103  O   SER L  14      42.043  12.772  51.787  1.00 40.78           O  
ATOM    104  N   LEU L  15      42.418  10.581  52.062  1.00 42.75           N  
ATOM    105  CA  LEU L  15      41.173  10.482  52.760  1.00 43.28           C  
ATOM    106  CB  LEU L  15      40.750   9.041  53.105  1.00 42.12           C  
ATOM    107  CG  LEU L  15      40.356   8.188  51.884  1.00 45.08           C  
ATOM    108  CD1 LEU L  15      39.942   6.767  52.302  1.00 46.32           C  
ATOM    109  CD2 LEU L  15      39.273   8.887  51.042  1.00 44.46           C  
ATOM    110  C   LEU L  15      41.314  11.233  54.040  1.00 44.98           C  
ATOM    111  O   LEU L  15      42.373  11.220  54.667  1.00 46.43           O  
ATOM    112  N   GLY L  16      40.243  11.947  54.438  1.00 43.47           N  
ATOM    113  CA  GLY L  16      40.231  12.635  55.691  1.00 43.25           C  
ATOM    114  C   GLY L  16      40.605  14.073  55.516  1.00 44.67           C  
ATOM    115  O   GLY L  16      40.369  14.881  56.412  1.00 45.46           O  
ATOM    116  N   ASP L  17      41.203  14.453  54.370  1.00 44.59           N  
ATOM    117  CA  ASP L  17      41.580  15.831  54.243  1.00 47.02           C  
ATOM    118  CB  ASP L  17      42.870  16.057  53.427  1.00 48.59           C  
ATOM    119  CG  ASP L  17      42.713  15.528  52.010  1.00 53.92           C  
ATOM    120  OD1 ASP L  17      41.559  15.247  51.595  1.00 57.03           O  
ATOM    121  OD2 ASP L  17      43.760  15.397  51.322  1.00 58.36           O1-
ATOM    122  C   ASP L  17      40.442  16.625  53.677  1.00 47.96           C  
ATOM    123  O   ASP L  17      39.429  16.068  53.256  1.00 48.14           O  
ATOM    124  N   GLN L  18      40.575  17.967  53.692  1.00 48.95           N  
ATOM    125  CA  GLN L  18      39.538  18.808  53.173  1.00 49.12           C  
ATOM    126  CB  GLN L  18      39.431  20.175  53.875  1.00 52.55           C  
ATOM    127  CG  GLN L  18      38.294  21.036  53.317  1.00 57.84           C  
ATOM    128  CD  GLN L  18      38.228  22.347  54.088  1.00 61.39           C  
ATOM    129  OE1 GLN L  18      38.539  22.405  55.276  1.00 66.11           O  
ATOM    130  NE2 GLN L  18      37.811  23.439  53.394  1.00 63.20           N  
ATOM    131  C   GLN L  18      39.803  19.043  51.718  1.00 48.97           C  
ATOM    132  O   GLN L  18      40.948  19.018  51.267  1.00 49.68           O  
ATOM    133  N   ALA L  19      38.730  19.247  50.928  1.00 47.34           N  
ATOM    134  CA  ALA L  19      38.909  19.501  49.529  1.00 45.09           C  
ATOM    135  CB  ALA L  19      38.475  18.332  48.628  1.00 44.32           C  
ATOM    136  C   ALA L  19      38.050  20.669  49.178  1.00 44.98           C  
ATOM    137  O   ALA L  19      36.942  20.811  49.690  1.00 46.62           O  
ATOM    138  N   SER L  20      38.551  21.550  48.292  1.00 45.27           N  
ATOM    139  CA  SER L  20      37.782  22.697  47.908  1.00 45.94           C  
ATOM    140  CB  SER L  20      38.372  24.015  48.451  1.00 45.26           C  
ATOM    141  OG  SER L  20      37.571  25.122  48.072  1.00 52.01           O  
ATOM    142  C   SER L  20      37.787  22.754  46.412  1.00 46.34           C  
ATOM    143  O   SER L  20      38.820  22.548  45.775  1.00 47.69           O  
ATOM    144  N   ILE L  21      36.613  23.022  45.804  1.00 44.91           N  
ATOM    145  CA  ILE L  21      36.532  23.093  44.374  1.00 44.89           C  
ATOM    146  CB  ILE L  21      35.629  22.053  43.780  1.00 41.24           C  
ATOM    147  CG1 ILE L  21      36.133  20.643  44.124  1.00 41.00           C  
ATOM    148  CG2 ILE L  21      35.537  22.305  42.269  1.00 42.59           C  
ATOM    149  CD1 ILE L  21      35.109  19.548  43.830  1.00 42.18           C  
ATOM    150  C   ILE L  21      35.950  24.431  44.051  1.00 44.27           C  
ATOM    151  O   ILE L  21      34.996  24.874  44.689  1.00 45.34           O  
ATOM    152  N   SER L  22      36.508  25.118  43.037  1.00 44.24           N  
ATOM    153  CA  SER L  22      36.041  26.441  42.751  1.00 45.94           C  
ATOM    154  CB  SER L  22      37.187  27.458  42.661  1.00 46.50           C  
ATOM    155  OG  SER L  22      36.676  28.748  42.376  1.00 53.63           O  
ATOM    156  C   SER L  22      35.305  26.444  41.447  1.00 45.37           C  
ATOM    157  O   SER L  22      35.588  25.658  40.545  1.00 43.53           O  
ATOM    158  N   CYS L  23      34.293  27.329  41.347  1.00 44.05           N  
ATOM    159  CA  CYS L  23      33.511  27.471  40.152  1.00 44.02           C  
ATOM    160  CB  CYS L  23      32.120  26.805  40.280  1.00 44.29           C  
ATOM    161  SG  CYS L  23      31.055  26.995  38.817  1.00 46.18           S  
ATOM    162  C   CYS L  23      33.316  28.941  39.931  1.00 44.45           C  
ATOM    163  O   CYS L  23      32.803  29.639  40.805  1.00 44.77           O  
ATOM    164  N   ARG L  24      33.741  29.459  38.757  1.00 45.11           N  
ATOM    165  CA  ARG L  24      33.574  30.857  38.470  1.00 48.80           C  
ATOM    166  CB  ARG L  24      34.888  31.618  38.190  1.00 52.45           C  
ATOM    167  CG  ARG L  24      35.782  31.731  39.429  1.00 66.38           C  
ATOM    168  CD  ARG L  24      36.807  32.869  39.396  1.00 71.53           C  
ATOM    169  NE  ARG L  24      37.884  32.513  38.433  1.00 73.06           N  
ATOM    170  CZ  ARG L  24      39.109  33.107  38.547  1.00 76.54           C  
ATOM    171  NH1 ARG L  24      39.346  34.000  39.552  1.00 76.93           N1+
ATOM    172  NH2 ARG L  24      40.099  32.803  37.658  1.00 74.75           N  
ATOM    173  C   ARG L  24      32.706  30.977  37.255  1.00 48.21           C  
ATOM    174  O   ARG L  24      32.812  30.187  36.319  1.00 46.75           O  
ATOM    175  N   SER L  25      31.808  31.982  37.252  1.00 47.48           N  
ATOM    176  CA  SER L  25      30.901  32.172  36.158  1.00 47.49           C  
ATOM    177  CB  SER L  25      29.448  32.367  36.628  1.00 45.48           C  
ATOM    178  OG  SER L  25      29.369  33.465  37.526  1.00 49.11           O  
ATOM    179  C   SER L  25      31.326  33.393  35.399  1.00 47.96           C  
ATOM    180  O   SER L  25      31.899  34.322  35.962  1.00 47.82           O  
ATOM    181  N   SER L  26      31.046  33.418  34.075  1.00 23.25           N  
ATOM    182  CA  SER L  26      31.412  34.496  33.189  1.00 24.38           C  
ATOM    183  CB  SER L  26      31.063  34.191  31.726  1.00 24.10           C  
ATOM    184  OG  SER L  26      31.756  33.029  31.299  1.00 24.32           O  
ATOM    185  C   SER L  26      30.660  35.733  33.559  1.00 25.48           C  
ATOM    186  O   SER L  26      31.183  36.844  33.448  1.00 26.63           O  
ATOM    187  N   GLN L  27      29.393  35.569  33.977  1.00 25.72           N  
ATOM    188  CA  GLN L  27      28.609  36.699  34.376  1.00 26.41           C  
ATOM    189  CB  GLN L  27      27.619  37.182  33.312  1.00 27.58           C  
ATOM    190  CG  GLN L  27      26.581  36.136  32.927  1.00 30.25           C  
ATOM    191  CD  GLN L  27      25.620  36.817  31.971  1.00 32.25           C  
ATOM    192  OE1 GLN L  27      25.492  38.042  31.973  1.00 35.07           O  
ATOM    193  NE2 GLN L  27      24.923  36.009  31.132  1.00 33.11           N  
ATOM    194  C   GLN L  27      27.843  36.314  35.602  1.00 26.29           C  
ATOM    195  O   GLN L  27      27.870  35.158  36.021  1.00 24.67           O  
ATOM    196  N   SER L  28      27.145  37.297  36.214  1.00 26.19           N  
ATOM    197  CA  SER L  28      26.442  37.091  37.448  0.90 25.94           C  
ATOM    198  CB  SER L  28      25.774  38.350  38.025  0.90 27.08           C  
ATOM    199  OG  SER L  28      26.740  39.217  38.593  0.90 27.83           O  
ATOM    200  C   SER L  28      25.343  36.101  37.282  1.00 25.48           C  
ATOM    201  O   SER L  28      24.590  36.111  36.311  1.00 25.83           O  
ATOM    202  N   ILE L  29      25.297  35.184  38.258  1.00 25.16           N  
ATOM    203  CA  ILE L  29      24.337  34.144  38.457  1.00 24.89           C  
ATOM    204  CB  ILE L  29      24.823  33.065  39.372  1.00 24.68           C  
ATOM    205  CG1 ILE L  29      26.179  32.521  38.903  1.00 25.18           C  
ATOM    206  CG2 ILE L  29      23.754  31.961  39.363  1.00 25.02           C  
ATOM    207  CD1 ILE L  29      26.116  31.835  37.542  1.00 25.04           C  
ATOM    208  C   ILE L  29      23.073  34.701  39.032  1.00 24.74           C  
ATOM    209  O   ILE L  29      22.032  34.058  38.974  1.00 24.37           O  
ATOM    210  N   VAL L  30      23.157  35.848  39.734  1.00 24.32           N  
ATOM    211  CA  VAL L  30      22.000  36.387  40.392  1.00 24.10           C  
ATOM    212  CB  VAL L  30      22.276  37.706  41.055  1.00 23.68           C  
ATOM    213  CG1 VAL L  30      20.977  38.216  41.698  1.00 23.17           C  
ATOM    214  CG2 VAL L  30      23.441  37.528  42.043  1.00 23.58           C  
ATOM    215  C   VAL L  30      20.898  36.604  39.399  1.00 24.35           C  
ATOM    216  O   VAL L  30      21.067  37.286  38.388  1.00 25.58           O  
ATOM    217  N   HIS L  31      19.722  36.017  39.700  1.00 23.37           N  
ATOM    218  CA  HIS L  31      18.531  36.091  38.903  1.00 23.72           C  
ATOM    219  ND1 HIS L  31      15.176  35.340  38.539  1.00 24.00           N  
ATOM    220  CG  HIS L  31      16.406  34.790  38.250  1.00 23.30           C  
ATOM    221  CB  HIS L  31      17.600  34.886  39.155  1.00 23.29           C  
ATOM    222  NE2 HIS L  31      14.966  34.319  36.574  1.00 23.55           N  
ATOM    223  CD2 HIS L  31      16.258  34.172  37.045  1.00 22.76           C  
ATOM    224  CE1 HIS L  31      14.354  35.028  37.505  1.00 23.82           C  
ATOM    225  C   HIS L  31      17.815  37.353  39.282  1.00 24.17           C  
ATOM    226  O   HIS L  31      18.097  37.950  40.319  1.00 24.64           O  
ATOM    227  N   SER L  32      16.870  37.804  38.431  1.00 24.42           N  
ATOM    228  CA  SER L  32      16.142  39.020  38.674  1.00 24.66           C  
ATOM    229  CB  SER L  32      15.173  39.372  37.533  1.00 24.97           C  
ATOM    230  OG  SER L  32      14.167  38.376  37.414  1.00 26.19           O  
ATOM    231  C   SER L  32      15.337  38.875  39.926  1.00 24.43           C  
ATOM    232  O   SER L  32      15.137  39.847  40.655  1.00 25.43           O  
ATOM    233  N   ASN L  33      14.859  37.649  40.215  1.00 23.77           N  
ATOM    234  CA  ASN L  33      14.061  37.415  41.384  1.00 23.55           C  
ATOM    235  CB  ASN L  33      13.368  36.034  41.433  1.00 23.28           C  
ATOM    236  CG  ASN L  33      14.384  34.908  41.497  1.00 22.28           C  
ATOM    237  OD1 ASN L  33      15.588  35.141  41.572  1.00 22.04           O  
ATOM    238  ND2 ASN L  33      13.882  33.644  41.455  1.00 20.67           N  
ATOM    239  C   ASN L  33      14.914  37.634  42.595  1.00 23.50           C  
ATOM    240  O   ASN L  33      14.400  37.894  43.679  1.00 24.69           O  
ATOM    241  N   GLY L  34      16.248  37.517  42.459  1.00 23.52           N  
ATOM    242  CA  GLY L  34      17.075  37.810  43.596  1.00 23.50           C  
ATOM    243  C   GLY L  34      17.815  36.589  44.043  1.00 23.33           C  
ATOM    244  O   GLY L  34      18.807  36.705  44.760  1.00 24.19           O  
ATOM    245  N   ASN L  35      17.369  35.379  43.661  1.00 21.98           N  
ATOM    246  CA  ASN L  35      18.134  34.254  44.109  1.00 20.85           C  
ATOM    247  CB  ASN L  35      17.303  33.062  44.630  1.00 20.89           C  
ATOM    248  CG  ASN L  35      16.233  32.696  43.628  1.00 21.71           C  
ATOM    249  OD1 ASN L  35      16.394  32.892  42.426  1.00 22.98           O  
ATOM    250  ND2 ASN L  35      15.083  32.176  44.136  1.00 19.96           N  
ATOM    251  C   ASN L  35      19.141  33.848  43.080  1.00 19.94           C  
ATOM    252  O   ASN L  35      19.070  34.241  41.915  1.00 20.02           O  
ATOM    253  N   THR L  36      20.154  33.082  43.523  1.00 18.88           N  
ATOM    254  CA  THR L  36      21.217  32.653  42.666  1.00 18.71           C  
ATOM    255  CB  THR L  36      22.567  32.939  43.259  1.00 19.20           C  
ATOM    256  OG1 THR L  36      22.696  34.329  43.520  1.00 21.04           O  
ATOM    257  CG2 THR L  36      23.657  32.493  42.272  1.00 18.78           C  
ATOM    258  C   THR L  36      21.076  31.173  42.510  1.00 18.09           C  
ATOM    259  O   THR L  36      21.271  30.419  43.465  1.00 17.71           O  
ATOM    260  N   TYR L  37      20.772  30.709  41.280  1.00 17.74           N  
ATOM    261  CA  TYR L  37      20.553  29.300  41.138  1.00 17.10           C  
ATOM    262  CB  TYR L  37      19.522  28.917  40.062  1.00 16.89           C  
ATOM    263  CG  TYR L  37      18.198  29.463  40.465  1.00 16.83           C  
ATOM    264  CD1 TYR L  37      17.413  28.794  41.374  1.00 17.30           C  
ATOM    265  CD2 TYR L  37      17.746  30.651  39.946  1.00 17.12           C  
ATOM    266  CE1 TYR L  37      16.189  29.294  41.754  1.00 17.48           C  
ATOM    267  CE2 TYR L  37      16.524  31.154  40.320  1.00 17.53           C  
ATOM    268  CZ  TYR L  37      15.740  30.475  41.223  1.00 18.21           C  
ATOM    269  OH  TYR L  37      14.483  30.988  41.610  1.00 18.17           O  
ATOM    270  C   TYR L  37      21.833  28.653  40.734  1.00 16.99           C  
ATOM    271  O   TYR L  37      22.073  28.372  39.561  1.00 17.76           O  
ATOM    272  N   LEU L  38      22.684  28.371  41.731  1.00 38.60           N  
ATOM    273  CA  LEU L  38      23.938  27.713  41.504  1.00 37.14           C  
ATOM    274  CB  LEU L  38      25.147  28.409  42.155  1.00 38.91           C  
ATOM    275  CG  LEU L  38      26.465  27.659  41.883  1.00 39.18           C  
ATOM    276  CD1 LEU L  38      26.966  27.881  40.449  0.80 37.86           C  
ATOM    277  CD2 LEU L  38      27.521  27.936  42.956  1.00 37.97           C  
ATOM    278  C   LEU L  38      23.837  26.406  42.214  1.00 36.70           C  
ATOM    279  O   LEU L  38      23.572  26.368  43.415  1.00 35.89           O  
ATOM    280  N   GLU L  39      24.059  25.295  41.489  1.00 35.14           N  
ATOM    281  CA  GLU L  39      23.935  24.016  42.123  1.00 33.55           C  
ATOM    282  CB  GLU L  39      22.744  23.206  41.580  1.00 34.85           C  
ATOM    283  CG  GLU L  39      21.409  23.890  41.896  1.00 36.77           C  
ATOM    284  CD  GLU L  39      20.305  23.267  41.062  1.00 32.82           C  
ATOM    285  OE1 GLU L  39      20.007  22.062  41.275  1.00 30.05           O  
ATOM    286  OE2 GLU L  39      19.740  23.994  40.200  1.00 35.67           O1-
ATOM    287  C   GLU L  39      25.197  23.232  41.918  1.00 33.52           C  
ATOM    288  O   GLU L  39      26.004  23.527  41.037  1.00 35.27           O  
ATOM    289  N   TRP L  40      25.421  22.228  42.790  1.00 33.40           N  
ATOM    290  CA  TRP L  40      26.568  21.376  42.673  1.00 33.05           C  
ATOM    291  CB  TRP L  40      27.511  21.443  43.887  1.00 34.86           C  
ATOM    292  CG  TRP L  40      28.204  22.772  44.078  1.00 35.21           C  
ATOM    293  CD2 TRP L  40      29.485  23.107  43.520  1.00 36.65           C  
ATOM    294  CD1 TRP L  40      27.795  23.865  44.783  1.00 37.26           C  
ATOM    295  NE1 TRP L  40      28.739  24.860  44.700  1.00 37.44           N  
ATOM    296  CE2 TRP L  40      29.785  24.407  43.924  1.00 37.84           C  
ATOM    297  CE3 TRP L  40      30.342  22.389  42.735  1.00 34.44           C  
ATOM    298  CZ2 TRP L  40      30.950  25.013  43.548  1.00 37.93           C  
ATOM    299  CZ3 TRP L  40      31.516  23.005  42.358  1.00 36.98           C  
ATOM    300  CH2 TRP L  40      31.815  24.291  42.756  1.00 37.90           C  
ATOM    301  C   TRP L  40      26.064  19.967  42.589  1.00 32.96           C  
ATOM    302  O   TRP L  40      25.196  19.557  43.359  1.00 33.89           O  
ATOM    303  N   TYR L  41      26.620  19.183  41.644  1.00 32.61           N  
ATOM    304  CA  TYR L  41      26.208  17.817  41.462  1.00 32.91           C  
ATOM    305  CB  TYR L  41      25.596  17.519  40.080  1.00 31.90           C  
ATOM    306  CG  TYR L  41      24.314  18.265  39.932  1.00 31.24           C  
ATOM    307  CD1 TYR L  41      24.290  19.537  39.411  1.00 33.19           C  
ATOM    308  CD2 TYR L  41      23.131  17.683  40.316  1.00 32.07           C  
ATOM    309  CE1 TYR L  41      23.105  20.220  39.272  1.00 32.71           C  
ATOM    310  CE2 TYR L  41      21.943  18.358  40.181  1.00 32.79           C  
ATOM    311  CZ  TYR L  41      21.931  19.626  39.657  1.00 32.09           C  
ATOM    312  OH  TYR L  41      20.713  20.318  39.518  1.00 35.73           O  
ATOM    313  C   TYR L  41      27.409  16.929  41.561  1.00 34.12           C  
ATOM    314  O   TYR L  41      28.537  17.342  41.292  1.00 36.30           O  
ATOM    315  N   LEU L  42      27.183  15.669  41.990  1.00 32.68           N  
ATOM    316  CA  LEU L  42      28.233  14.693  42.065  1.00 33.96           C  
ATOM    317  CB  LEU L  42      28.455  14.149  43.492  1.00 35.01           C  
ATOM    318  CG  LEU L  42      29.501  13.019  43.598  1.00 35.43           C  
ATOM    319  CD1 LEU L  42      30.884  13.468  43.108  1.00 35.60           C  
ATOM    320  CD2 LEU L  42      29.547  12.437  45.021  1.00 35.01           C  
ATOM    321  C   LEU L  42      27.830  13.546  41.198  1.00 32.97           C  
ATOM    322  O   LEU L  42      26.709  13.048  41.296  1.00 33.47           O  
ATOM    323  N   GLN L  43      28.734  13.108  40.301  1.00 34.31           N  
ATOM    324  CA  GLN L  43      28.405  11.982  39.480  1.00 33.36           C  
ATOM    325  CB  GLN L  43      28.435  12.273  37.968  1.00 32.51           C  
ATOM    326  CG  GLN L  43      28.058  11.063  37.108  1.00 30.57           C  
ATOM    327  CD  GLN L  43      28.019  11.491  35.646  1.00 33.86           C  
ATOM    328  OE1 GLN L  43      28.393  12.611  35.301  1.00 33.46           O  
ATOM    329  NE2 GLN L  43      27.548  10.573  34.758  1.00 33.55           N  
ATOM    330  C   GLN L  43      29.421  10.924  39.754  1.00 35.09           C  
ATOM    331  O   GLN L  43      30.624  11.146  39.623  1.00 35.60           O  
ATOM    332  N   LYS L  44      28.949   9.735  40.166  1.00 37.91           N  
ATOM    333  CA  LYS L  44      29.846   8.651  40.428  1.00 41.45           C  
ATOM    334  CB  LYS L  44      29.421   7.797  41.633  1.00 40.71           C  
ATOM    335  CG  LYS L  44      29.517   8.575  42.948  1.00 43.20           C  
ATOM    336  CD  LYS L  44      28.825   7.911  44.138  1.00 47.42           C  
ATOM    337  CE  LYS L  44      28.947   8.723  45.429  1.00 50.93           C  
ATOM    338  NZ  LYS L  44      28.305   8.005  46.550  1.00 55.60           N1+
ATOM    339  C   LYS L  44      29.841   7.811  39.198  1.00 43.46           C  
ATOM    340  O   LYS L  44      28.851   7.782  38.470  1.00 42.92           O  
ATOM    341  N   PRO L  45      30.936   7.149  38.943  1.00 45.39           N  
ATOM    342  CA  PRO L  45      31.081   6.380  37.738  1.00 46.52           C  
ATOM    343  CD  PRO L  45      31.793   6.658  40.009  1.00 46.70           C  
ATOM    344  CB  PRO L  45      32.387   5.610  37.905  1.00 47.31           C  
ATOM    345  CG  PRO L  45      32.473   5.408  39.430  1.00 46.08           C  
ATOM    346  C   PRO L  45      29.925   5.448  37.545  1.00 47.99           C  
ATOM    347  O   PRO L  45      29.592   4.703  38.465  1.00 50.13           O  
ATOM    348  N   GLY L  46      29.301   5.481  36.351  1.00 47.28           N  
ATOM    349  CA  GLY L  46      28.243   4.568  36.029  1.00 48.83           C  
ATOM    350  C   GLY L  46      26.942   4.993  36.643  1.00 48.59           C  
ATOM    351  O   GLY L  46      26.005   4.197  36.696  1.00 50.01           O  
ATOM    352  N   GLN L  47      26.825   6.248  37.121  1.00 45.96           N  
ATOM    353  CA  GLN L  47      25.572   6.635  37.716  1.00 43.76           C  
ATOM    354  CB  GLN L  47      25.618   6.781  39.248  1.00 46.07           C  
ATOM    355  CG  GLN L  47      25.875   5.478  40.003  1.00 50.75           C  
ATOM    356  CD  GLN L  47      25.890   5.801  41.491  1.00 54.57           C  
ATOM    357  OE1 GLN L  47      24.866   6.156  42.074  1.00 56.13           O  
ATOM    358  NE2 GLN L  47      27.083   5.681  42.131  1.00 56.80           N  
ATOM    359  C   GLN L  47      25.176   7.978  37.192  1.00 40.86           C  
ATOM    360  O   GLN L  47      25.949   8.652  36.514  1.00 40.07           O  
ATOM    361  N   SER L  48      23.919   8.382  37.481  1.00 38.08           N  
ATOM    362  CA  SER L  48      23.429   9.672  37.092  1.00 37.61           C  
ATOM    363  CB  SER L  48      21.896   9.763  37.071  1.00 38.73           C  
ATOM    364  OG  SER L  48      21.375   8.834  36.134  1.00 45.71           O  
ATOM    365  C   SER L  48      23.926  10.659  38.107  1.00 35.75           C  
ATOM    366  O   SER L  48      24.325  10.284  39.207  1.00 36.85           O  
ATOM    367  N   PRO L  49      23.921  11.920  37.768  1.00 35.16           N  
ATOM    368  CA  PRO L  49      24.374  12.919  38.701  1.00 33.45           C  
ATOM    369  CD  PRO L  49      24.119  12.330  36.386  1.00 33.74           C  
ATOM    370  CB  PRO L  49      24.516  14.203  37.887  1.00 32.24           C  
ATOM    371  CG  PRO L  49      24.811  13.701  36.461  1.00 33.16           C  
ATOM    372  C   PRO L  49      23.418  13.030  39.852  1.00 34.07           C  
ATOM    373  O   PRO L  49      22.220  12.822  39.658  1.00 35.80           O  
ATOM    374  N   LYS L  50      23.931  13.348  41.062  1.00 33.66           N  
ATOM    375  CA  LYS L  50      23.104  13.482  42.229  1.00 34.64           C  
ATOM    376  CB  LYS L  50      23.568  12.618  43.418  1.00 37.69           C  
ATOM    377  CG  LYS L  50      23.693  11.114  43.144  1.00 43.30           C  
ATOM    378  CD  LYS L  50      22.385  10.374  42.850  1.00 49.22           C  
ATOM    379  CE  LYS L  50      22.607   8.878  42.597  1.00 50.49           C  
ATOM    380  NZ  LYS L  50      21.322   8.196  42.326  1.00 53.36           N1+
ATOM    381  C   LYS L  50      23.259  14.900  42.693  1.00 32.66           C  
ATOM    382  O   LYS L  50      24.347  15.467  42.617  1.00 33.82           O  
ATOM    383  N   LEU L  51      22.170  15.505  43.207  1.00 32.78           N  
ATOM    384  CA  LEU L  51      22.188  16.885  43.631  1.00 33.51           C  
ATOM    385  CB  LEU L  51      20.774  17.496  43.653  1.00 32.84           C  
ATOM    386  CG  LEU L  51      20.712  18.954  44.133  1.00 33.71           C  
ATOM    387  CD1 LEU L  51      21.501  19.893  43.210  1.00 36.11           C  
ATOM    388  CD2 LEU L  51      19.254  19.397  44.324  1.00 36.35           C  
ATOM    389  C   LEU L  51      22.736  16.993  45.031  1.00 34.40           C  
ATOM    390  O   LEU L  51      22.226  16.347  45.945  1.00 35.40           O  
ATOM    391  N   LEU L  52      23.895  17.681  45.197  1.00 33.29           N  
ATOM    392  CA  LEU L  52      24.488  17.984  46.480  1.00 34.00           C  
ATOM    393  CB  LEU L  52      26.012  18.126  46.368  1.00 33.80           C  
ATOM    394  CG  LEU L  52      26.709  16.855  45.850  1.00 35.69           C  
ATOM    395  CD1 LEU L  52      28.232  17.051  45.758  1.00 38.01           C  
ATOM    396  CD2 LEU L  52      26.318  15.624  46.682  1.00 35.77           C  
ATOM    397  C   LEU L  52      24.000  19.254  47.133  1.00 33.76           C  
ATOM    398  O   LEU L  52      23.522  19.249  48.267  1.00 35.82           O  
ATOM    399  N   ILE L  53      24.119  20.393  46.404  1.00 33.57           N  
ATOM    400  CA  ILE L  53      23.834  21.692  46.958  1.00 33.61           C  
ATOM    401  CB  ILE L  53      25.066  22.484  47.307  1.00 34.31           C  
ATOM    402  CG1 ILE L  53      25.827  21.827  48.470  1.00 36.03           C  
ATOM    403  CG2 ILE L  53      24.637  23.928  47.610  1.00 34.74           C  
ATOM    404  CD1 ILE L  53      26.482  20.491  48.123  1.00 38.03           C  
ATOM    405  C   ILE L  53      23.060  22.491  45.961  1.00 35.31           C  
ATOM    406  O   ILE L  53      23.288  22.393  44.756  1.00 35.13           O  
ATOM    407  N   TYR L  54      22.110  23.309  46.458  1.00 34.48           N  
ATOM    408  CA  TYR L  54      21.302  24.126  45.600  1.00 35.81           C  
ATOM    409  CB  TYR L  54      19.865  23.589  45.426  1.00 36.61           C  
ATOM    410  CG  TYR L  54      19.168  23.546  46.746  1.00 38.87           C  
ATOM    411  CD1 TYR L  54      19.446  22.554  47.658  1.00 40.32           C  
ATOM    412  CD2 TYR L  54      18.245  24.505  47.085  1.00 39.39           C  
ATOM    413  CE1 TYR L  54      18.807  22.507  48.875  1.00 41.68           C  
ATOM    414  CE2 TYR L  54      17.600  24.465  48.300  1.00 39.07           C  
ATOM    415  CZ  TYR L  54      17.878  23.465  49.198  1.00 40.97           C  
ATOM    416  OH  TYR L  54      17.215  23.425  50.442  1.00 42.33           O  
ATOM    417  C   TYR L  54      21.261  25.512  46.174  1.00 37.76           C  
ATOM    418  O   TYR L  54      21.466  25.709  47.371  1.00 36.18           O  
ATOM    419  N   LYS L  55      21.022  26.539  45.322  1.00 19.58           N  
ATOM    420  CA  LYS L  55      20.953  27.915  45.752  1.00 20.59           C  
ATOM    421  CB  LYS L  55      19.699  28.256  46.571  1.00 21.23           C  
ATOM    422  CG  LYS L  55      18.433  28.273  45.714  1.00 21.07           C  
ATOM    423  CD  LYS L  55      17.141  28.423  46.515  1.00 23.66           C  
ATOM    424  CE  LYS L  55      15.878  28.321  45.661  1.00 28.56           C  
ATOM    425  NZ  LYS L  55      14.677  28.534  46.498  1.00 30.23           N1+
ATOM    426  C   LYS L  55      22.181  28.293  46.524  1.00 20.19           C  
ATOM    427  O   LYS L  55      22.117  28.931  47.572  1.00 20.94           O  
ATOM    428  N   VAL L  56      23.341  27.867  46.001  1.00 19.07           N  
ATOM    429  CA  VAL L  56      24.662  28.222  46.443  1.00 20.78           C  
ATOM    430  CB  VAL L  56      24.809  29.705  46.613  1.00 20.84           C  
ATOM    431  CG1 VAL L  56      26.216  29.995  47.152  1.00 23.06           C  
ATOM    432  CG2 VAL L  56      24.485  30.394  45.275  1.00 21.02           C  
ATOM    433  C   VAL L  56      25.073  27.581  47.738  1.00 21.50           C  
ATOM    434  O   VAL L  56      26.217  27.137  47.842  1.00 20.21           O  
ATOM    435  N   SER L  57      24.178  27.415  48.734  1.00 20.20           N  
ATOM    436  CA  SER L  57      24.723  26.896  49.962  1.00 21.43           C  
ATOM    437  CB  SER L  57      25.136  28.008  50.938  1.00 23.84           C  
ATOM    438  OG  SER L  57      23.996  28.758  51.330  1.00 25.13           O  
ATOM    439  C   SER L  57      23.719  26.055  50.675  1.00 22.69           C  
ATOM    440  O   SER L  57      23.890  25.756  51.858  1.00 23.40           O  
ATOM    441  N   ASN L  58      22.661  25.609  49.987  1.00 39.28           N  
ATOM    442  CA  ASN L  58      21.714  24.805  50.704  1.00 39.34           C  
ATOM    443  CB  ASN L  58      20.253  25.135  50.354  1.00 40.34           C  
ATOM    444  CG  ASN L  58      19.971  26.556  50.826  1.00 42.96           C  
ATOM    445  OD1 ASN L  58      19.650  27.441  50.033  1.00 45.96           O  
ATOM    446  ND2 ASN L  58      20.098  26.790  52.158  1.00 43.83           N  
ATOM    447  C   ASN L  58      21.959  23.371  50.358  1.00 38.56           C  
ATOM    448  O   ASN L  58      22.078  23.015  49.189  1.00 39.21           O  
ATOM    449  N   ARG L  59      22.069  22.507  51.388  1.00 37.36           N  
ATOM    450  CA  ARG L  59      22.294  21.111  51.141  1.00 38.39           C  
ATOM    451  CB  ARG L  59      22.928  20.364  52.329  1.00 38.87           C  
ATOM    452  CG  ARG L  59      24.414  20.667  52.518  1.00 43.70           C  
ATOM    453  CD  ARG L  59      25.085  19.903  53.665  1.00 46.92           C  
ATOM    454  NE  ARG L  59      24.768  20.601  54.944  1.00 50.99           N  
ATOM    455  CZ  ARG L  59      23.717  20.211  55.723  1.00 52.96           C  
ATOM    456  NH1 ARG L  59      22.951  19.140  55.360  1.00 53.05           N1+
ATOM    457  NH2 ARG L  59      23.441  20.882  56.878  1.00 52.77           N  
ATOM    458  C   ARG L  59      20.985  20.450  50.841  1.00 37.80           C  
ATOM    459  O   ARG L  59      19.959  20.751  51.448  1.00 39.10           O  
ATOM    460  N   PHE L  60      21.007  19.514  49.874  1.00 37.64           N  
ATOM    461  CA  PHE L  60      19.840  18.770  49.500  1.00 39.49           C  
ATOM    462  CB  PHE L  60      19.990  18.096  48.122  1.00 38.08           C  
ATOM    463  CG  PHE L  60      18.710  17.423  47.759  1.00 39.31           C  
ATOM    464  CD1 PHE L  60      17.592  18.171  47.473  1.00 41.42           C  
ATOM    465  CD2 PHE L  60      18.637  16.052  47.670  1.00 40.85           C  
ATOM    466  CE1 PHE L  60      16.410  17.559  47.130  1.00 40.50           C  
ATOM    467  CE2 PHE L  60      17.458  15.434  47.327  1.00 38.07           C  
ATOM    468  CZ  PHE L  60      16.340  16.189  47.058  1.00 39.59           C  
ATOM    469  C   PHE L  60      19.665  17.729  50.558  1.00 40.08           C  
ATOM    470  O   PHE L  60      20.627  17.352  51.226  1.00 38.76           O  
ATOM    471  N   SER L  61      18.424  17.250  50.765  1.00 42.38           N  
ATOM    472  CA  SER L  61      18.198  16.302  51.816  0.90 43.46           C  
ATOM    473  CB  SER L  61      16.727  15.867  51.946  0.90 46.77           C  
ATOM    474  OG  SER L  61      16.311  15.192  50.768  0.90 53.02           O  
ATOM    475  C   SER L  61      19.010  15.072  51.561  1.00 43.27           C  
ATOM    476  O   SER L  61      19.136  14.608  50.429  1.00 44.53           O  
ATOM    477  N   GLY L  62      19.601  14.519  52.639  1.00 43.00           N  
ATOM    478  CA  GLY L  62      20.348  13.298  52.564  1.00 42.74           C  
ATOM    479  C   GLY L  62      21.807  13.588  52.383  1.00 43.67           C  
ATOM    480  O   GLY L  62      22.636  12.697  52.556  1.00 45.22           O  
ATOM    481  N   VAL L  63      22.172  14.836  52.035  1.00 42.10           N  
ATOM    482  CA  VAL L  63      23.565  15.133  51.839  1.00 43.57           C  
ATOM    483  CB  VAL L  63      23.784  16.357  50.993  1.00 44.37           C  
ATOM    484  CG1 VAL L  63      25.290  16.654  50.915  1.00 43.21           C  
ATOM    485  CG2 VAL L  63      23.128  16.123  49.621  1.00 41.70           C  
ATOM    486  C   VAL L  63      24.190  15.368  53.184  1.00 44.68           C  
ATOM    487  O   VAL L  63      23.619  16.047  54.036  1.00 45.57           O  
ATOM    488  N   PRO L  64      25.365  14.824  53.388  1.00 46.30           N  
ATOM    489  CA  PRO L  64      26.035  14.968  54.653  1.00 46.29           C  
ATOM    490  CD  PRO L  64      25.756  13.605  52.697  1.00 46.09           C  
ATOM    491  CB  PRO L  64      27.172  13.945  54.643  1.00 47.32           C  
ATOM    492  CG  PRO L  64      26.678  12.857  53.673  1.00 47.08           C  
ATOM    493  C   PRO L  64      26.500  16.378  54.847  1.00 46.95           C  
ATOM    494  O   PRO L  64      26.793  17.058  53.865  1.00 45.88           O  
ATOM    495  N   ASP L  65      26.616  16.814  56.114  1.00 48.17           N  
ATOM    496  CA  ASP L  65      26.975  18.154  56.488  1.00 49.04           C  
ATOM    497  CB  ASP L  65      26.801  18.444  57.990  1.00 53.34           C  
ATOM    498  CG  ASP L  65      27.662  17.479  58.781  1.00 66.21           C  
ATOM    499  OD1 ASP L  65      28.222  16.535  58.161  1.00 68.36           O  
ATOM    500  OD2 ASP L  65      27.760  17.662  60.024  1.00 72.28           O1-
ATOM    501  C   ASP L  65      28.383  18.452  56.075  1.00 47.52           C  
ATOM    502  O   ASP L  65      28.807  19.606  56.085  1.00 47.64           O  
ATOM    503  N   ARG L  66      29.156  17.411  55.728  1.00 46.04           N  
ATOM    504  CA  ARG L  66      30.534  17.548  55.345  1.00 45.74           C  
ATOM    505  CB  ARG L  66      31.157  16.207  54.920  1.00 46.46           C  
ATOM    506  CG  ARG L  66      31.153  15.168  56.039  1.00 50.48           C  
ATOM    507  CD  ARG L  66      31.922  13.881  55.730  1.00 50.27           C  
ATOM    508  NE  ARG L  66      31.063  12.955  54.934  1.00 48.34           N  
ATOM    509  CZ  ARG L  66      31.163  12.906  53.575  1.00 49.04           C  
ATOM    510  NH1 ARG L  66      31.988  13.777  52.925  1.00 45.69           N1+
ATOM    511  NH2 ARG L  66      30.459  11.978  52.864  1.00 49.81           N  
ATOM    512  C   ARG L  66      30.620  18.457  54.154  1.00 43.96           C  
ATOM    513  O   ARG L  66      31.623  19.150  53.977  1.00 44.92           O  
ATOM    514  N   PHE L  67      29.586  18.442  53.284  1.00 42.30           N  
ATOM    515  CA  PHE L  67      29.587  19.245  52.089  1.00 40.50           C  
ATOM    516  CB  PHE L  67      28.712  18.659  50.964  1.00 39.93           C  
ATOM    517  CG  PHE L  67      29.296  17.364  50.512  1.00 39.86           C  
ATOM    518  CD1 PHE L  67      30.254  17.335  49.526  1.00 39.21           C  
ATOM    519  CD2 PHE L  67      28.885  16.175  51.070  1.00 39.76           C  
ATOM    520  CE1 PHE L  67      30.793  16.142  49.104  1.00 40.08           C  
ATOM    521  CE2 PHE L  67      29.422  14.979  50.653  1.00 41.14           C  
ATOM    522  CZ  PHE L  67      30.379  14.961  49.667  1.00 40.11           C  
ATOM    523  C   PHE L  67      29.012  20.599  52.391  1.00 39.36           C  
ATOM    524  O   PHE L  67      27.976  20.720  53.043  1.00 39.99           O  
ATOM    525  N   SER L  68      29.686  21.669  51.916  1.00 38.45           N  
ATOM    526  CA  SER L  68      29.187  22.999  52.122  1.00 40.43           C  
ATOM    527  CB  SER L  68      29.895  23.766  53.253  1.00 42.07           C  
ATOM    528  OG  SER L  68      29.649  23.153  54.509  1.00 46.99           O  
ATOM    529  C   SER L  68      29.468  23.778  50.878  1.00 40.52           C  
ATOM    530  O   SER L  68      30.468  23.543  50.202  1.00 42.57           O  
ATOM    531  N   GLY L  69      28.587  24.743  50.547  1.00 40.75           N  
ATOM    532  CA  GLY L  69      28.806  25.546  49.380  1.00 39.11           C  
ATOM    533  C   GLY L  69      28.773  26.975  49.815  1.00 39.78           C  
ATOM    534  O   GLY L  69      28.090  27.324  50.777  1.00 40.86           O  
ATOM    535  N   SER L  70      29.510  27.842  49.093  1.00 40.39           N  
ATOM    536  CA  SER L  70      29.591  29.222  49.468  1.00 42.90           C  
ATOM    537  CB  SER L  70      30.701  29.456  50.503  1.00 43.70           C  
ATOM    538  OG  SER L  70      30.774  30.822  50.870  1.00 47.17           O  
ATOM    539  C   SER L  70      29.933  30.009  48.239  1.00 44.05           C  
ATOM    540  O   SER L  70      30.129  29.446  47.163  1.00 44.23           O  
ATOM    541  N   GLY L  71      30.004  31.352  48.369  1.00 45.26           N  
ATOM    542  CA  GLY L  71      30.360  32.182  47.249  1.00 45.39           C  
ATOM    543  C   GLY L  71      29.198  33.050  46.884  1.00 45.81           C  
ATOM    544  O   GLY L  71      28.093  32.888  47.398  1.00 47.38           O  
ATOM    545  N   SER L  72      29.439  34.036  45.995  1.00 47.09           N  
ATOM    546  CA  SER L  72      28.375  34.899  45.576  1.00 50.66           C  
ATOM    547  CB  SER L  72      28.153  36.106  46.504  1.00 52.87           C  
ATOM    548  OG  SER L  72      27.721  35.668  47.783  1.00 57.58           O  
ATOM    549  C   SER L  72      28.720  35.450  44.232  1.00 51.24           C  
ATOM    550  O   SER L  72      29.882  35.473  43.833  1.00 50.95           O  
ATOM    551  N   GLY L  73      27.683  35.897  43.495  1.00 49.90           N  
ATOM    552  CA  GLY L  73      27.877  36.529  42.227  1.00 49.38           C  
ATOM    553  C   GLY L  73      28.577  35.595  41.290  1.00 48.86           C  
ATOM    554  O   GLY L  73      27.972  34.669  40.758  1.00 49.08           O  
ATOM    555  N   THR L  74      29.837  35.938  40.953  1.00 48.50           N  
ATOM    556  CA  THR L  74      30.697  35.201  40.062  1.00 47.25           C  
ATOM    557  CB  THR L  74      31.753  36.060  39.428  1.00 47.49           C  
ATOM    558  OG1 THR L  74      32.626  36.583  40.418  1.00 50.58           O  
ATOM    559  CG2 THR L  74      31.068  37.203  38.661  1.00 45.98           C  
ATOM    560  C   THR L  74      31.418  34.022  40.668  1.00 47.45           C  
ATOM    561  O   THR L  74      31.644  33.034  39.972  1.00 47.45           O  
ATOM    562  N   ASP L  75      31.845  34.093  41.951  1.00 48.06           N  
ATOM    563  CA  ASP L  75      32.713  33.059  42.468  1.00 48.67           C  
ATOM    564  CB  ASP L  75      33.948  33.606  43.210  1.00 51.56           C  
ATOM    565  CG  ASP L  75      34.917  34.219  42.211  1.00 59.88           C  
ATOM    566  OD1 ASP L  75      34.794  33.919  40.992  1.00 64.99           O  
ATOM    567  OD2 ASP L  75      35.805  34.992  42.659  1.00 65.01           O1-
ATOM    568  C   ASP L  75      32.004  32.179  43.449  1.00 45.75           C  
ATOM    569  O   ASP L  75      31.334  32.659  44.361  1.00 47.07           O  
ATOM    570  N   PHE L  76      32.162  30.844  43.292  1.00 43.66           N  
ATOM    571  CA  PHE L  76      31.523  29.944  44.208  1.00 42.19           C  
ATOM    572  CB  PHE L  76      30.262  29.272  43.646  1.00 40.57           C  
ATOM    573  CG  PHE L  76      29.352  30.382  43.258  1.00 39.46           C  
ATOM    574  CD1 PHE L  76      28.763  31.180  44.207  1.00 39.96           C  
ATOM    575  CD2 PHE L  76      29.125  30.661  41.936  1.00 40.35           C  
ATOM    576  CE1 PHE L  76      27.932  32.216  43.850  1.00 40.57           C  
ATOM    577  CE2 PHE L  76      28.296  31.694  41.577  1.00 41.56           C  
ATOM    578  CZ  PHE L  76      27.691  32.477  42.527  1.00 41.79           C  
ATOM    579  C   PHE L  76      32.489  28.858  44.561  1.00 42.19           C  
ATOM    580  O   PHE L  76      33.405  28.555  43.797  1.00 43.84           O  
ATOM    581  N   THR L  77      32.305  28.247  45.751  1.00 41.10           N  
ATOM    582  CA  THR L  77      33.211  27.230  46.189  1.00 40.71           C  
ATOM    583  CB  THR L  77      34.166  27.747  47.221  1.00 41.34           C  
ATOM    584  OG1 THR L  77      34.902  28.841  46.697  1.00 46.78           O  
ATOM    585  CG2 THR L  77      35.117  26.614  47.635  1.00 41.70           C  
ATOM    586  C   THR L  77      32.435  26.121  46.834  1.00 40.56           C  
ATOM    587  O   THR L  77      31.443  26.354  47.520  1.00 42.64           O  
ATOM    588  N   LEU L  78      32.876  24.868  46.603  1.00 39.72           N  
ATOM    589  CA  LEU L  78      32.307  23.718  47.242  1.00 40.12           C  
ATOM    590  CB  LEU L  78      31.929  22.598  46.259  1.00 37.60           C  
ATOM    591  CG  LEU L  78      31.323  21.351  46.925  1.00 38.10           C  
ATOM    592  CD1 LEU L  78      29.966  21.655  47.581  1.00 38.36           C  
ATOM    593  CD2 LEU L  78      31.273  20.173  45.941  1.00 36.46           C  
ATOM    594  C   LEU L  78      33.396  23.187  48.115  1.00 40.61           C  
ATOM    595  O   LEU L  78      34.528  23.028  47.667  1.00 40.01           O  
ATOM    596  N   LYS L  79      33.085  22.919  49.398  1.00 41.77           N  
ATOM    597  CA  LYS L  79      34.099  22.442  50.293  1.00 44.30           C  
ATOM    598  CB  LYS L  79      34.302  23.357  51.512  1.00 47.55           C  
ATOM    599  CG  LYS L  79      34.796  24.760  51.166  1.00 52.38           C  
ATOM    600  CD  LYS L  79      34.637  25.752  52.318  1.00 57.54           C  
ATOM    601  CE  LYS L  79      35.137  27.159  51.993  1.00 59.05           C  
ATOM    602  NZ  LYS L  79      36.617  27.175  51.955  1.00 61.31           N1+
ATOM    603  C   LYS L  79      33.651  21.130  50.839  1.00 43.72           C  
ATOM    604  O   LYS L  79      32.486  20.952  51.186  1.00 43.45           O  
ATOM    605  N   ILE L  80      34.581  20.161  50.908  1.00 43.39           N  
ATOM    606  CA  ILE L  80      34.261  18.899  51.494  1.00 44.72           C  
ATOM    607  CB  ILE L  80      34.501  17.751  50.557  1.00 43.18           C  
ATOM    608  CG1 ILE L  80      33.691  17.942  49.264  1.00 44.17           C  
ATOM    609  CG2 ILE L  80      34.167  16.447  51.300  1.00 42.28           C  
ATOM    610  CD1 ILE L  80      34.138  17.029  48.125  1.00 44.56           C  
ATOM    611  C   ILE L  80      35.215  18.734  52.624  1.00 47.76           C  
ATOM    612  O   ILE L  80      36.418  18.604  52.410  1.00 48.60           O  
ATOM    613  N   ASN L  81      34.713  18.761  53.870  1.00 49.29           N  
ATOM    614  CA  ASN L  81      35.623  18.546  54.950  1.00 51.34           C  
ATOM    615  CB  ASN L  81      35.204  19.196  56.281  1.00 52.11           C  
ATOM    616  CG  ASN L  81      36.453  19.311  57.148  1.00  0.00           C  
ATOM    617  OD1 ASN L  81      37.258  20.225  56.975  1.00  0.00           O  
ATOM    618  ND2 ASN L  81      36.621  18.366  58.112  1.00  0.00           N  
ATOM    619  C   ASN L  81      35.655  17.063  55.139  1.00 51.27           C  
ATOM    620  O   ASN L  81      34.673  16.376  54.877  1.00 52.10           O  
ATOM    621  N   ARG L  82      36.803  16.526  55.580  1.00 51.49           N  
ATOM    622  CA  ARG L  82      36.942  15.125  55.862  1.00 52.82           C  
ATOM    623  CB  ARG L  82      36.282  14.724  57.193  1.00 55.53           C  
ATOM    624  CG  ARG L  82      36.527  13.270  57.596  1.00 62.50           C  
ATOM    625  CD  ARG L  82      35.963  12.925  58.973  1.00 70.15           C  
ATOM    626  NE  ARG L  82      34.537  13.354  58.991  1.00 76.15           N  
ATOM    627  CZ  ARG L  82      33.690  12.863  59.942  1.00 76.81           C  
ATOM    628  NH1 ARG L  82      34.154  11.966  60.860  1.00 77.96           N1+
ATOM    629  NH2 ARG L  82      32.387  13.267  59.975  1.00 76.68           N  
ATOM    630  C   ARG L  82      36.406  14.264  54.750  1.00 51.18           C  
ATOM    631  O   ARG L  82      35.352  13.641  54.884  1.00 50.92           O  
ATOM    632  N   VAL L  83      37.140  14.212  53.621  1.00 48.41           N  
ATOM    633  CA  VAL L  83      36.773  13.446  52.461  1.00 45.89           C  
ATOM    634  CB  VAL L  83      37.751  13.613  51.330  1.00 46.15           C  
ATOM    635  CG1 VAL L  83      37.351  12.677  50.179  1.00 44.55           C  
ATOM    636  CG2 VAL L  83      37.807  15.099  50.940  1.00 45.17           C  
ATOM    637  C   VAL L  83      36.745  11.989  52.804  1.00 45.98           C  
ATOM    638  O   VAL L  83      37.598  11.484  53.534  1.00 45.80           O  
ATOM    639  N   GLU L  84      35.735  11.272  52.268  1.00 46.67           N  
ATOM    640  CA  GLU L  84      35.603   9.861  52.498  1.00 48.63           C  
ATOM    641  CB  GLU L  84      34.317   9.493  53.258  1.00 48.84           C  
ATOM    642  CG  GLU L  84      34.349  10.041  54.688  1.00 51.39           C  
ATOM    643  CD  GLU L  84      33.070   9.666  55.417  1.00 53.41           C  
ATOM    644  OE1 GLU L  84      32.250   8.909  54.834  0.80 55.73           O  
ATOM    645  OE2 GLU L  84      32.898  10.133  56.575  0.80 53.23           O1-
ATOM    646  C   GLU L  84      35.612   9.192  51.155  1.00 47.20           C  
ATOM    647  O   GLU L  84      35.530   9.851  50.121  1.00 45.64           O  
ATOM    648  N   ALA L  85      35.720   7.850  51.147  1.00 47.28           N  
ATOM    649  CA  ALA L  85      35.835   7.059  49.951  1.00 47.18           C  
ATOM    650  CB  ALA L  85      35.972   5.557  50.252  1.00 45.96           C  
ATOM    651  C   ALA L  85      34.624   7.234  49.084  1.00 46.32           C  
ATOM    652  O   ALA L  85      34.727   7.232  47.860  1.00 46.99           O  
ATOM    653  N   GLU L  86      33.443   7.394  49.701  1.00 45.89           N  
ATOM    654  CA  GLU L  86      32.189   7.493  49.005  0.90 44.96           C  
ATOM    655  CB  GLU L  86      31.040   7.849  49.961  0.90 46.55           C  
ATOM    656  CG  GLU L  86      30.851   6.906  51.143  0.90 52.01           C  
ATOM    657  CD  GLU L  86      29.984   7.660  52.143  1.00 62.62           C  
ATOM    658  OE1 GLU L  86      29.119   8.452  51.686  1.00 65.23           O  
ATOM    659  OE2 GLU L  86      30.181   7.472  53.373  1.00 64.59           O1-
ATOM    660  C   GLU L  86      32.241   8.669  48.079  1.00 43.57           C  
ATOM    661  O   GLU L  86      31.617   8.669  47.020  1.00 43.36           O  
ATOM    662  N   ASP L  87      32.979   9.709  48.494  1.00 42.24           N  
ATOM    663  CA  ASP L  87      33.060  11.007  47.886  1.00 40.63           C  
ATOM    664  CB  ASP L  87      33.828  12.010  48.766  1.00 41.25           C  
ATOM    665  CG  ASP L  87      32.993  12.284  50.010  1.00 43.03           C  
ATOM    666  OD1 ASP L  87      31.781  11.939  50.003  1.00 42.67           O  
ATOM    667  OD2 ASP L  87      33.560  12.845  50.986  1.00 44.53           O1-
ATOM    668  C   ASP L  87      33.698  11.024  46.521  1.00 39.16           C  
ATOM    669  O   ASP L  87      33.517  11.994  45.789  1.00 38.31           O  
ATOM    670  N   LEU L  88      34.504  10.012  46.151  1.00 39.19           N  
ATOM    671  CA  LEU L  88      35.176  10.070  44.879  1.00 39.24           C  
ATOM    672  CB  LEU L  88      36.038   8.836  44.576  1.00 41.45           C  
ATOM    673  CG  LEU L  88      37.300   8.678  45.430  1.00 43.72           C  
ATOM    674  CD1 LEU L  88      36.980   8.507  46.921  1.00 44.62           C  
ATOM    675  CD2 LEU L  88      38.150   7.527  44.881  1.00 42.56           C  
ATOM    676  C   LEU L  88      34.171  10.133  43.773  1.00 38.27           C  
ATOM    677  O   LEU L  88      33.114   9.507  43.837  1.00 37.97           O  
ATOM    678  N   GLY L  89      34.493  10.910  42.714  1.00 35.84           N  
ATOM    679  CA  GLY L  89      33.611  11.024  41.591  1.00 34.92           C  
ATOM    680  C   GLY L  89      33.886  12.345  40.945  1.00 35.42           C  
ATOM    681  O   GLY L  89      34.901  12.981  41.224  1.00 37.01           O  
ATOM    682  N   ILE L  90      32.970  12.791  40.057  1.00 33.17           N  
ATOM    683  CA  ILE L  90      33.155  14.037  39.372  1.00 32.09           C  
ATOM    684  CB  ILE L  90      32.982  13.943  37.883  1.00 34.05           C  
ATOM    685  CG1 ILE L  90      33.468  15.236  37.209  1.00 31.47           C  
ATOM    686  CG2 ILE L  90      31.516  13.591  37.581  1.00 31.26           C  
ATOM    687  CD1 ILE L  90      33.627  15.108  35.695  1.00  0.00           C  
ATOM    688  C   ILE L  90      32.146  15.013  39.890  1.00 32.60           C  
ATOM    689  O   ILE L  90      30.967  14.696  40.038  1.00 33.42           O  
ATOM    690  N   TYR L  91      32.604  16.246  40.185  1.00 32.60           N  
ATOM    691  CA  TYR L  91      31.744  17.257  40.730  1.00 33.41           C  
ATOM    692  CB  TYR L  91      32.351  17.997  41.936  1.00 33.88           C  
ATOM    693  CG  TYR L  91      32.479  17.047  43.077  1.00 32.33           C  
ATOM    694  CD1 TYR L  91      33.569  16.218  43.201  1.00 34.97           C  
ATOM    695  CD2 TYR L  91      31.500  16.990  44.037  1.00 33.19           C  
ATOM    696  CE1 TYR L  91      33.675  15.349  44.264  1.00 34.14           C  
ATOM    697  CE2 TYR L  91      31.598  16.126  45.101  1.00 34.25           C  
ATOM    698  CZ  TYR L  91      32.687  15.301  45.218  1.00 34.33           C  
ATOM    699  OH  TYR L  91      32.790  14.413  46.310  1.00 35.65           O  
ATOM    700  C   TYR L  91      31.517  18.300  39.683  1.00 35.78           C  
ATOM    701  O   TYR L  91      32.453  18.719  39.003  1.00 38.36           O  
ATOM    702  N   TYR L  92      30.246  18.732  39.514  1.00 35.27           N  
ATOM    703  CA  TYR L  92      29.958  19.747  38.538  1.00 34.15           C  
ATOM    704  CB  TYR L  92      28.997  19.327  37.409  1.00 34.37           C  
ATOM    705  CG  TYR L  92      29.453  18.117  36.668  1.00 32.33           C  
ATOM    706  CD1 TYR L  92      30.463  18.176  35.739  1.00 33.20           C  
ATOM    707  CD2 TYR L  92      28.858  16.904  36.911  1.00 31.87           C  
ATOM    708  CE1 TYR L  92      30.861  17.048  35.059  1.00 32.37           C  
ATOM    709  CE2 TYR L  92      29.251  15.773  36.232  1.00 30.88           C  
ATOM    710  CZ  TYR L  92      30.257  15.842  35.299  1.00 31.32           C  
ATOM    711  OH  TYR L  92      30.676  14.694  34.591  1.00 38.42           O  
ATOM    712  C   TYR L  92      29.184  20.849  39.205  1.00 35.18           C  
ATOM    713  O   TYR L  92      28.305  20.597  40.027  1.00 36.03           O  
ATOM    714  N   CYS L  93      29.501  22.117  38.863  1.00 34.87           N  
ATOM    715  CA  CYS L  93      28.695  23.219  39.306  1.00 35.03           C  
ATOM    716  CB  CYS L  93      29.493  24.502  39.644  1.00 36.56           C  
ATOM    717  SG  CYS L  93      30.537  25.097  38.279  1.00 40.21           S  
ATOM    718  C   CYS L  93      27.752  23.496  38.168  1.00 35.49           C  
ATOM    719  O   CYS L  93      28.063  23.179  37.020  1.00 34.40           O  
ATOM    720  N   LEU L  94      26.552  24.047  38.454  1.00 35.91           N  
ATOM    721  CA  LEU L  94      25.586  24.289  37.413  1.00 33.76           C  
ATOM    722  CB  LEU L  94      24.476  23.223  37.393  1.00 33.74           C  
ATOM    723  CG  LEU L  94      23.411  23.425  36.301  1.00 33.57           C  
ATOM    724  CD1 LEU L  94      23.998  23.194  34.899  1.00 34.20           C  
ATOM    725  CD2 LEU L  94      22.167  22.565  36.573  1.00 35.56           C  
ATOM    726  C   LEU L  94      24.910  25.601  37.679  1.00 33.91           C  
ATOM    727  O   LEU L  94      24.711  25.971  38.835  1.00 35.14           O  
ATOM    728  N   GLN L  95      24.547  26.350  36.612  1.00 34.17           N  
ATOM    729  CA  GLN L  95      23.850  27.593  36.805  1.00 34.39           C  
ATOM    730  CB  GLN L  95      24.632  28.834  36.317  1.00 33.68           C  
ATOM    731  CG  GLN L  95      24.833  28.924  34.802  1.00 32.14           C  
ATOM    732  CD  GLN L  95      23.656  29.693  34.229  1.00 34.24           C  
ATOM    733  OE1 GLN L  95      22.925  30.351  34.964  1.00 34.04           O  
ATOM    734  NE2 GLN L  95      23.466  29.627  32.885  1.00 30.41           N  
ATOM    735  C   GLN L  95      22.547  27.523  36.058  1.00 34.61           C  
ATOM    736  O   GLN L  95      22.509  27.264  34.858  1.00 34.06           O  
ATOM    737  N   GLY L  96      21.448  27.616  36.839  1.00 17.24           N  
ATOM    738  CA  GLY L  96      20.041  27.624  36.517  1.00 16.89           C  
ATOM    739  C   GLY L  96      19.503  28.950  36.058  1.00 17.77           C  
ATOM    740  O   GLY L  96      18.389  29.024  35.549  1.00 19.23           O  
ATOM    741  N   SER L  97      20.194  30.055  36.363  1.00 18.98           N  
ATOM    742  CA  SER L  97      19.617  31.357  36.166  1.00 20.65           C  
ATOM    743  CB  SER L  97      20.438  32.451  36.847  1.00 20.46           C  
ATOM    744  OG  SER L  97      20.411  32.206  38.244  1.00 23.25           O  
ATOM    745  C   SER L  97      19.355  31.743  34.742  1.00 21.14           C  
ATOM    746  O   SER L  97      18.314  32.341  34.474  1.00 22.62           O  
ATOM    747  N   HIS L  98      20.251  31.436  33.782  1.00 19.99           N  
ATOM    748  CA  HIS L  98      19.989  31.932  32.459  1.00 22.22           C  
ATOM    749  ND1 HIS L  98      20.269  35.010  33.305  1.00 30.02           N  
ATOM    750  CG  HIS L  98      21.221  34.064  33.000  1.00 27.40           C  
ATOM    751  CB  HIS L  98      21.029  32.965  31.998  1.00 22.95           C  
ATOM    752  NE2 HIS L  98      22.035  35.451  34.584  1.00 32.24           N  
ATOM    753  CD2 HIS L  98      22.293  34.349  33.790  1.00 30.72           C  
ATOM    754  CE1 HIS L  98      20.808  35.813  34.259  1.00 30.94           C  
ATOM    755  C   HIS L  98      20.023  30.797  31.481  1.00 21.93           C  
ATOM    756  O   HIS L  98      20.691  29.788  31.699  1.00 22.12           O  
ATOM    757  N   VAL L  99      19.274  30.930  30.365  1.00 20.95           N  
ATOM    758  CA  VAL L  99      19.292  29.903  29.366  1.00 20.08           C  
ATOM    759  CB  VAL L  99      17.975  29.687  28.685  1.00 21.13           C  
ATOM    760  CG1 VAL L  99      16.971  29.132  29.708  1.00 20.90           C  
ATOM    761  CG2 VAL L  99      17.540  31.017  28.052  1.00 20.83           C  
ATOM    762  C   VAL L  99      20.275  30.324  28.326  1.00 20.65           C  
ATOM    763  O   VAL L  99      20.400  31.508  28.013  1.00 20.80           O  
ATOM    764  N   PRO L 100      20.994  29.374  27.792  1.00 20.21           N  
ATOM    765  CA  PRO L 100      20.840  28.011  28.220  1.00 19.33           C  
ATOM    766  CD  PRO L 100      21.333  29.457  26.380  1.00 20.21           C  
ATOM    767  CB  PRO L 100      21.422  27.147  27.106  1.00 18.66           C  
ATOM    768  CG  PRO L 100      21.266  28.017  25.850  1.00 22.32           C  
ATOM    769  C   PRO L 100      21.491  27.754  29.540  1.00 19.11           C  
ATOM    770  O   PRO L 100      22.408  28.482  29.921  1.00 19.05           O  
ATOM    771  N   LEU L 101      21.028  26.708  30.247  1.00 17.89           N  
ATOM    772  CA  LEU L 101      21.602  26.363  31.514  1.00 17.15           C  
ATOM    773  CB  LEU L 101      20.804  25.274  32.254  1.00 16.66           C  
ATOM    774  CG  LEU L 101      19.342  25.667  32.525  1.00 19.42           C  
ATOM    775  CD1 LEU L 101      18.590  24.551  33.261  1.00 16.90           C  
ATOM    776  CD2 LEU L 101      19.247  27.020  33.246  1.00 17.63           C  
ATOM    777  C   LEU L 101      22.953  25.792  31.208  1.00 17.18           C  
ATOM    778  O   LEU L 101      23.122  25.123  30.189  1.00 17.46           O  
ATOM    779  N   THR L 102      23.971  26.061  32.058  1.00 33.65           N  
ATOM    780  CA  THR L 102      25.247  25.496  31.740  1.00 32.91           C  
ATOM    781  CB  THR L 102      26.222  26.510  31.205  1.00 34.12           C  
ATOM    782  OG1 THR L 102      26.416  27.555  32.148  1.00 33.88           O  
ATOM    783  CG2 THR L 102      25.675  27.078  29.885  1.00 32.44           C  
ATOM    784  C   THR L 102      25.854  24.867  32.956  1.00 34.08           C  
ATOM    785  O   THR L 102      25.600  25.271  34.090  1.00 34.57           O  
ATOM    786  N   PHE L 103      26.693  23.837  32.719  1.00 33.87           N  
ATOM    787  CA  PHE L 103      27.386  23.135  33.762  1.00 32.50           C  
ATOM    788  CB  PHE L 103      27.359  21.600  33.623  1.00 30.86           C  
ATOM    789  CG  PHE L 103      25.989  21.058  33.846  1.00 34.14           C  
ATOM    790  CD1 PHE L 103      25.061  21.037  32.832  1.00 32.37           C  
ATOM    791  CD2 PHE L 103      25.639  20.543  35.073  1.00 31.91           C  
ATOM    792  CE1 PHE L 103      23.801  20.524  33.042  1.00 34.07           C  
ATOM    793  CE2 PHE L 103      24.383  20.030  35.290  1.00 33.58           C  
ATOM    794  CZ  PHE L 103      23.459  20.021  34.274  1.00 32.44           C  
ATOM    795  C   PHE L 103      28.828  23.487  33.630  1.00 34.91           C  
ATOM    796  O   PHE L 103      29.286  23.913  32.571  1.00 32.92           O  
ATOM    797  N   GLY L 104      29.585  23.347  34.730  1.00 35.56           N  
ATOM    798  CA  GLY L 104      30.985  23.608  34.631  1.00 37.42           C  
ATOM    799  C   GLY L 104      31.603  22.384  34.057  1.00 38.27           C  
ATOM    800  O   GLY L 104      30.953  21.346  33.920  1.00 38.61           O  
ATOM    801  N   ALA L 105      32.883  22.488  33.660  1.00 38.92           N  
ATOM    802  CA  ALA L 105      33.564  21.294  33.295  1.00 38.84           C  
ATOM    803  CB  ALA L 105      34.993  21.518  32.775  1.00 43.27           C  
ATOM    804  C   ALA L 105      33.656  20.679  34.645  1.00 38.26           C  
ATOM    805  O   ALA L 105      33.605  21.388  35.640  1.00 39.45           O  
ATOM    806  N   GLY L 106      33.744  19.359  34.759  1.00 38.06           N  
ATOM    807  CA  GLY L 106      33.721  18.798  36.076  1.00 37.53           C  
ATOM    808  C   GLY L 106      35.080  18.815  36.696  1.00 38.97           C  
ATOM    809  O   GLY L 106      36.078  19.191  36.082  1.00 41.32           O  
ATOM    810  N   THR L 107      35.119  18.413  37.980  1.00 38.35           N  
ATOM    811  CA  THR L 107      36.344  18.281  38.705  1.00 38.14           C  
ATOM    812  CB  THR L 107      36.434  19.210  39.882  1.00 37.78           C  
ATOM    813  OG1 THR L 107      36.319  20.558  39.447  1.00 37.24           O  
ATOM    814  CG2 THR L 107      37.788  19.002  40.584  1.00 37.56           C  
ATOM    815  C   THR L 107      36.335  16.885  39.229  1.00 38.79           C  
ATOM    816  O   THR L 107      35.407  16.488  39.932  1.00 37.85           O  
ATOM    817  N   THR L 108      37.372  16.090  38.912  1.00 37.83           N  
ATOM    818  CA  THR L 108      37.349  14.735  39.369  1.00 40.50           C  
ATOM    819  CB  THR L 108      37.920  13.752  38.388  1.00 42.37           C  
ATOM    820  OG1 THR L 108      39.290  14.036  38.142  1.00  0.00           O  
ATOM    821  CG2 THR L 108      37.111  13.840  37.085  1.00  0.00           C  
ATOM    822  C   THR L 108      38.152  14.659  40.621  1.00 41.17           C  
ATOM    823  O   THR L 108      39.293  15.116  40.682  1.00 42.29           O  
ATOM    824  N   LEU L 109      37.541  14.079  41.668  1.00 40.68           N  
ATOM    825  CA  LEU L 109      38.179  13.932  42.942  1.00 41.94           C  
ATOM    826  CB  LEU L 109      37.156  13.859  44.091  1.00 41.91           C  
ATOM    827  CG  LEU L 109      37.753  13.949  45.507  1.00 42.36           C  
ATOM    828  CD1 LEU L 109      38.091  15.401  45.875  1.00 41.17           C  
ATOM    829  CD2 LEU L 109      36.864  13.249  46.542  0.80 41.74           C  
ATOM    830  C   LEU L 109      38.847  12.589  42.899  1.00 42.24           C  
ATOM    831  O   LEU L 109      38.186  11.573  42.691  1.00 42.90           O  
ATOM    832  N   GLU L 110      40.181  12.554  43.095  1.00 42.27           N  
ATOM    833  CA  GLU L 110      40.935  11.330  43.034  1.00 43.35           C  
ATOM    834  CB  GLU L 110      42.019  11.325  41.941  1.00 44.74           C  
ATOM    835  CG  GLU L 110      41.510  11.377  40.502  1.00 50.07           C  
ATOM    836  CD  GLU L 110      42.727  11.416  39.587  1.00 52.50           C  
ATOM    837  OE1 GLU L 110      43.859  11.197  40.095  1.00 53.80           O  
ATOM    838  OE2 GLU L 110      42.543  11.671  38.367  1.00 53.35           O1-
ATOM    839  C   GLU L 110      41.717  11.232  44.303  1.00 43.81           C  
ATOM    840  O   GLU L 110      41.773  12.180  45.083  1.00 42.92           O  
ATOM    841  N   LEU L 111      42.340  10.061  44.548  1.00 43.28           N  
ATOM    842  CA  LEU L 111      43.139   9.936  45.731  1.00 44.43           C  
ATOM    843  CB  LEU L 111      43.039   8.590  46.462  1.00 43.27           C  
ATOM    844  CG  LEU L 111      41.745   8.443  47.272  1.00 38.58           C  
ATOM    845  CD1 LEU L 111      40.515   8.483  46.357  1.00 45.60           C  
ATOM    846  CD2 LEU L 111      41.795   7.205  48.176  1.00 31.47           C  
ATOM    847  C   LEU L 111      44.576  10.168  45.406  1.00 45.12           C  
ATOM    848  O   LEU L 111      45.087   9.753  44.364  1.00 44.42           O  
ATOM    849  N   LYS L 112      45.269  10.865  46.327  1.00 46.13           N  
ATOM    850  CA  LYS L 112      46.657  11.132  46.132  1.00 46.53           C  
ATOM    851  CB  LYS L 112      47.247  12.120  47.156  1.00 48.98           C  
ATOM    852  CG  LYS L 112      46.689  13.540  47.019  1.00 53.26           C  
ATOM    853  CD  LYS L 112      47.151  14.511  48.107  1.00 56.83           C  
ATOM    854  CE  LYS L 112      48.442  15.245  47.742  1.00 58.12           C  
ATOM    855  NZ  LYS L 112      48.797  16.223  48.796  1.00 59.96           N1+
ATOM    856  C   LYS L 112      47.373   9.801  46.302  1.00 44.77           C  
ATOM    857  O   LYS L 112      47.185   9.161  47.371  1.00 45.12           O  
ATOM    858  OXT LYS L 112      48.115   9.408  45.361  1.00  0.00           O1-
TER     859      LYS L 112 
ATOM    860  N   LYS H 113       8.611   6.588  45.790  1.00 46.84           N1+
ATOM    861  CA  LYS H 113       9.198   7.939  45.654  1.00 46.19           C  
ATOM    862  CB  LYS H 113      10.641   7.947  46.193  1.00 48.71           C  
ATOM    863  CG  LYS H 113      11.585   6.983  45.474  1.00 55.22           C  
ATOM    864  CD  LYS H 113      13.058   7.182  45.838  1.00 61.50           C  
ATOM    865  CE  LYS H 113      14.004   6.225  45.109  1.00 65.21           C  
ATOM    866  NZ  LYS H 113      14.080   6.586  43.675  1.00 65.47           N1+
ATOM    867  C   LYS H 113       9.184   8.403  44.233  1.00 44.44           C  
ATOM    868  O   LYS H 113       8.579   7.774  43.365  1.00 44.35           O  
ATOM    869  N   VAL H 114       9.841   9.545  43.963  1.00 41.04           N  
ATOM    870  CA  VAL H 114       9.852  10.068  42.632  1.00 39.95           C  
ATOM    871  CB  VAL H 114      10.365  11.479  42.570  1.00 39.16           C  
ATOM    872  CG1 VAL H 114      10.486  11.902  41.097  1.00 38.03           C  
ATOM    873  CG2 VAL H 114       9.438  12.378  43.406  1.00 39.23           C  
ATOM    874  C   VAL H 114      10.765   9.220  41.805  1.00 40.56           C  
ATOM    875  O   VAL H 114      11.897   8.944  42.200  1.00 40.83           O  
ATOM    876  N   GLN H 115      10.288   8.776  40.622  1.00 39.65           N  
ATOM    877  CA  GLN H 115      11.113   7.972  39.765  1.00 39.88           C  
ATOM    878  CB  GLN H 115      10.728   6.487  39.665  1.00 41.21           C  
ATOM    879  CG  GLN H 115      11.035   5.614  40.874  1.00 46.18           C  
ATOM    880  CD  GLN H 115      10.599   4.209  40.481  1.00 50.53           C  
ATOM    881  OE1 GLN H 115      10.932   3.722  39.401  1.00 52.11           O  
ATOM    882  NE2 GLN H 115       9.819   3.545  41.373  1.00 53.44           N  
ATOM    883  C   GLN H 115      10.950   8.430  38.359  1.00 39.03           C  
ATOM    884  O   GLN H 115       9.863   8.809  37.927  1.00 38.14           O  
ATOM    885  N   LEU H 116      12.060   8.406  37.605  1.00 38.56           N  
ATOM    886  CA  LEU H 116      11.994   8.681  36.205  1.00 36.88           C  
ATOM    887  CB  LEU H 116      12.782   9.936  35.791  1.00 34.17           C  
ATOM    888  CG  LEU H 116      12.167  11.238  36.342  1.00 34.46           C  
ATOM    889  CD1 LEU H 116      12.967  12.475  35.911  1.00 34.76           C  
ATOM    890  CD2 LEU H 116      10.680  11.353  35.961  1.00 33.62           C  
ATOM    891  C   LEU H 116      12.612   7.491  35.550  1.00 37.21           C  
ATOM    892  O   LEU H 116      13.783   7.189  35.775  1.00 38.28           O  
ATOM    893  N   GLN H 117      11.834   6.758  34.731  1.00 36.99           N  
ATOM    894  CA  GLN H 117      12.423   5.600  34.131  1.00 37.33           C  
ATOM    895  CB  GLN H 117      11.660   4.298  34.440  1.00 39.01           C  
ATOM    896  CG  GLN H 117      10.233   4.247  33.907  1.00 44.43           C  
ATOM    897  CD  GLN H 117      10.289   3.568  32.558  1.00 53.32           C  
ATOM    898  OE1 GLN H 117       9.330   3.609  31.792  1.00 57.88           O  
ATOM    899  NE2 GLN H 117      11.443   2.916  32.258  1.00 45.10           N  
ATOM    900  C   GLN H 117      12.539   5.839  32.660  1.00 35.90           C  
ATOM    901  O   GLN H 117      11.559   6.111  31.968  1.00 35.14           O  
ATOM    902  N   GLN H 118      13.785   5.760  32.152  1.00 33.59           N  
ATOM    903  CA  GLN H 118      14.065   6.039  30.774  1.00 34.17           C  
ATOM    904  CB  GLN H 118      15.383   6.803  30.575  1.00 31.43           C  
ATOM    905  CG  GLN H 118      15.338   8.204  31.186  1.00 31.84           C  
ATOM    906  CD  GLN H 118      16.710   8.848  31.055  1.00 32.63           C  
ATOM    907  OE1 GLN H 118      17.254   8.973  29.958  1.00 36.00           O  
ATOM    908  NE2 GLN H 118      17.290   9.270  32.211  1.00  2.00           N  
ATOM    909  C   GLN H 118      14.142   4.763  30.002  1.00 34.71           C  
ATOM    910  O   GLN H 118      14.338   3.683  30.558  1.00 35.80           O  
ATOM    911  N   SER H 119      13.990   4.876  28.668  1.00 36.96           N  
ATOM    912  CA  SER H 119      13.997   3.748  27.783  1.00 39.61           C  
ATOM    913  CB  SER H 119      13.513   4.096  26.363  1.00 40.17           C  
ATOM    914  OG  SER H 119      14.324   5.118  25.800  1.00 45.68           O  
ATOM    915  C   SER H 119      15.380   3.181  27.714  1.00 41.17           C  
ATOM    916  O   SER H 119      16.348   3.791  28.166  1.00 42.34           O  
ATOM    917  N   GLY H 120      15.492   1.970  27.135  1.00 42.33           N  
ATOM    918  CA  GLY H 120      16.725   1.234  27.087  1.00 41.18           C  
ATOM    919  C   GLY H 120      17.632   1.813  26.048  1.00 41.46           C  
ATOM    920  O   GLY H 120      17.255   2.704  25.290  1.00 41.49           O  
ATOM    921  N   ALA H 121      18.867   1.272  25.987  1.00 40.48           N  
ATOM    922  CA  ALA H 121      19.896   1.741  25.102  1.00 38.88           C  
ATOM    923  CB  ALA H 121      21.221   0.968  25.238  1.00 40.18           C  
ATOM    924  C   ALA H 121      19.430   1.606  23.692  1.00 38.10           C  
ATOM    925  O   ALA H 121      18.630   0.730  23.368  1.00 37.91           O  
ATOM    926  N   GLU H 122      19.914   2.508  22.810  1.00 35.90           N  
ATOM    927  CA  GLU H 122      19.479   2.488  21.443  1.00 35.60           C  
ATOM    928  CB  GLU H 122      18.736   3.770  21.034  1.00 35.07           C  
ATOM    929  CG  GLU H 122      17.463   4.046  21.836  1.00 39.32           C  
ATOM    930  CD  GLU H 122      16.332   3.184  21.296  1.00 45.30           C  
ATOM    931  OE1 GLU H 122      16.607   2.292  20.449  1.00 47.79           O  
ATOM    932  OE2 GLU H 122      15.171   3.412  21.727  1.00 45.13           O1-
ATOM    933  C   GLU H 122      20.669   2.413  20.535  1.00 35.21           C  
ATOM    934  O   GLU H 122      21.653   3.132  20.716  1.00 36.39           O  
ATOM    935  N   LEU H 123      20.598   1.512  19.531  1.00 34.56           N  
ATOM    936  CA  LEU H 123      21.598   1.405  18.505  1.00 35.31           C  
ATOM    937  CB  LEU H 123      22.021  -0.034  18.149  1.00 34.47           C  
ATOM    938  CG  LEU H 123      22.783  -0.805  19.239  1.00 36.56           C  
ATOM    939  CD1 LEU H 123      24.114  -0.116  19.568  1.00 35.79           C  
ATOM    940  CD2 LEU H 123      21.908  -1.081  20.472  1.00 35.90           C  
ATOM    941  C   LEU H 123      20.930   1.894  17.264  1.00 34.24           C  
ATOM    942  O   LEU H 123      19.958   1.295  16.807  1.00 36.23           O  
ATOM    943  N   VAL H 124      21.434   2.991  16.672  1.00 34.29           N  
ATOM    944  CA  VAL H 124      20.764   3.490  15.509  1.00 36.20           C  
ATOM    945  CB  VAL H 124      19.977   4.740  15.776  1.00 37.05           C  
ATOM    946  CG1 VAL H 124      18.822   4.404  16.734  1.00 41.23           C  
ATOM    947  CG2 VAL H 124      20.939   5.799  16.338  1.00 39.50           C  
ATOM    948  C   VAL H 124      21.780   3.806  14.458  1.00 37.54           C  
ATOM    949  O   VAL H 124      22.951   4.041  14.746  1.00 38.98           O  
ATOM    950  N   LYS H 125      21.329   3.787  13.190  1.00 36.61           N  
ATOM    951  CA  LYS H 125      22.161   4.069  12.059  1.00 38.61           C  
ATOM    952  CB  LYS H 125      21.653   3.383  10.779  1.00 40.36           C  
ATOM    953  CG  LYS H 125      20.156   3.578  10.543  1.00 49.80           C  
ATOM    954  CD  LYS H 125      19.672   3.015   9.209  1.00 56.13           C  
ATOM    955  CE  LYS H 125      20.189   3.781   7.990  1.00 64.55           C  
ATOM    956  NZ  LYS H 125      19.757   3.094   6.751  1.00 69.13           N1+
ATOM    957  C   LYS H 125      22.209   5.551  11.866  1.00 38.10           C  
ATOM    958  O   LYS H 125      21.304   6.281  12.266  1.00 37.70           O  
ATOM    959  N   PRO H 126      23.272   6.016  11.270  1.00 39.17           N  
ATOM    960  CA  PRO H 126      23.411   7.428  11.072  1.00 37.76           C  
ATOM    961  CD  PRO H 126      24.561   5.359  11.420  1.00 39.35           C  
ATOM    962  CB  PRO H 126      24.859   7.647  10.643  1.00 38.51           C  
ATOM    963  CG  PRO H 126      25.608   6.481  11.317  1.00 38.89           C  
ATOM    964  C   PRO H 126      22.389   7.936  10.113  1.00 38.33           C  
ATOM    965  O   PRO H 126      22.059   7.229   9.163  1.00 39.12           O  
ATOM    966  N   GLY H 127      21.864   9.154  10.354  1.00 38.73           N  
ATOM    967  CA  GLY H 127      20.894   9.740   9.474  1.00 36.72           C  
ATOM    968  C   GLY H 127      19.522   9.345   9.929  1.00 35.91           C  
ATOM    969  O   GLY H 127      18.523   9.842   9.413  1.00 37.00           O  
ATOM    970  N   ALA H 128      19.437   8.434  10.913  1.00 35.19           N  
ATOM    971  CA  ALA H 128      18.173   7.971  11.408  1.00 34.71           C  
ATOM    972  CB  ALA H 128      18.223   6.542  11.975  1.00 35.27           C  
ATOM    973  C   ALA H 128      17.725   8.875  12.510  1.00 35.72           C  
ATOM    974  O   ALA H 128      18.395   9.846  12.858  1.00 35.63           O  
ATOM    975  N   SER H 129      16.523   8.600  13.052  1.00 35.69           N  
ATOM    976  CA  SER H 129      16.024   9.358  14.158  1.00 36.59           C  
ATOM    977  CB  SER H 129      14.745  10.150  13.837  1.00 37.71           C  
ATOM    978  OG  SER H 129      13.705   9.261  13.459  1.00 38.56           O  
ATOM    979  C   SER H 129      15.703   8.383  15.244  1.00 36.25           C  
ATOM    980  O   SER H 129      15.473   7.204  14.983  1.00 35.82           O  
ATOM    981  N   VAL H 130      15.728   8.847  16.511  1.00 34.19           N  
ATOM    982  CA  VAL H 130      15.414   7.971  17.600  1.00 33.48           C  
ATOM    983  CB  VAL H 130      16.644   7.469  18.303  1.00 33.40           C  
ATOM    984  CG1 VAL H 130      17.344   8.652  18.990  1.00 31.38           C  
ATOM    985  CG2 VAL H 130      16.253   6.330  19.255  1.00 35.32           C  
ATOM    986  C   VAL H 130      14.583   8.754  18.571  1.00 33.12           C  
ATOM    987  O   VAL H 130      14.749   9.967  18.706  1.00 33.22           O  
ATOM    988  N   LYS H 131      13.633   8.081  19.255  1.00 32.07           N  
ATOM    989  CA  LYS H 131      12.825   8.781  20.210  1.00 34.69           C  
ATOM    990  CB  LYS H 131      11.330   8.808  19.849  1.00 34.21           C  
ATOM    991  CG  LYS H 131      10.516   9.826  20.652  1.00 38.39           C  
ATOM    992  CD  LYS H 131       9.182  10.200  19.998  1.00 40.66           C  
ATOM    993  CE  LYS H 131       8.061   9.187  20.234  1.00 45.23           C  
ATOM    994  NZ  LYS H 131       6.824   9.642  19.560  1.00 49.98           N1+
ATOM    995  C   LYS H 131      12.993   8.094  21.529  1.00 35.10           C  
ATOM    996  O   LYS H 131      12.742   6.897  21.660  1.00 33.71           O  
ATOM    997  N   LEU H 132      13.433   8.852  22.551  1.00 34.51           N  
ATOM    998  CA  LEU H 132      13.665   8.274  23.841  1.00 35.84           C  
ATOM    999  CB  LEU H 132      14.974   8.743  24.501  1.00 36.74           C  
ATOM   1000  CG  LEU H 132      16.233   8.446  23.668  1.00 31.88           C  
ATOM   1001  CD1 LEU H 132      16.425   6.935  23.457  1.00 45.25           C  
ATOM   1002  CD2 LEU H 132      16.235   9.258  22.362  1.00  0.00           C  
ATOM   1003  C   LEU H 132      12.554   8.715  24.735  1.00 33.33           C  
ATOM   1004  O   LEU H 132      12.020   9.811  24.573  1.00 32.79           O  
ATOM   1005  N   SER H 133      12.179   7.864  25.710  1.00 31.49           N  
ATOM   1006  CA  SER H 133      11.080   8.195  26.570  1.00 33.01           C  
ATOM   1007  CB  SER H 133       9.932   7.174  26.512  1.00 33.02           C  
ATOM   1008  OG  SER H 133      10.376   5.912  26.990  1.00 33.37           O  
ATOM   1009  C   SER H 133      11.547   8.235  27.991  1.00 32.38           C  
ATOM   1010  O   SER H 133      12.545   7.618  28.358  1.00 32.49           O  
ATOM   1011  N   CYS H 134      10.825   9.014  28.822  1.00 30.54           N  
ATOM   1012  CA  CYS H 134      11.113   9.152  30.222  1.00 32.61           C  
ATOM   1013  CB  CYS H 134      11.820  10.494  30.528  1.00 30.32           C  
ATOM   1014  SG  CYS H 134      12.194  10.792  32.282  1.00 34.43           S  
ATOM   1015  C   CYS H 134       9.786   9.130  30.923  1.00 32.60           C  
ATOM   1016  O   CYS H 134       9.030  10.098  30.863  1.00 34.01           O  
ATOM   1017  N   LYS H 135       9.472   8.016  31.618  1.00 33.21           N  
ATOM   1018  CA  LYS H 135       8.200   7.893  32.275  1.00 33.67           C  
ATOM   1019  CB  LYS H 135       7.661   6.453  32.304  1.00 35.54           C  
ATOM   1020  CG  LYS H 135       6.284   6.335  32.957  1.00 40.64           C  
ATOM   1021  CD  LYS H 135       5.628   4.968  32.768  1.00 44.05           C  
ATOM   1022  CE  LYS H 135       4.281   4.825  33.481  1.00 44.81           C  
ATOM   1023  NZ  LYS H 135       3.198   5.397  32.651  1.00 43.09           N1+
ATOM   1024  C   LYS H 135       8.364   8.337  33.690  1.00 33.99           C  
ATOM   1025  O   LYS H 135       9.270   7.896  34.393  1.00 32.93           O  
ATOM   1026  N   ALA H 136       7.457   9.220  34.153  1.00 33.67           N  
ATOM   1027  CA  ALA H 136       7.577   9.756  35.475  1.00 34.51           C  
ATOM   1028  CB  ALA H 136       7.393  11.282  35.530  1.00 33.89           C  
ATOM   1029  C   ALA H 136       6.531   9.153  36.346  1.00 35.65           C  
ATOM   1030  O   ALA H 136       5.432   8.828  35.897  1.00 35.82           O  
ATOM   1031  N   SER H 137       6.884   8.954  37.631  1.00 35.60           N  
ATOM   1032  CA  SER H 137       5.950   8.425  38.576  1.00 35.60           C  
ATOM   1033  CB  SER H 137       5.970   6.890  38.644  1.00 35.18           C  
ATOM   1034  OG  SER H 137       7.270   6.437  38.987  1.00 38.94           O  
ATOM   1035  C   SER H 137       6.329   8.960  39.920  1.00 35.60           C  
ATOM   1036  O   SER H 137       7.453   9.420  40.122  1.00 34.35           O  
ATOM   1037  N   GLY H 138       5.385   8.848  40.880  1.00 25.34           N  
ATOM   1038  CA  GLY H 138       5.629   9.176  42.253  1.00 25.06           C  
ATOM   1039  C   GLY H 138       5.164  10.563  42.538  1.00 26.25           C  
ATOM   1040  O   GLY H 138       5.009  10.937  43.699  1.00 26.43           O  
ATOM   1041  N   TYR H 139       4.931  11.375  41.494  1.00 26.36           N  
ATOM   1042  CA  TYR H 139       4.508  12.714  41.766  1.00 27.42           C  
ATOM   1043  CB  TYR H 139       5.670  13.722  41.878  1.00 26.92           C  
ATOM   1044  CG  TYR H 139       6.380  13.841  40.571  1.00 26.47           C  
ATOM   1045  CD1 TYR H 139       7.285  12.893  40.157  1.00 24.82           C  
ATOM   1046  CD2 TYR H 139       6.160  14.932  39.763  1.00 27.37           C  
ATOM   1047  CE1 TYR H 139       7.938  13.019  38.950  1.00 21.47           C  
ATOM   1048  CE2 TYR H 139       6.807  15.066  38.558  1.00 24.94           C  
ATOM   1049  CZ  TYR H 139       7.696  14.107  38.146  1.00 22.18           C  
ATOM   1050  OH  TYR H 139       8.360  14.242  36.908  1.00 23.79           O  
ATOM   1051  C   TYR H 139       3.586  13.161  40.679  1.00 27.41           C  
ATOM   1052  O   TYR H 139       3.247  12.396  39.775  1.00 28.58           O  
ATOM   1053  N   THR H 140       3.133  14.429  40.768  1.00 26.57           N  
ATOM   1054  CA  THR H 140       2.248  14.963  39.776  1.00 25.01           C  
ATOM   1055  CB  THR H 140       1.395  16.090  40.284  1.00 25.64           C  
ATOM   1056  OG1 THR H 140       0.606  15.650  41.380  1.00 22.45           O  
ATOM   1057  CG2 THR H 140       0.488  16.578  39.142  1.00 21.42           C  
ATOM   1058  C   THR H 140       3.107  15.485  38.668  1.00 23.87           C  
ATOM   1059  O   THR H 140       3.852  16.450  38.830  1.00 23.23           O  
ATOM   1060  N   PHE H 141       2.970  14.854  37.492  1.00 27.37           N  
ATOM   1061  CA  PHE H 141       3.752  15.046  36.301  1.00 25.71           C  
ATOM   1062  CB  PHE H 141       3.299  14.058  35.210  1.00 25.21           C  
ATOM   1063  CG  PHE H 141       4.106  14.211  33.969  1.00 25.61           C  
ATOM   1064  CD1 PHE H 141       5.424  13.818  33.939  1.00 25.05           C  
ATOM   1065  CD2 PHE H 141       3.532  14.705  32.821  1.00 24.58           C  
ATOM   1066  CE1 PHE H 141       6.171  13.944  32.791  1.00 24.49           C  
ATOM   1067  CE2 PHE H 141       4.273  14.833  31.672  1.00 23.81           C  
ATOM   1068  CZ  PHE H 141       5.595  14.457  31.653  1.00 25.00           C  
ATOM   1069  C   PHE H 141       3.601  16.453  35.801  1.00 26.84           C  
ATOM   1070  O   PHE H 141       4.545  17.046  35.285  1.00 27.32           O  
ATOM   1071  N   THR H 142       2.393  17.019  35.928  1.00 27.89           N  
ATOM   1072  CA  THR H 142       2.070  18.326  35.433  1.00 27.72           C  
ATOM   1073  CB  THR H 142       0.612  18.627  35.589  1.00 28.57           C  
ATOM   1074  OG1 THR H 142      -0.162  17.632  34.937  1.00 29.07           O  
ATOM   1075  CG2 THR H 142       0.330  19.992  34.952  1.00 29.60           C  
ATOM   1076  C   THR H 142       2.826  19.402  36.170  1.00 26.68           C  
ATOM   1077  O   THR H 142       3.118  20.453  35.605  1.00 28.29           O  
ATOM   1078  N   GLU H 143       3.126  19.177  37.463  1.00 31.65           N  
ATOM   1079  CA  GLU H 143       3.715  20.137  38.367  1.00 31.18           C  
ATOM   1080  CB  GLU H 143       3.784  19.608  39.809  1.00 29.48           C  
ATOM   1081  CG  GLU H 143       2.411  19.436  40.453  1.00 33.21           C  
ATOM   1082  CD  GLU H 143       2.614  18.686  41.760  1.00  0.00           C  
ATOM   1083  OE1 GLU H 143       3.757  18.713  42.289  1.00  0.00           O  
ATOM   1084  OE2 GLU H 143       1.627  18.069  42.244  1.00  0.00           O1-
ATOM   1085  C   GLU H 143       5.114  20.568  38.009  1.00 30.76           C  
ATOM   1086  O   GLU H 143       5.466  21.721  38.252  1.00 31.52           O  
ATOM   1087  N   TYR H 144       5.968  19.684  37.448  1.00 21.85           N  
ATOM   1088  CA  TYR H 144       7.342  20.085  37.284  1.00 18.32           C  
ATOM   1089  CB  TYR H 144       8.323  19.239  38.120  1.00 19.33           C  
ATOM   1090  CG  TYR H 144       8.007  19.459  39.562  1.00 19.68           C  
ATOM   1091  CD1 TYR H 144       7.032  18.715  40.186  1.00 22.67           C  
ATOM   1092  CD2 TYR H 144       8.681  20.415  40.290  1.00 20.23           C  
ATOM   1093  CE1 TYR H 144       6.741  18.915  41.516  1.00 22.36           C  
ATOM   1094  CE2 TYR H 144       8.396  20.620  41.619  1.00 19.97           C  
ATOM   1095  CZ  TYR H 144       7.422  19.870  42.235  1.00 20.19           C  
ATOM   1096  OH  TYR H 144       7.128  20.081  43.599  1.00 23.71           O  
ATOM   1097  C   TYR H 144       7.767  19.962  35.849  1.00 18.26           C  
ATOM   1098  O   TYR H 144       7.145  19.269  35.051  1.00 18.96           O  
ATOM   1099  N   PHE H 145       8.849  20.689  35.494  1.00 31.12           N  
ATOM   1100  CA  PHE H 145       9.439  20.733  34.187  1.00 31.60           C  
ATOM   1101  CB  PHE H 145      10.424  21.902  34.028  1.00 32.81           C  
ATOM   1102  CG  PHE H 145       9.683  23.176  34.237  1.00 37.53           C  
ATOM   1103  CD1 PHE H 145       9.276  23.548  35.500  1.00 28.59           C  
ATOM   1104  CD2 PHE H 145       9.419  24.006  33.173  1.00 29.79           C  
ATOM   1105  CE1 PHE H 145       8.595  24.725  35.703  1.00 30.40           C  
ATOM   1106  CE2 PHE H 145       8.742  25.185  33.369  1.00 32.57           C  
ATOM   1107  CZ  PHE H 145       8.328  25.544  34.631  1.00 32.79           C  
ATOM   1108  C   PHE H 145      10.252  19.485  34.019  1.00 31.94           C  
ATOM   1109  O   PHE H 145      10.720  18.907  34.999  1.00 31.78           O  
ATOM   1110  N   ILE H 146      10.410  19.015  32.762  1.00 30.69           N  
ATOM   1111  CA  ILE H 146      11.271  17.898  32.502  1.00 29.78           C  
ATOM   1112  CB  ILE H 146      10.632  16.750  31.763  1.00 31.20           C  
ATOM   1113  CG1 ILE H 146       9.669  15.961  32.668  1.00 31.78           C  
ATOM   1114  CG2 ILE H 146      11.760  15.875  31.189  1.00 34.23           C  
ATOM   1115  CD1 ILE H 146       8.434  16.733  33.110  1.00 30.56           C  
ATOM   1116  C   ILE H 146      12.384  18.419  31.651  1.00 29.55           C  
ATOM   1117  O   ILE H 146      12.147  18.997  30.592  1.00 29.66           O  
ATOM   1118  N   HIS H 147      13.639  18.230  32.109  1.00 29.31           N  
ATOM   1119  CA  HIS H 147      14.784  18.727  31.397  1.00 28.70           C  
ATOM   1120  ND1 HIS H 147      14.726  20.896  34.096  1.00 13.91           N  
ATOM   1121  CG  HIS H 147      15.327  20.769  32.864  1.00 29.97           C  
ATOM   1122  CB  HIS H 147      15.805  19.470  32.284  1.00 29.40           C  
ATOM   1123  NE2 HIS H 147      14.848  22.943  33.239  1.00 12.47           N  
ATOM   1124  CD2 HIS H 147      15.394  22.030  32.355  1.00 12.46           C  
ATOM   1125  CE1 HIS H 147      14.462  22.216  34.270  1.00 13.05           C  
ATOM   1126  C   HIS H 147      15.528  17.558  30.828  1.00 29.40           C  
ATOM   1127  O   HIS H 147      15.426  16.438  31.325  1.00 30.46           O  
ATOM   1128  N   TRP H 148      16.286  17.789  29.736  1.00 30.05           N  
ATOM   1129  CA  TRP H 148      17.072  16.732  29.172  1.00 29.42           C  
ATOM   1130  CB  TRP H 148      16.606  16.337  27.763  1.00 28.84           C  
ATOM   1131  CG  TRP H 148      15.223  15.727  27.765  1.00 27.73           C  
ATOM   1132  CD2 TRP H 148      14.957  14.316  27.711  1.00 27.43           C  
ATOM   1133  CD1 TRP H 148      14.007  16.348  27.816  1.00 27.89           C  
ATOM   1134  NE1 TRP H 148      12.999  15.414  27.799  1.00 29.26           N  
ATOM   1135  CE2 TRP H 148      13.571  14.158  27.736  1.00 27.87           C  
ATOM   1136  CE3 TRP H 148      15.797  13.242  27.653  1.00 29.29           C  
ATOM   1137  CZ2 TRP H 148      13.001  12.917  27.698  1.00 26.85           C  
ATOM   1138  CZ3 TRP H 148      15.220  11.991  27.612  1.00 27.92           C  
ATOM   1139  CH2 TRP H 148      13.849  11.833  27.634  1.00 28.51           C  
ATOM   1140  C   TRP H 148      18.497  17.202  29.115  1.00 30.75           C  
ATOM   1141  O   TRP H 148      18.767  18.367  28.826  1.00 29.60           O  
ATOM   1142  N   VAL H 149      19.450  16.295  29.422  1.00 29.93           N  
ATOM   1143  CA  VAL H 149      20.845  16.633  29.439  1.00 30.40           C  
ATOM   1144  CB  VAL H 149      21.435  16.677  30.822  1.00 29.97           C  
ATOM   1145  CG1 VAL H 149      22.929  17.026  30.720  1.00 26.38           C  
ATOM   1146  CG2 VAL H 149      20.631  17.680  31.668  1.00 23.37           C  
ATOM   1147  C   VAL H 149      21.584  15.583  28.666  1.00 32.01           C  
ATOM   1148  O   VAL H 149      21.227  14.406  28.688  1.00 33.26           O  
ATOM   1149  N   LYS H 150      22.649  16.004  27.956  1.00 33.05           N  
ATOM   1150  CA  LYS H 150      23.439  15.120  27.141  1.00 31.20           C  
ATOM   1151  CB  LYS H 150      23.695  15.705  25.744  1.00 30.71           C  
ATOM   1152  CG  LYS H 150      24.612  14.872  24.845  1.00 31.44           C  
ATOM   1153  CD  LYS H 150      24.759  15.479  23.448  1.00 33.45           C  
ATOM   1154  CE  LYS H 150      25.888  14.873  22.612  1.00 30.25           C  
ATOM   1155  NZ  LYS H 150      26.098  15.677  21.388  1.00 31.57           N1+
ATOM   1156  C   LYS H 150      24.787  14.979  27.769  1.00 32.00           C  
ATOM   1157  O   LYS H 150      25.337  15.947  28.291  1.00 32.55           O  
ATOM   1158  N   GLN H 151      25.348  13.751  27.758  1.00 32.92           N  
ATOM   1159  CA  GLN H 151      26.682  13.577  28.256  1.00 34.63           C  
ATOM   1160  CB  GLN H 151      26.753  12.964  29.666  1.00 32.38           C  
ATOM   1161  CG  GLN H 151      28.181  12.903  30.216  1.00 33.56           C  
ATOM   1162  CD  GLN H 151      28.138  12.399  31.653  1.00 36.37           C  
ATOM   1163  OE1 GLN H 151      27.725  11.272  31.921  1.00 36.69           O  
ATOM   1164  NE2 GLN H 151      28.577  13.264  32.606  1.00 36.93           N  
ATOM   1165  C   GLN H 151      27.421  12.663  27.323  1.00 36.02           C  
ATOM   1166  O   GLN H 151      27.054  11.501  27.152  1.00 34.11           O  
ATOM   1167  N   ARG H 152      28.498  13.177  26.694  1.00 39.51           N  
ATOM   1168  CA  ARG H 152      29.303  12.383  25.806  1.00 43.13           C  
ATOM   1169  CB  ARG H 152      30.203  13.206  24.864  0.80 43.26           C  
ATOM   1170  CG  ARG H 152      29.461  14.061  23.835  1.00 44.73           C  
ATOM   1171  CD  ARG H 152      28.816  13.244  22.714  1.00 47.25           C  
ATOM   1172  NE  ARG H 152      29.863  12.355  22.133  1.00 49.59           N  
ATOM   1173  CZ  ARG H 152      30.691  12.812  21.148  1.00 52.38           C  
ATOM   1174  NH1 ARG H 152      30.609  14.107  20.729  1.00 51.26           N1+
ATOM   1175  NH2 ARG H 152      31.605  11.970  20.582  1.00 52.11           N  
ATOM   1176  C   ARG H 152      30.218  11.588  26.677  1.00 46.04           C  
ATOM   1177  O   ARG H 152      30.578  12.019  27.769  1.00 45.78           O  
ATOM   1178  N   SER H 153      30.636  10.397  26.214  1.00 49.17           N  
ATOM   1179  CA  SER H 153      31.458   9.584  27.061  1.00 50.83           C  
ATOM   1180  CB  SER H 153      31.843   8.235  26.432  1.00 51.03           C  
ATOM   1181  OG  SER H 153      32.656   7.496  27.331  1.00  0.00           O  
ATOM   1182  C   SER H 153      32.729  10.312  27.370  1.00 52.66           C  
ATOM   1183  O   SER H 153      33.364  10.903  26.497  1.00 52.49           O  
ATOM   1184  N   GLY H 154      33.113  10.287  28.661  1.00 54.47           N  
ATOM   1185  CA  GLY H 154      34.347  10.866  29.103  1.00 55.61           C  
ATOM   1186  C   GLY H 154      34.243  12.356  29.116  1.00 55.12           C  
ATOM   1187  O   GLY H 154      35.258  13.045  29.214  1.00 55.47           O  
ATOM   1188  N   GLN H 155      33.018  12.910  29.039  1.00 55.05           N  
ATOM   1189  CA  GLN H 155      32.951  14.340  28.989  1.00 54.79           C  
ATOM   1190  CB  GLN H 155      32.721  14.896  27.574  1.00 57.03           C  
ATOM   1191  CG  GLN H 155      33.907  14.602  26.653  1.00 58.70           C  
ATOM   1192  CD  GLN H 155      33.701  15.328  25.335  1.00 64.23           C  
ATOM   1193  OE1 GLN H 155      34.660  15.736  24.682  1.00 69.94           O  
ATOM   1194  NE2 GLN H 155      32.415  15.492  24.925  1.00 65.45           N  
ATOM   1195  C   GLN H 155      31.874  14.855  29.889  1.00 52.25           C  
ATOM   1196  O   GLN H 155      31.258  14.111  30.650  1.00 50.70           O  
ATOM   1197  N   GLY H 156      31.635  16.180  29.804  1.00 48.77           N  
ATOM   1198  CA  GLY H 156      30.747  16.884  30.686  1.00 45.03           C  
ATOM   1199  C   GLY H 156      29.317  16.784  30.268  1.00 42.44           C  
ATOM   1200  O   GLY H 156      28.951  16.038  29.360  1.00 41.99           O  
ATOM   1201  N   LEU H 157      28.474  17.574  30.968  1.00 39.37           N  
ATOM   1202  CA  LEU H 157      27.048  17.579  30.808  1.00 35.70           C  
ATOM   1203  CB  LEU H 157      26.316  17.651  32.162  1.00 33.42           C  
ATOM   1204  CG  LEU H 157      26.565  16.429  33.065  1.00 34.93           C  
ATOM   1205  CD1 LEU H 157      25.852  16.581  34.416  1.00 32.99           C  
ATOM   1206  CD2 LEU H 157      26.171  15.124  32.353  1.00 32.52           C  
ATOM   1207  C   LEU H 157      26.640  18.795  30.030  1.00 34.95           C  
ATOM   1208  O   LEU H 157      27.197  19.878  30.197  1.00 34.40           O  
ATOM   1209  N   GLU H 158      25.649  18.625  29.133  1.00 33.07           N  
ATOM   1210  CA  GLU H 158      25.129  19.723  28.366  1.00 33.39           C  
ATOM   1211  CB  GLU H 158      25.364  19.609  26.847  1.00 32.98           C  
ATOM   1212  CG  GLU H 158      26.821  19.771  26.408  1.00 37.87           C  
ATOM   1213  CD  GLU H 158      26.859  19.781  24.885  1.00 44.09           C  
ATOM   1214  OE1 GLU H 158      25.795  20.045  24.266  1.00 43.65           O  
ATOM   1215  OE2 GLU H 158      27.954  19.530  24.316  1.00 45.64           O1-
ATOM   1216  C   GLU H 158      23.643  19.733  28.552  1.00 32.10           C  
ATOM   1217  O   GLU H 158      23.001  18.684  28.532  1.00 31.87           O  
ATOM   1218  N   TRP H 159      23.056  20.934  28.722  1.00 30.54           N  
ATOM   1219  CA  TRP H 159      21.638  21.048  28.927  1.00 30.22           C  
ATOM   1220  CB  TRP H 159      21.282  22.252  29.816  1.00 30.58           C  
ATOM   1221  CG  TRP H 159      19.806  22.503  29.982  1.00 30.79           C  
ATOM   1222  CD2 TRP H 159      19.097  23.524  29.267  1.00 32.66           C  
ATOM   1223  CD1 TRP H 159      18.895  21.893  30.793  1.00 32.23           C  
ATOM   1224  NE1 TRP H 159      17.659  22.469  30.625  1.00 33.17           N  
ATOM   1225  CE2 TRP H 159      17.769  23.476  29.688  1.00 32.56           C  
ATOM   1226  CE3 TRP H 159      19.521  24.429  28.336  1.00 34.38           C  
ATOM   1227  CZ2 TRP H 159      16.839  24.339  29.182  1.00 31.60           C  
ATOM   1228  CZ3 TRP H 159      18.579  25.294  27.826  1.00 33.72           C  
ATOM   1229  CH2 TRP H 159      17.265  25.250  28.240  1.00 35.18           C  
ATOM   1230  C   TRP H 159      20.989  21.240  27.591  1.00 30.97           C  
ATOM   1231  O   TRP H 159      21.295  22.187  26.870  1.00 31.64           O  
ATOM   1232  N   ILE H 160      20.135  20.272  27.197  1.00 30.89           N  
ATOM   1233  CA  ILE H 160      19.427  20.294  25.947  1.00 30.78           C  
ATOM   1234  CB  ILE H 160      18.911  18.939  25.580  1.00 31.76           C  
ATOM   1235  CG1 ILE H 160      20.093  17.968  25.423  1.00 31.09           C  
ATOM   1236  CG2 ILE H 160      18.049  19.079  24.315  1.00 28.17           C  
ATOM   1237  CD1 ILE H 160      19.678  16.501  25.346  1.00 29.33           C  
ATOM   1238  C   ILE H 160      18.270  21.249  25.940  1.00 31.33           C  
ATOM   1239  O   ILE H 160      18.139  22.062  25.026  1.00 33.09           O  
ATOM   1240  N   GLY H 161      17.394  21.179  26.965  1.00 31.31           N  
ATOM   1241  CA  GLY H 161      16.226  22.021  26.998  1.00 30.50           C  
ATOM   1242  C   GLY H 161      15.235  21.425  27.955  1.00 31.96           C  
ATOM   1243  O   GLY H 161      15.500  20.399  28.578  1.00 33.10           O  
ATOM   1244  N   TRP H 162      14.056  22.074  28.102  1.00 30.45           N  
ATOM   1245  CA  TRP H 162      13.041  21.551  28.978  1.00 32.15           C  
ATOM   1246  CB  TRP H 162      12.925  22.234  30.360  1.00 32.50           C  
ATOM   1247  CG  TRP H 162      12.795  23.745  30.402  1.00 34.21           C  
ATOM   1248  CD2 TRP H 162      11.663  24.507  29.951  1.00 33.90           C  
ATOM   1249  CD1 TRP H 162      13.707  24.654  30.855  1.00 36.32           C  
ATOM   1250  NE1 TRP H 162      13.204  25.928  30.743  1.00 44.08           N  
ATOM   1251  CE2 TRP H 162      11.949  25.854  30.182  1.00 35.64           C  
ATOM   1252  CE3 TRP H 162      10.479  24.119  29.395  1.00 41.97           C  
ATOM   1253  CZ2 TRP H 162      11.054  26.832  29.857  1.00 45.96           C  
ATOM   1254  CZ3 TRP H 162       9.580  25.110  29.067  1.00 42.55           C  
ATOM   1255  CH2 TRP H 162       9.861  26.441  29.293  1.00 44.24           C  
ATOM   1256  C   TRP H 162      11.705  21.662  28.324  1.00 32.26           C  
ATOM   1257  O   TRP H 162      11.525  22.362  27.328  1.00 33.48           O  
ATOM   1258  N   PHE H 163      10.733  20.912  28.877  1.00 32.12           N  
ATOM   1259  CA  PHE H 163       9.381  20.922  28.410  1.00 30.75           C  
ATOM   1260  CB  PHE H 163       9.021  19.592  27.728  1.00 30.19           C  
ATOM   1261  CG  PHE H 163       7.756  19.743  26.960  1.00  0.00           C  
ATOM   1262  CD1 PHE H 163       7.774  20.332  25.718  1.00 27.31           C  
ATOM   1263  CD2 PHE H 163       6.562  19.284  27.463  1.00  0.00           C  
ATOM   1264  CE1 PHE H 163       6.619  20.472  24.987  1.00  0.00           C  
ATOM   1265  CE2 PHE H 163       5.402  19.419  26.737  1.00  0.00           C  
ATOM   1266  CZ  PHE H 163       5.429  20.014  25.498  1.00  0.00           C  
ATOM   1267  C   PHE H 163       8.537  21.043  29.640  1.00 30.00           C  
ATOM   1268  O   PHE H 163       8.859  20.452  30.669  1.00 30.91           O  
ATOM   1269  N   TYR H 164       7.442  21.827  29.581  1.00 30.59           N  
ATOM   1270  CA  TYR H 164       6.578  21.931  30.728  1.00 30.80           C  
ATOM   1271  CB  TYR H 164       6.187  23.390  31.053  1.00 29.86           C  
ATOM   1272  CG  TYR H 164       5.317  23.455  32.266  1.00 34.02           C  
ATOM   1273  CD1 TYR H 164       5.839  23.257  33.526  1.00 39.36           C  
ATOM   1274  CD2 TYR H 164       3.976  23.745  32.149  1.00 40.78           C  
ATOM   1275  CE1 TYR H 164       5.037  23.331  34.644  1.00 41.49           C  
ATOM   1276  CE2 TYR H 164       3.171  23.821  33.261  1.00 42.33           C  
ATOM   1277  CZ  TYR H 164       3.699  23.613  34.513  1.00 44.03           C  
ATOM   1278  OH  TYR H 164       2.872  23.692  35.654  1.00 44.74           O  
ATOM   1279  C   TYR H 164       5.355  21.162  30.336  1.00 30.07           C  
ATOM   1280  O   TYR H 164       4.629  21.552  29.425  1.00 31.84           O  
ATOM   1281  N   PRO H 165       5.107  20.016  30.924  1.00 45.44           N  
ATOM   1282  CA  PRO H 165       4.031  19.177  30.460  1.00 44.69           C  
ATOM   1283  CD  PRO H 165       6.191  19.231  31.492  1.00 43.60           C  
ATOM   1284  CB  PRO H 165       4.278  17.800  31.067  1.00 43.94           C  
ATOM   1285  CG  PRO H 165       5.801  17.759  31.279  1.00 41.34           C  
ATOM   1286  C   PRO H 165       2.681  19.693  30.743  1.00 46.83           C  
ATOM   1287  O   PRO H 165       2.417  20.153  31.851  1.00 51.30           O  
ATOM   1288  N   GLY H 166       1.803  19.570  29.747  1.00 45.94           N  
ATOM   1289  CA  GLY H 166       0.449  19.992  29.879  1.00 40.86           C  
ATOM   1290  C   GLY H 166       0.322  21.233  29.078  1.00 45.31           C  
ATOM   1291  O   GLY H 166      -0.442  21.276  28.115  1.00 44.02           O  
ATOM   1292  N   SER H 167       1.085  22.278  29.443  1.00 50.79           N  
ATOM   1293  CA  SER H 167       1.050  23.456  28.641  1.00 49.85           C  
ATOM   1294  CB  SER H 167       1.810  24.645  29.253  1.00 62.64           C  
ATOM   1295  OG  SER H 167       3.196  24.345  29.345  1.00 50.14           O  
ATOM   1296  C   SER H 167       1.727  23.082  27.378  1.00 49.33           C  
ATOM   1297  O   SER H 167       1.277  23.389  26.276  1.00 40.27           O  
ATOM   1298  N   GLY H 168       2.832  22.340  27.515  1.00 52.78           N  
ATOM   1299  CA  GLY H 168       3.508  21.968  26.329  1.00 45.76           C  
ATOM   1300  C   GLY H 168       4.574  22.974  26.003  1.00 45.71           C  
ATOM   1301  O   GLY H 168       5.250  22.837  24.983  1.00 45.26           O  
ATOM   1302  N   SER H 169       4.779  24.002  26.856  1.00 34.32           N  
ATOM   1303  CA  SER H 169       5.759  24.997  26.515  1.00 33.82           C  
ATOM   1304  CB  SER H 169       5.742  26.224  27.444  1.00 37.47           C  
ATOM   1305  OG  SER H 169       6.120  25.840  28.758  1.00 55.22           O  
ATOM   1306  C   SER H 169       7.114  24.378  26.616  1.00 34.92           C  
ATOM   1307  O   SER H 169       7.349  23.512  27.458  1.00 36.05           O  
ATOM   1308  N   LEU H 170       8.046  24.803  25.737  1.00 34.18           N  
ATOM   1309  CA  LEU H 170       9.361  24.235  25.780  1.00 34.56           C  
ATOM   1310  CB  LEU H 170       9.570  23.068  24.796  1.00 34.79           C  
ATOM   1311  CG  LEU H 170       9.110  23.336  23.348  1.00 63.95           C  
ATOM   1312  CD1 LEU H 170       7.585  23.508  23.268  1.00 44.87           C  
ATOM   1313  CD2 LEU H 170       9.881  24.495  22.697  1.00  0.00           C  
ATOM   1314  C   LEU H 170      10.376  25.291  25.489  1.00 34.59           C  
ATOM   1315  O   LEU H 170      10.082  26.301  24.850  1.00 35.17           O  
ATOM   1316  N   ASN H 171      11.607  25.083  26.002  1.00 34.09           N  
ATOM   1317  CA  ASN H 171      12.697  25.977  25.738  1.00 34.51           C  
ATOM   1318  CB  ASN H 171      13.120  26.822  26.955  1.00 35.05           C  
ATOM   1319  CG  ASN H 171      13.994  27.965  26.452  1.00 40.01           C  
ATOM   1320  OD1 ASN H 171      15.075  28.217  26.982  1.00  0.00           O  
ATOM   1321  ND2 ASN H 171      13.510  28.676  25.400  1.00  0.00           N  
ATOM   1322  C   ASN H 171      13.851  25.109  25.350  1.00 34.74           C  
ATOM   1323  O   ASN H 171      14.075  24.065  25.963  1.00 34.82           O  
ATOM   1324  N   TYR H 172      14.620  25.519  24.319  1.00 31.75           N  
ATOM   1325  CA  TYR H 172      15.685  24.676  23.866  1.00 31.89           C  
ATOM   1326  CB  TYR H 172      15.589  24.249  22.382  1.00 32.70           C  
ATOM   1327  CG  TYR H 172      14.369  23.446  22.060  1.00 32.80           C  
ATOM   1328  CD1 TYR H 172      14.328  22.094  22.300  1.00 31.82           C  
ATOM   1329  CD2 TYR H 172      13.263  24.046  21.501  1.00 32.58           C  
ATOM   1330  CE1 TYR H 172      13.209  21.356  21.991  1.00 33.77           C  
ATOM   1331  CE2 TYR H 172      12.141  23.313  21.189  1.00 32.53           C  
ATOM   1332  CZ  TYR H 172      12.111  21.962  21.434  1.00 32.93           C  
ATOM   1333  OH  TYR H 172      10.967  21.197  21.117  1.00 33.76           O  
ATOM   1334  C   TYR H 172      16.966  25.443  23.925  1.00 33.12           C  
ATOM   1335  O   TYR H 172      16.988  26.673  23.889  1.00 34.39           O  
ATOM   1336  N   ASN H 173      18.078  24.699  24.067  1.00 33.27           N  
ATOM   1337  CA  ASN H 173      19.384  25.272  23.958  1.00 34.31           C  
ATOM   1338  CB  ASN H 173      20.482  24.291  24.410  1.00 31.09           C  
ATOM   1339  CG  ASN H 173      21.836  24.981  24.420  1.00 33.93           C  
ATOM   1340  OD1 ASN H 173      22.052  25.970  23.722  1.00 36.35           O  
ATOM   1341  ND2 ASN H 173      22.781  24.431  25.231  1.00 31.94           N  
ATOM   1342  C   ASN H 173      19.525  25.483  22.482  1.00 35.70           C  
ATOM   1343  O   ASN H 173      19.114  24.635  21.694  1.00 36.35           O  
ATOM   1344  N   GLY H 174      20.127  26.608  22.061  1.00 38.72           N  
ATOM   1345  CA  GLY H 174      20.182  26.928  20.661  1.00 40.77           C  
ATOM   1346  C   GLY H 174      20.904  25.852  19.912  1.00 40.64           C  
ATOM   1347  O   GLY H 174      20.542  25.528  18.780  1.00 41.63           O  
ATOM   1348  N   LYS H 175      21.952  25.270  20.517  1.00 40.86           N  
ATOM   1349  CA  LYS H 175      22.748  24.296  19.824  1.00 41.03           C  
ATOM   1350  CB  LYS H 175      23.881  23.732  20.704  1.00 40.52           C  
ATOM   1351  CG  LYS H 175      24.982  24.742  21.036  1.00 43.36           C  
ATOM   1352  CD  LYS H 175      25.878  24.318  22.204  1.00 45.83           C  
ATOM   1353  CE  LYS H 175      26.967  23.311  21.827  1.00 51.27           C  
ATOM   1354  NZ  LYS H 175      27.772  22.974  23.023  1.00 55.22           N1+
ATOM   1355  C   LYS H 175      21.890  23.134  19.411  1.00 40.29           C  
ATOM   1356  O   LYS H 175      22.022  22.612  18.306  1.00 41.48           O  
ATOM   1357  N   PHE H 176      21.004  22.690  20.315  1.00 38.58           N  
ATOM   1358  CA  PHE H 176      20.144  21.556  20.136  1.00 36.83           C  
ATOM   1359  CB  PHE H 176      19.680  20.927  21.458  1.00 35.32           C  
ATOM   1360  CG  PHE H 176      20.914  20.286  21.997  1.00 35.69           C  
ATOM   1361  CD1 PHE H 176      21.317  19.066  21.510  1.00 34.61           C  
ATOM   1362  CD2 PHE H 176      21.693  20.905  22.946  1.00 34.33           C  
ATOM   1363  CE1 PHE H 176      22.457  18.461  21.978  1.00 34.19           C  
ATOM   1364  CE2 PHE H 176      22.836  20.302  23.419  1.00 34.28           C  
ATOM   1365  CZ  PHE H 176      23.221  19.075  22.939  1.00 34.06           C  
ATOM   1366  C   PHE H 176      18.973  21.799  19.243  1.00 37.06           C  
ATOM   1367  O   PHE H 176      18.364  20.832  18.789  1.00 36.57           O  
ATOM   1368  N   LYS H 177      18.563  23.067  19.040  1.00 37.41           N  
ATOM   1369  CA  LYS H 177      17.402  23.315  18.234  1.00 40.42           C  
ATOM   1370  CB  LYS H 177      17.113  24.806  17.987  1.00 42.29           C  
ATOM   1371  CG  LYS H 177      16.750  25.556  19.270  1.00 47.30           C  
ATOM   1372  CD  LYS H 177      16.728  27.078  19.121  1.00 51.98           C  
ATOM   1373  CE  LYS H 177      15.320  27.676  19.104  1.00 57.44           C  
ATOM   1374  NZ  LYS H 177      14.655  27.379  17.817  1.00 61.77           N1+
ATOM   1375  C   LYS H 177      17.593  22.647  16.909  1.00 40.50           C  
ATOM   1376  O   LYS H 177      18.681  22.642  16.339  1.00 40.34           O  
ATOM   1377  N   ASP H 178      16.497  22.033  16.431  1.00 41.88           N  
ATOM   1378  CA  ASP H 178      16.352  21.280  15.217  1.00 42.65           C  
ATOM   1379  CB  ASP H 178      17.016  21.947  14.001  1.00 54.03           C  
ATOM   1380  CG  ASP H 178      16.180  23.153  13.594  1.00 56.02           C  
ATOM   1381  OD1 ASP H 178      14.926  23.069  13.688  1.00 58.15           O  
ATOM   1382  OD2 ASP H 178      16.790  24.171  13.173  1.00 58.14           O1-
ATOM   1383  C   ASP H 178      16.934  19.902  15.364  1.00 42.85           C  
ATOM   1384  O   ASP H 178      16.546  19.002  14.619  1.00 45.23           O  
ATOM   1385  N   LYS H 179      17.877  19.675  16.304  1.00 40.48           N  
ATOM   1386  CA  LYS H 179      18.335  18.331  16.552  1.00 37.13           C  
ATOM   1387  CB  LYS H 179      19.679  18.235  17.291  1.00 36.46           C  
ATOM   1388  CG  LYS H 179      20.890  18.468  16.392  1.00 37.65           C  
ATOM   1389  CD  LYS H 179      20.914  17.538  15.177  1.00 39.14           C  
ATOM   1390  CE  LYS H 179      20.995  16.052  15.522  1.00 41.05           C  
ATOM   1391  NZ  LYS H 179      22.394  15.685  15.823  1.00 41.09           N1+
ATOM   1392  C   LYS H 179      17.347  17.614  17.412  1.00 36.85           C  
ATOM   1393  O   LYS H 179      16.967  16.474  17.144  1.00 36.81           O  
ATOM   1394  N   ALA H 180      16.889  18.297  18.478  1.00 35.73           N  
ATOM   1395  CA  ALA H 180      16.068  17.632  19.443  1.00 34.06           C  
ATOM   1396  CB  ALA H 180      16.597  17.758  20.882  1.00 31.29           C  
ATOM   1397  C   ALA H 180      14.710  18.233  19.435  1.00 33.47           C  
ATOM   1398  O   ALA H 180      14.541  19.432  19.215  1.00 34.59           O  
ATOM   1399  N   THR H 181      13.694  17.375  19.640  1.00 32.10           N  
ATOM   1400  CA  THR H 181      12.357  17.858  19.748  1.00 32.38           C  
ATOM   1401  CB  THR H 181      11.497  17.483  18.570  1.00 33.23           C  
ATOM   1402  OG1 THR H 181      10.310  18.255  18.573  1.00 36.55           O  
ATOM   1403  CG2 THR H 181      11.149  15.989  18.624  1.00 32.13           C  
ATOM   1404  C   THR H 181      11.808  17.262  21.011  1.00 33.15           C  
ATOM   1405  O   THR H 181      11.927  16.060  21.248  1.00 32.06           O  
ATOM   1406  N   PHE H 182      11.206  18.106  21.875  1.00 32.49           N  
ATOM   1407  CA  PHE H 182      10.697  17.608  23.123  1.00 32.34           C  
ATOM   1408  CB  PHE H 182      11.005  18.483  24.355  1.00 33.39           C  
ATOM   1409  CG  PHE H 182      12.475  18.550  24.578  1.00 33.89           C  
ATOM   1410  CD1 PHE H 182      13.189  17.434  24.949  1.00 33.60           C  
ATOM   1411  CD2 PHE H 182      13.132  19.751  24.458  1.00 34.26           C  
ATOM   1412  CE1 PHE H 182      14.546  17.511  25.160  1.00  0.00           C  
ATOM   1413  CE2 PHE H 182      14.487  19.835  24.669  1.00  0.00           C  
ATOM   1414  CZ  PHE H 182      15.196  18.712  25.016  1.00  0.00           C  
ATOM   1415  C   PHE H 182       9.208  17.578  23.047  1.00 32.99           C  
ATOM   1416  O   PHE H 182       8.573  18.521  22.578  1.00 32.16           O  
ATOM   1417  N   THR H 183       8.613  16.465  23.516  1.00 30.81           N  
ATOM   1418  CA  THR H 183       7.188  16.328  23.531  1.00 31.89           C  
ATOM   1419  CB  THR H 183       6.665  15.465  22.419  1.00 31.31           C  
ATOM   1420  OG1 THR H 183       7.252  14.173  22.482  1.00 32.72           O  
ATOM   1421  CG2 THR H 183       6.987  16.137  21.074  1.00 31.46           C  
ATOM   1422  C   THR H 183       6.817  15.686  24.829  1.00 32.65           C  
ATOM   1423  O   THR H 183       7.677  15.176  25.546  1.00 32.90           O  
ATOM   1424  N   ALA H 184       5.514  15.725  25.182  1.00 33.41           N  
ATOM   1425  CA  ALA H 184       5.092  15.128  26.416  1.00 33.97           C  
ATOM   1426  CB  ALA H 184       4.959  16.136  27.571  1.00 31.91           C  
ATOM   1427  C   ALA H 184       3.742  14.517  26.216  1.00 34.11           C  
ATOM   1428  O   ALA H 184       2.961  14.961  25.375  1.00 34.77           O  
ATOM   1429  N   ASP H 185       3.449  13.447  26.984  1.00 34.39           N  
ATOM   1430  CA  ASP H 185       2.165  12.809  26.931  1.00 35.91           C  
ATOM   1431  CB  ASP H 185       2.238  11.341  26.468  1.00 38.37           C  
ATOM   1432  CG  ASP H 185       0.827  10.802  26.261  1.00 43.58           C  
ATOM   1433  OD1 ASP H 185      -0.019  10.961  27.181  1.00 47.37           O  
ATOM   1434  OD2 ASP H 185       0.572  10.232  25.167  1.00 47.97           O1-
ATOM   1435  C   ASP H 185       1.628  12.833  28.326  1.00 35.26           C  
ATOM   1436  O   ASP H 185       2.063  12.077  29.191  1.00 34.15           O  
ATOM   1437  N   LYS H 186       0.646  13.716  28.566  1.00 35.28           N  
ATOM   1438  CA  LYS H 186       0.067  13.917  29.860  1.00 35.92           C  
ATOM   1439  CB  LYS H 186      -0.995  15.026  29.817  1.00 35.97           C  
ATOM   1440  CG  LYS H 186      -1.677  15.329  31.151  1.00 42.33           C  
ATOM   1441  CD  LYS H 186      -2.553  16.583  31.087  1.00 41.94           C  
ATOM   1442  CE  LYS H 186      -3.446  16.784  32.312  1.00 43.01           C  
ATOM   1443  NZ  LYS H 186      -4.292  17.987  32.133  1.00 46.72           N1+
ATOM   1444  C   LYS H 186      -0.612  12.664  30.330  1.00 37.61           C  
ATOM   1445  O   LYS H 186      -0.493  12.292  31.496  1.00 41.28           O  
ATOM   1446  N   SER H 187      -1.331  11.967  29.433  1.00 35.45           N  
ATOM   1447  CA  SER H 187      -2.094  10.824  29.844  1.00 35.41           C  
ATOM   1448  CB  SER H 187      -2.796  10.127  28.664  1.00 36.58           C  
ATOM   1449  OG  SER H 187      -3.707  11.019  28.040  1.00 43.40           O  
ATOM   1450  C   SER H 187      -1.187   9.807  30.468  1.00 34.98           C  
ATOM   1451  O   SER H 187      -1.487   9.275  31.537  1.00 36.24           O  
ATOM   1452  N   SER H 188      -0.077   9.485  29.778  1.00 32.76           N  
ATOM   1453  CA  SER H 188       0.883   8.505  30.209  1.00 33.49           C  
ATOM   1454  CB  SER H 188       1.634   7.857  29.031  1.00 34.73           C  
ATOM   1455  OG  SER H 188       2.345   8.840  28.296  1.00 37.75           O  
ATOM   1456  C   SER H 188       1.897   9.063  31.176  1.00 32.90           C  
ATOM   1457  O   SER H 188       2.670   8.302  31.755  1.00 33.71           O  
ATOM   1458  N   SER H 189       1.938  10.395  31.381  1.00 32.81           N  
ATOM   1459  CA  SER H 189       2.932  10.970  32.250  1.00 34.68           C  
ATOM   1460  CB  SER H 189       2.821  10.497  33.709  1.00 34.49           C  
ATOM   1461  OG  SER H 189       1.597  10.940  34.272  1.00 39.30           O  
ATOM   1462  C   SER H 189       4.293  10.594  31.749  1.00 34.63           C  
ATOM   1463  O   SER H 189       5.180  10.243  32.525  1.00 35.05           O  
ATOM   1464  N   THR H 190       4.494  10.665  30.418  1.00 33.83           N  
ATOM   1465  CA  THR H 190       5.770  10.318  29.864  1.00 33.26           C  
ATOM   1466  CB  THR H 190       5.706   9.104  28.985  1.00 33.72           C  
ATOM   1467  OG1 THR H 190       5.202   7.995  29.712  1.00 35.17           O  
ATOM   1468  CG2 THR H 190       7.120   8.793  28.472  1.00 34.81           C  
ATOM   1469  C   THR H 190       6.242  11.464  29.016  1.00 32.42           C  
ATOM   1470  O   THR H 190       5.449  12.125  28.349  1.00 33.89           O  
ATOM   1471  N   VAL H 191       7.564  11.738  29.032  1.00 30.64           N  
ATOM   1472  CA  VAL H 191       8.106  12.781  28.207  1.00 29.63           C  
ATOM   1473  CB  VAL H 191       8.952  13.794  28.924  1.00 26.79           C  
ATOM   1474  CG1 VAL H 191       8.069  14.565  29.912  1.00 44.90           C  
ATOM   1475  CG2 VAL H 191      10.151  13.079  29.567  1.00 45.93           C  
ATOM   1476  C   VAL H 191       8.989  12.118  27.207  1.00 30.55           C  
ATOM   1477  O   VAL H 191       9.583  11.078  27.489  1.00 32.03           O  
ATOM   1478  N   TYR H 192       9.086  12.713  25.999  1.00 29.60           N  
ATOM   1479  CA  TYR H 192       9.862  12.104  24.962  1.00 29.62           C  
ATOM   1480  CB  TYR H 192       9.038  11.627  23.749  1.00 29.33           C  
ATOM   1481  CG  TYR H 192       8.031  10.613  24.178  1.00 29.35           C  
ATOM   1482  CD1 TYR H 192       8.389   9.302  24.383  1.00 31.02           C  
ATOM   1483  CD2 TYR H 192       6.720  10.974  24.385  1.00 31.87           C  
ATOM   1484  CE1 TYR H 192       7.457   8.370  24.776  1.00 33.03           C  
ATOM   1485  CE2 TYR H 192       5.782  10.048  24.777  1.00 32.39           C  
ATOM   1486  CZ  TYR H 192       6.151   8.740  24.973  1.00 33.28           C  
ATOM   1487  OH  TYR H 192       5.195   7.783  25.374  1.00 38.16           O  
ATOM   1488  C   TYR H 192      10.821  13.102  24.403  1.00 30.88           C  
ATOM   1489  O   TYR H 192      10.593  14.311  24.443  1.00 30.69           O  
ATOM   1490  N   LEU H 193      11.960  12.596  23.894  1.00 31.72           N  
ATOM   1491  CA  LEU H 193      12.906  13.436  23.225  1.00 33.23           C  
ATOM   1492  CB  LEU H 193      14.216  13.624  24.024  1.00 31.43           C  
ATOM   1493  CG  LEU H 193      15.235  14.651  23.468  1.00 33.06           C  
ATOM   1494  CD1 LEU H 193      16.470  14.730  24.380  1.00  0.00           C  
ATOM   1495  CD2 LEU H 193      15.641  14.379  22.007  1.00  0.00           C  
ATOM   1496  C   LEU H 193      13.220  12.729  21.947  1.00 33.13           C  
ATOM   1497  O   LEU H 193      13.572  11.550  21.950  1.00 30.00           O  
ATOM   1498  N   GLU H 194      13.089  13.435  20.810  1.00 33.40           N  
ATOM   1499  CA  GLU H 194      13.405  12.810  19.564  1.00 35.50           C  
ATOM   1500  CB  GLU H 194      12.298  12.928  18.503  1.00 37.08           C  
ATOM   1501  CG  GLU H 194      12.665  12.249  17.184  1.00 41.91           C  
ATOM   1502  CD  GLU H 194      11.481  12.364  16.235  1.00 36.26           C  
ATOM   1503  OE1 GLU H 194      11.393  13.397  15.517  1.00 32.50           O  
ATOM   1504  OE2 GLU H 194      10.647  11.418  16.214  1.00 33.17           O1-
ATOM   1505  C   GLU H 194      14.617  13.487  19.027  1.00 34.58           C  
ATOM   1506  O   GLU H 194      14.703  14.714  19.005  1.00 35.11           O  
ATOM   1507  N   LEU H 195      15.611  12.684  18.600  1.00 33.74           N  
ATOM   1508  CA  LEU H 195      16.803  13.214  18.006  1.00 34.25           C  
ATOM   1509  CB  LEU H 195      18.094  12.608  18.581  1.00 34.26           C  
ATOM   1510  CG  LEU H 195      18.346  12.968  20.056  1.00 34.70           C  
ATOM   1511  CD1 LEU H 195      19.646  12.328  20.567  1.00 33.99           C  
ATOM   1512  CD2 LEU H 195      18.342  14.490  20.264  1.00 33.77           C  
ATOM   1513  C   LEU H 195      16.740  12.840  16.560  1.00 33.75           C  
ATOM   1514  O   LEU H 195      16.399  11.709  16.218  1.00 34.44           O  
ATOM   1515  N   SER H 196      17.064  13.785  15.660  1.00 34.79           N  
ATOM   1516  CA  SER H 196      16.951  13.470  14.267  1.00 36.24           C  
ATOM   1517  CB  SER H 196      15.899  14.318  13.533  1.00 35.76           C  
ATOM   1518  OG  SER H 196      16.238  15.695  13.602  1.00 40.71           O  
ATOM   1519  C   SER H 196      18.270  13.684  13.599  1.00 37.65           C  
ATOM   1520  O   SER H 196      19.164  14.331  14.144  1.00 38.53           O  
ATOM   1521  N   ARG H 197      18.419  13.098  12.392  1.00 37.89           N  
ATOM   1522  CA  ARG H 197      19.603  13.260  11.596  1.00 38.35           C  
ATOM   1523  CB  ARG H 197      19.724  14.705  11.082  1.00 38.87           C  
ATOM   1524  CG  ARG H 197      18.451  15.146  10.354  1.00  0.00           C  
ATOM   1525  CD  ARG H 197      18.367  16.642  10.054  1.00  0.00           C  
ATOM   1526  NE  ARG H 197      16.982  16.904   9.571  1.00  0.00           N  
ATOM   1527  CZ  ARG H 197      16.688  16.800   8.243  1.00  0.00           C  
ATOM   1528  NH1 ARG H 197      17.676  16.523   7.343  1.00  0.00           N1+
ATOM   1529  NH2 ARG H 197      15.402  16.970   7.815  1.00  0.00           N  
ATOM   1530  C   ARG H 197      20.792  12.926  12.438  1.00 38.02           C  
ATOM   1531  O   ARG H 197      21.693  13.743  12.619  1.00 37.24           O  
ATOM   1532  N   LEU H 198      20.830  11.683  12.956  1.00 37.07           N  
ATOM   1533  CA  LEU H 198      21.846  11.267  13.876  1.00 37.89           C  
ATOM   1534  CB  LEU H 198      21.534   9.915  14.539  1.00 37.33           C  
ATOM   1535  CG  LEU H 198      20.279   9.954  15.434  1.00 37.59           C  
ATOM   1536  CD1 LEU H 198      20.001   8.585  16.071  1.00 36.56           C  
ATOM   1537  CD2 LEU H 198      20.384  11.067  16.485  1.00 35.72           C  
ATOM   1538  C   LEU H 198      23.184  11.153  13.224  1.00 39.74           C  
ATOM   1539  O   LEU H 198      23.318  10.746  12.070  1.00 41.25           O  
ATOM   1540  N   THR H 199      24.220  11.529  13.999  1.00 39.81           N  
ATOM   1541  CA  THR H 199      25.593  11.452  13.602  1.00 39.66           C  
ATOM   1542  CB  THR H 199      26.213  12.795  13.338  1.00 40.85           C  
ATOM   1543  OG1 THR H 199      26.153  13.598  14.508  1.00 44.10           O  
ATOM   1544  CG2 THR H 199      25.454  13.479  12.188  1.00 42.17           C  
ATOM   1545  C   THR H 199      26.308  10.839  14.765  1.00 40.31           C  
ATOM   1546  O   THR H 199      25.724  10.630  15.826  1.00 39.11           O  
ATOM   1547  N   SER H 200      27.603  10.525  14.590  1.00 40.49           N  
ATOM   1548  CA  SER H 200      28.368   9.891  15.627  1.00 41.57           C  
ATOM   1549  CB  SER H 200      29.802   9.563  15.182  1.00 41.71           C  
ATOM   1550  OG  SER H 200      29.777   8.669  14.081  1.00 45.18           O  
ATOM   1551  C   SER H 200      28.474  10.832  16.783  1.00 40.69           C  
ATOM   1552  O   SER H 200      28.617  10.414  17.931  1.00 40.03           O  
ATOM   1553  N   GLU H 201      28.388  12.144  16.508  1.00 39.09           N  
ATOM   1554  CA  GLU H 201      28.534  13.116  17.550  1.00 39.87           C  
ATOM   1555  CB  GLU H 201      28.493  14.575  17.072  1.00 43.59           C  
ATOM   1556  CG  GLU H 201      28.673  15.552  18.235  1.00 53.58           C  
ATOM   1557  CD  GLU H 201      28.689  16.967  17.689  1.00 63.57           C  
ATOM   1558  OE1 GLU H 201      27.613  17.443  17.239  1.00 67.50           O  
ATOM   1559  OE2 GLU H 201      29.781  17.592  17.714  1.00 67.41           O1-
ATOM   1560  C   GLU H 201      27.426  12.943  18.536  1.00 38.13           C  
ATOM   1561  O   GLU H 201      27.578  13.275  19.709  1.00 37.84           O  
ATOM   1562  N   ASP H 202      26.266  12.459  18.060  1.00 36.59           N  
ATOM   1563  CA  ASP H 202      25.086  12.253  18.849  1.00 34.88           C  
ATOM   1564  CB  ASP H 202      23.847  11.921  18.000  1.00 34.00           C  
ATOM   1565  CG  ASP H 202      23.427  13.180  17.251  1.00 37.85           C  
ATOM   1566  OD1 ASP H 202      23.678  14.299  17.773  1.00 37.29           O  
ATOM   1567  OD2 ASP H 202      22.849  13.038  16.141  1.00 29.14           O1-
ATOM   1568  C   ASP H 202      25.272  11.138  19.834  1.00 33.90           C  
ATOM   1569  O   ASP H 202      24.506  11.038  20.789  1.00 33.49           O  
ATOM   1570  N   SER H 203      26.227  10.215  19.609  1.00 33.26           N  
ATOM   1571  CA  SER H 203      26.377   9.143  20.555  1.00 33.82           C  
ATOM   1572  CB  SER H 203      27.536   8.192  20.216  1.00 33.30           C  
ATOM   1573  OG  SER H 203      27.303   7.573  18.959  1.00 33.97           O  
ATOM   1574  C   SER H 203      26.661   9.749  21.892  1.00 33.40           C  
ATOM   1575  O   SER H 203      27.553  10.584  22.024  1.00 33.15           O  
ATOM   1576  N   ALA H 204      25.887   9.340  22.922  1.00 32.34           N  
ATOM   1577  CA  ALA H 204      26.071   9.881  24.237  1.00 32.67           C  
ATOM   1578  CB  ALA H 204      25.891  11.408  24.302  1.00 31.62           C  
ATOM   1579  C   ALA H 204      25.019   9.284  25.112  1.00 32.75           C  
ATOM   1580  O   ALA H 204      24.215   8.466  24.670  1.00 33.19           O  
ATOM   1581  N   VAL H 205      25.032   9.661  26.406  1.00 32.63           N  
ATOM   1582  CA  VAL H 205      24.018   9.218  27.313  1.00 31.55           C  
ATOM   1583  CB  VAL H 205      24.559   8.797  28.649  1.00 30.80           C  
ATOM   1584  CG1 VAL H 205      23.385   8.461  29.583  1.00 31.61           C  
ATOM   1585  CG2 VAL H 205      25.528   7.623  28.423  1.00 30.15           C  
ATOM   1586  C   VAL H 205      23.122  10.397  27.526  1.00 32.54           C  
ATOM   1587  O   VAL H 205      23.594  11.511  27.749  1.00 33.32           O  
ATOM   1588  N   TYR H 206      21.793  10.183  27.452  1.00 29.93           N  
ATOM   1589  CA  TYR H 206      20.885  11.282  27.603  1.00 29.77           C  
ATOM   1590  CB  TYR H 206      19.883  11.418  26.444  1.00 28.31           C  
ATOM   1591  CG  TYR H 206      20.646  11.749  25.207  1.00 30.42           C  
ATOM   1592  CD1 TYR H 206      21.170  10.757  24.412  1.00 31.48           C  
ATOM   1593  CD2 TYR H 206      20.846  13.059  24.838  1.00 32.34           C  
ATOM   1594  CE1 TYR H 206      21.874  11.062  23.270  1.00 30.01           C  
ATOM   1595  CE2 TYR H 206      21.549  13.371  23.699  1.00 31.31           C  
ATOM   1596  CZ  TYR H 206      22.064  12.374  22.912  1.00 31.37           C  
ATOM   1597  OH  TYR H 206      22.784  12.704  21.745  1.00 32.63           O  
ATOM   1598  C   TYR H 206      20.096  11.054  28.849  1.00 31.19           C  
ATOM   1599  O   TYR H 206      19.608   9.952  29.097  1.00 32.30           O  
ATOM   1600  N   PHE H 207      19.965  12.109  29.678  1.00 30.59           N  
ATOM   1601  CA  PHE H 207      19.260  11.958  30.916  1.00 30.25           C  
ATOM   1602  CB  PHE H 207      20.033  12.420  32.165  1.00 29.35           C  
ATOM   1603  CG  PHE H 207      21.309  11.672  32.330  1.00 29.73           C  
ATOM   1604  CD1 PHE H 207      21.347  10.433  32.922  1.00 28.89           C  
ATOM   1605  CD2 PHE H 207      22.486  12.224  31.886  1.00 30.43           C  
ATOM   1606  CE1 PHE H 207      22.538   9.760  33.072  1.00 28.91           C  
ATOM   1607  CE2 PHE H 207      23.678  11.556  32.036  1.00 29.50           C  
ATOM   1608  CZ  PHE H 207      23.710  10.321  32.631  1.00 30.06           C  
ATOM   1609  C   PHE H 207      18.074  12.862  30.886  1.00 29.62           C  
ATOM   1610  O   PHE H 207      18.084  13.907  30.240  1.00 29.17           O  
ATOM   1611  N   CYS H 208      16.999  12.441  31.576  1.00 29.68           N  
ATOM   1612  CA  CYS H 208      15.868  13.293  31.774  1.00 30.50           C  
ATOM   1613  CB  CYS H 208      14.507  12.636  31.431  1.00 29.33           C  
ATOM   1614  SG  CYS H 208      14.209  11.096  32.351  1.00 34.42           S  
ATOM   1615  C   CYS H 208      15.898  13.586  33.232  1.00 30.64           C  
ATOM   1616  O   CYS H 208      16.343  12.761  34.028  1.00 31.45           O  
ATOM   1617  N   ALA H 209      15.495  14.805  33.622  1.00 31.31           N  
ATOM   1618  CA  ALA H 209      15.485  15.110  35.018  1.00 31.67           C  
ATOM   1619  CB  ALA H 209      16.757  15.825  35.504  1.00 30.82           C  
ATOM   1620  C   ALA H 209      14.353  16.045  35.217  1.00 31.96           C  
ATOM   1621  O   ALA H 209      14.056  16.872  34.359  1.00 32.94           O  
ATOM   1622  N   SER H 210      13.653  15.919  36.350  1.00 32.21           N  
ATOM   1623  CA  SER H 210      12.601  16.850  36.549  1.00 32.72           C  
ATOM   1624  CB  SER H 210      11.351  16.247  37.210  1.00 31.75           C  
ATOM   1625  OG  SER H 210      10.751  15.308  36.331  1.00  0.00           O  
ATOM   1626  C   SER H 210      13.128  17.901  37.431  1.00 32.81           C  
ATOM   1627  O   SER H 210      14.174  17.727  38.052  1.00 35.06           O  
ATOM   1628  N   HIS H 211      12.470  19.064  37.388  1.00 33.60           N  
ATOM   1629  CA  HIS H 211      12.643  20.002  38.438  1.00 36.14           C  
ATOM   1630  ND1 HIS H 211      13.925  18.053  40.664  1.00  0.00           N  
ATOM   1631  CG  HIS H 211      13.666  19.396  40.483  1.00 44.60           C  
ATOM   1632  CB  HIS H 211      13.930  20.184  39.219  1.00 34.17           C  
ATOM   1633  NE2 HIS H 211      12.841  18.730  42.481  1.00  0.00           N  
ATOM   1634  CD2 HIS H 211      13.003  19.792  41.607  1.00 47.14           C  
ATOM   1635  CE1 HIS H 211      13.407  17.706  41.870  1.00 54.68           C  
ATOM   1636  C   HIS H 211      11.683  21.113  38.461  1.00 37.69           C  
ATOM   1637  O   HIS H 211      10.853  21.274  37.569  1.00 38.31           O  
ATOM   1638  N   ALA H 212      11.758  21.710  39.646  1.00 28.38           N  
ATOM   1639  CA  ALA H 212      11.042  22.847  40.020  1.00 27.72           C  
ATOM   1640  CB  ALA H 212      11.106  23.142  41.527  1.00 29.55           C  
ATOM   1641  C   ALA H 212      11.798  23.883  39.319  1.00 28.00           C  
ATOM   1642  O   ALA H 212      12.809  23.603  38.676  1.00 29.92           O  
ATOM   1643  N   TYR H 213      11.299  25.105  39.390  1.00 27.50           N  
ATOM   1644  CA  TYR H 213      11.993  26.136  38.714  1.00 27.88           C  
ATOM   1645  CB  TYR H 213      11.318  27.499  38.939  1.00 29.87           C  
ATOM   1646  CG  TYR H 213       9.924  27.398  38.418  1.00 31.08           C  
ATOM   1647  CD1 TYR H 213       8.919  26.899  39.216  1.00 30.68           C  
ATOM   1648  CD2 TYR H 213       9.622  27.780  37.131  1.00 31.69           C  
ATOM   1649  CE1 TYR H 213       7.632  26.799  38.746  1.00 32.52           C  
ATOM   1650  CE2 TYR H 213       8.334  27.683  36.657  1.00 33.78           C  
ATOM   1651  CZ  TYR H 213       7.336  27.192  37.464  1.00 34.61           C  
ATOM   1652  OH  TYR H 213       6.014  27.092  36.980  1.00 34.62           O  
ATOM   1653  C   TYR H 213      13.367  26.187  39.311  1.00 27.84           C  
ATOM   1654  O   TYR H 213      14.368  26.198  38.599  1.00 30.12           O  
ATOM   1655  N   ASP H 214      13.454  26.100  40.643  1.00 29.79           N  
ATOM   1656  CA  ASP H 214      14.688  26.341  41.329  1.00 27.49           C  
ATOM   1657  CB  ASP H 214      14.539  26.158  42.847  1.00 33.16           C  
ATOM   1658  CG  ASP H 214      13.546  27.202  43.334  1.00 31.02           C  
ATOM   1659  OD1 ASP H 214      13.733  28.400  42.994  1.00 31.25           O  
ATOM   1660  OD2 ASP H 214      12.587  26.815  44.053  1.00 38.40           O1-
ATOM   1661  C   ASP H 214      15.805  25.434  40.894  1.00 26.90           C  
ATOM   1662  O   ASP H 214      16.916  25.906  40.666  1.00 28.34           O  
ATOM   1663  N   LYS H 215      15.574  24.120  40.732  1.00 27.19           N  
ATOM   1664  CA  LYS H 215      16.739  23.299  40.531  1.00 26.67           C  
ATOM   1665  CB  LYS H 215      17.148  22.661  41.861  1.00 25.95           C  
ATOM   1666  CG  LYS H 215      17.424  23.723  42.927  1.00 27.71           C  
ATOM   1667  CD  LYS H 215      17.146  23.247  44.353  1.00  0.00           C  
ATOM   1668  CE  LYS H 215      17.645  21.834  44.625  1.00  0.00           C  
ATOM   1669  NZ  LYS H 215      17.218  21.379  45.966  1.00  0.00           N1+
ATOM   1670  C   LYS H 215      16.403  22.185  39.606  1.00 24.75           C  
ATOM   1671  O   LYS H 215      15.505  22.323  38.782  1.00 25.30           O  
ATOM   1672  N   GLU H 216      17.228  21.112  39.647  1.00 24.97           N  
ATOM   1673  CA  GLU H 216      16.923  19.850  39.024  1.00 25.15           C  
ATOM   1674  CB  GLU H 216      17.737  19.606  37.739  1.00 23.13           C  
ATOM   1675  CG  GLU H 216      17.371  20.586  36.622  1.00 23.38           C  
ATOM   1676  CD  GLU H 216      18.313  20.365  35.448  1.00  0.00           C  
ATOM   1677  OE1 GLU H 216      19.550  20.303  35.683  1.00  0.00           O  
ATOM   1678  OE2 GLU H 216      17.808  20.250  34.300  1.00  0.00           O1-
ATOM   1679  C   GLU H 216      17.286  18.746  40.006  1.00 26.88           C  
ATOM   1680  O   GLU H 216      18.320  18.105  39.834  1.00 27.64           O  
ATOM   1681  N   PRO H 217      16.516  18.516  41.056  1.00 28.86           N  
ATOM   1682  CA  PRO H 217      16.780  17.374  41.907  1.00 29.59           C  
ATOM   1683  CD  PRO H 217      16.289  19.671  41.937  1.00  0.00           C  
ATOM   1684  CB  PRO H 217      16.171  17.675  43.273  1.00 29.71           C  
ATOM   1685  CG  PRO H 217      16.329  19.188  43.391  1.00 30.95           C  
ATOM   1686  C   PRO H 217      16.668  15.911  41.578  1.00 30.89           C  
ATOM   1687  O   PRO H 217      17.380  15.152  42.233  1.00 32.70           O  
ATOM   1688  N   TYR H 218      15.813  15.447  40.656  1.00 33.35           N  
ATOM   1689  CA  TYR H 218      15.750  14.017  40.410  1.00 34.74           C  
ATOM   1690  CB  TYR H 218      14.364  13.387  40.636  1.00 35.26           C  
ATOM   1691  CG  TYR H 218      14.069  13.326  42.094  1.00 40.11           C  
ATOM   1692  CD1 TYR H 218      13.452  14.370  42.742  1.00 41.13           C  
ATOM   1693  CD2 TYR H 218      14.415  12.208  42.814  1.00 41.98           C  
ATOM   1694  CE1 TYR H 218      13.183  14.291  44.089  1.00 42.38           C  
ATOM   1695  CE2 TYR H 218      14.150  12.123  44.160  1.00 43.29           C  
ATOM   1696  CZ  TYR H 218      13.530  13.169  44.800  1.00 44.08           C  
ATOM   1697  OH  TYR H 218      13.249  13.093  46.181  1.00 55.27           O  
ATOM   1698  C   TYR H 218      16.080  13.740  38.982  1.00 33.16           C  
ATOM   1699  O   TYR H 218      15.554  14.399  38.090  1.00 32.71           O  
ATOM   1700  N   TRP H 219      16.922  12.710  38.732  1.00 32.77           N  
ATOM   1701  CA  TRP H 219      17.376  12.396  37.404  1.00 32.16           C  
ATOM   1702  CB  TRP H 219      18.907  12.486  37.292  1.00 30.52           C  
ATOM   1703  CG  TRP H 219      19.463  13.874  37.503  1.00 32.42           C  
ATOM   1704  CD2 TRP H 219      20.274  14.574  36.547  1.00 31.63           C  
ATOM   1705  CD1 TRP H 219      19.365  14.687  38.597  1.00 32.70           C  
ATOM   1706  NE1 TRP H 219      20.048  15.858  38.372  1.00 32.13           N  
ATOM   1707  CE2 TRP H 219      20.618  15.799  37.118  1.00 31.47           C  
ATOM   1708  CE3 TRP H 219      20.703  14.220  35.300  1.00 29.88           C  
ATOM   1709  CZ2 TRP H 219      21.399  16.694  36.444  1.00 33.01           C  
ATOM   1710  CZ3 TRP H 219      21.485  15.126  34.620  1.00 31.89           C  
ATOM   1711  CH2 TRP H 219      21.825  16.337  35.181  1.00 31.35           C  
ATOM   1712  C   TRP H 219      17.026  10.973  37.076  1.00 31.69           C  
ATOM   1713  O   TRP H 219      16.927  10.125  37.961  1.00 32.04           O  
ATOM   1714  N   GLY H 220      16.833  10.679  35.770  1.00 30.65           N  
ATOM   1715  CA  GLY H 220      16.553   9.343  35.322  1.00 28.72           C  
ATOM   1716  C   GLY H 220      17.867   8.623  35.224  1.00 30.54           C  
ATOM   1717  O   GLY H 220      18.923   9.213  35.437  1.00 29.06           O  
ATOM   1718  N   GLN H 221      17.817   7.315  34.896  1.00 28.87           N  
ATOM   1719  CA  GLN H 221      18.964   6.448  34.800  1.00 30.46           C  
ATOM   1720  CB  GLN H 221      18.602   4.957  34.629  1.00 32.55           C  
ATOM   1721  CG  GLN H 221      17.903   4.602  33.309  1.00 35.81           C  
ATOM   1722  CD  GLN H 221      16.389   4.656  33.493  1.00 42.33           C  
ATOM   1723  OE1 GLN H 221      15.856   5.575  34.111  1.00 45.19           O  
ATOM   1724  NE2 GLN H 221      15.676   3.634  32.945  1.00 43.49           N  
ATOM   1725  C   GLN H 221      19.834   6.834  33.641  1.00 30.80           C  
ATOM   1726  O   GLN H 221      21.044   6.618  33.673  1.00 32.74           O  
ATOM   1727  N   GLY H 222      19.240   7.366  32.557  1.00 30.39           N  
ATOM   1728  CA  GLY H 222      20.009   7.734  31.400  1.00 29.98           C  
ATOM   1729  C   GLY H 222      19.771   6.706  30.341  1.00 29.40           C  
ATOM   1730  O   GLY H 222      19.510   5.542  30.639  1.00 28.80           O  
ATOM   1731  N   THR H 223      19.835   7.135  29.062  1.00 30.22           N  
ATOM   1732  CA  THR H 223      19.680   6.236  27.953  1.00 30.05           C  
ATOM   1733  CB  THR H 223      18.495   6.544  27.086  1.00 29.95           C  
ATOM   1734  OG1 THR H 223      17.301   6.508  27.855  1.00 33.12           O  
ATOM   1735  CG2 THR H 223      18.421   5.497  25.960  1.00 27.91           C  
ATOM   1736  C   THR H 223      20.899   6.387  27.101  1.00 31.00           C  
ATOM   1737  O   THR H 223      21.267   7.493  26.713  1.00 31.01           O  
ATOM   1738  N   LEU H 224      21.557   5.263  26.770  1.00 30.81           N  
ATOM   1739  CA  LEU H 224      22.759   5.352  25.997  1.00 31.11           C  
ATOM   1740  CB  LEU H 224      23.780   4.263  26.381  1.00 31.26           C  
ATOM   1741  CG  LEU H 224      25.163   4.382  25.711  1.00 46.32           C  
ATOM   1742  CD1 LEU H 224      25.100   4.123  24.202  1.00 53.09           C  
ATOM   1743  CD2 LEU H 224      25.837   5.718  26.064  1.00 50.52           C  
ATOM   1744  C   LEU H 224      22.381   5.193  24.558  1.00 30.41           C  
ATOM   1745  O   LEU H 224      21.706   4.237  24.177  1.00 30.03           O  
ATOM   1746  N   VAL H 225      22.801   6.160  23.717  1.00 30.21           N  
ATOM   1747  CA  VAL H 225      22.491   6.109  22.319  1.00 30.65           C  
ATOM   1748  CB  VAL H 225      21.867   7.383  21.813  1.00 30.44           C  
ATOM   1749  CG1 VAL H 225      21.626   7.265  20.299  1.00 30.22           C  
ATOM   1750  CG2 VAL H 225      20.590   7.663  22.623  1.00 31.83           C  
ATOM   1751  C   VAL H 225      23.786   5.927  21.594  1.00 31.67           C  
ATOM   1752  O   VAL H 225      24.742   6.669  21.817  1.00 32.42           O  
ATOM   1753  N   THR H 226      23.852   4.910  20.714  1.00 31.41           N  
ATOM   1754  CA  THR H 226      25.046   4.682  19.953  1.00 32.82           C  
ATOM   1755  CB  THR H 226      25.626   3.313  20.156  1.00 33.50           C  
ATOM   1756  OG1 THR H 226      25.940   3.113  21.526  1.00 35.35           O  
ATOM   1757  CG2 THR H 226      26.899   3.180  19.303  1.00 32.82           C  
ATOM   1758  C   THR H 226      24.671   4.800  18.513  1.00 34.03           C  
ATOM   1759  O   THR H 226      23.746   4.134  18.052  1.00 33.01           O  
ATOM   1760  N   VAL H 227      25.377   5.668  17.763  1.00 34.38           N  
ATOM   1761  CA  VAL H 227      25.074   5.824  16.372  1.00 35.81           C  
ATOM   1762  CB  VAL H 227      25.023   7.260  15.940  1.00 35.96           C  
ATOM   1763  CG1 VAL H 227      24.724   7.316  14.432  1.00 36.05           C  
ATOM   1764  CG2 VAL H 227      23.997   7.999  16.817  1.00 34.47           C  
ATOM   1765  C   VAL H 227      26.181   5.172  15.614  1.00 37.52           C  
ATOM   1766  O   VAL H 227      27.321   5.636  15.642  1.00 38.07           O  
ATOM   1767  N   SER H 228      25.873   4.068  14.907  1.00 37.35           N  
ATOM   1768  CA  SER H 228      26.915   3.410  14.178  1.00 37.91           C  
ATOM   1769  CB  SER H 228      27.665   2.346  14.998  1.00 37.35           C  
ATOM   1770  OG  SER H 228      26.795   1.268  15.307  1.00 37.56           O  
ATOM   1771  C   SER H 228      26.302   2.702  13.018  1.00 39.00           C  
ATOM   1772  O   SER H 228      25.144   2.288  13.061  1.00 37.90           O  
ATOM   1773  N   ALA H 229      27.087   2.558  11.934  1.00 39.99           N  
ATOM   1774  CA  ALA H 229      26.632   1.854  10.776  1.00 42.25           C  
ATOM   1775  CB  ALA H 229      26.512   2.749   9.530  1.00 42.10           C  
ATOM   1776  C   ALA H 229      27.715   0.823  10.495  1.00 42.33           C  
ATOM   1777  O   ALA H 229      27.384  -0.392  10.491  1.00 44.43           O  
ATOM   1778  OXT ALA H 229      28.887   1.239  10.294  1.00  0.00           O1-
TER    1779      ALA H 229 
CONECT  161  717
CONECT  717  161
CONECT 1014 1614
CONECT 1614 1014
END
