# Supplementary material for: Fully automated antibody structure prediction using BIOVIA tools: Validation study
Source: PLoS One. 2017 May 18;12(5):e0177923. doi: 10.1371/journal.pone.0177923 (PMC5436848; doi:10.1371/journal.pone.0177923)
Supplement: S3 Dataset — Predicted structures using the Top5 framework method, Chothia CDR definition with canonical filtering, using up to 5 CDR templates rather than the default 3, and generating 10 CDR models. (ZIP) [file pone.0177923.s005.zip › 3WKM_LH_FV_FinalModel.pdb]

REMARK   Accelrys Discovery Studio PDB file
REMARK   Created:  2015-11-30T18:16:05Z
SSBOND   1 CYS L   23    CYS L   92                                     
SSBOND   2 CYS H  133    CYS H  207                                     
ATOM      1  N   TYR L   1      25.183  33.238  26.443  1.00 48.66           N1+
ATOM      2  CA  TYR L   1      25.187  32.041  27.311  1.00 51.99           C  
ATOM      3  CB  TYR L   1      25.790  30.836  26.566  1.00 55.60           C  
ATOM      4  CG  TYR L   1      25.065  30.651  25.279  1.00 60.01           C  
ATOM      5  CD1 TYR L   1      25.442  31.384  24.178  1.00  0.00           C  
ATOM      6  CD2 TYR L   1      24.028  29.755  25.161  1.00  0.00           C  
ATOM      7  CE1 TYR L   1      24.796  31.234  22.976  1.00  0.00           C  
ATOM      8  CE2 TYR L   1      23.377  29.600  23.959  1.00  0.00           C  
ATOM      9  CZ  TYR L   1      23.760  30.340  22.866  1.00  0.00           C  
ATOM     10  OH  TYR L   1      23.097  30.186  21.631  1.00  0.00           O  
ATOM     11  C   TYR L   1      26.102  32.321  28.452  1.00 52.03           C  
ATOM     12  O   TYR L   1      27.046  33.095  28.310  1.00 50.63           O  
ATOM     13  N   ILE L   2      25.850  31.692  29.616  1.00 47.31           N  
ATOM     14  CA  ILE L   2      26.716  31.898  30.736  1.00 44.57           C  
ATOM     15  CB  ILE L   2      26.002  31.931  32.064  1.00 44.50           C  
ATOM     16  CG1 ILE L   2      25.027  33.120  32.147  1.00 45.91           C  
ATOM     17  CG2 ILE L   2      27.066  31.940  33.174  1.00 44.30           C  
ATOM     18  CD1 ILE L   2      23.805  32.986  31.244  1.00 47.31           C  
ATOM     19  C   ILE L   2      27.639  30.723  30.767  1.00 43.56           C  
ATOM     20  O   ILE L   2      27.197  29.577  30.829  1.00 41.01           O  
ATOM     21  N   VAL L   3      28.960  30.990  30.705  1.00 41.15           N  
ATOM     22  CA  VAL L   3      29.915  29.919  30.705  1.00 39.61           C  
ATOM     23  CB  VAL L   3      31.073  30.122  29.771  1.00 43.63           C  
ATOM     24  CG1 VAL L   3      30.546  30.120  28.328  1.00 42.13           C  
ATOM     25  CG2 VAL L   3      31.805  31.415  30.161  1.00 42.66           C  
ATOM     26  C   VAL L   3      30.471  29.774  32.083  1.00 40.92           C  
ATOM     27  O   VAL L   3      30.766  30.757  32.762  1.00 38.59           O  
ATOM     28  N   LEU L   4      30.611  28.511  32.531  1.00 38.83           N  
ATOM     29  CA  LEU L   4      31.124  28.260  33.846  1.00 37.64           C  
ATOM     30  CB  LEU L   4      30.302  27.248  34.665  1.00 36.96           C  
ATOM     31  CG  LEU L   4      28.886  27.715  35.046  1.00 36.43           C  
ATOM     32  CD1 LEU L   4      28.927  28.902  36.020  1.00 34.31           C  
ATOM     33  CD2 LEU L   4      28.032  27.984  33.802  1.00 36.76           C  
ATOM     34  C   LEU L   4      32.480  27.651  33.730  1.00 37.13           C  
ATOM     35  O   LEU L   4      32.676  26.692  32.985  1.00 36.70           O  
ATOM     36  N   THR L   5      33.450  28.193  34.494  1.00 37.08           N  
ATOM     37  CA  THR L   5      34.782  27.668  34.490  1.00 37.06           C  
ATOM     38  CB  THR L   5      35.829  28.729  34.305  1.00 39.66           C  
ATOM     39  OG1 THR L   5      35.607  29.425  33.087  1.00 40.64           O  
ATOM     40  CG2 THR L   5      37.214  28.066  34.276  1.00 38.85           C  
ATOM     41  C   THR L   5      35.006  27.041  35.831  1.00 36.18           C  
ATOM     42  O   THR L   5      34.889  27.691  36.868  1.00 36.75           O  
ATOM     43  N   GLN L   6      35.347  25.740  35.837  1.00 34.26           N  
ATOM     44  CA  GLN L   6      35.506  25.034  37.073  1.00 33.66           C  
ATOM     45  CB  GLN L   6      34.646  23.758  37.096  1.00 33.85           C  
ATOM     46  CG  GLN L   6      34.591  23.028  38.435  1.00 35.59           C  
ATOM     47  CD  GLN L   6      33.633  21.859  38.257  1.00 37.18           C  
ATOM     48  OE1 GLN L   6      32.972  21.734  37.226  1.00 36.15           O  
ATOM     49  NE2 GLN L   6      33.551  20.980  39.289  1.00 35.09           N  
ATOM     50  C   GLN L   6      36.949  24.649  37.198  1.00 36.32           C  
ATOM     51  O   GLN L   6      37.583  24.271  36.215  1.00 38.21           O  
ATOM     52  N   SER L   7      37.521  24.770  38.415  1.00 36.61           N  
ATOM     53  CA  SER L   7      38.892  24.386  38.619  1.00 36.92           C  
ATOM     54  CB  SER L   7      39.880  25.562  38.548  1.00 38.90           C  
ATOM     55  OG  SER L   7      39.612  26.483  39.594  0.91 42.21           O  
ATOM     56  C   SER L   7      38.995  23.795  39.994  1.00 37.38           C  
ATOM     57  O   SER L   7      38.197  24.134  40.867  1.00 37.85           O  
ATOM     58  N   PRO L   8      39.930  22.914  40.251  1.00 37.31           N  
ATOM     59  CA  PRO L   8      40.873  22.415  39.285  1.00 36.28           C  
ATOM     60  CD  PRO L   8      40.395  22.717  41.613  1.00 37.32           C  
ATOM     61  CB  PRO L   8      42.080  21.923  40.084  1.00 36.57           C  
ATOM     62  CG  PRO L   8      41.526  21.686  41.498  1.00 38.92           C  
ATOM     63  C   PRO L   8      40.241  21.320  38.489  1.00 38.74           C  
ATOM     64  O   PRO L   8      39.207  20.802  38.905  1.00 38.20           O  
ATOM     65  N   VAL L   9      40.844  20.953  37.343  1.00 37.17           N  
ATOM     66  CA  VAL L   9      40.320  19.897  36.527  1.00 36.10           C  
ATOM     67  CB  VAL L   9      41.093  19.713  35.251  1.00 38.57           C  
ATOM     68  CG1 VAL L   9      40.930  20.982  34.398  1.00  0.00           C  
ATOM     69  CG2 VAL L   9      42.557  19.390  35.595  1.00  0.00           C  
ATOM     70  C   VAL L   9      40.381  18.612  37.297  1.00 37.06           C  
ATOM     71  O   VAL L   9      39.436  17.826  37.272  1.00 36.33           O  
ATOM     72  N   SER L  10      41.501  18.358  38.003  1.00 36.92           N  
ATOM     73  CA  SER L  10      41.627  17.135  38.745  1.00 38.00           C  
ATOM     74  CB  SER L  10      42.609  16.145  38.091  1.00 40.15           C  
ATOM     75  OG  SER L  10      42.696  14.953  38.854  1.00 48.24           O  
ATOM     76  C   SER L  10      42.165  17.489  40.095  1.00 38.77           C  
ATOM     77  O   SER L  10      42.907  18.458  40.236  1.00 39.02           O  
ATOM     78  N   LEU L  11      41.780  16.723  41.137  1.00 37.19           N  
ATOM     79  CA  LEU L  11      42.268  17.064  42.443  1.00 37.12           C  
ATOM     80  CB  LEU L  11      41.263  17.935  43.216  1.00 37.98           C  
ATOM     81  CG  LEU L  11      41.739  18.422  44.593  1.00 41.34           C  
ATOM     82  CD1 LEU L  11      42.977  19.326  44.471  1.00 41.17           C  
ATOM     83  CD2 LEU L  11      40.593  19.107  45.355  1.00 39.02           C  
ATOM     84  C   LEU L  11      42.511  15.799  43.217  1.00 39.21           C  
ATOM     85  O   LEU L  11      41.680  14.893  43.221  1.00 38.73           O  
ATOM     86  N   ALA L  12      43.678  15.703  43.890  1.00 39.81           N  
ATOM     87  CA  ALA L  12      43.961  14.541  44.687  1.00 39.10           C  
ATOM     88  CB  ALA L  12      45.322  13.894  44.376  1.00 39.85           C  
ATOM     89  C   ALA L  12      44.001  14.994  46.115  1.00 41.10           C  
ATOM     90  O   ALA L  12      44.733  15.921  46.459  1.00 43.02           O  
ATOM     91  N   VAL L  13      43.213  14.337  46.991  1.00 39.71           N  
ATOM     92  CA  VAL L  13      43.166  14.744  48.367  1.00 40.36           C  
ATOM     93  CB  VAL L  13      41.838  15.325  48.762  1.00 42.38           C  
ATOM     94  CG1 VAL L  13      41.884  15.682  50.253  0.93 42.79           C  
ATOM     95  CG2 VAL L  13      41.523  16.527  47.861  0.93 45.00           C  
ATOM     96  C   VAL L  13      43.369  13.533  49.223  1.00 42.85           C  
ATOM     97  O   VAL L  13      43.000  12.423  48.845  1.00 42.93           O  
ATOM     98  N   SER L  14      43.987  13.718  50.408  1.00 41.76           N  
ATOM     99  CA  SER L  14      44.192  12.615  51.301  1.00 42.36           C  
ATOM    100  CB  SER L  14      45.311  12.843  52.332  1.00 46.80           C  
ATOM    101  OG  SER L  14      46.568  12.951  51.683  1.00 50.96           O  
ATOM    102  C   SER L  14      42.925  12.438  52.066  1.00 41.65           C  
ATOM    103  O   SER L  14      42.137  13.371  52.192  1.00 41.76           O  
ATOM    104  N   LEU L  15      42.701  11.226  52.604  1.00 41.72           N  
ATOM    105  CA  LEU L  15      41.504  10.985  53.347  1.00 40.28           C  
ATOM    106  CB  LEU L  15      41.324   9.516  53.777  1.00 42.63           C  
ATOM    107  CG  LEU L  15      41.087   8.538  52.608  1.00 43.78           C  
ATOM    108  CD1 LEU L  15      40.923   7.096  53.116  1.00 46.01           C  
ATOM    109  CD2 LEU L  15      39.904   8.988  51.739  1.00 41.44           C  
ATOM    110  C   LEU L  15      41.578  11.800  54.596  1.00 41.84           C  
ATOM    111  O   LEU L  15      42.620  11.864  55.247  1.00 43.89           O  
ATOM    112  N   GLY L  16      40.458  12.460  54.948  1.00 41.07           N  
ATOM    113  CA  GLY L  16      40.387  13.210  56.167  1.00 42.14           C  
ATOM    114  C   GLY L  16      40.732  14.648  55.932  1.00 41.67           C  
ATOM    115  O   GLY L  16      40.615  15.461  56.845  1.00 41.37           O  
ATOM    116  N   GLN L  17      41.159  15.016  54.709  1.00 40.89           N  
ATOM    117  CA  GLN L  17      41.539  16.385  54.482  1.00 43.24           C  
ATOM    118  CB  GLN L  17      42.835  16.542  53.671  1.00 44.63           C  
ATOM    119  CG  GLN L  17      44.063  15.987  54.398  1.00 49.75           C  
ATOM    120  CD  GLN L  17      44.299  16.829  55.645  1.00 56.61           C  
ATOM    121  OE1 GLN L  17      44.366  18.055  55.578  1.00 57.95           O  
ATOM    122  NE2 GLN L  17      44.427  16.155  56.820  1.00 57.36           N  
ATOM    123  C   GLN L  17      40.435  17.083  53.752  1.00 41.26           C  
ATOM    124  O   GLN L  17      39.490  16.451  53.286  1.00 38.63           O  
ATOM    125  N   ARG L  18      40.519  18.427  53.664  1.00 40.61           N  
ATOM    126  CA  ARG L  18      39.494  19.210  53.031  1.00 40.55           C  
ATOM    127  CB  ARG L  18      39.403  20.641  53.586  1.00 40.12           C  
ATOM    128  CG  ARG L  18      38.304  21.480  52.936  1.00 42.01           C  
ATOM    129  CD  ARG L  18      38.409  22.971  53.256  1.00 48.70           C  
ATOM    130  NE  ARG L  18      38.175  23.138  54.714  1.00 55.39           N  
ATOM    131  CZ  ARG L  18      38.725  24.199  55.371  1.00 60.77           C  
ATOM    132  NH1 ARG L  18      39.503  25.093  54.696  1.00 55.09           N1+
ATOM    133  NH2 ARG L  18      38.498  24.360  56.705  1.00 57.09           N  
ATOM    134  C   ARG L  18      39.756  19.319  51.556  1.00 41.27           C  
ATOM    135  O   ARG L  18      40.898  19.445  51.117  1.00 41.11           O  
ATOM    136  N   ALA L  19      38.672  19.273  50.751  1.00 38.11           N  
ATOM    137  CA  ALA L  19      38.781  19.420  49.327  1.00 36.33           C  
ATOM    138  CB  ALA L  19      38.198  18.229  48.545  1.00 37.10           C  
ATOM    139  C   ALA L  19      37.978  20.631  48.955  1.00 36.82           C  
ATOM    140  O   ALA L  19      36.861  20.815  49.438  1.00 37.13           O  
ATOM    141  N   THR L  20      38.534  21.503  48.087  1.00 34.21           N  
ATOM    142  CA  THR L  20      37.820  22.687  47.695  1.00 33.71           C  
ATOM    143  CB  THR L  20      38.491  23.955  48.146  1.00 37.42           C  
ATOM    144  OG1 THR L  20      38.624  23.957  49.560  1.00 39.44           O  
ATOM    145  CG2 THR L  20      37.649  25.160  47.692  1.00 35.79           C  
ATOM    146  C   THR L  20      37.757  22.724  46.196  1.00 34.61           C  
ATOM    147  O   THR L  20      38.764  22.524  45.519  1.00 35.82           O  
ATOM    148  N   ILE L  21      36.554  22.994  45.645  1.00 32.88           N  
ATOM    149  CA  ILE L  21      36.354  23.041  44.222  1.00 32.52           C  
ATOM    150  CB  ILE L  21      35.325  22.061  43.739  1.00 32.61           C  
ATOM    151  CG1 ILE L  21      35.622  20.628  44.212  1.00 37.87           C  
ATOM    152  CG2 ILE L  21      35.256  22.198  42.209  1.00 37.60           C  
ATOM    153  CD1 ILE L  21      36.922  20.040  43.682  1.00 38.66           C  
ATOM    154  C   ILE L  21      35.765  24.389  43.928  1.00 34.41           C  
ATOM    155  O   ILE L  21      34.930  24.878  44.686  1.00 34.95           O  
ATOM    156  N   SER L  22      36.169  25.040  42.817  1.00 33.78           N  
ATOM    157  CA  SER L  22      35.615  26.343  42.565  0.90 33.93           C  
ATOM    158  CB  SER L  22      36.645  27.470  42.732  0.90 35.51           C  
ATOM    159  OG  SER L  22      37.796  27.188  41.954  0.83 41.24           O  
ATOM    160  C   SER L  22      35.029  26.423  41.186  1.00 34.74           C  
ATOM    161  O   SER L  22      35.477  25.756  40.255  1.00 35.53           O  
ATOM    162  N   CYS L  23      33.954  27.234  41.047  1.00 34.64           N  
ATOM    163  CA  CYS L  23      33.324  27.481  39.776  1.00 34.16           C  
ATOM    164  CB  CYS L  23      31.945  26.822  39.548  1.00 34.52           C  
ATOM    165  SG  CYS L  23      32.098  25.191  38.769  1.00 39.89           S  
ATOM    166  C   CYS L  23      33.139  28.951  39.608  1.00 34.57           C  
ATOM    167  O   CYS L  23      32.547  29.613  40.459  1.00 35.85           O  
ATOM    168  N   ARG L  24      33.640  29.492  38.478  1.00 34.25           N  
ATOM    169  CA  ARG L  24      33.524  30.896  38.207  1.00 36.36           C  
ATOM    170  CB  ARG L  24      34.880  31.551  37.872  1.00 40.29           C  
ATOM    171  CG  ARG L  24      34.834  33.075  37.771  1.00 48.46           C  
ATOM    172  CD  ARG L  24      36.174  33.711  37.385  1.00 54.67           C  
ATOM    173  NE  ARG L  24      37.093  33.602  38.553  1.00 57.12           N  
ATOM    174  CZ  ARG L  24      38.444  33.642  38.364  1.00 63.32           C  
ATOM    175  NH1 ARG L  24      38.959  33.765  37.106  1.00 59.06           N1+
ATOM    176  NH2 ARG L  24      39.282  33.549  39.438  1.00 58.75           N  
ATOM    177  C   ARG L  24      32.614  31.059  37.023  1.00 38.03           C  
ATOM    178  O   ARG L  24      32.737  30.352  36.026  1.00 39.10           O  
ATOM    179  N   ALA L  25      31.669  32.017  37.103  1.00 36.80           N  
ATOM    180  CA  ALA L  25      30.709  32.215  36.051  1.00 36.11           C  
ATOM    181  CB  ALA L  25      29.289  32.494  36.570  1.00 36.57           C  
ATOM    182  C   ALA L  25      31.117  33.408  35.238  1.00 39.82           C  
ATOM    183  O   ALA L  25      31.825  34.286  35.725  1.00 41.18           O  
ATOM    184  N   SER L  26      30.724  33.432  33.944  1.00 43.33           N  
ATOM    185  CA  SER L  26      31.031  34.510  33.042  1.00 44.29           C  
ATOM    186  CB  SER L  26      30.607  34.209  31.597  1.00 44.42           C  
ATOM    187  OG  SER L  26      30.942  35.307  30.763  1.00 36.34           O  
ATOM    188  C   SER L  26      30.291  35.733  33.481  1.00 46.18           C  
ATOM    189  O   SER L  26      30.827  36.841  33.438  1.00 47.17           O  
ATOM    190  N   GLU L  27      29.024  35.560  33.896  1.00 44.75           N  
ATOM    191  CA  GLU L  27      28.253  36.673  34.361  1.00 45.23           C  
ATOM    192  CB  GLU L  27      27.228  37.203  33.344  1.00 47.97           C  
ATOM    193  CG  GLU L  27      26.169  36.196  32.895  1.00 55.67           C  
ATOM    194  CD  GLU L  27      25.269  36.920  31.899  1.00 59.56           C  
ATOM    195  OE1 GLU L  27      25.777  37.280  30.804  1.00 52.21           O  
ATOM    196  OE2 GLU L  27      24.069  37.129  32.219  1.00 53.75           O1-
ATOM    197  C   GLU L  27      27.555  36.220  35.602  1.00 44.08           C  
ATOM    198  O   GLU L  27      27.539  35.028  35.907  1.00 43.61           O  
ATOM    199  N   SER L  28      26.970  37.168  36.364  1.00 42.39           N  
ATOM    200  CA  SER L  28      26.421  36.788  37.631  1.00 40.36           C  
ATOM    201  CB  SER L  28      26.147  37.944  38.613  1.00 41.29           C  
ATOM    202  OG  SER L  28      24.992  38.671  38.235  1.00 42.36           O  
ATOM    203  C   SER L  28      25.185  35.951  37.497  1.00 39.60           C  
ATOM    204  O   SER L  28      24.331  36.145  36.633  1.00 39.95           O  
ATOM    205  N   VAL L  29      25.150  34.919  38.352  1.00 38.14           N  
ATOM    206  CA  VAL L  29      24.128  33.931  38.552  1.00 37.18           C  
ATOM    207  CB  VAL L  29      24.697  32.668  39.146  1.00 36.31           C  
ATOM    208  CG1 VAL L  29      23.588  31.621  39.344  1.00 36.67           C  
ATOM    209  CG2 VAL L  29      25.848  32.191  38.248  1.00 34.23           C  
ATOM    210  C   VAL L  29      23.052  34.470  39.464  1.00 38.59           C  
ATOM    211  O   VAL L  29      22.018  33.829  39.655  1.00 37.65           O  
ATOM    212  N   ASP L  30      23.331  35.600  40.151  1.00 39.48           N  
ATOM    213  CA  ASP L  30      22.463  36.154  41.156  1.00 40.30           C  
ATOM    214  CB  ASP L  30      23.171  37.225  42.010  1.00 43.59           C  
ATOM    215  CG  ASP L  30      24.316  36.558  42.756  1.00 48.36           C  
ATOM    216  OD1 ASP L  30      24.536  35.336  42.543  1.00 44.36           O  
ATOM    217  OD2 ASP L  30      24.990  37.265  43.550  1.00 49.55           O1-
ATOM    218  C   ASP L  30      21.256  36.805  40.561  1.00 40.79           C  
ATOM    219  O   ASP L  30      21.306  37.395  39.481  1.00 41.03           O  
ATOM    220  N   SER L  31      20.118  36.700  41.278  1.00 39.48           N  
ATOM    221  CA  SER L  31      18.914  37.345  40.853  1.00 40.60           C  
ATOM    222  CB  SER L  31      18.290  36.679  39.618  1.00 40.14           C  
ATOM    223  OG  SER L  31      17.105  37.355  39.237  1.00 43.28           O  
ATOM    224  C   SER L  31      17.924  37.232  41.962  1.00 42.64           C  
ATOM    225  O   SER L  31      17.802  36.188  42.601  1.00 41.69           O  
ATOM    226  N   TYR L  32      17.196  38.334  42.207  1.00 44.83           N  
ATOM    227  CA  TYR L  32      16.158  38.395  43.187  1.00 46.92           C  
ATOM    228  CB  TYR L  32      14.901  37.614  42.776  1.00 48.04           C  
ATOM    229  CG  TYR L  32      14.379  38.373  41.602  1.00 50.93           C  
ATOM    230  CD1 TYR L  32      13.692  39.549  41.793  1.00 52.16           C  
ATOM    231  CD2 TYR L  32      14.576  37.918  40.316  1.00 51.93           C  
ATOM    232  CE1 TYR L  32      13.213  40.265  40.721  1.00 53.06           C  
ATOM    233  CE2 TYR L  32      14.099  38.631  39.241  1.00 53.10           C  
ATOM    234  CZ  TYR L  32      13.417  39.807  39.442  1.00 55.73           C  
ATOM    235  OH  TYR L  32      12.927  40.542  38.342  1.00 58.07           O  
ATOM    236  C   TYR L  32      16.653  37.950  44.527  1.00 48.24           C  
ATOM    237  O   TYR L  32      15.891  37.415  45.331  1.00 48.88           O  
ATOM    238  N   GLY L  33      17.947  38.183  44.812  1.00 47.56           N  
ATOM    239  CA  GLY L  33      18.461  37.920  46.126  1.00 48.04           C  
ATOM    240  C   GLY L  33      18.984  36.521  46.274  1.00 48.16           C  
ATOM    241  O   GLY L  33      19.499  36.190  47.341  1.00 49.19           O  
ATOM    242  N   ASP L  34      18.866  35.657  45.244  1.00 45.88           N  
ATOM    243  CA  ASP L  34      19.370  34.315  45.393  1.00 44.29           C  
ATOM    244  CB  ASP L  34      18.288  33.220  45.304  1.00 44.76           C  
ATOM    245  CG  ASP L  34      17.519  33.178  46.617  1.00 49.77           C  
ATOM    246  OD1 ASP L  34      18.152  33.420  47.680  1.00 78.16           O  
ATOM    247  OD2 ASP L  34      16.294  32.888  46.580  1.00 54.37           O1-
ATOM    248  C   ASP L  34      20.359  34.027  44.307  1.00 44.09           C  
ATOM    249  O   ASP L  34      20.386  34.696  43.276  1.00 44.42           O  
ATOM    250  N   SER L  35      21.230  33.017  44.525  1.00 41.24           N  
ATOM    251  CA  SER L  35      22.172  32.650  43.509  1.00 39.25           C  
ATOM    252  CB  SER L  35      23.610  32.471  44.031  1.00 38.90           C  
ATOM    253  OG  SER L  35      24.114  33.707  44.514  1.00 41.35           O  
ATOM    254  C   SER L  35      21.719  31.328  42.981  1.00 38.82           C  
ATOM    255  O   SER L  35      21.635  30.356  43.731  1.00 38.75           O  
ATOM    256  N   PHE L  36      21.417  31.252  41.667  1.00 36.59           N  
ATOM    257  CA  PHE L  36      20.940  29.998  41.167  1.00 34.81           C  
ATOM    258  CB  PHE L  36      19.962  30.137  39.989  1.00 35.34           C  
ATOM    259  CG  PHE L  36      18.793  30.876  40.540  1.00 35.46           C  
ATOM    260  CD1 PHE L  36      17.847  30.225  41.297  1.00 35.35           C  
ATOM    261  CD2 PHE L  36      18.664  32.227  40.333  1.00 35.75           C  
ATOM    262  CE1 PHE L  36      16.773  30.905  41.818  1.00 36.65           C  
ATOM    263  CE2 PHE L  36      17.589  32.911  40.848  1.00 36.46           C  
ATOM    264  CZ  PHE L  36      16.640  32.253  41.591  1.00 36.60           C  
ATOM    265  C   PHE L  36      22.118  29.199  40.727  1.00 34.53           C  
ATOM    266  O   PHE L  36      22.393  29.102  39.526  1.00 34.22           O  
ATOM    267  N   MET L  37      22.815  28.573  41.712  1.00 30.55           N  
ATOM    268  CA  MET L  37      24.002  27.814  41.392  0.90 28.68           C  
ATOM    269  CB  MET L  37      25.265  28.507  41.938  0.90 30.40           C  
ATOM    270  CG  MET L  37      26.489  28.432  41.029  0.90 31.26           C  
ATOM    271  SD  MET L  37      27.067  26.795  40.532  0.88 41.14           S  
ATOM    272  CE  MET L  37      28.052  27.578  39.227  0.88 35.37           C  
ATOM    273  C   MET L  37      23.878  26.493  42.112  1.00 29.05           C  
ATOM    274  O   MET L  37      23.635  26.483  43.318  1.00 29.39           O  
ATOM    275  N   HIS L  38      24.084  25.347  41.413  1.00 26.22           N  
ATOM    276  CA  HIS L  38      23.878  24.045  42.014  1.00 26.39           C  
ATOM    277  ND1 HIS L  38      22.429  24.690  39.341  1.00 27.63           N  
ATOM    278  CG  HIS L  38      21.956  24.003  40.434  1.00 26.80           C  
ATOM    279  CB  HIS L  38      22.857  23.183  41.275  1.00 26.23           C  
ATOM    280  NE2 HIS L  38      20.257  25.016  39.404  1.00 28.24           N  
ATOM    281  CD2 HIS L  38      20.623  24.219  40.469  1.00 26.79           C  
ATOM    282  CE1 HIS L  38      21.366  25.282  38.761  1.00 26.24           C  
ATOM    283  C   HIS L  38      25.129  23.216  41.845  1.00 27.52           C  
ATOM    284  O   HIS L  38      25.957  23.474  40.967  1.00 26.55           O  
ATOM    285  N   TRP L  39      25.275  22.163  42.688  1.00 27.22           N  
ATOM    286  CA  TRP L  39      26.413  21.276  42.605  1.00 27.25           C  
ATOM    287  CB  TRP L  39      27.370  21.398  43.800  1.00 27.78           C  
ATOM    288  CG  TRP L  39      28.121  22.705  43.797  1.00 28.44           C  
ATOM    289  CD2 TRP L  39      29.419  22.871  43.204  1.00 28.36           C  
ATOM    290  CD1 TRP L  39      27.759  23.926  44.287  1.00 30.88           C  
ATOM    291  NE1 TRP L  39      28.743  24.848  44.022  1.00 32.48           N  
ATOM    292  CE2 TRP L  39      29.770  24.211  43.359  1.00 30.86           C  
ATOM    293  CE3 TRP L  39      30.246  21.978  42.581  1.00 30.29           C  
ATOM    294  CZ2 TRP L  39      30.962  24.683  42.886  1.00 32.11           C  
ATOM    295  CZ3 TRP L  39      31.447  22.455  42.109  1.00 31.61           C  
ATOM    296  CH2 TRP L  39      31.795  23.781  42.260  1.00 32.29           C  
ATOM    297  C   TRP L  39      25.964  19.842  42.534  1.00 27.18           C  
ATOM    298  O   TRP L  39      25.088  19.421  43.287  1.00 26.89           O  
ATOM    299  N   TYR L  40      26.605  19.044  41.646  1.00 26.03           N  
ATOM    300  CA  TYR L  40      26.221  17.671  41.428  1.00 23.70           C  
ATOM    301  CB  TYR L  40      25.738  17.390  39.992  1.00 24.14           C  
ATOM    302  CG  TYR L  40      24.500  18.174  39.715  1.00 23.95           C  
ATOM    303  CD1 TYR L  40      24.566  19.506  39.383  1.00 23.64           C  
ATOM    304  CD2 TYR L  40      23.268  17.570  39.765  1.00 22.40           C  
ATOM    305  CE1 TYR L  40      23.419  20.225  39.121  1.00 24.50           C  
ATOM    306  CE2 TYR L  40      22.123  18.286  39.505  1.00 21.68           C  
ATOM    307  CZ  TYR L  40      22.186  19.618  39.180  1.00 24.62           C  
ATOM    308  OH  TYR L  40      20.996  20.331  38.914  1.00 25.72           O  
ATOM    309  C   TYR L  40      27.417  16.773  41.610  1.00 24.58           C  
ATOM    310  O   TYR L  40      28.573  17.172  41.449  1.00 24.59           O  
ATOM    311  N   GLN L  41      27.142  15.503  41.977  1.00 24.61           N  
ATOM    312  CA  GLN L  41      28.187  14.528  42.126  1.00 24.89           C  
ATOM    313  CB  GLN L  41      28.287  13.946  43.542  1.00 24.46           C  
ATOM    314  CG  GLN L  41      29.405  12.920  43.699  1.00 26.04           C  
ATOM    315  CD  GLN L  41      29.373  12.446  45.139  1.00 27.24           C  
ATOM    316  OE1 GLN L  41      29.369  11.247  45.408  1.00 25.01           O  
ATOM    317  NE2 GLN L  41      29.356  13.408  46.099  1.00 25.00           N  
ATOM    318  C   GLN L  41      27.866  13.389  41.206  1.00 26.79           C  
ATOM    319  O   GLN L  41      26.729  12.926  41.140  1.00 28.08           O  
ATOM    320  N   GLN L  42      28.867  12.901  40.447  1.00 24.97           N  
ATOM    321  CA  GLN L  42      28.576  11.813  39.557  1.00 26.75           C  
ATOM    322  CB  GLN L  42      28.568  12.237  38.080  1.00 28.62           C  
ATOM    323  CG  GLN L  42      28.179  11.113  37.121  1.00 29.26           C  
ATOM    324  CD  GLN L  42      28.209  11.672  35.706  1.00 29.98           C  
ATOM    325  OE1 GLN L  42      29.243  12.138  35.230  1.00 26.59           O  
ATOM    326  NE2 GLN L  42      27.045  11.625  35.010  1.00 25.29           N  
ATOM    327  C   GLN L  42      29.613  10.741  39.699  1.00 29.79           C  
ATOM    328  O   GLN L  42      30.812  11.009  39.636  1.00 30.19           O  
ATOM    329  N   LYS L  43      29.147   9.487  39.890  1.00 29.78           N  
ATOM    330  CA  LYS L  43      29.987   8.321  39.970  1.00 30.94           C  
ATOM    331  CB  LYS L  43      29.537   7.241  40.973  1.00 32.95           C  
ATOM    332  CG  LYS L  43      29.763   7.568  42.450  1.00 34.69           C  
ATOM    333  CD  LYS L  43      28.684   8.421  43.113  1.00 37.58           C  
ATOM    334  CE  LYS L  43      28.867   8.490  44.631  1.00 41.40           C  
ATOM    335  NZ  LYS L  43      27.603   8.890  45.282  1.00 43.10           N1+
ATOM    336  C   LYS L  43      29.956   7.653  38.621  1.00 34.24           C  
ATOM    337  O   LYS L  43      29.109   7.955  37.780  1.00 34.00           O  
ATOM    338  N   PRO L  44      30.844   6.724  38.390  1.00 34.62           N  
ATOM    339  CA  PRO L  44      30.998   6.149  37.081  1.00 34.72           C  
ATOM    340  CD  PRO L  44      32.036   6.564  39.204  1.00 37.33           C  
ATOM    341  CB  PRO L  44      32.175   5.183  37.194  1.00 35.63           C  
ATOM    342  CG  PRO L  44      33.038   5.811  38.308  1.00 39.03           C  
ATOM    343  C   PRO L  44      29.802   5.608  36.360  1.00 36.32           C  
ATOM    344  O   PRO L  44      29.528   6.079  35.263  1.00 35.80           O  
ATOM    345  N   GLY L  45      29.093   4.617  36.916  1.00 35.00           N  
ATOM    346  CA  GLY L  45      27.943   4.016  36.302  1.00 35.63           C  
ATOM    347  C   GLY L  45      26.733   4.893  36.366  1.00 35.86           C  
ATOM    348  O   GLY L  45      25.851   4.764  35.524  1.00 35.43           O  
ATOM    349  N   GLN L  46      26.630   5.761  37.396  1.00 34.67           N  
ATOM    350  CA  GLN L  46      25.385   6.434  37.667  1.00 32.75           C  
ATOM    351  CB  GLN L  46      25.076   6.572  39.165  1.00 33.92           C  
ATOM    352  CG  GLN L  46      24.822   5.234  39.859  1.00 39.75           C  
ATOM    353  CD  GLN L  46      26.077   4.802  40.600  1.00 46.66           C  
ATOM    354  OE1 GLN L  46      27.166   4.735  40.034  1.00 44.34           O  
ATOM    355  NE2 GLN L  46      25.914   4.499  41.915  1.00 48.29           N  
ATOM    356  C   GLN L  46      25.248   7.811  37.082  1.00 30.50           C  
ATOM    357  O   GLN L  46      26.153   8.416  36.515  1.00 30.10           O  
ATOM    358  N   PRO L  47      24.010   8.246  37.206  1.00 29.19           N  
ATOM    359  CA  PRO L  47      23.603   9.570  36.805  1.00 27.54           C  
ATOM    360  CD  PRO L  47      22.913   7.294  37.101  1.00 29.72           C  
ATOM    361  CB  PRO L  47      22.079   9.537  36.708  1.00 28.16           C  
ATOM    362  CG  PRO L  47      21.758   8.060  36.435  1.00 29.20           C  
ATOM    363  C   PRO L  47      24.089  10.539  37.840  1.00 27.69           C  
ATOM    364  O   PRO L  47      24.480  10.088  38.912  1.00 28.65           O  
ATOM    365  N   PRO L  48      24.083  11.820  37.576  1.00 26.11           N  
ATOM    366  CA  PRO L  48      24.553  12.768  38.548  1.00 25.38           C  
ATOM    367  CD  PRO L  48      24.200  12.326  36.222  1.00 27.09           C  
ATOM    368  CB  PRO L  48      24.774  14.080  37.788  1.00 25.18           C  
ATOM    369  CG  PRO L  48      24.148  13.849  36.399  1.00 25.49           C  
ATOM    370  C   PRO L  48      23.590  12.853  39.687  1.00 26.87           C  
ATOM    371  O   PRO L  48      22.443  12.450  39.507  1.00 26.85           O  
ATOM    372  N   LYS L  49      24.052  13.304  40.877  1.00 26.50           N  
ATOM    373  CA  LYS L  49      23.155  13.458  41.987  1.00 26.97           C  
ATOM    374  CB  LYS L  49      23.253  12.362  43.068  1.00 27.81           C  
ATOM    375  CG  LYS L  49      24.516  12.332  43.924  1.00 31.78           C  
ATOM    376  CD  LYS L  49      24.361  11.339  45.078  1.00 37.26           C  
ATOM    377  CE  LYS L  49      25.608  11.149  45.939  1.00 44.29           C  
ATOM    378  NZ  LYS L  49      25.397  10.021  46.874  1.00 46.57           N1+
ATOM    379  C   LYS L  49      23.382  14.817  42.587  1.00 26.78           C  
ATOM    380  O   LYS L  49      24.518  15.281  42.692  1.00 25.50           O  
ATOM    381  N   LEU L  50      22.274  15.479  42.994  1.00 25.50           N  
ATOM    382  CA  LEU L  50      22.271  16.837  43.467  1.00 26.55           C  
ATOM    383  CB  LEU L  50      20.866  17.466  43.353  1.00 26.97           C  
ATOM    384  CG  LEU L  50      20.743  18.911  43.870  1.00 20.31           C  
ATOM    385  CD1 LEU L  50      21.582  19.897  43.038  1.00 25.97           C  
ATOM    386  CD2 LEU L  50      19.265  19.323  43.983  1.00 21.40           C  
ATOM    387  C   LEU L  50      22.733  16.940  44.898  1.00 27.42           C  
ATOM    388  O   LEU L  50      22.158  16.333  45.802  1.00 28.41           O  
ATOM    389  N   LEU L  51      23.890  17.607  45.108  1.00 27.13           N  
ATOM    390  CA  LEU L  51      24.435  17.917  46.411  1.00 28.40           C  
ATOM    391  CB  LEU L  51      25.967  18.116  46.386  1.00 27.30           C  
ATOM    392  CG  LEU L  51      26.828  16.842  46.244  1.00 29.89           C  
ATOM    393  CD1 LEU L  51      26.884  16.059  47.558  1.00 29.21           C  
ATOM    394  CD2 LEU L  51      26.374  15.959  45.080  1.00 30.68           C  
ATOM    395  C   LEU L  51      23.882  19.170  47.038  1.00 31.26           C  
ATOM    396  O   LEU L  51      23.396  19.157  48.167  1.00 32.17           O  
ATOM    397  N   ILE L  52      23.953  20.296  46.290  1.00 30.58           N  
ATOM    398  CA  ILE L  52      23.671  21.599  46.830  1.00 31.05           C  
ATOM    399  CB  ILE L  52      24.924  22.397  47.049  1.00 32.17           C  
ATOM    400  CG1 ILE L  52      25.865  21.747  48.073  1.00 34.53           C  
ATOM    401  CG2 ILE L  52      24.509  23.826  47.425  1.00 33.65           C  
ATOM    402  CD1 ILE L  52      25.324  21.751  49.499  1.00 37.42           C  
ATOM    403  C   ILE L  52      22.935  22.373  45.791  1.00 31.90           C  
ATOM    404  O   ILE L  52      23.344  22.410  44.634  1.00 30.56           O  
ATOM    405  N   TYR L  53      21.843  23.041  46.192  1.00 31.77           N  
ATOM    406  CA  TYR L  53      21.108  23.889  45.309  1.00 29.79           C  
ATOM    407  CB  TYR L  53      19.656  23.423  45.089  1.00 29.74           C  
ATOM    408  CG  TYR L  53      19.078  23.053  46.420  1.00 32.00           C  
ATOM    409  CD1 TYR L  53      18.557  23.996  47.278  1.00 34.24           C  
ATOM    410  CD2 TYR L  53      19.081  21.737  46.827  1.00 33.36           C  
ATOM    411  CE1 TYR L  53      18.034  23.625  48.500  1.00 38.19           C  
ATOM    412  CE2 TYR L  53      18.560  21.359  48.042  1.00 35.86           C  
ATOM    413  CZ  TYR L  53      18.034  22.304  48.887  1.00 40.14           C  
ATOM    414  OH  TYR L  53      17.497  21.919  50.136  1.00 42.38           O  
ATOM    415  C   TYR L  53      21.098  25.242  45.942  1.00 33.08           C  
ATOM    416  O   TYR L  53      21.199  25.342  47.162  1.00 33.95           O  
ATOM    417  N   LEU L  54      20.991  26.316  45.132  1.00 39.94           N  
ATOM    418  CA  LEU L  54      20.972  27.681  45.593  1.00 40.94           C  
ATOM    419  CB  LEU L  54      19.758  28.042  46.468  1.00 38.11           C  
ATOM    420  CG  LEU L  54      18.437  28.091  45.673  1.00 43.36           C  
ATOM    421  CD1 LEU L  54      17.261  28.512  46.568  1.00 43.32           C  
ATOM    422  CD2 LEU L  54      18.570  28.973  44.419  1.00 42.23           C  
ATOM    423  C   LEU L  54      22.236  28.047  46.311  1.00 42.22           C  
ATOM    424  O   LEU L  54      22.226  28.798  47.286  1.00 43.09           O  
ATOM    425  N   ALA L  55      23.356  27.477  45.838  1.00 40.89           N  
ATOM    426  CA  ALA L  55      24.706  27.780  46.225  1.00 41.99           C  
ATOM    427  CB  ALA L  55      25.031  29.279  46.112  1.00 40.43           C  
ATOM    428  C   ALA L  55      25.026  27.346  47.619  1.00 43.42           C  
ATOM    429  O   ALA L  55      26.185  27.022  47.877  1.00 42.77           O  
ATOM    430  N   SER L  56      24.034  27.223  48.525  1.00 42.53           N  
ATOM    431  CA  SER L  56      24.440  26.973  49.880  1.00 40.88           C  
ATOM    432  CB  SER L  56      24.457  28.271  50.703  1.00 42.61           C  
ATOM    433  OG  SER L  56      24.847  28.010  52.040  1.00 49.07           O  
ATOM    434  C   SER L  56      23.528  26.007  50.594  1.00 45.58           C  
ATOM    435  O   SER L  56      23.833  25.609  51.716  1.00 45.02           O  
ATOM    436  N   ASN L  57      22.391  25.597  49.992  1.00 38.60           N  
ATOM    437  CA  ASN L  57      21.538  24.639  50.658  1.00 38.43           C  
ATOM    438  CB  ASN L  57      20.046  24.816  50.354  1.00 38.49           C  
ATOM    439  CG  ASN L  57      19.559  26.056  51.078  1.00 48.29           C  
ATOM    440  OD1 ASN L  57      20.331  26.793  51.685  1.00 49.57           O  
ATOM    441  ND2 ASN L  57      18.219  26.272  51.039  1.00 40.27           N  
ATOM    442  C   ASN L  57      21.840  23.217  50.315  1.00 39.47           C  
ATOM    443  O   ASN L  57      21.955  22.843  49.148  1.00 38.11           O  
ATOM    444  N   LEU L  58      21.911  22.380  51.373  1.00 40.54           N  
ATOM    445  CA  LEU L  58      22.188  20.972  51.274  1.00 39.05           C  
ATOM    446  CB  LEU L  58      22.633  20.358  52.615  1.00 41.78           C  
ATOM    447  CG  LEU L  58      23.976  20.874  53.165  1.00 45.26           C  
ATOM    448  CD1 LEU L  58      24.247  20.297  54.559  1.00 44.62           C  
ATOM    449  CD2 LEU L  58      25.138  20.585  52.201  1.00 45.49           C  
ATOM    450  C   LEU L  58      20.931  20.245  50.884  1.00 40.00           C  
ATOM    451  O   LEU L  58      19.847  20.538  51.384  1.00 41.19           O  
ATOM    452  N   GLU L  59      21.061  19.250  49.982  1.00 38.32           N  
ATOM    453  CA  GLU L  59      19.962  18.435  49.547  1.00 41.42           C  
ATOM    454  CB  GLU L  59      20.358  17.584  48.318  1.00 39.56           C  
ATOM    455  CG  GLU L  59      19.346  17.527  47.166  1.00 42.22           C  
ATOM    456  CD  GLU L  59      18.070  16.816  47.575  1.00 45.74           C  
ATOM    457  OE1 GLU L  59      18.039  15.559  47.504  1.00 46.59           O  
ATOM    458  OE2 GLU L  59      17.100  17.528  47.945  1.00 42.34           O1-
ATOM    459  C   GLU L  59      19.717  17.506  50.694  1.00 43.75           C  
ATOM    460  O   GLU L  59      20.650  17.171  51.422  1.00 43.65           O  
ATOM    461  N   SER L  60      18.462  17.068  50.910  1.00 44.03           N  
ATOM    462  CA  SER L  60      18.236  16.210  52.039  1.00 46.16           C  
ATOM    463  CB  SER L  60      16.751  15.890  52.279  1.00 49.98           C  
ATOM    464  OG  SER L  60      16.606  15.068  53.427  1.00 53.67           O  
ATOM    465  C   SER L  60      18.956  14.927  51.779  1.00 48.02           C  
ATOM    466  O   SER L  60      18.962  14.417  50.661  1.00 47.31           O  
ATOM    467  N   GLY L  61      19.599  14.375  52.825  1.00 46.51           N  
ATOM    468  CA  GLY L  61      20.271  13.117  52.689  1.00 45.94           C  
ATOM    469  C   GLY L  61      21.739  13.333  52.490  1.00 45.05           C  
ATOM    470  O   GLY L  61      22.524  12.398  52.643  1.00 44.37           O  
ATOM    471  N   VAL L  62      22.161  14.563  52.142  1.00 42.13           N  
ATOM    472  CA  VAL L  62      23.565  14.789  51.941  1.00 41.00           C  
ATOM    473  CB  VAL L  62      23.875  15.967  51.063  1.00 40.35           C  
ATOM    474  CG1 VAL L  62      23.398  17.248  51.773  1.00 38.84           C  
ATOM    475  CG2 VAL L  62      25.380  15.953  50.750  1.00 38.69           C  
ATOM    476  C   VAL L  62      24.194  15.058  53.275  1.00 43.56           C  
ATOM    477  O   VAL L  62      23.608  15.710  54.134  1.00 43.98           O  
ATOM    478  N   PRO L  63      25.391  14.565  53.461  1.00 42.59           N  
ATOM    479  CA  PRO L  63      26.085  14.748  54.709  1.00 42.09           C  
ATOM    480  CD  PRO L  63      25.827  13.365  52.771  1.00 40.94           C  
ATOM    481  CB  PRO L  63      27.179  13.679  54.755  1.00 41.36           C  
ATOM    482  CG  PRO L  63      27.238  13.118  53.322  1.00 42.47           C  
ATOM    483  C   PRO L  63      26.583  16.151  54.903  1.00 43.16           C  
ATOM    484  O   PRO L  63      26.824  16.857  53.927  1.00 41.85           O  
ATOM    485  N   ALA L  64      26.791  16.530  56.177  1.00 43.18           N  
ATOM    486  CA  ALA L  64      27.174  17.829  56.660  1.00 43.46           C  
ATOM    487  CB  ALA L  64      27.298  17.873  58.193  1.00 46.52           C  
ATOM    488  C   ALA L  64      28.501  18.237  56.103  1.00 42.22           C  
ATOM    489  O   ALA L  64      28.799  19.425  55.990  1.00 41.57           O  
ATOM    490  N   ARG L  65      29.358  17.260  55.776  1.00 41.26           N  
ATOM    491  CA  ARG L  65      30.688  17.550  55.327  1.00 40.21           C  
ATOM    492  CB  ARG L  65      31.538  16.288  55.097  1.00 40.14           C  
ATOM    493  CG  ARG L  65      30.978  15.317  54.062  1.00 43.61           C  
ATOM    494  CD  ARG L  65      31.855  14.081  53.873  1.00 46.15           C  
ATOM    495  NE  ARG L  65      31.232  13.247  52.809  1.00 45.74           N  
ATOM    496  CZ  ARG L  65      30.654  12.050  53.114  1.00 49.32           C  
ATOM    497  NH1 ARG L  65      30.663  11.591  54.398  1.00 44.16           N1+
ATOM    498  NH2 ARG L  65      30.083  11.303  52.126  1.00 45.99           N  
ATOM    499  C   ARG L  65      30.663  18.379  54.077  1.00 39.07           C  
ATOM    500  O   ARG L  65      31.625  19.099  53.812  1.00 39.12           O  
ATOM    501  N   PHE L  66      29.599  18.266  53.251  1.00 36.22           N  
ATOM    502  CA  PHE L  66      29.505  19.035  52.036  1.00 34.44           C  
ATOM    503  CB  PHE L  66      28.566  18.402  50.996  1.00 35.08           C  
ATOM    504  CG  PHE L  66      29.194  17.131  50.537  1.00 34.65           C  
ATOM    505  CD1 PHE L  66      29.041  15.968  51.253  1.00 36.97           C  
ATOM    506  CD2 PHE L  66      29.943  17.101  49.387  1.00 34.07           C  
ATOM    507  CE1 PHE L  66      29.622  14.797  50.829  1.00 37.17           C  
ATOM    508  CE2 PHE L  66      30.526  15.933  48.958  1.00 33.86           C  
ATOM    509  CZ  PHE L  66      30.370  14.776  49.680  1.00 33.89           C  
ATOM    510  C   PHE L  66      28.969  20.398  52.352  1.00 36.55           C  
ATOM    511  O   PHE L  66      27.999  20.544  53.093  1.00 35.98           O  
ATOM    512  N   SER L  67      29.604  21.445  51.781  1.00 35.23           N  
ATOM    513  CA  SER L  67      29.178  22.791  52.042  1.00 35.51           C  
ATOM    514  CB  SER L  67      30.047  23.468  53.116  1.00 37.30           C  
ATOM    515  OG  SER L  67      29.604  24.793  53.358  1.00 39.79           O  
ATOM    516  C   SER L  67      29.324  23.583  50.777  1.00 34.91           C  
ATOM    517  O   SER L  67      30.183  23.295  49.946  1.00 34.40           O  
ATOM    518  N   GLY L  68      28.478  24.620  50.600  1.00 34.86           N  
ATOM    519  CA  GLY L  68      28.561  25.417  49.408  1.00 34.88           C  
ATOM    520  C   GLY L  68      28.554  26.856  49.807  1.00 35.55           C  
ATOM    521  O   GLY L  68      27.884  27.243  50.763  1.00 35.10           O  
ATOM    522  N   SER L  69      29.311  27.690  49.064  1.00 34.45           N  
ATOM    523  CA  SER L  69      29.364  29.089  49.365  1.00 35.79           C  
ATOM    524  CB  SER L  69      30.512  29.472  50.317  1.00 38.80           C  
ATOM    525  OG  SER L  69      31.767  29.206  49.707  1.00 48.38           O  
ATOM    526  C   SER L  69      29.602  29.834  48.094  1.00 36.53           C  
ATOM    527  O   SER L  69      30.039  29.270  47.091  1.00 35.61           O  
ATOM    528  N   GLY L  70      29.287  31.144  48.104  1.00 36.36           N  
ATOM    529  CA  GLY L  70      29.576  31.931  46.943  1.00 37.38           C  
ATOM    530  C   GLY L  70      28.525  32.975  46.754  1.00 41.79           C  
ATOM    531  O   GLY L  70      27.449  32.922  47.348  1.00 40.69           O  
ATOM    532  N   SER L  71      28.846  33.972  45.906  1.00 45.07           N  
ATOM    533  CA  SER L  71      27.925  35.013  45.559  1.00 45.87           C  
ATOM    534  CB  SER L  71      27.908  36.201  46.541  1.00 49.62           C  
ATOM    535  OG  SER L  71      29.189  36.812  46.608  1.00 56.30           O  
ATOM    536  C   SER L  71      28.338  35.539  44.223  1.00 45.39           C  
ATOM    537  O   SER L  71      29.483  35.375  43.807  1.00 45.42           O  
ATOM    538  N   ARG L  72      27.395  36.166  43.496  1.00 42.49           N  
ATOM    539  CA  ARG L  72      27.741  36.721  42.224  1.00 43.84           C  
ATOM    540  CB  ARG L  72      28.896  37.740  42.233  1.00 46.42           C  
ATOM    541  CG  ARG L  72      28.541  39.189  42.560  1.00 53.08           C  
ATOM    542  CD  ARG L  72      29.741  40.102  42.305  1.00 60.40           C  
ATOM    543  NE  ARG L  72      29.345  41.510  42.574  1.00 64.65           N  
ATOM    544  CZ  ARG L  72      30.055  42.519  41.987  1.00 67.44           C  
ATOM    545  NH1 ARG L  72      31.043  42.215  41.095  1.00 64.13           N1+
ATOM    546  NH2 ARG L  72      29.789  43.822  42.291  1.00 68.08           N  
ATOM    547  C   ARG L  72      28.198  35.633  41.322  1.00 43.42           C  
ATOM    548  O   ARG L  72      27.468  34.705  40.983  1.00 42.76           O  
ATOM    549  N   THR L  73      29.405  35.881  40.789  1.00 41.60           N  
ATOM    550  CA  THR L  73      30.176  35.088  39.883  1.00 40.59           C  
ATOM    551  CB  THR L  73      31.120  35.948  39.105  1.00 43.46           C  
ATOM    552  OG1 THR L  73      31.814  35.170  38.144  1.00 42.77           O  
ATOM    553  CG2 THR L  73      32.098  36.618  40.081  1.00 43.55           C  
ATOM    554  C   THR L  73      30.968  33.954  40.495  1.00 40.01           C  
ATOM    555  O   THR L  73      31.248  32.981  39.797  1.00 40.16           O  
ATOM    556  N   ASP L  74      31.409  34.042  41.771  1.00 39.65           N  
ATOM    557  CA  ASP L  74      32.337  33.032  42.220  1.00 40.03           C  
ATOM    558  CB  ASP L  74      33.603  33.683  42.804  1.00 43.61           C  
ATOM    559  CG  ASP L  74      34.786  32.779  42.510  1.00 49.67           C  
ATOM    560  OD1 ASP L  74      34.573  31.723  41.857  1.00 50.98           O  
ATOM    561  OD2 ASP L  74      35.924  33.144  42.902  1.00 59.28           O1-
ATOM    562  C   ASP L  74      31.710  32.118  43.252  1.00 39.88           C  
ATOM    563  O   ASP L  74      31.047  32.582  44.180  1.00 38.87           O  
ATOM    564  N   PHE L  75      31.910  30.779  43.114  1.00 35.47           N  
ATOM    565  CA  PHE L  75      31.303  29.840  44.030  1.00 34.54           C  
ATOM    566  CB  PHE L  75      30.040  29.169  43.461  1.00 32.42           C  
ATOM    567  CG  PHE L  75      29.063  30.243  43.116  1.00 32.49           C  
ATOM    568  CD1 PHE L  75      28.154  30.701  44.037  1.00 33.59           C  
ATOM    569  CD2 PHE L  75      29.065  30.797  41.858  1.00 34.05           C  
ATOM    570  CE1 PHE L  75      27.257  31.689  43.708  1.00 34.92           C  
ATOM    571  CE2 PHE L  75      28.172  31.784  41.521  1.00 34.48           C  
ATOM    572  CZ  PHE L  75      27.267  32.236  42.450  1.00 34.85           C  
ATOM    573  C   PHE L  75      32.261  28.718  44.319  1.00 35.18           C  
ATOM    574  O   PHE L  75      33.103  28.385  43.487  1.00 36.06           O  
ATOM    575  N   THR L  76      32.154  28.099  45.521  1.00 32.93           N  
ATOM    576  CA  THR L  76      33.017  26.992  45.824  1.00 32.71           C  
ATOM    577  CB  THR L  76      34.158  27.338  46.740  1.00 36.28           C  
ATOM    578  OG1 THR L  76      33.659  27.708  48.016  1.00 37.37           O  
ATOM    579  CG2 THR L  76      34.971  28.496  46.135  1.00 37.61           C  
ATOM    580  C   THR L  76      32.236  25.915  46.514  1.00 32.32           C  
ATOM    581  O   THR L  76      31.253  26.173  47.204  1.00 34.80           O  
ATOM    582  N   LEU L  77      32.672  24.654  46.313  1.00 29.35           N  
ATOM    583  CA  LEU L  77      32.106  23.505  46.958  1.00 29.19           C  
ATOM    584  CB  LEU L  77      31.763  22.372  45.973  1.00 28.07           C  
ATOM    585  CG  LEU L  77      31.204  21.100  46.634  1.00 27.36           C  
ATOM    586  CD1 LEU L  77      29.864  21.363  47.337  1.00 27.84           C  
ATOM    587  CD2 LEU L  77      31.126  19.945  45.623  1.00 27.69           C  
ATOM    588  C   LEU L  77      33.182  22.988  47.861  1.00 30.63           C  
ATOM    589  O   LEU L  77      34.323  22.825  47.433  1.00 30.54           O  
ATOM    590  N   THR L  78      32.856  22.731  49.144  1.00 31.63           N  
ATOM    591  CA  THR L  78      33.855  22.273  50.064  1.00 32.02           C  
ATOM    592  CB  THR L  78      34.068  23.215  51.214  1.00 34.34           C  
ATOM    593  OG1 THR L  78      34.492  24.484  50.740  1.00 40.04           O  
ATOM    594  CG2 THR L  78      35.117  22.616  52.163  1.00 34.39           C  
ATOM    595  C   THR L  78      33.425  20.971  50.656  1.00 33.97           C  
ATOM    596  O   THR L  78      32.261  20.793  51.012  1.00 33.33           O  
ATOM    597  N   ILE L  79      34.370  20.014  50.745  1.00 32.96           N  
ATOM    598  CA  ILE L  79      34.119  18.751  51.376  1.00 32.62           C  
ATOM    599  CB  ILE L  79      34.325  17.599  50.436  1.00 33.06           C  
ATOM    600  CG1 ILE L  79      33.438  17.783  49.194  1.00 32.49           C  
ATOM    601  CG2 ILE L  79      34.033  16.291  51.191  1.00 34.94           C  
ATOM    602  CD1 ILE L  79      33.801  16.860  48.033  1.00 32.50           C  
ATOM    603  C   ILE L  79      35.159  18.674  52.450  1.00 35.67           C  
ATOM    604  O   ILE L  79      36.353  18.645  52.156  1.00 36.47           O  
ATOM    605  N   ASP L  80      34.749  18.629  53.732  1.00 37.35           N  
ATOM    606  CA  ASP L  80      35.778  18.690  54.726  1.00 39.18           C  
ATOM    607  CB  ASP L  80      35.386  19.528  55.961  1.00 41.70           C  
ATOM    608  CG  ASP L  80      36.626  19.774  56.817  1.00 48.36           C  
ATOM    609  OD1 ASP L  80      37.613  18.998  56.713  1.00 48.17           O  
ATOM    610  OD2 ASP L  80      36.598  20.761  57.598  1.00 21.75           O1-
ATOM    611  C   ASP L  80      36.264  17.305  55.038  1.00 39.76           C  
ATOM    612  O   ASP L  80      37.310  16.943  54.487  1.00 40.75           O  
ATOM    613  N   PRO L  81      35.664  16.473  55.868  1.00 39.90           N  
ATOM    614  CA  PRO L  81      36.331  15.222  55.935  1.00 39.67           C  
ATOM    615  CD  PRO L  81      35.058  16.810  57.151  1.00 41.16           C  
ATOM    616  CB  PRO L  81      35.806  14.501  57.172  1.00 41.14           C  
ATOM    617  CG  PRO L  81      35.421  15.659  58.105  1.00 43.14           C  
ATOM    618  C   PRO L  81      36.063  14.539  54.646  1.00 40.67           C  
ATOM    619  O   PRO L  81      34.913  14.196  54.381  1.00 42.48           O  
ATOM    620  N   VAL L  82      37.112  14.341  53.833  1.00 39.15           N  
ATOM    621  CA  VAL L  82      36.916  13.646  52.603  1.00 37.79           C  
ATOM    622  CB  VAL L  82      38.010  13.863  51.590  1.00 37.51           C  
ATOM    623  CG1 VAL L  82      37.786  12.906  50.407  1.00 35.57           C  
ATOM    624  CG2 VAL L  82      38.017  15.344  51.175  1.00 37.68           C  
ATOM    625  C   VAL L  82      36.926  12.202  52.960  1.00 39.45           C  
ATOM    626  O   VAL L  82      37.797  11.749  53.703  1.00 39.27           O  
ATOM    627  N   GLU L  83      35.939  11.447  52.445  1.00 38.54           N  
ATOM    628  CA  GLU L  83      35.855  10.042  52.717  1.00 39.75           C  
ATOM    629  CB  GLU L  83      34.509   9.595  53.321  1.00 40.38           C  
ATOM    630  CG  GLU L  83      34.243  10.205  54.698  1.00 44.07           C  
ATOM    631  CD  GLU L  83      33.053   9.513  55.345  1.00 53.37           C  
ATOM    632  OE1 GLU L  83      32.633   8.439  54.838  1.00 50.97           O  
ATOM    633  OE2 GLU L  83      32.554  10.051  56.371  1.00 51.68           O1-
ATOM    634  C   GLU L  83      36.017   9.341  51.405  1.00 39.82           C  
ATOM    635  O   GLU L  83      36.040   9.970  50.350  1.00 38.44           O  
ATOM    636  N   ALA L  84      36.147   8.004  51.448  1.00 39.44           N  
ATOM    637  CA  ALA L  84      36.359   7.196  50.278  1.00 38.59           C  
ATOM    638  CB  ALA L  84      36.532   5.704  50.610  1.00 41.22           C  
ATOM    639  C   ALA L  84      35.185   7.329  49.352  1.00 37.97           C  
ATOM    640  O   ALA L  84      35.339   7.293  48.131  1.00 36.86           O  
ATOM    641  N   ASP L  85      33.974   7.486  49.913  1.00 37.27           N  
ATOM    642  CA  ASP L  85      32.757   7.545  49.153  1.00 36.74           C  
ATOM    643  CB  ASP L  85      31.499   7.703  50.028  1.00 40.51           C  
ATOM    644  CG  ASP L  85      31.263   6.405  50.784  1.00 44.42           C  
ATOM    645  OD1 ASP L  85      31.990   5.414  50.505  1.00 43.67           O  
ATOM    646  OD2 ASP L  85      30.347   6.384  51.650  1.00 47.33           O1-
ATOM    647  C   ASP L  85      32.773   8.724  48.225  1.00 36.62           C  
ATOM    648  O   ASP L  85      32.091   8.715  47.204  1.00 34.96           O  
ATOM    649  N   ASP L  86      33.534   9.775  48.577  1.00 34.89           N  
ATOM    650  CA  ASP L  86      33.602  11.034  47.880  1.00 33.77           C  
ATOM    651  CB  ASP L  86      34.397  12.090  48.663  1.00 34.08           C  
ATOM    652  CG  ASP L  86      33.605  12.405  49.924  1.00 37.06           C  
ATOM    653  OD1 ASP L  86      32.356  12.254  49.899  1.00 37.27           O  
ATOM    654  OD2 ASP L  86      34.239  12.797  50.935  1.00 36.86           O1-
ATOM    655  C   ASP L  86      34.203  10.923  46.504  1.00 33.70           C  
ATOM    656  O   ASP L  86      34.078  11.860  45.720  1.00 32.22           O  
ATOM    657  N   ALA L  87      34.935   9.837  46.177  1.00 34.22           N  
ATOM    658  CA  ALA L  87      35.546   9.767  44.874  1.00 33.54           C  
ATOM    659  CB  ALA L  87      36.279   8.440  44.614  1.00 34.45           C  
ATOM    660  C   ALA L  87      34.479   9.909  43.833  1.00 32.70           C  
ATOM    661  O   ALA L  87      33.502   9.163  43.832  1.00 34.46           O  
ATOM    662  N   ALA L  88      34.656  10.878  42.904  1.00 30.11           N  
ATOM    663  CA  ALA L  88      33.679  11.106  41.876  1.00 29.83           C  
ATOM    664  CB  ALA L  88      32.248  11.273  42.413  1.00 29.91           C  
ATOM    665  C   ALA L  88      34.036  12.378  41.164  1.00 31.24           C  
ATOM    666  O   ALA L  88      35.027  13.030  41.491  1.00 32.59           O  
ATOM    667  N   THR L  89      33.239  12.742  40.136  1.00 29.12           N  
ATOM    668  CA  THR L  89      33.436  13.976  39.429  1.00 28.44           C  
ATOM    669  CB  THR L  89      33.297  13.871  37.939  1.00 30.59           C  
ATOM    670  OG1 THR L  89      32.029  13.332  37.612  1.00 31.41           O  
ATOM    671  CG2 THR L  89      34.412  12.992  37.371  1.00 30.12           C  
ATOM    672  C   THR L  89      32.352  14.898  39.881  1.00 29.54           C  
ATOM    673  O   THR L  89      31.211  14.477  40.072  1.00 29.58           O  
ATOM    674  N   TYR L  90      32.680  16.194  40.055  1.00 28.92           N  
ATOM    675  CA  TYR L  90      31.698  17.109  40.564  1.00 27.28           C  
ATOM    676  CB  TYR L  90      32.151  17.823  41.852  1.00 26.25           C  
ATOM    677  CG  TYR L  90      32.286  16.816  42.946  1.00 26.30           C  
ATOM    678  CD1 TYR L  90      33.406  16.021  43.041  1.00 27.11           C  
ATOM    679  CD2 TYR L  90      31.291  16.674  43.887  1.00 26.54           C  
ATOM    680  CE1 TYR L  90      33.528  15.099  44.055  1.00 27.37           C  
ATOM    681  CE2 TYR L  90      31.408  15.754  44.903  1.00 25.76           C  
ATOM    682  CZ  TYR L  90      32.528  14.963  44.988  1.00 28.58           C  
ATOM    683  OH  TYR L  90      32.651  14.019  46.030  1.00 29.92           O  
ATOM    684  C   TYR L  90      31.446  18.166  39.529  1.00 27.29           C  
ATOM    685  O   TYR L  90      32.374  18.625  38.866  1.00 27.19           O  
ATOM    686  N   TYR L  91      30.165  18.573  39.362  1.00 26.75           N  
ATOM    687  CA  TYR L  91      29.835  19.571  38.380  1.00 28.43           C  
ATOM    688  CB  TYR L  91      28.937  19.085  37.222  1.00 28.09           C  
ATOM    689  CG  TYR L  91      29.617  18.020  36.430  1.00 28.99           C  
ATOM    690  CD1 TYR L  91      30.551  18.332  35.471  1.00 29.09           C  
ATOM    691  CD2 TYR L  91      29.320  16.696  36.651  1.00 28.97           C  
ATOM    692  CE1 TYR L  91      31.172  17.344  34.743  1.00 30.05           C  
ATOM    693  CE2 TYR L  91      29.935  15.704  35.925  1.00 31.25           C  
ATOM    694  CZ  TYR L  91      30.866  16.026  34.967  1.00 31.28           C  
ATOM    695  OH  TYR L  91      31.502  15.011  34.219  1.00 34.93           O  
ATOM    696  C   TYR L  91      29.051  20.673  39.022  1.00 28.22           C  
ATOM    697  O   TYR L  91      28.336  20.457  39.998  1.00 27.25           O  
ATOM    698  N   CYS L  92      29.192  21.906  38.493  1.00 27.88           N  
ATOM    699  CA  CYS L  92      28.401  23.021  38.940  1.00 28.17           C  
ATOM    700  CB  CYS L  92      29.251  24.265  39.287  1.00 30.07           C  
ATOM    701  SG  CYS L  92      30.290  24.835  37.909  1.00 35.26           S  
ATOM    702  C   CYS L  92      27.461  23.351  37.812  1.00 26.54           C  
ATOM    703  O   CYS L  92      27.784  23.088  36.653  1.00 26.85           O  
ATOM    704  N   GLN L  93      26.252  23.882  38.128  1.00 24.26           N  
ATOM    705  CA  GLN L  93      25.296  24.249  37.111  1.00 23.74           C  
ATOM    706  CB  GLN L  93      24.145  23.241  36.919  1.00 21.93           C  
ATOM    707  CG  GLN L  93      23.143  23.663  35.835  1.00 20.54           C  
ATOM    708  CD  GLN L  93      21.996  22.659  35.801  1.00 22.01           C  
ATOM    709  OE1 GLN L  93      22.081  21.621  35.149  1.00 20.05           O  
ATOM    710  NE2 GLN L  93      20.890  22.959  36.532  1.00 18.90           N  
ATOM    711  C   GLN L  93      24.671  25.552  37.518  1.00 25.18           C  
ATOM    712  O   GLN L  93      24.690  25.914  38.691  1.00 25.14           O  
ATOM    713  N   GLN L  94      24.132  26.316  36.544  1.00 26.02           N  
ATOM    714  CA  GLN L  94      23.428  27.527  36.861  1.00 25.62           C  
ATOM    715  CB  GLN L  94      24.180  28.804  36.426  1.00 26.71           C  
ATOM    716  CG  GLN L  94      24.441  28.919  34.922  1.00 29.00           C  
ATOM    717  CD  GLN L  94      23.276  29.638  34.264  1.00 30.71           C  
ATOM    718  OE1 GLN L  94      22.559  30.397  34.913  1.00 33.25           O  
ATOM    719  NE2 GLN L  94      23.088  29.403  32.938  1.00 30.80           N  
ATOM    720  C   GLN L  94      22.099  27.474  36.188  1.00 27.50           C  
ATOM    721  O   GLN L  94      22.013  26.981  35.063  1.00 27.55           O  
ATOM    722  N   ASN L  95      21.079  28.097  36.777  1.00 30.89           N  
ATOM    723  CA  ASN L  95      19.966  28.294  35.912  1.00 33.39           C  
ATOM    724  CB  ASN L  95      18.918  27.182  35.989  1.00 33.58           C  
ATOM    725  CG  ASN L  95      18.626  26.886  37.436  1.00 35.59           C  
ATOM    726  OD1 ASN L  95      18.337  25.743  37.779  1.00 37.29           O  
ATOM    727  ND2 ASN L  95      18.665  27.921  38.314  1.00 36.82           N  
ATOM    728  C   ASN L  95      19.399  29.654  36.149  1.00 37.06           C  
ATOM    729  O   ASN L  95      18.192  29.836  36.287  1.00 35.95           O  
ATOM    730  N   ASN L  96      20.295  30.658  36.193  1.00 36.65           N  
ATOM    731  CA  ASN L  96      19.920  32.036  36.316  1.00 38.19           C  
ATOM    732  CB  ASN L  96      21.147  32.940  36.531  1.00 37.20           C  
ATOM    733  CG  ASN L  96      20.687  34.367  36.786  1.00 42.08           C  
ATOM    734  OD1 ASN L  96      19.548  34.608  37.182  1.00 38.83           O  
ATOM    735  ND2 ASN L  96      21.601  35.344  36.542  1.00 40.20           N  
ATOM    736  C   ASN L  96      19.288  32.447  35.027  1.00 38.50           C  
ATOM    737  O   ASN L  96      18.219  33.055  35.007  1.00 38.89           O  
ATOM    738  N   GLU L  97      19.948  32.088  33.908  1.00 36.26           N  
ATOM    739  CA  GLU L  97      19.477  32.479  32.613  1.00 39.52           C  
ATOM    740  CB  GLU L  97      20.280  33.667  32.053  1.00 41.21           C  
ATOM    741  CG  GLU L  97      19.846  34.160  30.671  1.00 57.34           C  
ATOM    742  CD  GLU L  97      20.835  35.242  30.248  1.00 67.75           C  
ATOM    743  OE1 GLU L  97      21.717  35.591  31.077  1.00 64.34           O  
ATOM    744  OE2 GLU L  97      20.727  35.729  29.092  1.00 63.60           O1-
ATOM    745  C   GLU L  97      19.683  31.326  31.683  1.00 40.22           C  
ATOM    746  O   GLU L  97      20.722  30.669  31.707  1.00 42.11           O  
ATOM    747  N   ASP L  98      18.689  31.050  30.820  0.90 37.40           N  
ATOM    748  CA  ASP L  98      18.869  29.965  29.901  0.90 37.79           C  
ATOM    749  CB  ASP L  98      17.574  29.508  29.204  0.90 37.77           C  
ATOM    750  CG  ASP L  98      16.722  28.748  30.216  0.90 42.17           C  
ATOM    751  OD1 ASP L  98      16.619  29.210  31.384  0.90 42.21           O  
ATOM    752  OD2 ASP L  98      16.153  27.693  29.825  0.90 41.25           O1-
ATOM    753  C   ASP L  98      19.830  30.435  28.857  0.90 38.54           C  
ATOM    754  O   ASP L  98      19.993  31.633  28.654  0.90 39.83           O  
ATOM    755  N   PRO L  99      20.491  29.523  28.195  1.00 36.67           N  
ATOM    756  CA  PRO L  99      20.314  28.127  28.485  1.00 37.54           C  
ATOM    757  CD  PRO L  99      20.785  29.748  26.789  1.00 38.39           C  
ATOM    758  CB  PRO L  99      20.799  27.370  27.252  1.00 35.81           C  
ATOM    759  CG  PRO L  99      20.625  28.381  26.109  1.00 37.15           C  
ATOM    760  C   PRO L  99      21.043  27.724  29.726  1.00 35.47           C  
ATOM    761  O   PRO L  99      22.011  28.382  30.106  1.00 34.97           O  
ATOM    762  N   TRP L 100      20.595  26.629  30.367  1.00 35.36           N  
ATOM    763  CA  TRP L 100      21.244  26.147  31.545  1.00 30.90           C  
ATOM    764  CB  TRP L 100      20.445  25.041  32.257  1.00 28.80           C  
ATOM    765  CG  TRP L 100      19.124  25.525  32.813  1.00 29.16           C  
ATOM    766  CD2 TRP L 100      18.155  24.686  33.463  1.00 28.62           C  
ATOM    767  CD1 TRP L 100      18.598  26.783  32.806  1.00 27.62           C  
ATOM    768  NE1 TRP L 100      17.365  26.784  33.414  1.00 28.61           N  
ATOM    769  CE2 TRP L 100      17.081  25.500  33.822  1.00 30.85           C  
ATOM    770  CE3 TRP L 100      18.160  23.351  33.739  1.00 26.51           C  
ATOM    771  CZ2 TRP L 100      15.989  24.985  34.464  1.00 28.01           C  
ATOM    772  CZ3 TRP L 100      17.058  22.838  34.388  1.00 26.52           C  
ATOM    773  CH2 TRP L 100      15.993  23.638  34.745  1.00 28.25           C  
ATOM    774  C   TRP L 100      22.556  25.583  31.095  1.00 31.12           C  
ATOM    775  O   TRP L 100      22.672  25.064  29.989  1.00 31.06           O  
ATOM    776  N   THR L 101      23.595  25.708  31.944  1.00 27.79           N  
ATOM    777  CA  THR L 101      24.922  25.283  31.603  1.00 28.29           C  
ATOM    778  CB  THR L 101      25.796  26.416  31.155  1.00 30.55           C  
ATOM    779  OG1 THR L 101      25.830  27.421  32.157  1.00 28.49           O  
ATOM    780  CG2 THR L 101      25.240  26.992  29.845  1.00 29.60           C  
ATOM    781  C   THR L 101      25.570  24.655  32.787  1.00 27.83           C  
ATOM    782  O   THR L 101      25.223  24.944  33.929  1.00 27.29           O  
ATOM    783  N   PHE L 102      26.545  23.765  32.518  1.00 26.59           N  
ATOM    784  CA  PHE L 102      27.261  23.059  33.537  1.00 25.87           C  
ATOM    785  CB  PHE L 102      27.278  21.534  33.334  1.00 26.98           C  
ATOM    786  CG  PHE L 102      25.910  20.949  33.369  1.00 25.86           C  
ATOM    787  CD1 PHE L 102      25.154  20.889  32.222  1.00 26.93           C  
ATOM    788  CD2 PHE L 102      25.391  20.449  34.539  1.00 27.03           C  
ATOM    789  CE1 PHE L 102      23.894  20.340  32.238  1.00 26.83           C  
ATOM    790  CE2 PHE L 102      24.133  19.899  34.561  1.00 26.33           C  
ATOM    791  CZ  PHE L 102      23.381  19.844  33.412  1.00 25.40           C  
ATOM    792  C   PHE L 102      28.701  23.425  33.366  1.00 28.48           C  
ATOM    793  O   PHE L 102      29.118  23.867  32.296  1.00 30.72           O  
ATOM    794  N   GLY L 103      29.502  23.249  34.434  1.00 27.46           N  
ATOM    795  CA  GLY L 103      30.909  23.504  34.345  1.00 28.58           C  
ATOM    796  C   GLY L 103      31.545  22.275  33.765  1.00 31.31           C  
ATOM    797  O   GLY L 103      30.876  21.276  33.511  1.00 31.52           O  
ATOM    798  N   GLY L 104      32.871  22.330  33.538  1.00 30.32           N  
ATOM    799  CA  GLY L 104      33.627  21.256  32.955  1.00 28.88           C  
ATOM    800  C   GLY L 104      33.657  20.059  33.857  1.00 29.35           C  
ATOM    801  O   GLY L 104      33.639  18.926  33.379  1.00 29.24           O  
ATOM    802  N   GLY L 105      33.742  20.267  35.186  1.00 27.69           N  
ATOM    803  CA  GLY L 105      33.782  19.158  36.103  1.00 27.64           C  
ATOM    804  C   GLY L 105      35.151  19.033  36.703  1.00 28.71           C  
ATOM    805  O   GLY L 105      36.150  19.447  36.115  1.00 28.78           O  
ATOM    806  N   THR L 106      35.209  18.469  37.931  1.00 27.21           N  
ATOM    807  CA  THR L 106      36.451  18.222  38.613  1.00 28.36           C  
ATOM    808  CB  THR L 106      36.662  19.089  39.826  1.00 29.13           C  
ATOM    809  OG1 THR L 106      36.653  20.459  39.456  1.00 27.76           O  
ATOM    810  CG2 THR L 106      38.012  18.731  40.474  1.00 29.51           C  
ATOM    811  C   THR L 106      36.437  16.796  39.077  1.00 29.97           C  
ATOM    812  O   THR L 106      35.490  16.344  39.721  1.00 29.50           O  
ATOM    813  N   LYS L 107      37.507  16.040  38.766  1.00 30.06           N  
ATOM    814  CA  LYS L 107      37.540  14.667  39.175  1.00 29.81           C  
ATOM    815  CB  LYS L 107      38.196  13.741  38.134  1.00 32.36           C  
ATOM    816  CG  LYS L 107      38.016  12.249  38.425  1.00 41.16           C  
ATOM    817  CD  LYS L 107      38.261  11.354  37.208  1.00 48.69           C  
ATOM    818  CE  LYS L 107      39.641  11.530  36.572  1.00 50.72           C  
ATOM    819  NZ  LYS L 107      39.764  10.663  35.378  1.00 43.27           N1+
ATOM    820  C   LYS L 107      38.312  14.599  40.452  1.00 31.73           C  
ATOM    821  O   LYS L 107      39.463  15.031  40.524  1.00 31.61           O  
ATOM    822  N   LEU L 108      37.676  14.046  41.504  1.00 30.32           N  
ATOM    823  CA  LEU L 108      38.298  13.982  42.794  1.00 33.14           C  
ATOM    824  CB  LEU L 108      37.296  14.211  43.945  1.00 31.81           C  
ATOM    825  CG  LEU L 108      37.918  14.154  45.350  1.00 33.21           C  
ATOM    826  CD1 LEU L 108      38.925  15.299  45.558  1.00 34.34           C  
ATOM    827  CD2 LEU L 108      36.829  14.124  46.432  1.00 35.21           C  
ATOM    828  C   LEU L 108      38.883  12.615  42.957  1.00 35.39           C  
ATOM    829  O   LEU L 108      38.199  11.605  42.788  1.00 35.27           O  
ATOM    830  N   GLU L 109      40.190  12.561  43.289  1.00 39.36           N  
ATOM    831  CA  GLU L 109      40.886  11.315  43.444  1.00 39.81           C  
ATOM    832  CB  GLU L 109      42.070  11.153  42.475  1.00 40.69           C  
ATOM    833  CG  GLU L 109      41.678  11.121  40.993  1.00 49.05           C  
ATOM    834  CD  GLU L 109      41.123   9.745  40.652  1.00 61.03           C  
ATOM    835  OE1 GLU L 109      40.877   8.952  41.599  1.00 64.06           O  
ATOM    836  OE2 GLU L 109      40.937   9.468  39.437  1.00 59.87           O1-
ATOM    837  C   GLU L 109      41.453  11.279  44.830  1.00 42.09           C  
ATOM    838  O   GLU L 109      41.648  12.314  45.465  1.00 41.20           O  
ATOM    839  N   ILE L 110      41.738  10.061  45.329  1.00 41.09           N  
ATOM    840  CA  ILE L 110      42.228   9.880  46.665  1.00 41.96           C  
ATOM    841  CB  ILE L 110      41.651   8.665  47.336  1.00 40.88           C  
ATOM    842  CG1 ILE L 110      40.126   8.793  47.478  1.00 42.70           C  
ATOM    843  CG2 ILE L 110      42.379   8.466  48.675  1.00 46.02           C  
ATOM    844  CD1 ILE L 110      39.687   9.964  48.353  1.00 42.24           C  
ATOM    845  C   ILE L 110      43.710   9.675  46.619  1.00 45.32           C  
ATOM    846  O   ILE L 110      44.232   8.936  45.785  1.00 45.25           O  
ATOM    847  N   LYS L 111      44.431  10.369  47.519  1.00 44.76           N  
ATOM    848  CA  LYS L 111      45.848  10.202  47.614  1.00 46.54           C  
ATOM    849  CB  LYS L 111      46.514  11.274  48.488  1.00 49.92           C  
ATOM    850  CG  LYS L 111      48.041  11.220  48.465  1.00 53.32           C  
ATOM    851  CD  LYS L 111      48.644  11.698  47.145  1.00 55.92           C  
ATOM    852  CE  LYS L 111      48.657  13.221  47.007  1.00 60.66           C  
ATOM    853  NZ  LYS L 111      49.254  13.608  45.710  1.00 63.33           N1+
ATOM    854  C   LYS L 111      46.033   8.865  48.321  1.00 47.56           C  
ATOM    855  O   LYS L 111      45.508   8.731  49.461  1.00 52.97           O  
ATOM    856  OXT LYS L 111      46.691   7.965  47.735  1.00  0.00           O1-
TER     857      LYS L 111 
ATOM    858  N   GLU H 112       6.993   5.687  44.429  1.00 51.96           N1+
ATOM    859  CA  GLU H 112       7.989   6.773  44.564  1.00 49.66           C  
ATOM    860  CB  GLU H 112       9.311   6.239  45.150  1.00 52.30           C  
ATOM    861  CG  GLU H 112      10.086   5.284  44.231  1.00 61.81           C  
ATOM    862  CD  GLU H 112       9.602   3.851  44.422  1.00 68.30           C  
ATOM    863  OE1 GLU H 112       8.502   3.507  43.914  1.00 84.91           O  
ATOM    864  OE2 GLU H 112      10.349   3.075  45.075  1.00 63.36           O1-
ATOM    865  C   GLU H 112       8.273   7.361  43.221  1.00 46.17           C  
ATOM    866  O   GLU H 112       7.948   6.765  42.196  1.00 47.38           O  
ATOM    867  N   VAL H 113       8.881   8.563  43.202  1.00 42.69           N  
ATOM    868  CA  VAL H 113       9.191   9.269  41.990  1.00 40.80           C  
ATOM    869  CB  VAL H 113       9.680  10.667  42.244  1.00 39.01           C  
ATOM    870  CG1 VAL H 113      10.098  11.296  40.910  1.00 39.01           C  
ATOM    871  CG2 VAL H 113       8.597  11.452  42.998  1.00 35.24           C  
ATOM    872  C   VAL H 113      10.317   8.569  41.298  1.00 40.13           C  
ATOM    873  O   VAL H 113      11.387   8.383  41.877  1.00 39.78           O  
ATOM    874  N   GLN H 114      10.109   8.177  40.021  1.00 37.79           N  
ATOM    875  CA  GLN H 114      11.179   7.550  39.296  1.00 37.76           C  
ATOM    876  CB  GLN H 114      11.239   6.020  39.433  1.00 41.64           C  
ATOM    877  CG  GLN H 114      11.639   5.540  40.829  1.00 49.15           C  
ATOM    878  CD  GLN H 114      11.809   4.029  40.769  1.00 57.78           C  
ATOM    879  OE1 GLN H 114      10.875   3.295  40.449  1.00 60.60           O  
ATOM    880  NE2 GLN H 114      13.042   3.550  41.079  1.00 62.00           N  
ATOM    881  C   GLN H 114      11.047   7.843  37.831  1.00 35.53           C  
ATOM    882  O   GLN H 114       9.952   8.051  37.311  1.00 35.34           O  
ATOM    883  N   LEU H 115      12.196   7.877  37.131  1.00 33.18           N  
ATOM    884  CA  LEU H 115      12.234   8.092  35.712  1.00 32.42           C  
ATOM    885  CB  LEU H 115      13.035   9.346  35.313  1.00 30.90           C  
ATOM    886  CG  LEU H 115      12.380  10.660  35.781  1.00 32.08           C  
ATOM    887  CD1 LEU H 115      13.211  11.883  35.364  1.00 29.81           C  
ATOM    888  CD2 LEU H 115      10.926  10.757  35.294  1.00 29.24           C  
ATOM    889  C   LEU H 115      12.928   6.904  35.103  1.00 34.21           C  
ATOM    890  O   LEU H 115      14.094   6.648  35.404  1.00 34.89           O  
ATOM    891  N   GLN H 116      12.227   6.148  34.225  1.00 32.67           N  
ATOM    892  CA  GLN H 116      12.815   4.983  33.620  1.00 32.69           C  
ATOM    893  CB  GLN H 116      11.945   3.714  33.685  1.00 35.16           C  
ATOM    894  CG  GLN H 116      11.996   2.977  35.022  1.00 40.80           C  
ATOM    895  CD  GLN H 116      13.272   2.145  35.041  1.00 48.51           C  
ATOM    896  OE1 GLN H 116      14.037   2.177  36.003  1.00 48.28           O  
ATOM    897  NE2 GLN H 116      13.507   1.369  33.948  1.00 47.41           N  
ATOM    898  C   GLN H 116      13.063   5.244  32.173  1.00 31.77           C  
ATOM    899  O   GLN H 116      12.150   5.535  31.402  1.00 31.78           O  
ATOM    900  N   GLN H 117      14.339   5.125  31.768  1.00 29.80           N  
ATOM    901  CA  GLN H 117      14.711   5.355  30.407  1.00 29.44           C  
ATOM    902  CB  GLN H 117      16.068   6.059  30.249  1.00 28.75           C  
ATOM    903  CG  GLN H 117      16.060   7.483  30.808  1.00 27.64           C  
ATOM    904  CD  GLN H 117      17.431   8.096  30.570  1.00 28.72           C  
ATOM    905  OE1 GLN H 117      18.062   8.611  31.490  1.00 27.46           O  
ATOM    906  NE2 GLN H 117      17.903   8.049  29.296  1.00 25.76           N  
ATOM    907  C   GLN H 117      14.781   4.042  29.697  1.00 32.76           C  
ATOM    908  O   GLN H 117      14.907   2.987  30.317  1.00 32.78           O  
ATOM    909  N   SER H 118      14.699   4.094  28.353  1.00 31.43           N  
ATOM    910  CA  SER H 118      14.716   2.923  27.526  1.00 31.46           C  
ATOM    911  CB  SER H 118      14.234   3.189  26.090  1.00 32.42           C  
ATOM    912  OG  SER H 118      15.055   4.169  25.471  1.00 31.82           O  
ATOM    913  C   SER H 118      16.110   2.372  27.475  1.00 33.27           C  
ATOM    914  O   SER H 118      17.065   2.997  27.933  1.00 33.07           O  
ATOM    915  N   GLY H 119      16.245   1.158  26.900  1.00 31.94           N  
ATOM    916  CA  GLY H 119      17.488   0.437  26.867  1.00 32.60           C  
ATOM    917  C   GLY H 119      18.426   1.034  25.864  1.00 32.63           C  
ATOM    918  O   GLY H 119      18.066   1.906  25.076  1.00 32.80           O  
ATOM    919  N   ALA H 120      19.678   0.530  25.872  1.00 31.46           N  
ATOM    920  CA  ALA H 120      20.731   1.029  25.034  1.00 32.72           C  
ATOM    921  CB  ALA H 120      22.105   0.410  25.345  1.00 33.28           C  
ATOM    922  C   ALA H 120      20.420   0.747  23.600  1.00 34.55           C  
ATOM    923  O   ALA H 120      19.768  -0.243  23.272  1.00 36.13           O  
ATOM    924  N   GLU H 121      20.891   1.639  22.700  1.00 33.03           N  
ATOM    925  CA  GLU H 121      20.609   1.483  21.301  1.00 34.58           C  
ATOM    926  CB  GLU H 121      19.759   2.637  20.733  1.00 36.41           C  
ATOM    927  CG  GLU H 121      18.374   2.781  21.371  1.00 40.77           C  
ATOM    928  CD  GLU H 121      17.368   1.936  20.600  1.00 48.17           C  
ATOM    929  OE1 GLU H 121      17.681   1.542  19.446  1.00 47.09           O  
ATOM    930  OE2 GLU H 121      16.265   1.682  21.154  1.00 49.39           O1-
ATOM    931  C   GLU H 121      21.895   1.492  20.532  1.00 35.91           C  
ATOM    932  O   GLU H 121      22.813   2.260  20.824  1.00 34.94           O  
ATOM    933  N   LEU H 122      21.986   0.601  19.524  1.00 36.19           N  
ATOM    934  CA  LEU H 122      23.110   0.545  18.633  1.00 35.73           C  
ATOM    935  CB  LEU H 122      23.681  -0.878  18.485  1.00 35.92           C  
ATOM    936  CG  LEU H 122      24.892  -0.973  17.538  1.00 39.39           C  
ATOM    937  CD1 LEU H 122      26.091  -0.179  18.076  1.00 38.97           C  
ATOM    938  CD2 LEU H 122      25.238  -2.438  17.221  1.00 43.35           C  
ATOM    939  C   LEU H 122      22.565   0.946  17.301  1.00 37.02           C  
ATOM    940  O   LEU H 122      21.689   0.266  16.760  1.00 37.59           O  
ATOM    941  N   VAL H 123      23.067   2.056  16.722  1.00 35.11           N  
ATOM    942  CA  VAL H 123      22.472   2.540  15.507  1.00 35.45           C  
ATOM    943  CB  VAL H 123      21.758   3.845  15.709  1.00 38.39           C  
ATOM    944  CG1 VAL H 123      21.147   4.288  14.379  1.00 24.24           C  
ATOM    945  CG2 VAL H 123      20.738   3.706  16.847  1.00 23.07           C  
ATOM    946  C   VAL H 123      23.550   2.806  14.501  1.00 35.94           C  
ATOM    947  O   VAL H 123      24.685   3.121  14.857  1.00 34.85           O  
ATOM    948  N   LYS H 124      23.204   2.684  13.203  1.00 35.49           N  
ATOM    949  CA  LYS H 124      24.114   2.927  12.116  1.00 37.47           C  
ATOM    950  CB  LYS H 124      23.668   2.290  10.789  1.00 41.42           C  
ATOM    951  CG  LYS H 124      23.602   0.764  10.821  1.00 47.83           C  
ATOM    952  CD  LYS H 124      22.838   0.164   9.639  1.00 54.82           C  
ATOM    953  CE  LYS H 124      22.767  -1.363   9.668  1.00 54.67           C  
ATOM    954  NZ  LYS H 124      21.999  -1.857   8.502  1.00 55.95           N1+
ATOM    955  C   LYS H 124      24.162   4.405  11.882  1.00 34.72           C  
ATOM    956  O   LYS H 124      23.238   5.134  12.235  1.00 32.16           O  
ATOM    957  N   PRO H 125      25.230   4.867  11.293  1.00 33.77           N  
ATOM    958  CA  PRO H 125      25.350   6.276  11.044  1.00 33.89           C  
ATOM    959  CD  PRO H 125      26.525   4.234  11.481  1.00 34.63           C  
ATOM    960  CB  PRO H 125      26.811   6.508  10.665  1.00 32.69           C  
ATOM    961  CG  PRO H 125      27.558   5.371  11.389  1.00 34.67           C  
ATOM    962  C   PRO H 125      24.379   6.737  10.005  1.00 36.12           C  
ATOM    963  O   PRO H 125      24.122   5.994   9.058  1.00 34.95           O  
ATOM    964  N   GLY H 126      23.835   7.960  10.171  1.00 32.70           N  
ATOM    965  CA  GLY H 126      22.934   8.541   9.217  1.00 32.72           C  
ATOM    966  C   GLY H 126      21.519   8.212   9.589  1.00 34.72           C  
ATOM    967  O   GLY H 126      20.582   8.763   9.015  1.00 35.71           O  
ATOM    968  N   ALA H 127      21.328   7.303  10.562  1.00 33.94           N  
ATOM    969  CA  ALA H 127      20.017   6.877  10.972  1.00 33.94           C  
ATOM    970  CB  ALA H 127      19.976   5.424  11.473  1.00 33.13           C  
ATOM    971  C   ALA H 127      19.521   7.754  12.083  1.00 34.62           C  
ATOM    972  O   ALA H 127      20.204   8.682  12.513  1.00 33.42           O  
ATOM    973  N   SER H 128      18.275   7.496  12.544  1.00 34.35           N  
ATOM    974  CA  SER H 128      17.707   8.245  13.633  1.00 33.26           C  
ATOM    975  CB  SER H 128      16.412   8.999  13.283  1.00 36.20           C  
ATOM    976  OG  SER H 128      16.684  10.086  12.415  1.00 40.66           O  
ATOM    977  C   SER H 128      17.336   7.292  14.727  1.00 32.60           C  
ATOM    978  O   SER H 128      17.154   6.098  14.501  1.00 33.73           O  
ATOM    979  N   VAL H 129      17.236   7.816  15.966  1.00 31.45           N  
ATOM    980  CA  VAL H 129      16.864   7.003  17.085  1.00 31.30           C  
ATOM    981  CB  VAL H 129      18.052   6.591  17.908  1.00 31.07           C  
ATOM    982  CG1 VAL H 129      18.756   7.850  18.426  1.00 32.59           C  
ATOM    983  CG2 VAL H 129      17.587   5.641  19.017  1.00 31.04           C  
ATOM    984  C   VAL H 129      15.923   7.800  17.937  1.00 31.73           C  
ATOM    985  O   VAL H 129      15.980   9.029  17.963  1.00 30.92           O  
ATOM    986  N   LYS H 130      15.000   7.102  18.632  1.00 30.59           N  
ATOM    987  CA  LYS H 130      14.043   7.751  19.485  1.00 29.09           C  
ATOM    988  CB  LYS H 130      12.599   7.557  18.992  1.00 31.36           C  
ATOM    989  CG  LYS H 130      11.562   8.443  19.682  1.00 32.80           C  
ATOM    990  CD  LYS H 130      10.224   8.476  18.938  1.00 33.43           C  
ATOM    991  CE  LYS H 130       9.161   9.350  19.606  1.00 37.31           C  
ATOM    992  NZ  LYS H 130       7.917   9.331  18.803  1.00 38.56           N1+
ATOM    993  C   LYS H 130      14.158   7.110  20.837  1.00 29.62           C  
ATOM    994  O   LYS H 130      13.908   5.915  20.987  1.00 30.37           O  
ATOM    995  N   LEU H 131      14.527   7.903  21.868  1.00 28.72           N  
ATOM    996  CA  LEU H 131      14.733   7.382  23.194  1.00 27.85           C  
ATOM    997  CB  LEU H 131      15.981   7.966  23.877  1.00 25.09           C  
ATOM    998  CG  LEU H 131      17.280   7.764  23.077  1.00 29.53           C  
ATOM    999  CD1 LEU H 131      18.497   8.292  23.853  1.00 19.13           C  
ATOM   1000  CD2 LEU H 131      17.440   6.308  22.611  1.00 21.07           C  
ATOM   1001  C   LEU H 131      13.563   7.788  24.042  1.00 26.62           C  
ATOM   1002  O   LEU H 131      12.959   8.829  23.802  1.00 26.41           O  
ATOM   1003  N   SER H 132      13.213   6.983  25.072  1.00 25.52           N  
ATOM   1004  CA  SER H 132      12.055   7.319  25.864  1.00 26.77           C  
ATOM   1005  CB  SER H 132      10.939   6.263  25.788  1.00 27.48           C  
ATOM   1006  OG  SER H 132      11.378   5.047  26.376  1.00 30.98           O  
ATOM   1007  C   SER H 132      12.413   7.459  27.318  1.00 29.13           C  
ATOM   1008  O   SER H 132      13.413   6.920  27.790  1.00 29.38           O  
ATOM   1009  N   CYS H 133      11.590   8.236  28.058  1.00 28.90           N  
ATOM   1010  CA  CYS H 133      11.756   8.425  29.476  1.00 28.99           C  
ATOM   1011  CB  CYS H 133      12.385   9.805  29.802  1.00 29.11           C  
ATOM   1012  SG  CYS H 133      12.667  10.130  31.571  1.00 33.77           S  
ATOM   1013  C   CYS H 133      10.375   8.339  30.067  1.00 29.64           C  
ATOM   1014  O   CYS H 133       9.534   9.196  29.811  1.00 26.86           O  
ATOM   1015  N   THR H 134      10.095   7.299  30.884  1.00 29.83           N  
ATOM   1016  CA  THR H 134       8.770   7.130  31.416  0.90 30.53           C  
ATOM   1017  CB  THR H 134       8.251   5.731  31.286  0.90 32.61           C  
ATOM   1018  OG1 THR H 134       9.167   4.819  31.865  1.00 28.65           O  
ATOM   1019  CG2 THR H 134       8.048   5.408  29.801  1.00 27.54           C  
ATOM   1020  C   THR H 134       8.746   7.503  32.864  1.00 33.78           C  
ATOM   1021  O   THR H 134       9.592   7.081  33.650  1.00 33.70           O  
ATOM   1022  N   ALA H 135       7.757   8.348  33.228  1.00 32.55           N  
ATOM   1023  CA  ALA H 135       7.558   8.832  34.569  1.00 31.31           C  
ATOM   1024  CB  ALA H 135       6.868  10.204  34.624  1.00 31.46           C  
ATOM   1025  C   ALA H 135       6.673   7.875  35.304  1.00 34.94           C  
ATOM   1026  O   ALA H 135       5.838   7.209  34.690  1.00 35.70           O  
ATOM   1027  N   SER H 136       6.798   7.850  36.654  1.00 34.86           N  
ATOM   1028  CA  SER H 136       6.110   6.876  37.461  1.00 35.58           C  
ATOM   1029  CB  SER H 136       7.073   5.988  38.263  1.00 39.50           C  
ATOM   1030  OG  SER H 136       7.873   5.211  37.386  1.00 44.77           O  
ATOM   1031  C   SER H 136       5.178   7.482  38.478  1.00 36.25           C  
ATOM   1032  O   SER H 136       3.962   7.412  38.344  1.00 35.45           O  
ATOM   1033  N   GLY H 137       5.757   7.989  39.586  1.00 19.49           N  
ATOM   1034  CA  GLY H 137       5.072   8.554  40.719  1.00 19.88           C  
ATOM   1035  C   GLY H 137       4.350   9.825  40.386  1.00 20.98           C  
ATOM   1036  O   GLY H 137       3.300  10.100  40.965  1.00 22.22           O  
ATOM   1037  N   PHE H 138       4.903  10.656  39.482  1.00 20.07           N  
ATOM   1038  CA  PHE H 138       4.317  11.946  39.235  1.00 21.50           C  
ATOM   1039  CB  PHE H 138       5.302  13.095  39.508  1.00 20.48           C  
ATOM   1040  CG  PHE H 138       6.499  12.888  38.642  1.00 21.22           C  
ATOM   1041  CD1 PHE H 138       6.515  13.319  37.338  1.00 21.50           C  
ATOM   1042  CD2 PHE H 138       7.617  12.262  39.132  1.00 21.02           C  
ATOM   1043  CE1 PHE H 138       7.617  13.133  36.536  1.00 21.53           C  
ATOM   1044  CE2 PHE H 138       8.722  12.073  38.335  1.00 20.40           C  
ATOM   1045  CZ  PHE H 138       8.728  12.505  37.034  1.00 20.42           C  
ATOM   1046  C   PHE H 138       3.845  12.060  37.817  1.00 21.65           C  
ATOM   1047  O   PHE H 138       4.041  11.164  36.999  1.00 21.83           O  
ATOM   1048  N   ASN H 139       3.166  13.186  37.510  1.00 22.05           N  
ATOM   1049  CA  ASN H 139       2.622  13.427  36.204  1.00 23.73           C  
ATOM   1050  CB  ASN H 139       1.252  14.124  36.289  1.00 25.80           C  
ATOM   1051  CG  ASN H 139       0.516  13.969  34.971  1.00 28.80           C  
ATOM   1052  OD1 ASN H 139       1.090  14.151  33.898  1.00 28.68           O  
ATOM   1053  ND2 ASN H 139      -0.796  13.618  35.053  1.00 29.80           N  
ATOM   1054  C   ASN H 139       3.567  14.332  35.470  1.00 23.28           C  
ATOM   1055  O   ASN H 139       4.044  15.329  36.004  1.00 22.61           O  
ATOM   1056  N   ILE H 140       3.855  13.998  34.200  1.00 23.74           N  
ATOM   1057  CA  ILE H 140       4.791  14.724  33.385  1.00 24.28           C  
ATOM   1058  CB  ILE H 140       5.015  14.070  32.049  1.00 24.31           C  
ATOM   1059  CG1 ILE H 140       3.714  14.025  31.227  1.00 23.28           C  
ATOM   1060  CG2 ILE H 140       5.637  12.688  32.305  1.00 23.63           C  
ATOM   1061  CD1 ILE H 140       3.925  13.637  29.763  1.00 24.94           C  
ATOM   1062  C   ILE H 140       4.297  16.122  33.157  1.00 24.82           C  
ATOM   1063  O   ILE H 140       5.092  17.051  33.034  1.00 23.53           O  
ATOM   1064  N   LYS H 141       2.970  16.304  33.066  1.00 25.42           N  
ATOM   1065  CA  LYS H 141       2.382  17.582  32.770  1.00 26.25           C  
ATOM   1066  CB  LYS H 141       0.851  17.521  32.706  1.00 29.23           C  
ATOM   1067  CG  LYS H 141       0.337  16.655  31.560  1.00 31.85           C  
ATOM   1068  CD  LYS H 141      -1.161  16.378  31.653  1.00 35.49           C  
ATOM   1069  CE  LYS H 141      -1.994  17.656  31.680  1.00 37.97           C  
ATOM   1070  NZ  LYS H 141      -3.433  17.318  31.724  1.00 39.31           N1+
ATOM   1071  C   LYS H 141       2.752  18.576  33.829  1.00 26.25           C  
ATOM   1072  O   LYS H 141       2.853  19.772  33.568  1.00 26.97           O  
ATOM   1073  N   ASP H 142       2.933  18.098  35.066  1.00 26.04           N  
ATOM   1074  CA  ASP H 142       3.256  18.932  36.189  1.00 25.43           C  
ATOM   1075  CB  ASP H 142       3.177  18.186  37.532  1.00 26.50           C  
ATOM   1076  CG  ASP H 142       1.703  17.914  37.809  1.00 27.90           C  
ATOM   1077  OD1 ASP H 142       0.853  18.580  37.163  1.00 27.94           O  
ATOM   1078  OD2 ASP H 142       1.407  17.043  38.670  1.00 29.19           O1-
ATOM   1079  C   ASP H 142       4.632  19.523  36.056  1.00 24.92           C  
ATOM   1080  O   ASP H 142       4.944  20.504  36.730  1.00 24.77           O  
ATOM   1081  N   THR H 143       5.525  18.943  35.227  1.00 22.36           N  
ATOM   1082  CA  THR H 143       6.858  19.470  35.270  1.00 22.46           C  
ATOM   1083  CB  THR H 143       7.822  18.500  35.871  1.00 24.36           C  
ATOM   1084  OG1 THR H 143       7.896  17.347  35.046  1.00 24.85           O  
ATOM   1085  CG2 THR H 143       7.339  18.109  37.275  1.00 21.53           C  
ATOM   1086  C   THR H 143       7.412  19.748  33.916  1.00 22.91           C  
ATOM   1087  O   THR H 143       6.762  19.560  32.887  1.00 24.94           O  
ATOM   1088  N   TYR H 144       8.654  20.278  33.915  1.00 24.66           N  
ATOM   1089  CA  TYR H 144       9.393  20.399  32.679  1.00 23.23           C  
ATOM   1090  CB  TYR H 144      10.433  21.537  32.652  1.00 23.46           C  
ATOM   1091  CG  TYR H 144       9.756  22.859  32.698  1.00 28.20           C  
ATOM   1092  CD1 TYR H 144       9.193  23.380  31.561  1.00 27.01           C  
ATOM   1093  CD2 TYR H 144       9.701  23.587  33.863  1.00 29.58           C  
ATOM   1094  CE1 TYR H 144       8.571  24.605  31.600  1.00 26.96           C  
ATOM   1095  CE2 TYR H 144       9.080  24.814  33.905  1.00 31.69           C  
ATOM   1096  CZ  TYR H 144       8.508  25.325  32.765  1.00 29.77           C  
ATOM   1097  OH  TYR H 144       7.863  26.581  32.780  1.00 30.48           O  
ATOM   1098  C   TYR H 144      10.225  19.153  32.577  1.00 24.23           C  
ATOM   1099  O   TYR H 144      10.693  18.638  33.588  1.00 24.27           O  
ATOM   1100  N   LEU H 145      10.398  18.586  31.369  1.00 25.03           N  
ATOM   1101  CA  LEU H 145      11.269  17.445  31.288  0.90 23.21           C  
ATOM   1102  CB  LEU H 145      10.627  16.223  30.611  0.90 23.12           C  
ATOM   1103  CG  LEU H 145       9.434  15.644  31.395  0.88 29.90           C  
ATOM   1104  CD1 LEU H 145       8.847  14.414  30.685  1.00 10.75           C  
ATOM   1105  CD2 LEU H 145       9.808  15.363  32.860  1.00  0.00           C  
ATOM   1106  C   LEU H 145      12.457  17.846  30.472  1.00 23.27           C  
ATOM   1107  O   LEU H 145      12.301  18.382  29.378  1.00 22.85           O  
ATOM   1108  N   HIS H 146      13.683  17.580  30.977  1.00 21.10           N  
ATOM   1109  CA  HIS H 146      14.884  18.005  30.297  1.00 21.40           C  
ATOM   1110  ND1 HIS H 146      15.069  21.196  30.940  1.00 24.77           N  
ATOM   1111  CG  HIS H 146      15.197  20.051  31.687  1.00 24.35           C  
ATOM   1112  CB  HIS H 146      15.838  18.805  31.188  1.00 23.16           C  
ATOM   1113  NE2 HIS H 146      14.108  21.604  32.903  1.00 24.83           N  
ATOM   1114  CD2 HIS H 146      14.605  20.316  32.884  1.00 23.37           C  
ATOM   1115  CE1 HIS H 146      14.408  22.090  31.713  1.00 24.44           C  
ATOM   1116  C   HIS H 146      15.684  16.816  29.872  1.00 23.61           C  
ATOM   1117  O   HIS H 146      15.520  15.726  30.414  1.00 22.76           O  
ATOM   1118  N   TRP H 147      16.573  17.019  28.870  1.00 22.85           N  
ATOM   1119  CA  TRP H 147      17.461  15.995  28.384  1.00 22.47           C  
ATOM   1120  CB  TRP H 147      17.155  15.554  26.941  1.00 21.36           C  
ATOM   1121  CG  TRP H 147      15.869  14.770  26.824  1.00 20.49           C  
ATOM   1122  CD2 TRP H 147      15.790  13.346  26.974  1.00 20.10           C  
ATOM   1123  CD1 TRP H 147      14.598  15.206  26.586  1.00 21.65           C  
ATOM   1124  NE1 TRP H 147      13.731  14.140  26.585  1.00 22.16           N  
ATOM   1125  CE2 TRP H 147      14.451  12.988  26.822  1.00 22.62           C  
ATOM   1126  CE3 TRP H 147      16.755  12.411  27.223  1.00 22.50           C  
ATOM   1127  CZ2 TRP H 147      14.055  11.685  26.917  1.00 22.53           C  
ATOM   1128  CZ3 TRP H 147      16.353  11.097  27.315  1.00 23.14           C  
ATOM   1129  CH2 TRP H 147      15.028  10.742  27.165  1.00 22.13           C  
ATOM   1130  C   TRP H 147      18.861  16.539  28.421  1.00 23.68           C  
ATOM   1131  O   TRP H 147      19.095  17.696  28.077  1.00 22.32           O  
ATOM   1132  N   VAL H 148      19.829  15.698  28.855  1.00 22.15           N  
ATOM   1133  CA  VAL H 148      21.212  16.091  28.980  1.00 22.76           C  
ATOM   1134  CB  VAL H 148      21.661  16.174  30.412  1.00 23.16           C  
ATOM   1135  CG1 VAL H 148      23.169  16.469  30.452  1.00 22.64           C  
ATOM   1136  CG2 VAL H 148      20.808  17.231  31.132  1.00 24.73           C  
ATOM   1137  C   VAL H 148      22.056  15.044  28.304  1.00 23.95           C  
ATOM   1138  O   VAL H 148      21.757  13.852  28.370  1.00 22.23           O  
ATOM   1139  N   LYS H 149      23.153  15.478  27.644  1.00 23.60           N  
ATOM   1140  CA  LYS H 149      24.016  14.584  26.910  1.00 23.77           C  
ATOM   1141  CB  LYS H 149      24.331  15.095  25.492  1.00 25.10           C  
ATOM   1142  CG  LYS H 149      25.290  14.199  24.705  1.00 27.03           C  
ATOM   1143  CD  LYS H 149      25.578  14.705  23.288  1.00 27.57           C  
ATOM   1144  CE  LYS H 149      26.622  13.876  22.534  1.00 29.07           C  
ATOM   1145  NZ  LYS H 149      26.880  14.470  21.203  1.00 30.95           N1+
ATOM   1146  C   LYS H 149      25.349  14.482  27.587  1.00 26.61           C  
ATOM   1147  O   LYS H 149      25.872  15.470  28.102  1.00 26.89           O  
ATOM   1148  N   GLN H 150      25.934  13.261  27.612  1.00 28.01           N  
ATOM   1149  CA  GLN H 150      27.250  13.129  28.174  1.00 30.22           C  
ATOM   1150  CB  GLN H 150      27.261  12.678  29.645  1.00 28.43           C  
ATOM   1151  CG  GLN H 150      28.656  12.725  30.273  1.00 29.71           C  
ATOM   1152  CD  GLN H 150      28.562  12.266  31.722  1.00 32.67           C  
ATOM   1153  OE1 GLN H 150      27.749  11.414  32.069  1.00 27.84           O  
ATOM   1154  NE2 GLN H 150      29.428  12.850  32.595  1.00 28.72           N  
ATOM   1155  C   GLN H 150      28.042  12.125  27.386  1.00 33.12           C  
ATOM   1156  O   GLN H 150      27.678  10.953  27.289  1.00 33.33           O  
ATOM   1157  N   ARG H 151      29.180  12.572  26.822  1.00 33.73           N  
ATOM   1158  CA  ARG H 151      30.062  11.741  26.051  1.00 36.24           C  
ATOM   1159  CB  ARG H 151      31.018  12.571  25.185  1.00 39.28           C  
ATOM   1160  CG  ARG H 151      30.245  13.452  24.201  1.00 41.37           C  
ATOM   1161  CD  ARG H 151      31.087  14.529  23.523  1.00 47.24           C  
ATOM   1162  NE  ARG H 151      31.936  13.856  22.506  1.00 53.61           N  
ATOM   1163  CZ  ARG H 151      32.511  14.595  21.516  1.00 63.41           C  
ATOM   1164  NH1 ARG H 151      32.288  15.941  21.451  1.00 67.53           N1+
ATOM   1165  NH2 ARG H 151      33.314  13.986  20.596  1.00 55.69           N  
ATOM   1166  C   ARG H 151      30.848  10.921  27.031  1.00 41.57           C  
ATOM   1167  O   ARG H 151      30.917  11.244  28.215  1.00 42.50           O  
ATOM   1168  N   PRO H 152      31.478   9.878  26.571  1.00 41.44           N  
ATOM   1169  CA  PRO H 152      32.102   8.915  27.437  1.00 43.14           C  
ATOM   1170  CD  PRO H 152      31.361   9.413  25.200  1.00 47.05           C  
ATOM   1171  CB  PRO H 152      32.786   7.919  26.504  1.00 43.54           C  
ATOM   1172  CG  PRO H 152      31.931   7.983  25.220  1.00 48.51           C  
ATOM   1173  C   PRO H 152      32.957   9.438  28.550  1.00 44.27           C  
ATOM   1174  O   PRO H 152      32.746   9.027  29.689  1.00 44.31           O  
ATOM   1175  N   GLU H 153      33.929  10.324  28.299  1.00 44.57           N  
ATOM   1176  CA  GLU H 153      34.647  10.801  29.443  1.00 45.70           C  
ATOM   1177  CB  GLU H 153      36.133  10.409  29.415  1.00 36.11           C  
ATOM   1178  CG  GLU H 153      36.360   8.901  29.542  1.00 42.96           C  
ATOM   1179  CD  GLU H 153      37.839   8.617  29.326  1.00 52.86           C  
ATOM   1180  OE1 GLU H 153      38.632   9.595  29.286  1.00 54.37           O  
ATOM   1181  OE2 GLU H 153      38.193   7.416  29.194  1.00 54.03           O1-
ATOM   1182  C   GLU H 153      34.583  12.279  29.360  1.00 48.49           C  
ATOM   1183  O   GLU H 153      35.578  12.970  29.568  1.00 49.55           O  
ATOM   1184  N   HIS H 154      33.375  12.802  29.097  1.00 46.11           N  
ATOM   1185  CA  HIS H 154      33.218  14.211  28.942  0.90 45.44           C  
ATOM   1186  ND1 HIS H 154      33.933  13.149  25.904  1.00  0.00           N  
ATOM   1187  CG  HIS H 154      33.669  14.385  26.452  0.90 53.24           C  
ATOM   1188  CB  HIS H 154      32.688  14.626  27.559  0.90 46.84           C  
ATOM   1189  NE2 HIS H 154      35.211  14.611  24.820  0.90 66.16           N  
ATOM   1190  CD2 HIS H 154      34.458  15.267  25.777  1.00  0.00           C  
ATOM   1191  CE1 HIS H 154      34.862  13.342  24.933  1.00  0.00           C  
ATOM   1192  C   HIS H 154      32.222  14.665  29.953  1.00 44.58           C  
ATOM   1193  O   HIS H 154      31.743  13.890  30.781  1.00 45.01           O  
ATOM   1194  N   GLY H 155      31.895  15.966  29.895  1.00 42.36           N  
ATOM   1195  CA  GLY H 155      31.031  16.584  30.854  1.00 37.88           C  
ATOM   1196  C   GLY H 155      29.602  16.481  30.430  1.00 35.50           C  
ATOM   1197  O   GLY H 155      29.252  15.702  29.549  1.00 37.10           O  
ATOM   1198  N   LEU H 156      28.738  17.290  31.075  1.00 32.75           N  
ATOM   1199  CA  LEU H 156      27.321  17.267  30.855  1.00 30.37           C  
ATOM   1200  CB  LEU H 156      26.544  17.421  32.172  1.00 30.32           C  
ATOM   1201  CG  LEU H 156      26.747  16.247  33.147  1.00 31.34           C  
ATOM   1202  CD1 LEU H 156      26.073  16.514  34.501  1.00 30.76           C  
ATOM   1203  CD2 LEU H 156      26.267  14.930  32.524  1.00 30.71           C  
ATOM   1204  C   LEU H 156      26.952  18.424  29.980  1.00 30.49           C  
ATOM   1205  O   LEU H 156      27.515  19.512  30.103  1.00 31.12           O  
ATOM   1206  N   GLU H 157      25.995  18.196  29.051  1.00 28.32           N  
ATOM   1207  CA  GLU H 157      25.536  19.228  28.162  1.00 27.49           C  
ATOM   1208  CB  GLU H 157      25.965  18.998  26.700  1.00 28.59           C  
ATOM   1209  CG  GLU H 157      27.479  19.080  26.483  1.00 35.40           C  
ATOM   1210  CD  GLU H 157      27.794  18.672  25.049  1.00 41.84           C  
ATOM   1211  OE1 GLU H 157      27.321  19.372  24.113  1.00 41.62           O  
ATOM   1212  OE2 GLU H 157      28.511  17.652  24.870  1.00 42.21           O1-
ATOM   1213  C   GLU H 157      24.029  19.225  28.186  1.00 27.05           C  
ATOM   1214  O   GLU H 157      23.401  18.173  28.078  1.00 25.69           O  
ATOM   1215  N   TRP H 158      23.401  20.416  28.305  1.00 24.72           N  
ATOM   1216  CA  TRP H 158      21.962  20.502  28.374  1.00 23.86           C  
ATOM   1217  CB  TRP H 158      21.502  21.713  29.203  1.00 24.72           C  
ATOM   1218  CG  TRP H 158      20.014  21.949  29.233  1.00 25.43           C  
ATOM   1219  CD2 TRP H 158      19.356  22.955  28.449  1.00 25.96           C  
ATOM   1220  CD1 TRP H 158      19.044  21.345  29.980  1.00 24.77           C  
ATOM   1221  NE1 TRP H 158      17.822  21.913  29.710  1.00 25.04           N  
ATOM   1222  CE2 TRP H 158      18.000  22.907  28.768  1.00 25.66           C  
ATOM   1223  CE3 TRP H 158      19.845  23.850  27.540  1.00 26.57           C  
ATOM   1224  CZ2 TRP H 158      17.109  23.760  28.183  1.00 26.98           C  
ATOM   1225  CZ3 TRP H 158      18.942  24.704  26.946  1.00 28.08           C  
ATOM   1226  CH2 TRP H 158      17.600  24.659  27.263  1.00 27.31           C  
ATOM   1227  C   TRP H 158      21.410  20.651  26.987  1.00 25.10           C  
ATOM   1228  O   TRP H 158      21.734  21.603  26.282  1.00 24.91           O  
ATOM   1229  N   ILE H 159      20.620  19.651  26.533  1.00 23.81           N  
ATOM   1230  CA  ILE H 159      20.026  19.655  25.220  1.00 24.78           C  
ATOM   1231  CB  ILE H 159      19.647  18.276  24.763  1.00 24.94           C  
ATOM   1232  CG1 ILE H 159      20.893  17.374  24.718  1.00 23.68           C  
ATOM   1233  CG2 ILE H 159      18.947  18.397  23.399  1.00 23.91           C  
ATOM   1234  CD1 ILE H 159      20.566  15.895  24.520  1.00 24.00           C  
ATOM   1235  C   ILE H 159      18.812  20.541  25.094  1.00 25.15           C  
ATOM   1236  O   ILE H 159      18.753  21.389  24.204  1.00 25.50           O  
ATOM   1237  N   GLY H 160      17.814  20.393  25.996  1.00 23.54           N  
ATOM   1238  CA  GLY H 160      16.593  21.146  25.838  1.00 24.03           C  
ATOM   1239  C   GLY H 160      15.574  20.654  26.829  1.00 22.90           C  
ATOM   1240  O   GLY H 160      15.853  19.765  27.630  1.00 22.61           O  
ATOM   1241  N   ARG H 161      14.350  21.233  26.788  1.00 21.12           N  
ATOM   1242  CA  ARG H 161      13.297  20.903  27.714  1.00 21.90           C  
ATOM   1243  CB  ARG H 161      13.190  21.936  28.853  1.00 23.37           C  
ATOM   1244  CG  ARG H 161      13.006  23.351  28.288  1.00 28.82           C  
ATOM   1245  CD  ARG H 161      12.837  24.485  29.301  1.00 25.24           C  
ATOM   1246  NE  ARG H 161      11.385  24.617  29.608  1.00 25.55           N  
ATOM   1247  CZ  ARG H 161      10.518  25.019  28.629  1.00 38.14           C  
ATOM   1248  NH1 ARG H 161      10.917  25.066  27.327  1.00 23.60           N1+
ATOM   1249  NH2 ARG H 161       9.231  25.361  28.923  1.00 25.99           N  
ATOM   1250  C   ARG H 161      11.987  20.958  26.998  1.00 23.78           C  
ATOM   1251  O   ARG H 161      11.849  21.630  25.976  1.00 24.83           O  
ATOM   1252  N   ILE H 162      10.984  20.231  27.529  1.00 21.37           N  
ATOM   1253  CA  ILE H 162       9.672  20.247  26.950  1.00 21.77           C  
ATOM   1254  CB  ILE H 162       9.322  18.980  26.223  1.00 21.47           C  
ATOM   1255  CG1 ILE H 162       7.995  19.149  25.463  1.00 25.56           C  
ATOM   1256  CG2 ILE H 162       9.329  17.823  27.235  1.00 24.74           C  
ATOM   1257  CD1 ILE H 162       7.688  18.002  24.502  1.00 24.89           C  
ATOM   1258  C   ILE H 162       8.689  20.415  28.065  1.00 24.28           C  
ATOM   1259  O   ILE H 162       8.919  19.953  29.182  1.00 23.82           O  
ATOM   1260  N   ASP H 163       7.576  21.126  27.795  1.00 23.30           N  
ATOM   1261  CA  ASP H 163       6.534  21.283  28.771  1.00 23.69           C  
ATOM   1262  CB  ASP H 163       6.052  22.741  28.906  1.00 24.39           C  
ATOM   1263  CG  ASP H 163       5.052  22.843  30.053  1.00 27.90           C  
ATOM   1264  OD1 ASP H 163       4.678  21.779  30.615  1.00 30.92           O  
ATOM   1265  OD2 ASP H 163       4.645  23.991  30.378  1.00 27.04           O1-
ATOM   1266  C   ASP H 163       5.390  20.449  28.282  1.00 25.75           C  
ATOM   1267  O   ASP H 163       4.745  20.797  27.298  1.00 26.35           O  
ATOM   1268  N   PRO H 164       5.220  19.325  28.917  1.00 32.22           N  
ATOM   1269  CA  PRO H 164       4.286  18.339  28.462  1.00 32.28           C  
ATOM   1270  CD  PRO H 164       6.243  18.768  29.786  1.00 30.38           C  
ATOM   1271  CB  PRO H 164       4.500  17.128  29.368  1.00 31.51           C  
ATOM   1272  CG  PRO H 164       5.969  17.255  29.812  1.00 30.56           C  
ATOM   1273  C   PRO H 164       2.877  18.821  28.433  1.00 35.93           C  
ATOM   1274  O   PRO H 164       2.085  18.262  27.676  1.00 38.48           O  
ATOM   1275  N   ALA H 165       2.516  19.805  29.272  1.00 38.45           N  
ATOM   1276  CA  ALA H 165       1.149  20.226  29.237  1.00 36.60           C  
ATOM   1277  CB  ALA H 165       0.826  21.255  30.334  1.00 36.54           C  
ATOM   1278  C   ALA H 165       0.829  20.866  27.915  1.00 39.88           C  
ATOM   1279  O   ALA H 165      -0.148  20.501  27.262  1.00 44.21           O  
ATOM   1280  N   ASN H 166       1.626  21.880  27.518  1.00 37.05           N  
ATOM   1281  CA  ASN H 166       1.426  22.616  26.293  1.00 37.27           C  
ATOM   1282  CB  ASN H 166       1.752  24.114  26.441  1.00 38.91           C  
ATOM   1283  CG  ASN H 166       3.157  24.276  26.991  1.00 40.85           C  
ATOM   1284  OD1 ASN H 166       4.044  23.471  26.721  1.00 38.91           O  
ATOM   1285  ND2 ASN H 166       3.357  25.342  27.810  1.00 39.90           N  
ATOM   1286  C   ASN H 166       2.105  22.035  25.086  1.00 36.94           C  
ATOM   1287  O   ASN H 166       1.614  22.154  23.965  1.00 39.36           O  
ATOM   1288  N   GLY H 167       3.274  21.405  25.273  1.00 34.55           N  
ATOM   1289  CA  GLY H 167       4.045  20.859  24.196  1.00 30.73           C  
ATOM   1290  C   GLY H 167       5.134  21.820  23.794  1.00 33.64           C  
ATOM   1291  O   GLY H 167       5.878  21.523  22.860  1.00 36.39           O  
ATOM   1292  N   ASN H 168       5.283  22.994  24.465  1.00 25.81           N  
ATOM   1293  CA  ASN H 168       6.341  23.857  24.016  1.00 26.44           C  
ATOM   1294  CB  ASN H 168       6.287  25.280  24.599  1.00 28.36           C  
ATOM   1295  CG  ASN H 168       5.159  26.047  23.923  1.00 33.62           C  
ATOM   1296  OD1 ASN H 168       4.842  25.817  22.756  1.00 22.68           O  
ATOM   1297  ND2 ASN H 168       4.534  26.990  24.677  1.00 17.90           N  
ATOM   1298  C   ASN H 168       7.672  23.280  24.385  1.00 26.55           C  
ATOM   1299  O   ASN H 168       7.833  22.655  25.432  1.00 26.02           O  
ATOM   1300  N   ALA H 169       8.678  23.485  23.511  1.00 25.59           N  
ATOM   1301  CA  ALA H 169       9.992  22.984  23.793  1.00 25.02           C  
ATOM   1302  CB  ALA H 169      10.359  21.730  22.982  1.00 26.45           C  
ATOM   1303  C   ALA H 169      10.983  24.047  23.435  1.00 26.77           C  
ATOM   1304  O   ALA H 169      10.764  24.835  22.516  1.00 29.36           O  
ATOM   1305  N   LYS H 170      12.100  24.103  24.192  1.00 24.86           N  
ATOM   1306  CA  LYS H 170      13.174  25.016  23.912  1.00 25.55           C  
ATOM   1307  CB  LYS H 170      13.520  26.002  25.044  1.00 27.60           C  
ATOM   1308  CG  LYS H 170      12.544  27.160  25.258  1.00 28.80           C  
ATOM   1309  CD  LYS H 170      12.898  27.996  26.495  1.00 31.44           C  
ATOM   1310  CE  LYS H 170      12.067  29.270  26.664  1.00 27.14           C  
ATOM   1311  NZ  LYS H 170      12.486  29.991  27.891  1.00 33.60           N1+
ATOM   1312  C   LYS H 170      14.407  24.187  23.743  1.00 26.18           C  
ATOM   1313  O   LYS H 170      14.539  23.129  24.357  1.00 25.97           O  
ATOM   1314  N   TYR H 171      15.352  24.656  22.902  1.00 24.51           N  
ATOM   1315  CA  TYR H 171      16.542  23.888  22.669  1.00 25.20           C  
ATOM   1316  CB  TYR H 171      16.666  23.331  21.237  1.00 26.31           C  
ATOM   1317  CG  TYR H 171      15.521  22.426  20.937  1.00 26.95           C  
ATOM   1318  CD1 TYR H 171      15.571  21.097  21.279  1.00 16.67           C  
ATOM   1319  CD2 TYR H 171      14.393  22.907  20.314  1.00 17.79           C  
ATOM   1320  CE1 TYR H 171      14.516  20.260  21.001  1.00 16.50           C  
ATOM   1321  CE2 TYR H 171      13.336  22.075  20.032  1.00 17.79           C  
ATOM   1322  CZ  TYR H 171      13.394  20.748  20.377  1.00 18.10           C  
ATOM   1323  OH  TYR H 171      12.312  19.890  20.092  1.00 17.95           O  
ATOM   1324  C   TYR H 171      17.732  24.785  22.814  1.00 27.05           C  
ATOM   1325  O   TYR H 171      17.639  26.003  22.657  1.00 27.51           O  
ATOM   1326  N   ASP H 172      18.891  24.193  23.162  1.00 26.26           N  
ATOM   1327  CA  ASP H 172      20.118  24.929  23.136  1.00 27.72           C  
ATOM   1328  CB  ASP H 172      21.292  24.138  23.755  1.00 28.06           C  
ATOM   1329  CG  ASP H 172      22.571  24.971  23.757  1.00 33.53           C  
ATOM   1330  OD1 ASP H 172      22.959  25.484  22.673  1.00 33.96           O  
ATOM   1331  OD2 ASP H 172      23.182  25.104  24.850  1.00 27.77           O1-
ATOM   1332  C   ASP H 172      20.369  25.100  21.675  1.00 30.71           C  
ATOM   1333  O   ASP H 172      20.051  24.206  20.893  1.00 31.49           O  
ATOM   1334  N   PRO H 173      20.921  26.194  21.254  1.00 31.62           N  
ATOM   1335  CA  PRO H 173      21.075  26.384  19.841  1.00 32.27           C  
ATOM   1336  CD  PRO H 173      20.765  27.456  21.959  1.00 36.28           C  
ATOM   1337  CB  PRO H 173      21.527  27.831  19.671  1.00 34.35           C  
ATOM   1338  CG  PRO H 173      20.872  28.543  20.872  1.00 36.16           C  
ATOM   1339  C   PRO H 173      21.974  25.355  19.240  1.00 33.23           C  
ATOM   1340  O   PRO H 173      21.875  25.095  18.043  1.00 33.76           O  
ATOM   1341  N   LYS H 174      22.841  24.751  20.063  1.00 32.47           N  
ATOM   1342  CA  LYS H 174      23.800  23.788  19.621  1.00 33.34           C  
ATOM   1343  CB  LYS H 174      24.639  23.275  20.801  1.00 35.75           C  
ATOM   1344  CG  LYS H 174      25.917  22.547  20.402  1.00 41.50           C  
ATOM   1345  CD  LYS H 174      26.993  23.491  19.870  1.00 45.37           C  
ATOM   1346  CE  LYS H 174      28.335  22.807  19.618  1.00 53.28           C  
ATOM   1347  NZ  LYS H 174      29.350  23.820  19.262  1.00 60.44           N1+
ATOM   1348  C   LYS H 174      23.099  22.591  19.037  1.00 34.53           C  
ATOM   1349  O   LYS H 174      23.547  22.054  18.024  1.00 36.25           O  
ATOM   1350  N   PHE H 175      21.987  22.128  19.653  1.00 31.20           N  
ATOM   1351  CA  PHE H 175      21.378  20.908  19.179  1.00 30.85           C  
ATOM   1352  CB  PHE H 175      20.963  19.972  20.329  1.00 29.36           C  
ATOM   1353  CG  PHE H 175      22.168  19.472  21.048  1.00 28.82           C  
ATOM   1354  CD1 PHE H 175      22.863  18.388  20.566  1.00 29.45           C  
ATOM   1355  CD2 PHE H 175      22.593  20.071  22.212  1.00 27.05           C  
ATOM   1356  CE1 PHE H 175      23.971  17.915  21.227  1.00 29.99           C  
ATOM   1357  CE2 PHE H 175      23.701  19.602  22.879  1.00 28.51           C  
ATOM   1358  CZ  PHE H 175      24.393  18.522  22.386  1.00 28.29           C  
ATOM   1359  C   PHE H 175      20.098  21.181  18.451  1.00 33.92           C  
ATOM   1360  O   PHE H 175      19.232  20.308  18.372  1.00 33.30           O  
ATOM   1361  N   GLN H 176      19.969  22.351  17.812  1.00 35.11           N  
ATOM   1362  CA  GLN H 176      18.695  22.684  17.248  1.00 37.49           C  
ATOM   1363  CB  GLN H 176      18.656  24.122  16.711  1.00 40.80           C  
ATOM   1364  CG  GLN H 176      17.244  24.604  16.393  1.00 45.52           C  
ATOM   1365  CD  GLN H 176      17.330  26.084  16.065  1.00 52.69           C  
ATOM   1366  OE1 GLN H 176      18.110  26.500  15.211  1.00 39.15           O  
ATOM   1367  NE2 GLN H 176      16.512  26.907  16.774  1.00 38.97           N  
ATOM   1368  C   GLN H 176      18.307  21.743  16.144  1.00 39.18           C  
ATOM   1369  O   GLN H 176      17.156  21.320  16.066  1.00 38.78           O  
ATOM   1370  N   ASP H 177      19.238  21.423  15.232  1.00 37.84           N  
ATOM   1371  CA  ASP H 177      18.943  20.554  14.125  1.00 37.37           C  
ATOM   1372  CB  ASP H 177      20.020  20.622  13.032  1.00 61.90           C  
ATOM   1373  CG  ASP H 177      19.970  22.014  12.421  1.00 65.42           C  
ATOM   1374  OD1 ASP H 177      19.012  22.766  12.740  1.00 66.15           O  
ATOM   1375  OD2 ASP H 177      20.891  22.342  11.626  1.00 68.26           O1-
ATOM   1376  C   ASP H 177      18.844  19.120  14.550  1.00 36.71           C  
ATOM   1377  O   ASP H 177      18.034  18.357  14.024  1.00 37.77           O  
ATOM   1378  N   LYS H 178      19.727  18.709  15.476  1.00 33.88           N  
ATOM   1379  CA  LYS H 178      19.869  17.331  15.842  1.00 32.95           C  
ATOM   1380  CB  LYS H 178      21.188  17.059  16.571  1.00 32.63           C  
ATOM   1381  CG  LYS H 178      21.498  15.571  16.696  1.00 35.53           C  
ATOM   1382  CD  LYS H 178      22.973  15.305  16.969  1.00 38.30           C  
ATOM   1383  CE  LYS H 178      23.862  15.598  15.759  1.00 38.89           C  
ATOM   1384  NZ  LYS H 178      23.576  14.629  14.676  1.00 37.94           N1+
ATOM   1385  C   LYS H 178      18.762  16.743  16.667  1.00 32.81           C  
ATOM   1386  O   LYS H 178      18.327  15.626  16.394  1.00 31.65           O  
ATOM   1387  N   ALA H 179      18.257  17.457  17.691  1.00 31.23           N  
ATOM   1388  CA  ALA H 179      17.352  16.790  18.589  1.00 28.67           C  
ATOM   1389  CB  ALA H 179      17.778  16.898  20.063  1.00 27.96           C  
ATOM   1390  C   ALA H 179      15.975  17.347  18.498  1.00 28.81           C  
ATOM   1391  O   ALA H 179      15.771  18.496  18.114  1.00 29.71           O  
ATOM   1392  N   THR H 180      14.985  16.483  18.808  1.00 25.71           N  
ATOM   1393  CA  THR H 180      13.618  16.899  18.871  1.00 24.62           C  
ATOM   1394  CB  THR H 180      12.813  16.484  17.671  1.00 27.78           C  
ATOM   1395  OG1 THR H 180      11.614  17.237  17.610  1.00 29.71           O  
ATOM   1396  CG2 THR H 180      12.483  14.988  17.753  1.00 26.98           C  
ATOM   1397  C   THR H 180      13.048  16.268  20.110  1.00 25.58           C  
ATOM   1398  O   THR H 180      13.257  15.084  20.374  1.00 24.91           O  
ATOM   1399  N   ILE H 181      12.310  17.051  20.922  1.00 23.31           N  
ATOM   1400  CA  ILE H 181      11.786  16.529  22.151  1.00 22.62           C  
ATOM   1401  CB  ILE H 181      12.136  17.358  23.357  1.00 21.61           C  
ATOM   1402  CG1 ILE H 181      13.661  17.399  23.554  1.00 16.43           C  
ATOM   1403  CG2 ILE H 181      11.382  16.783  24.568  1.00 17.02           C  
ATOM   1404  CD1 ILE H 181      14.118  18.436  24.579  1.00 23.08           C  
ATOM   1405  C   ILE H 181      10.297  16.508  22.032  1.00 24.61           C  
ATOM   1406  O   ILE H 181       9.693  17.435  21.498  1.00 26.65           O  
ATOM   1407  N   THR H 182       9.671  15.413  22.508  1.00 23.55           N  
ATOM   1408  CA  THR H 182       8.248  15.273  22.401  1.00 24.78           C  
ATOM   1409  CB  THR H 182       7.889  14.433  21.210  1.00 27.68           C  
ATOM   1410  OG1 THR H 182       6.485  14.333  21.065  1.00 24.99           O  
ATOM   1411  CG2 THR H 182       8.529  13.046  21.359  1.00 27.77           C  
ATOM   1412  C   THR H 182       7.742  14.626  23.662  1.00 26.58           C  
ATOM   1413  O   THR H 182       8.532  14.200  24.503  1.00 26.50           O  
ATOM   1414  N   ALA H 183       6.401  14.575  23.854  1.00 26.23           N  
ATOM   1415  CA  ALA H 183       5.870  13.967  25.047  1.00 27.08           C  
ATOM   1416  CB  ALA H 183       5.661  14.962  26.202  1.00 27.91           C  
ATOM   1417  C   ALA H 183       4.530  13.361  24.746  1.00 30.56           C  
ATOM   1418  O   ALA H 183       3.808  13.821  23.861  1.00 31.92           O  
ATOM   1419  N   ASP H 184       4.179  12.282  25.482  1.00 31.11           N  
ATOM   1420  CA  ASP H 184       2.907  11.631  25.332  1.00 33.48           C  
ATOM   1421  CB  ASP H 184       3.023  10.173  24.852  1.00 34.68           C  
ATOM   1422  CG  ASP H 184       1.628   9.659  24.520  1.00 40.64           C  
ATOM   1423  OD1 ASP H 184       0.636  10.339  24.898  1.00 40.91           O  
ATOM   1424  OD2 ASP H 184       1.535   8.576  23.883  1.00 45.23           O1-
ATOM   1425  C   ASP H 184       2.278  11.619  26.689  1.00 35.09           C  
ATOM   1426  O   ASP H 184       2.759  10.956  27.606  1.00 35.33           O  
ATOM   1427  N   THR H 185       1.183  12.378  26.848  1.00 36.00           N  
ATOM   1428  CA  THR H 185       0.508  12.518  28.104  1.00 36.77           C  
ATOM   1429  CB  THR H 185      -0.567  13.557  28.046  1.00 39.62           C  
ATOM   1430  OG1 THR H 185      -0.028  14.797  27.610  1.00 35.44           O  
ATOM   1431  CG2 THR H 185      -1.144  13.715  29.460  1.00 30.22           C  
ATOM   1432  C   THR H 185      -0.132  11.220  28.501  1.00 38.48           C  
ATOM   1433  O   THR H 185      -0.136  10.856  29.675  1.00 38.82           O  
ATOM   1434  N   SER H 186      -0.708  10.479  27.536  1.00 37.16           N  
ATOM   1435  CA  SER H 186      -1.413   9.277  27.887  1.00 37.62           C  
ATOM   1436  CB  SER H 186      -2.113   8.609  26.688  1.00 38.32           C  
ATOM   1437  OG  SER H 186      -1.158   8.128  25.753  1.00 41.92           O  
ATOM   1438  C   SER H 186      -0.463   8.280  28.485  1.00 38.02           C  
ATOM   1439  O   SER H 186      -0.822   7.564  29.420  1.00 39.68           O  
ATOM   1440  N   SER H 187       0.756   8.178  27.915  1.00 33.96           N  
ATOM   1441  CA  SER H 187       1.796   7.272  28.336  1.00 32.41           C  
ATOM   1442  CB  SER H 187       2.831   7.013  27.231  1.00 34.37           C  
ATOM   1443  OG  SER H 187       2.204   6.479  26.079  1.00 35.08           O  
ATOM   1444  C   SER H 187       2.598   7.807  29.498  1.00 32.54           C  
ATOM   1445  O   SER H 187       3.330   7.051  30.138  1.00 32.39           O  
ATOM   1446  N   ASN H 188       2.510   9.120  29.800  1.00 30.61           N  
ATOM   1447  CA  ASN H 188       3.360   9.706  30.807  1.00 29.36           C  
ATOM   1448  CB  ASN H 188       3.163   9.173  32.240  1.00 29.52           C  
ATOM   1449  CG  ASN H 188       2.079   9.994  32.926  1.00 36.70           C  
ATOM   1450  OD1 ASN H 188       2.125  11.223  32.928  1.00 32.78           O  
ATOM   1451  ND2 ASN H 188       1.081   9.302  33.535  1.00 35.83           N  
ATOM   1452  C   ASN H 188       4.797   9.507  30.432  1.00 28.58           C  
ATOM   1453  O   ASN H 188       5.630   9.201  31.285  1.00 29.03           O  
ATOM   1454  N   THR H 189       5.135   9.699  29.138  1.00 27.10           N  
ATOM   1455  CA  THR H 189       6.497   9.500  28.732  1.00 27.08           C  
ATOM   1456  CB  THR H 189       6.665   8.259  27.903  1.00 29.85           C  
ATOM   1457  OG1 THR H 189       6.197   7.126  28.619  1.00 29.39           O  
ATOM   1458  CG2 THR H 189       8.153   8.080  27.568  1.00 29.18           C  
ATOM   1459  C   THR H 189       6.949  10.664  27.897  1.00 27.13           C  
ATOM   1460  O   THR H 189       6.151  11.305  27.215  1.00 26.36           O  
ATOM   1461  N   ALA H 190       8.265  10.967  27.951  1.00 24.62           N  
ATOM   1462  CA  ALA H 190       8.869  12.015  27.169  1.00 24.53           C  
ATOM   1463  CB  ALA H 190       9.642  13.045  28.010  1.00 25.59           C  
ATOM   1464  C   ALA H 190       9.861  11.343  26.267  1.00 24.83           C  
ATOM   1465  O   ALA H 190      10.522  10.390  26.675  1.00 25.34           O  
ATOM   1466  N   TYR H 191      10.001  11.825  25.012  1.00 24.17           N  
ATOM   1467  CA  TYR H 191      10.861  11.159  24.070  1.00 23.98           C  
ATOM   1468  CB  TYR H 191      10.133  10.644  22.816  1.00 24.65           C  
ATOM   1469  CG  TYR H 191       9.068   9.671  23.188  1.00 25.31           C  
ATOM   1470  CD1 TYR H 191       7.812  10.115  23.528  1.00 26.00           C  
ATOM   1471  CD2 TYR H 191       9.313   8.317  23.187  1.00 26.28           C  
ATOM   1472  CE1 TYR H 191       6.818   9.226  23.864  1.00 28.01           C  
ATOM   1473  CE2 TYR H 191       8.323   7.424  23.524  1.00 27.41           C  
ATOM   1474  CZ  TYR H 191       7.073   7.878  23.865  1.00 29.16           C  
ATOM   1475  OH  TYR H 191       6.055   6.963  24.208  1.00 31.92           O  
ATOM   1476  C   TYR H 191      11.871  12.128  23.534  1.00 24.27           C  
ATOM   1477  O   TYR H 191      11.646  13.337  23.497  1.00 23.78           O  
ATOM   1478  N   LEU H 192      13.039  11.593  23.123  1.00 23.90           N  
ATOM   1479  CA  LEU H 192      14.079  12.373  22.515  1.00 24.91           C  
ATOM   1480  CB  LEU H 192      15.369  12.386  23.354  1.00 24.26           C  
ATOM   1481  CG  LEU H 192      16.541  13.151  22.718  1.00 25.35           C  
ATOM   1482  CD1 LEU H 192      16.209  14.639  22.521  1.00 18.76           C  
ATOM   1483  CD2 LEU H 192      17.833  12.933  23.520  1.00 18.47           C  
ATOM   1484  C   LEU H 192      14.407  11.733  21.202  1.00 26.13           C  
ATOM   1485  O   LEU H 192      14.757  10.557  21.150  1.00 26.88           O  
ATOM   1486  N   GLN H 193      14.300  12.498  20.096  1.00 26.24           N  
ATOM   1487  CA  GLN H 193      14.625  11.954  18.808  1.00 29.24           C  
ATOM   1488  CB  GLN H 193      13.547  12.196  17.735  1.00 30.92           C  
ATOM   1489  CG  GLN H 193      13.903  11.610  16.366  1.00 33.64           C  
ATOM   1490  CD  GLN H 193      12.744  11.878  15.416  1.00 43.79           C  
ATOM   1491  OE1 GLN H 193      11.606  11.497  15.684  1.00 45.89           O  
ATOM   1492  NE2 GLN H 193      13.035  12.554  14.273  1.00 43.67           N  
ATOM   1493  C   GLN H 193      15.890  12.607  18.344  1.00 31.20           C  
ATOM   1494  O   GLN H 193      16.048  13.824  18.434  1.00 31.31           O  
ATOM   1495  N   LEU H 194      16.841  11.785  17.853  1.00 31.91           N  
ATOM   1496  CA  LEU H 194      18.102  12.267  17.361  1.00 32.85           C  
ATOM   1497  CB  LEU H 194      19.288  11.633  18.108  1.00 32.32           C  
ATOM   1498  CG  LEU H 194      19.331  11.997  19.606  1.00 33.33           C  
ATOM   1499  CD1 LEU H 194      20.462  11.256  20.331  1.00 30.51           C  
ATOM   1500  CD2 LEU H 194      19.425  13.517  19.808  1.00 32.78           C  
ATOM   1501  C   LEU H 194      18.192  11.852  15.922  1.00 34.53           C  
ATOM   1502  O   LEU H 194      17.912  10.702  15.591  1.00 34.58           O  
ATOM   1503  N   ASN H 195      18.610  12.771  15.023  1.00 33.62           N  
ATOM   1504  CA  ASN H 195      18.595  12.462  13.615  1.00 35.75           C  
ATOM   1505  CB  ASN H 195      17.688  13.407  12.807  1.00 38.67           C  
ATOM   1506  CG  ASN H 195      16.270  13.287  13.337  1.00 90.69           C  
ATOM   1507  OD1 ASN H 195      15.827  12.206  13.715  1.00 92.11           O  
ATOM   1508  ND2 ASN H 195      15.538  14.433  13.376  1.00 88.15           N  
ATOM   1509  C   ASN H 195      19.964  12.638  13.030  1.00 39.28           C  
ATOM   1510  O   ASN H 195      20.826  13.294  13.613  1.00 38.03           O  
ATOM   1511  N   SER H 196      20.177  12.040  11.835  1.00 38.29           N  
ATOM   1512  CA  SER H 196      21.408  12.152  11.101  1.00 38.33           C  
ATOM   1513  CB  SER H 196      21.609  13.554  10.492  1.00 39.68           C  
ATOM   1514  OG  SER H 196      22.836  13.612   9.779  1.00 50.94           O  
ATOM   1515  C   SER H 196      22.546  11.867  12.022  1.00 38.29           C  
ATOM   1516  O   SER H 196      23.456  12.679  12.175  1.00 38.28           O  
ATOM   1517  N   LEU H 197      22.532  10.667  12.629  1.00 35.57           N  
ATOM   1518  CA  LEU H 197      23.486  10.291  13.636  1.00 35.44           C  
ATOM   1519  CB  LEU H 197      23.133   8.951  14.306  1.00 34.68           C  
ATOM   1520  CG  LEU H 197      21.802   8.965  15.079  1.00 36.90           C  
ATOM   1521  CD1 LEU H 197      21.510   7.598  15.715  1.00 35.48           C  
ATOM   1522  CD2 LEU H 197      21.767  10.098  16.116  1.00 36.81           C  
ATOM   1523  C   LEU H 197      24.876  10.158  13.089  1.00 37.22           C  
ATOM   1524  O   LEU H 197      25.092   9.690  11.972  1.00 39.13           O  
ATOM   1525  N   THR H 198      25.860  10.591  13.908  1.00 35.34           N  
ATOM   1526  CA  THR H 198      27.261  10.479  13.600  1.00 36.94           C  
ATOM   1527  CB  THR H 198      27.915  11.784  13.245  1.00 38.93           C  
ATOM   1528  OG1 THR H 198      27.796  12.704  14.319  1.00 39.14           O  
ATOM   1529  CG2 THR H 198      27.247  12.353  11.983  1.00 39.18           C  
ATOM   1530  C   THR H 198      27.937   9.946  14.831  1.00 38.21           C  
ATOM   1531  O   THR H 198      27.304   9.758  15.867  1.00 36.24           O  
ATOM   1532  N   SER H 199      29.254   9.675  14.748  1.00 38.26           N  
ATOM   1533  CA  SER H 199      29.986   9.117  15.853  1.00 38.38           C  
ATOM   1534  CB  SER H 199      31.447   8.790  15.498  1.00 42.19           C  
ATOM   1535  OG  SER H 199      32.158   9.981  15.194  0.87 42.21           O  
ATOM   1536  C   SER H 199      30.000  10.095  16.993  1.00 40.24           C  
ATOM   1537  O   SER H 199      30.129   9.707  18.152  1.00 40.65           O  
ATOM   1538  N   GLU H 200      29.851  11.397  16.684  1.00 39.12           N  
ATOM   1539  CA  GLU H 200      29.874  12.457  17.657  1.00 39.67           C  
ATOM   1540  CB  GLU H 200      29.672  13.837  17.007  1.00 47.29           C  
ATOM   1541  CG  GLU H 200      30.748  14.214  15.985  1.00 53.33           C  
ATOM   1542  CD  GLU H 200      31.947  14.791  16.719  1.00 59.92           C  
ATOM   1543  OE1 GLU H 200      31.740  15.722  17.543  1.00 66.87           O  
ATOM   1544  OE2 GLU H 200      33.084  14.312  16.465  1.00 59.92           O1-
ATOM   1545  C   GLU H 200      28.725  12.259  18.598  1.00 38.41           C  
ATOM   1546  O   GLU H 200      28.800  12.617  19.772  1.00 37.79           O  
ATOM   1547  N   ASP H 201      27.616  11.713  18.069  1.00 36.36           N  
ATOM   1548  CA  ASP H 201      26.379  11.480  18.760  1.00 35.46           C  
ATOM   1549  CB  ASP H 201      25.239  11.082  17.809  1.00 37.01           C  
ATOM   1550  CG  ASP H 201      24.881  12.319  17.001  1.00 39.47           C  
ATOM   1551  OD1 ASP H 201      25.265  13.438  17.435  1.00 40.65           O  
ATOM   1552  OD2 ASP H 201      24.217  12.166  15.941  1.00 40.52           O1-
ATOM   1553  C   ASP H 201      26.505  10.406  19.801  1.00 35.90           C  
ATOM   1554  O   ASP H 201      25.656  10.306  20.683  1.00 33.39           O  
ATOM   1555  N   THR H 202      27.515   9.522  19.708  1.00 34.43           N  
ATOM   1556  CA  THR H 202      27.592   8.471  20.684  1.00 34.62           C  
ATOM   1557  CB  THR H 202      28.750   7.542  20.461  1.00 36.78           C  
ATOM   1558  OG1 THR H 202      28.653   6.944  19.177  1.00 26.98           O  
ATOM   1559  CG2 THR H 202      28.736   6.457  21.552  1.00 27.47           C  
ATOM   1560  C   THR H 202      27.740   9.086  22.040  1.00 33.94           C  
ATOM   1561  O   THR H 202      28.614   9.921  22.264  1.00 34.35           O  
ATOM   1562  N   ALA H 203      26.858   8.691  22.985  1.00 32.61           N  
ATOM   1563  CA  ALA H 203      26.928   9.239  24.311  1.00 31.19           C  
ATOM   1564  CB  ALA H 203      26.777  10.769  24.352  1.00 29.92           C  
ATOM   1565  C   ALA H 203      25.814   8.666  25.127  1.00 29.55           C  
ATOM   1566  O   ALA H 203      25.023   7.849  24.658  1.00 27.90           O  
ATOM   1567  N   VAL H 204      25.758   9.071  26.410  1.00 28.47           N  
ATOM   1568  CA  VAL H 204      24.702   8.650  27.273  1.00 27.85           C  
ATOM   1569  CB  VAL H 204      25.160   8.269  28.654  1.00 27.96           C  
ATOM   1570  CG1 VAL H 204      25.678   9.518  29.382  1.00 27.49           C  
ATOM   1571  CG2 VAL H 204      24.001   7.565  29.373  1.00 28.81           C  
ATOM   1572  C   VAL H 204      23.779   9.823  27.376  1.00 29.03           C  
ATOM   1573  O   VAL H 204      24.218  10.957  27.566  1.00 28.24           O  
ATOM   1574  N   TYR H 205      22.464   9.585  27.221  1.00 25.02           N  
ATOM   1575  CA  TYR H 205      21.532  10.671  27.279  1.00 23.67           C  
ATOM   1576  CB  TYR H 205      20.601  10.746  26.052  1.00 24.44           C  
ATOM   1577  CG  TYR H 205      21.421  11.089  24.851  1.00 26.33           C  
ATOM   1578  CD1 TYR H 205      22.081  10.118  24.132  1.00 27.05           C  
ATOM   1579  CD2 TYR H 205      21.532  12.394  24.434  1.00 27.01           C  
ATOM   1580  CE1 TYR H 205      22.831  10.445  23.026  1.00 28.58           C  
ATOM   1581  CE2 TYR H 205      22.280  12.727  23.329  1.00 28.10           C  
ATOM   1582  CZ  TYR H 205      22.935  11.752  22.620  1.00 30.62           C  
ATOM   1583  OH  TYR H 205      23.704  12.086  21.486  1.00 30.29           O  
ATOM   1584  C   TYR H 205      20.677  10.464  28.494  1.00 25.88           C  
ATOM   1585  O   TYR H 205      20.155   9.373  28.717  1.00 26.06           O  
ATOM   1586  N   TYR H 206      20.505  11.528  29.312  1.00 25.00           N  
ATOM   1587  CA  TYR H 206      19.762  11.416  30.541  1.00 25.07           C  
ATOM   1588  CB  TYR H 206      20.484  11.954  31.794  1.00 24.28           C  
ATOM   1589  CG  TYR H 206      21.794  11.292  32.063  1.00 23.04           C  
ATOM   1590  CD1 TYR H 206      21.858  10.096  32.735  1.00 23.89           C  
ATOM   1591  CD2 TYR H 206      22.968  11.879  31.655  1.00 24.39           C  
ATOM   1592  CE1 TYR H 206      23.065   9.491  32.995  1.00 25.20           C  
ATOM   1593  CE2 TYR H 206      24.178  11.280  31.912  1.00 25.28           C  
ATOM   1594  CZ  TYR H 206      24.231  10.084  32.585  1.00 27.30           C  
ATOM   1595  OH  TYR H 206      25.469   9.464  32.853  1.00 36.33           O  
ATOM   1596  C   TYR H 206      18.561  12.322  30.465  1.00 25.91           C  
ATOM   1597  O   TYR H 206      18.583  13.338  29.773  1.00 25.83           O  
ATOM   1598  N   CYS H 207      17.465  11.958  31.177  1.00 24.87           N  
ATOM   1599  CA  CYS H 207      16.285  12.784  31.271  1.00 25.61           C  
ATOM   1600  CB  CYS H 207      14.981  12.054  30.846  1.00 25.69           C  
ATOM   1601  SG  CYS H 207      14.671  10.496  31.746  1.00 33.20           S  
ATOM   1602  C   CYS H 207      16.161  13.214  32.715  1.00 25.98           C  
ATOM   1603  O   CYS H 207      16.492  12.445  33.617  1.00 26.74           O  
ATOM   1604  N   SER H 208      15.707  14.466  32.986  1.00 23.80           N  
ATOM   1605  CA  SER H 208      15.621  14.896  34.365  1.00 22.82           C  
ATOM   1606  CB  SER H 208      16.883  15.624  34.863  1.00 24.04           C  
ATOM   1607  OG  SER H 208      16.888  15.688  36.281  1.00 34.75           O  
ATOM   1608  C   SER H 208      14.444  15.820  34.536  1.00 24.47           C  
ATOM   1609  O   SER H 208      14.099  16.593  33.645  1.00 25.54           O  
ATOM   1610  N   ASN H 209      13.821  15.788  35.732  1.00 24.26           N  
ATOM   1611  CA  ASN H 209      12.590  16.481  36.007  1.00 24.04           C  
ATOM   1612  CB  ASN H 209      11.663  15.588  36.859  1.00 26.64           C  
ATOM   1613  CG  ASN H 209      10.336  16.263  37.195  1.00 28.42           C  
ATOM   1614  OD1 ASN H 209      10.158  17.472  37.060  1.00  0.00           O  
ATOM   1615  ND2 ASN H 209       9.372  15.437  37.683  1.00  0.00           N  
ATOM   1616  C   ASN H 209      12.850  17.721  36.802  1.00 25.31           C  
ATOM   1617  O   ASN H 209      13.458  17.635  37.860  1.00 26.16           O  
ATOM   1618  N   ARG H 210      12.334  18.876  36.303  1.00 24.90           N  
ATOM   1619  CA  ARG H 210      12.424  20.232  36.794  1.00 25.57           C  
ATOM   1620  CB  ARG H 210      13.163  21.091  35.746  1.00 25.49           C  
ATOM   1621  CG  ARG H 210      12.745  22.547  35.519  1.00 23.54           C  
ATOM   1622  CD  ARG H 210      13.385  23.622  36.389  1.00  0.00           C  
ATOM   1623  NE  ARG H 210      13.250  24.854  35.565  1.00  0.00           N  
ATOM   1624  CZ  ARG H 210      13.201  26.106  36.103  1.00 40.33           C  
ATOM   1625  NH1 ARG H 210      13.285  26.301  37.450  1.00  0.00           N1+
ATOM   1626  NH2 ARG H 210      13.076  27.176  35.267  1.00  0.00           N  
ATOM   1627  C   ARG H 210      11.025  20.752  36.935  1.00 26.36           C  
ATOM   1628  O   ARG H 210      10.262  20.808  35.972  1.00 25.35           O  
ATOM   1629  N   GLN H 211      10.828  20.780  38.271  1.00 14.58           N  
ATOM   1630  CA  GLN H 211       9.706  21.124  39.050  1.00 14.91           C  
ATOM   1631  CB  GLN H 211       9.306  20.069  40.097  1.00 16.29           C  
ATOM   1632  CG  GLN H 211      10.324  19.892  41.224  1.00 20.85           C  
ATOM   1633  CD  GLN H 211       9.630  19.104  42.326  1.00  0.00           C  
ATOM   1634  OE1 GLN H 211      10.262  18.652  43.280  1.00  0.00           O  
ATOM   1635  NE2 GLN H 211       8.287  18.934  42.191  1.00  0.00           N  
ATOM   1636  C   GLN H 211      10.087  22.333  39.816  1.00 16.65           C  
ATOM   1637  O   GLN H 211      11.250  22.548  40.163  1.00 16.05           O  
ATOM   1638  N   LEU H 212       9.075  23.163  40.081  1.00 16.24           N  
ATOM   1639  CA  LEU H 212       9.259  24.385  40.790  1.00 16.54           C  
ATOM   1640  CB  LEU H 212       8.573  25.576  40.095  1.00 16.23           C  
ATOM   1641  CG  LEU H 212       9.127  25.874  38.685  1.00 14.82           C  
ATOM   1642  CD1 LEU H 212       8.902  24.699  37.719  1.00 15.30           C  
ATOM   1643  CD2 LEU H 212       8.546  27.178  38.123  1.00 14.76           C  
ATOM   1644  C   LEU H 212       8.628  24.202  42.131  1.00 18.23           C  
ATOM   1645  O   LEU H 212       7.571  23.589  42.255  1.00 19.20           O  
ATOM   1646  N   GLY H 213       9.256  24.750  43.184  1.00 18.94           N  
ATOM   1647  CA  GLY H 213       8.732  24.539  44.503  1.00 20.83           C  
ATOM   1648  C   GLY H 213       7.357  25.112  44.566  1.00 24.57           C  
ATOM   1649  O   GLY H 213       7.033  26.092  43.895  1.00 23.66           O  
ATOM   1650  N   LEU H 214       6.501  24.482  45.391  1.00 22.71           N  
ATOM   1651  CA  LEU H 214       5.165  24.956  45.556  1.00 23.15           C  
ATOM   1652  CB  LEU H 214       4.335  24.071  46.500  1.00 23.93           C  
ATOM   1653  CG  LEU H 214       4.087  22.659  45.937  1.00 15.89           C  
ATOM   1654  CD1 LEU H 214       3.251  22.713  44.648  1.00 15.49           C  
ATOM   1655  CD2 LEU H 214       5.404  21.886  45.764  1.00 14.54           C  
ATOM   1656  C   LEU H 214       5.271  26.313  46.157  1.00 24.94           C  
ATOM   1657  O   LEU H 214       4.560  27.235  45.763  1.00 24.65           O  
ATOM   1658  N   ARG H 215       6.184  26.472  47.133  1.00 25.35           N  
ATOM   1659  CA  ARG H 215       6.334  27.758  47.740  1.00 24.90           C  
ATOM   1660  CB  ARG H 215       6.048  27.742  49.254  1.00 26.32           C  
ATOM   1661  CG  ARG H 215       5.895  29.128  49.885  1.00 24.80           C  
ATOM   1662  CD  ARG H 215       5.868  29.106  51.416  1.00  0.00           C  
ATOM   1663  NE  ARG H 215       4.744  28.227  51.846  1.00  0.00           N  
ATOM   1664  CZ  ARG H 215       4.402  28.159  53.172  1.00  0.00           C  
ATOM   1665  NH1 ARG H 215       5.063  28.924  54.083  1.00  0.00           N1+
ATOM   1666  NH2 ARG H 215       3.401  27.327  53.581  1.00  0.00           N  
ATOM   1667  C   ARG H 215       7.760  28.165  47.560  1.00 25.47           C  
ATOM   1668  O   ARG H 215       8.672  27.461  47.990  1.00 25.07           O  
ATOM   1669  N   GLY H 216       7.988  29.332  46.929  1.00 24.28           N  
ATOM   1670  CA  GLY H 216       9.328  29.787  46.687  1.00 23.80           C  
ATOM   1671  C   GLY H 216       9.671  29.331  45.307  1.00 21.54           C  
ATOM   1672  O   GLY H 216       9.036  28.418  44.786  1.00 20.80           O  
ATOM   1673  N   TYR H 217      10.698  29.932  44.673  1.00 19.30           N  
ATOM   1674  CA  TYR H 217      10.980  29.528  43.326  1.00 17.86           C  
ATOM   1675  CB  TYR H 217      11.079  30.704  42.340  1.00 17.83           C  
ATOM   1676  CG  TYR H 217      11.087  30.123  40.970  1.00 20.43           C  
ATOM   1677  CD1 TYR H 217      12.215  29.532  40.452  1.00  9.66           C  
ATOM   1678  CD2 TYR H 217       9.950  30.175  40.201  1.00 21.39           C  
ATOM   1679  CE1 TYR H 217      12.203  28.998  39.184  1.00 16.83           C  
ATOM   1680  CE2 TYR H 217       9.935  29.643  38.935  1.00  7.88           C  
ATOM   1681  CZ  TYR H 217      11.063  29.053  38.424  1.00  7.90           C  
ATOM   1682  OH  TYR H 217      11.046  28.507  37.123  1.00  0.00           O  
ATOM   1683  C   TYR H 217      12.307  28.838  43.321  1.00 16.82           C  
ATOM   1684  O   TYR H 217      13.301  29.382  43.799  1.00 16.78           O  
ATOM   1685  N   TYR H 218      12.345  27.598  42.787  1.00 16.59           N  
ATOM   1686  CA  TYR H 218      13.566  26.844  42.710  1.00 16.72           C  
ATOM   1687  CB  TYR H 218      13.568  25.500  43.470  1.00 17.23           C  
ATOM   1688  CG  TYR H 218      13.344  25.654  44.936  1.00 19.81           C  
ATOM   1689  CD1 TYR H 218      14.385  25.941  45.787  1.00 22.43           C  
ATOM   1690  CD2 TYR H 218      12.082  25.497  45.459  1.00 21.10           C  
ATOM   1691  CE1 TYR H 218      14.170  26.072  47.140  1.00 23.76           C  
ATOM   1692  CE2 TYR H 218      11.859  25.627  46.809  1.00 22.23           C  
ATOM   1693  CZ  TYR H 218      12.905  25.914  47.652  1.00 23.08           C  
ATOM   1694  OH  TYR H 218      12.677  26.047  49.037  1.00 23.86           O  
ATOM   1695  C   TYR H 218      13.707  26.415  41.292  1.00 16.39           C  
ATOM   1696  O   TYR H 218      12.713  26.191  40.605  1.00 16.49           O  
ATOM   1697  N   TYR H 219      14.958  26.313  40.806  1.00 16.24           N  
ATOM   1698  CA  TYR H 219      15.171  25.842  39.470  1.00 15.02           C  
ATOM   1699  CB  TYR H 219      15.955  26.832  38.600  1.00 14.19           C  
ATOM   1700  CG  TYR H 219      15.387  28.215  38.529  1.00 14.56           C  
ATOM   1701  CD1 TYR H 219      15.479  29.066  39.607  1.00 14.32           C  
ATOM   1702  CD2 TYR H 219      14.821  28.698  37.372  1.00 15.06           C  
ATOM   1703  CE1 TYR H 219      14.981  30.347  39.548  1.00 15.29           C  
ATOM   1704  CE2 TYR H 219      14.322  29.974  37.304  1.00 15.83           C  
ATOM   1705  CZ  TYR H 219      14.396  30.803  38.394  1.00 15.86           C  
ATOM   1706  OH  TYR H 219      13.880  32.111  38.305  1.00 16.43           O  
ATOM   1707  C   TYR H 219      16.048  24.655  39.607  1.00 14.61           C  
ATOM   1708  O   TYR H 219      17.242  24.787  39.851  1.00 15.05           O  
ATOM   1709  N   ALA H 220      15.505  23.441  39.459  1.00 14.96           N  
ATOM   1710  CA  ALA H 220      16.435  22.370  39.605  1.00 15.42           C  
ATOM   1711  CB  ALA H 220      16.816  22.089  41.070  1.00 14.41           C  
ATOM   1712  C   ALA H 220      15.825  21.129  39.067  1.00 14.16           C  
ATOM   1713  O   ALA H 220      14.604  20.990  38.992  1.00 14.68           O  
ATOM   1714  N   MET H 221      16.706  20.202  38.651  1.00 15.02           N  
ATOM   1715  CA  MET H 221      16.322  18.900  38.195  1.00 15.65           C  
ATOM   1716  CB  MET H 221      17.043  18.499  36.897  1.00 15.85           C  
ATOM   1717  CG  MET H 221      16.639  19.375  35.707  1.00 16.26           C  
ATOM   1718  SD  MET H 221      17.680  19.175  34.229  1.00 18.94           S  
ATOM   1719  CE  MET H 221      18.998  20.261  34.847  1.00 20.46           C  
ATOM   1720  C   MET H 221      16.758  17.993  39.311  1.00 14.41           C  
ATOM   1721  O   MET H 221      17.946  17.737  39.479  1.00 14.17           O  
ATOM   1722  N   ASP H 222      15.802  17.536  40.150  1.00 14.72           N  
ATOM   1723  CA  ASP H 222      16.132  16.795  41.351  1.00 15.61           C  
ATOM   1724  CB  ASP H 222      15.005  16.857  42.407  1.00 15.83           C  
ATOM   1725  CG  ASP H 222      13.686  16.346  41.834  1.00 17.50           C  
ATOM   1726  OD1 ASP H 222      13.576  16.223  40.586  1.00 16.58           O  
ATOM   1727  OD2 ASP H 222      12.759  16.090  42.648  1.00 18.10           O1-
ATOM   1728  C   ASP H 222      16.598  15.355  41.199  1.00 16.07           C  
ATOM   1729  O   ASP H 222      17.597  14.927  41.764  1.00 17.35           O  
ATOM   1730  N   TYR H 223      15.847  14.609  40.402  1.00 24.57           N  
ATOM   1731  CA  TYR H 223      15.654  13.262  39.924  1.00 23.90           C  
ATOM   1732  CB  TYR H 223      14.214  12.718  40.038  1.00 24.18           C  
ATOM   1733  CG  TYR H 223      14.087  11.972  41.323  1.00 21.47           C  
ATOM   1734  CD1 TYR H 223      13.949  12.602  42.538  1.00 22.71           C  
ATOM   1735  CD2 TYR H 223      14.106  10.597  41.280  1.00 23.42           C  
ATOM   1736  CE1 TYR H 223      13.839  11.857  43.692  1.00 24.69           C  
ATOM   1737  CE2 TYR H 223      13.996   9.854  42.430  1.00 25.46           C  
ATOM   1738  CZ  TYR H 223      13.862  10.482  43.643  1.00 27.30           C  
ATOM   1739  OH  TYR H 223      13.749   9.719  44.826  1.00 29.95           O  
ATOM   1740  C   TYR H 223      16.070  13.114  38.500  1.00 24.07           C  
ATOM   1741  O   TYR H 223      15.658  13.873  37.625  1.00 23.69           O  
ATOM   1742  N   TRP H 224      16.888  12.072  38.242  1.00 22.97           N  
ATOM   1743  CA  TRP H 224      17.403  11.812  36.931  1.00 21.83           C  
ATOM   1744  CB  TRP H 224      18.939  11.912  36.874  1.00 21.32           C  
ATOM   1745  CG  TRP H 224      19.477  13.286  37.188  1.00 20.17           C  
ATOM   1746  CD2 TRP H 224      20.134  14.129  36.230  1.00 19.57           C  
ATOM   1747  CD1 TRP H 224      19.488  13.964  38.373  1.00 21.35           C  
ATOM   1748  NE1 TRP H 224      20.099  15.184  38.211  1.00 21.78           N  
ATOM   1749  CE2 TRP H 224      20.505  15.296  36.898  1.00 20.26           C  
ATOM   1750  CE3 TRP H 224      20.404  13.945  34.905  1.00 20.62           C  
ATOM   1751  CZ2 TRP H 224      21.157  16.304  36.245  1.00 20.55           C  
ATOM   1752  CZ3 TRP H 224      21.062  14.962  34.251  1.00 21.98           C  
ATOM   1753  CH2 TRP H 224      21.430  16.119  34.908  1.00 21.31           C  
ATOM   1754  C   TRP H 224      17.069  10.395  36.582  1.00 23.29           C  
ATOM   1755  O   TRP H 224      16.882   9.551  37.459  1.00 23.25           O  
ATOM   1756  N   GLY H 225      16.951  10.100  35.274  1.00 21.60           N  
ATOM   1757  CA  GLY H 225      16.704   8.744  34.883  1.00 23.00           C  
ATOM   1758  C   GLY H 225      18.023   8.056  34.784  1.00 24.88           C  
ATOM   1759  O   GLY H 225      19.079   8.686  34.837  1.00 24.02           O  
ATOM   1760  N   GLN H 226      17.982   6.718  34.669  1.00 24.43           N  
ATOM   1761  CA  GLN H 226      19.162   5.959  34.404  1.00 23.97           C  
ATOM   1762  CB  GLN H 226      18.968   4.475  34.781  1.00 23.68           C  
ATOM   1763  CG  GLN H 226      17.724   3.827  34.151  1.00 18.88           C  
ATOM   1764  CD  GLN H 226      18.094   3.034  32.911  1.00 24.31           C  
ATOM   1765  OE1 GLN H 226      19.264   2.733  32.687  1.00 20.48           O  
ATOM   1766  NE2 GLN H 226      17.077   2.695  32.074  1.00 23.09           N  
ATOM   1767  C   GLN H 226      19.344   6.125  32.926  1.00 25.12           C  
ATOM   1768  O   GLN H 226      18.587   5.599  32.121  1.00 24.87           O  
ATOM   1769  N   GLY H 227      20.406   6.825  32.520  1.00 24.66           N  
ATOM   1770  CA  GLY H 227      20.625   7.243  31.167  1.00 24.98           C  
ATOM   1771  C   GLY H 227      20.556   6.113  30.192  1.00 26.53           C  
ATOM   1772  O   GLY H 227      20.459   4.942  30.553  1.00 26.84           O  
ATOM   1773  N   THR H 228      20.550   6.484  28.893  1.00 25.87           N  
ATOM   1774  CA  THR H 228      20.519   5.528  27.825  1.00 24.01           C  
ATOM   1775  CB  THR H 228      19.339   5.688  26.905  1.00 25.37           C  
ATOM   1776  OG1 THR H 228      18.130   5.542  27.634  1.00 27.68           O  
ATOM   1777  CG2 THR H 228      19.418   4.624  25.797  1.00 26.70           C  
ATOM   1778  C   THR H 228      21.752   5.734  27.004  1.00 27.34           C  
ATOM   1779  O   THR H 228      22.098   6.861  26.650  1.00 26.59           O  
ATOM   1780  N   SER H 229      22.449   4.630  26.670  1.00 28.02           N  
ATOM   1781  CA  SER H 229      23.656   4.759  25.911  1.00 28.06           C  
ATOM   1782  CB  SER H 229      24.734   3.713  26.251  1.00 27.90           C  
ATOM   1783  OG  SER H 229      25.236   3.918  27.562  0.65 22.82           O  
ATOM   1784  C   SER H 229      23.313   4.555  24.479  1.00 28.40           C  
ATOM   1785  O   SER H 229      22.591   3.627  24.120  1.00 28.10           O  
ATOM   1786  N   VAL H 230      23.819   5.455  23.619  1.00 27.49           N  
ATOM   1787  CA  VAL H 230      23.594   5.315  22.218  1.00 28.53           C  
ATOM   1788  CB  VAL H 230      22.923   6.505  21.598  1.00 27.79           C  
ATOM   1789  CG1 VAL H 230      22.815   6.277  20.080  1.00 32.00           C  
ATOM   1790  CG2 VAL H 230      21.565   6.711  22.292  1.00 31.47           C  
ATOM   1791  C   VAL H 230      24.939   5.175  21.598  1.00 30.12           C  
ATOM   1792  O   VAL H 230      25.837   5.978  21.849  1.00 29.51           O  
ATOM   1793  N   SER H 231      25.116   4.124  20.777  1.00 31.09           N  
ATOM   1794  CA  SER H 231      26.380   3.932  20.137  1.00 32.10           C  
ATOM   1795  CB  SER H 231      27.029   2.579  20.468  1.00 35.36           C  
ATOM   1796  OG  SER H 231      27.315   2.503  21.857  1.00  0.00           O  
ATOM   1797  C   SER H 231      26.129   3.962  18.669  1.00 33.44           C  
ATOM   1798  O   SER H 231      25.258   3.258  18.157  1.00 32.41           O  
ATOM   1799  N   VAL H 232      26.892   4.799  17.947  1.00 35.25           N  
ATOM   1800  CA  VAL H 232      26.716   4.871  16.530  1.00 36.51           C  
ATOM   1801  CB  VAL H 232      26.756   6.276  16.006  1.00 34.59           C  
ATOM   1802  CG1 VAL H 232      26.621   6.229  14.477  1.00 33.80           C  
ATOM   1803  CG2 VAL H 232      25.655   7.090  16.705  1.00 31.94           C  
ATOM   1804  C   VAL H 232      27.861   4.129  15.923  1.00 37.22           C  
ATOM   1805  O   VAL H 232      29.019   4.512  16.087  1.00 37.16           O  
ATOM   1806  N   SER H 233      27.558   3.028  15.208  1.00 38.17           N  
ATOM   1807  CA  SER H 233      28.609   2.261  14.611  1.00 39.65           C  
ATOM   1808  CB  SER H 233      29.149   1.145  15.522  1.00 41.97           C  
ATOM   1809  OG  SER H 233      30.183   0.433  14.859  1.00 45.12           O  
ATOM   1810  C   SER H 233      28.061   1.596  13.393  1.00 42.49           C  
ATOM   1811  O   SER H 233      26.849   1.453  13.237  1.00 38.77           O  
ATOM   1812  N   SER H 234      28.959   1.175  12.483  1.00 48.41           N  
ATOM   1813  CA  SER H 234      28.513   0.530  11.286  1.00 54.55           C  
ATOM   1814  CB  SER H 234      29.622   0.356  10.237  1.00 54.75           C  
ATOM   1815  OG  SER H 234      29.099  -0.287   9.085  1.00 55.67           O  
ATOM   1816  C   SER H 234      28.008  -0.857  11.657  1.00 59.49           C  
ATOM   1817  O   SER H 234      28.569  -1.847  11.115  1.00 45.83           O  
ATOM   1818  OXT SER H 234      27.058  -0.956  12.478  1.00  0.00           O1-
TER    1819      SER H 234 
CONECT  165  701
CONECT  701  165
CONECT 1012 1601
CONECT 1601 1012
END
