# Supplementary material for: Fully automated antibody structure prediction using BIOVIA tools: Validation study
Source: PLoS One. 2017 May 18;12(5):e0177923. doi: 10.1371/journal.pone.0177923 (PMC5436848; doi:10.1371/journal.pone.0177923)
Supplement: S3 Dataset — Predicted structures using the Top5 framework method, Chothia CDR definition with canonical filtering, using up to 5 CDR templates rather than the default 3, and generating 10 CDR models. (ZIP) [file pone.0177923.s005.zip › 3ZL4_LH_FV_FinalModel.pdb]

REMARK   Accelrys Discovery Studio PDB file
REMARK   Created:  2015-11-30T16:06:07Z
SSBOND   1 CYS L   20    CYS L   87                                     
SSBOND   2 CYS H  130    CYS H  204                                     
ATOM      1  N   VAL L   1      30.546  28.349  29.610  1.00 34.28           N1+
ATOM      2  CA  VAL L   1      29.871  29.228  30.588  1.00 32.66           C  
ATOM      3  CB  VAL L   1      28.426  28.825  30.697  1.00 34.13           C  
ATOM      4  CG1 VAL L   1      27.720  29.221  29.391  1.00 37.59           C  
ATOM      5  CG2 VAL L   1      28.344  27.310  30.961  1.00 38.58           C  
ATOM      6  C   VAL L   1      30.514  29.198  31.944  1.00 31.62           C  
ATOM      7  O   VAL L   1      31.044  30.209  32.401  1.00 32.35           O  
ATOM      8  N   LEU L   2      30.488  28.039  32.634  1.00 31.05           N  
ATOM      9  CA  LEU L   2      31.058  27.962  33.951  1.00 29.14           C  
ATOM     10  CB  LEU L   2      30.160  27.236  34.966  1.00 27.12           C  
ATOM     11  CG  LEU L   2      28.809  27.941  35.194  1.00 26.45           C  
ATOM     12  CD1 LEU L   2      27.972  27.209  36.254  1.00 26.28           C  
ATOM     13  CD2 LEU L   2      28.997  29.435  35.500  1.00 26.57           C  
ATOM     14  C   LEU L   2      32.344  27.200  33.865  1.00 28.94           C  
ATOM     15  O   LEU L   2      32.437  26.211  33.142  1.00 29.67           O  
ATOM     16  N   THR L   3      33.378  27.650  34.608  1.00 27.70           N  
ATOM     17  CA  THR L   3      34.649  26.982  34.547  1.00 27.72           C  
ATOM     18  CB  THR L   3      35.774  27.857  34.068  1.00 28.73           C  
ATOM     19  OG1 THR L   3      35.920  28.985  34.916  1.00 34.32           O  
ATOM     20  CG2 THR L   3      35.487  28.300  32.625  1.00 31.38           C  
ATOM     21  C   THR L   3      35.022  26.470  35.904  1.00 26.85           C  
ATOM     22  O   THR L   3      34.844  27.147  36.917  1.00 26.95           O  
ATOM     23  N   GLN L   4      35.557  25.231  35.936  1.00 26.22           N  
ATOM     24  CA  GLN L   4      35.986  24.588  37.146  1.00 25.72           C  
ATOM     25  CB  GLN L   4      35.094  23.396  37.529  1.00 25.06           C  
ATOM     26  CG  GLN L   4      33.641  23.778  37.817  1.00 24.06           C  
ATOM     27  CD  GLN L   4      32.859  22.485  38.024  1.00 24.11           C  
ATOM     28  OE1 GLN L   4      31.969  22.153  37.244  1.00 25.11           O  
ATOM     29  NE2 GLN L   4      33.208  21.724  39.096  1.00 23.53           N  
ATOM     30  C   GLN L   4      37.343  24.015  36.874  1.00 26.56           C  
ATOM     31  O   GLN L   4      37.715  23.804  35.721  1.00 27.32           O  
ATOM     32  N   PRO L   5      38.114  23.762  37.897  1.00 27.00           N  
ATOM     33  CA  PRO L   5      39.405  23.159  37.726  1.00 27.34           C  
ATOM     34  CD  PRO L   5      37.952  24.376  39.201  1.00 27.72           C  
ATOM     35  CB  PRO L   5      40.124  23.312  39.069  1.00 28.34           C  
ATOM     36  CG  PRO L   5      39.005  23.666  40.068  1.00 29.04           C  
ATOM     37  C   PRO L   5      39.182  21.743  37.309  1.00 27.48           C  
ATOM     38  O   PRO L   5      38.251  21.116  37.810  1.00 27.35           O  
ATOM     39  N   PRO L   6      39.987  21.228  36.431  1.00 27.43           N  
ATOM     40  CA  PRO L   6      39.837  19.894  35.932  1.00 28.00           C  
ATOM     41  CD  PRO L   6      40.984  21.996  35.712  1.00 28.86           C  
ATOM     42  CB  PRO L   6      40.857  19.756  34.798  1.00 28.15           C  
ATOM     43  CG  PRO L   6      41.838  20.924  35.018  1.00 31.26           C  
ATOM     44  C   PRO L   6      39.977  18.860  36.999  1.00 27.24           C  
ATOM     45  O   PRO L   6      39.322  17.824  36.895  1.00 27.43           O  
ATOM     46  N   SER L   7      40.813  19.092  38.027  1.00 26.77           N  
ATOM     47  CA  SER L   7      40.943  18.054  39.005  1.00 27.63           C  
ATOM     48  CB  SER L   7      42.005  16.998  38.653  1.00 30.56           C  
ATOM     49  OG  SER L   7      41.635  16.297  37.477  1.00 33.74           O  
ATOM     50  C   SER L   7      41.362  18.642  40.310  1.00 27.33           C  
ATOM     51  O   SER L   7      41.899  19.747  40.376  1.00 27.86           O  
ATOM     52  N   VAL L   8      41.091  17.891  41.393  1.00 26.41           N  
ATOM     53  CA  VAL L   8      41.496  18.274  42.713  1.00 27.64           C  
ATOM     54  CB  VAL L   8      40.410  18.947  43.502  1.00 27.92           C  
ATOM     55  CG1 VAL L   8      40.950  19.252  44.906  1.00 22.83           C  
ATOM     56  CG2 VAL L   8      39.943  20.198  42.740  1.00 19.28           C  
ATOM     57  C   VAL L   8      41.833  16.997  43.422  1.00 28.14           C  
ATOM     58  O   VAL L   8      41.326  15.935  43.066  1.00 27.86           O  
ATOM     59  N   SER L   9      42.719  17.044  44.437  1.00 28.59           N  
ATOM     60  CA  SER L   9      43.019  15.807  45.104  1.00 28.98           C  
ATOM     61  CB  SER L   9      44.129  14.998  44.409  1.00 29.81           C  
ATOM     62  OG  SER L   9      45.350  15.722  44.424  1.00 31.20           O  
ATOM     63  C   SER L   9      43.467  16.098  46.502  1.00 28.94           C  
ATOM     64  O   SER L   9      43.991  17.173  46.787  1.00 29.46           O  
ATOM     65  N   ALA L  10      43.246  15.131  47.420  1.00 28.26           N  
ATOM     66  CA  ALA L  10      43.666  15.294  48.783  1.00 29.74           C  
ATOM     67  CB  ALA L  10      42.733  16.191  49.614  1.00 18.29           C  
ATOM     68  C   ALA L  10      43.664  13.941  49.430  1.00 30.18           C  
ATOM     69  O   ALA L  10      43.113  12.982  48.895  1.00 30.33           O  
ATOM     70  N   ALA L  11      44.316  13.827  50.604  1.00 29.99           N  
ATOM     71  CA  ALA L  11      44.366  12.585  51.326  1.00 30.97           C  
ATOM     72  CB  ALA L  11      45.543  12.486  52.310  1.00 31.75           C  
ATOM     73  C   ALA L  11      43.102  12.442  52.116  1.00 30.40           C  
ATOM     74  O   ALA L  11      42.373  13.408  52.327  1.00 29.88           O  
ATOM     75  N   PRO L  12      42.821  11.245  52.557  1.00 30.33           N  
ATOM     76  CA  PRO L  12      41.616  11.026  53.305  1.00 30.78           C  
ATOM     77  CD  PRO L  12      43.262  10.046  51.861  1.00 31.35           C  
ATOM     78  CB  PRO L  12      41.470   9.511  53.426  1.00 32.85           C  
ATOM     79  CG  PRO L  12      42.193   8.981  52.171  1.00 34.30           C  
ATOM     80  C   PRO L  12      41.672  11.744  54.611  1.00 30.48           C  
ATOM     81  O   PRO L  12      42.746  11.819  55.206  1.00 31.35           O  
ATOM     82  N   GLY L  13      40.530  12.290  55.064  1.00 30.08           N  
ATOM     83  CA  GLY L  13      40.482  12.981  56.319  1.00 30.86           C  
ATOM     84  C   GLY L  13      40.766  14.432  56.078  1.00 30.60           C  
ATOM     85  O   GLY L  13      40.568  15.262  56.964  1.00 30.15           O  
ATOM     86  N   GLN L  14      41.235  14.775  54.863  1.00 29.21           N  
ATOM     87  CA  GLN L  14      41.570  16.130  54.525  1.00 29.89           C  
ATOM     88  CB  GLN L  14      42.674  16.235  53.458  1.00 30.62           C  
ATOM     89  CG  GLN L  14      44.040  15.706  53.903  1.00 33.11           C  
ATOM     90  CD  GLN L  14      44.765  16.807  54.663  1.00 39.91           C  
ATOM     91  OE1 GLN L  14      44.634  16.938  55.878  1.00 42.11           O  
ATOM     92  NE2 GLN L  14      45.563  17.623  53.924  1.00 41.49           N  
ATOM     93  C   GLN L  14      40.351  16.783  53.953  1.00 29.48           C  
ATOM     94  O   GLN L  14      39.316  16.143  53.775  1.00 29.70           O  
ATOM     95  N   LYS L  15      40.431  18.106  53.691  1.00 29.80           N  
ATOM     96  CA  LYS L  15      39.319  18.782  53.087  1.00 28.80           C  
ATOM     97  CB  LYS L  15      38.693  19.906  53.934  1.00 30.21           C  
ATOM     98  CG  LYS L  15      39.590  21.131  54.114  1.00 32.42           C  
ATOM     99  CD  LYS L  15      40.874  20.822  54.877  1.00 34.71           C  
ATOM    100  CE  LYS L  15      40.606  20.300  56.288  1.00 28.41           C  
ATOM    101  NZ  LYS L  15      41.855  19.766  56.875  1.00 31.71           N1+
ATOM    102  C   LYS L  15      39.785  19.400  51.806  1.00 28.99           C  
ATOM    103  O   LYS L  15      40.973  19.664  51.622  1.00 29.05           O  
ATOM    104  N   VAL L  16      38.845  19.614  50.864  1.00 28.14           N  
ATOM    105  CA  VAL L  16      39.191  20.222  49.614  1.00 27.54           C  
ATOM    106  CB  VAL L  16      39.276  19.259  48.467  1.00 28.74           C  
ATOM    107  CG1 VAL L  16      40.410  18.258  48.737  1.00 30.94           C  
ATOM    108  CG2 VAL L  16      37.895  18.614  48.268  1.00 28.80           C  
ATOM    109  C   VAL L  16      38.105  21.183  49.255  1.00 26.38           C  
ATOM    110  O   VAL L  16      37.013  21.155  49.820  1.00 26.05           O  
ATOM    111  N   THR L  17      38.409  22.086  48.304  1.00 25.38           N  
ATOM    112  CA  THR L  17      37.446  23.035  47.833  1.00 25.80           C  
ATOM    113  CB  THR L  17      37.752  24.432  48.298  1.00 27.08           C  
ATOM    114  OG1 THR L  17      36.721  25.326  47.914  1.00 28.02           O  
ATOM    115  CG2 THR L  17      39.106  24.868  47.718  1.00 26.96           C  
ATOM    116  C   THR L  17      37.490  22.997  46.334  1.00 25.60           C  
ATOM    117  O   THR L  17      38.549  22.780  45.747  1.00 26.18           O  
ATOM    118  N   ILE L  18      36.321  23.163  45.674  1.00 24.66           N  
ATOM    119  CA  ILE L  18      36.272  23.156  44.235  1.00 24.22           C  
ATOM    120  CB  ILE L  18      35.489  22.002  43.679  1.00 23.52           C  
ATOM    121  CG1 ILE L  18      36.142  20.674  44.106  1.00 24.15           C  
ATOM    122  CG2 ILE L  18      35.391  22.173  42.156  1.00 24.16           C  
ATOM    123  CD1 ILE L  18      35.287  19.441  43.821  1.00 24.29           C  
ATOM    124  C   ILE L  18      35.604  24.429  43.805  1.00 24.32           C  
ATOM    125  O   ILE L  18      34.507  24.753  44.257  1.00 24.40           O  
ATOM    126  N   SER L  19      36.271  25.195  42.917  1.00 24.59           N  
ATOM    127  CA  SER L  19      35.766  26.475  42.499  1.00 25.08           C  
ATOM    128  CB  SER L  19      36.899  27.482  42.237  1.00 26.60           C  
ATOM    129  OG  SER L  19      36.374  28.737  41.835  1.00 29.29           O  
ATOM    130  C   SER L  19      34.941  26.356  41.248  1.00 24.23           C  
ATOM    131  O   SER L  19      35.097  25.421  40.461  1.00 24.35           O  
ATOM    132  N   CYS L  20      34.019  27.324  41.057  1.00 23.98           N  
ATOM    133  CA  CYS L  20      33.178  27.392  39.893  0.94 23.85           C  
ATOM    134  CB  CYS L  20      31.746  26.874  40.181  0.94 23.80           C  
ATOM    135  SG  CYS L  20      30.626  26.925  38.749  0.94 24.64           S  
ATOM    136  C   CYS L  20      33.121  28.847  39.513  1.00 24.65           C  
ATOM    137  O   CYS L  20      32.556  29.666  40.239  1.00 25.39           O  
ATOM    138  N   SER L  21      33.707  29.215  38.353  1.00 24.45           N  
ATOM    139  CA  SER L  21      33.764  30.608  37.996  0.94 25.30           C  
ATOM    140  CB  SER L  21      35.146  31.043  37.475  0.94 26.19           C  
ATOM    141  OG  SER L  21      35.132  32.420  37.133  0.94 30.03           O  
ATOM    142  C   SER L  21      32.770  30.871  36.911  1.00 25.33           C  
ATOM    143  O   SER L  21      32.759  30.196  35.884  1.00 25.94           O  
ATOM    144  N   GLY L  22      32.006  31.990  37.003  1.00 37.66           N  
ATOM    145  CA  GLY L  22      31.041  32.295  35.971  1.00 37.10           C  
ATOM    146  C   GLY L  22      31.094  33.753  35.626  1.00 37.46           C  
ATOM    147  O   GLY L  22      32.161  34.364  35.616  1.00 37.96           O  
ATOM    148  N   SER L  23      29.917  34.321  35.279  1.00 38.48           N  
ATOM    149  CA  SER L  23      29.789  35.705  34.912  1.00 36.40           C  
ATOM    150  CB  SER L  23      29.540  35.903  33.406  1.00 35.08           C  
ATOM    151  OG  SER L  23      28.330  35.269  33.017  1.00 38.59           O  
ATOM    152  C   SER L  23      28.609  36.258  35.656  1.00 35.02           C  
ATOM    153  O   SER L  23      27.900  35.529  36.348  1.00 40.74           O  
ATOM    154  N   SER L  24      28.380  37.583  35.545  1.00 36.51           N  
ATOM    155  CA  SER L  24      27.310  38.225  36.258  1.00 38.12           C  
ATOM    156  CB  SER L  24      27.312  39.755  36.089  1.00 37.45           C  
ATOM    157  OG  SER L  24      28.482  40.308  36.676  1.00 73.74           O  
ATOM    158  C   SER L  24      25.993  37.712  35.760  1.00 36.08           C  
ATOM    159  O   SER L  24      25.019  37.648  36.509  1.00 32.85           O  
ATOM    160  N   SER L  25      25.943  37.345  34.469  1.00 33.53           N  
ATOM    161  CA  SER L  25      24.759  36.893  33.795  1.00 33.75           C  
ATOM    162  CB  SER L  25      24.997  36.756  32.284  1.00 30.94           C  
ATOM    163  OG  SER L  25      23.837  36.249  31.649  1.00 40.41           O  
ATOM    164  C   SER L  25      24.303  35.550  34.300  1.00 35.86           C  
ATOM    165  O   SER L  25      23.117  35.230  34.216  1.00 33.40           O  
ATOM    166  N   ASN L  26      25.228  34.729  34.837  1.00 35.63           N  
ATOM    167  CA  ASN L  26      24.907  33.386  35.249  1.00 33.88           C  
ATOM    168  CB  ASN L  26      26.007  32.362  34.909  1.00 30.29           C  
ATOM    169  CG  ASN L  26      26.279  32.369  33.419  1.00 33.65           C  
ATOM    170  OD1 ASN L  26      25.367  32.483  32.605  1.00 31.07           O  
ATOM    171  ND2 ASN L  26      27.583  32.244  33.050  1.00 27.71           N  
ATOM    172  C   ASN L  26      24.872  33.352  36.741  1.00 33.25           C  
ATOM    173  O   ASN L  26      23.878  33.658  37.398  1.00 29.34           O  
ATOM    174  N   ILE L  27      26.015  32.956  37.307  1.00 28.14           N  
ATOM    175  CA  ILE L  27      26.201  32.760  38.705  1.00 29.85           C  
ATOM    176  CB  ILE L  27      27.601  32.342  38.930  1.00 34.04           C  
ATOM    177  CG1 ILE L  27      27.911  32.057  40.404  1.00 33.03           C  
ATOM    178  CG2 ILE L  27      28.418  33.423  38.227  1.00 31.52           C  
ATOM    179  CD1 ILE L  27      29.221  31.293  40.600  1.00 30.59           C  
ATOM    180  C   ILE L  27      25.911  34.035  39.445  1.00 31.78           C  
ATOM    181  O   ILE L  27      25.335  34.000  40.531  1.00 35.89           O  
ATOM    182  N   GLY L  28      26.289  35.203  38.897  1.00 36.14           N  
ATOM    183  CA  GLY L  28      26.082  36.411  39.648  1.00 36.95           C  
ATOM    184  C   GLY L  28      24.622  36.586  39.943  1.00 37.62           C  
ATOM    185  O   GLY L  28      24.249  36.964  41.054  1.00 33.72           O  
ATOM    186  N   ASN L  29      23.771  36.366  38.925  1.00 34.45           N  
ATOM    187  CA  ASN L  29      22.344  36.523  39.003  1.00 35.00           C  
ATOM    188  CB  ASN L  29      21.696  36.789  37.635  1.00 35.97           C  
ATOM    189  CG  ASN L  29      22.070  38.204  37.222  1.00 41.19           C  
ATOM    190  OD1 ASN L  29      22.182  39.098  38.060  1.00 35.48           O  
ATOM    191  ND2 ASN L  29      22.269  38.417  35.894  1.00 34.39           N  
ATOM    192  C   ASN L  29      21.598  35.371  39.628  1.00 34.37           C  
ATOM    193  O   ASN L  29      20.515  35.584  40.169  1.00 34.64           O  
ATOM    194  N   ASN L  30      22.102  34.121  39.548  1.00 33.31           N  
ATOM    195  CA  ASN L  30      21.251  33.026  39.950  1.00 28.56           C  
ATOM    196  CB  ASN L  30      20.830  32.141  38.764  1.00 30.70           C  
ATOM    197  CG  ASN L  30      19.938  32.977  37.855  1.00 32.96           C  
ATOM    198  OD1 ASN L  30      20.406  33.590  36.897  1.00 31.92           O  
ATOM    199  ND2 ASN L  30      18.613  33.003  38.160  1.00 29.23           N  
ATOM    200  C   ASN L  30      21.902  32.133  40.971  1.00 27.53           C  
ATOM    201  O   ASN L  30      23.068  32.294  41.325  1.00 31.12           O  
ATOM    202  N   TYR L  31      21.113  31.158  41.483  1.00 30.80           N  
ATOM    203  CA  TYR L  31      21.534  30.241  42.509  1.00 31.02           C  
ATOM    204  CB  TYR L  31      20.381  29.574  43.285  1.00 30.85           C  
ATOM    205  CG  TYR L  31      19.727  30.609  44.136  1.00 36.64           C  
ATOM    206  CD1 TYR L  31      20.326  31.023  45.304  1.00 32.41           C  
ATOM    207  CD2 TYR L  31      18.514  31.158  43.786  1.00 34.72           C  
ATOM    208  CE1 TYR L  31      19.738  31.973  46.104  1.00 35.13           C  
ATOM    209  CE2 TYR L  31      17.921  32.112  44.582  1.00 37.29           C  
ATOM    210  CZ  TYR L  31      18.532  32.522  45.742  1.00 38.73           C  
ATOM    211  OH  TYR L  31      17.927  33.500  46.560  1.00 39.99           O  
ATOM    212  C   TYR L  31      22.369  29.145  41.921  1.00 30.76           C  
ATOM    213  O   TYR L  31      22.156  28.740  40.778  1.00 27.71           O  
ATOM    214  N   VAL L  32      23.374  28.656  42.694  1.00 19.79           N  
ATOM    215  CA  VAL L  32      24.203  27.616  42.155  1.00 18.48           C  
ATOM    216  CB  VAL L  32      25.671  27.856  42.360  1.00 19.66           C  
ATOM    217  CG1 VAL L  32      26.459  26.637  41.845  1.00 19.20           C  
ATOM    218  CG2 VAL L  32      26.047  29.175  41.663  1.00 20.28           C  
ATOM    219  C   VAL L  32      23.863  26.307  42.800  1.00 18.66           C  
ATOM    220  O   VAL L  32      23.487  26.241  43.969  1.00 19.32           O  
ATOM    221  N   SER L  33      23.980  25.216  42.014  1.00 18.45           N  
ATOM    222  CA  SER L  33      23.713  23.886  42.489  0.94 19.05           C  
ATOM    223  CB  SER L  33      22.512  23.234  41.786  0.94 18.54           C  
ATOM    224  OG  SER L  33      22.721  23.241  40.383  0.90 13.59           O  
ATOM    225  C   SER L  33      24.929  23.049  42.214  1.00 19.20           C  
ATOM    226  O   SER L  33      25.708  23.356  41.312  1.00 19.84           O  
ATOM    227  N   TRP L  34      25.139  21.976  43.013  1.00 18.98           N  
ATOM    228  CA  TRP L  34      26.297  21.139  42.829  1.00 18.92           C  
ATOM    229  CB  TRP L  34      27.316  21.256  43.976  1.00 19.61           C  
ATOM    230  CG  TRP L  34      27.993  22.605  44.045  1.00 19.81           C  
ATOM    231  CD2 TRP L  34      29.249  22.909  43.419  1.00 20.72           C  
ATOM    232  CD1 TRP L  34      27.582  23.751  44.661  1.00 21.16           C  
ATOM    233  NE1 TRP L  34      28.497  24.754  44.448  1.00 21.73           N  
ATOM    234  CE2 TRP L  34      29.529  24.250  43.686  1.00 21.12           C  
ATOM    235  CE3 TRP L  34      30.094  22.136  42.676  1.00 20.19           C  
ATOM    236  CZ2 TRP L  34      30.664  24.842  43.213  1.00 21.05           C  
ATOM    237  CZ3 TRP L  34      31.241  22.736  42.206  1.00 22.31           C  
ATOM    238  CH2 TRP L  34      31.520  24.061  42.468  1.00 21.94           C  
ATOM    239  C   TRP L  34      25.865  19.701  42.748  1.00 19.45           C  
ATOM    240  O   TRP L  34      24.920  19.285  43.419  1.00 20.25           O  
ATOM    241  N   TYR L  35      26.569  18.899  41.914  1.00 19.44           N  
ATOM    242  CA  TYR L  35      26.204  17.518  41.724  1.00 19.07           C  
ATOM    243  CB  TYR L  35      25.672  17.206  40.315  1.00 18.77           C  
ATOM    244  CG  TYR L  35      24.479  18.057  40.057  1.00 18.54           C  
ATOM    245  CD1 TYR L  35      23.215  17.645  40.411  1.00 17.94           C  
ATOM    246  CD2 TYR L  35      24.633  19.286  39.461  1.00 18.09           C  
ATOM    247  CE1 TYR L  35      22.124  18.446  40.165  1.00 18.49           C  
ATOM    248  CE2 TYR L  35      23.547  20.091  39.211  1.00 18.82           C  
ATOM    249  CZ  TYR L  35      22.289  19.670  39.567  1.00 18.38           C  
ATOM    250  OH  TYR L  35      21.171  20.493  39.316  1.00 19.29           O  
ATOM    251  C   TYR L  35      27.416  16.653  41.881  1.00 20.05           C  
ATOM    252  O   TYR L  35      28.544  17.068  41.610  1.00 20.04           O  
ATOM    253  N   GLN L  36      27.191  15.407  42.338  1.00 20.27           N  
ATOM    254  CA  GLN L  36      28.240  14.439  42.467  1.00 20.62           C  
ATOM    255  CB  GLN L  36      28.283  13.757  43.846  1.00 21.38           C  
ATOM    256  CG  GLN L  36      29.402  12.722  43.994  1.00 22.83           C  
ATOM    257  CD  GLN L  36      29.158  11.948  45.281  1.00 24.75           C  
ATOM    258  OE1 GLN L  36      28.105  11.339  45.458  1.00 25.33           O  
ATOM    259  NE2 GLN L  36      30.156  11.968  46.206  1.00 22.96           N  
ATOM    260  C   GLN L  36      27.916  13.356  41.491  1.00 20.72           C  
ATOM    261  O   GLN L  36      26.767  12.918  41.403  1.00 22.05           O  
ATOM    262  N   GLN L  37      28.910  12.902  40.702  1.00 21.15           N  
ATOM    263  CA  GLN L  37      28.595  11.844  39.791  1.00 21.77           C  
ATOM    264  CB  GLN L  37      28.479  12.293  38.322  1.00 21.83           C  
ATOM    265  CG  GLN L  37      28.112  11.147  37.375  1.00 22.09           C  
ATOM    266  CD  GLN L  37      28.014  11.694  35.958  1.00 23.09           C  
ATOM    267  OE1 GLN L  37      28.908  12.387  35.476  1.00 23.15           O  
ATOM    268  NE2 GLN L  37      26.885  11.374  35.270  1.00 21.79           N  
ATOM    269  C   GLN L  37      29.662  10.800  39.844  1.00 22.96           C  
ATOM    270  O   GLN L  37      30.835  11.065  39.581  1.00 22.67           O  
ATOM    271  N   LEU L  38      29.268   9.566  40.206  1.00 24.63           N  
ATOM    272  CA  LEU L  38      30.175   8.462  40.162  1.00 26.45           C  
ATOM    273  CB  LEU L  38      29.721   7.277  41.026  1.00 26.86           C  
ATOM    274  CG  LEU L  38      29.663   7.634  42.526  1.00 26.94           C  
ATOM    275  CD1 LEU L  38      29.203   6.438  43.370  1.00 37.12           C  
ATOM    276  CD2 LEU L  38      30.999   8.216  43.017  1.00 27.93           C  
ATOM    277  C   LEU L  38      30.194   8.052  38.713  1.00 28.41           C  
ATOM    278  O   LEU L  38      29.204   8.219  38.002  1.00 27.73           O  
ATOM    279  N   PRO L  39      31.276   7.494  38.260  1.00 31.76           N  
ATOM    280  CA  PRO L  39      31.482   7.249  36.850  1.00 33.67           C  
ATOM    281  CD  PRO L  39      32.055   6.596  39.094  1.00 33.65           C  
ATOM    282  CB  PRO L  39      32.721   6.357  36.774  1.00 34.83           C  
ATOM    283  CG  PRO L  39      32.691   5.597  38.113  1.00 36.20           C  
ATOM    284  C   PRO L  39      30.349   6.688  36.039  1.00 32.97           C  
ATOM    285  O   PRO L  39      29.996   7.300  35.037  1.00 34.28           O  
ATOM    286  N   GLY L  40      29.801   5.524  36.405  1.00 32.86           N  
ATOM    287  CA  GLY L  40      28.750   4.866  35.677  1.00 33.11           C  
ATOM    288  C   GLY L  40      27.413   5.514  35.855  1.00 33.18           C  
ATOM    289  O   GLY L  40      26.553   5.381  34.992  1.00 32.84           O  
ATOM    290  N   THR L  41      27.190   6.174  37.004  1.00 30.39           N  
ATOM    291  CA  THR L  41      25.875   6.569  37.437  1.00 28.55           C  
ATOM    292  CB  THR L  41      25.774   6.410  38.923  1.00 30.31           C  
ATOM    293  OG1 THR L  41      24.447   6.622  39.366  1.00 31.03           O  
ATOM    294  CG2 THR L  41      26.736   7.407  39.589  1.00 33.61           C  
ATOM    295  C   THR L  41      25.470   7.975  37.075  1.00 27.25           C  
ATOM    296  O   THR L  41      26.261   8.781  36.589  1.00 27.34           O  
ATOM    297  N   ALA L  42      24.163   8.277  37.303  1.00 26.29           N  
ATOM    298  CA  ALA L  42      23.548   9.555  37.043  1.00 25.23           C  
ATOM    299  CB  ALA L  42      22.010   9.510  37.029  1.00 25.95           C  
ATOM    300  C   ALA L  42      23.960  10.530  38.105  1.00 24.82           C  
ATOM    301  O   ALA L  42      24.325  10.142  39.213  1.00 24.49           O  
ATOM    302  N   PRO L  43      23.904  11.800  37.790  1.00 23.43           N  
ATOM    303  CA  PRO L  43      24.312  12.811  38.730  1.00 22.82           C  
ATOM    304  CD  PRO L  43      24.071  12.230  36.412  1.00 23.44           C  
ATOM    305  CB  PRO L  43      24.404  14.106  37.923  1.00 24.26           C  
ATOM    306  CG  PRO L  43      24.718  13.620  36.493  1.00 23.99           C  
ATOM    307  C   PRO L  43      23.370  12.874  39.887  1.00 22.85           C  
ATOM    308  O   PRO L  43      22.192  12.564  39.718  1.00 23.04           O  
ATOM    309  N   LYS L  44      23.894  13.257  41.070  1.00 22.41           N  
ATOM    310  CA  LYS L  44      23.151  13.366  42.295  1.00 22.58           C  
ATOM    311  CB  LYS L  44      23.719  12.466  43.408  1.00 24.32           C  
ATOM    312  CG  LYS L  44      23.002  12.583  44.755  1.00 27.11           C  
ATOM    313  CD  LYS L  44      23.479  11.550  45.779  1.00 29.93           C  
ATOM    314  CE  LYS L  44      22.941  11.786  47.192  1.00 35.02           C  
ATOM    315  NZ  LYS L  44      23.693  10.963  48.167  1.00 35.38           N1+
ATOM    316  C   LYS L  44      23.310  14.779  42.785  1.00 21.49           C  
ATOM    317  O   LYS L  44      24.384  15.366  42.676  1.00 21.15           O  
ATOM    318  N   LEU L  45      22.249  15.358  43.371  1.00 20.70           N  
ATOM    319  CA  LEU L  45      22.283  16.730  43.815  1.00 20.62           C  
ATOM    320  CB  LEU L  45      20.863  17.323  43.881  1.00 20.36           C  
ATOM    321  CG  LEU L  45      20.775  18.789  44.342  1.00 19.91           C  
ATOM    322  CD1 LEU L  45      21.412  19.748  43.325  1.00 19.31           C  
ATOM    323  CD2 LEU L  45      19.326  19.164  44.700  1.00 20.10           C  
ATOM    324  C   LEU L  45      22.879  16.830  45.200  1.00 21.24           C  
ATOM    325  O   LEU L  45      22.363  16.240  46.150  1.00 21.08           O  
ATOM    326  N   LEU L  46      24.065  17.474  45.319  1.00 20.57           N  
ATOM    327  CA  LEU L  46      24.731  17.764  46.570  1.00 21.09           C  
ATOM    328  CB  LEU L  46      26.251  17.933  46.404  1.00 21.89           C  
ATOM    329  CG  LEU L  46      26.981  16.633  46.027  1.00 22.59           C  
ATOM    330  CD1 LEU L  46      28.490  16.870  45.870  1.00 21.56           C  
ATOM    331  CD2 LEU L  46      26.672  15.512  47.034  1.00 22.71           C  
ATOM    332  C   LEU L  46      24.249  19.015  47.262  1.00 21.60           C  
ATOM    333  O   LEU L  46      24.006  19.006  48.469  1.00 22.36           O  
ATOM    334  N   ILE L  47      24.135  20.140  46.511  1.00 20.91           N  
ATOM    335  CA  ILE L  47      23.834  21.425  47.100  1.00 20.63           C  
ATOM    336  CB  ILE L  47      25.054  22.292  47.256  1.00 20.79           C  
ATOM    337  CG1 ILE L  47      26.090  21.634  48.182  1.00 22.30           C  
ATOM    338  CG2 ILE L  47      24.590  23.675  47.743  1.00 21.53           C  
ATOM    339  CD1 ILE L  47      25.608  21.478  49.621  1.00 23.07           C  
ATOM    340  C   ILE L  47      22.924  22.191  46.183  1.00 20.40           C  
ATOM    341  O   ILE L  47      23.034  22.086  44.961  1.00 19.47           O  
ATOM    342  N   TYR L  48      21.998  22.992  46.758  1.00 20.44           N  
ATOM    343  CA  TYR L  48      21.135  23.826  45.965  1.00 21.19           C  
ATOM    344  CB  TYR L  48      19.727  23.242  45.732  1.00 21.50           C  
ATOM    345  CG  TYR L  48      18.964  23.209  47.011  1.00 20.76           C  
ATOM    346  CD1 TYR L  48      19.106  22.164  47.894  1.00 23.02           C  
ATOM    347  CD2 TYR L  48      18.103  24.231  47.335  1.00 22.07           C  
ATOM    348  CE1 TYR L  48      18.398  22.137  49.073  1.00 23.52           C  
ATOM    349  CE2 TYR L  48      17.391  24.210  48.510  1.00 23.04           C  
ATOM    350  CZ  TYR L  48      17.538  23.162  49.384  1.00 24.72           C  
ATOM    351  OH  TYR L  48      16.806  23.143  50.590  1.00 26.37           O  
ATOM    352  C   TYR L  48      21.008  25.146  46.669  1.00 21.61           C  
ATOM    353  O   TYR L  48      21.325  25.257  47.851  1.00 21.43           O  
ATOM    354  N   ASP L  49      20.542  26.193  45.955  1.00 41.96           N  
ATOM    355  CA  ASP L  49      20.370  27.495  46.547  1.00 48.00           C  
ATOM    356  CB  ASP L  49      19.341  27.554  47.694  1.00 51.21           C  
ATOM    357  CG  ASP L  49      17.937  27.567  47.117  1.00 55.46           C  
ATOM    358  OD1 ASP L  49      17.810  27.548  45.863  1.00 51.95           O  
ATOM    359  OD2 ASP L  49      16.972  27.615  47.925  1.00 57.72           O1-
ATOM    360  C   ASP L  49      21.662  27.963  47.134  1.00 47.10           C  
ATOM    361  O   ASP L  49      21.679  28.621  48.174  1.00 49.32           O  
ATOM    362  N   ASN L  50      22.777  27.617  46.474  1.00 47.15           N  
ATOM    363  CA  ASN L  50      24.101  28.055  46.816  1.00 43.70           C  
ATOM    364  CB  ASN L  50      24.163  29.566  47.107  1.00 43.26           C  
ATOM    365  CG  ASN L  50      23.936  30.330  45.810  1.00 49.79           C  
ATOM    366  OD1 ASN L  50      24.400  29.922  44.747  1.00 50.11           O  
ATOM    367  ND2 ASN L  50      23.201  31.471  45.894  1.00 42.92           N  
ATOM    368  C   ASN L  50      24.640  27.370  48.038  1.00 47.82           C  
ATOM    369  O   ASN L  50      25.832  27.064  48.079  1.00 46.61           O  
ATOM    370  N   ASN L  51      23.805  27.038  49.046  1.00 48.56           N  
ATOM    371  CA  ASN L  51      24.436  26.464  50.203  1.00 48.26           C  
ATOM    372  CB  ASN L  51      24.944  27.533  51.191  1.00 49.92           C  
ATOM    373  CG  ASN L  51      23.768  28.374  51.678  1.00 50.18           C  
ATOM    374  OD1 ASN L  51      22.618  28.151  51.299  1.00 52.52           O  
ATOM    375  ND2 ASN L  51      24.067  29.385  52.536  1.00 51.26           N  
ATOM    376  C   ASN L  51      23.496  25.574  50.947  1.00 49.44           C  
ATOM    377  O   ASN L  51      23.687  25.333  52.138  1.00 50.17           O  
ATOM    378  N   LYS L  52      22.485  25.012  50.265  1.00 23.02           N  
ATOM    379  CA  LYS L  52      21.549  24.201  50.990  1.00 23.27           C  
ATOM    380  CB  LYS L  52      20.090  24.484  50.601  1.00 24.95           C  
ATOM    381  CG  LYS L  52      19.639  25.909  50.913  1.00 26.99           C  
ATOM    382  CD  LYS L  52      19.703  26.246  52.399  1.00 30.88           C  
ATOM    383  CE  LYS L  52      19.220  27.661  52.713  1.00 30.02           C  
ATOM    384  NZ  LYS L  52      19.519  27.995  54.122  1.00 32.48           N1+
ATOM    385  C   LYS L  52      21.803  22.766  50.645  1.00 24.21           C  
ATOM    386  O   LYS L  52      22.112  22.436  49.501  1.00 24.06           O  
ATOM    387  N   ARG L  53      21.669  21.869  51.644  1.00 24.66           N  
ATOM    388  CA  ARG L  53      21.905  20.471  51.411  0.90 26.25           C  
ATOM    389  CB  ARG L  53      22.823  19.834  52.472  0.90 27.36           C  
ATOM    390  CG  ARG L  53      24.281  20.282  52.364  0.90 28.58           C  
ATOM    391  CD  ARG L  53      25.140  19.910  53.573  0.90 28.59           C  
ATOM    392  NE  ARG L  53      24.717  20.784  54.704  0.90 31.83           N  
ATOM    393  CZ  ARG L  53      23.720  20.384  55.546  0.90 32.92           C  
ATOM    394  NH1 ARG L  53      23.135  19.163  55.374  0.90 33.65           N1+
ATOM    395  NH2 ARG L  53      23.317  21.201  56.563  0.90 34.06           N  
ATOM    396  C   ARG L  53      20.591  19.744  51.453  1.00 27.25           C  
ATOM    397  O   ARG L  53      19.787  19.936  52.364  1.00 27.79           O  
ATOM    398  N   PRO L  54      20.356  18.906  50.470  1.00 26.81           N  
ATOM    399  CA  PRO L  54      19.139  18.138  50.444  1.00 28.09           C  
ATOM    400  CD  PRO L  54      20.846  19.177  49.126  1.00 26.06           C  
ATOM    401  CB  PRO L  54      19.008  17.590  49.027  1.00 29.29           C  
ATOM    402  CG  PRO L  54      19.780  18.607  48.173  1.00 27.45           C  
ATOM    403  C   PRO L  54      19.241  17.059  51.466  1.00 29.88           C  
ATOM    404  O   PRO L  54      20.349  16.756  51.906  1.00 29.62           O  
ATOM    405  N   SER L  55      18.103  16.464  51.865  1.00 32.87           N  
ATOM    406  CA  SER L  55      18.174  15.439  52.859  1.00 33.67           C  
ATOM    407  CB  SER L  55      16.800  14.890  53.276  1.00 36.67           C  
ATOM    408  OG  SER L  55      16.022  15.922  53.866  1.00 42.81           O  
ATOM    409  C   SER L  55      18.966  14.307  52.290  1.00 32.99           C  
ATOM    410  O   SER L  55      18.886  14.009  51.100  1.00 34.25           O  
ATOM    411  N   GLY L  56      19.768  13.648  53.148  1.00 32.14           N  
ATOM    412  CA  GLY L  56      20.543  12.524  52.712  1.00 32.30           C  
ATOM    413  C   GLY L  56      21.949  12.949  52.401  1.00 31.84           C  
ATOM    414  O   GLY L  56      22.808  12.101  52.163  1.00 33.80           O  
ATOM    415  N   ILE L  57      22.237  14.267  52.410  1.00 30.14           N  
ATOM    416  CA  ILE L  57      23.563  14.728  52.097  1.00 28.46           C  
ATOM    417  CB  ILE L  57      23.555  15.968  51.242  1.00 28.00           C  
ATOM    418  CG1 ILE L  57      22.843  15.694  49.908  1.00 27.83           C  
ATOM    419  CG2 ILE L  57      25.004  16.448  51.068  1.00 27.48           C  
ATOM    420  CD1 ILE L  57      23.534  14.632  49.055  1.00 17.97           C  
ATOM    421  C   ILE L  57      24.228  15.085  53.392  1.00 29.01           C  
ATOM    422  O   ILE L  57      23.670  15.809  54.215  1.00 30.37           O  
ATOM    423  N   PRO L  58      25.419  14.587  53.590  1.00 28.86           N  
ATOM    424  CA  PRO L  58      26.142  14.819  54.813  1.00 30.90           C  
ATOM    425  CD  PRO L  58      25.864  13.384  52.912  1.00 29.54           C  
ATOM    426  CB  PRO L  58      27.253  13.764  54.856  1.00 31.46           C  
ATOM    427  CG  PRO L  58      27.295  13.180  53.429  1.00 31.60           C  
ATOM    428  C   PRO L  58      26.636  16.231  54.945  1.00 30.35           C  
ATOM    429  O   PRO L  58      26.841  16.905  53.937  1.00 29.09           O  
ATOM    430  N   ASP L  59      26.857  16.663  56.200  1.00 30.52           N  
ATOM    431  CA  ASP L  59      27.267  17.983  56.599  1.00 30.34           C  
ATOM    432  CB  ASP L  59      27.399  18.130  58.124  1.00 32.82           C  
ATOM    433  CG  ASP L  59      26.024  18.012  58.760  1.00 34.47           C  
ATOM    434  OD1 ASP L  59      25.070  18.623  58.214  1.00 34.97           O  
ATOM    435  OD2 ASP L  59      25.907  17.302  59.797  1.00 37.18           O1-
ATOM    436  C   ASP L  59      28.624  18.270  56.046  1.00 29.42           C  
ATOM    437  O   ASP L  59      29.021  19.427  55.930  1.00 30.21           O  
ATOM    438  N   ARG L  60      29.393  17.221  55.721  1.00 29.14           N  
ATOM    439  CA  ARG L  60      30.733  17.412  55.253  1.00 27.75           C  
ATOM    440  CB  ARG L  60      31.510  16.096  55.033  1.00 29.93           C  
ATOM    441  CG  ARG L  60      30.894  15.103  54.044  1.00 29.68           C  
ATOM    442  CD  ARG L  60      31.682  13.788  53.974  1.00 29.79           C  
ATOM    443  NE  ARG L  60      30.982  12.856  53.044  1.00 28.43           N  
ATOM    444  CZ  ARG L  60      31.626  11.737  52.603  1.00 27.87           C  
ATOM    445  NH1 ARG L  60      32.914  11.500  52.989  1.00 27.54           N1+
ATOM    446  NH2 ARG L  60      30.990  10.858  51.773  1.00 25.36           N  
ATOM    447  C   ARG L  60      30.726  18.216  53.986  1.00 26.55           C  
ATOM    448  O   ARG L  60      31.716  18.883  53.684  1.00 27.40           O  
ATOM    449  N   PHE L  61      29.634  18.142  53.190  1.00 25.08           N  
ATOM    450  CA  PHE L  61      29.554  18.894  51.965  1.00 23.74           C  
ATOM    451  CB  PHE L  61      28.635  18.252  50.909  1.00 23.62           C  
ATOM    452  CG  PHE L  61      29.243  16.966  50.465  1.00 24.36           C  
ATOM    453  CD1 PHE L  61      29.076  15.816  51.196  1.00 24.60           C  
ATOM    454  CD2 PHE L  61      29.975  16.905  49.305  1.00 25.52           C  
ATOM    455  CE1 PHE L  61      29.636  14.629  50.783  1.00 25.08           C  
ATOM    456  CE2 PHE L  61      30.536  15.722  48.889  1.00 25.44           C  
ATOM    457  CZ  PHE L  61      30.369  14.577  49.625  1.00 24.73           C  
ATOM    458  C   PHE L  61      28.964  20.241  52.260  1.00 23.20           C  
ATOM    459  O   PHE L  61      27.978  20.351  52.988  1.00 23.83           O  
ATOM    460  N   SER L  62      29.557  21.316  51.693  1.00 22.90           N  
ATOM    461  CA  SER L  62      29.037  22.633  51.937  1.00 22.78           C  
ATOM    462  CB  SER L  62      29.770  23.354  53.083  1.00 23.99           C  
ATOM    463  OG  SER L  62      29.129  24.579  53.395  1.00 25.41           O  
ATOM    464  C   SER L  62      29.229  23.441  50.686  1.00 22.39           C  
ATOM    465  O   SER L  62      30.079  23.119  49.857  1.00 23.03           O  
ATOM    466  N   GLY L  63      28.434  24.523  50.512  1.00 22.29           N  
ATOM    467  CA  GLY L  63      28.575  25.325  49.327  1.00 22.26           C  
ATOM    468  C   GLY L  63      28.453  26.771  49.696  1.00 22.49           C  
ATOM    469  O   GLY L  63      27.847  27.122  50.708  1.00 22.71           O  
ATOM    470  N   SER L  64      29.045  27.657  48.866  1.00 22.39           N  
ATOM    471  CA  SER L  64      28.965  29.068  49.118  1.00 23.06           C  
ATOM    472  CB  SER L  64      30.081  29.598  50.034  1.00 23.81           C  
ATOM    473  OG  SER L  64      31.344  29.451  49.402  1.00 25.22           O  
ATOM    474  C   SER L  64      29.095  29.781  47.810  1.00 23.54           C  
ATOM    475  O   SER L  64      29.570  29.218  46.824  1.00 23.05           O  
ATOM    476  N   LYS L  65      28.647  31.051  47.768  1.00 24.76           N  
ATOM    477  CA  LYS L  65      28.725  31.812  46.554  1.00 26.05           C  
ATOM    478  CB  LYS L  65      27.378  31.938  45.823  1.00 26.66           C  
ATOM    479  CG  LYS L  65      27.469  32.757  44.534  1.00 28.92           C  
ATOM    480  CD  LYS L  65      26.157  32.825  43.752  1.00 32.15           C  
ATOM    481  CE  LYS L  65      25.223  33.942  44.227  1.00 34.69           C  
ATOM    482  NZ  LYS L  65      25.426  35.169  43.425  1.00 32.44           N1+
ATOM    483  C   LYS L  65      29.118  33.205  46.919  1.00 26.83           C  
ATOM    484  O   LYS L  65      28.647  33.752  47.916  1.00 28.08           O  
ATOM    485  N   SER L  66      30.022  33.808  46.124  1.00 27.46           N  
ATOM    486  CA  SER L  66      30.362  35.178  46.356  1.00 29.45           C  
ATOM    487  CB  SER L  66      31.667  35.372  47.151  1.00 31.59           C  
ATOM    488  OG  SER L  66      32.778  34.882  46.414  1.00 34.26           O  
ATOM    489  C   SER L  66      30.547  35.796  45.012  1.00 28.27           C  
ATOM    490  O   SER L  66      31.333  35.315  44.197  1.00 27.95           O  
ATOM    491  N   GLY L  67      29.813  36.889  44.742  1.00 29.77           N  
ATOM    492  CA  GLY L  67      29.960  37.551  43.484  1.00 29.32           C  
ATOM    493  C   GLY L  67      29.625  36.588  42.387  1.00 28.05           C  
ATOM    494  O   GLY L  67      28.553  35.988  42.349  1.00 29.35           O  
ATOM    495  N   THR L  68      30.560  36.504  41.427  1.00 26.88           N  
ATOM    496  CA  THR L  68      30.576  35.736  40.215  1.00 26.57           C  
ATOM    497  CB  THR L  68      31.562  36.321  39.256  1.00 27.09           C  
ATOM    498  OG1 THR L  68      31.278  37.697  39.062  1.00 27.11           O  
ATOM    499  CG2 THR L  68      31.441  35.595  37.916  1.00 27.02           C  
ATOM    500  C   THR L  68      30.942  34.290  40.440  1.00 26.55           C  
ATOM    501  O   THR L  68      30.778  33.476  39.533  1.00 25.33           O  
ATOM    502  N   SER L  69      31.537  33.932  41.597  1.00 25.21           N  
ATOM    503  CA  SER L  69      32.014  32.575  41.746  1.00 25.09           C  
ATOM    504  CB  SER L  69      33.516  32.491  42.074  1.00 27.04           C  
ATOM    505  OG  SER L  69      34.286  33.027  41.009  1.00 32.20           O  
ATOM    506  C   SER L  69      31.310  31.849  42.859  1.00 23.80           C  
ATOM    507  O   SER L  69      30.596  32.441  43.667  1.00 24.75           O  
ATOM    508  N   ALA L  70      31.493  30.507  42.892  1.00 22.43           N  
ATOM    509  CA  ALA L  70      30.909  29.667  43.903  1.00 22.91           C  
ATOM    510  CB  ALA L  70      29.623  28.964  43.434  1.00 22.64           C  
ATOM    511  C   ALA L  70      31.910  28.600  44.244  1.00 22.91           C  
ATOM    512  O   ALA L  70      32.816  28.320  43.459  1.00 22.83           O  
ATOM    513  N   THR L  71      31.796  27.997  45.451  1.00 22.33           N  
ATOM    514  CA  THR L  71      32.722  26.959  45.820  1.00 22.32           C  
ATOM    515  CB  THR L  71      33.833  27.407  46.721  1.00 23.95           C  
ATOM    516  OG1 THR L  71      33.297  28.069  47.855  1.00 16.68           O  
ATOM    517  CG2 THR L  71      34.794  28.319  45.955  1.00 15.12           C  
ATOM    518  C   THR L  71      32.028  25.858  46.557  1.00 21.85           C  
ATOM    519  O   THR L  71      31.095  26.085  47.328  1.00 22.25           O  
ATOM    520  N   LEU L  72      32.502  24.617  46.331  1.00 20.99           N  
ATOM    521  CA  LEU L  72      32.012  23.452  47.007  1.00 20.68           C  
ATOM    522  CB  LEU L  72      31.742  22.277  46.047  1.00 20.67           C  
ATOM    523  CG  LEU L  72      31.215  21.003  46.731  1.00 19.78           C  
ATOM    524  CD1 LEU L  72      29.828  21.233  47.352  1.00 21.02           C  
ATOM    525  CD2 LEU L  72      31.242  19.799  45.775  1.00 20.52           C  
ATOM    526  C   LEU L  72      33.111  23.032  47.929  1.00 21.04           C  
ATOM    527  O   LEU L  72      34.279  23.011  47.540  1.00 22.01           O  
ATOM    528  N   GLY L  73      32.773  22.700  49.190  1.00 22.08           N  
ATOM    529  CA  GLY L  73      33.798  22.305  50.116  1.00 22.60           C  
ATOM    530  C   GLY L  73      33.451  20.946  50.635  1.00 22.72           C  
ATOM    531  O   GLY L  73      32.294  20.660  50.939  1.00 23.09           O  
ATOM    532  N   ILE L  74      34.467  20.065  50.737  1.00 23.16           N  
ATOM    533  CA  ILE L  74      34.238  18.745  51.254  1.00 24.41           C  
ATOM    534  CB  ILE L  74      34.432  17.668  50.227  1.00 23.67           C  
ATOM    535  CG1 ILE L  74      33.510  17.916  49.021  1.00 24.22           C  
ATOM    536  CG2 ILE L  74      34.194  16.309  50.910  1.00 24.68           C  
ATOM    537  CD1 ILE L  74      33.853  17.068  47.800  1.00 25.40           C  
ATOM    538  C   ILE L  74      35.241  18.506  52.341  1.00 25.79           C  
ATOM    539  O   ILE L  74      36.442  18.673  52.135  1.00 26.20           O  
ATOM    540  N   THR L  75      34.769  18.094  53.537  1.00 26.40           N  
ATOM    541  CA  THR L  75      35.677  17.838  54.619  1.00 27.67           C  
ATOM    542  CB  THR L  75      35.397  18.642  55.858  1.00 29.58           C  
ATOM    543  OG1 THR L  75      34.083  18.386  56.329  1.00 12.71           O  
ATOM    544  CG2 THR L  75      35.586  20.135  55.536  1.00 22.98           C  
ATOM    545  C   THR L  75      35.570  16.389  54.982  1.00 28.16           C  
ATOM    546  O   THR L  75      34.595  15.722  54.643  1.00 28.47           O  
ATOM    547  N   GLY L  76      36.606  15.851  55.658  1.00 28.15           N  
ATOM    548  CA  GLY L  76      36.562  14.482  56.088  1.00 29.05           C  
ATOM    549  C   GLY L  76      36.523  13.599  54.880  1.00 28.36           C  
ATOM    550  O   GLY L  76      35.707  12.683  54.798  1.00 28.20           O  
ATOM    551  N   LEU L  77      37.432  13.834  53.915  1.00 27.78           N  
ATOM    552  CA  LEU L  77      37.435  13.093  52.685  1.00 28.21           C  
ATOM    553  CB  LEU L  77      38.628  13.418  51.767  1.00 28.40           C  
ATOM    554  CG  LEU L  77      38.547  14.795  51.087  1.00 28.72           C  
ATOM    555  CD1 LEU L  77      39.771  15.047  50.191  1.00 29.96           C  
ATOM    556  CD2 LEU L  77      37.230  14.941  50.307  1.00 27.86           C  
ATOM    557  C   LEU L  77      37.503  11.626  52.948  1.00 29.25           C  
ATOM    558  O   LEU L  77      38.227  11.156  53.825  1.00 30.29           O  
ATOM    559  N   GLN L  78      36.710  10.871  52.159  1.00 28.70           N  
ATOM    560  CA  GLN L  78      36.653   9.440  52.230  1.00 31.24           C  
ATOM    561  CB  GLN L  78      35.293   8.924  52.722  1.00 31.38           C  
ATOM    562  CG  GLN L  78      34.945   9.429  54.124  1.00 33.94           C  
ATOM    563  CD  GLN L  78      33.585   8.873  54.517  1.00 35.82           C  
ATOM    564  OE1 GLN L  78      33.048   7.985  53.856  1.00 28.61           O  
ATOM    565  NE2 GLN L  78      33.008   9.411  55.623  1.00 26.54           N  
ATOM    566  C   GLN L  78      36.860   8.945  50.830  1.00 30.46           C  
ATOM    567  O   GLN L  78      36.709   9.700  49.871  1.00 29.78           O  
ATOM    568  N   THR L  79      37.206   7.655  50.670  1.00 31.01           N  
ATOM    569  CA  THR L  79      37.492   7.110  49.372  1.00 32.66           C  
ATOM    570  CB  THR L  79      37.967   5.687  49.404  1.00 35.06           C  
ATOM    571  OG1 THR L  79      38.462   5.315  48.126  1.00 25.72           O  
ATOM    572  CG2 THR L  79      36.795   4.777  49.797  1.00 24.51           C  
ATOM    573  C   THR L  79      36.260   7.170  48.517  1.00 32.14           C  
ATOM    574  O   THR L  79      36.341   7.364  47.307  1.00 32.12           O  
ATOM    575  N   GLY L  80      35.078   7.022  49.142  1.00 31.02           N  
ATOM    576  CA  GLY L  80      33.808   6.987  48.470  1.00 31.68           C  
ATOM    577  C   GLY L  80      33.584   8.265  47.723  1.00 30.81           C  
ATOM    578  O   GLY L  80      32.836   8.296  46.748  1.00 30.26           O  
ATOM    579  N   ASP L  81      34.191   9.362  48.200  1.00 28.77           N  
ATOM    580  CA  ASP L  81      34.036  10.685  47.667  1.00 27.47           C  
ATOM    581  CB  ASP L  81      34.758  11.743  48.518  1.00 27.19           C  
ATOM    582  CG  ASP L  81      34.030  11.835  49.852  1.00 28.51           C  
ATOM    583  OD1 ASP L  81      32.874  11.341  49.933  1.00 28.76           O  
ATOM    584  OD2 ASP L  81      34.623  12.392  50.814  1.00 28.26           O1-
ATOM    585  C   ASP L  81      34.569  10.799  46.269  1.00 27.47           C  
ATOM    586  O   ASP L  81      34.197  11.731  45.558  1.00 28.40           O  
ATOM    587  N   GLU L  82      35.493   9.914  45.844  1.00 27.33           N  
ATOM    588  CA  GLU L  82      36.054  10.068  44.530  1.00 27.49           C  
ATOM    589  CB  GLU L  82      37.062   8.966  44.168  1.00 28.59           C  
ATOM    590  CG  GLU L  82      38.338   9.025  45.011  1.00 30.70           C  
ATOM    591  CD  GLU L  82      39.240   7.870  44.605  1.00 33.38           C  
ATOM    592  OE1 GLU L  82      39.109   7.397  43.445  1.00 33.90           O  
ATOM    593  OE2 GLU L  82      40.068   7.439  45.451  1.00 32.15           O1-
ATOM    594  C   GLU L  82      34.944  10.046  43.532  1.00 26.90           C  
ATOM    595  O   GLU L  82      34.121   9.131  43.517  1.00 27.17           O  
ATOM    596  N   ALA L  83      34.902  11.082  42.669  1.00 25.51           N  
ATOM    597  CA  ALA L  83      33.860  11.205  41.694  1.00 25.55           C  
ATOM    598  CB  ALA L  83      32.449  11.244  42.305  1.00 26.24           C  
ATOM    599  C   ALA L  83      34.068  12.507  40.989  1.00 24.96           C  
ATOM    600  O   ALA L  83      35.022  13.234  41.264  1.00 25.16           O  
ATOM    601  N   ASP L  84      33.183  12.807  40.021  1.00 24.31           N  
ATOM    602  CA  ASP L  84      33.236  14.036  39.287  1.00 24.72           C  
ATOM    603  CB  ASP L  84      32.799  13.887  37.819  1.00 26.39           C  
ATOM    604  CG  ASP L  84      33.809  13.018  37.088  1.00 29.49           C  
ATOM    605  OD1 ASP L  84      34.964  12.908  37.578  1.00 42.11           O  
ATOM    606  OD2 ASP L  84      33.437  12.446  36.029  1.00 42.31           O1-
ATOM    607  C   ASP L  84      32.233  14.947  39.918  1.00 23.75           C  
ATOM    608  O   ASP L  84      31.126  14.520  40.244  1.00 25.43           O  
ATOM    609  N   TYR L  85      32.593  16.233  40.105  1.00 21.97           N  
ATOM    610  CA  TYR L  85      31.678  17.153  40.718  1.00 21.41           C  
ATOM    611  CB  TYR L  85      32.220  17.787  42.013  1.00 20.89           C  
ATOM    612  CG  TYR L  85      32.329  16.717  43.049  1.00 20.60           C  
ATOM    613  CD1 TYR L  85      33.421  15.879  43.086  1.00 20.70           C  
ATOM    614  CD2 TYR L  85      31.336  16.552  43.988  1.00 21.07           C  
ATOM    615  CE1 TYR L  85      33.522  14.898  44.045  1.00 20.62           C  
ATOM    616  CE2 TYR L  85      31.431  15.574  44.949  1.00 21.07           C  
ATOM    617  CZ  TYR L  85      32.524  14.742  44.977  1.00 21.31           C  
ATOM    618  OH  TYR L  85      32.622  13.738  45.962  1.00 21.12           O  
ATOM    619  C   TYR L  85      31.405  18.256  39.743  1.00 20.76           C  
ATOM    620  O   TYR L  85      32.317  18.737  39.071  1.00 21.56           O  
ATOM    621  N   TYR L  86      30.122  18.674  39.636  1.00 20.64           N  
ATOM    622  CA  TYR L  86      29.755  19.694  38.689  1.00 19.90           C  
ATOM    623  CB  TYR L  86      28.805  19.223  37.572  1.00 20.16           C  
ATOM    624  CG  TYR L  86      29.417  18.144  36.750  1.00 19.94           C  
ATOM    625  CD1 TYR L  86      29.264  16.827  37.109  1.00 19.92           C  
ATOM    626  CD2 TYR L  86      30.135  18.443  35.616  1.00 21.16           C  
ATOM    627  CE1 TYR L  86      29.813  15.823  36.348  1.00 22.13           C  
ATOM    628  CE2 TYR L  86      30.686  17.445  34.852  1.00 21.75           C  
ATOM    629  CZ  TYR L  86      30.530  16.132  35.218  1.00 22.18           C  
ATOM    630  OH  TYR L  86      31.096  15.105  34.435  1.00 24.17           O  
ATOM    631  C   TYR L  86      28.963  20.766  39.377  1.00 19.77           C  
ATOM    632  O   TYR L  86      28.202  20.501  40.307  1.00 19.29           O  
ATOM    633  N   CYS L  87      29.133  22.022  38.913  1.00 19.52           N  
ATOM    634  CA  CYS L  87      28.351  23.127  39.392  1.00 19.71           C  
ATOM    635  CB  CYS L  87      29.186  24.387  39.724  1.00 20.83           C  
ATOM    636  SG  CYS L  87      30.186  24.978  38.322  1.00 23.31           S  
ATOM    637  C   CYS L  87      27.408  23.473  38.280  1.00 19.22           C  
ATOM    638  O   CYS L  87      27.687  23.186  37.117  1.00 19.04           O  
ATOM    639  N   GLY L  88      26.247  24.079  38.611  1.00 19.11           N  
ATOM    640  CA  GLY L  88      25.299  24.417  37.584  1.00 18.52           C  
ATOM    641  C   GLY L  88      24.489  25.587  38.049  1.00 18.56           C  
ATOM    642  O   GLY L  88      24.327  25.818  39.246  1.00 18.78           O  
ATOM    643  N   THR L  89      23.977  26.379  37.087  1.00 18.18           N  
ATOM    644  CA  THR L  89      23.133  27.495  37.402  1.00 18.42           C  
ATOM    645  CB  THR L  89      23.879  28.713  37.860  1.00 18.53           C  
ATOM    646  OG1 THR L  89      22.966  29.689  38.339  1.00 21.24           O  
ATOM    647  CG2 THR L  89      24.696  29.276  36.687  1.00 20.39           C  
ATOM    648  C   THR L  89      22.385  27.835  36.154  1.00 18.49           C  
ATOM    649  O   THR L  89      22.527  27.168  35.131  1.00 18.87           O  
ATOM    650  N   TRP L  90      21.625  28.943  36.188  1.00 17.38           N  
ATOM    651  CA  TRP L  90      20.887  29.368  35.041  1.00 17.43           C  
ATOM    652  CB  TRP L  90      19.434  29.727  35.396  1.00 19.03           C  
ATOM    653  CG  TRP L  90      18.620  28.516  35.797  1.00 19.81           C  
ATOM    654  CD2 TRP L  90      18.660  27.901  37.096  1.00 21.38           C  
ATOM    655  CD1 TRP L  90      17.751  27.777  35.048  1.00 22.49           C  
ATOM    656  NE1 TRP L  90      17.242  26.746  35.801  1.00 22.51           N  
ATOM    657  CE2 TRP L  90      17.794  26.808  37.064  1.00 21.18           C  
ATOM    658  CE3 TRP L  90      19.362  28.217  38.225  1.00 20.85           C  
ATOM    659  CZ2 TRP L  90      17.618  26.011  38.159  1.00 22.63           C  
ATOM    660  CZ3 TRP L  90      19.177  27.414  39.328  1.00 25.43           C  
ATOM    661  CH2 TRP L  90      18.321  26.331  39.299  1.00 20.82           C  
ATOM    662  C   TRP L  90      21.561  30.575  34.448  1.00 19.78           C  
ATOM    663  O   TRP L  90      22.177  31.374  35.152  1.00 20.17           O  
ATOM    664  N   ASP L  91      21.503  30.701  33.104  1.00 18.85           N  
ATOM    665  CA  ASP L  91      22.097  31.823  32.433  1.00 20.08           C  
ATOM    666  CB  ASP L  91      22.755  31.483  31.078  1.00 24.35           C  
ATOM    667  CG  ASP L  91      21.718  30.954  30.097  1.00 31.37           C  
ATOM    668  OD1 ASP L  91      20.526  30.840  30.488  1.00 33.91           O  
ATOM    669  OD2 ASP L  91      22.115  30.650  28.940  1.00 38.20           O1-
ATOM    670  C   ASP L  91      21.050  32.888  32.260  1.00 22.87           C  
ATOM    671  O   ASP L  91      19.966  32.797  32.831  1.00 22.83           O  
ATOM    672  N   SER L  92      21.353  33.940  31.470  1.00 22.91           N  
ATOM    673  CA  SER L  92      20.451  35.049  31.308  1.00 24.02           C  
ATOM    674  CB  SER L  92      21.015  36.152  30.399  1.00 30.44           C  
ATOM    675  OG  SER L  92      21.181  35.659  29.078  1.00 19.77           O  
ATOM    676  C   SER L  92      19.171  34.571  30.695  1.00 24.89           C  
ATOM    677  O   SER L  92      18.099  35.112  30.968  1.00 26.05           O  
ATOM    678  N   SER L  93      19.254  33.560  29.817  1.00 23.22           N  
ATOM    679  CA  SER L  93      18.089  33.012  29.183  1.00 25.41           C  
ATOM    680  CB  SER L  93      18.417  32.178  27.937  1.00 27.97           C  
ATOM    681  OG  SER L  93      17.217  31.674  27.374  1.00 19.17           O  
ATOM    682  C   SER L  93      17.358  32.131  30.156  1.00 25.98           C  
ATOM    683  O   SER L  93      16.279  31.629  29.840  1.00 27.45           O  
ATOM    684  N   LEU L  94      17.908  31.942  31.375  1.00 22.86           N  
ATOM    685  CA  LEU L  94      17.317  31.046  32.332  1.00 23.17           C  
ATOM    686  CB  LEU L  94      15.858  31.370  32.719  1.00 22.23           C  
ATOM    687  CG  LEU L  94      15.701  32.384  33.870  1.00 18.91           C  
ATOM    688  CD1 LEU L  94      16.032  31.733  35.222  1.00 19.66           C  
ATOM    689  CD2 LEU L  94      16.525  33.656  33.642  1.00 19.80           C  
ATOM    690  C   LEU L  94      17.375  29.631  31.852  1.00 21.83           C  
ATOM    691  O   LEU L  94      16.476  28.838  32.135  1.00 20.23           O  
ATOM    692  N   ASN L  95      18.443  29.276  31.108  1.00 18.87           N  
ATOM    693  CA  ASN L  95      18.645  27.911  30.704  1.00 18.92           C  
ATOM    694  CB  ASN L  95      19.039  27.741  29.228  1.00 21.06           C  
ATOM    695  CG  ASN L  95      17.800  28.020  28.384  1.00 26.55           C  
ATOM    696  OD1 ASN L  95      16.669  27.834  28.834  1.00 36.81           O  
ATOM    697  ND2 ASN L  95      18.019  28.465  27.117  1.00 34.12           N  
ATOM    698  C   ASN L  95      19.763  27.389  31.553  1.00 18.48           C  
ATOM    699  O   ASN L  95      20.635  28.142  31.983  1.00 19.36           O  
ATOM    700  N   PRO L  96      19.732  26.114  31.833  1.00 18.84           N  
ATOM    701  CA  PRO L  96      20.730  25.543  32.699  1.00 18.21           C  
ATOM    702  CD  PRO L  96      18.458  25.416  31.938  1.00 13.18           C  
ATOM    703  CB  PRO L  96      20.176  24.191  33.140  1.00 18.64           C  
ATOM    704  CG  PRO L  96      18.653  24.370  33.047  1.00 38.42           C  
ATOM    705  C   PRO L  96      22.085  25.426  32.076  1.00 17.71           C  
ATOM    706  O   PRO L  96      22.175  25.097  30.894  1.00 18.52           O  
ATOM    707  N   VAL L  97      23.157  25.681  32.856  1.00 20.99           N  
ATOM    708  CA  VAL L  97      24.477  25.470  32.324  1.00 20.45           C  
ATOM    709  CB  VAL L  97      25.206  26.743  32.002  1.00 21.92           C  
ATOM    710  CG1 VAL L  97      24.465  27.468  30.870  1.00 22.49           C  
ATOM    711  CG2 VAL L  97      25.342  27.573  33.290  1.00 22.64           C  
ATOM    712  C   VAL L  97      25.286  24.760  33.358  1.00 20.05           C  
ATOM    713  O   VAL L  97      25.065  24.941  34.554  1.00 20.01           O  
ATOM    714  N   PHE L  98      26.257  23.928  32.917  1.00 19.70           N  
ATOM    715  CA  PHE L  98      27.046  23.176  33.853  1.00 19.69           C  
ATOM    716  CB  PHE L  98      27.047  21.647  33.633  1.00 18.18           C  
ATOM    717  CG  PHE L  98      25.670  21.067  33.649  1.00 17.65           C  
ATOM    718  CD1 PHE L  98      24.950  20.963  34.816  1.00 18.17           C  
ATOM    719  CD2 PHE L  98      25.086  20.631  32.482  1.00 18.54           C  
ATOM    720  CE1 PHE L  98      23.682  20.427  34.820  1.00 18.65           C  
ATOM    721  CE2 PHE L  98      23.819  20.090  32.483  1.00 19.39           C  
ATOM    722  CZ  PHE L  98      23.111  19.984  33.655  1.00 19.01           C  
ATOM    723  C   PHE L  98      28.483  23.547  33.669  1.00 20.12           C  
ATOM    724  O   PHE L  98      28.897  23.994  32.601  1.00 20.76           O  
ATOM    725  N   GLY L  99      29.284  23.369  34.738  1.00 20.90           N  
ATOM    726  CA  GLY L  99      30.695  23.587  34.648  1.00 21.44           C  
ATOM    727  C   GLY L  99      31.251  22.368  33.978  1.00 21.71           C  
ATOM    728  O   GLY L  99      30.536  21.392  33.756  1.00 22.04           O  
ATOM    729  N   GLY L 100      32.553  22.407  33.640  1.00 21.89           N  
ATOM    730  CA  GLY L 100      33.247  21.346  32.963  1.00 22.17           C  
ATOM    731  C   GLY L 100      33.305  20.119  33.823  1.00 22.79           C  
ATOM    732  O   GLY L 100      33.335  19.002  33.309  1.00 22.50           O  
ATOM    733  N   GLY L 101      33.384  20.289  35.156  1.00 21.94           N  
ATOM    734  CA  GLY L 101      33.453  19.151  36.029  1.00 22.32           C  
ATOM    735  C   GLY L 101      34.831  19.076  36.604  1.00 23.22           C  
ATOM    736  O   GLY L 101      35.817  19.421  35.954  1.00 23.60           O  
ATOM    737  N   THR L 102      34.921  18.619  37.871  1.00 22.65           N  
ATOM    738  CA  THR L 102      36.193  18.484  38.516  1.00 23.16           C  
ATOM    739  CB  THR L 102      36.340  19.378  39.717  1.00 23.66           C  
ATOM    740  OG1 THR L 102      36.164  20.734  39.334  1.00 22.37           O  
ATOM    741  CG2 THR L 102      37.738  19.180  40.330  1.00 23.77           C  
ATOM    742  C   THR L 102      36.298  17.071  38.993  1.00 23.42           C  
ATOM    743  O   THR L 102      35.384  16.543  39.623  1.00 24.44           O  
ATOM    744  N   LYS L 103      37.435  16.411  38.697  1.00 24.46           N  
ATOM    745  CA  LYS L 103      37.600  15.052  39.122  1.00 25.55           C  
ATOM    746  CB  LYS L 103      38.468  14.209  38.171  1.00 26.78           C  
ATOM    747  CG  LYS L 103      38.639  12.756  38.621  1.00 28.12           C  
ATOM    748  CD  LYS L 103      37.347  11.940  38.545  1.00 32.06           C  
ATOM    749  CE  LYS L 103      37.493  10.488  38.996  1.00 39.53           C  
ATOM    750  NZ  LYS L 103      36.150   9.879  39.139  1.00 40.65           N1+
ATOM    751  C   LYS L 103      38.291  15.097  40.442  1.00 26.17           C  
ATOM    752  O   LYS L 103      39.368  15.671  40.572  1.00 26.24           O  
ATOM    753  N   LEU L 104      37.672  14.485  41.469  1.00 25.53           N  
ATOM    754  CA  LEU L 104      38.246  14.514  42.783  0.90 26.73           C  
ATOM    755  CB  LEU L 104      37.164  14.741  43.865  0.90 26.20           C  
ATOM    756  CG  LEU L 104      37.660  14.962  45.310  0.90 26.75           C  
ATOM    757  CD1 LEU L 104      38.371  13.733  45.875  0.90 27.34           C  
ATOM    758  CD2 LEU L 104      38.498  16.241  45.427  0.90 26.91           C  
ATOM    759  C   LEU L 104      38.890  13.184  43.018  1.00 27.52           C  
ATOM    760  O   LEU L 104      38.253  12.142  42.873  1.00 27.13           O  
ATOM    761  N   THR L 105      40.191  13.184  43.375  1.00 28.18           N  
ATOM    762  CA  THR L 105      40.870  11.945  43.631  0.92 28.89           C  
ATOM    763  CB  THR L 105      42.099  11.738  42.794  0.92 30.99           C  
ATOM    764  OG1 THR L 105      41.761  11.756  41.415  1.00 40.80           O  
ATOM    765  CG2 THR L 105      42.721  10.383  43.170  1.00 40.50           C  
ATOM    766  C   THR L 105      41.322  11.954  45.055  1.00 29.90           C  
ATOM    767  O   THR L 105      41.877  12.939  45.541  1.00 29.41           O  
ATOM    768  N   VAL L 106      41.076  10.842  45.771  1.00 31.07           N  
ATOM    769  CA  VAL L 106      41.517  10.751  47.131  1.00 32.62           C  
ATOM    770  CB  VAL L 106      40.529  10.041  48.011  1.00 32.78           C  
ATOM    771  CG1 VAL L 106      41.143   9.875  49.408  1.00 34.13           C  
ATOM    772  CG2 VAL L 106      39.216  10.840  48.009  1.00 33.54           C  
ATOM    773  C   VAL L 106      42.775   9.950  47.079  1.00 34.50           C  
ATOM    774  O   VAL L 106      42.747   8.757  46.785  1.00 35.70           O  
ATOM    775  N   LEU L 107      43.919  10.590  47.386  1.00 35.24           N  
ATOM    776  CA  LEU L 107      45.173   9.918  47.209  1.00 37.23           C  
ATOM    777  CB  LEU L 107      46.393  10.848  47.283  1.00 37.61           C  
ATOM    778  CG  LEU L 107      46.387  11.903  46.164  1.00 39.12           C  
ATOM    779  CD1 LEU L 107      45.204  12.869  46.325  1.00 45.94           C  
ATOM    780  CD2 LEU L 107      47.737  12.622  46.047  1.00 43.70           C  
ATOM    781  C   LEU L 107      45.344   8.843  48.225  1.00 40.25           C  
ATOM    782  O   LEU L 107      45.074   9.021  49.411  1.00 40.29           O  
ATOM    783  N   GLY L 108      45.827   7.677  47.763  1.00 44.37           N  
ATOM    784  CA  GLY L 108      46.033   6.578  48.652  1.00 46.97           C  
ATOM    785  C   GLY L 108      46.825   5.529  47.886  1.00 47.81           C  
ATOM    786  O   GLY L 108      47.062   4.436  48.465  1.00 49.09           O  
ATOM    787  OXT GLY L 108      47.204   5.804  46.716  1.00  0.00           O1-
TER     788      GLY L 108 
ATOM    789  N   GLN H 109       9.965   4.090  45.025  1.00 46.72           N1+
ATOM    790  CA  GLN H 109       9.478   5.471  44.830  0.90 43.02           C  
ATOM    791  CB  GLN H 109      10.487   6.494  45.384  1.00 45.44           C  
ATOM    792  CG  GLN H 109      10.697   6.414  46.899  0.90 49.84           C  
ATOM    793  CD  GLN H 109       9.455   6.948  47.602  1.00 49.83           C  
ATOM    794  OE1 GLN H 109       8.751   7.816  47.086  1.00 57.65           O  
ATOM    795  NE2 GLN H 109       9.175   6.415  48.820  1.00 59.97           N  
ATOM    796  C   GLN H 109       9.291   5.743  43.374  1.00 39.25           C  
ATOM    797  O   GLN H 109       8.915   4.862  42.602  1.00 38.81           O  
ATOM    798  N   VAL H 110       9.538   6.998  42.963  1.00 36.51           N  
ATOM    799  CA  VAL H 110       9.397   7.348  41.584  1.00 32.34           C  
ATOM    800  CB  VAL H 110       9.333   8.834  41.367  1.00 32.93           C  
ATOM    801  CG1 VAL H 110       9.314   9.127  39.859  1.00 17.59           C  
ATOM    802  CG2 VAL H 110       8.103   9.373  42.113  1.00 18.28           C  
ATOM    803  C   VAL H 110      10.606   6.839  40.868  1.00 32.57           C  
ATOM    804  O   VAL H 110      11.725   6.943  41.369  1.00 33.60           O  
ATOM    805  N   GLN H 111      10.406   6.249  39.673  1.00 29.18           N  
ATOM    806  CA  GLN H 111      11.530   5.768  38.927  1.00 29.66           C  
ATOM    807  CB  GLN H 111      11.668   4.237  38.911  1.00 31.93           C  
ATOM    808  CG  GLN H 111      12.028   3.638  40.269  1.00 38.53           C  
ATOM    809  CD  GLN H 111      12.123   2.128  40.090  1.00 43.22           C  
ATOM    810  OE1 GLN H 111      11.134   1.456  39.823  1.00 45.78           O  
ATOM    811  NE2 GLN H 111      13.363   1.582  40.233  1.00 44.10           N  
ATOM    812  C   GLN H 111      11.366   6.203  37.507  1.00 27.97           C  
ATOM    813  O   GLN H 111      10.255   6.225  36.980  1.00 28.33           O  
ATOM    814  N   LEU H 112      12.489   6.588  36.867  1.00 26.75           N  
ATOM    815  CA  LEU H 112      12.484   6.968  35.484  1.00 25.56           C  
ATOM    816  CB  LEU H 112      13.118   8.343  35.187  1.00 26.16           C  
ATOM    817  CG  LEU H 112      12.359   9.569  35.735  1.00 26.93           C  
ATOM    818  CD1 LEU H 112      10.935   9.642  35.171  1.00 25.72           C  
ATOM    819  CD2 LEU H 112      12.406   9.652  37.264  1.00 28.66           C  
ATOM    820  C   LEU H 112      13.327   5.973  34.752  1.00 25.68           C  
ATOM    821  O   LEU H 112      14.408   5.604  35.211  1.00 25.87           O  
ATOM    822  N   GLN H 113      12.844   5.501  33.585  1.00 26.69           N  
ATOM    823  CA  GLN H 113      13.589   4.539  32.828  0.94 26.77           C  
ATOM    824  CB  GLN H 113      12.940   3.144  32.858  0.94 27.54           C  
ATOM    825  CG  GLN H 113      13.653   2.099  31.996  0.94 29.82           C  
ATOM    826  CD  GLN H 113      14.983   1.768  32.650  0.93 31.95           C  
ATOM    827  OE1 GLN H 113      16.046   1.997  32.073  0.93 32.70           O  
ATOM    828  NE2 GLN H 113      14.928   1.223  33.894  0.93 32.35           N  
ATOM    829  C   GLN H 113      13.618   4.977  31.398  1.00 26.42           C  
ATOM    830  O   GLN H 113      12.575   5.150  30.770  1.00 25.81           O  
ATOM    831  N   GLU H 114      14.832   5.168  30.844  1.00 25.60           N  
ATOM    832  CA  GLU H 114      14.930   5.552  29.469  1.00 25.53           C  
ATOM    833  CB  GLU H 114      16.147   6.445  29.154  1.00 25.77           C  
ATOM    834  CG  GLU H 114      17.458   5.980  29.782  1.00 26.17           C  
ATOM    835  CD  GLU H 114      17.487   6.464  31.228  1.00 26.68           C  
ATOM    836  OE1 GLU H 114      17.650   7.695  31.443  1.00 27.61           O  
ATOM    837  OE2 GLU H 114      17.349   5.607  32.140  1.00 27.39           O1-
ATOM    838  C   GLU H 114      14.915   4.333  28.601  1.00 26.73           C  
ATOM    839  O   GLU H 114      15.289   3.239  29.026  1.00 26.64           O  
ATOM    840  N   SER H 115      14.411   4.499  27.360  0.90 26.61           N  
ATOM    841  CA  SER H 115      14.381   3.441  26.391  0.90 27.25           C  
ATOM    842  CB  SER H 115      12.986   2.830  26.172  0.90 28.64           C  
ATOM    843  OG  SER H 115      12.530   2.186  27.350  0.90 32.20           O  
ATOM    844  C   SER H 115      14.761   4.056  25.082  0.90 30.18           C  
ATOM    845  O   SER H 115      14.335   5.163  24.755  0.90 28.85           O  
ATOM    846  N   GLY H 116      15.575   3.350  24.279  0.90 31.23           N  
ATOM    847  CA  GLY H 116      15.931   3.931  23.019  0.90 32.64           C  
ATOM    848  C   GLY H 116      16.833   2.994  22.298  0.90 31.79           C  
ATOM    849  O   GLY H 116      17.391   2.064  22.876  0.90 31.55           O  
ATOM    850  N   PRO H 117      16.963   3.227  21.021  0.90 34.63           N  
ATOM    851  CA  PRO H 117      17.865   2.434  20.243  0.90 32.97           C  
ATOM    852  CD  PRO H 117      15.856   3.729  20.224  0.90 35.96           C  
ATOM    853  CB  PRO H 117      17.540   2.723  18.783  0.90 33.59           C  
ATOM    854  CG  PRO H 117      16.057   3.128  18.822  0.90 34.12           C  
ATOM    855  C   PRO H 117      19.233   2.867  20.637  0.90 35.17           C  
ATOM    856  O   PRO H 117      19.452   4.069  20.772  0.90 37.04           O  
ATOM    857  N   GLY H 118      20.149   1.907  20.834  0.90 33.23           N  
ATOM    858  CA  GLY H 118      21.508   2.174  21.188  0.90 31.67           C  
ATOM    859  C   GLY H 118      22.220   2.825  20.042  0.90 31.49           C  
ATOM    860  O   GLY H 118      23.069   3.688  20.249  0.90 31.79           O  
ATOM    861  N   LEU H 119      21.927   2.399  18.794  1.00 32.86           N  
ATOM    862  CA  LEU H 119      22.648   2.927  17.663  1.00 32.04           C  
ATOM    863  CB  LEU H 119      23.240   1.848  16.735  1.00 34.12           C  
ATOM    864  CG  LEU H 119      24.417   1.043  17.317  1.00 36.18           C  
ATOM    865  CD1 LEU H 119      25.668   1.918  17.487  1.00 37.29           C  
ATOM    866  CD2 LEU H 119      24.023   0.310  18.609  1.00 36.44           C  
ATOM    867  C   LEU H 119      21.742   3.741  16.793  1.00 31.64           C  
ATOM    868  O   LEU H 119      20.566   3.424  16.619  1.00 33.61           O  
ATOM    869  N   VAL H 120      22.299   4.833  16.224  1.00 30.71           N  
ATOM    870  CA  VAL H 120      21.578   5.675  15.312  1.00 31.19           C  
ATOM    871  CB  VAL H 120      21.102   6.950  15.950  1.00 31.96           C  
ATOM    872  CG1 VAL H 120      20.470   7.843  14.869  1.00 32.98           C  
ATOM    873  CG2 VAL H 120      20.149   6.589  17.104  1.00 32.67           C  
ATOM    874  C   VAL H 120      22.528   6.046  14.213  1.00 32.23           C  
ATOM    875  O   VAL H 120      23.684   6.379  14.467  1.00 30.96           O  
ATOM    876  N   LYS H 121      22.063   6.001  12.947  1.00 32.22           N  
ATOM    877  CA  LYS H 121      22.924   6.325  11.843  1.00 32.25           C  
ATOM    878  CB  LYS H 121      22.480   5.699  10.511  1.00 34.19           C  
ATOM    879  CG  LYS H 121      22.465   4.169  10.574  1.00 38.22           C  
ATOM    880  CD  LYS H 121      23.807   3.568  10.998  1.00 40.43           C  
ATOM    881  CE  LYS H 121      23.741   2.076  11.333  1.00 43.35           C  
ATOM    882  NZ  LYS H 121      25.040   1.621  11.878  1.00 47.47           N1+
ATOM    883  C   LYS H 121      22.959   7.812  11.695  1.00 31.68           C  
ATOM    884  O   LYS H 121      22.032   8.517  12.089  1.00 31.23           O  
ATOM    885  N   PRO H 122      24.019   8.307  11.123  1.00 31.36           N  
ATOM    886  CA  PRO H 122      24.154   9.727  10.985  1.00 31.44           C  
ATOM    887  CD  PRO H 122      25.310   7.641  11.199  1.00 32.18           C  
ATOM    888  CB  PRO H 122      25.583   9.959  10.501  1.00 32.50           C  
ATOM    889  CG  PRO H 122      26.355   8.766  11.096  1.00 33.71           C  
ATOM    890  C   PRO H 122      23.096  10.305  10.102  1.00 32.48           C  
ATOM    891  O   PRO H 122      22.663   9.635   9.165  1.00 32.21           O  
ATOM    892  N   SER H 123      22.683  11.554  10.398  1.00 32.06           N  
ATOM    893  CA  SER H 123      21.684  12.289   9.673  1.00 32.94           C  
ATOM    894  CB  SER H 123      21.900  12.233   8.153  1.00 33.43           C  
ATOM    895  OG  SER H 123      23.152  12.816   7.827  1.00 35.06           O  
ATOM    896  C   SER H 123      20.319  11.742   9.962  1.00 32.51           C  
ATOM    897  O   SER H 123      19.322  12.298   9.506  1.00 32.90           O  
ATOM    898  N   GLU H 124      20.222  10.671  10.771  1.00 31.64           N  
ATOM    899  CA  GLU H 124      18.932  10.118  11.083  1.00 32.38           C  
ATOM    900  CB  GLU H 124      18.927   8.578  11.201  1.00 34.73           C  
ATOM    901  CG  GLU H 124      19.189   7.919   9.840  1.00 38.09           C  
ATOM    902  CD  GLU H 124      19.119   6.401   9.959  1.00 42.28           C  
ATOM    903  OE1 GLU H 124      19.286   5.874  11.090  1.00 43.40           O  
ATOM    904  OE2 GLU H 124      18.896   5.747   8.905  1.00 45.40           O1-
ATOM    905  C   GLU H 124      18.459  10.748  12.358  1.00 31.46           C  
ATOM    906  O   GLU H 124      19.140  11.607  12.915  1.00 31.15           O  
ATOM    907  N   THR H 125      17.251  10.379  12.839  1.00 30.74           N  
ATOM    908  CA  THR H 125      16.759  11.033  14.020  1.00 30.37           C  
ATOM    909  CB  THR H 125      15.338  11.505  13.884  1.00 31.63           C  
ATOM    910  OG1 THR H 125      15.041  12.479  14.871  1.00 32.40           O  
ATOM    911  CG2 THR H 125      14.398  10.299  14.041  1.00 30.84           C  
ATOM    912  C   THR H 125      16.832  10.091  15.190  1.00 29.65           C  
ATOM    913  O   THR H 125      16.519   8.905  15.087  1.00 29.57           O  
ATOM    914  N   LEU H 126      17.267  10.625  16.350  1.00 27.85           N  
ATOM    915  CA  LEU H 126      17.403   9.877  17.567  1.00 27.30           C  
ATOM    916  CB  LEU H 126      18.615  10.379  18.391  1.00 28.47           C  
ATOM    917  CG  LEU H 126      18.846   9.781  19.795  1.00 29.53           C  
ATOM    918  CD1 LEU H 126      20.225  10.194  20.330  1.00 30.75           C  
ATOM    919  CD2 LEU H 126      17.759  10.211  20.790  1.00 32.51           C  
ATOM    920  C   LEU H 126      16.137  10.057  18.341  1.00 27.09           C  
ATOM    921  O   LEU H 126      15.680  11.180  18.542  1.00 27.34           O  
ATOM    922  N   SER H 127      15.518   8.938  18.772  1.00 26.48           N  
ATOM    923  CA  SER H 127      14.302   9.055  19.522  0.94 25.89           C  
ATOM    924  CB  SER H 127      13.053   8.595  18.750  0.94 27.88           C  
ATOM    925  OG  SER H 127      13.212   7.256  18.313  0.94 29.45           O  
ATOM    926  C   SER H 127      14.422   8.250  20.777  1.00 25.39           C  
ATOM    927  O   SER H 127      14.789   7.075  20.756  1.00 26.18           O  
ATOM    928  N   LEU H 128      14.113   8.895  21.921  1.00 24.39           N  
ATOM    929  CA  LEU H 128      14.196   8.244  23.196  1.00 23.52           C  
ATOM    930  CB  LEU H 128      15.293   8.821  24.106  1.00 24.89           C  
ATOM    931  CG  LEU H 128      16.724   8.615  23.582  1.00 25.33           C  
ATOM    932  CD1 LEU H 128      17.751   9.220  24.554  1.00 26.41           C  
ATOM    933  CD2 LEU H 128      17.007   7.135  23.275  1.00 27.52           C  
ATOM    934  C   LEU H 128      12.906   8.474  23.908  1.00 23.45           C  
ATOM    935  O   LEU H 128      12.191   9.436  23.630  1.00 23.13           O  
ATOM    936  N   THR H 129      12.576   7.561  24.841  1.00 22.10           N  
ATOM    937  CA  THR H 129      11.393   7.674  25.641  1.00 22.46           C  
ATOM    938  CB  THR H 129      10.354   6.636  25.329  1.00 24.34           C  
ATOM    939  OG1 THR H 129      10.944   5.347  25.354  1.00 25.35           O  
ATOM    940  CG2 THR H 129       9.701   6.913  23.972  1.00 25.04           C  
ATOM    941  C   THR H 129      11.783   7.448  27.063  1.00 22.90           C  
ATOM    942  O   THR H 129      12.732   6.721  27.354  1.00 23.25           O  
ATOM    943  N   CYS H 130      11.060   8.095  27.997  1.00 22.61           N  
ATOM    944  CA  CYS H 130      11.328   7.882  29.387  1.00 22.19           C  
ATOM    945  CB  CYS H 130      11.888   9.142  30.089  1.00 22.26           C  
ATOM    946  SG  CYS H 130      12.373   8.890  31.827  1.00 23.74           S  
ATOM    947  C   CYS H 130      10.019   7.484  30.001  1.00 22.92           C  
ATOM    948  O   CYS H 130       9.003   8.151  29.803  1.00 23.03           O  
ATOM    949  N   ALA H 131      10.008   6.358  30.745  1.00 23.19           N  
ATOM    950  CA  ALA H 131       8.796   5.877  31.346  1.00 24.25           C  
ATOM    951  CB  ALA H 131       8.628   4.350  31.252  1.00 25.16           C  
ATOM    952  C   ALA H 131       8.859   6.220  32.796  1.00 24.00           C  
ATOM    953  O   ALA H 131       9.860   5.966  33.463  1.00 24.62           O  
ATOM    954  N   VAL H 132       7.772   6.809  33.323  1.00 24.13           N  
ATOM    955  CA  VAL H 132       7.758   7.207  34.695  1.00 24.77           C  
ATOM    956  CB  VAL H 132       7.225   8.597  34.899  1.00 24.09           C  
ATOM    957  CG1 VAL H 132       7.231   8.912  36.402  1.00 24.70           C  
ATOM    958  CG2 VAL H 132       8.058   9.581  34.058  1.00 24.53           C  
ATOM    959  C   VAL H 132       6.855   6.275  35.432  1.00 25.62           C  
ATOM    960  O   VAL H 132       5.770   5.931  34.963  1.00 26.87           O  
ATOM    961  N   SER H 133       7.308   5.823  36.616  1.00 25.77           N  
ATOM    962  CA  SER H 133       6.508   4.943  37.414  1.00 26.52           C  
ATOM    963  CB  SER H 133       7.067   3.513  37.474  1.00 28.30           C  
ATOM    964  OG  SER H 133       8.383   3.534  38.009  1.00 31.38           O  
ATOM    965  C   SER H 133       6.516   5.493  38.802  1.00 26.77           C  
ATOM    966  O   SER H 133       7.522   6.029  39.262  1.00 27.34           O  
ATOM    967  N   GLY H 134       5.341   5.465  39.460  1.00 40.82           N  
ATOM    968  CA  GLY H 134       5.232   5.975  40.796  1.00 39.41           C  
ATOM    969  C   GLY H 134       4.728   7.390  40.788  1.00 39.72           C  
ATOM    970  O   GLY H 134       4.388   7.926  41.844  1.00 39.97           O  
ATOM    971  N   TYR H 135       4.679   8.059  39.618  1.00 36.41           N  
ATOM    972  CA  TYR H 135       4.193   9.413  39.648  1.00 34.50           C  
ATOM    973  CB  TYR H 135       5.348  10.438  39.681  1.00 43.63           C  
ATOM    974  CG  TYR H 135       4.875  11.761  40.190  1.00 44.19           C  
ATOM    975  CD1 TYR H 135       4.690  11.931  41.544  1.00 43.20           C  
ATOM    976  CD2 TYR H 135       4.651  12.836  39.360  1.00 43.90           C  
ATOM    977  CE1 TYR H 135       4.268  13.128  42.067  1.00 44.02           C  
ATOM    978  CE2 TYR H 135       4.228  14.043  39.877  1.00 43.93           C  
ATOM    979  CZ  TYR H 135       4.036  14.191  41.231  1.00 44.70           C  
ATOM    980  OH  TYR H 135       3.604  15.423  41.766  1.00 45.52           O  
ATOM    981  C   TYR H 135       3.409   9.628  38.385  1.00 36.03           C  
ATOM    982  O   TYR H 135       3.731   9.066  37.337  1.00 38.17           O  
ATOM    983  N   SER H 136       2.332  10.434  38.447  1.00 34.46           N  
ATOM    984  CA  SER H 136       1.595  10.700  37.248  0.94 37.42           C  
ATOM    985  CB  SER H 136       0.158  11.184  37.503  0.94 45.17           C  
ATOM    986  OG  SER H 136      -0.528  11.344  36.272  0.94 48.55           O  
ATOM    987  C   SER H 136       2.330  11.790  36.539  1.00 37.64           C  
ATOM    988  O   SER H 136       2.711  12.795  37.136  1.00 39.97           O  
ATOM    989  N   ILE H 137       2.518  11.613  35.225  1.00 36.90           N  
ATOM    990  CA  ILE H 137       3.294  12.521  34.436  1.00 37.68           C  
ATOM    991  CB  ILE H 137       3.502  12.027  33.039  1.00 37.63           C  
ATOM    992  CG1 ILE H 137       4.647  12.782  32.367  1.00 39.32           C  
ATOM    993  CG2 ILE H 137       2.175  12.132  32.280  1.00 37.62           C  
ATOM    994  CD1 ILE H 137       5.162  12.065  31.124  1.00 40.65           C  
ATOM    995  C   ILE H 137       2.641  13.871  34.414  1.00 36.35           C  
ATOM    996  O   ILE H 137       3.324  14.895  34.410  1.00 38.77           O  
ATOM    997  N   SER H 138       1.297  13.909  34.393  1.00 31.83           N  
ATOM    998  CA  SER H 138       0.558  15.137  34.291  1.00 34.30           C  
ATOM    999  CB  SER H 138      -0.957  14.899  34.234  1.00 32.33           C  
ATOM   1000  OG  SER H 138      -1.271  14.046  33.144  1.00 20.08           O  
ATOM   1001  C   SER H 138       0.813  16.007  35.483  1.00 34.76           C  
ATOM   1002  O   SER H 138       0.771  17.229  35.372  1.00 36.71           O  
ATOM   1003  N   SER H 139       1.031  15.401  36.662  1.00 30.14           N  
ATOM   1004  CA  SER H 139       1.244  16.148  37.871  1.00 30.84           C  
ATOM   1005  CB  SER H 139       1.076  15.286  39.134  1.00 37.85           C  
ATOM   1006  OG  SER H 139      -0.259  14.810  39.223  1.00 43.21           O  
ATOM   1007  C   SER H 139       2.628  16.744  37.920  1.00 30.53           C  
ATOM   1008  O   SER H 139       2.850  17.719  38.638  1.00 32.23           O  
ATOM   1009  N   GLY H 140       3.594  16.189  37.154  1.00 39.83           N  
ATOM   1010  CA  GLY H 140       4.978  16.584  37.257  1.00 37.79           C  
ATOM   1011  C   GLY H 140       5.171  18.025  36.915  1.00 37.64           C  
ATOM   1012  O   GLY H 140       4.578  18.555  35.976  1.00 41.41           O  
ATOM   1013  N   TYR H 141       6.042  18.690  37.703  1.00 26.79           N  
ATOM   1014  CA  TYR H 141       6.351  20.074  37.504  1.00 28.78           C  
ATOM   1015  CB  TYR H 141       7.203  20.646  38.649  1.00 26.97           C  
ATOM   1016  CG  TYR H 141       7.464  22.079  38.349  1.00 27.34           C  
ATOM   1017  CD1 TYR H 141       6.579  23.052  38.748  1.00 28.99           C  
ATOM   1018  CD2 TYR H 141       8.588  22.457  37.660  1.00 27.47           C  
ATOM   1019  CE1 TYR H 141       6.817  24.379  38.474  1.00 29.87           C  
ATOM   1020  CE2 TYR H 141       8.833  23.780  37.384  1.00 29.84           C  
ATOM   1021  CZ  TYR H 141       7.946  24.747  37.787  1.00 30.40           C  
ATOM   1022  OH  TYR H 141       8.192  26.108  37.504  1.00 31.66           O  
ATOM   1023  C   TYR H 141       7.102  20.235  36.216  1.00 27.17           C  
ATOM   1024  O   TYR H 141       6.731  21.073  35.396  1.00 27.10           O  
ATOM   1025  N   TYR H 142       8.189  19.455  36.002  1.00 18.60           N  
ATOM   1026  CA  TYR H 142       8.842  19.551  34.724  1.00 18.55           C  
ATOM   1027  CB  TYR H 142       9.897  20.672  34.602  1.00 19.35           C  
ATOM   1028  CG  TYR H 142      11.098  20.416  35.457  1.00 21.05           C  
ATOM   1029  CD1 TYR H 142      12.096  19.558  35.045  1.00 27.40           C  
ATOM   1030  CD2 TYR H 142      11.249  21.061  36.663  1.00 23.47           C  
ATOM   1031  CE1 TYR H 142      13.208  19.331  35.822  1.00 23.76           C  
ATOM   1032  CE2 TYR H 142      12.358  20.843  37.446  1.00 29.06           C  
ATOM   1033  CZ  TYR H 142      13.336  19.974  37.029  1.00 30.05           C  
ATOM   1034  OH  TYR H 142      14.475  19.746  37.831  1.00 32.28           O  
ATOM   1035  C   TYR H 142       9.527  18.254  34.456  1.00 18.65           C  
ATOM   1036  O   TYR H 142       9.866  17.522  35.387  1.00 18.36           O  
ATOM   1037  N   TRP H 143       9.746  17.948  33.159  1.00 17.84           N  
ATOM   1038  CA  TRP H 143      10.439  16.751  32.780  1.00 17.82           C  
ATOM   1039  CB  TRP H 143       9.522  15.715  32.110  1.00 17.40           C  
ATOM   1040  CG  TRP H 143       8.335  15.315  32.956  1.00 17.60           C  
ATOM   1041  CD2 TRP H 143       8.382  14.411  34.072  1.00 17.70           C  
ATOM   1042  CD1 TRP H 143       7.039  15.735  32.855  1.00 18.51           C  
ATOM   1043  NE1 TRP H 143       6.276  15.148  33.836  1.00 19.13           N  
ATOM   1044  CE2 TRP H 143       7.088  14.332  34.593  1.00 18.17           C  
ATOM   1045  CE3 TRP H 143       9.415  13.705  34.621  1.00 18.56           C  
ATOM   1046  CZ2 TRP H 143       6.810  13.545  35.673  1.00 18.53           C  
ATOM   1047  CZ3 TRP H 143       9.127  12.910  35.710  1.00 18.29           C  
ATOM   1048  CH2 TRP H 143       7.850  12.833  36.227  1.00 18.62           C  
ATOM   1049  C   TRP H 143      11.450  17.179  31.757  1.00 18.11           C  
ATOM   1050  O   TRP H 143      11.161  18.043  30.928  1.00 19.00           O  
ATOM   1051  N   GLY H 144      12.668  16.594  31.764  1.00 18.02           N  
ATOM   1052  CA  GLY H 144      13.625  17.066  30.798  1.00 17.77           C  
ATOM   1053  C   GLY H 144      14.666  16.029  30.503  1.00 19.36           C  
ATOM   1054  O   GLY H 144      14.633  14.915  31.026  1.00 18.86           O  
ATOM   1055  N   TRP H 145      15.628  16.398  29.623  1.00 18.76           N  
ATOM   1056  CA  TRP H 145      16.668  15.487  29.231  1.00 19.05           C  
ATOM   1057  CB  TRP H 145      16.529  15.008  27.776  1.00 20.19           C  
ATOM   1058  CG  TRP H 145      15.276  14.209  27.499  1.00 19.30           C  
ATOM   1059  CD2 TRP H 145      15.180  12.775  27.562  1.00 19.93           C  
ATOM   1060  CD1 TRP H 145      14.039  14.662  27.139  1.00 20.14           C  
ATOM   1061  NE1 TRP H 145      13.181  13.603  26.971  1.00 21.06           N  
ATOM   1062  CE2 TRP H 145      13.869  12.435  27.229  1.00 20.09           C  
ATOM   1063  CE3 TRP H 145      16.106  11.821  27.875  1.00 20.03           C  
ATOM   1064  CZ2 TRP H 145      13.462  11.130  27.200  1.00 20.92           C  
ATOM   1065  CZ3 TRP H 145      15.692  10.506  27.844  1.00 20.38           C  
ATOM   1066  CH2 TRP H 145      14.396  10.167  27.513  1.00 20.37           C  
ATOM   1067  C   TRP H 145      17.998  16.188  29.328  1.00 19.84           C  
ATOM   1068  O   TRP H 145      18.116  17.381  29.048  1.00 20.41           O  
ATOM   1069  N   ILE H 146      19.040  15.440  29.756  1.00 19.78           N  
ATOM   1070  CA  ILE H 146      20.389  15.937  29.855  1.00 20.91           C  
ATOM   1071  CB  ILE H 146      20.857  16.123  31.274  1.00 22.10           C  
ATOM   1072  CG1 ILE H 146      19.953  17.122  32.018  1.00 23.23           C  
ATOM   1073  CG2 ILE H 146      22.330  16.558  31.240  1.00 23.11           C  
ATOM   1074  CD1 ILE H 146      18.561  16.576  32.334  1.00 29.30           C  
ATOM   1075  C   ILE H 146      21.265  14.880  29.237  1.00 21.86           C  
ATOM   1076  O   ILE H 146      20.979  13.688  29.355  1.00 23.37           O  
ATOM   1077  N   ARG H 147      22.355  15.278  28.543  1.00 20.47           N  
ATOM   1078  CA  ARG H 147      23.178  14.272  27.921  1.00 21.18           C  
ATOM   1079  CB  ARG H 147      23.080  14.242  26.385  1.00 20.53           C  
ATOM   1080  CG  ARG H 147      23.523  15.529  25.685  1.00 21.15           C  
ATOM   1081  CD  ARG H 147      23.323  15.457  24.167  1.00 20.96           C  
ATOM   1082  NE  ARG H 147      23.804  16.735  23.567  1.00 22.93           N  
ATOM   1083  CZ  ARG H 147      23.696  16.936  22.222  1.00 23.28           C  
ATOM   1084  NH1 ARG H 147      23.094  15.993  21.439  1.00 22.89           N1+
ATOM   1085  NH2 ARG H 147      24.192  18.077  21.659  1.00 24.65           N  
ATOM   1086  C   ARG H 147      24.613  14.491  28.276  1.00 21.85           C  
ATOM   1087  O   ARG H 147      25.015  15.585  28.668  1.00 21.84           O  
ATOM   1088  N   GLN H 148      25.421  13.415  28.170  1.00 22.07           N  
ATOM   1089  CA  GLN H 148      26.809  13.513  28.523  1.00 23.36           C  
ATOM   1090  CB  GLN H 148      27.047  13.047  29.969  1.00 23.26           C  
ATOM   1091  CG  GLN H 148      28.465  13.257  30.496  1.00 23.56           C  
ATOM   1092  CD  GLN H 148      28.486  12.733  31.925  1.00 24.88           C  
ATOM   1093  OE1 GLN H 148      27.693  11.872  32.298  1.00 25.00           O  
ATOM   1094  NE2 GLN H 148      29.418  13.272  32.754  1.00 24.01           N  
ATOM   1095  C   GLN H 148      27.619  12.633  27.611  1.00 23.38           C  
ATOM   1096  O   GLN H 148      27.490  11.409  27.636  1.00 24.27           O  
ATOM   1097  N   PRO H 149      28.489  13.219  26.827  1.00 25.24           N  
ATOM   1098  CA  PRO H 149      29.333  12.436  25.960  1.00 27.59           C  
ATOM   1099  CD  PRO H 149      28.237  14.545  26.287  1.00 26.66           C  
ATOM   1100  CB  PRO H 149      29.994  13.438  25.016  1.00 28.43           C  
ATOM   1101  CG  PRO H 149      28.974  14.589  24.937  1.00 29.81           C  
ATOM   1102  C   PRO H 149      30.291  11.675  26.826  1.00 29.45           C  
ATOM   1103  O   PRO H 149      30.593  12.154  27.916  1.00 28.61           O  
ATOM   1104  N   PRO H 150      30.773  10.543  26.387  1.00 31.47           N  
ATOM   1105  CA  PRO H 150      31.564   9.674  27.223  1.00 32.33           C  
ATOM   1106  CD  PRO H 150      31.026  10.327  24.973  1.00 32.81           C  
ATOM   1107  CB  PRO H 150      32.133   8.614  26.282  1.00 33.78           C  
ATOM   1108  CG  PRO H 150      32.205   9.342  24.927  1.00 34.67           C  
ATOM   1109  C   PRO H 150      32.626  10.327  28.062  1.00 32.60           C  
ATOM   1110  O   PRO H 150      32.573  10.204  29.283  1.00 33.04           O  
ATOM   1111  N   GLY H 151      33.615  10.995  27.457  1.00 32.84           N  
ATOM   1112  CA  GLY H 151      34.656  11.644  28.207  1.00 32.76           C  
ATOM   1113  C   GLY H 151      34.166  12.906  28.844  1.00 33.97           C  
ATOM   1114  O   GLY H 151      34.658  13.311  29.895  1.00 34.30           O  
ATOM   1115  N   LYS H 152      33.203  13.566  28.174  1.00 30.72           N  
ATOM   1116  CA  LYS H 152      32.750  14.913  28.415  1.00 29.33           C  
ATOM   1117  CB  LYS H 152      31.973  15.479  27.216  1.00 31.52           C  
ATOM   1118  CG  LYS H 152      32.728  15.407  25.888  1.00 34.09           C  
ATOM   1119  CD  LYS H 152      34.028  16.209  25.863  1.00 38.30           C  
ATOM   1120  CE  LYS H 152      34.738  16.163  24.508  1.00 40.32           C  
ATOM   1121  NZ  LYS H 152      35.192  14.784  24.212  1.00 40.94           N1+
ATOM   1122  C   LYS H 152      31.851  15.092  29.603  1.00 28.31           C  
ATOM   1123  O   LYS H 152      31.578  14.181  30.384  1.00 27.13           O  
ATOM   1124  N   GLY H 153      31.406  16.364  29.754  1.00 27.59           N  
ATOM   1125  CA  GLY H 153      30.578  16.838  30.828  1.00 25.79           C  
ATOM   1126  C   GLY H 153      29.120  16.733  30.478  1.00 24.97           C  
ATOM   1127  O   GLY H 153      28.741  16.083  29.506  1.00 25.17           O  
ATOM   1128  N   LEU H 154      28.267  17.404  31.286  1.00 23.69           N  
ATOM   1129  CA  LEU H 154      26.833  17.344  31.183  1.00 22.34           C  
ATOM   1130  CB  LEU H 154      26.151  17.457  32.558  1.00 22.62           C  
ATOM   1131  CG  LEU H 154      26.470  16.295  33.515  1.00 23.41           C  
ATOM   1132  CD1 LEU H 154      25.828  16.520  34.891  1.00 22.62           C  
ATOM   1133  CD2 LEU H 154      26.070  14.943  32.900  1.00 23.59           C  
ATOM   1134  C   LEU H 154      26.328  18.488  30.362  1.00 23.09           C  
ATOM   1135  O   LEU H 154      26.865  19.595  30.414  1.00 22.97           O  
ATOM   1136  N   GLU H 155      25.267  18.229  29.565  1.00 20.70           N  
ATOM   1137  CA  GLU H 155      24.664  19.261  28.772  1.00 21.22           C  
ATOM   1138  CB  GLU H 155      25.020  19.188  27.276  1.00 21.34           C  
ATOM   1139  CG  GLU H 155      24.511  20.390  26.473  1.00 23.51           C  
ATOM   1140  CD  GLU H 155      24.938  20.213  25.022  1.00 27.34           C  
ATOM   1141  OE1 GLU H 155      25.368  19.086  24.659  1.00 26.15           O  
ATOM   1142  OE2 GLU H 155      24.842  21.210  24.256  1.00 28.91           O1-
ATOM   1143  C   GLU H 155      23.171  19.133  28.891  1.00 20.51           C  
ATOM   1144  O   GLU H 155      22.610  18.052  28.723  1.00 21.06           O  
ATOM   1145  N   TRP H 156      22.485  20.255  29.188  1.00 19.91           N  
ATOM   1146  CA  TRP H 156      21.052  20.267  29.334  1.00 18.73           C  
ATOM   1147  CB  TRP H 156      20.572  21.414  30.242  1.00 19.19           C  
ATOM   1148  CG  TRP H 156      19.076  21.601  30.310  1.00 17.78           C  
ATOM   1149  CD2 TRP H 156      18.376  22.661  29.641  1.00 17.83           C  
ATOM   1150  CD1 TRP H 156      18.136  20.890  30.996  1.00 17.52           C  
ATOM   1151  NE1 TRP H 156      16.891  21.440  30.793  1.00 22.07           N  
ATOM   1152  CE2 TRP H 156      17.026  22.534  29.964  1.00 17.45           C  
ATOM   1153  CE3 TRP H 156      18.823  23.664  28.830  1.00 20.55           C  
ATOM   1154  CZ2 TRP H 156      16.098  23.414  29.480  1.00 20.63           C  
ATOM   1155  CZ3 TRP H 156      17.883  24.541  28.336  1.00 19.54           C  
ATOM   1156  CH2 TRP H 156      16.548  24.422  28.656  1.00 20.44           C  
ATOM   1157  C   TRP H 156      20.433  20.458  27.985  1.00 19.69           C  
ATOM   1158  O   TRP H 156      20.815  21.363  27.248  1.00 19.05           O  
ATOM   1159  N   ILE H 157      19.544  19.522  27.585  1.00 18.34           N  
ATOM   1160  CA  ILE H 157      18.831  19.592  26.339  1.00 18.21           C  
ATOM   1161  CB  ILE H 157      18.419  18.231  25.861  1.00 17.71           C  
ATOM   1162  CG1 ILE H 157      19.671  17.358  25.670  1.00 17.56           C  
ATOM   1163  CG2 ILE H 157      17.596  18.400  24.573  1.00 18.49           C  
ATOM   1164  CD1 ILE H 157      19.359  15.875  25.481  1.00 18.33           C  
ATOM   1165  C   ILE H 157      17.603  20.464  26.380  1.00 19.54           C  
ATOM   1166  O   ILE H 157      17.445  21.366  25.557  1.00 19.37           O  
ATOM   1167  N   GLY H 158      16.693  20.231  27.356  1.00 18.62           N  
ATOM   1168  CA  GLY H 158      15.458  20.971  27.363  1.00 18.31           C  
ATOM   1169  C   GLY H 158      14.506  20.357  28.343  1.00 19.09           C  
ATOM   1170  O   GLY H 158      14.745  19.278  28.886  1.00 18.58           O  
ATOM   1171  N   SER H 159      13.373  21.054  28.584  1.00 17.60           N  
ATOM   1172  CA  SER H 159      12.414  20.558  29.529  1.00 18.50           C  
ATOM   1173  CB  SER H 159      12.570  21.170  30.932  1.00 19.11           C  
ATOM   1174  OG  SER H 159      13.829  20.812  31.481  1.00 24.85           O  
ATOM   1175  C   SER H 159      11.034  20.896  29.062  1.00 18.74           C  
ATOM   1176  O   SER H 159      10.837  21.801  28.253  1.00 18.59           O  
ATOM   1177  N   ILE H 160      10.044  20.126  29.559  1.00 18.16           N  
ATOM   1178  CA  ILE H 160       8.655  20.373  29.303  1.00 18.36           C  
ATOM   1179  CB  ILE H 160       7.956  19.264  28.572  1.00 18.66           C  
ATOM   1180  CG1 ILE H 160       6.532  19.691  28.176  1.00 18.66           C  
ATOM   1181  CG2 ILE H 160       8.026  17.995  29.433  1.00 19.75           C  
ATOM   1182  CD1 ILE H 160       5.857  18.722  27.204  1.00 20.03           C  
ATOM   1183  C   ILE H 160       8.023  20.539  30.652  1.00 18.85           C  
ATOM   1184  O   ILE H 160       8.273  19.745  31.558  1.00 18.55           O  
ATOM   1185  N   TYR H 161       7.161  21.567  30.809  1.00 18.61           N  
ATOM   1186  CA  TYR H 161       6.608  21.890  32.097  1.00 18.77           C  
ATOM   1187  CB  TYR H 161       6.612  23.393  32.445  1.00 19.20           C  
ATOM   1188  CG  TYR H 161       7.991  23.791  32.841  1.00 18.09           C  
ATOM   1189  CD1 TYR H 161       8.941  24.130  31.902  1.00 17.99           C  
ATOM   1190  CD2 TYR H 161       8.333  23.827  34.174  1.00 19.86           C  
ATOM   1191  CE1 TYR H 161      10.212  24.492  32.291  1.00 17.66           C  
ATOM   1192  CE2 TYR H 161       9.600  24.187  34.568  1.00 19.97           C  
ATOM   1193  CZ  TYR H 161      10.543  24.523  33.626  1.00 19.64           C  
ATOM   1194  OH  TYR H 161      11.847  24.892  34.025  1.00 20.46           O  
ATOM   1195  C   TYR H 161       5.194  21.431  32.144  1.00 19.09           C  
ATOM   1196  O   TYR H 161       4.594  21.072  31.133  1.00 20.40           O  
ATOM   1197  N   HIS H 162       4.633  21.486  33.363  1.00 23.89           N  
ATOM   1198  CA  HIS H 162       3.300  21.065  33.654  1.00 23.79           C  
ATOM   1199  ND1 HIS H 162       0.405  21.819  34.947  1.00 21.83           N  
ATOM   1200  CG  HIS H 162       1.478  21.094  35.416  1.00 25.98           C  
ATOM   1201  CB  HIS H 162       2.903  21.419  35.097  1.00 26.22           C  
ATOM   1202  NE2 HIS H 162      -0.432  20.185  36.199  1.00 25.96           N  
ATOM   1203  CD2 HIS H 162       0.949  20.100  36.180  1.00 25.04           C  
ATOM   1204  CE1 HIS H 162      -0.712  21.234  35.445  1.00 28.05           C  
ATOM   1205  C   HIS H 162       2.357  21.803  32.753  1.00 26.77           C  
ATOM   1206  O   HIS H 162       1.399  21.224  32.244  1.00 25.51           O  
ATOM   1207  N   SER H 163       2.609  23.106  32.533  1.00 24.92           N  
ATOM   1208  CA  SER H 163       1.754  23.927  31.723  1.00 26.94           C  
ATOM   1209  CB  SER H 163       2.192  25.399  31.702  1.00 26.38           C  
ATOM   1210  OG  SER H 163       3.472  25.517  31.099  1.00 28.00           O  
ATOM   1211  C   SER H 163       1.770  23.431  30.310  1.00 28.52           C  
ATOM   1212  O   SER H 163       0.806  23.632  29.574  1.00 28.11           O  
ATOM   1213  N   GLY H 164       2.855  22.745  29.901  1.00 27.97           N  
ATOM   1214  CA  GLY H 164       2.940  22.254  28.554  1.00 28.09           C  
ATOM   1215  C   GLY H 164       3.974  23.037  27.803  1.00 27.06           C  
ATOM   1216  O   GLY H 164       4.387  22.658  26.708  1.00 28.03           O  
ATOM   1217  N   SER H 165       4.436  24.158  28.377  1.00 24.04           N  
ATOM   1218  CA  SER H 165       5.422  24.948  27.703  1.00 24.04           C  
ATOM   1219  CB  SER H 165       5.673  26.308  28.377  1.00 25.79           C  
ATOM   1220  OG  SER H 165       4.496  27.101  28.341  1.00 21.33           O  
ATOM   1221  C   SER H 165       6.714  24.195  27.714  1.00 23.44           C  
ATOM   1222  O   SER H 165       7.011  23.454  28.650  1.00 22.45           O  
ATOM   1223  N   THR H 166       7.519  24.360  26.646  1.00 23.21           N  
ATOM   1224  CA  THR H 166       8.783  23.690  26.579  1.00 22.90           C  
ATOM   1225  CB  THR H 166       8.879  22.713  25.446  1.00 23.47           C  
ATOM   1226  OG1 THR H 166       8.635  23.374  24.213  1.00 24.22           O  
ATOM   1227  CG2 THR H 166       7.858  21.586  25.662  1.00 22.60           C  
ATOM   1228  C   THR H 166       9.854  24.719  26.367  1.00 22.71           C  
ATOM   1229  O   THR H 166       9.625  25.761  25.754  1.00 24.10           O  
ATOM   1230  N   TYR H 167      11.053  24.449  26.922  1.00 22.08           N  
ATOM   1231  CA  TYR H 167      12.197  25.300  26.745  1.00 21.73           C  
ATOM   1232  CB  TYR H 167      12.650  26.009  28.034  1.00 23.61           C  
ATOM   1233  CG  TYR H 167      11.632  27.043  28.367  1.00 29.32           C  
ATOM   1234  CD1 TYR H 167      10.483  26.729  29.054  1.00 29.98           C  
ATOM   1235  CD2 TYR H 167      11.835  28.345  27.986  1.00 31.23           C  
ATOM   1236  CE1 TYR H 167       9.552  27.697  29.354  1.00 31.24           C  
ATOM   1237  CE2 TYR H 167      10.910  29.315  28.282  1.00 31.72           C  
ATOM   1238  CZ  TYR H 167       9.765  28.995  28.966  1.00 32.01           C  
ATOM   1239  OH  TYR H 167       8.815  29.994  29.270  1.00 33.25           O  
ATOM   1240  C   TYR H 167      13.324  24.426  26.299  1.00 22.25           C  
ATOM   1241  O   TYR H 167      13.543  23.351  26.855  1.00 22.20           O  
ATOM   1242  N   TYR H 168      14.088  24.876  25.284  1.00 21.52           N  
ATOM   1243  CA  TYR H 168      15.151  24.049  24.789  1.00 21.44           C  
ATOM   1244  CB  TYR H 168      14.980  23.589  23.327  1.00 21.78           C  
ATOM   1245  CG  TYR H 168      13.729  22.791  23.174  1.00 21.99           C  
ATOM   1246  CD1 TYR H 168      13.668  21.481  23.586  1.00 23.62           C  
ATOM   1247  CD2 TYR H 168      12.605  23.363  22.623  1.00 24.56           C  
ATOM   1248  CE1 TYR H 168      12.510  20.752  23.443  1.00 24.97           C  
ATOM   1249  CE2 TYR H 168      11.446  22.639  22.476  1.00 25.76           C  
ATOM   1250  CZ  TYR H 168      11.396  21.328  22.884  1.00 24.33           C  
ATOM   1251  OH  TYR H 168      10.210  20.578  22.738  1.00 17.66           O  
ATOM   1252  C   TYR H 168      16.420  24.842  24.809  1.00 21.63           C  
ATOM   1253  O   TYR H 168      16.405  26.072  24.806  1.00 22.52           O  
ATOM   1254  N   ASN H 169      17.568  24.135  24.853  1.00 21.03           N  
ATOM   1255  CA  ASN H 169      18.846  24.785  24.815  1.00 21.67           C  
ATOM   1256  CB  ASN H 169      20.023  23.805  25.000  1.00 20.81           C  
ATOM   1257  CG  ASN H 169      21.335  24.577  25.076  1.00 23.07           C  
ATOM   1258  OD1 ASN H 169      21.589  25.478  24.280  1.00 23.30           O  
ATOM   1259  ND2 ASN H 169      22.200  24.210  26.061  1.00 22.88           N  
ATOM   1260  C   ASN H 169      18.949  25.391  23.450  1.00 22.53           C  
ATOM   1261  O   ASN H 169      18.651  24.746  22.447  1.00 22.93           O  
ATOM   1262  N   PRO H 170      19.371  26.619  23.370  1.00 23.55           N  
ATOM   1263  CA  PRO H 170      19.414  27.322  22.118  1.00 25.76           C  
ATOM   1264  CD  PRO H 170      19.446  27.506  24.514  1.00 24.27           C  
ATOM   1265  CB  PRO H 170      19.738  28.777  22.471  1.00 26.68           C  
ATOM   1266  CG  PRO H 170      20.168  28.738  23.953  1.00 28.08           C  
ATOM   1267  C   PRO H 170      20.330  26.710  21.111  1.00 26.93           C  
ATOM   1268  O   PRO H 170      20.088  26.878  19.916  1.00 28.11           O  
ATOM   1269  N   SER H 171      21.390  26.010  21.548  1.00 27.67           N  
ATOM   1270  CA  SER H 171      22.299  25.445  20.593  1.00 29.92           C  
ATOM   1271  CB  SER H 171      23.543  24.824  21.254  1.00 30.76           C  
ATOM   1272  OG  SER H 171      23.169  23.765  22.124  1.00 34.46           O  
ATOM   1273  C   SER H 171      21.609  24.370  19.803  1.00 30.51           C  
ATOM   1274  O   SER H 171      21.847  24.211  18.608  1.00 30.89           O  
ATOM   1275  N   LEU H 172      20.804  23.556  20.505  1.00 29.71           N  
ATOM   1276  CA  LEU H 172      20.049  22.418  20.049  1.00 30.96           C  
ATOM   1277  CB  LEU H 172      19.735  21.459  21.201  1.00 29.89           C  
ATOM   1278  CG  LEU H 172      20.991  20.943  21.921  1.00 30.59           C  
ATOM   1279  CD1 LEU H 172      20.617  19.936  23.019  1.00 31.48           C  
ATOM   1280  CD2 LEU H 172      22.029  20.392  20.932  1.00 31.65           C  
ATOM   1281  C   LEU H 172      18.729  22.718  19.391  1.00 31.39           C  
ATOM   1282  O   LEU H 172      18.207  21.878  18.662  1.00 31.18           O  
ATOM   1283  N   LYS H 173      18.137  23.902  19.628  1.00 33.09           N  
ATOM   1284  CA  LYS H 173      16.732  24.112  19.374  1.00 34.07           C  
ATOM   1285  CB  LYS H 173      16.281  25.564  19.642  1.00 35.58           C  
ATOM   1286  CG  LYS H 173      16.865  26.621  18.702  1.00 39.09           C  
ATOM   1287  CD  LYS H 173      16.160  27.976  18.825  1.00 44.11           C  
ATOM   1288  CE  LYS H 173      16.691  29.060  17.883  1.00 48.29           C  
ATOM   1289  NZ  LYS H 173      17.953  29.630  18.407  1.00 52.37           N1+
ATOM   1290  C   LYS H 173      16.255  23.708  18.006  1.00 33.28           C  
ATOM   1291  O   LYS H 173      15.161  23.157  17.896  1.00 33.93           O  
ATOM   1292  N   SER H 174      17.015  23.942  16.924  1.00 32.71           N  
ATOM   1293  CA  SER H 174      16.474  23.616  15.631  1.00 32.28           C  
ATOM   1294  CB  SER H 174      17.464  23.912  14.493  1.00 35.39           C  
ATOM   1295  OG  SER H 174      17.793  25.292  14.485  1.00 37.14           O  
ATOM   1296  C   SER H 174      16.152  22.147  15.548  1.00 31.61           C  
ATOM   1297  O   SER H 174      15.136  21.753  14.976  1.00 32.21           O  
ATOM   1298  N   ARG H 175      17.058  21.310  16.083  1.00 28.17           N  
ATOM   1299  CA  ARG H 175      17.037  19.872  16.040  1.00 26.42           C  
ATOM   1300  CB  ARG H 175      18.431  19.281  16.288  1.00 26.98           C  
ATOM   1301  CG  ARG H 175      19.491  19.849  15.345  1.00 27.82           C  
ATOM   1302  CD  ARG H 175      20.849  19.172  15.503  1.00 28.24           C  
ATOM   1303  NE  ARG H 175      21.197  19.224  16.950  1.00 27.76           N  
ATOM   1304  CZ  ARG H 175      22.171  18.404  17.438  1.00 27.23           C  
ATOM   1305  NH1 ARG H 175      22.867  17.597  16.588  1.00 27.08           N1+
ATOM   1306  NH2 ARG H 175      22.434  18.371  18.777  1.00 27.11           N  
ATOM   1307  C   ARG H 175      16.095  19.173  16.994  1.00 25.75           C  
ATOM   1308  O   ARG H 175      15.664  18.059  16.699  1.00 25.90           O  
ATOM   1309  N   VAL H 176      15.770  19.762  18.167  1.00 24.96           N  
ATOM   1310  CA  VAL H 176      15.135  18.978  19.201  1.00 24.31           C  
ATOM   1311  CB  VAL H 176      15.761  19.212  20.543  1.00 24.15           C  
ATOM   1312  CG1 VAL H 176      15.378  20.624  21.011  1.00 26.09           C  
ATOM   1313  CG2 VAL H 176      15.333  18.094  21.502  1.00 26.66           C  
ATOM   1314  C   VAL H 176      13.661  19.225  19.361  1.00 25.01           C  
ATOM   1315  O   VAL H 176      13.149  20.306  19.077  1.00 25.21           O  
ATOM   1316  N   THR H 177      12.941  18.163  19.800  1.00 23.51           N  
ATOM   1317  CA  THR H 177      11.537  18.224  20.106  1.00 23.50           C  
ATOM   1318  CB  THR H 177      10.676  17.673  19.008  1.00 24.81           C  
ATOM   1319  OG1 THR H 177      10.894  18.393  17.804  1.00 29.11           O  
ATOM   1320  CG2 THR H 177       9.200  17.767  19.429  1.00 29.54           C  
ATOM   1321  C   THR H 177      11.307  17.355  21.314  1.00 23.00           C  
ATOM   1322  O   THR H 177      11.864  16.262  21.404  1.00 22.70           O  
ATOM   1323  N   ILE H 178      10.481  17.820  22.280  1.00 21.72           N  
ATOM   1324  CA  ILE H 178      10.170  17.036  23.450  1.00 20.94           C  
ATOM   1325  CB  ILE H 178      10.729  17.584  24.735  1.00 20.12           C  
ATOM   1326  CG1 ILE H 178      12.267  17.621  24.679  1.00 24.49           C  
ATOM   1327  CG2 ILE H 178      10.185  16.734  25.897  1.00 23.97           C  
ATOM   1328  CD1 ILE H 178      12.903  18.387  25.840  1.00 25.30           C  
ATOM   1329  C   ILE H 178       8.682  17.019  23.596  1.00 21.93           C  
ATOM   1330  O   ILE H 178       8.011  18.004  23.292  1.00 21.98           O  
ATOM   1331  N   SER H 179       8.118  15.885  24.063  1.00 21.44           N  
ATOM   1332  CA  SER H 179       6.689  15.817  24.176  0.90 22.84           C  
ATOM   1333  CB  SER H 179       6.048  15.303  22.876  0.90 23.21           C  
ATOM   1334  OG  SER H 179       4.636  15.325  22.976  0.90 25.25           O  
ATOM   1335  C   SER H 179       6.336  14.867  25.285  1.00 22.94           C  
ATOM   1336  O   SER H 179       7.193  14.138  25.779  1.00 23.54           O  
ATOM   1337  N   VAL H 180       5.055  14.879  25.726  1.00 24.22           N  
ATOM   1338  CA  VAL H 180       4.608  13.991  26.767  1.00 24.71           C  
ATOM   1339  CB  VAL H 180       4.217  14.686  28.036  1.00 25.81           C  
ATOM   1340  CG1 VAL H 180       5.468  15.317  28.649  1.00 28.03           C  
ATOM   1341  CG2 VAL H 180       3.122  15.714  27.726  1.00 26.51           C  
ATOM   1342  C   VAL H 180       3.389  13.243  26.300  1.00 26.59           C  
ATOM   1343  O   VAL H 180       2.544  13.786  25.586  1.00 26.80           O  
ATOM   1344  N   ASP H 181       3.290  11.953  26.695  1.00 26.87           N  
ATOM   1345  CA  ASP H 181       2.169  11.105  26.377  1.00 28.37           C  
ATOM   1346  CB  ASP H 181       2.566   9.858  25.563  1.00 28.96           C  
ATOM   1347  CG  ASP H 181       1.307   9.066  25.232  1.00 33.47           C  
ATOM   1348  OD1 ASP H 181       0.239   9.698  25.026  1.00 34.72           O  
ATOM   1349  OD2 ASP H 181       1.396   7.810  25.196  1.00 35.50           O1-
ATOM   1350  C   ASP H 181       1.639  10.609  27.684  1.00 29.45           C  
ATOM   1351  O   ASP H 181       2.197   9.698  28.293  1.00 28.93           O  
ATOM   1352  N   THR H 182       0.527  11.196  28.144  1.00 31.23           N  
ATOM   1353  CA  THR H 182      -0.010  10.882  29.434  1.00 32.64           C  
ATOM   1354  CB  THR H 182      -1.092  11.828  29.852  1.00 33.88           C  
ATOM   1355  OG1 THR H 182      -1.581  11.461  31.132  1.00 35.42           O  
ATOM   1356  CG2 THR H 182      -2.217  11.807  28.814  1.00 33.82           C  
ATOM   1357  C   THR H 182      -0.525   9.478  29.515  1.00 33.27           C  
ATOM   1358  O   THR H 182      -0.406   8.837  30.558  1.00 33.84           O  
ATOM   1359  N   SER H 183      -1.118   8.946  28.431  1.00 33.34           N  
ATOM   1360  CA  SER H 183      -1.699   7.634  28.509  0.94 34.39           C  
ATOM   1361  CB  SER H 183      -2.283   7.168  27.164  0.94 36.20           C  
ATOM   1362  OG  SER H 183      -1.257   7.093  26.186  0.94 37.91           O  
ATOM   1363  C   SER H 183      -0.642   6.657  28.914  1.00 34.86           C  
ATOM   1364  O   SER H 183      -0.856   5.831  29.800  1.00 35.28           O  
ATOM   1365  N   LYS H 184       0.518   6.724  28.240  1.00 32.30           N  
ATOM   1366  CA  LYS H 184       1.650   5.886  28.492  1.00 32.02           C  
ATOM   1367  CB  LYS H 184       2.641   5.841  27.319  1.00 33.07           C  
ATOM   1368  CG  LYS H 184       2.092   5.028  26.144  1.00 36.65           C  
ATOM   1369  CD  LYS H 184       2.906   5.151  24.857  1.00 38.68           C  
ATOM   1370  CE  LYS H 184       2.455   4.186  23.758  1.00 46.84           C  
ATOM   1371  NZ  LYS H 184       2.669   2.787  24.191  1.00 49.85           N1+
ATOM   1372  C   LYS H 184       2.362   6.299  29.743  1.00 29.29           C  
ATOM   1373  O   LYS H 184       3.091   5.505  30.333  1.00 29.96           O  
ATOM   1374  N   ASN H 185       2.188   7.560  30.181  1.00 28.30           N  
ATOM   1375  CA  ASN H 185       2.904   8.027  31.331  1.00 26.54           C  
ATOM   1376  CB  ASN H 185       2.706   7.118  32.556  1.00 27.60           C  
ATOM   1377  CG  ASN H 185       2.917   7.946  33.812  1.00 28.66           C  
ATOM   1378  OD1 ASN H 185       3.221   9.136  33.746  1.00 29.79           O  
ATOM   1379  ND2 ASN H 185       2.741   7.305  34.995  1.00 27.66           N  
ATOM   1380  C   ASN H 185       4.362   8.071  30.978  1.00 25.79           C  
ATOM   1381  O   ASN H 185       5.223   7.653  31.752  1.00 25.09           O  
ATOM   1382  N   GLN H 186       4.660   8.586  29.763  1.00 24.50           N  
ATOM   1383  CA  GLN H 186       6.012   8.704  29.290  1.00 23.99           C  
ATOM   1384  CB  GLN H 186       6.344   7.740  28.137  1.00 25.95           C  
ATOM   1385  CG  GLN H 186       6.259   6.251  28.466  1.00 29.08           C  
ATOM   1386  CD  GLN H 186       6.457   5.488  27.162  1.00 31.47           C  
ATOM   1387  OE1 GLN H 186       6.718   4.286  27.164  1.00 33.20           O  
ATOM   1388  NE2 GLN H 186       6.327   6.199  26.010  1.00 30.98           N  
ATOM   1389  C   GLN H 186       6.200  10.061  28.671  1.00 22.97           C  
ATOM   1390  O   GLN H 186       5.239  10.772  28.371  1.00 23.08           O  
ATOM   1391  N   PHE H 187       7.478  10.461  28.486  1.00 20.86           N  
ATOM   1392  CA  PHE H 187       7.786  11.668  27.769  1.00 20.27           C  
ATOM   1393  CB  PHE H 187       8.076  12.896  28.660  1.00 19.38           C  
ATOM   1394  CG  PHE H 187       9.313  12.737  29.476  1.00 18.10           C  
ATOM   1395  CD1 PHE H 187       9.382  11.812  30.486  1.00 18.02           C  
ATOM   1396  CD2 PHE H 187      10.420  13.507  29.219  1.00 17.93           C  
ATOM   1397  CE1 PHE H 187      10.523  11.672  31.240  1.00 18.49           C  
ATOM   1398  CE2 PHE H 187      11.562  13.372  29.972  1.00 18.92           C  
ATOM   1399  CZ  PHE H 187      11.620  12.453  30.989  1.00 18.27           C  
ATOM   1400  C   PHE H 187       8.931  11.329  26.865  1.00 20.23           C  
ATOM   1401  O   PHE H 187       9.652  10.363  27.116  1.00 20.58           O  
ATOM   1402  N   SER H 188       9.124  12.095  25.769  1.00 20.32           N  
ATOM   1403  CA  SER H 188      10.102  11.659  24.814  1.00 20.46           C  
ATOM   1404  CB  SER H 188       9.475  11.053  23.545  1.00 23.01           C  
ATOM   1405  OG  SER H 188       8.697   9.912  23.871  1.00 25.53           O  
ATOM   1406  C   SER H 188      10.961  12.785  24.341  1.00 20.33           C  
ATOM   1407  O   SER H 188      10.702  13.963  24.588  1.00 21.39           O  
ATOM   1408  N   LEU H 189      12.051  12.395  23.651  1.00 20.03           N  
ATOM   1409  CA  LEU H 189      12.989  13.308  23.071  1.00 20.38           C  
ATOM   1410  CB  LEU H 189      14.349  13.295  23.795  1.00 19.56           C  
ATOM   1411  CG  LEU H 189      15.422  14.192  23.152  1.00 19.74           C  
ATOM   1412  CD1 LEU H 189      15.022  15.674  23.198  1.00 19.75           C  
ATOM   1413  CD2 LEU H 189      16.807  13.925  23.766  1.00 20.36           C  
ATOM   1414  C   LEU H 189      13.240  12.877  21.660  1.00 21.14           C  
ATOM   1415  O   LEU H 189      13.370  11.686  21.377  1.00 20.97           O  
ATOM   1416  N   LYS H 190      13.278  13.843  20.720  1.00 21.28           N  
ATOM   1417  CA  LYS H 190      13.631  13.517  19.368  1.00 22.52           C  
ATOM   1418  CB  LYS H 190      12.464  13.559  18.364  1.00 24.49           C  
ATOM   1419  CG  LYS H 190      11.477  12.410  18.581  1.00 28.76           C  
ATOM   1420  CD  LYS H 190      10.231  12.482  17.701  1.00 34.10           C  
ATOM   1421  CE  LYS H 190      10.438  11.851  16.324  1.00 41.42           C  
ATOM   1422  NZ  LYS H 190      10.649  10.393  16.465  1.00 45.83           N1+
ATOM   1423  C   LYS H 190      14.665  14.503  18.943  1.00 22.64           C  
ATOM   1424  O   LYS H 190      14.473  15.712  19.054  1.00 23.87           O  
ATOM   1425  N   LEU H 191      15.816  13.988  18.470  1.00 22.76           N  
ATOM   1426  CA  LEU H 191      16.890  14.831  18.038  1.00 23.89           C  
ATOM   1427  CB  LEU H 191      18.160  14.599  18.876  1.00 22.93           C  
ATOM   1428  CG  LEU H 191      19.319  15.562  18.574  1.00 23.50           C  
ATOM   1429  CD1 LEU H 191      18.936  17.008  18.926  1.00 23.77           C  
ATOM   1430  CD2 LEU H 191      20.606  15.105  19.282  1.00 24.88           C  
ATOM   1431  C   LEU H 191      17.176  14.453  16.612  1.00 23.78           C  
ATOM   1432  O   LEU H 191      17.569  13.323  16.331  1.00 24.90           O  
ATOM   1433  N   SER H 192      16.982  15.395  15.667  1.00 25.10           N  
ATOM   1434  CA  SER H 192      17.163  15.080  14.275  1.00 25.94           C  
ATOM   1435  CB  SER H 192      16.171  15.816  13.359  1.00 26.72           C  
ATOM   1436  OG  SER H 192      16.287  17.217  13.544  1.00 28.71           O  
ATOM   1437  C   SER H 192      18.558  15.395  13.812  1.00 25.95           C  
ATOM   1438  O   SER H 192      19.346  16.017  14.522  1.00 26.58           O  
ATOM   1439  N   SER H 193      18.887  14.921  12.590  1.00 26.52           N  
ATOM   1440  CA  SER H 193      20.136  15.169  11.919  1.00 27.56           C  
ATOM   1441  CB  SER H 193      20.263  16.603  11.372  1.00 28.57           C  
ATOM   1442  OG  SER H 193      20.281  17.540  12.438  1.00 30.28           O  
ATOM   1443  C   SER H 193      21.290  14.915  12.834  1.00 26.50           C  
ATOM   1444  O   SER H 193      22.170  15.762  12.978  1.00 27.55           O  
ATOM   1445  N   VAL H 194      21.345  13.721  13.447  1.00 26.28           N  
ATOM   1446  CA  VAL H 194      22.382  13.431  14.399  1.00 26.66           C  
ATOM   1447  CB  VAL H 194      22.091  12.225  15.246  1.00 25.04           C  
ATOM   1448  CG1 VAL H 194      20.849  12.512  16.108  1.00 26.57           C  
ATOM   1449  CG2 VAL H 194      21.942  11.005  14.321  1.00 24.83           C  
ATOM   1450  C   VAL H 194      23.701  13.198  13.728  1.00 27.16           C  
ATOM   1451  O   VAL H 194      23.777  12.761  12.581  1.00 27.56           O  
ATOM   1452  N   THR H 195      24.787  13.530  14.460  1.00 26.75           N  
ATOM   1453  CA  THR H 195      26.134  13.315  14.014  1.00 27.17           C  
ATOM   1454  CB  THR H 195      26.881  14.574  13.686  1.00 27.58           C  
ATOM   1455  OG1 THR H 195      27.028  15.373  14.851  1.00 27.89           O  
ATOM   1456  CG2 THR H 195      26.105  15.346  12.606  1.00 28.04           C  
ATOM   1457  C   THR H 195      26.858  12.671  15.158  1.00 27.43           C  
ATOM   1458  O   THR H 195      26.267  12.351  16.187  1.00 26.43           O  
ATOM   1459  N   ALA H 196      28.178  12.479  15.001  1.00 27.82           N  
ATOM   1460  CA  ALA H 196      29.007  11.841  15.984  1.00 27.47           C  
ATOM   1461  CB  ALA H 196      30.478  11.734  15.549  1.00 29.32           C  
ATOM   1462  C   ALA H 196      28.964  12.644  17.248  1.00 28.01           C  
ATOM   1463  O   ALA H 196      29.088  12.099  18.343  1.00 27.79           O  
ATOM   1464  N   ALA H 197      28.794  13.971  17.130  1.00 26.87           N  
ATOM   1465  CA  ALA H 197      28.803  14.856  18.260  1.00 26.71           C  
ATOM   1466  CB  ALA H 197      28.539  16.321  17.866  1.00 27.33           C  
ATOM   1467  C   ALA H 197      27.731  14.450  19.228  1.00 26.45           C  
ATOM   1468  O   ALA H 197      27.891  14.613  20.435  1.00 27.46           O  
ATOM   1469  N   ASP H 198      26.597  13.946  18.713  1.00 25.01           N  
ATOM   1470  CA  ASP H 198      25.438  13.545  19.467  1.00 23.78           C  
ATOM   1471  CB  ASP H 198      24.202  13.336  18.579  1.00 24.34           C  
ATOM   1472  CG  ASP H 198      23.814  14.713  18.059  1.00 25.16           C  
ATOM   1473  OD1 ASP H 198      23.864  15.684  18.861  1.00 25.18           O  
ATOM   1474  OD2 ASP H 198      23.481  14.818  16.849  1.00 25.62           O1-
ATOM   1475  C   ASP H 198      25.666  12.295  20.285  1.00 23.90           C  
ATOM   1476  O   ASP H 198      24.822  11.946  21.110  1.00 23.84           O  
ATOM   1477  N   THR H 199      26.744  11.523  20.041  1.00 22.17           N  
ATOM   1478  CA  THR H 199      26.927  10.318  20.809  1.00 21.60           C  
ATOM   1479  CB  THR H 199      28.146   9.541  20.403  1.00 22.74           C  
ATOM   1480  OG1 THR H 199      28.055   9.170  19.036  1.00 21.94           O  
ATOM   1481  CG2 THR H 199      28.265   8.287  21.286  1.00 22.16           C  
ATOM   1482  C   THR H 199      27.080  10.679  22.255  1.00 21.58           C  
ATOM   1483  O   THR H 199      27.909  11.517  22.603  1.00 21.97           O  
ATOM   1484  N   ALA H 200      26.268  10.059  23.142  1.00 20.82           N  
ATOM   1485  CA  ALA H 200      26.376  10.358  24.543  1.00 20.44           C  
ATOM   1486  CB  ALA H 200      26.100  11.833  24.875  1.00 21.54           C  
ATOM   1487  C   ALA H 200      25.365   9.553  25.292  1.00 20.23           C  
ATOM   1488  O   ALA H 200      24.513   8.882  24.708  1.00 20.45           O  
ATOM   1489  N   VAL H 201      25.480   9.574  26.634  1.00 19.87           N  
ATOM   1490  CA  VAL H 201      24.519   8.923  27.470  1.00 19.68           C  
ATOM   1491  CB  VAL H 201      25.069   8.510  28.804  1.00 19.01           C  
ATOM   1492  CG1 VAL H 201      23.930   7.908  29.644  1.00 19.06           C  
ATOM   1493  CG2 VAL H 201      26.247   7.550  28.566  1.00 20.51           C  
ATOM   1494  C   VAL H 201      23.450   9.942  27.704  1.00 19.63           C  
ATOM   1495  O   VAL H 201      23.748  11.076  28.075  1.00 20.28           O  
ATOM   1496  N   TYR H 202      22.172   9.557  27.504  1.00 19.26           N  
ATOM   1497  CA  TYR H 202      21.086  10.481  27.663  1.00 19.01           C  
ATOM   1498  CB  TYR H 202      20.068  10.452  26.505  1.00 19.00           C  
ATOM   1499  CG  TYR H 202      20.669  11.096  25.302  1.00 18.17           C  
ATOM   1500  CD1 TYR H 202      21.649  10.466  24.570  1.00 18.13           C  
ATOM   1501  CD2 TYR H 202      20.229  12.336  24.896  1.00 19.18           C  
ATOM   1502  CE1 TYR H 202      22.184  11.069  23.456  1.00 18.77           C  
ATOM   1503  CE2 TYR H 202      20.759  12.942  23.783  1.00 19.19           C  
ATOM   1504  CZ  TYR H 202      21.748  12.311  23.067  1.00 19.03           C  
ATOM   1505  OH  TYR H 202      22.296  12.934  21.926  1.00 20.15           O  
ATOM   1506  C   TYR H 202      20.330  10.116  28.901  1.00 19.78           C  
ATOM   1507  O   TYR H 202      19.985   8.955  29.118  1.00 20.80           O  
ATOM   1508  N   TYR H 203      20.055  11.132  29.748  1.00 19.66           N  
ATOM   1509  CA  TYR H 203      19.359  10.920  30.984  1.00 19.60           C  
ATOM   1510  CB  TYR H 203      20.071  11.505  32.219  1.00 19.57           C  
ATOM   1511  CG  TYR H 203      21.386  10.847  32.472  1.00 19.01           C  
ATOM   1512  CD1 TYR H 203      21.466   9.675  33.192  1.00 19.98           C  
ATOM   1513  CD2 TYR H 203      22.546  11.422  32.010  1.00 19.72           C  
ATOM   1514  CE1 TYR H 203      22.686   9.081  33.430  1.00 20.86           C  
ATOM   1515  CE2 TYR H 203      23.766  10.831  32.247  1.00 20.10           C  
ATOM   1516  CZ  TYR H 203      23.840   9.659  32.958  1.00 20.67           C  
ATOM   1517  OH  TYR H 203      25.093   9.055  33.199  1.00 22.38           O  
ATOM   1518  C   TYR H 203      18.072  11.686  30.928  1.00 20.04           C  
ATOM   1519  O   TYR H 203      18.007  12.792  30.392  1.00 20.68           O  
ATOM   1520  N   CYS H 204      16.993  11.085  31.459  1.00 19.32           N  
ATOM   1521  CA  CYS H 204      15.762  11.799  31.597  1.00 19.58           C  
ATOM   1522  CB  CYS H 204      14.500  11.002  31.178  1.00 21.06           C  
ATOM   1523  SG  CYS H 204      14.364   9.339  31.909  1.00 23.19           S  
ATOM   1524  C   CYS H 204      15.677  12.139  33.048  1.00 19.95           C  
ATOM   1525  O   CYS H 204      16.190  11.408  33.894  1.00 20.21           O  
ATOM   1526  N   ALA H 205      15.070  13.293  33.379  1.00 19.48           N  
ATOM   1527  CA  ALA H 205      14.996  13.675  34.758  1.00 18.42           C  
ATOM   1528  CB  ALA H 205      16.172  14.555  35.218  1.00 19.65           C  
ATOM   1529  C   ALA H 205      13.751  14.472  34.939  1.00 17.94           C  
ATOM   1530  O   ALA H 205      13.158  14.945  33.972  1.00 18.50           O  
ATOM   1531  N   GLY H 206      13.293  14.619  36.197  1.00 17.64           N  
ATOM   1532  CA  GLY H 206      12.116  15.415  36.354  1.00 18.33           C  
ATOM   1533  C   GLY H 206      12.001  15.859  37.767  1.00 18.70           C  
ATOM   1534  O   GLY H 206      12.455  15.188  38.693  1.00 19.27           O  
ATOM   1535  N   LEU H 207      11.380  17.036  37.956  1.00 18.58           N  
ATOM   1536  CA  LEU H 207      11.125  17.480  39.292  1.00 18.65           C  
ATOM   1537  CB  LEU H 207      11.427  18.969  39.520  1.00 19.34           C  
ATOM   1538  CG  LEU H 207      11.316  19.391  40.994  1.00 19.93           C  
ATOM   1539  CD1 LEU H 207      12.380  18.684  41.850  1.00 25.02           C  
ATOM   1540  CD2 LEU H 207      11.351  20.921  41.144  1.00 24.25           C  
ATOM   1541  C   LEU H 207       9.653  17.258  39.470  1.00 18.97           C  
ATOM   1542  O   LEU H 207       8.844  17.934  38.838  1.00 18.20           O  
ATOM   1543  N   THR H 208       9.253  16.302  40.324  1.00 13.98           N  
ATOM   1544  CA  THR H 208       7.858  15.972  40.394  1.00 15.52           C  
ATOM   1545  CB  THR H 208       7.590  14.756  41.234  1.00 18.44           C  
ATOM   1546  OG1 THR H 208       8.033  14.962  42.567  1.00 20.94           O  
ATOM   1547  CG2 THR H 208       8.335  13.567  40.602  1.00 21.24           C  
ATOM   1548  C   THR H 208       7.052  17.126  40.907  1.00 18.28           C  
ATOM   1549  O   THR H 208       5.982  17.417  40.373  1.00 17.87           O  
ATOM   1550  N   GLN H 209       7.537  17.815  41.960  1.00 17.43           N  
ATOM   1551  CA  GLN H 209       6.808  18.927  42.501  0.94 18.69           C  
ATOM   1552  CB  GLN H 209       6.188  18.596  43.863  0.94 19.05           C  
ATOM   1553  CG  GLN H 209       5.173  17.460  43.732  1.00 20.05           C  
ATOM   1554  CD  GLN H 209       4.634  17.101  45.104  1.00 42.67           C  
ATOM   1555  OE1 GLN H 209       5.270  17.346  46.128  1.00 48.41           O  
ATOM   1556  NE2 GLN H 209       3.418  16.494  45.127  1.00 45.31           N  
ATOM   1557  C   GLN H 209       7.771  20.060  42.636  1.00 21.04           C  
ATOM   1558  O   GLN H 209       8.949  19.853  42.920  1.00 21.66           O  
ATOM   1559  N   SER H 210       7.291  21.303  42.433  1.00 19.90           N  
ATOM   1560  CA  SER H 210       8.179  22.428  42.458  1.00 20.76           C  
ATOM   1561  CB  SER H 210       7.498  23.764  42.116  1.00 23.47           C  
ATOM   1562  OG  SER H 210       8.457  24.807  42.177  1.00 26.47           O  
ATOM   1563  C   SER H 210       8.755  22.554  43.831  1.00 20.68           C  
ATOM   1564  O   SER H 210       9.831  23.122  44.008  1.00 21.83           O  
ATOM   1565  N   SER H 211       8.040  22.029  44.844  1.00 18.66           N  
ATOM   1566  CA  SER H 211       8.475  22.119  46.208  1.00 18.63           C  
ATOM   1567  CB  SER H 211       7.429  21.578  47.196  1.00 20.86           C  
ATOM   1568  OG  SER H 211       6.200  22.262  47.016  1.00 31.68           O  
ATOM   1569  C   SER H 211       9.712  21.295  46.411  1.00 17.01           C  
ATOM   1570  O   SER H 211      10.585  21.668  47.194  1.00 19.28           O  
ATOM   1571  N   HIS H 212       9.819  20.151  45.705  1.00 16.94           N  
ATOM   1572  CA  HIS H 212      10.905  19.234  45.927  1.00 16.69           C  
ATOM   1573  ND1 HIS H 212       9.177  15.903  45.065  1.00 27.04           N  
ATOM   1574  CG  HIS H 212       9.615  17.048  45.692  1.00 20.97           C  
ATOM   1575  CB  HIS H 212      10.757  17.887  45.198  1.00 16.20           C  
ATOM   1576  NE2 HIS H 212       7.885  16.181  46.853  1.00 30.86           N  
ATOM   1577  CD2 HIS H 212       8.816  17.202  46.783  1.00 25.53           C  
ATOM   1578  CE1 HIS H 212       8.141  15.426  45.799  1.00 27.24           C  
ATOM   1579  C   HIS H 212      12.207  19.823  45.498  1.00 16.25           C  
ATOM   1580  O   HIS H 212      12.299  20.552  44.514  1.00 16.22           O  
ATOM   1581  N   ASN H 213      13.251  19.574  46.313  1.00 14.79           N  
ATOM   1582  CA  ASN H 213      14.589  19.992  46.009  1.00 15.55           C  
ATOM   1583  CB  ASN H 213      15.474  20.024  47.262  1.00 16.24           C  
ATOM   1584  CG  ASN H 213      14.873  21.067  48.194  1.00 17.94           C  
ATOM   1585  OD1 ASN H 213      14.591  22.194  47.791  1.00 27.48           O  
ATOM   1586  ND2 ASN H 213      14.647  20.675  49.476  1.00 22.90           N  
ATOM   1587  C   ASN H 213      15.236  19.076  45.006  1.00 16.28           C  
ATOM   1588  O   ASN H 213      15.901  19.529  44.073  1.00 16.60           O  
ATOM   1589  N   ASP H 214      15.040  17.749  45.170  1.00 14.98           N  
ATOM   1590  CA  ASP H 214      15.762  16.781  44.392  1.00 14.60           C  
ATOM   1591  CB  ASP H 214      16.113  15.518  45.196  1.00 15.96           C  
ATOM   1592  CG  ASP H 214      17.047  15.913  46.332  1.00 17.12           C  
ATOM   1593  OD1 ASP H 214      18.073  16.590  46.054  1.00 31.26           O  
ATOM   1594  OD2 ASP H 214      16.734  15.552  47.498  1.00 25.51           O1-
ATOM   1595  C   ASP H 214      14.928  16.319  43.247  1.00 15.38           C  
ATOM   1596  O   ASP H 214      13.769  15.936  43.402  1.00 15.91           O  
ATOM   1597  N   ALA H 215      15.518  16.371  42.041  1.00 14.24           N  
ATOM   1598  CA  ALA H 215      14.864  15.841  40.889  1.00 14.08           C  
ATOM   1599  CB  ALA H 215      15.389  16.411  39.559  1.00 14.54           C  
ATOM   1600  C   ALA H 215      15.157  14.381  40.911  1.00 15.29           C  
ATOM   1601  O   ALA H 215      16.014  13.926  41.668  1.00 16.77           O  
ATOM   1602  N   ASN H 216      14.404  13.602  40.113  1.00 21.05           N  
ATOM   1603  CA  ASN H 216      14.656  12.199  40.000  1.00 22.05           C  
ATOM   1604  CB  ASN H 216      13.372  11.347  39.926  1.00 23.72           C  
ATOM   1605  CG  ASN H 216      12.644  11.400  41.267  1.00 20.49           C  
ATOM   1606  OD1 ASN H 216      12.924  10.619  42.175  1.00 23.87           O  
ATOM   1607  ND2 ASN H 216      11.681  12.351  41.396  1.00 13.45           N  
ATOM   1608  C   ASN H 216      15.344  12.047  38.678  1.00 22.20           C  
ATOM   1609  O   ASN H 216      14.969  12.705  37.710  1.00 22.81           O  
ATOM   1610  N   TRP H 217      16.386  11.193  38.607  1.00 21.81           N  
ATOM   1611  CA  TRP H 217      17.100  11.033  37.372  1.00 21.63           C  
ATOM   1612  CB  TRP H 217      18.609  11.317  37.517  1.00 20.85           C  
ATOM   1613  CG  TRP H 217      18.977  12.764  37.773  1.00 20.93           C  
ATOM   1614  CD2 TRP H 217      19.791  13.547  36.884  1.00 20.18           C  
ATOM   1615  CD1 TRP H 217      18.696  13.566  38.842  1.00 22.54           C  
ATOM   1616  NE1 TRP H 217      19.281  14.801  38.670  1.00 22.10           N  
ATOM   1617  CE2 TRP H 217      19.962  14.800  37.470  1.00 21.26           C  
ATOM   1618  CE3 TRP H 217      20.362  13.237  35.681  1.00 20.45           C  
ATOM   1619  CZ2 TRP H 217      20.709  15.771  36.860  1.00 21.51           C  
ATOM   1620  CZ3 TRP H 217      21.104  14.219  35.062  1.00 22.04           C  
ATOM   1621  CH2 TRP H 217      21.274  15.461  35.642  1.00 22.80           C  
ATOM   1622  C   TRP H 217      16.957   9.607  36.933  1.00 21.96           C  
ATOM   1623  O   TRP H 217      16.802   8.704  37.752  1.00 24.10           O  
ATOM   1624  N   GLY H 218      16.980   9.377  35.603  1.00 22.32           N  
ATOM   1625  CA  GLY H 218      16.906   8.047  35.074  1.00 23.48           C  
ATOM   1626  C   GLY H 218      18.285   7.473  35.158  1.00 24.81           C  
ATOM   1627  O   GLY H 218      19.231   8.154  35.550  1.00 24.49           O  
ATOM   1628  N   GLN H 219      18.423   6.180  34.809  1.00 25.64           N  
ATOM   1629  CA  GLN H 219      19.688   5.500  34.848  0.94 27.07           C  
ATOM   1630  CB  GLN H 219      19.551   3.982  34.686  0.94 29.45           C  
ATOM   1631  CG  GLN H 219      18.825   3.337  35.864  0.94 34.94           C  
ATOM   1632  CD  GLN H 219      18.757   1.847  35.586  0.94 38.02           C  
ATOM   1633  OE1 GLN H 219      17.682   1.292  35.355  0.94 41.28           O  
ATOM   1634  NE2 GLN H 219      19.936   1.174  35.605  0.94 40.60           N  
ATOM   1635  C   GLN H 219      20.600   6.007  33.774  1.00 25.96           C  
ATOM   1636  O   GLN H 219      21.815   6.068  33.962  1.00 26.61           O  
ATOM   1637  N   GLY H 220      20.041   6.361  32.601  1.00 25.00           N  
ATOM   1638  CA  GLY H 220      20.854   6.850  31.519  1.00 24.90           C  
ATOM   1639  C   GLY H 220      20.961   5.782  30.470  1.00 26.02           C  
ATOM   1640  O   GLY H 220      21.057   4.597  30.783  1.00 27.31           O  
ATOM   1641  N   THR H 221      20.939   6.184  29.177  1.00 24.41           N  
ATOM   1642  CA  THR H 221      21.052   5.233  28.103  1.00 25.03           C  
ATOM   1643  CB  THR H 221      19.767   5.027  27.348  1.00 26.82           C  
ATOM   1644  OG1 THR H 221      19.871   3.892  26.503  1.00 28.07           O  
ATOM   1645  CG2 THR H 221      19.461   6.284  26.516  1.00 26.61           C  
ATOM   1646  C   THR H 221      22.077   5.744  27.133  1.00 24.85           C  
ATOM   1647  O   THR H 221      22.108   6.927  26.801  1.00 24.86           O  
ATOM   1648  N   LEU H 222      22.951   4.845  26.639  1.00 25.42           N  
ATOM   1649  CA  LEU H 222      24.009   5.257  25.762  1.00 25.57           C  
ATOM   1650  CB  LEU H 222      25.246   4.340  25.897  1.00 25.24           C  
ATOM   1651  CG  LEU H 222      26.516   4.786  25.144  1.00 14.38           C  
ATOM   1652  CD1 LEU H 222      26.330   4.753  23.624  1.00 14.74           C  
ATOM   1653  CD2 LEU H 222      27.026   6.141  25.659  1.00 15.65           C  
ATOM   1654  C   LEU H 222      23.508   5.203  24.349  1.00 25.89           C  
ATOM   1655  O   LEU H 222      22.904   4.219  23.924  1.00 26.18           O  
ATOM   1656  N   VAL H 223      23.740   6.289  23.583  1.00 24.94           N  
ATOM   1657  CA  VAL H 223      23.336   6.319  22.205  1.00 26.21           C  
ATOM   1658  CB  VAL H 223      22.371   7.426  21.902  1.00 26.44           C  
ATOM   1659  CG1 VAL H 223      22.087   7.434  20.393  1.00 33.35           C  
ATOM   1660  CG2 VAL H 223      21.116   7.235  22.772  1.00 27.29           C  
ATOM   1661  C   VAL H 223      24.568   6.572  21.391  1.00 26.81           C  
ATOM   1662  O   VAL H 223      25.242   7.583  21.576  1.00 26.49           O  
ATOM   1663  N   THR H 224      24.890   5.661  20.451  1.00 27.10           N  
ATOM   1664  CA  THR H 224      26.071   5.835  19.653  1.00 27.99           C  
ATOM   1665  CB  THR H 224      26.932   4.604  19.597  1.00 28.31           C  
ATOM   1666  OG1 THR H 224      27.327   4.222  20.906  1.00 27.93           O  
ATOM   1667  CG2 THR H 224      28.177   4.906  18.746  1.00 28.77           C  
ATOM   1668  C   THR H 224      25.638   6.135  18.254  1.00 29.03           C  
ATOM   1669  O   THR H 224      24.806   5.431  17.684  1.00 30.25           O  
ATOM   1670  N   VAL H 225      26.195   7.210  17.664  1.00 29.08           N  
ATOM   1671  CA  VAL H 225      25.838   7.553  16.319  1.00 30.39           C  
ATOM   1672  CB  VAL H 225      25.716   9.036  16.111  1.00 30.00           C  
ATOM   1673  CG1 VAL H 225      25.401   9.309  14.633  1.00 31.27           C  
ATOM   1674  CG2 VAL H 225      24.656   9.579  17.084  1.00 30.33           C  
ATOM   1675  C   VAL H 225      26.940   7.058  15.444  1.00 32.06           C  
ATOM   1676  O   VAL H 225      28.047   7.592  15.463  1.00 32.69           O  
ATOM   1677  N   SER H 226      26.657   6.008  14.649  1.00 32.90           N  
ATOM   1678  CA  SER H 226      27.669   5.470  13.791  1.00 33.38           C  
ATOM   1679  CB  SER H 226      28.566   4.425  14.478  1.00 33.68           C  
ATOM   1680  OG  SER H 226      27.801   3.279  14.822  1.00 35.42           O  
ATOM   1681  C   SER H 226      26.985   4.773  12.662  1.00 34.73           C  
ATOM   1682  O   SER H 226      25.795   4.473  12.728  1.00 34.92           O  
ATOM   1683  N   SER H 227      27.733   4.511  11.574  1.00 36.13           N  
ATOM   1684  CA  SER H 227      27.154   3.821  10.462  0.90 37.45           C  
ATOM   1685  CB  SER H 227      27.360   4.535   9.113  0.90 37.94           C  
ATOM   1686  OG  SER H 227      28.733   4.535   8.755  0.90 37.90           O  
ATOM   1687  C   SER H 227      27.842   2.467  10.375  1.00 38.65           C  
ATOM   1688  O   SER H 227      27.168   1.486   9.962  1.00 39.28           O  
ATOM   1689  OXT SER H 227      29.054   2.398  10.714  1.00  0.00           O1-
TER    1690      SER H 227 
CONECT  135  636
CONECT  636  135
CONECT  946 1523
CONECT 1523  946
END
