# Supplementary material for: Fully automated antibody structure prediction using BIOVIA tools: Validation study
Source: PLoS One. 2017 May 18;12(5):e0177923. doi: 10.1371/journal.pone.0177923 (PMC5436848; doi:10.1371/journal.pone.0177923)
Supplement: S3 Dataset — Predicted structures using the Top5 framework method, Chothia CDR definition with canonical filtering, using up to 5 CDR templates rather than the default 3, and generating 10 CDR models. (ZIP) [file pone.0177923.s005.zip › 4BH8_AB_FV_FinalModel.pdb]

REMARK   Accelrys Discovery Studio PDB file
REMARK   Created:  2015-11-30T18:09:18Z
SSBOND   1 CYS L   23    CYS L   88                                     
SSBOND   2 CYS H  129    CYS H  203                                     
ATOM      1  N   ASP L   1      25.977  32.536  25.931  1.00 36.29           N1+
ATOM      2  CA  ASP L   1      25.490  31.909  27.181  1.00 35.20           C  
ATOM      3  CB  ASP L   1      25.543  30.380  27.061  1.00 37.40           C  
ATOM      4  CG  ASP L   1      24.557  29.966  25.984  1.00 41.43           C  
ATOM      5  OD1 ASP L   1      23.740  30.830  25.566  1.00 39.46           O  
ATOM      6  OD2 ASP L   1      24.609  28.782  25.562  1.00 38.37           O1-
ATOM      7  C   ASP L   1      26.389  32.315  28.298  1.00 32.87           C  
ATOM      8  O   ASP L   1      27.250  33.178  28.134  1.00 33.11           O  
ATOM      9  N   ILE L   2      26.205  31.706  29.481  1.00 30.83           N  
ATOM     10  CA  ILE L   2      27.087  32.043  30.551  1.00 28.94           C  
ATOM     11  CB  ILE L   2      26.397  32.267  31.870  1.00 28.79           C  
ATOM     12  CG1 ILE L   2      25.411  33.447  31.772  1.00 26.50           C  
ATOM     13  CG2 ILE L   2      27.474  32.478  32.946  1.00 27.15           C  
ATOM     14  CD1 ILE L   2      24.487  33.570  32.984  1.00 27.24           C  
ATOM     15  C   ILE L   2      28.018  30.881  30.670  1.00 28.46           C  
ATOM     16  O   ILE L   2      27.589  29.744  30.860  1.00 26.47           O  
ATOM     17  N   SER L   3      29.332  31.141  30.522  1.00 27.76           N  
ATOM     18  CA  SER L   3      30.287  30.073  30.553  1.00 28.81           C  
ATOM     19  CB  SER L   3      31.621  30.430  29.871  1.00 31.66           C  
ATOM     20  OG  SER L   3      31.407  30.753  28.505  1.00  0.00           O  
ATOM     21  C   SER L   3      30.603  29.778  31.981  1.00 27.97           C  
ATOM     22  O   SER L   3      30.840  30.685  32.776  1.00 28.82           O  
ATOM     23  N   MET L   4      30.614  28.483  32.344  1.00 26.30           N  
ATOM     24  CA  MET L   4      30.931  28.131  33.695  1.00 24.99           C  
ATOM     25  CB  MET L   4      29.901  27.198  34.342  1.00 21.24           C  
ATOM     26  CG  MET L   4      28.546  27.873  34.559  1.00 21.04           C  
ATOM     27  SD  MET L   4      28.567  29.210  35.791  1.00 23.43           S  
ATOM     28  CE  MET L   4      28.614  28.094  37.221  1.00 21.51           C  
ATOM     29  C   MET L   4      32.235  27.418  33.647  1.00 25.19           C  
ATOM     30  O   MET L   4      32.391  26.439  32.918  1.00 25.66           O  
ATOM     31  N   THR L   5      33.213  27.897  34.437  1.00 26.71           N  
ATOM     32  CA  THR L   5      34.510  27.305  34.364  1.00 26.94           C  
ATOM     33  CB  THR L   5      35.550  28.315  33.958  1.00 27.95           C  
ATOM     34  OG1 THR L   5      36.741  27.670  33.542  1.00 27.12           O  
ATOM     35  CG2 THR L   5      35.840  29.267  35.132  1.00 27.39           C  
ATOM     36  C   THR L   5      34.853  26.727  35.705  1.00 27.56           C  
ATOM     37  O   THR L   5      34.682  27.373  36.738  1.00 27.15           O  
ATOM     38  N   GLN L   6      35.316  25.456  35.717  1.00 28.78           N  
ATOM     39  CA  GLN L   6      35.736  24.823  36.936  1.00 28.08           C  
ATOM     40  CB  GLN L   6      35.227  23.380  37.098  1.00 25.54           C  
ATOM     41  CG  GLN L   6      33.701  23.297  37.181  1.00 21.74           C  
ATOM     42  CD  GLN L   6      33.291  21.874  37.535  1.00 21.70           C  
ATOM     43  OE1 GLN L   6      32.268  21.376  37.069  1.00 22.36           O  
ATOM     44  NE2 GLN L   6      34.095  21.204  38.403  1.00 21.09           N  
ATOM     45  C   GLN L   6      37.225  24.778  36.847  1.00 29.65           C  
ATOM     46  O   GLN L   6      37.786  24.093  35.993  1.00 29.41           O  
ATOM     47  N   GLY L   7      37.900  25.488  37.768  1.00 31.97           N  
ATOM     48  CA  GLY L   7      39.317  25.702  37.687  1.00 34.91           C  
ATOM     49  C   GLY L   7      40.092  24.426  37.715  1.00 35.65           C  
ATOM     50  O   GLY L   7      41.060  24.287  36.970  1.00 37.98           O  
ATOM     51  N   THR L   8      39.713  23.460  38.569  1.00 34.26           N  
ATOM     52  CA  THR L   8      40.529  22.282  38.645  1.00 32.56           C  
ATOM     53  CB  THR L   8      40.738  21.828  40.055  1.00 33.21           C  
ATOM     54  OG1 THR L   8      41.356  22.859  40.808  1.00 38.94           O  
ATOM     55  CG2 THR L   8      41.622  20.574  40.049  1.00 40.10           C  
ATOM     56  C   THR L   8      39.848  21.162  37.921  1.00 32.03           C  
ATOM     57  O   THR L   8      38.718  20.795  38.237  1.00 32.93           O  
ATOM     58  N   SER L   9      40.529  20.609  36.901  1.00 29.31           N  
ATOM     59  CA  SER L   9      40.020  19.506  36.139  1.00 27.93           C  
ATOM     60  CB  SER L   9      40.905  19.200  34.920  1.00 29.22           C  
ATOM     61  OG  SER L   9      40.374  18.106  34.190  1.00 32.98           O  
ATOM     62  C   SER L   9      40.022  18.276  36.988  1.00 27.53           C  
ATOM     63  O   SER L   9      39.037  17.543  37.049  1.00 25.83           O  
ATOM     64  N   SER L  10      41.159  18.013  37.661  1.00 27.65           N  
ATOM     65  CA  SER L  10      41.273  16.848  38.484  1.00 26.82           C  
ATOM     66  CB  SER L  10      42.058  15.708  37.816  1.00 27.07           C  
ATOM     67  OG  SER L  10      43.370  16.138  37.494  1.00 28.78           O  
ATOM     68  C   SER L  10      41.986  17.250  39.733  1.00 26.81           C  
ATOM     69  O   SER L  10      42.886  18.088  39.705  1.00 26.57           O  
ATOM     70  N   LEU L  11      41.582  16.667  40.879  1.00 24.33           N  
ATOM     71  CA  LEU L  11      42.200  17.051  42.113  1.00 22.55           C  
ATOM     72  CB  LEU L  11      41.278  17.931  42.975  1.00 24.61           C  
ATOM     73  CG  LEU L  11      41.947  18.503  44.236  1.00 24.78           C  
ATOM     74  CD1 LEU L  11      43.070  19.483  43.869  1.00 26.44           C  
ATOM     75  CD2 LEU L  11      40.914  19.132  45.181  1.00 24.96           C  
ATOM     76  C   LEU L  11      42.506  15.801  42.887  1.00 23.13           C  
ATOM     77  O   LEU L  11      41.708  14.866  42.914  1.00 23.51           O  
ATOM     78  N   SER L  12      43.687  15.750  43.539  1.00 22.49           N  
ATOM     79  CA  SER L  12      44.032  14.584  44.308  1.00 23.41           C  
ATOM     80  CB  SER L  12      45.405  13.980  43.949  1.00 24.64           C  
ATOM     81  OG  SER L  12      45.392  13.452  42.630  1.00 30.30           O  
ATOM     82  C   SER L  12      44.105  14.996  45.746  1.00 21.06           C  
ATOM     83  O   SER L  12      44.686  16.031  46.070  1.00 20.81           O  
ATOM     84  N   ALA L  13      43.513  14.190  46.657  1.00 19.20           N  
ATOM     85  CA  ALA L  13      43.539  14.558  48.045  1.00 19.18           C  
ATOM     86  CB  ALA L  13      42.305  15.365  48.481  1.00 21.85           C  
ATOM     87  C   ALA L  13      43.569  13.313  48.877  1.00 20.63           C  
ATOM     88  O   ALA L  13      43.166  12.240  48.435  1.00 20.46           O  
ATOM     89  N   ARG L  14      44.081  13.443  50.118  1.00 21.84           N  
ATOM     90  CA  ARG L  14      44.176  12.371  51.067  1.00 22.59           C  
ATOM     91  CB  ARG L  14      45.253  12.624  52.140  1.00 24.03           C  
ATOM     92  CG  ARG L  14      46.667  12.760  51.568  1.00  0.00           C  
ATOM     93  CD  ARG L  14      47.711  13.233  52.583  1.00  0.00           C  
ATOM     94  NE  ARG L  14      47.287  14.576  53.079  1.00  0.00           N  
ATOM     95  CZ  ARG L  14      47.730  15.716  52.474  1.00  0.00           C  
ATOM     96  NH1 ARG L  14      48.565  15.644  51.396  1.00  0.00           N1+
ATOM     97  NH2 ARG L  14      47.345  16.935  52.957  1.00  0.00           N  
ATOM     98  C   ARG L  14      42.860  12.290  51.769  1.00 21.53           C  
ATOM     99  O   ARG L  14      42.131  13.277  51.840  1.00 25.06           O  
ATOM    100  N   LEU L  15      42.512  11.104  52.305  1.00 20.18           N  
ATOM    101  CA  LEU L  15      41.260  10.974  52.994  1.00 20.37           C  
ATOM    102  CB  LEU L  15      40.923   9.535  53.431  1.00 22.22           C  
ATOM    103  CG  LEU L  15      40.700   8.547  52.272  1.00 24.29           C  
ATOM    104  CD1 LEU L  15      40.302   7.158  52.794  1.00 24.59           C  
ATOM    105  CD2 LEU L  15      39.689   9.095  51.257  1.00 23.17           C  
ATOM    106  C   LEU L  15      41.332  11.787  54.246  1.00 21.55           C  
ATOM    107  O   LEU L  15      42.375  11.858  54.893  1.00 23.55           O  
ATOM    108  N   GLY L  16      40.207  12.437  54.604  1.00 21.04           N  
ATOM    109  CA  GLY L  16      40.126  13.189  55.823  1.00 20.59           C  
ATOM    110  C   GLY L  16      40.500  14.615  55.576  1.00 22.62           C  
ATOM    111  O   GLY L  16      40.439  15.437  56.489  1.00 23.99           O  
ATOM    112  N   ASP L  17      40.903  14.960  54.341  1.00 21.96           N  
ATOM    113  CA  ASP L  17      41.291  16.321  54.110  1.00 22.41           C  
ATOM    114  CB  ASP L  17      42.335  16.491  52.992  1.00 24.59           C  
ATOM    115  CG  ASP L  17      43.692  16.026  53.519  1.00 28.58           C  
ATOM    116  OD1 ASP L  17      43.834  15.881  54.764  1.00 28.03           O  
ATOM    117  OD2 ASP L  17      44.611  15.820  52.680  1.00 29.15           O1-
ATOM    118  C   ASP L  17      40.088  17.140  53.776  1.00 23.93           C  
ATOM    119  O   ASP L  17      39.000  16.621  53.523  1.00 23.02           O  
ATOM    120  N   ARG L  18      40.271  18.474  53.791  1.00 23.96           N  
ATOM    121  CA  ARG L  18      39.225  19.396  53.469  1.00 23.47           C  
ATOM    122  CB  ARG L  18      39.263  20.638  54.382  1.00 24.07           C  
ATOM    123  CG  ARG L  18      38.165  21.680  54.162  1.00 24.14           C  
ATOM    124  CD  ARG L  18      38.074  22.671  55.327  1.00 26.00           C  
ATOM    125  NE  ARG L  18      37.224  23.813  54.896  1.00 28.58           N  
ATOM    126  CZ  ARG L  18      37.803  24.848  54.220  1.00 29.20           C  
ATOM    127  NH1 ARG L  18      39.132  24.797  53.914  1.00 30.09           N1+
ATOM    128  NH2 ARG L  18      37.058  25.929  53.846  1.00 30.09           N  
ATOM    129  C   ARG L  18      39.492  19.801  52.057  1.00 24.17           C  
ATOM    130  O   ARG L  18      40.552  20.348  51.754  1.00 24.95           O  
ATOM    131  N   VAL L  19      38.541  19.520  51.144  1.00 23.66           N  
ATOM    132  CA  VAL L  19      38.775  19.829  49.764  1.00 22.32           C  
ATOM    133  CB  VAL L  19      38.610  18.641  48.853  1.00 21.27           C  
ATOM    134  CG1 VAL L  19      38.851  19.082  47.401  1.00 21.30           C  
ATOM    135  CG2 VAL L  19      39.562  17.527  49.320  1.00 22.25           C  
ATOM    136  C   VAL L  19      37.794  20.873  49.340  1.00 21.70           C  
ATOM    137  O   VAL L  19      36.642  20.880  49.775  1.00 21.38           O  
ATOM    138  N   THR L  20      38.249  21.817  48.495  1.00 22.61           N  
ATOM    139  CA  THR L  20      37.345  22.816  48.016  1.00 22.93           C  
ATOM    140  CB  THR L  20      37.651  24.201  48.505  1.00 24.63           C  
ATOM    141  OG1 THR L  20      37.640  24.234  49.924  1.00 30.50           O  
ATOM    142  CG2 THR L  20      36.570  25.148  47.956  1.00 27.58           C  
ATOM    143  C   THR L  20      37.435  22.820  46.524  1.00 22.24           C  
ATOM    144  O   THR L  20      38.522  22.857  45.950  1.00 23.37           O  
ATOM    145  N   ILE L  21      36.267  22.778  45.857  1.00 22.06           N  
ATOM    146  CA  ILE L  21      36.227  22.761  44.427  1.00 22.76           C  
ATOM    147  CB  ILE L  21      35.439  21.594  43.908  1.00 23.84           C  
ATOM    148  CG1 ILE L  21      36.094  20.298  44.424  1.00 24.08           C  
ATOM    149  CG2 ILE L  21      35.379  21.664  42.374  1.00 22.63           C  
ATOM    150  CD1 ILE L  21      35.220  19.060  44.248  1.00 24.87           C  
ATOM    151  C   ILE L  21      35.597  24.062  44.033  1.00 23.27           C  
ATOM    152  O   ILE L  21      34.638  24.509  44.659  1.00 22.34           O  
ATOM    153  N   SER L  22      36.141  24.720  42.989  1.00 23.94           N  
ATOM    154  CA  SER L  22      35.722  26.060  42.681  1.00 24.68           C  
ATOM    155  CB  SER L  22      36.924  27.021  42.670  1.00 26.09           C  
ATOM    156  OG  SER L  22      36.512  28.343  42.371  1.00 32.31           O  
ATOM    157  C   SER L  22      35.059  26.127  41.337  1.00 24.44           C  
ATOM    158  O   SER L  22      35.365  25.353  40.434  1.00 24.82           O  
ATOM    159  N   CYS L  23      34.107  27.075  41.185  1.00 23.01           N  
ATOM    160  CA  CYS L  23      33.382  27.254  39.954  1.00 23.04           C  
ATOM    161  CB  CYS L  23      31.980  26.596  40.019  1.00 23.35           C  
ATOM    162  SG  CYS L  23      31.050  26.657  38.459  1.00 23.78           S  
ATOM    163  C   CYS L  23      33.226  28.739  39.728  1.00 23.18           C  
ATOM    164  O   CYS L  23      32.871  29.480  40.644  1.00 22.17           O  
ATOM    165  N   ARG L  24      33.502  29.221  38.492  1.00 25.29           N  
ATOM    166  CA  ARG L  24      33.410  30.637  38.233  1.00 28.22           C  
ATOM    167  CB  ARG L  24      34.743  31.262  37.793  1.00 32.35           C  
ATOM    168  CG  ARG L  24      35.951  30.790  38.605  1.00 39.68           C  
ATOM    169  CD  ARG L  24      37.219  31.614  38.366  1.00 45.22           C  
ATOM    170  NE  ARG L  24      37.198  32.097  36.957  1.00 50.54           N  
ATOM    171  CZ  ARG L  24      36.788  33.376  36.718  1.00 53.54           C  
ATOM    172  NH1 ARG L  24      36.450  34.176  37.770  1.00 54.04           N1+
ATOM    173  NH2 ARG L  24      36.728  33.867  35.448  1.00 53.29           N  
ATOM    174  C   ARG L  24      32.477  30.834  37.074  1.00 27.13           C  
ATOM    175  O   ARG L  24      32.507  30.073  36.109  1.00 27.12           O  
ATOM    176  N   ALA L  25      31.634  31.888  37.131  1.00 25.62           N  
ATOM    177  CA  ALA L  25      30.694  32.162  36.079  1.00 26.30           C  
ATOM    178  CB  ALA L  25      29.277  32.457  36.598  1.00 25.92           C  
ATOM    179  C   ALA L  25      31.163  33.387  35.353  1.00 27.28           C  
ATOM    180  O   ALA L  25      31.885  34.215  35.903  1.00 27.06           O  
ATOM    181  N   SER L  26      30.723  33.513  34.085  1.00 34.83           N  
ATOM    182  CA  SER L  26      31.043  34.620  33.233  1.00 35.33           C  
ATOM    183  CB  SER L  26      30.621  34.378  31.776  1.00 33.48           C  
ATOM    184  OG  SER L  26      30.960  35.501  30.979  1.00 35.50           O  
ATOM    185  C   SER L  26      30.334  35.858  33.698  1.00 36.38           C  
ATOM    186  O   SER L  26      30.853  36.964  33.562  1.00 38.46           O  
ATOM    187  N   GLN L  27      29.116  35.705  34.250  1.00 36.74           N  
ATOM    188  CA  GLN L  27      28.335  36.837  34.665  1.00 37.10           C  
ATOM    189  CB  GLN L  27      27.133  37.093  33.741  1.00 38.05           C  
ATOM    190  CG  GLN L  27      26.273  38.292  34.142  1.00 40.25           C  
ATOM    191  CD  GLN L  27      25.104  38.366  33.170  1.00 43.18           C  
ATOM    192  OE1 GLN L  27      24.899  39.375  32.497  1.00 43.11           O  
ATOM    193  NE2 GLN L  27      24.309  37.263  33.097  1.00 44.33           N  
ATOM    194  C   GLN L  27      27.784  36.533  36.024  1.00 36.89           C  
ATOM    195  O   GLN L  27      27.796  35.385  36.462  1.00 39.18           O  
ATOM    196  N   ASP L  28      27.296  37.574  36.736  1.00 36.72           N  
ATOM    197  CA  ASP L  28      26.759  37.394  38.057  1.00 34.90           C  
ATOM    198  CB  ASP L  28      26.432  38.725  38.763  1.00 36.51           C  
ATOM    199  CG  ASP L  28      26.202  38.453  40.245  1.00 39.25           C  
ATOM    200  OD1 ASP L  28      26.101  37.256  40.622  1.00 40.54           O  
ATOM    201  OD2 ASP L  28      26.126  39.444  41.018  1.00 43.31           O1-
ATOM    202  C   ASP L  28      25.501  36.573  37.969  1.00 35.01           C  
ATOM    203  O   ASP L  28      24.509  36.974  37.363  1.00 35.50           O  
ATOM    204  N   ILE L  29      25.574  35.354  38.532  1.00 33.54           N  
ATOM    205  CA  ILE L  29      24.548  34.350  38.641  1.00 30.96           C  
ATOM    206  CB  ILE L  29      25.078  32.942  38.628  1.00 28.84           C  
ATOM    207  CG1 ILE L  29      26.061  32.674  39.773  1.00 29.98           C  
ATOM    208  CG2 ILE L  29      25.679  32.713  37.233  1.00 28.05           C  
ATOM    209  CD1 ILE L  29      26.473  31.203  39.858  1.00 28.97           C  
ATOM    210  C   ILE L  29      23.532  34.592  39.731  1.00 30.66           C  
ATOM    211  O   ILE L  29      22.487  33.944  39.755  1.00 31.94           O  
ATOM    212  N   SER L  30      23.860  35.426  40.737  0.92 30.27           N  
ATOM    213  CA  SER L  30      22.958  35.733  41.817  0.92 30.12           C  
ATOM    214  CB  SER L  30      21.668  36.445  41.369  0.92 32.36           C  
ATOM    215  OG  SER L  30      21.969  37.739  40.868  0.92 36.55           O  
ATOM    216  C   SER L  30      22.574  34.513  42.604  0.92 30.72           C  
ATOM    217  O   SER L  30      21.413  34.327  42.966  0.92 30.84           O  
ATOM    218  N   ASN L  31      23.568  33.661  42.909  1.00 29.84           N  
ATOM    219  CA  ASN L  31      23.424  32.517  43.768  1.00 30.13           C  
ATOM    220  CB  ASN L  31      22.822  32.874  45.141  1.00 34.06           C  
ATOM    221  CG  ASN L  31      23.853  33.670  45.930  1.00 37.29           C  
ATOM    222  OD1 ASN L  31      23.934  34.892  45.815  1.00 38.58           O  
ATOM    223  ND2 ASN L  31      24.656  32.956  46.763  1.00 38.87           N  
ATOM    224  C   ASN L  31      22.567  31.442  43.176  1.00 30.52           C  
ATOM    225  O   ASN L  31      22.163  30.531  43.899  1.00 30.67           O  
ATOM    226  N   TYR L  32      22.306  31.464  41.852  1.00 29.30           N  
ATOM    227  CA  TYR L  32      21.534  30.376  41.333  1.00 27.32           C  
ATOM    228  CB  TYR L  32      20.598  30.763  40.169  1.00 27.82           C  
ATOM    229  CG  TYR L  32      19.614  31.789  40.639  1.00 30.19           C  
ATOM    230  CD1 TYR L  32      18.631  31.469  41.544  1.00 32.50           C  
ATOM    231  CD2 TYR L  32      19.688  33.091  40.206  1.00 30.68           C  
ATOM    232  CE1 TYR L  32      17.722  32.404  41.983  1.00 33.14           C  
ATOM    233  CE2 TYR L  32      18.783  34.035  40.638  1.00 32.55           C  
ATOM    234  CZ  TYR L  32      17.792  33.695  41.526  1.00 33.33           C  
ATOM    235  OH  TYR L  32      16.864  34.662  41.969  1.00 37.57           O  
ATOM    236  C   TYR L  32      22.534  29.396  40.815  1.00 26.82           C  
ATOM    237  O   TYR L  32      22.788  29.281  39.616  1.00 27.31           O  
ATOM    238  N   LEU L  33      23.121  28.641  41.755  1.00 16.86           N  
ATOM    239  CA  LEU L  33      24.182  27.718  41.436  1.00 16.16           C  
ATOM    240  CB  LEU L  33      25.542  28.165  41.992  1.00 15.09           C  
ATOM    241  CG  LEU L  33      26.698  27.205  41.660  1.00 15.90           C  
ATOM    242  CD1 LEU L  33      27.156  27.362  40.205  1.00 16.54           C  
ATOM    243  CD2 LEU L  33      27.848  27.329  42.666  1.00 14.33           C  
ATOM    244  C   LEU L  33      23.896  26.410  42.118  1.00 14.99           C  
ATOM    245  O   LEU L  33      23.622  26.372  43.316  1.00 15.06           O  
ATOM    246  N   ASN L  34      23.998  25.291  41.368  1.00 14.16           N  
ATOM    247  CA  ASN L  34      23.735  23.984  41.918  1.00 13.93           C  
ATOM    248  CB  ASN L  34      22.594  23.252  41.185  1.00 14.31           C  
ATOM    249  CG  ASN L  34      21.291  24.003  41.419  1.00 15.37           C  
ATOM    250  OD1 ASN L  34      21.023  24.469  42.523  1.00 18.63           O  
ATOM    251  ND2 ASN L  34      20.450  24.129  40.359  1.00 15.16           N  
ATOM    252  C   ASN L  34      24.954  23.117  41.742  1.00 13.65           C  
ATOM    253  O   ASN L  34      25.739  23.310  40.815  1.00 13.32           O  
ATOM    254  N   TRP L  35      25.150  22.131  42.647  1.00 13.82           N  
ATOM    255  CA  TRP L  35      26.263  21.220  42.526  1.00 11.93           C  
ATOM    256  CB  TRP L  35      27.248  21.244  43.710  1.00 13.81           C  
ATOM    257  CG  TRP L  35      28.165  22.443  43.712  1.00 13.39           C  
ATOM    258  CD2 TRP L  35      29.445  22.470  43.061  1.00 13.26           C  
ATOM    259  CD1 TRP L  35      27.992  23.672  44.278  1.00 12.50           C  
ATOM    260  NE1 TRP L  35      29.085  24.465  44.020  1.00 12.24           N  
ATOM    261  CE2 TRP L  35      29.988  23.737  43.271  1.00 11.55           C  
ATOM    262  CE3 TRP L  35      30.114  21.519  42.344  1.00 12.71           C  
ATOM    263  CZ2 TRP L  35      31.211  24.073  42.763  1.00 10.04           C  
ATOM    264  CZ3 TRP L  35      31.350  21.860  41.836  1.00 12.64           C  
ATOM    265  CH2 TRP L  35      31.888  23.113  42.042  1.00 10.75           C  
ATOM    266  C   TRP L  35      25.744  19.817  42.410  1.00 12.42           C  
ATOM    267  O   TRP L  35      24.851  19.404  43.150  1.00 11.42           O  
ATOM    268  N   TYR L  36      26.322  19.037  41.469  1.00 13.49           N  
ATOM    269  CA  TYR L  36      25.895  17.681  41.244  1.00 14.18           C  
ATOM    270  CB  TYR L  36      25.392  17.402  39.813  1.00 12.96           C  
ATOM    271  CG  TYR L  36      24.201  18.258  39.566  1.00 12.87           C  
ATOM    272  CD1 TYR L  36      22.940  17.836  39.906  1.00 12.28           C  
ATOM    273  CD2 TYR L  36      24.346  19.500  38.997  1.00 11.56           C  
ATOM    274  CE1 TYR L  36      21.843  18.633  39.683  1.00 10.64           C  
ATOM    275  CE2 TYR L  36      23.252  20.301  38.770  1.00 12.42           C  
ATOM    276  CZ  TYR L  36      21.995  19.870  39.111  1.00 12.96           C  
ATOM    277  OH  TYR L  36      20.875  20.695  38.883  1.00 13.16           O  
ATOM    278  C   TYR L  36      27.070  16.773  41.433  1.00 14.87           C  
ATOM    279  O   TYR L  36      28.214  17.153  41.186  1.00 14.24           O  
ATOM    280  N   GLN L  37      26.799  15.533  41.894  1.00 15.20           N  
ATOM    281  CA  GLN L  37      27.836  14.562  42.111  1.00 15.48           C  
ATOM    282  CB  GLN L  37      27.807  13.960  43.526  1.00 15.72           C  
ATOM    283  CG  GLN L  37      28.898  12.917  43.777  1.00 16.55           C  
ATOM    284  CD  GLN L  37      28.582  12.203  45.083  1.00 16.64           C  
ATOM    285  OE1 GLN L  37      27.731  11.315  45.131  1.00 16.94           O  
ATOM    286  NE2 GLN L  37      29.286  12.597  46.178  1.00 16.59           N  
ATOM    287  C   GLN L  37      27.591  13.405  41.195  1.00 14.70           C  
ATOM    288  O   GLN L  37      26.517  12.806  41.210  1.00 15.34           O  
ATOM    289  N   GLN L  38      28.592  13.046  40.370  1.00 14.76           N  
ATOM    290  CA  GLN L  38      28.413  11.905  39.524  1.00 16.84           C  
ATOM    291  CB  GLN L  38      28.609  12.200  38.027  1.00 16.19           C  
ATOM    292  CG  GLN L  38      28.247  11.012  37.134  1.00 15.03           C  
ATOM    293  CD  GLN L  38      28.457  11.415  35.682  1.00 15.25           C  
ATOM    294  OE1 GLN L  38      29.196  12.350  35.380  1.00 17.53           O  
ATOM    295  NE2 GLN L  38      27.783  10.685  34.752  1.00 15.48           N  
ATOM    296  C   GLN L  38      29.413  10.866  39.935  1.00 19.07           C  
ATOM    297  O   GLN L  38      30.616  11.119  39.974  1.00 19.22           O  
ATOM    298  N   LYS L  39      28.923   9.655  40.270  1.00 22.15           N  
ATOM    299  CA  LYS L  39      29.775   8.571  40.679  1.00 25.78           C  
ATOM    300  CB  LYS L  39      29.057   7.472  41.480  1.00 26.74           C  
ATOM    301  CG  LYS L  39      28.654   7.881  42.895  1.00 33.01           C  
ATOM    302  CD  LYS L  39      29.840   8.265  43.784  1.00 35.76           C  
ATOM    303  CE  LYS L  39      29.477   8.324  45.265  1.00 36.79           C  
ATOM    304  NZ  LYS L  39      29.212   6.954  45.754  1.00 37.12           N1+
ATOM    305  C   LYS L  39      30.308   7.913  39.440  1.00 28.46           C  
ATOM    306  O   LYS L  39      29.825   8.157  38.340  1.00 27.04           O  
ATOM    307  N   PRO L  40      31.307   7.082  39.593  1.00 31.64           N  
ATOM    308  CA  PRO L  40      31.851   6.403  38.450  1.00 32.95           C  
ATOM    309  CD  PRO L  40      32.327   7.304  40.606  1.00 31.36           C  
ATOM    310  CB  PRO L  40      33.098   5.684  38.951  1.00 32.67           C  
ATOM    311  CG  PRO L  40      33.598   6.613  40.074  1.00 32.61           C  
ATOM    312  C   PRO L  40      30.830   5.535  37.788  1.00 34.03           C  
ATOM    313  O   PRO L  40      30.987   5.219  36.610  1.00 34.90           O  
ATOM    314  N   ASP L  41      29.783   5.150  38.532  1.00 34.30           N  
ATOM    315  CA  ASP L  41      28.691   4.350  38.068  1.00 35.65           C  
ATOM    316  CB  ASP L  41      27.736   4.023  39.228  1.00 38.73           C  
ATOM    317  CG  ASP L  41      26.526   3.302  38.679  1.00 42.47           C  
ATOM    318  OD1 ASP L  41      26.584   2.052  38.541  1.00 43.51           O  
ATOM    319  OD2 ASP L  41      25.526   4.005  38.378  1.00 42.23           O1-
ATOM    320  C   ASP L  41      27.968   5.129  37.012  1.00 34.41           C  
ATOM    321  O   ASP L  41      27.330   4.554  36.135  1.00 34.85           O  
ATOM    322  N   GLY L  42      28.036   6.471  37.063  1.00 32.55           N  
ATOM    323  CA  GLY L  42      27.373   7.250  36.059  1.00 29.67           C  
ATOM    324  C   GLY L  42      26.180   7.903  36.674  1.00 28.04           C  
ATOM    325  O   GLY L  42      25.592   8.803  36.080  1.00 28.39           O  
ATOM    326  N   THR L  43      25.798   7.487  37.896  1.00 25.99           N  
ATOM    327  CA  THR L  43      24.640   8.083  38.494  1.00 25.49           C  
ATOM    328  CB  THR L  43      24.091   7.304  39.654  1.00 26.72           C  
ATOM    329  OG1 THR L  43      25.089   7.117  40.646  1.00 27.11           O  
ATOM    330  CG2 THR L  43      23.582   5.949  39.138  1.00 30.65           C  
ATOM    331  C   THR L  43      24.960   9.479  38.931  1.00 24.43           C  
ATOM    332  O   THR L  43      26.081   9.784  39.338  1.00 25.74           O  
ATOM    333  N   VAL L  44      23.954  10.372  38.825  1.00 22.82           N  
ATOM    334  CA  VAL L  44      24.121  11.758  39.161  1.00 20.36           C  
ATOM    335  CB  VAL L  44      23.817  12.671  38.004  1.00 21.15           C  
ATOM    336  CG1 VAL L  44      23.922  14.136  38.458  1.00 22.14           C  
ATOM    337  CG2 VAL L  44      24.751  12.312  36.835  1.00 19.51           C  
ATOM    338  C   VAL L  44      23.147  12.092  40.251  1.00 19.38           C  
ATOM    339  O   VAL L  44      21.994  11.659  40.226  1.00 20.68           O  
ATOM    340  N   SER L  45      23.606  12.879  41.249  1.00 20.50           N  
ATOM    341  CA  SER L  45      22.756  13.244  42.348  1.00 20.25           C  
ATOM    342  CB  SER L  45      23.071  12.466  43.634  1.00 24.04           C  
ATOM    343  OG  SER L  45      22.899  11.074  43.411  1.00  0.00           O  
ATOM    344  C   SER L  45      22.982  14.690  42.654  1.00 19.66           C  
ATOM    345  O   SER L  45      24.059  15.230  42.405  1.00 18.67           O  
ATOM    346  N   LEU L  46      21.958  15.355  43.225  1.00 18.23           N  
ATOM    347  CA  LEU L  46      22.064  16.758  43.518  1.00 18.61           C  
ATOM    348  CB  LEU L  46      20.726  17.500  43.295  1.00 17.40           C  
ATOM    349  CG  LEU L  46      20.763  19.044  43.353  1.00 19.31           C  
ATOM    350  CD1 LEU L  46      19.370  19.626  43.110  1.00 18.57           C  
ATOM    351  CD2 LEU L  46      21.354  19.598  44.651  1.00 17.17           C  
ATOM    352  C   LEU L  46      22.469  16.905  44.956  1.00 18.85           C  
ATOM    353  O   LEU L  46      21.780  16.432  45.859  1.00 21.20           O  
ATOM    354  N   LEU L  47      23.683  17.451  45.193  1.00 18.34           N  
ATOM    355  CA  LEU L  47      24.165  17.719  46.523  1.00 17.75           C  
ATOM    356  CB  LEU L  47      25.690  17.839  46.554  1.00 17.55           C  
ATOM    357  CG  LEU L  47      26.403  16.530  46.188  1.00 17.42           C  
ATOM    358  CD1 LEU L  47      27.923  16.702  46.215  1.00 17.13           C  
ATOM    359  CD2 LEU L  47      25.949  15.376  47.093  1.00 16.65           C  
ATOM    360  C   LEU L  47      23.637  18.989  47.124  1.00 18.29           C  
ATOM    361  O   LEU L  47      22.997  18.979  48.176  1.00 18.19           O  
ATOM    362  N   ILE L  48      23.885  20.127  46.435  1.00 18.98           N  
ATOM    363  CA  ILE L  48      23.564  21.422  46.971  1.00 18.09           C  
ATOM    364  CB  ILE L  48      24.770  22.236  47.367  1.00 19.19           C  
ATOM    365  CG1 ILE L  48      25.529  21.601  48.544  1.00 19.78           C  
ATOM    366  CG2 ILE L  48      24.299  23.674  47.639  1.00 19.07           C  
ATOM    367  CD1 ILE L  48      26.288  20.329  48.178  1.00 20.94           C  
ATOM    368  C   ILE L  48      22.880  22.222  45.913  1.00 18.13           C  
ATOM    369  O   ILE L  48      23.216  22.128  44.733  1.00 18.07           O  
ATOM    370  N   TYR L  49      21.879  23.031  46.318  1.00 16.87           N  
ATOM    371  CA  TYR L  49      21.256  23.908  45.377  1.00 17.45           C  
ATOM    372  CB  TYR L  49      19.858  23.493  44.849  1.00 16.22           C  
ATOM    373  CG  TYR L  49      18.849  23.232  45.921  1.00 14.98           C  
ATOM    374  CD1 TYR L  49      18.362  24.223  46.736  1.00 14.35           C  
ATOM    375  CD2 TYR L  49      18.334  21.969  46.072  1.00 15.12           C  
ATOM    376  CE1 TYR L  49      17.418  23.945  47.702  1.00 15.35           C  
ATOM    377  CE2 TYR L  49      17.396  21.678  47.029  1.00 15.85           C  
ATOM    378  CZ  TYR L  49      16.936  22.667  47.855  1.00 16.79           C  
ATOM    379  OH  TYR L  49      15.971  22.369  48.841  1.00 19.49           O  
ATOM    380  C   TYR L  49      21.175  25.267  45.990  1.00 18.54           C  
ATOM    381  O   TYR L  49      21.341  25.433  47.198  1.00 19.86           O  
ATOM    382  N   TYR L  50      21.012  26.292  45.122  0.95 27.98           N  
ATOM    383  CA  TYR L  50      20.870  27.656  45.545  0.95 28.69           C  
ATOM    384  CB  TYR L  50      19.631  27.815  46.449  0.95 27.79           C  
ATOM    385  CG  TYR L  50      19.216  29.244  46.505  1.00 29.03           C  
ATOM    386  CD1 TYR L  50      18.525  29.777  45.443  1.00 30.75           C  
ATOM    387  CD2 TYR L  50      19.476  30.038  47.598  1.00 30.75           C  
ATOM    388  CE1 TYR L  50      18.114  31.087  45.452  1.00 31.17           C  
ATOM    389  CE2 TYR L  50      19.068  31.352  47.613  1.00 31.80           C  
ATOM    390  CZ  TYR L  50      18.388  31.878  46.540  1.00 33.68           C  
ATOM    391  OH  TYR L  50      17.968  33.225  46.556  1.00 36.09           O  
ATOM    392  C   TYR L  50      22.099  28.073  46.303  0.95 29.96           C  
ATOM    393  O   TYR L  50      22.022  28.759  47.320  0.95 31.68           O  
ATOM    394  N   GLY L  51      23.278  27.604  45.854  1.00 30.18           N  
ATOM    395  CA  GLY L  51      24.545  28.033  46.385  1.00 30.00           C  
ATOM    396  C   GLY L  51      24.932  27.242  47.593  1.00 29.59           C  
ATOM    397  O   GLY L  51      26.018  26.663  47.638  1.00 31.33           O  
ATOM    398  N   SER L  52      24.047  27.163  48.606  1.00 29.22           N  
ATOM    399  CA  SER L  52      24.526  26.513  49.791  1.00 30.36           C  
ATOM    400  CB  SER L  52      25.035  27.543  50.814  1.00 32.38           C  
ATOM    401  OG  SER L  52      25.555  26.893  51.962  1.00 33.49           O  
ATOM    402  C   SER L  52      23.430  25.732  50.439  1.00 32.69           C  
ATOM    403  O   SER L  52      23.532  25.345  51.602  1.00 33.83           O  
ATOM    404  N   ARG L  53      22.354  25.427  49.701  1.00 25.14           N  
ATOM    405  CA  ARG L  53      21.324  24.703  50.377  1.00 24.46           C  
ATOM    406  CB  ARG L  53      19.921  24.892  49.781  1.00 25.32           C  
ATOM    407  CG  ARG L  53      18.825  24.564  50.794  1.00 27.88           C  
ATOM    408  CD  ARG L  53      18.704  25.653  51.862  1.00 32.58           C  
ATOM    409  NE  ARG L  53      17.840  25.147  52.963  1.00 38.54           N  
ATOM    410  CZ  ARG L  53      17.944  25.723  54.195  1.00 42.57           C  
ATOM    411  NH1 ARG L  53      18.821  26.749  54.391  1.00 44.89           N1+
ATOM    412  NH2 ARG L  53      17.182  25.271  55.233  1.00 43.68           N  
ATOM    413  C   ARG L  53      21.654  23.254  50.256  1.00 24.67           C  
ATOM    414  O   ARG L  53      22.243  22.800  49.279  1.00 25.74           O  
ATOM    415  N   LEU L  54      21.260  22.501  51.286  1.00 24.44           N  
ATOM    416  CA  LEU L  54      21.499  21.107  51.464  1.00 24.08           C  
ATOM    417  CB  LEU L  54      21.535  20.821  52.979  1.00 23.62           C  
ATOM    418  CG  LEU L  54      20.235  21.144  53.793  1.00 29.68           C  
ATOM    419  CD1 LEU L  54      19.654  22.563  53.580  1.00 29.74           C  
ATOM    420  CD2 LEU L  54      19.194  20.019  53.690  1.00 29.31           C  
ATOM    421  C   LEU L  54      20.360  20.333  50.869  1.00 24.15           C  
ATOM    422  O   LEU L  54      19.193  20.679  51.045  1.00 24.37           O  
ATOM    423  N   HIS L  55      20.678  19.264  50.114  1.00 24.11           N  
ATOM    424  CA  HIS L  55      19.646  18.420  49.584  1.00 25.15           C  
ATOM    425  ND1 HIS L  55      18.594  15.773  47.522  1.00 33.11           N  
ATOM    426  CG  HIS L  55      18.881  17.119  47.534  1.00 28.44           C  
ATOM    427  CB  HIS L  55      20.037  17.744  48.256  1.00 25.34           C  
ATOM    428  NE2 HIS L  55      17.019  16.764  46.306  1.00 31.11           N  
ATOM    429  CD2 HIS L  55      17.910  17.708  46.785  1.00 33.58           C  
ATOM    430  CE1 HIS L  55      17.471  15.616  46.774  1.00 34.01           C  
ATOM    431  C   HIS L  55      19.387  17.362  50.615  1.00 26.28           C  
ATOM    432  O   HIS L  55      20.265  17.034  51.412  1.00 24.47           O  
ATOM    433  N   SER L  56      18.164  16.800  50.642  1.00 26.13           N  
ATOM    434  CA  SER L  56      17.869  15.827  51.652  1.00 28.64           C  
ATOM    435  CB  SER L  56      16.396  15.385  51.671  1.00 29.34           C  
ATOM    436  OG  SER L  56      16.099  14.648  50.492  1.00 34.07           O  
ATOM    437  C   SER L  56      18.685  14.601  51.407  1.00 28.69           C  
ATOM    438  O   SER L  56      18.690  14.054  50.305  1.00 28.46           O  
ATOM    439  N   GLY L  57      19.383  14.121  52.452  1.00 28.72           N  
ATOM    440  CA  GLY L  57      20.130  12.905  52.318  1.00 28.75           C  
ATOM    441  C   GLY L  57      21.576  13.169  52.022  1.00 27.20           C  
ATOM    442  O   GLY L  57      22.350  12.221  51.921  1.00 27.98           O  
ATOM    443  N   VAL L  58      21.996  14.441  51.862  1.00 26.03           N  
ATOM    444  CA  VAL L  58      23.389  14.690  51.604  1.00 25.30           C  
ATOM    445  CB  VAL L  58      23.641  15.944  50.813  1.00 24.03           C  
ATOM    446  CG1 VAL L  58      22.991  15.789  49.432  1.00 22.08           C  
ATOM    447  CG2 VAL L  58      23.107  17.150  51.594  1.00 24.05           C  
ATOM    448  C   VAL L  58      24.086  14.842  52.925  1.00 27.20           C  
ATOM    449  O   VAL L  58      23.531  15.410  53.861  1.00 29.96           O  
ATOM    450  N   PRO L  59      25.300  14.346  53.019  1.00 25.28           N  
ATOM    451  CA  PRO L  59      26.027  14.430  54.260  1.00 24.12           C  
ATOM    452  CD  PRO L  59      25.699  13.191  52.231  1.00 23.46           C  
ATOM    453  CB  PRO L  59      27.218  13.482  54.107  1.00 24.57           C  
ATOM    454  CG  PRO L  59      26.719  12.431  53.096  1.00 24.08           C  
ATOM    455  C   PRO L  59      26.395  15.848  54.570  1.00 23.19           C  
ATOM    456  O   PRO L  59      26.607  16.634  53.650  1.00 22.30           O  
ATOM    457  N   SER L  60      26.497  16.182  55.870  1.00 23.25           N  
ATOM    458  CA  SER L  60      26.750  17.517  56.334  1.00 24.18           C  
ATOM    459  CB  SER L  60      26.670  17.622  57.864  1.00 26.21           C  
ATOM    460  OG  SER L  60      26.962  18.949  58.275  1.00 31.33           O  
ATOM    461  C   SER L  60      28.119  17.962  55.916  1.00 23.74           C  
ATOM    462  O   SER L  60      28.422  19.154  55.946  1.00 23.44           O  
ATOM    463  N   ARG L  61      28.977  17.017  55.495  1.00 21.89           N  
ATOM    464  CA  ARG L  61      30.334  17.317  55.131  1.00 20.02           C  
ATOM    465  CB  ARG L  61      31.113  16.107  54.589  1.00 19.04           C  
ATOM    466  CG  ARG L  61      31.273  14.944  55.562  1.00 19.82           C  
ATOM    467  CD  ARG L  61      32.271  13.888  55.079  1.00 22.22           C  
ATOM    468  NE  ARG L  61      31.772  13.314  53.795  1.00 21.68           N  
ATOM    469  CZ  ARG L  61      30.786  12.370  53.815  1.00 21.60           C  
ATOM    470  NH1 ARG L  61      30.164  12.081  54.993  1.00 21.05           N1+
ATOM    471  NH2 ARG L  61      30.421  11.726  52.669  1.00 21.52           N  
ATOM    472  C   ARG L  61      30.337  18.280  53.987  1.00 20.09           C  
ATOM    473  O   ARG L  61      31.237  19.113  53.876  1.00 20.91           O  
ATOM    474  N   PHE L  62      29.356  18.143  53.074  1.00 20.18           N  
ATOM    475  CA  PHE L  62      29.315  18.980  51.915  1.00 19.09           C  
ATOM    476  CB  PHE L  62      28.463  18.375  50.779  1.00 17.74           C  
ATOM    477  CG  PHE L  62      29.073  17.076  50.358  1.00 15.91           C  
ATOM    478  CD1 PHE L  62      30.060  17.032  49.401  1.00 16.63           C  
ATOM    479  CD2 PHE L  62      28.661  15.888  50.919  1.00 16.35           C  
ATOM    480  CE1 PHE L  62      30.619  15.835  49.017  1.00 15.45           C  
ATOM    481  CE2 PHE L  62      29.215  14.688  50.541  1.00 15.34           C  
ATOM    482  CZ  PHE L  62      30.199  14.657  49.585  1.00 15.75           C  
ATOM    483  C   PHE L  62      28.717  20.297  52.298  1.00 20.09           C  
ATOM    484  O   PHE L  62      27.728  20.362  53.028  1.00 19.62           O  
ATOM    485  N   SER L  63      29.336  21.397  51.827  1.00 18.78           N  
ATOM    486  CA  SER L  63      28.824  22.712  52.081  1.00 19.44           C  
ATOM    487  CB  SER L  63      29.468  23.436  53.276  1.00 20.06           C  
ATOM    488  OG  SER L  63      28.975  22.914  54.498  1.00 20.72           O  
ATOM    489  C   SER L  63      29.146  23.536  50.885  1.00 19.77           C  
ATOM    490  O   SER L  63      30.077  23.232  50.142  1.00 20.02           O  
ATOM    491  N   GLY L  64      28.382  24.619  50.665  1.00 17.77           N  
ATOM    492  CA  GLY L  64      28.666  25.409  49.509  1.00 17.57           C  
ATOM    493  C   GLY L  64      28.649  26.848  49.898  1.00 19.60           C  
ATOM    494  O   GLY L  64      28.061  27.223  50.910  1.00 19.35           O  
ATOM    495  N   SER L  65      29.309  27.694  49.078  1.00 19.10           N  
ATOM    496  CA  SER L  65      29.372  29.100  49.357  1.00 20.44           C  
ATOM    497  CB  SER L  65      30.544  29.479  50.276  1.00 21.98           C  
ATOM    498  OG  SER L  65      30.430  28.819  51.526  1.00 25.04           O  
ATOM    499  C   SER L  65      29.653  29.814  48.075  1.00 20.82           C  
ATOM    500  O   SER L  65      29.957  29.198  47.055  1.00 22.46           O  
ATOM    501  N   GLY L  66      29.536  31.156  48.096  1.00 21.88           N  
ATOM    502  CA  GLY L  66      29.887  31.912  46.932  1.00 22.87           C  
ATOM    503  C   GLY L  66      28.866  32.980  46.710  1.00 24.79           C  
ATOM    504  O   GLY L  66      27.789  32.977  47.303  1.00 25.60           O  
ATOM    505  N   SER L  67      29.208  33.937  45.829  1.00 25.66           N  
ATOM    506  CA  SER L  67      28.308  34.994  45.490  1.00 26.72           C  
ATOM    507  CB  SER L  67      28.297  36.128  46.524  1.00 29.33           C  
ATOM    508  OG  SER L  67      29.590  36.708  46.605  1.00 32.05           O  
ATOM    509  C   SER L  67      28.796  35.560  44.198  1.00 26.50           C  
ATOM    510  O   SER L  67      29.956  35.383  43.828  1.00 26.04           O  
ATOM    511  N   GLY L  68      27.907  36.244  43.457  1.00 26.91           N  
ATOM    512  CA  GLY L  68      28.320  36.845  42.225  1.00 25.88           C  
ATOM    513  C   GLY L  68      28.804  35.773  41.300  1.00 25.63           C  
ATOM    514  O   GLY L  68      28.073  34.850  40.949  1.00 26.41           O  
ATOM    515  N   THR L  69      30.037  35.960  40.796  1.00 24.30           N  
ATOM    516  CA  THR L  69      30.702  35.074  39.882  1.00 25.75           C  
ATOM    517  CB  THR L  69      31.739  35.778  39.057  1.00 27.29           C  
ATOM    518  OG1 THR L  69      32.743  36.343  39.886  1.00 28.38           O  
ATOM    519  CG2 THR L  69      31.034  36.876  38.242  1.00 27.04           C  
ATOM    520  C   THR L  69      31.349  33.865  40.511  1.00 26.26           C  
ATOM    521  O   THR L  69      31.445  32.827  39.857  1.00 27.45           O  
ATOM    522  N   ASP L  70      31.853  33.950  41.765  1.00 24.87           N  
ATOM    523  CA  ASP L  70      32.634  32.840  42.260  1.00 24.20           C  
ATOM    524  CB  ASP L  70      33.984  33.279  42.861  1.00 26.33           C  
ATOM    525  CG  ASP L  70      34.876  33.799  41.735  1.00 29.09           C  
ATOM    526  OD1 ASP L  70      34.407  33.851  40.567  1.00 30.07           O  
ATOM    527  OD2 ASP L  70      36.049  34.148  42.032  1.00 33.28           O1-
ATOM    528  C   ASP L  70      31.897  32.053  43.307  1.00 22.40           C  
ATOM    529  O   ASP L  70      31.310  32.614  44.233  1.00 24.21           O  
ATOM    530  N   TYR L  71      31.919  30.705  43.171  1.00 20.57           N  
ATOM    531  CA  TYR L  71      31.261  29.820  44.098  1.00 18.47           C  
ATOM    532  CB  TYR L  71      29.943  29.246  43.544  1.00 18.82           C  
ATOM    533  CG  TYR L  71      29.029  30.401  43.293  1.00 17.10           C  
ATOM    534  CD1 TYR L  71      29.195  31.187  42.178  1.00 17.70           C  
ATOM    535  CD2 TYR L  71      28.004  30.689  44.164  1.00 18.26           C  
ATOM    536  CE1 TYR L  71      28.359  32.250  41.938  1.00 16.09           C  
ATOM    537  CE2 TYR L  71      27.164  31.751  43.933  1.00 16.79           C  
ATOM    538  CZ  TYR L  71      27.342  32.533  42.817  1.00 17.55           C  
ATOM    539  OH  TYR L  71      26.483  33.625  42.577  1.00 18.91           O  
ATOM    540  C   TYR L  71      32.180  28.660  44.371  1.00 17.19           C  
ATOM    541  O   TYR L  71      33.048  28.346  43.556  1.00 18.10           O  
ATOM    542  N   SER L  72      32.019  27.995  45.542  1.00 17.06           N  
ATOM    543  CA  SER L  72      32.892  26.903  45.883  1.00 18.71           C  
ATOM    544  CB  SER L  72      34.001  27.312  46.867  1.00 20.25           C  
ATOM    545  OG  SER L  72      34.812  28.335  46.309  1.00 24.52           O  
ATOM    546  C   SER L  72      32.120  25.830  46.592  1.00 18.67           C  
ATOM    547  O   SER L  72      31.152  26.102  47.301  1.00 18.63           O  
ATOM    548  N   LEU L  73      32.557  24.567  46.403  1.00 18.11           N  
ATOM    549  CA  LEU L  73      32.004  23.418  47.064  1.00 18.62           C  
ATOM    550  CB  LEU L  73      31.722  22.248  46.104  1.00 18.54           C  
ATOM    551  CG  LEU L  73      31.206  20.981  46.807  1.00 17.97           C  
ATOM    552  CD1 LEU L  73      29.860  21.232  47.503  1.00 17.59           C  
ATOM    553  CD2 LEU L  73      31.168  19.784  45.845  1.00 16.85           C  
ATOM    554  C   LEU L  73      33.065  22.963  48.013  1.00 19.30           C  
ATOM    555  O   LEU L  73      34.234  22.888  47.642  1.00 19.22           O  
ATOM    556  N   THR L  74      32.689  22.664  49.272  1.00 19.99           N  
ATOM    557  CA  THR L  74      33.666  22.300  50.259  1.00 21.72           C  
ATOM    558  CB  THR L  74      33.679  23.266  51.407  1.00 23.79           C  
ATOM    559  OG1 THR L  74      33.978  24.577  50.955  1.00 25.62           O  
ATOM    560  CG2 THR L  74      34.717  22.804  52.435  1.00 21.97           C  
ATOM    561  C   THR L  74      33.289  20.987  50.861  1.00 23.75           C  
ATOM    562  O   THR L  74      32.146  20.780  51.266  1.00 23.29           O  
ATOM    563  N   ILE L  75      34.264  20.062  50.929  1.00 23.50           N  
ATOM    564  CA  ILE L  75      34.058  18.811  51.597  1.00 23.80           C  
ATOM    565  CB  ILE L  75      34.488  17.631  50.773  1.00 22.22           C  
ATOM    566  CG1 ILE L  75      33.713  17.613  49.443  1.00 20.96           C  
ATOM    567  CG2 ILE L  75      34.285  16.352  51.602  1.00 20.42           C  
ATOM    568  CD1 ILE L  75      34.269  16.623  48.418  1.00 21.29           C  
ATOM    569  C   ILE L  75      34.954  18.908  52.798  1.00 24.86           C  
ATOM    570  O   ILE L  75      36.176  18.916  52.666  1.00 25.31           O  
ATOM    571  N   SER L  76      34.364  19.004  54.006  1.00 26.36           N  
ATOM    572  CA  SER L  76      35.142  19.241  55.194  1.00 28.36           C  
ATOM    573  CB  SER L  76      34.285  19.414  56.460  1.00 28.60           C  
ATOM    574  OG  SER L  76      33.506  20.596  56.365  1.00 33.38           O  
ATOM    575  C   SER L  76      36.103  18.126  55.453  1.00 29.78           C  
ATOM    576  O   SER L  76      37.280  18.374  55.707  1.00 33.76           O  
ATOM    577  N   THR L  77      35.623  16.868  55.433  1.00 29.49           N  
ATOM    578  CA  THR L  77      36.481  15.739  55.655  1.00 28.81           C  
ATOM    579  CB  THR L  77      36.208  15.079  56.970  1.00 32.10           C  
ATOM    580  OG1 THR L  77      34.859  14.637  57.016  1.00  0.00           O  
ATOM    581  CG2 THR L  77      36.464  16.104  58.088  1.00  0.00           C  
ATOM    582  C   THR L  77      36.178  14.759  54.564  1.00 27.65           C  
ATOM    583  O   THR L  77      35.064  14.250  54.471  1.00 28.39           O  
ATOM    584  N   LEU L  78      37.183  14.451  53.722  1.00 25.46           N  
ATOM    585  CA  LEU L  78      36.986  13.623  52.566  1.00 24.71           C  
ATOM    586  CB  LEU L  78      38.168  13.734  51.583  1.00 24.03           C  
ATOM    587  CG  LEU L  78      37.931  13.109  50.196  1.00 24.47           C  
ATOM    588  CD1 LEU L  78      36.901  13.922  49.396  1.00 23.67           C  
ATOM    589  CD2 LEU L  78      39.247  12.911  49.433  1.00 24.33           C  
ATOM    590  C   LEU L  78      36.833  12.185  52.985  1.00 25.67           C  
ATOM    591  O   LEU L  78      37.564  11.689  53.841  1.00 26.88           O  
ATOM    592  N   GLU L  79      35.865  11.477  52.358  1.00 26.38           N  
ATOM    593  CA  GLU L  79      35.576  10.099  52.658  1.00 26.40           C  
ATOM    594  CB  GLU L  79      34.115   9.895  53.107  1.00 29.67           C  
ATOM    595  CG  GLU L  79      33.707  10.748  54.318  1.00 35.42           C  
ATOM    596  CD  GLU L  79      33.868   9.956  55.610  1.00 39.46           C  
ATOM    597  OE1 GLU L  79      33.783   8.702  55.547  1.00 41.85           O  
ATOM    598  OE2 GLU L  79      34.062  10.597  56.679  1.00 43.64           O1-
ATOM    599  C   GLU L  79      35.770   9.341  51.370  1.00 26.06           C  
ATOM    600  O   GLU L  79      35.854   9.940  50.301  1.00 25.58           O  
ATOM    601  N   GLN L  80      35.865   7.997  51.431  1.00 27.89           N  
ATOM    602  CA  GLN L  80      36.090   7.217  50.239  1.00 29.58           C  
ATOM    603  CB  GLN L  80      36.372   5.727  50.494  1.00 31.90           C  
ATOM    604  CG  GLN L  80      37.757   5.458  51.079  1.00 36.32           C  
ATOM    605  CD  GLN L  80      37.974   3.956  51.039  1.00 34.25           C  
ATOM    606  OE1 GLN L  80      39.100   3.478  50.908  1.00 36.29           O  
ATOM    607  NE2 GLN L  80      36.858   3.187  51.144  1.00 42.63           N  
ATOM    608  C   GLN L  80      34.924   7.320  49.298  1.00 29.37           C  
ATOM    609  O   GLN L  80      35.105   7.310  48.082  1.00 28.20           O  
ATOM    610  N   GLU L  81      33.691   7.428  49.829  1.00 28.09           N  
ATOM    611  CA  GLU L  81      32.493   7.469  49.029  1.00 28.36           C  
ATOM    612  CB  GLU L  81      31.199   7.625  49.846  1.00 31.79           C  
ATOM    613  CG  GLU L  81      30.867   6.458  50.773  1.00 38.37           C  
ATOM    614  CD  GLU L  81      29.550   6.790  51.467  1.00 41.81           C  
ATOM    615  OE1 GLU L  81      29.591   7.444  52.543  1.00 43.80           O  
ATOM    616  OE2 GLU L  81      28.483   6.400  50.922  1.00 45.42           O1-
ATOM    617  C   GLU L  81      32.511   8.678  48.150  1.00 27.44           C  
ATOM    618  O   GLU L  81      31.858   8.711  47.111  1.00 27.73           O  
ATOM    619  N   ASP L  82      33.213   9.730  48.590  1.00 24.17           N  
ATOM    620  CA  ASP L  82      33.256  11.020  47.963  1.00 21.44           C  
ATOM    621  CB  ASP L  82      33.865  12.090  48.882  1.00 19.48           C  
ATOM    622  CG  ASP L  82      32.880  12.279  50.032  1.00 19.84           C  
ATOM    623  OD1 ASP L  82      31.670  11.999  49.817  1.00 20.96           O  
ATOM    624  OD2 ASP L  82      33.316  12.692  51.139  1.00 18.64           O1-
ATOM    625  C   ASP L  82      33.971  11.017  46.643  1.00 21.72           C  
ATOM    626  O   ASP L  82      33.849  11.984  45.893  1.00 23.42           O  
ATOM    627  N   ILE L  83      34.790   9.993  46.331  1.00 21.43           N  
ATOM    628  CA  ILE L  83      35.484  10.018  45.071  1.00 20.63           C  
ATOM    629  CB  ILE L  83      36.317   8.784  44.842  1.00 21.30           C  
ATOM    630  CG1 ILE L  83      37.360   8.619  45.959  1.00 24.28           C  
ATOM    631  CG2 ILE L  83      36.945   8.880  43.444  1.00 21.85           C  
ATOM    632  CD1 ILE L  83      38.356   9.772  46.041  1.00 26.05           C  
ATOM    633  C   ILE L  83      34.435  10.068  44.003  1.00 19.98           C  
ATOM    634  O   ILE L  83      33.608   9.164  43.891  1.00 20.72           O  
ATOM    635  N   ALA L  84      34.453  11.140  43.179  1.00 17.13           N  
ATOM    636  CA  ALA L  84      33.450  11.310  42.168  1.00 15.71           C  
ATOM    637  CB  ALA L  84      32.038  11.501  42.739  1.00 14.33           C  
ATOM    638  C   ALA L  84      33.772  12.559  41.408  1.00 17.37           C  
ATOM    639  O   ALA L  84      34.752  13.246  41.695  1.00 16.50           O  
ATOM    640  N   THR L  85      32.947  12.868  40.389  1.00 16.28           N  
ATOM    641  CA  THR L  85      33.146  14.061  39.624  1.00 16.42           C  
ATOM    642  CB  THR L  85      32.989  13.865  38.145  1.00 16.45           C  
ATOM    643  OG1 THR L  85      33.912  12.895  37.674  1.00 19.56           O  
ATOM    644  CG2 THR L  85      33.237  15.212  37.450  1.00 15.10           C  
ATOM    645  C   THR L  85      32.078  15.018  40.050  1.00 16.63           C  
ATOM    646  O   THR L  85      30.916  14.640  40.178  1.00 16.53           O  
ATOM    647  N   TYR L  86      32.449  16.293  40.279  1.00 15.28           N  
ATOM    648  CA  TYR L  86      31.489  17.254  40.742  1.00 14.99           C  
ATOM    649  CB  TYR L  86      31.935  18.012  42.009  1.00 13.78           C  
ATOM    650  CG  TYR L  86      31.998  17.042  43.142  1.00 13.85           C  
ATOM    651  CD1 TYR L  86      33.112  16.257  43.332  1.00 13.54           C  
ATOM    652  CD2 TYR L  86      30.946  16.923  44.018  1.00 13.70           C  
ATOM    653  CE1 TYR L  86      33.169  15.363  44.374  1.00 13.52           C  
ATOM    654  CE2 TYR L  86      30.997  16.031  45.063  1.00 13.02           C  
ATOM    655  CZ  TYR L  86      32.112  15.251  45.243  1.00 13.51           C  
ATOM    656  OH  TYR L  86      32.170  14.333  46.313  1.00 15.26           O  
ATOM    657  C   TYR L  86      31.290  18.282  39.669  1.00 15.53           C  
ATOM    658  O   TYR L  86      32.253  18.753  39.063  1.00 14.43           O  
ATOM    659  N   PHE L  87      30.015  18.643  39.389  1.00 15.72           N  
ATOM    660  CA  PHE L  87      29.765  19.625  38.371  1.00 14.50           C  
ATOM    661  CB  PHE L  87      28.883  19.151  37.199  1.00 13.02           C  
ATOM    662  CG  PHE L  87      29.346  17.851  36.640  1.00 12.68           C  
ATOM    663  CD1 PHE L  87      30.497  17.734  35.896  1.00 12.40           C  
ATOM    664  CD2 PHE L  87      28.601  16.726  36.892  1.00 11.20           C  
ATOM    665  CE1 PHE L  87      30.884  16.508  35.398  1.00 12.19           C  
ATOM    666  CE2 PHE L  87      28.980  15.502  36.397  1.00 10.95           C  
ATOM    667  CZ  PHE L  87      30.124  15.393  35.646  1.00 12.28           C  
ATOM    668  C   PHE L  87      28.961  20.733  38.989  1.00 14.69           C  
ATOM    669  O   PHE L  87      28.161  20.507  39.895  1.00 15.59           O  
ATOM    670  N   CYS L  88      29.161  21.974  38.502  1.00 13.36           N  
ATOM    671  CA  CYS L  88      28.413  23.108  38.964  1.00 13.11           C  
ATOM    672  CB  CYS L  88      29.319  24.294  39.365  1.00 15.42           C  
ATOM    673  SG  CYS L  88      30.526  24.724  38.073  1.00 20.30           S  
ATOM    674  C   CYS L  88      27.538  23.529  37.817  1.00 13.56           C  
ATOM    675  O   CYS L  88      27.909  23.334  36.661  1.00 13.50           O  
ATOM    676  N   GLN L  89      26.335  24.080  38.106  1.00 13.65           N  
ATOM    677  CA  GLN L  89      25.421  24.462  37.061  1.00 14.54           C  
ATOM    678  CB  GLN L  89      24.358  23.369  36.819  1.00 15.87           C  
ATOM    679  CG  GLN L  89      23.252  23.707  35.818  1.00 15.61           C  
ATOM    680  CD  GLN L  89      21.973  23.970  36.605  1.00 15.67           C  
ATOM    681  OE1 GLN L  89      21.544  23.142  37.408  1.00 16.42           O  
ATOM    682  NE2 GLN L  89      21.341  25.150  36.369  1.00 15.69           N  
ATOM    683  C   GLN L  89      24.749  25.746  37.454  1.00 15.24           C  
ATOM    684  O   GLN L  89      24.397  25.949  38.613  1.00 16.70           O  
ATOM    685  N   GLN L  90      24.544  26.646  36.470  1.00 16.03           N  
ATOM    686  CA  GLN L  90      23.996  27.954  36.693  1.00 15.69           C  
ATOM    687  CB  GLN L  90      24.838  28.988  35.922  1.00 17.93           C  
ATOM    688  CG  GLN L  90      24.292  30.400  35.856  1.00 19.63           C  
ATOM    689  CD  GLN L  90      23.450  30.453  34.599  1.00 19.77           C  
ATOM    690  OE1 GLN L  90      22.387  31.062  34.589  1.00 20.67           O  
ATOM    691  NE2 GLN L  90      23.928  29.803  33.506  1.00 19.79           N  
ATOM    692  C   GLN L  90      22.552  27.967  36.254  1.00 17.04           C  
ATOM    693  O   GLN L  90      22.211  27.541  35.156  1.00 18.12           O  
ATOM    694  N   GLY L  91      21.671  28.312  37.224  1.00 32.23           N  
ATOM    695  CA  GLY L  91      20.233  28.462  37.211  1.00 33.36           C  
ATOM    696  C   GLY L  91      19.711  29.768  36.675  1.00 34.97           C  
ATOM    697  O   GLY L  91      18.519  29.878  36.402  1.00 35.73           O  
ATOM    698  N   ASN L  92      20.536  30.829  36.647  1.00 33.89           N  
ATOM    699  CA  ASN L  92      20.052  32.165  36.403  1.00 35.31           C  
ATOM    700  CB  ASN L  92      21.188  33.197  36.489  1.00 36.88           C  
ATOM    701  CG  ASN L  92      20.566  34.578  36.600  1.00 41.37           C  
ATOM    702  OD1 ASN L  92      20.290  35.054  37.700  1.00 41.75           O  
ATOM    703  ND2 ASN L  92      20.339  35.242  35.437  1.00 41.48           N  
ATOM    704  C   ASN L  92      19.383  32.363  35.077  1.00 34.57           C  
ATOM    705  O   ASN L  92      18.235  32.802  35.024  1.00 35.16           O  
ATOM    706  N   THR L  93      20.064  32.028  33.968  1.00 33.44           N  
ATOM    707  CA  THR L  93      19.511  32.324  32.685  1.00 34.08           C  
ATOM    708  CB  THR L  93      20.238  33.444  32.000  1.00 34.31           C  
ATOM    709  OG1 THR L  93      19.523  33.863  30.849  1.00 49.05           O  
ATOM    710  CG2 THR L  93      21.649  32.972  31.617  1.00 47.60           C  
ATOM    711  C   THR L  93      19.588  31.107  31.821  1.00 33.80           C  
ATOM    712  O   THR L  93      20.234  30.118  32.165  1.00 35.16           O  
ATOM    713  N   LEU L  94      18.890  31.141  30.668  1.00 32.98           N  
ATOM    714  CA  LEU L  94      18.907  30.024  29.770  1.00 32.62           C  
ATOM    715  CB  LEU L  94      17.541  29.712  29.134  1.00 30.04           C  
ATOM    716  CG  LEU L  94      16.468  29.241  30.133  1.00 28.17           C  
ATOM    717  CD1 LEU L  94      15.146  28.942  29.411  1.00 26.42           C  
ATOM    718  CD2 LEU L  94      16.958  28.050  30.973  1.00 28.66           C  
ATOM    719  C   LEU L  94      19.833  30.374  28.654  1.00 33.26           C  
ATOM    720  O   LEU L  94      20.034  31.549  28.356  1.00 36.16           O  
ATOM    721  N   PRO L  95      20.429  29.386  28.041  1.00 33.84           N  
ATOM    722  CA  PRO L  95      20.226  28.020  28.438  1.00 32.34           C  
ATOM    723  CD  PRO L  95      20.798  29.497  26.640  1.00 31.68           C  
ATOM    724  CB  PRO L  95      20.604  27.165  27.225  1.00 30.73           C  
ATOM    725  CG  PRO L  95      21.376  28.118  26.295  1.00 31.02           C  
ATOM    726  C   PRO L  95      21.033  27.720  29.658  1.00 31.29           C  
ATOM    727  O   PRO L  95      21.983  28.447  29.943  1.00 32.48           O  
ATOM    728  N   ARG L  96      20.670  26.655  30.398  1.00 29.29           N  
ATOM    729  CA  ARG L  96      21.403  26.329  31.584  1.00 28.09           C  
ATOM    730  CB  ARG L  96      20.711  25.266  32.456  1.00 26.74           C  
ATOM    731  CG  ARG L  96      19.347  25.705  33.001  1.00 28.29           C  
ATOM    732  CD  ARG L  96      19.423  26.640  34.211  1.00 25.90           C  
ATOM    733  NE  ARG L  96      18.027  26.905  34.668  1.00 30.57           N  
ATOM    734  CZ  ARG L  96      17.386  28.065  34.339  1.00 36.12           C  
ATOM    735  NH1 ARG L  96      18.031  29.028  33.619  1.00 30.60           N1+
ATOM    736  NH2 ARG L  96      16.099  28.270  34.739  1.00 32.19           N  
ATOM    737  C   ARG L  96      22.726  25.795  31.137  1.00 26.51           C  
ATOM    738  O   ARG L  96      22.819  25.103  30.124  1.00 28.30           O  
ATOM    739  N   THR L  97      23.799  26.127  31.878  1.00 16.87           N  
ATOM    740  CA  THR L  97      25.110  25.689  31.497  1.00 15.87           C  
ATOM    741  CB  THR L  97      25.990  26.829  31.079  1.00 15.58           C  
ATOM    742  OG1 THR L  97      25.998  27.824  32.093  1.00 15.98           O  
ATOM    743  CG2 THR L  97      25.469  27.421  29.759  1.00 16.62           C  
ATOM    744  C   THR L  97      25.748  25.001  32.663  1.00 15.46           C  
ATOM    745  O   THR L  97      25.421  25.273  33.816  1.00 17.02           O  
ATOM    746  N   PHE L  98      26.680  24.069  32.375  1.00 15.87           N  
ATOM    747  CA  PHE L  98      27.345  23.305  33.394  1.00 16.15           C  
ATOM    748  CB  PHE L  98      27.221  21.781  33.216  1.00 12.99           C  
ATOM    749  CG  PHE L  98      25.837  21.309  33.492  1.00 11.89           C  
ATOM    750  CD1 PHE L  98      24.869  21.308  32.517  1.00 10.45           C  
ATOM    751  CD2 PHE L  98      25.510  20.842  34.739  1.00 11.26           C  
ATOM    752  CE1 PHE L  98      23.598  20.857  32.787  1.00 12.04           C  
ATOM    753  CE2 PHE L  98      24.242  20.391  35.011  1.00 11.97           C  
ATOM    754  CZ  PHE L  98      23.277  20.396  34.037  1.00 10.81           C  
ATOM    755  C   PHE L  98      28.814  23.558  33.284  1.00 17.30           C  
ATOM    756  O   PHE L  98      29.306  24.033  32.261  1.00 19.58           O  
ATOM    757  N   GLY L  99      29.551  23.259  34.372  1.00 18.38           N  
ATOM    758  CA  GLY L  99      30.975  23.404  34.368  1.00 17.42           C  
ATOM    759  C   GLY L  99      31.548  22.132  33.827  1.00 18.77           C  
ATOM    760  O   GLY L  99      30.850  21.130  33.689  1.00 17.69           O  
ATOM    761  N   GLY L 100      32.863  22.142  33.548  1.00 19.20           N  
ATOM    762  CA  GLY L 100      33.572  21.032  32.971  1.00 20.55           C  
ATOM    763  C   GLY L 100      33.558  19.852  33.892  1.00 21.62           C  
ATOM    764  O   GLY L 100      33.554  18.709  33.437  1.00 24.25           O  
ATOM    765  N   GLY L 101      33.604  20.090  35.214  1.00 20.47           N  
ATOM    766  CA  GLY L 101      33.609  18.998  36.149  1.00 18.59           C  
ATOM    767  C   GLY L 101      34.979  18.869  36.743  1.00 19.38           C  
ATOM    768  O   GLY L 101      35.980  19.233  36.126  1.00 20.56           O  
ATOM    769  N   THR L 102      35.037  18.361  37.995  1.00 19.52           N  
ATOM    770  CA  THR L 102      36.280  18.127  38.676  1.00 18.72           C  
ATOM    771  CB  THR L 102      36.490  19.004  39.882  1.00 17.99           C  
ATOM    772  OG1 THR L 102      36.468  20.373  39.506  1.00 17.70           O  
ATOM    773  CG2 THR L 102      37.847  18.658  40.521  1.00 16.94           C  
ATOM    774  C   THR L 102      36.259  16.709  39.167  1.00 19.66           C  
ATOM    775  O   THR L 102      35.311  16.277  39.821  1.00 18.52           O  
ATOM    776  N   LYS L 103      37.325  15.941  38.875  1.00 19.80           N  
ATOM    777  CA  LYS L 103      37.348  14.572  39.297  1.00 21.28           C  
ATOM    778  CB  LYS L 103      37.857  13.622  38.200  1.00 25.23           C  
ATOM    779  CG  LYS L 103      37.679  12.144  38.536  1.00 31.77           C  
ATOM    780  CD  LYS L 103      37.889  11.227  37.328  1.00 36.26           C  
ATOM    781  CE  LYS L 103      39.198  10.434  37.369  1.00 36.66           C  
ATOM    782  NZ  LYS L 103      40.361  11.346  37.270  1.00 37.66           N1+
ATOM    783  C   LYS L 103      38.295  14.447  40.449  1.00 20.56           C  
ATOM    784  O   LYS L 103      39.457  14.838  40.357  1.00 22.18           O  
ATOM    785  N   LEU L 104      37.805  13.903  41.580  1.00 19.79           N  
ATOM    786  CA  LEU L 104      38.637  13.687  42.729  1.00 19.07           C  
ATOM    787  CB  LEU L 104      37.889  13.737  44.077  1.00 17.54           C  
ATOM    788  CG  LEU L 104      37.631  15.156  44.625  1.00 17.12           C  
ATOM    789  CD1 LEU L 104      36.895  16.041  43.616  1.00 19.35           C  
ATOM    790  CD2 LEU L 104      36.899  15.102  45.975  1.00 15.80           C  
ATOM    791  C   LEU L 104      39.286  12.348  42.619  1.00 20.84           C  
ATOM    792  O   LEU L 104      38.746  11.416  42.023  1.00 21.78           O  
ATOM    793  N   GLU L 105      40.499  12.236  43.186  1.00 22.74           N  
ATOM    794  CA  GLU L 105      41.203  10.991  43.202  1.00 22.77           C  
ATOM    795  CB  GLU L 105      42.314  10.926  42.149  1.00 24.77           C  
ATOM    796  CG  GLU L 105      42.855   9.518  41.929  1.00 28.76           C  
ATOM    797  CD  GLU L 105      44.041   9.640  40.989  1.00 31.73           C  
ATOM    798  OE1 GLU L 105      43.954  10.427  40.008  1.00 35.01           O  
ATOM    799  OE2 GLU L 105      45.059   8.946  41.253  1.00 33.04           O1-
ATOM    800  C   GLU L 105      41.841  10.911  44.555  1.00 22.91           C  
ATOM    801  O   GLU L 105      42.020  11.932  45.215  1.00 23.22           O  
ATOM    802  N   ILE L 106      42.192   9.696  45.016  1.00 21.87           N  
ATOM    803  CA  ILE L 106      42.778   9.584  46.320  1.00 20.80           C  
ATOM    804  CB  ILE L 106      42.430   8.316  47.047  1.00 18.88           C  
ATOM    805  CG1 ILE L 106      40.918   8.224  47.297  1.00 19.26           C  
ATOM    806  CG2 ILE L 106      43.276   8.264  48.333  1.00 18.58           C  
ATOM    807  CD1 ILE L 106      40.466   6.849  47.790  1.00 23.45           C  
ATOM    808  C   ILE L 106      44.261   9.583  46.175  1.00 21.00           C  
ATOM    809  O   ILE L 106      44.829   8.846  45.370  1.00 21.11           O  
ATOM    810  N   LYS L 107      44.920  10.450  46.965  1.00 20.37           N  
ATOM    811  CA  LYS L 107      46.348  10.532  47.002  1.00 21.14           C  
ATOM    812  CB  LYS L 107      46.827  11.743  47.817  1.00 22.20           C  
ATOM    813  CG  LYS L 107      48.313  12.054  47.675  1.00 26.05           C  
ATOM    814  CD  LYS L 107      48.677  12.604  46.296  1.00 28.31           C  
ATOM    815  CE  LYS L 107      50.110  13.130  46.211  1.00 32.44           C  
ATOM    816  NZ  LYS L 107      50.427  13.500  44.814  1.00 33.80           N1+
ATOM    817  C   LYS L 107      46.776   9.276  47.751  1.00 21.31           C  
ATOM    818  O   LYS L 107      47.045   9.388  48.977  1.00 21.49           O  
ATOM    819  OXT LYS L 107      46.813   8.190  47.114  1.00  0.00           O1-
TER     820      LYS L 107 
ATOM    821  N   GLU H 108       9.994   6.943  46.957  1.00 45.51           N1+
ATOM    822  CA  GLU H 108       9.938   8.345  46.486  1.00 43.87           C  
ATOM    823  CB  GLU H 108      11.151   9.138  47.004  1.00 47.30           C  
ATOM    824  CG  GLU H 108      11.124   9.404  48.513  1.00 51.66           C  
ATOM    825  CD  GLU H 108      12.390  10.173  48.865  1.00 53.72           C  
ATOM    826  OE1 GLU H 108      13.308  10.207  48.002  1.00 53.69           O  
ATOM    827  OE2 GLU H 108      12.462  10.732  49.992  1.00 44.22           O1-
ATOM    828  C   GLU H 108       9.893   8.462  44.996  1.00 41.19           C  
ATOM    829  O   GLU H 108       9.362   7.596  44.303  1.00 40.81           O  
ATOM    830  N   VAL H 109      10.456   9.563  44.466  1.00 35.01           N  
ATOM    831  CA  VAL H 109      10.393   9.806  43.059  1.00 32.49           C  
ATOM    832  CB  VAL H 109      10.632  11.238  42.682  1.00 31.61           C  
ATOM    833  CG1 VAL H 109       9.563  12.121  43.340  1.00 30.70           C  
ATOM    834  CG2 VAL H 109      12.061  11.615  43.080  1.00 30.55           C  
ATOM    835  C   VAL H 109      11.442   9.009  42.356  1.00 30.96           C  
ATOM    836  O   VAL H 109      12.545   8.810  42.863  1.00 31.38           O  
ATOM    837  N   GLN H 110      11.101   8.510  41.151  1.00 29.44           N  
ATOM    838  CA  GLN H 110      12.055   7.779  40.375  1.00 28.92           C  
ATOM    839  CB  GLN H 110      12.001   6.260  40.604  1.00 30.46           C  
ATOM    840  CG  GLN H 110      10.698   5.618  40.134  1.00 35.12           C  
ATOM    841  CD  GLN H 110      10.747   4.147  40.516  1.00 38.14           C  
ATOM    842  OE1 GLN H 110      10.064   3.319  39.919  1.00 41.12           O  
ATOM    843  NE2 GLN H 110      11.571   3.811  41.545  1.00 38.30           N  
ATOM    844  C   GLN H 110      11.765   8.036  38.931  1.00 27.13           C  
ATOM    845  O   GLN H 110      10.613   8.201  38.533  1.00 28.95           O  
ATOM    846  N   LEU H 111      12.833   8.106  38.113  1.00 25.50           N  
ATOM    847  CA  LEU H 111      12.707   8.313  36.701  1.00 23.53           C  
ATOM    848  CB  LEU H 111      13.462   9.564  36.221  1.00 21.74           C  
ATOM    849  CG  LEU H 111      12.888  10.874  36.785  1.00 20.84           C  
ATOM    850  CD1 LEU H 111      13.681  12.097  36.302  1.00 18.79           C  
ATOM    851  CD2 LEU H 111      11.389  10.995  36.467  1.00 18.77           C  
ATOM    852  C   LEU H 111      13.369   7.144  36.053  1.00 23.37           C  
ATOM    853  O   LEU H 111      14.574   6.949  36.196  1.00 22.98           O  
ATOM    854  N   GLN H 112      12.601   6.332  35.307  1.00 24.16           N  
ATOM    855  CA  GLN H 112      13.229   5.198  34.709  1.00 26.12           C  
ATOM    856  CB  GLN H 112      12.477   3.885  34.961  1.00 30.44           C  
ATOM    857  CG  GLN H 112      12.580   3.498  36.437  1.00 36.48           C  
ATOM    858  CD  GLN H 112      11.657   2.332  36.711  1.00 40.10           C  
ATOM    859  OE1 GLN H 112      10.569   2.243  36.147  1.00 42.86           O  
ATOM    860  NE2 GLN H 112      12.099   1.411  37.607  1.00 40.59           N  
ATOM    861  C   GLN H 112      13.363   5.467  33.254  1.00 24.40           C  
ATOM    862  O   GLN H 112      12.405   5.839  32.575  1.00 24.10           O  
ATOM    863  N   GLN H 113      14.594   5.293  32.742  1.00 22.95           N  
ATOM    864  CA  GLN H 113      14.846   5.623  31.379  1.00 24.50           C  
ATOM    865  CB  GLN H 113      16.087   6.506  31.175  1.00 22.62           C  
ATOM    866  CG  GLN H 113      15.926   7.907  31.767  1.00 21.12           C  
ATOM    867  CD  GLN H 113      17.209   8.686  31.505  1.00 19.66           C  
ATOM    868  OE1 GLN H 113      17.811   8.583  30.439  1.00 19.26           O  
ATOM    869  NE2 GLN H 113      17.642   9.492  32.510  1.00 15.87           N  
ATOM    870  C   GLN H 113      15.058   4.384  30.595  1.00 27.67           C  
ATOM    871  O   GLN H 113      15.445   3.337  31.110  1.00 28.65           O  
ATOM    872  N   SER H 114      14.771   4.505  29.294  1.00 29.96           N  
ATOM    873  CA  SER H 114      14.953   3.433  28.386  1.00 30.73           C  
ATOM    874  CB  SER H 114      13.667   2.669  28.035  1.00 31.54           C  
ATOM    875  OG  SER H 114      13.980   1.479  27.327  1.00 30.22           O  
ATOM    876  C   SER H 114      15.449   4.078  27.160  1.00 32.62           C  
ATOM    877  O   SER H 114      15.808   5.256  27.166  1.00 33.08           O  
ATOM    878  N   GLY H 115      15.430   3.311  26.069  1.00 32.94           N  
ATOM    879  CA  GLY H 115      16.021   3.763  24.876  1.00 32.92           C  
ATOM    880  C   GLY H 115      17.478   3.242  24.873  1.00 33.64           C  
ATOM    881  O   GLY H 115      18.260   3.821  24.129  1.00 34.54           O  
ATOM    882  N   ALA H 116      17.944   2.205  25.675  1.00 33.37           N  
ATOM    883  CA  ALA H 116      19.324   1.767  25.446  1.00 32.71           C  
ATOM    884  CB  ALA H 116      19.779   0.588  26.325  1.00 33.01           C  
ATOM    885  C   ALA H 116      19.342   1.312  24.020  1.00 33.01           C  
ATOM    886  O   ALA H 116      18.745   0.289  23.697  1.00 34.07           O  
ATOM    887  N   GLU H 117      20.067   2.023  23.120  1.00 31.99           N  
ATOM    888  CA  GLU H 117      19.867   1.645  21.750  1.00 30.93           C  
ATOM    889  CB  GLU H 117      18.673   2.372  21.100  1.00 30.85           C  
ATOM    890  CG  GLU H 117      17.329   1.954  21.699  1.00 32.05           C  
ATOM    891  CD  GLU H 117      16.248   2.904  21.208  1.00 35.35           C  
ATOM    892  OE1 GLU H 117      16.351   3.378  20.046  1.00 35.45           O  
ATOM    893  OE2 GLU H 117      15.304   3.174  21.999  1.00 34.06           O1-
ATOM    894  C   GLU H 117      21.068   1.862  20.884  1.00 29.87           C  
ATOM    895  O   GLU H 117      21.946   2.682  21.151  1.00 29.33           O  
ATOM    896  N   LEU H 118      21.109   1.075  19.794  1.00 30.09           N  
ATOM    897  CA  LEU H 118      22.161   1.133  18.829  1.00 30.89           C  
ATOM    898  CB  LEU H 118      22.884  -0.225  18.718  1.00 30.56           C  
ATOM    899  CG  LEU H 118      24.070  -0.329  17.735  1.00 29.70           C  
ATOM    900  CD1 LEU H 118      24.739  -1.697  17.898  1.00 28.86           C  
ATOM    901  CD2 LEU H 118      23.677  -0.073  16.267  1.00 30.72           C  
ATOM    902  C   LEU H 118      21.510   1.458  17.520  1.00 31.90           C  
ATOM    903  O   LEU H 118      20.603   0.753  17.080  1.00 33.26           O  
ATOM    904  N   VAL H 119      21.958   2.545  16.857  1.00 32.10           N  
ATOM    905  CA  VAL H 119      21.357   2.889  15.602  1.00 31.29           C  
ATOM    906  CB  VAL H 119      20.307   3.962  15.684  1.00 31.07           C  
ATOM    907  CG1 VAL H 119      19.092   3.376  16.419  1.00 31.21           C  
ATOM    908  CG2 VAL H 119      20.897   5.204  16.373  1.00 30.43           C  
ATOM    909  C   VAL H 119      22.411   3.317  14.630  1.00 31.26           C  
ATOM    910  O   VAL H 119      23.550   3.604  14.995  1.00 30.61           O  
ATOM    911  N   ARG H 120      22.056   3.312  13.330  1.00 32.01           N  
ATOM    912  CA  ARG H 120      22.999   3.707  12.328  1.00 32.16           C  
ATOM    913  CB  ARG H 120      22.895   2.964  10.984  1.00 35.19           C  
ATOM    914  CG  ARG H 120      24.116   3.238  10.100  1.00 39.97           C  
ATOM    915  CD  ARG H 120      24.073   2.616   8.703  1.00 42.93           C  
ATOM    916  NE  ARG H 120      23.294   3.541   7.835  1.00 47.17           N  
ATOM    917  CZ  ARG H 120      21.978   3.277   7.596  1.00 48.79           C  
ATOM    918  NH1 ARG H 120      21.432   2.114   8.054  1.00 49.50           N1+
ATOM    919  NH2 ARG H 120      21.210   4.167   6.902  1.00 50.87           N  
ATOM    920  C   ARG H 120      22.804   5.162  12.060  1.00 30.17           C  
ATOM    921  O   ARG H 120      21.776   5.741  12.409  1.00 28.96           O  
ATOM    922  N   ALA H 121      23.810   5.793  11.431  1.00 29.71           N  
ATOM    923  CA  ALA H 121      23.760   7.201  11.175  1.00 30.20           C  
ATOM    924  CB  ALA H 121      25.045   7.758  10.545  1.00 29.77           C  
ATOM    925  C   ALA H 121      22.649   7.493  10.223  1.00 31.10           C  
ATOM    926  O   ALA H 121      22.324   6.685   9.353  1.00 32.93           O  
ATOM    927  N   GLY H 122      22.027   8.676  10.388  1.00 31.41           N  
ATOM    928  CA  GLY H 122      20.988   9.111   9.505  1.00 30.28           C  
ATOM    929  C   GLY H 122      19.668   8.682  10.059  1.00 29.83           C  
ATOM    930  O   GLY H 122      18.619   9.104   9.575  1.00 29.26           O  
ATOM    931  N   SER H 123      19.686   7.838  11.104  1.00 28.87           N  
ATOM    932  CA  SER H 123      18.466   7.340  11.664  1.00 29.87           C  
ATOM    933  CB  SER H 123      18.633   5.939  12.278  1.00 31.56           C  
ATOM    934  OG  SER H 123      17.373   5.412  12.662  1.00 34.58           O  
ATOM    935  C   SER H 123      18.009   8.290  12.730  1.00 28.48           C  
ATOM    936  O   SER H 123      18.580   9.366  12.905  1.00 27.96           O  
ATOM    937  N   SER H 124      16.916   7.925  13.437  1.00 27.20           N  
ATOM    938  CA  SER H 124      16.395   8.728  14.508  1.00 27.73           C  
ATOM    939  CB  SER H 124      15.148   9.539  14.116  1.00 30.05           C  
ATOM    940  OG  SER H 124      15.478  10.505  13.130  1.00 30.87           O  
ATOM    941  C   SER H 124      15.970   7.789  15.595  1.00 27.57           C  
ATOM    942  O   SER H 124      15.664   6.629  15.322  1.00 28.35           O  
ATOM    943  N   VAL H 125      15.966   8.265  16.863  1.00 25.99           N  
ATOM    944  CA  VAL H 125      15.531   7.451  17.972  1.00 23.91           C  
ATOM    945  CB  VAL H 125      16.634   6.891  18.827  1.00 23.31           C  
ATOM    946  CG1 VAL H 125      17.403   5.831  18.030  1.00 25.33           C  
ATOM    947  CG2 VAL H 125      17.521   8.051  19.301  1.00 24.60           C  
ATOM    948  C   VAL H 125      14.654   8.273  18.865  1.00 23.40           C  
ATOM    949  O   VAL H 125      14.689   9.504  18.842  1.00 24.50           O  
ATOM    950  N   LYS H 126      13.808   7.580  19.660  1.00 23.24           N  
ATOM    951  CA  LYS H 126      12.919   8.233  20.579  1.00 24.50           C  
ATOM    952  CB  LYS H 126      11.445   8.061  20.172  1.00 24.59           C  
ATOM    953  CG  LYS H 126      10.447   8.944  20.926  1.00 28.05           C  
ATOM    954  CD  LYS H 126       9.050   8.891  20.301  1.00 30.30           C  
ATOM    955  CE  LYS H 126       7.998   9.755  20.998  1.00 32.84           C  
ATOM    956  NZ  LYS H 126       6.728   9.709  20.236  1.00 33.94           N1+
ATOM    957  C   LYS H 126      13.101   7.565  21.909  1.00 24.29           C  
ATOM    958  O   LYS H 126      12.654   6.437  22.105  1.00 25.14           O  
ATOM    959  N   MET H 127      13.754   8.265  22.862  1.00 23.29           N  
ATOM    960  CA  MET H 127      14.056   7.715  24.158  1.00 21.52           C  
ATOM    961  CB  MET H 127      15.353   8.278  24.754  1.00 22.60           C  
ATOM    962  CG  MET H 127      16.565   7.976  23.877  1.00 24.62           C  
ATOM    963  SD  MET H 127      18.088   8.834  24.365  1.00 30.62           S  
ATOM    964  CE  MET H 127      18.951   8.396  22.831  1.00 27.24           C  
ATOM    965  C   MET H 127      12.950   8.033  25.113  1.00 21.82           C  
ATOM    966  O   MET H 127      12.170   8.955  24.884  1.00 21.58           O  
ATOM    967  N   SER H 128      12.865   7.276  26.230  1.00 19.60           N  
ATOM    968  CA  SER H 128      11.782   7.501  27.147  1.00 20.66           C  
ATOM    969  CB  SER H 128      10.831   6.301  27.279  1.00 20.53           C  
ATOM    970  OG  SER H 128      10.190   6.042  26.040  1.00 25.50           O  
ATOM    971  C   SER H 128      12.297   7.774  28.529  1.00 21.38           C  
ATOM    972  O   SER H 128      13.422   7.425  28.881  1.00 22.70           O  
ATOM    973  N   CYS H 129      11.460   8.453  29.343  1.00 21.13           N  
ATOM    974  CA  CYS H 129      11.762   8.756  30.715  1.00 20.10           C  
ATOM    975  CB  CYS H 129      12.321  10.190  30.885  1.00 19.92           C  
ATOM    976  SG  CYS H 129      12.727  10.633  32.602  1.00 20.60           S  
ATOM    977  C   CYS H 129      10.466   8.634  31.467  1.00 20.80           C  
ATOM    978  O   CYS H 129       9.643   9.551  31.471  1.00 20.76           O  
ATOM    979  N   LYS H 130      10.254   7.489  32.147  1.00 22.02           N  
ATOM    980  CA  LYS H 130       9.000   7.285  32.818  1.00 23.63           C  
ATOM    981  CB  LYS H 130       8.553   5.813  32.850  1.00 25.57           C  
ATOM    982  CG  LYS H 130       7.139   5.628  33.403  1.00 28.23           C  
ATOM    983  CD  LYS H 130       6.525   4.265  33.088  1.00 30.52           C  
ATOM    984  CE  LYS H 130       5.139   4.061  33.704  1.00 31.83           C  
ATOM    985  NZ  LYS H 130       5.267   3.699  35.131  1.00 35.34           N1+
ATOM    986  C   LYS H 130       9.122   7.773  34.223  1.00 23.57           C  
ATOM    987  O   LYS H 130      10.036   7.404  34.956  1.00 23.96           O  
ATOM    988  N   ALA H 131       8.171   8.624  34.645  1.00 22.09           N  
ATOM    989  CA  ALA H 131       8.257   9.180  35.958  1.00 21.69           C  
ATOM    990  CB  ALA H 131       8.044  10.702  35.994  1.00 22.58           C  
ATOM    991  C   ALA H 131       7.222   8.543  36.816  1.00 22.85           C  
ATOM    992  O   ALA H 131       6.137   8.188  36.356  1.00 23.93           O  
ATOM    993  N   SER H 132       7.569   8.360  38.106  1.00 24.53           N  
ATOM    994  CA  SER H 132       6.665   7.738  39.020  1.00 25.84           C  
ATOM    995  CB  SER H 132       6.850   6.212  39.040  1.00 27.62           C  
ATOM    996  OG  SER H 132       5.823   5.594  39.796  1.00 31.74           O  
ATOM    997  C   SER H 132       6.974   8.275  40.383  1.00 24.89           C  
ATOM    998  O   SER H 132       8.051   8.823  40.616  1.00 24.66           O  
ATOM    999  N   GLY H 133       6.020   8.123  41.324  1.00 20.67           N  
ATOM   1000  CA  GLY H 133       6.252   8.496  42.688  1.00 20.91           C  
ATOM   1001  C   GLY H 133       5.744   9.878  42.945  1.00 21.15           C  
ATOM   1002  O   GLY H 133       5.539  10.252  44.098  1.00 22.05           O  
ATOM   1003  N   TYR H 134       5.523  10.679  41.886  1.00 21.63           N  
ATOM   1004  CA  TYR H 134       5.067  12.018  42.128  1.00 22.16           C  
ATOM   1005  CB  TYR H 134       6.206  13.064  42.190  1.00 19.13           C  
ATOM   1006  CG  TYR H 134       6.875  13.195  40.863  1.00 15.96           C  
ATOM   1007  CD1 TYR H 134       6.314  13.964  39.878  1.00 15.16           C  
ATOM   1008  CD2 TYR H 134       8.071  12.573  40.595  1.00 14.91           C  
ATOM   1009  CE1 TYR H 134       6.918  14.099  38.651  1.00 15.61           C  
ATOM   1010  CE2 TYR H 134       8.681  12.704  39.368  1.00 16.40           C  
ATOM   1011  CZ  TYR H 134       8.102  13.467  38.388  1.00 16.48           C  
ATOM   1012  OH  TYR H 134       8.712  13.612  37.125  1.00 16.26           O  
ATOM   1013  C   TYR H 134       4.097  12.413  41.056  1.00 24.18           C  
ATOM   1014  O   TYR H 134       3.757  11.616  40.181  1.00 24.74           O  
ATOM   1015  N   THR H 135       3.606  13.671  41.124  1.00 25.70           N  
ATOM   1016  CA  THR H 135       2.666  14.168  40.157  1.00 27.34           C  
ATOM   1017  CB  THR H 135       1.873  15.345  40.654  1.00 29.06           C  
ATOM   1018  OG1 THR H 135       1.152  14.998  41.828  1.00 30.63           O  
ATOM   1019  CG2 THR H 135       0.899  15.785  39.551  1.00 28.28           C  
ATOM   1020  C   THR H 135       3.457  14.632  38.971  1.00 27.25           C  
ATOM   1021  O   THR H 135       4.201  15.608  39.033  1.00 28.60           O  
ATOM   1022  N   PHE H 136       3.262  13.945  37.833  1.00 26.55           N  
ATOM   1023  CA  PHE H 136       4.021  14.139  36.631  1.00 24.49           C  
ATOM   1024  CB  PHE H 136       3.576  13.139  35.545  1.00 23.78           C  
ATOM   1025  CG  PHE H 136       4.415  13.310  34.332  1.00 23.51           C  
ATOM   1026  CD1 PHE H 136       5.709  12.842  34.296  1.00 23.63           C  
ATOM   1027  CD2 PHE H 136       3.893  13.914  33.215  1.00 23.18           C  
ATOM   1028  CE1 PHE H 136       6.483  12.992  33.169  1.00 23.49           C  
ATOM   1029  CE2 PHE H 136       4.661  14.065  32.089  1.00 22.31           C  
ATOM   1030  CZ  PHE H 136       5.957  13.608  32.060  1.00 22.39           C  
ATOM   1031  C   PHE H 136       3.860  15.544  36.118  1.00 22.99           C  
ATOM   1032  O   PHE H 136       4.836  16.174  35.713  1.00 24.18           O  
ATOM   1033  N   THR H 137       2.627  16.078  36.129  1.00 22.95           N  
ATOM   1034  CA  THR H 137       2.338  17.379  35.586  1.00 24.30           C  
ATOM   1035  CB  THR H 137       0.869  17.679  35.521  1.00 24.51           C  
ATOM   1036  OG1 THR H 137       0.302  17.648  36.822  1.00 25.20           O  
ATOM   1037  CG2 THR H 137       0.190  16.642  34.609  1.00 24.34           C  
ATOM   1038  C   THR H 137       2.980  18.471  36.392  1.00 24.55           C  
ATOM   1039  O   THR H 137       3.271  19.541  35.862  1.00 25.24           O  
ATOM   1040  N   SER H 138       3.171  18.235  37.701  1.00 23.61           N  
ATOM   1041  CA  SER H 138       3.656  19.204  38.648  1.00 23.83           C  
ATOM   1042  CB  SER H 138       3.543  18.676  40.087  1.00 25.23           C  
ATOM   1043  OG  SER H 138       4.020  19.644  41.003  1.00 29.77           O  
ATOM   1044  C   SER H 138       5.096  19.600  38.423  1.00 22.42           C  
ATOM   1045  O   SER H 138       5.529  20.613  38.976  1.00 23.44           O  
ATOM   1046  N   TYR H 139       5.900  18.831  37.653  1.00 19.97           N  
ATOM   1047  CA  TYR H 139       7.289  19.214  37.542  1.00 16.91           C  
ATOM   1048  CB  TYR H 139       8.222  18.279  38.333  1.00 17.10           C  
ATOM   1049  CG  TYR H 139       7.885  18.351  39.784  1.00 18.45           C  
ATOM   1050  CD1 TYR H 139       6.783  17.695  40.283  1.00 18.59           C  
ATOM   1051  CD2 TYR H 139       8.680  19.061  40.652  1.00 18.57           C  
ATOM   1052  CE1 TYR H 139       6.475  17.754  41.623  1.00 18.49           C  
ATOM   1053  CE2 TYR H 139       8.378  19.124  41.992  1.00 18.68           C  
ATOM   1054  CZ  TYR H 139       7.275  18.470  42.481  1.00 18.60           C  
ATOM   1055  OH  TYR H 139       6.965  18.533  43.856  1.00 20.43           O  
ATOM   1056  C   TYR H 139       7.745  19.138  36.108  1.00 16.23           C  
ATOM   1057  O   TYR H 139       7.247  18.317  35.341  1.00 16.71           O  
ATOM   1058  N   GLY H 140       8.711  20.005  35.708  1.00 18.36           N  
ATOM   1059  CA  GLY H 140       9.261  19.983  34.378  1.00 16.38           C  
ATOM   1060  C   GLY H 140      10.334  18.932  34.290  1.00 15.67           C  
ATOM   1061  O   GLY H 140      10.943  18.554  35.291  1.00 16.95           O  
ATOM   1062  N   ILE H 141      10.608  18.455  33.052  1.00 14.88           N  
ATOM   1063  CA  ILE H 141      11.614  17.452  32.826  1.00 13.29           C  
ATOM   1064  CB  ILE H 141      11.092  16.211  32.160  1.00 11.59           C  
ATOM   1065  CG1 ILE H 141      10.066  15.488  33.053  1.00 12.06           C  
ATOM   1066  CG2 ILE H 141      12.299  15.334  31.787  1.00 11.83           C  
ATOM   1067  CD1 ILE H 141      10.650  14.928  34.349  1.00 12.40           C  
ATOM   1068  C   ILE H 141      12.653  18.035  31.914  1.00 13.64           C  
ATOM   1069  O   ILE H 141      12.330  18.643  30.895  1.00 14.75           O  
ATOM   1070  N   ASN H 142      13.946  17.860  32.264  1.00 14.38           N  
ATOM   1071  CA  ASN H 142      15.017  18.396  31.466  1.00 13.71           C  
ATOM   1072  CB  ASN H 142      16.029  19.233  32.266  1.00 15.10           C  
ATOM   1073  CG  ASN H 142      15.308  20.469  32.777  1.00 15.98           C  
ATOM   1074  OD1 ASN H 142      14.470  20.381  33.671  1.00 17.43           O  
ATOM   1075  ND2 ASN H 142      15.638  21.656  32.202  1.00 13.33           N  
ATOM   1076  C   ASN H 142      15.785  17.244  30.896  1.00 13.23           C  
ATOM   1077  O   ASN H 142      15.734  16.132  31.418  1.00 12.40           O  
ATOM   1078  N   TRP H 143      16.497  17.486  29.775  1.00 13.58           N  
ATOM   1079  CA  TRP H 143      17.299  16.468  29.160  1.00 13.60           C  
ATOM   1080  CB  TRP H 143      16.830  16.119  27.744  1.00 13.74           C  
ATOM   1081  CG  TRP H 143      15.545  15.341  27.779  1.00 14.45           C  
ATOM   1082  CD2 TRP H 143      15.497  13.911  27.706  1.00 14.36           C  
ATOM   1083  CD1 TRP H 143      14.257  15.769  27.906  1.00 15.64           C  
ATOM   1084  NE1 TRP H 143      13.407  14.688  27.931  1.00 14.71           N  
ATOM   1085  CE2 TRP H 143      14.159  13.539  27.806  1.00 14.28           C  
ATOM   1086  CE3 TRP H 143      16.493  12.987  27.573  1.00 13.72           C  
ATOM   1087  CZ2 TRP H 143      13.793  12.224  27.775  1.00 14.19           C  
ATOM   1088  CZ3 TRP H 143      16.119  11.664  27.540  1.00 14.25           C  
ATOM   1089  CH2 TRP H 143      14.797  11.290  27.640  1.00 13.32           C  
ATOM   1090  C   TRP H 143      18.699  16.982  29.079  1.00 15.97           C  
ATOM   1091  O   TRP H 143      18.925  18.132  28.700  1.00 16.72           O  
ATOM   1092  N   VAL H 144      19.677  16.121  29.436  1.00 15.27           N  
ATOM   1093  CA  VAL H 144      21.057  16.507  29.466  1.00 12.94           C  
ATOM   1094  CB  VAL H 144      21.576  16.599  30.874  1.00 12.25           C  
ATOM   1095  CG1 VAL H 144      23.064  16.988  30.849  1.00 13.39           C  
ATOM   1096  CG2 VAL H 144      20.683  17.582  31.650  1.00 10.29           C  
ATOM   1097  C   VAL H 144      21.849  15.471  28.719  1.00 12.87           C  
ATOM   1098  O   VAL H 144      21.524  14.283  28.730  1.00 13.00           O  
ATOM   1099  N   LYS H 145      22.919  15.916  28.034  1.00 14.29           N  
ATOM   1100  CA  LYS H 145      23.737  15.057  27.222  1.00 16.08           C  
ATOM   1101  CB  LYS H 145      23.917  15.633  25.809  1.00 16.76           C  
ATOM   1102  CG  LYS H 145      24.903  14.881  24.919  1.00 17.50           C  
ATOM   1103  CD  LYS H 145      24.859  15.341  23.461  1.00 21.20           C  
ATOM   1104  CE  LYS H 145      26.051  14.862  22.633  1.00 22.84           C  
ATOM   1105  NZ  LYS H 145      25.951  15.383  21.249  1.00 24.45           N1+
ATOM   1106  C   LYS H 145      25.099  14.974  27.837  1.00 19.45           C  
ATOM   1107  O   LYS H 145      25.609  15.950  28.385  1.00 18.32           O  
ATOM   1108  N   GLN H 146      25.717  13.776  27.788  1.00 21.30           N  
ATOM   1109  CA  GLN H 146      27.050  13.655  28.299  1.00 22.36           C  
ATOM   1110  CB  GLN H 146      27.137  12.959  29.667  1.00 21.38           C  
ATOM   1111  CG  GLN H 146      28.574  12.867  30.184  1.00 20.02           C  
ATOM   1112  CD  GLN H 146      28.567  12.170  31.535  1.00 19.49           C  
ATOM   1113  OE1 GLN H 146      27.941  11.127  31.712  1.00 19.73           O  
ATOM   1114  NE2 GLN H 146      29.286  12.771  32.523  1.00 18.69           N  
ATOM   1115  C   GLN H 146      27.851  12.835  27.345  1.00 26.24           C  
ATOM   1116  O   GLN H 146      27.588  11.650  27.143  1.00 26.62           O  
ATOM   1117  N   ARG H 147      28.866  13.472  26.737  1.00 29.85           N  
ATOM   1118  CA  ARG H 147      29.766  12.817  25.840  1.00 34.05           C  
ATOM   1119  CB  ARG H 147      30.468  13.792  24.885  1.00 35.45           C  
ATOM   1120  CG  ARG H 147      29.513  14.412  23.867  1.00 37.99           C  
ATOM   1121  CD  ARG H 147      30.240  15.101  22.717  1.00 41.15           C  
ATOM   1122  NE  ARG H 147      31.023  14.049  22.011  1.00 42.63           N  
ATOM   1123  CZ  ARG H 147      32.006  14.394  21.134  1.00 43.34           C  
ATOM   1124  NH1 ARG H 147      32.283  15.708  20.896  1.00 42.97           N1+
ATOM   1125  NH2 ARG H 147      32.724  13.424  20.500  1.00 42.92           N  
ATOM   1126  C   ARG H 147      30.795  12.162  26.698  1.00 37.24           C  
ATOM   1127  O   ARG H 147      31.008  12.561  27.842  1.00 37.51           O  
ATOM   1128  N   PRO H 148      31.464  11.172  26.189  1.00 40.53           N  
ATOM   1129  CA  PRO H 148      32.376  10.452  27.014  1.00 42.61           C  
ATOM   1130  CD  PRO H 148      30.998  10.388  25.057  1.00 41.16           C  
ATOM   1131  CB  PRO H 148      32.871   9.285  26.165  1.00 41.95           C  
ATOM   1132  CG  PRO H 148      31.689   9.019  25.210  1.00 42.62           C  
ATOM   1133  C   PRO H 148      33.445  11.308  27.603  1.00 44.73           C  
ATOM   1134  O   PRO H 148      34.151  12.008  26.879  1.00 44.56           O  
ATOM   1135  N   GLY H 149      33.566  11.259  28.938  1.00 46.90           N  
ATOM   1136  CA  GLY H 149      34.609  11.948  29.630  1.00 49.24           C  
ATOM   1137  C   GLY H 149      34.502  13.408  29.370  1.00 50.77           C  
ATOM   1138  O   GLY H 149      35.510  14.111  29.300  1.00 52.25           O  
ATOM   1139  N   GLN H 150      33.276  13.921  29.227  1.00 49.22           N  
ATOM   1140  CA  GLN H 150      33.218  15.310  28.925  1.00 47.71           C  
ATOM   1141  CB  GLN H 150      32.905  15.566  27.449  1.00 49.57           C  
ATOM   1142  CG  GLN H 150      33.281  16.958  26.964  1.00 54.71           C  
ATOM   1143  CD  GLN H 150      33.044  16.949  25.467  1.00 56.43           C  
ATOM   1144  OE1 GLN H 150      32.341  17.806  24.938  1.00 57.42           O  
ATOM   1145  NE2 GLN H 150      33.633  15.947  24.763  1.00 56.35           N  
ATOM   1146  C   GLN H 150      32.145  15.907  29.776  1.00 44.34           C  
ATOM   1147  O   GLN H 150      31.468  15.210  30.533  1.00 43.44           O  
ATOM   1148  N   GLY H 151      31.971  17.235  29.661  1.00 40.30           N  
ATOM   1149  CA  GLY H 151      31.041  17.945  30.482  1.00 35.20           C  
ATOM   1150  C   GLY H 151      29.649  17.602  30.078  1.00 32.46           C  
ATOM   1151  O   GLY H 151      29.419  16.874  29.115  1.00 33.34           O  
ATOM   1152  N   LEU H 152      28.678  18.123  30.855  1.00 28.19           N  
ATOM   1153  CA  LEU H 152      27.274  17.912  30.660  1.00 24.41           C  
ATOM   1154  CB  LEU H 152      26.499  17.928  31.991  1.00 22.33           C  
ATOM   1155  CG  LEU H 152      26.788  16.706  32.878  1.00 22.10           C  
ATOM   1156  CD1 LEU H 152      26.053  16.781  34.220  1.00 20.73           C  
ATOM   1157  CD2 LEU H 152      26.426  15.416  32.141  1.00 21.86           C  
ATOM   1158  C   LEU H 152      26.745  19.040  29.822  1.00 23.09           C  
ATOM   1159  O   LEU H 152      27.186  20.181  29.943  1.00 24.72           O  
ATOM   1160  N   GLU H 153      25.779  18.737  28.928  1.00 22.94           N  
ATOM   1161  CA  GLU H 153      25.201  19.754  28.092  1.00 21.62           C  
ATOM   1162  CB  GLU H 153      25.493  19.565  26.582  1.00 22.50           C  
ATOM   1163  CG  GLU H 153      26.971  19.737  26.193  1.00 27.27           C  
ATOM   1164  CD  GLU H 153      27.136  19.586  24.676  1.00 30.47           C  
ATOM   1165  OE1 GLU H 153      26.100  19.440  23.973  1.00 30.10           O  
ATOM   1166  OE2 GLU H 153      28.302  19.622  24.200  1.00 32.06           O1-
ATOM   1167  C   GLU H 153      23.711  19.702  28.284  1.00 20.81           C  
ATOM   1168  O   GLU H 153      23.125  18.627  28.403  1.00 23.12           O  
ATOM   1169  N   TRP H 154      23.053  20.880  28.312  1.00 17.72           N  
ATOM   1170  CA  TRP H 154      21.635  20.939  28.552  1.00 16.55           C  
ATOM   1171  CB  TRP H 154      21.267  22.151  29.424  1.00 15.56           C  
ATOM   1172  CG  TRP H 154      19.804  22.308  29.732  1.00 14.01           C  
ATOM   1173  CD2 TRP H 154      18.989  23.343  29.168  1.00 13.09           C  
ATOM   1174  CD1 TRP H 154      19.001  21.591  30.568  1.00 15.61           C  
ATOM   1175  NE1 TRP H 154      17.727  22.106  30.547  1.00 17.90           N  
ATOM   1176  CE2 TRP H 154      17.708  23.188  29.692  1.00 16.49           C  
ATOM   1177  CE3 TRP H 154      19.289  24.342  28.286  1.00 15.07           C  
ATOM   1178  CZ2 TRP H 154      16.696  24.033  29.339  1.00 16.29           C  
ATOM   1179  CZ3 TRP H 154      18.266  25.190  27.932  1.00 14.00           C  
ATOM   1180  CH2 TRP H 154      16.995  25.039  28.446  1.00 15.23           C  
ATOM   1181  C   TRP H 154      20.938  21.032  27.221  1.00 17.63           C  
ATOM   1182  O   TRP H 154      21.199  21.940  26.435  1.00 17.81           O  
ATOM   1183  N   ILE H 155      20.120  20.005  26.895  1.00 16.58           N  
ATOM   1184  CA  ILE H 155      19.355  19.920  25.676  1.00 17.11           C  
ATOM   1185  CB  ILE H 155      18.900  18.518  25.395  1.00 16.01           C  
ATOM   1186  CG1 ILE H 155      20.104  17.603  25.125  1.00 15.66           C  
ATOM   1187  CG2 ILE H 155      17.874  18.560  24.251  1.00 16.25           C  
ATOM   1188  CD1 ILE H 155      19.734  16.123  25.099  1.00 15.79           C  
ATOM   1189  C   ILE H 155      18.118  20.771  25.662  1.00 18.35           C  
ATOM   1190  O   ILE H 155      17.914  21.561  24.741  1.00 19.34           O  
ATOM   1191  N   GLY H 156      17.253  20.643  26.691  1.00 18.25           N  
ATOM   1192  CA  GLY H 156      16.007  21.358  26.662  1.00 17.43           C  
ATOM   1193  C   GLY H 156      15.194  21.010  27.875  1.00 18.23           C  
ATOM   1194  O   GLY H 156      15.592  20.194  28.705  1.00 17.83           O  
ATOM   1195  N   TYR H 157      14.010  21.647  27.979  1.00 18.03           N  
ATOM   1196  CA  TYR H 157      13.113  21.531  29.097  1.00 20.24           C  
ATOM   1197  CB  TYR H 157      13.160  22.842  29.907  1.00 22.34           C  
ATOM   1198  CG  TYR H 157      12.047  22.992  30.888  1.00 21.96           C  
ATOM   1199  CD1 TYR H 157      12.122  22.419  32.136  1.00 19.46           C  
ATOM   1200  CD2 TYR H 157      10.938  23.740  30.564  1.00 22.87           C  
ATOM   1201  CE1 TYR H 157      11.099  22.578  33.042  1.00 22.34           C  
ATOM   1202  CE2 TYR H 157       9.913  23.903  31.463  1.00 18.01           C  
ATOM   1203  CZ  TYR H 157       9.991  23.319  32.705  1.00 20.21           C  
ATOM   1204  OH  TYR H 157       8.942  23.483  33.635  1.00 23.35           O  
ATOM   1205  C   TYR H 157      11.724  21.380  28.557  1.00 20.36           C  
ATOM   1206  O   TYR H 157      11.387  21.975  27.535  1.00 20.22           O  
ATOM   1207  N   ILE H 158      10.894  20.547  29.223  1.00 18.23           N  
ATOM   1208  CA  ILE H 158       9.516  20.381  28.845  1.00 18.12           C  
ATOM   1209  CB  ILE H 158       9.272  19.104  28.098  1.00 18.02           C  
ATOM   1210  CG1 ILE H 158       7.813  19.017  27.632  1.00 16.24           C  
ATOM   1211  CG2 ILE H 158       9.726  17.929  28.975  1.00 14.94           C  
ATOM   1212  CD1 ILE H 158       7.593  17.899  26.619  1.00 20.88           C  
ATOM   1213  C   ILE H 158       8.688  20.346  30.094  1.00 18.80           C  
ATOM   1214  O   ILE H 158       9.039  19.672  31.061  1.00 18.95           O  
ATOM   1215  N   ASN H 159       7.557  21.082  30.114  1.00 20.57           N  
ATOM   1216  CA  ASN H 159       6.711  21.067  31.280  1.00 20.12           C  
ATOM   1217  CB  ASN H 159       6.326  22.485  31.767  1.00 20.89           C  
ATOM   1218  CG  ASN H 159       5.595  22.382  33.099  1.00 21.89           C  
ATOM   1219  OD1 ASN H 159       4.809  21.463  33.319  1.00 22.89           O  
ATOM   1220  ND2 ASN H 159       5.850  23.347  34.020  1.00 23.02           N  
ATOM   1221  C   ASN H 159       5.449  20.351  30.891  1.00 22.90           C  
ATOM   1222  O   ASN H 159       4.691  20.851  30.065  1.00 22.83           O  
ATOM   1223  N   PRO H 160       5.178  19.228  31.500  1.00 28.40           N  
ATOM   1224  CA  PRO H 160       4.061  18.399  31.138  1.00 29.25           C  
ATOM   1225  CD  PRO H 160       6.152  18.523  32.309  1.00 28.56           C  
ATOM   1226  CB  PRO H 160       4.239  17.091  31.916  1.00 29.12           C  
ATOM   1227  CG  PRO H 160       5.340  17.390  32.953  1.00 29.15           C  
ATOM   1228  C   PRO H 160       2.710  19.013  31.281  1.00 31.29           C  
ATOM   1229  O   PRO H 160       1.834  18.658  30.497  1.00 32.35           O  
ATOM   1230  N   GLY H 161       2.482  19.898  32.265  1.00 33.15           N  
ATOM   1231  CA  GLY H 161       1.137  20.381  32.365  1.00 35.75           C  
ATOM   1232  C   GLY H 161       0.776  21.203  31.171  1.00 36.30           C  
ATOM   1233  O   GLY H 161      -0.204  20.927  30.486  1.00 37.69           O  
ATOM   1234  N   ASN H 162       1.559  22.261  30.908  1.00 35.62           N  
ATOM   1235  CA  ASN H 162       1.303  23.163  29.825  1.00 36.27           C  
ATOM   1236  CB  ASN H 162       1.850  24.573  30.130  1.00 37.76           C  
ATOM   1237  CG  ASN H 162       3.279  24.465  30.656  1.00 41.44           C  
ATOM   1238  OD1 ASN H 162       3.995  23.502  30.389  1.00 29.52           O  
ATOM   1239  ND2 ASN H 162       3.694  25.477  31.464  1.00 27.46           N  
ATOM   1240  C   ASN H 162       1.793  22.655  28.513  1.00 35.47           C  
ATOM   1241  O   ASN H 162       1.149  22.819  27.478  1.00 36.29           O  
ATOM   1242  N   GLY H 163       2.945  21.980  28.534  1.00 35.20           N  
ATOM   1243  CA  GLY H 163       3.589  21.575  27.337  1.00 35.70           C  
ATOM   1244  C   GLY H 163       4.574  22.663  26.998  1.00 36.05           C  
ATOM   1245  O   GLY H 163       5.159  22.561  25.918  1.00 36.92           O  
ATOM   1246  N   TYR H 164       4.782  23.720  27.871  1.00 33.68           N  
ATOM   1247  CA  TYR H 164       5.791  24.663  27.488  1.00 32.84           C  
ATOM   1248  CB  TYR H 164       6.008  25.737  28.572  1.00 36.42           C  
ATOM   1249  CG  TYR H 164       7.063  26.699  28.149  1.00 41.03           C  
ATOM   1250  CD1 TYR H 164       6.807  27.634  27.174  1.00 42.87           C  
ATOM   1251  CD2 TYR H 164       8.300  26.685  28.755  1.00 42.14           C  
ATOM   1252  CE1 TYR H 164       7.778  28.529  26.793  1.00 44.42           C  
ATOM   1253  CE2 TYR H 164       9.274  27.580  28.376  1.00 44.62           C  
ATOM   1254  CZ  TYR H 164       9.013  28.503  27.392  1.00 45.47           C  
ATOM   1255  OH  TYR H 164      10.005  29.426  27.001  1.00 47.45           O  
ATOM   1256  C   TYR H 164       7.081  23.952  27.268  1.00 30.51           C  
ATOM   1257  O   TYR H 164       7.511  23.143  28.091  1.00 28.48           O  
ATOM   1258  N   THR H 165       7.728  24.237  26.120  1.00 27.91           N  
ATOM   1259  CA  THR H 165       8.969  23.582  25.866  1.00 26.17           C  
ATOM   1260  CB  THR H 165       8.889  22.605  24.735  1.00 25.91           C  
ATOM   1261  OG1 THR H 165       7.814  21.702  24.941  1.00 27.78           O  
ATOM   1262  CG2 THR H 165      10.190  21.799  24.747  1.00 24.91           C  
ATOM   1263  C   THR H 165       9.985  24.626  25.506  1.00 25.77           C  
ATOM   1264  O   THR H 165       9.672  25.633  24.871  1.00 27.39           O  
ATOM   1265  N   LYS H 166      11.234  24.407  25.960  1.00 24.82           N  
ATOM   1266  CA  LYS H 166      12.359  25.249  25.672  1.00 22.91           C  
ATOM   1267  CB  LYS H 166      12.934  25.980  26.896  1.00 22.52           C  
ATOM   1268  CG  LYS H 166      12.337  27.358  27.160  1.00 27.56           C  
ATOM   1269  CD  LYS H 166      12.771  28.401  26.124  1.00 24.25           C  
ATOM   1270  CE  LYS H 166      12.332  28.085  24.695  1.00 25.39           C  
ATOM   1271  NZ  LYS H 166      12.831  29.125  23.765  1.00 24.93           N1+
ATOM   1272  C   LYS H 166      13.450  24.349  25.206  1.00 23.10           C  
ATOM   1273  O   LYS H 166      13.613  23.238  25.708  1.00 23.90           O  
ATOM   1274  N   TYR H 167      14.238  24.816  24.221  1.00 22.29           N  
ATOM   1275  CA  TYR H 167      15.296  23.994  23.722  1.00 23.79           C  
ATOM   1276  CB  TYR H 167      15.064  23.485  22.280  1.00 24.21           C  
ATOM   1277  CG  TYR H 167      13.853  22.608  22.196  1.00 24.41           C  
ATOM   1278  CD1 TYR H 167      12.596  23.157  22.082  1.00 25.49           C  
ATOM   1279  CD2 TYR H 167      13.962  21.237  22.204  1.00 24.36           C  
ATOM   1280  CE1 TYR H 167      11.474  22.365  21.995  1.00 25.73           C  
ATOM   1281  CE2 TYR H 167      12.843  20.435  22.117  1.00 24.79           C  
ATOM   1282  CZ  TYR H 167      11.594  20.998  22.013  1.00 25.83           C  
ATOM   1283  OH  TYR H 167      10.443  20.184  21.925  1.00 25.65           O  
ATOM   1284  C   TYR H 167      16.545  24.821  23.688  1.00 24.74           C  
ATOM   1285  O   TYR H 167      16.496  26.051  23.650  1.00 25.19           O  
ATOM   1286  N   ASN H 168      17.711  24.146  23.752  1.00 26.06           N  
ATOM   1287  CA  ASN H 168      18.974  24.810  23.610  1.00 27.61           C  
ATOM   1288  CB  ASN H 168      20.155  23.931  24.054  1.00 26.75           C  
ATOM   1289  CG  ASN H 168      21.425  24.769  24.073  1.00 25.86           C  
ATOM   1290  OD1 ASN H 168      21.420  25.947  23.726  1.00 25.70           O  
ATOM   1291  ND2 ASN H 168      22.559  24.144  24.486  1.00 26.46           N  
ATOM   1292  C   ASN H 168      19.091  25.065  22.137  1.00 30.44           C  
ATOM   1293  O   ASN H 168      18.611  24.273  21.331  1.00 30.35           O  
ATOM   1294  N   GLU H 169      19.742  26.171  21.736  1.00 33.28           N  
ATOM   1295  CA  GLU H 169      19.775  26.555  20.352  1.00 35.39           C  
ATOM   1296  CB  GLU H 169      20.521  27.878  20.110  1.00 36.78           C  
ATOM   1297  CG  GLU H 169      20.336  28.422  18.689  1.00 42.02           C  
ATOM   1298  CD  GLU H 169      18.884  28.861  18.517  1.00 45.20           C  
ATOM   1299  OE1 GLU H 169      17.977  28.004  18.687  1.00 46.15           O  
ATOM   1300  OE2 GLU H 169      18.660  30.063  18.207  1.00 47.71           O1-
ATOM   1301  C   GLU H 169      20.437  25.500  19.524  1.00 35.52           C  
ATOM   1302  O   GLU H 169      19.991  25.209  18.415  1.00 38.41           O  
ATOM   1303  N   LYS H 170      21.517  24.889  20.037  1.00 33.88           N  
ATOM   1304  CA  LYS H 170      22.233  23.899  19.285  1.00 33.25           C  
ATOM   1305  CB  LYS H 170      23.350  23.248  20.109  1.00 36.09           C  
ATOM   1306  CG  LYS H 170      23.902  21.986  19.446  1.00 37.74           C  
ATOM   1307  CD  LYS H 170      24.934  21.233  20.290  1.00 40.96           C  
ATOM   1308  CE  LYS H 170      26.227  21.997  20.566  1.00 37.15           C  
ATOM   1309  NZ  LYS H 170      27.117  21.176  21.419  1.00 38.64           N1+
ATOM   1310  C   LYS H 170      21.320  22.756  18.961  1.00 31.83           C  
ATOM   1311  O   LYS H 170      21.293  22.270  17.832  1.00 30.82           O  
ATOM   1312  N   PHE H 171      20.571  22.290  19.975  1.00 29.36           N  
ATOM   1313  CA  PHE H 171      19.717  21.143  19.888  1.00 30.73           C  
ATOM   1314  CB  PHE H 171      19.311  20.570  21.255  1.00 28.69           C  
ATOM   1315  CG  PHE H 171      20.568  20.037  21.851  1.00 28.01           C  
ATOM   1316  CD1 PHE H 171      21.142  18.894  21.349  1.00 28.43           C  
ATOM   1317  CD2 PHE H 171      21.201  20.692  22.880  1.00 28.77           C  
ATOM   1318  CE1 PHE H 171      22.307  18.396  21.880  1.00 29.04           C  
ATOM   1319  CE2 PHE H 171      22.366  20.197  23.417  1.00 28.93           C  
ATOM   1320  CZ  PHE H 171      22.923  19.044  22.920  1.00 29.77           C  
ATOM   1321  C   PHE H 171      18.474  21.385  19.093  1.00 32.79           C  
ATOM   1322  O   PHE H 171      17.899  20.437  18.563  1.00 33.05           O  
ATOM   1323  N   LYS H 172      17.972  22.631  19.042  1.00 35.58           N  
ATOM   1324  CA  LYS H 172      16.732  22.851  18.357  1.00 37.48           C  
ATOM   1325  CB  LYS H 172      16.276  24.323  18.310  1.00 38.81           C  
ATOM   1326  CG  LYS H 172      15.745  24.846  19.646  1.00 40.96           C  
ATOM   1327  CD  LYS H 172      15.632  26.367  19.716  1.00 42.48           C  
ATOM   1328  CE  LYS H 172      14.996  26.857  21.019  1.00 44.59           C  
ATOM   1329  NZ  LYS H 172      15.046  28.333  21.096  1.00 43.96           N1+
ATOM   1330  C   LYS H 172      16.847  22.383  16.946  1.00 38.08           C  
ATOM   1331  O   LYS H 172      17.868  22.558  16.283  1.00 39.46           O  
ATOM   1332  N   GLY H 173      15.772  21.720  16.486  1.00 37.70           N  
ATOM   1333  CA  GLY H 173      15.657  21.252  15.141  1.00 38.22           C  
ATOM   1334  C   GLY H 173      15.955  19.791  15.129  1.00 37.85           C  
ATOM   1335  O   GLY H 173      15.207  19.004  14.551  1.00 38.69           O  
ATOM   1336  N   LYS H 174      17.080  19.393  15.750  1.00 35.65           N  
ATOM   1337  CA  LYS H 174      17.441  18.009  15.837  1.00 33.48           C  
ATOM   1338  CB  LYS H 174      18.880  17.775  16.308  1.00 34.79           C  
ATOM   1339  CG  LYS H 174      19.206  16.285  16.388  1.00 36.69           C  
ATOM   1340  CD  LYS H 174      20.701  15.990  16.416  1.00 34.69           C  
ATOM   1341  CE  LYS H 174      21.365  16.273  15.070  1.00 37.66           C  
ATOM   1342  NZ  LYS H 174      22.779  15.842  15.092  1.00 35.52           N1+
ATOM   1343  C   LYS H 174      16.555  17.309  16.818  1.00 31.37           C  
ATOM   1344  O   LYS H 174      16.195  16.152  16.613  1.00 31.09           O  
ATOM   1345  N   THR H 175      16.185  17.986  17.928  1.00 24.36           N  
ATOM   1346  CA  THR H 175      15.435  17.311  18.951  1.00 22.59           C  
ATOM   1347  CB  THR H 175      15.954  17.457  20.358  1.00 21.31           C  
ATOM   1348  OG1 THR H 175      16.089  18.826  20.701  1.00 21.41           O  
ATOM   1349  CG2 THR H 175      17.276  16.713  20.524  1.00 19.50           C  
ATOM   1350  C   THR H 175      14.033  17.793  19.032  1.00 22.60           C  
ATOM   1351  O   THR H 175      13.719  18.944  18.738  1.00 28.34           O  
ATOM   1352  N   THR H 176      13.146  16.860  19.427  1.00 25.24           N  
ATOM   1353  CA  THR H 176      11.772  17.166  19.663  1.00 24.53           C  
ATOM   1354  CB  THR H 176      10.845  16.560  18.647  1.00 26.96           C  
ATOM   1355  OG1 THR H 176      11.182  17.000  17.340  1.00 29.42           O  
ATOM   1356  CG2 THR H 176       9.402  16.970  18.987  1.00 24.58           C  
ATOM   1357  C   THR H 176      11.445  16.557  20.990  1.00 25.10           C  
ATOM   1358  O   THR H 176      11.644  15.360  21.196  1.00 24.33           O  
ATOM   1359  N   LEU H 177      10.939  17.366  21.941  1.00 23.99           N  
ATOM   1360  CA  LEU H 177      10.601  16.815  23.219  1.00 23.50           C  
ATOM   1361  CB  LEU H 177      11.087  17.668  24.403  1.00 22.48           C  
ATOM   1362  CG  LEU H 177      12.617  17.866  24.422  1.00 20.39           C  
ATOM   1363  CD1 LEU H 177      13.062  18.716  25.624  1.00 20.47           C  
ATOM   1364  CD2 LEU H 177      13.363  16.528  24.326  1.00 19.89           C  
ATOM   1365  C   LEU H 177       9.106  16.750  23.278  1.00 25.45           C  
ATOM   1366  O   LEU H 177       8.417  17.709  22.933  1.00 27.53           O  
ATOM   1367  N   THR H 178       8.568  15.589  23.698  1.00 25.40           N  
ATOM   1368  CA  THR H 178       7.148  15.423  23.793  1.00 25.20           C  
ATOM   1369  CB  THR H 178       6.564  14.548  22.720  1.00 25.00           C  
ATOM   1370  OG1 THR H 178       7.130  13.250  22.790  1.00 26.23           O  
ATOM   1371  CG2 THR H 178       6.838  15.178  21.343  1.00 24.62           C  
ATOM   1372  C   THR H 178       6.868  14.767  25.104  1.00 26.54           C  
ATOM   1373  O   THR H 178       7.786  14.325  25.795  1.00 26.66           O  
ATOM   1374  N   VAL H 179       5.581  14.718  25.497  1.00 28.02           N  
ATOM   1375  CA  VAL H 179       5.249  14.111  26.750  1.00 29.45           C  
ATOM   1376  CB  VAL H 179       5.108  15.133  27.839  1.00 30.27           C  
ATOM   1377  CG1 VAL H 179       3.881  16.003  27.521  1.00 30.88           C  
ATOM   1378  CG2 VAL H 179       5.056  14.430  29.201  1.00 33.03           C  
ATOM   1379  C   VAL H 179       3.935  13.411  26.587  1.00 30.87           C  
ATOM   1380  O   VAL H 179       3.112  13.813  25.766  1.00 32.92           O  
ATOM   1381  N   ASP H 180       3.726  12.315  27.350  1.00 30.63           N  
ATOM   1382  CA  ASP H 180       2.486  11.586  27.332  1.00 29.59           C  
ATOM   1383  CB  ASP H 180       2.669  10.099  26.984  1.00 30.08           C  
ATOM   1384  CG  ASP H 180       1.301   9.479  26.731  1.00 31.61           C  
ATOM   1385  OD1 ASP H 180       0.361   9.738  27.529  1.00 30.36           O  
ATOM   1386  OD2 ASP H 180       1.180   8.739  25.718  1.00 32.67           O1-
ATOM   1387  C   ASP H 180       1.961  11.664  28.731  1.00 31.40           C  
ATOM   1388  O   ASP H 180       2.405  10.935  29.616  1.00 32.52           O  
ATOM   1389  N   LYS H 181       0.978  12.549  28.954  1.00 33.21           N  
ATOM   1390  CA  LYS H 181       0.482  12.810  30.274  1.00 34.15           C  
ATOM   1391  CB  LYS H 181      -0.591  13.915  30.304  1.00 34.14           C  
ATOM   1392  CG  LYS H 181      -0.053  15.301  29.941  1.00 36.72           C  
ATOM   1393  CD  LYS H 181      -1.136  16.369  29.784  1.00 39.20           C  
ATOM   1394  CE  LYS H 181      -0.574  17.772  29.543  1.00 39.97           C  
ATOM   1395  NZ  LYS H 181      -1.636  18.787  29.731  1.00 40.30           N1+
ATOM   1396  C   LYS H 181      -0.122  11.575  30.857  1.00 35.53           C  
ATOM   1397  O   LYS H 181      -0.023  11.334  32.059  1.00 37.56           O  
ATOM   1398  N   SER H 182      -0.792  10.766  30.024  1.00 36.90           N  
ATOM   1399  CA  SER H 182      -1.467   9.614  30.542  1.00 37.67           C  
ATOM   1400  CB  SER H 182      -2.344   8.924  29.489  1.00 40.14           C  
ATOM   1401  OG  SER H 182      -3.037   7.844  30.091  1.00 41.86           O  
ATOM   1402  C   SER H 182      -0.488   8.603  31.067  1.00 36.95           C  
ATOM   1403  O   SER H 182      -0.701   8.042  32.142  1.00 37.15           O  
ATOM   1404  N   SER H 183       0.583   8.328  30.294  1.00 35.57           N  
ATOM   1405  CA  SER H 183       1.600   7.356  30.611  1.00 34.33           C  
ATOM   1406  CB  SER H 183       2.386   6.904  29.371  1.00 34.81           C  
ATOM   1407  OG  SER H 183       3.373   5.958  29.747  1.00 37.77           O  
ATOM   1408  C   SER H 183       2.603   7.892  31.595  1.00 33.44           C  
ATOM   1409  O   SER H 183       3.377   7.122  32.165  1.00 33.30           O  
ATOM   1410  N   SER H 184       2.624   9.220  31.832  1.00 31.10           N  
ATOM   1411  CA  SER H 184       3.598   9.811  32.711  1.00 27.51           C  
ATOM   1412  CB  SER H 184       3.548   9.255  34.145  1.00 27.65           C  
ATOM   1413  OG  SER H 184       2.334   9.633  34.778  1.00 34.96           O  
ATOM   1414  C   SER H 184       4.977   9.574  32.179  1.00 27.09           C  
ATOM   1415  O   SER H 184       5.903   9.303  32.941  1.00 27.18           O  
ATOM   1416  N   THR H 185       5.160   9.681  30.846  1.00 25.69           N  
ATOM   1417  CA  THR H 185       6.470   9.465  30.302  1.00 24.64           C  
ATOM   1418  CB  THR H 185       6.554   8.225  29.465  1.00 24.41           C  
ATOM   1419  OG1 THR H 185       6.143   7.106  30.237  1.00 26.52           O  
ATOM   1420  CG2 THR H 185       8.011   8.030  29.014  1.00 22.08           C  
ATOM   1421  C   THR H 185       6.851  10.639  29.448  1.00 25.01           C  
ATOM   1422  O   THR H 185       6.002  11.278  28.829  1.00 25.97           O  
ATOM   1423  N   ALA H 186       8.162  10.958  29.416  1.00 22.23           N  
ATOM   1424  CA  ALA H 186       8.649  12.041  28.612  1.00 19.48           C  
ATOM   1425  CB  ALA H 186       9.527  13.039  29.385  1.00 20.62           C  
ATOM   1426  C   ALA H 186       9.499  11.421  27.549  1.00 20.61           C  
ATOM   1427  O   ALA H 186      10.201  10.441  27.792  1.00 18.91           O  
ATOM   1428  N   TYR H 187       9.448  11.982  26.327  1.00 20.01           N  
ATOM   1429  CA  TYR H 187      10.167  11.384  25.243  1.00 20.56           C  
ATOM   1430  CB  TYR H 187       9.237  10.884  24.117  1.00 20.07           C  
ATOM   1431  CG  TYR H 187       8.261   9.878  24.648  1.00 21.04           C  
ATOM   1432  CD1 TYR H 187       7.088  10.283  25.243  1.00 22.41           C  
ATOM   1433  CD2 TYR H 187       8.504   8.527  24.538  1.00 22.64           C  
ATOM   1434  CE1 TYR H 187       6.178   9.368  25.723  1.00 23.05           C  
ATOM   1435  CE2 TYR H 187       7.600   7.605  25.016  1.00 22.72           C  
ATOM   1436  CZ  TYR H 187       6.435   8.023  25.612  1.00 24.31           C  
ATOM   1437  OH  TYR H 187       5.507   7.078  26.101  1.00 27.81           O  
ATOM   1438  C   TYR H 187      11.044  12.432  24.634  1.00 20.88           C  
ATOM   1439  O   TYR H 187      10.751  13.624  24.684  1.00 22.49           O  
ATOM   1440  N   MET H 188      12.185  11.998  24.073  1.00 20.74           N  
ATOM   1441  CA  MET H 188      13.076  12.890  23.397  1.00 21.99           C  
ATOM   1442  CB  MET H 188      14.431  13.037  24.114  1.00 21.47           C  
ATOM   1443  CG  MET H 188      15.402  13.984  23.407  1.00 22.26           C  
ATOM   1444  SD  MET H 188      17.007  14.180  24.237  1.00 25.01           S  
ATOM   1445  CE  MET H 188      17.536  12.467  23.960  1.00 22.21           C  
ATOM   1446  C   MET H 188      13.350  12.262  22.071  1.00 24.61           C  
ATOM   1447  O   MET H 188      13.729  11.096  22.000  1.00 24.21           O  
ATOM   1448  N   GLN H 189      13.158  13.013  20.974  1.00 26.56           N  
ATOM   1449  CA  GLN H 189      13.418  12.415  19.701  1.00 28.76           C  
ATOM   1450  CB  GLN H 189      12.272  12.578  18.690  1.00 31.12           C  
ATOM   1451  CG  GLN H 189      12.581  11.926  17.341  1.00 36.18           C  
ATOM   1452  CD  GLN H 189      11.387  12.127  16.422  1.00 39.20           C  
ATOM   1453  OE1 GLN H 189      10.242  12.115  16.866  1.00 41.33           O  
ATOM   1454  NE2 GLN H 189      11.650  12.315  15.103  1.00 40.43           N  
ATOM   1455  C   GLN H 189      14.617  13.089  19.126  1.00 28.52           C  
ATOM   1456  O   GLN H 189      14.722  14.314  19.119  1.00 29.07           O  
ATOM   1457  N   LEU H 190      15.571  12.276  18.646  1.00 28.79           N  
ATOM   1458  CA  LEU H 190      16.751  12.788  18.019  1.00 30.02           C  
ATOM   1459  CB  LEU H 190      18.049  12.130  18.522  1.00 29.87           C  
ATOM   1460  CG  LEU H 190      18.422  12.492  19.971  1.00 30.02           C  
ATOM   1461  CD1 LEU H 190      19.692  11.757  20.418  1.00 29.43           C  
ATOM   1462  CD2 LEU H 190      18.560  14.011  20.145  1.00 29.90           C  
ATOM   1463  C   LEU H 190      16.632  12.428  16.571  1.00 30.29           C  
ATOM   1464  O   LEU H 190      16.272  11.303  16.230  1.00 30.86           O  
ATOM   1465  N   ARG H 191      16.929  13.379  15.668  1.00 30.39           N  
ATOM   1466  CA  ARG H 191      16.810  13.095  14.266  1.00 31.08           C  
ATOM   1467  CB  ARG H 191      15.873  14.056  13.515  1.00 33.46           C  
ATOM   1468  CG  ARG H 191      14.385  13.863  13.811  1.00 34.52           C  
ATOM   1469  CD  ARG H 191      13.500  14.965  13.229  1.00 36.62           C  
ATOM   1470  NE  ARG H 191      14.028  15.300  11.879  1.00 40.86           N  
ATOM   1471  CZ  ARG H 191      13.718  16.502  11.316  1.00 42.04           C  
ATOM   1472  NH1 ARG H 191      12.880  17.359  11.971  1.00 41.42           N1+
ATOM   1473  NH2 ARG H 191      14.257  16.855  10.114  1.00 40.99           N  
ATOM   1474  C   ARG H 191      18.152  13.282  13.639  1.00 30.66           C  
ATOM   1475  O   ARG H 191      19.019  13.956  14.191  1.00 29.56           O  
ATOM   1476  N   SER H 192      18.337  12.669  12.450  1.00 31.53           N  
ATOM   1477  CA  SER H 192      19.538  12.820  11.677  1.00 32.83           C  
ATOM   1478  CB  SER H 192      19.640  14.214  11.030  1.00 33.70           C  
ATOM   1479  OG  SER H 192      20.845  14.330  10.293  1.00 35.17           O  
ATOM   1480  C   SER H 192      20.735  12.590  12.544  1.00 32.32           C  
ATOM   1481  O   SER H 192      21.583  13.467  12.694  1.00 33.36           O  
ATOM   1482  N   LEU H 193      20.835  11.380  13.123  1.00 30.95           N  
ATOM   1483  CA  LEU H 193      21.891  11.032  14.033  1.00 30.13           C  
ATOM   1484  CB  LEU H 193      21.656   9.684  14.731  1.00 28.40           C  
ATOM   1485  CG  LEU H 193      20.522   9.710  15.774  1.00 26.36           C  
ATOM   1486  CD1 LEU H 193      20.271   8.311  16.350  1.00 26.80           C  
ATOM   1487  CD2 LEU H 193      20.815  10.727  16.890  1.00 26.43           C  
ATOM   1488  C   LEU H 193      23.214  10.958  13.337  1.00 30.90           C  
ATOM   1489  O   LEU H 193      23.322  10.511  12.196  1.00 33.53           O  
ATOM   1490  N   THR H 194      24.264  11.405  14.060  1.00 30.70           N  
ATOM   1491  CA  THR H 194      25.627  11.447  13.606  1.00 30.88           C  
ATOM   1492  CB  THR H 194      26.134  12.849  13.413  1.00 31.41           C  
ATOM   1493  OG1 THR H 194      26.070  13.560  14.642  1.00 31.91           O  
ATOM   1494  CG2 THR H 194      25.281  13.556  12.347  1.00 31.59           C  
ATOM   1495  C   THR H 194      26.477  10.845  14.685  1.00 33.15           C  
ATOM   1496  O   THR H 194      25.989  10.491  15.755  1.00 33.82           O  
ATOM   1497  N   SER H 195      27.789  10.711  14.418  1.00 34.29           N  
ATOM   1498  CA  SER H 195      28.696  10.105  15.352  1.00 34.68           C  
ATOM   1499  CB  SER H 195      30.112   9.947  14.779  1.00 36.99           C  
ATOM   1500  OG  SER H 195      30.960   9.340  15.741  1.00 39.23           O  
ATOM   1501  C   SER H 195      28.788  10.950  16.586  1.00 35.24           C  
ATOM   1502  O   SER H 195      29.027  10.444  17.681  1.00 35.42           O  
ATOM   1503  N   GLU H 196      28.595  12.269  16.435  1.00 35.24           N  
ATOM   1504  CA  GLU H 196      28.693  13.186  17.532  1.00 34.73           C  
ATOM   1505  CB  GLU H 196      28.707  14.654  17.092  1.00 38.40           C  
ATOM   1506  CG  GLU H 196      30.010  14.999  16.369  1.00 45.12           C  
ATOM   1507  CD  GLU H 196      29.947  16.455  15.963  1.00 50.03           C  
ATOM   1508  OE1 GLU H 196      29.049  17.166  16.483  1.00 51.14           O  
ATOM   1509  OE2 GLU H 196      30.794  16.880  15.132  1.00 51.60           O1-
ATOM   1510  C   GLU H 196      27.580  12.954  18.509  1.00 32.19           C  
ATOM   1511  O   GLU H 196      27.696  13.311  19.678  1.00 31.74           O  
ATOM   1512  N   ASP H 197      26.452  12.394  18.040  1.00 29.68           N  
ATOM   1513  CA  ASP H 197      25.299  12.126  18.857  1.00 28.45           C  
ATOM   1514  CB  ASP H 197      24.070  11.668  18.055  1.00 27.83           C  
ATOM   1515  CG  ASP H 197      23.476  12.910  17.420  1.00 29.01           C  
ATOM   1516  OD1 ASP H 197      23.299  13.916  18.158  1.00 27.78           O  
ATOM   1517  OD2 ASP H 197      23.203  12.879  16.190  1.00 29.21           O1-
ATOM   1518  C   ASP H 197      25.563  11.062  19.876  1.00 27.05           C  
ATOM   1519  O   ASP H 197      24.833  10.981  20.862  1.00 26.86           O  
ATOM   1520  N   SER H 198      26.549  10.172  19.659  1.00 25.33           N  
ATOM   1521  CA  SER H 198      26.761   9.115  20.611  1.00 23.35           C  
ATOM   1522  CB  SER H 198      27.903   8.160  20.231  1.00 24.55           C  
ATOM   1523  OG  SER H 198      27.559   7.443  19.055  1.00 26.69           O  
ATOM   1524  C   SER H 198      27.089   9.705  21.948  1.00 21.42           C  
ATOM   1525  O   SER H 198      28.025  10.489  22.078  1.00 21.65           O  
ATOM   1526  N   ALA H 199      26.321   9.314  22.989  1.00 19.03           N  
ATOM   1527  CA  ALA H 199      26.545   9.850  24.302  1.00 17.02           C  
ATOM   1528  CB  ALA H 199      26.373  11.376  24.379  1.00 17.24           C  
ATOM   1529  C   ALA H 199      25.526   9.254  25.219  1.00 16.10           C  
ATOM   1530  O   ALA H 199      24.742   8.398  24.818  1.00 17.47           O  
ATOM   1531  N   VAL H 200      25.539   9.672  26.502  1.00 15.55           N  
ATOM   1532  CA  VAL H 200      24.567   9.190  27.439  1.00 14.56           C  
ATOM   1533  CB  VAL H 200      25.153   8.806  28.766  1.00 13.51           C  
ATOM   1534  CG1 VAL H 200      24.013   8.406  29.715  1.00 11.61           C  
ATOM   1535  CG2 VAL H 200      26.186   7.690  28.542  1.00 13.10           C  
ATOM   1536  C   VAL H 200      23.623  10.327  27.681  1.00 14.44           C  
ATOM   1537  O   VAL H 200      24.050  11.458  27.906  1.00 14.16           O  
ATOM   1538  N   TYR H 201      22.303  10.054  27.646  1.00 13.90           N  
ATOM   1539  CA  TYR H 201      21.341  11.106  27.804  1.00 13.92           C  
ATOM   1540  CB  TYR H 201      20.314  11.165  26.659  1.00 13.72           C  
ATOM   1541  CG  TYR H 201      21.031  11.526  25.403  1.00 11.93           C  
ATOM   1542  CD1 TYR H 201      21.645  10.563  24.634  1.00 14.22           C  
ATOM   1543  CD2 TYR H 201      21.086  12.836  24.991  1.00 12.42           C  
ATOM   1544  CE1 TYR H 201      22.302  10.901  23.474  1.00 13.71           C  
ATOM   1545  CE2 TYR H 201      21.741  13.184  23.832  1.00 13.43           C  
ATOM   1546  CZ  TYR H 201      22.349  12.214  23.071  1.00 14.62           C  
ATOM   1547  OH  TYR H 201      23.021  12.569  21.883  1.00 16.14           O  
ATOM   1548  C   TYR H 201      20.582  10.879  29.076  1.00 14.47           C  
ATOM   1549  O   TYR H 201      20.097   9.779  29.337  1.00 15.52           O  
ATOM   1550  N   PHE H 202      20.464  11.943  29.901  1.00 13.61           N  
ATOM   1551  CA  PHE H 202      19.792  11.844  31.165  1.00 14.30           C  
ATOM   1552  CB  PHE H 202      20.566  12.462  32.346  1.00 14.00           C  
ATOM   1553  CG  PHE H 202      21.864  11.763  32.569  1.00 15.18           C  
ATOM   1554  CD1 PHE H 202      22.995  12.153  31.889  1.00 15.20           C  
ATOM   1555  CD2 PHE H 202      21.963  10.731  33.472  1.00 14.83           C  
ATOM   1556  CE1 PHE H 202      24.196  11.514  32.096  1.00 16.21           C  
ATOM   1557  CE2 PHE H 202      23.162  10.089  33.680  1.00 15.52           C  
ATOM   1558  CZ  PHE H 202      24.285  10.483  32.996  1.00 15.87           C  
ATOM   1559  C   PHE H 202      18.555  12.686  31.100  1.00 14.24           C  
ATOM   1560  O   PHE H 202      18.470  13.633  30.321  1.00 15.88           O  
ATOM   1561  N   CYS H 203      17.543  12.325  31.910  1.00 14.30           N  
ATOM   1562  CA  CYS H 203      16.379  13.142  32.071  1.00 13.65           C  
ATOM   1563  CB  CYS H 203      15.049  12.433  31.707  1.00 14.85           C  
ATOM   1564  SG  CYS H 203      14.750  10.896  32.634  1.00 21.80           S  
ATOM   1565  C   CYS H 203      16.381  13.483  33.531  1.00 15.16           C  
ATOM   1566  O   CYS H 203      16.774  12.663  34.361  1.00 15.16           O  
ATOM   1567  N   ALA H 204      15.994  14.723  33.888  1.00 13.97           N  
ATOM   1568  CA  ALA H 204      16.026  15.093  35.274  1.00 13.82           C  
ATOM   1569  CB  ALA H 204      17.260  15.919  35.661  1.00 11.97           C  
ATOM   1570  C   ALA H 204      14.840  15.953  35.549  1.00 13.86           C  
ATOM   1571  O   ALA H 204      14.397  16.711  34.690  1.00 16.55           O  
ATOM   1572  N   ARG H 205      14.298  15.848  36.777  1.00 14.91           N  
ATOM   1573  CA  ARG H 205      13.144  16.602  37.170  1.00 14.39           C  
ATOM   1574  CB  ARG H 205      12.301  15.856  38.220  1.00 12.52           C  
ATOM   1575  CG  ARG H 205      11.038  16.595  38.653  1.00 14.61           C  
ATOM   1576  CD  ARG H 205      10.207  15.838  39.692  1.00 12.91           C  
ATOM   1577  NE  ARG H 205      10.771  16.118  41.044  1.00 14.96           N  
ATOM   1578  CZ  ARG H 205      10.094  15.703  42.156  1.00 16.72           C  
ATOM   1579  NH1 ARG H 205       8.952  14.968  42.020  1.00 16.35           N1+
ATOM   1580  NH2 ARG H 205      10.536  16.033  43.404  1.00 16.97           N  
ATOM   1581  C   ARG H 205      13.590  17.909  37.748  1.00 17.13           C  
ATOM   1582  O   ARG H 205      14.619  17.984  38.418  1.00 19.13           O  
ATOM   1583  N   SER H 206      12.810  18.982  37.501  1.00 17.65           N  
ATOM   1584  CA  SER H 206      13.151  20.275  38.023  1.00 17.97           C  
ATOM   1585  CB  SER H 206      13.060  21.419  36.996  1.00 16.26           C  
ATOM   1586  OG  SER H 206      14.110  21.319  36.046  1.00 19.47           O  
ATOM   1587  C   SER H 206      12.191  20.605  39.120  1.00 19.97           C  
ATOM   1588  O   SER H 206      11.007  20.285  39.047  1.00 21.17           O  
ATOM   1589  N   VAL H 207      12.722  21.288  40.163  1.00 19.13           N  
ATOM   1590  CA  VAL H 207      11.958  21.773  41.280  1.00 21.47           C  
ATOM   1591  CB  VAL H 207      12.315  21.143  42.591  1.00 22.69           C  
ATOM   1592  CG1 VAL H 207      11.469  21.809  43.691  1.00 15.48           C  
ATOM   1593  CG2 VAL H 207      12.115  19.624  42.476  1.00 24.06           C  
ATOM   1594  C   VAL H 207      12.255  23.237  41.397  1.00 24.10           C  
ATOM   1595  O   VAL H 207      13.342  23.690  41.043  1.00 25.09           O  
ATOM   1596  N   TYR H 208      11.288  24.028  41.897  1.00 26.77           N  
ATOM   1597  CA  TYR H 208      11.490  25.448  41.955  1.00 28.27           C  
ATOM   1598  CB  TYR H 208      10.263  26.225  41.435  1.00 27.03           C  
ATOM   1599  CG  TYR H 208      10.467  27.703  41.497  1.00 25.59           C  
ATOM   1600  CD1 TYR H 208      11.132  28.357  40.486  1.00 26.08           C  
ATOM   1601  CD2 TYR H 208       9.974  28.441  42.550  1.00 25.87           C  
ATOM   1602  CE1 TYR H 208      11.312  29.718  40.524  1.00 25.73           C  
ATOM   1603  CE2 TYR H 208      10.152  29.804  42.595  1.00 26.51           C  
ATOM   1604  CZ  TYR H 208      10.822  30.444  41.581  1.00 26.96           C  
ATOM   1605  OH  TYR H 208      11.002  31.842  41.623  1.00 28.35           O  
ATOM   1606  C   TYR H 208      11.689  25.830  43.373  1.00 32.05           C  
ATOM   1607  O   TYR H 208      10.898  25.450  44.235  1.00 31.13           O  
ATOM   1608  N   TYR H 209      12.811  26.518  43.665  1.00 34.78           N  
ATOM   1609  CA  TYR H 209      12.967  27.069  44.975  1.00 39.07           C  
ATOM   1610  CB  TYR H 209      13.639  26.136  45.993  1.00 43.46           C  
ATOM   1611  CG  TYR H 209      13.609  26.865  47.295  1.00 49.01           C  
ATOM   1612  CD1 TYR H 209      12.450  26.894  48.037  1.00 52.42           C  
ATOM   1613  CD2 TYR H 209      14.722  27.520  47.775  1.00 52.02           C  
ATOM   1614  CE1 TYR H 209      12.400  27.559  49.238  1.00 54.60           C  
ATOM   1615  CE2 TYR H 209      14.676  28.189  48.977  1.00 54.61           C  
ATOM   1616  CZ  TYR H 209      13.513  28.209  49.711  1.00 56.25           C  
ATOM   1617  OH  TYR H 209      13.462  28.893  50.945  1.00 67.38           O  
ATOM   1618  C   TYR H 209      13.824  28.292  44.870  1.00 39.71           C  
ATOM   1619  O   TYR H 209      14.825  28.307  44.155  1.00 40.82           O  
ATOM   1620  N   GLY H 210      13.427  29.371  45.567  1.00 38.97           N  
ATOM   1621  CA  GLY H 210      14.262  30.531  45.703  1.00 38.95           C  
ATOM   1622  C   GLY H 210      14.474  31.260  44.414  1.00 39.44           C  
ATOM   1623  O   GLY H 210      15.486  31.941  44.265  1.00 39.46           O  
ATOM   1624  N   GLY H 211      13.545  31.156  43.446  1.00 38.15           N  
ATOM   1625  CA  GLY H 211      13.714  31.926  42.247  1.00 36.14           C  
ATOM   1626  C   GLY H 211      14.484  31.150  41.222  1.00 34.30           C  
ATOM   1627  O   GLY H 211      14.742  31.660  40.133  1.00 36.21           O  
ATOM   1628  N   SER H 212      14.877  29.899  41.524  1.00 30.95           N  
ATOM   1629  CA  SER H 212      15.603  29.138  40.544  1.00 27.81           C  
ATOM   1630  CB  SER H 212      17.114  29.067  40.812  1.00 26.52           C  
ATOM   1631  OG  SER H 212      17.783  28.342  39.791  1.00 28.06           O  
ATOM   1632  C   SER H 212      15.106  27.736  40.620  1.00 26.02           C  
ATOM   1633  O   SER H 212      14.331  27.388  41.507  1.00 24.41           O  
ATOM   1634  N   TYR H 213      15.555  26.895  39.670  1.00 24.15           N  
ATOM   1635  CA  TYR H 213      15.147  25.526  39.635  1.00 23.56           C  
ATOM   1636  CB  TYR H 213      14.574  25.076  38.276  1.00 23.34           C  
ATOM   1637  CG  TYR H 213      13.317  25.815  37.973  1.00 28.81           C  
ATOM   1638  CD1 TYR H 213      13.358  27.069  37.409  1.00 27.06           C  
ATOM   1639  CD2 TYR H 213      12.092  25.248  38.236  1.00 28.64           C  
ATOM   1640  CE1 TYR H 213      12.198  27.748  37.122  1.00 24.72           C  
ATOM   1641  CE2 TYR H 213      10.928  25.922  37.952  1.00 29.85           C  
ATOM   1642  CZ  TYR H 213      10.979  27.177  37.395  1.00 26.01           C  
ATOM   1643  OH  TYR H 213       9.785  27.872  37.101  1.00 23.75           O  
ATOM   1644  C   TYR H 213      16.380  24.704  39.814  1.00 21.98           C  
ATOM   1645  O   TYR H 213      17.481  25.128  39.459  1.00 21.38           O  
ATOM   1646  N   TYR H 214      16.226  23.514  40.424  1.00 20.54           N  
ATOM   1647  CA  TYR H 214      17.341  22.630  40.570  1.00 19.60           C  
ATOM   1648  CB  TYR H 214      17.908  22.559  42.000  1.00 18.83           C  
ATOM   1649  CG  TYR H 214      16.834  22.163  42.949  1.00 19.15           C  
ATOM   1650  CD1 TYR H 214      16.555  20.838  43.184  1.00 24.68           C  
ATOM   1651  CD2 TYR H 214      16.112  23.127  43.615  1.00 25.36           C  
ATOM   1652  CE1 TYR H 214      15.564  20.480  44.068  1.00 24.62           C  
ATOM   1653  CE2 TYR H 214      15.121  22.774  44.500  1.00 24.44           C  
ATOM   1654  CZ  TYR H 214      14.847  21.447  44.729  1.00 24.34           C  
ATOM   1655  OH  TYR H 214      13.832  21.075  45.638  1.00 25.32           O  
ATOM   1656  C   TYR H 214      16.907  21.272  40.111  1.00 19.35           C  
ATOM   1657  O   TYR H 214      15.725  20.931  40.165  1.00 19.16           O  
ATOM   1658  N   PHE H 215      17.863  20.469  39.602  1.00 18.14           N  
ATOM   1659  CA  PHE H 215      17.545  19.160  39.108  1.00 17.02           C  
ATOM   1660  CB  PHE H 215      18.538  18.692  38.029  1.00 18.74           C  
ATOM   1661  CG  PHE H 215      18.405  19.594  36.850  1.00 19.61           C  
ATOM   1662  CD1 PHE H 215      18.828  20.901  36.909  1.00 20.33           C  
ATOM   1663  CD2 PHE H 215      17.880  19.126  35.670  1.00 21.25           C  
ATOM   1664  CE1 PHE H 215      18.713  21.736  35.821  1.00 21.86           C  
ATOM   1665  CE2 PHE H 215      17.763  19.952  34.578  1.00 22.53           C  
ATOM   1666  CZ  PHE H 215      18.178  21.260  34.650  1.00 22.27           C  
ATOM   1667  C   PHE H 215      17.684  18.225  40.265  1.00 16.82           C  
ATOM   1668  O   PHE H 215      18.778  17.753  40.571  1.00 18.12           O  
ATOM   1669  N   ASP H 216      16.560  17.958  40.957  1.00 16.98           N  
ATOM   1670  CA  ASP H 216      16.572  17.121  42.119  1.00 17.87           C  
ATOM   1671  CB  ASP H 216      15.335  17.313  43.015  1.00 18.52           C  
ATOM   1672  CG  ASP H 216      14.062  17.045  42.229  1.00 21.10           C  
ATOM   1673  OD1 ASP H 216      14.093  17.071  40.970  1.00 20.92           O  
ATOM   1674  OD2 ASP H 216      13.023  16.822  42.904  1.00 14.99           O1-
ATOM   1675  C   ASP H 216      16.750  15.666  41.819  1.00 17.70           C  
ATOM   1676  O   ASP H 216      17.475  14.990  42.550  1.00 18.53           O  
ATOM   1677  N   TYR H 217      16.111  15.124  40.758  1.00 16.04           N  
ATOM   1678  CA  TYR H 217      16.256  13.704  40.614  1.00 15.81           C  
ATOM   1679  CB  TYR H 217      14.979  12.920  40.968  1.00 16.32           C  
ATOM   1680  CG  TYR H 217      14.707  13.122  42.423  1.00 17.78           C  
ATOM   1681  CD1 TYR H 217      15.243  12.275  43.367  1.00 20.13           C  
ATOM   1682  CD2 TYR H 217      13.920  14.166  42.852  1.00 19.32           C  
ATOM   1683  CE1 TYR H 217      14.990  12.466  44.708  1.00 20.52           C  
ATOM   1684  CE2 TYR H 217      13.663  14.364  44.189  1.00 20.27           C  
ATOM   1685  CZ  TYR H 217      14.200  13.510  45.121  1.00 21.42           C  
ATOM   1686  OH  TYR H 217      13.942  13.706  46.491  1.00 21.73           O  
ATOM   1687  C   TYR H 217      16.615  13.406  39.195  1.00 15.07           C  
ATOM   1688  O   TYR H 217      16.074  14.010  38.270  1.00 15.95           O  
ATOM   1689  N   TRP H 218      17.540  12.448  38.989  1.00 14.05           N  
ATOM   1690  CA  TRP H 218      17.982  12.147  37.656  1.00 15.32           C  
ATOM   1691  CB  TRP H 218      19.491  12.399  37.449  1.00 13.85           C  
ATOM   1692  CG  TRP H 218      19.928  13.848  37.509  1.00 13.25           C  
ATOM   1693  CD2 TRP H 218      20.467  14.590  36.399  1.00 12.47           C  
ATOM   1694  CD1 TRP H 218      19.966  14.691  38.583  1.00 12.06           C  
ATOM   1695  NE1 TRP H 218      20.492  15.904  38.213  1.00 12.51           N  
ATOM   1696  CE2 TRP H 218      20.808  15.857  36.873  1.00 11.84           C  
ATOM   1697  CE3 TRP H 218      20.672  14.241  35.096  1.00 12.97           C  
ATOM   1698  CZ2 TRP H 218      21.362  16.797  36.049  1.00 11.31           C  
ATOM   1699  CZ3 TRP H 218      21.220  15.195  34.267  1.00 11.76           C  
ATOM   1700  CH2 TRP H 218      21.561  16.450  34.732  1.00 10.61           C  
ATOM   1701  C   TRP H 218      17.744  10.690  37.380  1.00 15.63           C  
ATOM   1702  O   TRP H 218      17.651   9.873  38.295  1.00 17.03           O  
ATOM   1703  N   GLY H 219      17.605  10.338  36.084  1.00 15.89           N  
ATOM   1704  CA  GLY H 219      17.410   8.971  35.688  1.00 17.18           C  
ATOM   1705  C   GLY H 219      18.756   8.326  35.532  1.00 19.48           C  
ATOM   1706  O   GLY H 219      19.790   8.985  35.620  1.00 21.01           O  
ATOM   1707  N   GLN H 220      18.768   7.002  35.277  1.00 20.02           N  
ATOM   1708  CA  GLN H 220      19.987   6.254  35.123  1.00 21.03           C  
ATOM   1709  CB  GLN H 220      19.793   4.730  34.997  1.00 24.39           C  
ATOM   1710  CG  GLN H 220      19.068   4.267  33.730  1.00 31.46           C  
ATOM   1711  CD  GLN H 220      17.581   4.108  34.025  1.00 36.81           C  
ATOM   1712  OE1 GLN H 220      17.037   3.012  33.919  1.00 38.18           O  
ATOM   1713  NE2 GLN H 220      16.892   5.217  34.398  1.00 37.75           N  
ATOM   1714  C   GLN H 220      20.698   6.719  33.888  1.00 19.74           C  
ATOM   1715  O   GLN H 220      21.926   6.704  33.838  1.00 19.60           O  
ATOM   1716  N   GLY H 221      19.952   7.112  32.839  1.00 18.78           N  
ATOM   1717  CA  GLY H 221      20.601   7.576  31.646  1.00 19.42           C  
ATOM   1718  C   GLY H 221      20.505   6.506  30.613  1.00 20.50           C  
ATOM   1719  O   GLY H 221      20.441   5.317  30.924  1.00 22.97           O  
ATOM   1720  N   THR H 222      20.469   6.906  29.329  1.00 21.46           N  
ATOM   1721  CA  THR H 222      20.412   5.878  28.345  1.00 19.22           C  
ATOM   1722  CB  THR H 222      19.103   5.819  27.607  1.00 19.14           C  
ATOM   1723  OG1 THR H 222      18.913   4.529  27.053  1.00 19.81           O  
ATOM   1724  CG2 THR H 222      19.110   6.865  26.485  1.00 18.13           C  
ATOM   1725  C   THR H 222      21.542   6.114  27.399  1.00 18.64           C  
ATOM   1726  O   THR H 222      21.850   7.250  27.033  1.00 16.95           O  
ATOM   1727  N   THR H 223      22.210   5.022  26.992  1.00 19.10           N  
ATOM   1728  CA  THR H 223      23.361   5.147  26.146  1.00 21.54           C  
ATOM   1729  CB  THR H 223      24.378   4.066  26.343  1.00 21.53           C  
ATOM   1730  OG1 THR H 223      23.775   2.801  26.124  1.00 19.26           O  
ATOM   1731  CG2 THR H 223      24.955   4.143  27.759  1.00 16.90           C  
ATOM   1732  C   THR H 223      22.935   5.016  24.729  1.00 22.08           C  
ATOM   1733  O   THR H 223      22.187   4.112  24.368  1.00 23.59           O  
ATOM   1734  N   LEU H 224      23.405   5.945  23.881  1.00 23.19           N  
ATOM   1735  CA  LEU H 224      23.093   5.817  22.495  1.00 22.55           C  
ATOM   1736  CB  LEU H 224      22.287   6.997  21.921  1.00 22.19           C  
ATOM   1737  CG  LEU H 224      21.964   6.826  20.425  1.00 19.37           C  
ATOM   1738  CD1 LEU H 224      21.187   5.527  20.165  1.00 19.09           C  
ATOM   1739  CD2 LEU H 224      21.228   8.053  19.867  1.00 19.03           C  
ATOM   1740  C   LEU H 224      24.378   5.691  21.747  1.00 23.54           C  
ATOM   1741  O   LEU H 224      25.253   6.550  21.831  1.00 23.51           O  
ATOM   1742  N   THR H 225      24.527   4.585  20.992  1.00 24.68           N  
ATOM   1743  CA  THR H 225      25.725   4.387  20.233  1.00 24.84           C  
ATOM   1744  CB  THR H 225      26.379   3.060  20.486  1.00 25.32           C  
ATOM   1745  OG1 THR H 225      26.699   2.926  21.862  1.00 25.10           O  
ATOM   1746  CG2 THR H 225      27.656   2.962  19.634  1.00 23.35           C  
ATOM   1747  C   THR H 225      25.336   4.408  18.792  1.00 25.43           C  
ATOM   1748  O   THR H 225      24.526   3.598  18.346  1.00 25.69           O  
ATOM   1749  N   VAL H 226      25.904   5.349  18.017  1.00 26.46           N  
ATOM   1750  CA  VAL H 226      25.564   5.380  16.628  1.00 28.47           C  
ATOM   1751  CB  VAL H 226      25.249   6.759  16.129  1.00 28.60           C  
ATOM   1752  CG1 VAL H 226      25.043   6.693  14.607  1.00 27.92           C  
ATOM   1753  CG2 VAL H 226      24.029   7.285  16.901  1.00 27.64           C  
ATOM   1754  C   VAL H 226      26.743   4.870  15.866  1.00 30.44           C  
ATOM   1755  O   VAL H 226      27.826   5.452  15.908  1.00 30.59           O  
ATOM   1756  N   SER H 227      26.559   3.746  15.150  1.00 30.98           N  
ATOM   1757  CA  SER H 227      27.646   3.204  14.392  1.00 32.29           C  
ATOM   1758  CB  SER H 227      28.588   2.302  15.205  1.00 33.69           C  
ATOM   1759  OG  SER H 227      29.248   3.056  16.211  1.00 36.88           O  
ATOM   1760  C   SER H 227      27.069   2.359  13.310  1.00 32.33           C  
ATOM   1761  O   SER H 227      25.887   2.015  13.330  1.00 33.21           O  
ATOM   1762  N   SER H 228      27.900   2.002  12.315  1.00 32.18           N  
ATOM   1763  CA  SER H 228      27.405   1.194  11.246  1.00 32.97           C  
ATOM   1764  CB  SER H 228      28.110   1.479   9.910  1.00 33.95           C  
ATOM   1765  OG  SER H 228      27.852   2.820   9.515  1.00 34.76           O  
ATOM   1766  C   SER H 228      27.633  -0.264  11.634  1.00 32.42           C  
ATOM   1767  O   SER H 228      28.079  -1.057  10.762  1.00 34.04           O  
ATOM   1768  OXT SER H 228      27.351  -0.605  12.813  1.00  0.00           O1-
TER    1769      SER H 228 
CONECT  162  673
CONECT  673  162
CONECT  976 1564
CONECT 1564  976
END
