# Supplementary material for: Fully automated antibody structure prediction using BIOVIA tools: Validation study
Source: PLoS One. 2017 May 18;12(5):e0177923. doi: 10.1371/journal.pone.0177923 (PMC5436848; doi:10.1371/journal.pone.0177923)
Supplement: S3 Dataset — Predicted structures using the Top5 framework method, Chothia CDR definition with canonical filtering, using up to 5 CDR templates rather than the default 3, and generating 10 CDR models. (ZIP) [file pone.0177923.s005.zip › 4BKL_BA_FV_FinalModel.pdb]

REMARK   Accelrys Discovery Studio PDB file
REMARK   Created:  2015-11-30T18:15:16Z
SSBOND   1 CYS L   23    CYS L   92                                     
SSBOND   2 CYS H  133    CYS H  207                                     
ATOM      1  N   ASP L   1      25.687  33.138  26.259  1.00 80.60           N1+
ATOM      2  CA  ASP L   1      25.676  32.048  27.256  1.00 79.73           C  
ATOM      3  CB  ASP L   1      26.168  30.731  26.628  1.00 80.26           C  
ATOM      4  CG  ASP L   1      25.175  30.285  25.562  1.00 84.40           C  
ATOM      5  OD1 ASP L   1      24.164  31.005  25.355  1.00 87.93           O  
ATOM      6  OD2 ASP L   1      25.419  29.216  24.942  1.00 83.37           O1-
ATOM      7  C   ASP L   1      26.591  32.373  28.387  1.00 79.01           C  
ATOM      8  O   ASP L   1      27.576  33.089  28.219  1.00 82.23           O  
ATOM      9  N   ILE L   2      26.280  31.846  29.584  1.00 73.92           N  
ATOM     10  CA  ILE L   2      27.128  32.062  30.714  1.00 68.28           C  
ATOM     11  CB  ILE L   2      26.374  32.193  32.005  1.00 67.22           C  
ATOM     12  CG1 ILE L   2      25.440  33.412  31.950  1.00 66.12           C  
ATOM     13  CG2 ILE L   2      27.390  32.249  33.159  1.00 66.98           C  
ATOM     14  CD1 ILE L   2      24.414  33.448  33.081  1.00 67.17           C  
ATOM     15  C   ILE L   2      27.962  30.833  30.799  1.00 64.57           C  
ATOM     16  O   ILE L   2      27.444  29.725  30.926  1.00 64.59           O  
ATOM     17  N   VAL L   3      29.292  30.993  30.703  1.00 61.03           N  
ATOM     18  CA  VAL L   3      30.130  29.836  30.739  1.00 61.25           C  
ATOM     19  CB  VAL L   3      31.312  29.913  29.819  1.00 61.63           C  
ATOM     20  CG1 VAL L   3      30.809  29.963  28.368  1.00 58.74           C  
ATOM     21  CG2 VAL L   3      32.163  31.127  30.226  1.00 62.64           C  
ATOM     22  C   VAL L   3      30.659  29.692  32.121  1.00 61.26           C  
ATOM     23  O   VAL L   3      31.031  30.669  32.772  1.00 56.42           O  
ATOM     24  N   LEU L   4      30.684  28.443  32.613  1.00 59.14           N  
ATOM     25  CA  LEU L   4      31.177  28.207  33.931  1.00 58.84           C  
ATOM     26  CB  LEU L   4      30.262  27.295  34.766  1.00 55.04           C  
ATOM     27  CG  LEU L   4      28.850  27.866  34.998  1.00 53.43           C  
ATOM     28  CD1 LEU L   4      27.996  26.904  35.839  1.00 47.98           C  
ATOM     29  CD2 LEU L   4      28.902  29.282  35.592  1.00 50.91           C  
ATOM     30  C   LEU L   4      32.492  27.513  33.798  1.00 59.71           C  
ATOM     31  O   LEU L   4      32.617  26.538  33.059  1.00 58.46           O  
ATOM     32  N   THR L   5      33.516  28.019  34.513  1.00 58.93           N  
ATOM     33  CA  THR L   5      34.810  27.414  34.456  1.00 57.56           C  
ATOM     34  CB  THR L   5      35.894  28.390  34.103  1.00 58.32           C  
ATOM     35  OG1 THR L   5      35.614  28.988  32.847  1.00 57.63           O  
ATOM     36  CG2 THR L   5      37.235  27.643  34.042  1.00 53.34           C  
ATOM     37  C   THR L   5      35.109  26.889  35.824  1.00 56.18           C  
ATOM     38  O   THR L   5      34.997  27.608  36.813  1.00 54.51           O  
ATOM     39  N   GLN L   6      35.496  25.601  35.912  1.00 55.55           N  
ATOM     40  CA  GLN L   6      35.785  25.009  37.182  1.00 55.13           C  
ATOM     41  CB  GLN L   6      35.116  23.645  37.421  1.00 53.42           C  
ATOM     42  CG  GLN L   6      33.600  23.707  37.596  1.00 53.28           C  
ATOM     43  CD  GLN L   6      33.089  22.293  37.823  1.00 53.16           C  
ATOM     44  OE1 GLN L   6      32.041  21.909  37.306  1.00 54.20           O  
ATOM     45  NE2 GLN L   6      33.841  21.493  38.626  1.00 46.26           N  
ATOM     46  C   GLN L   6      37.253  24.767  37.266  1.00 57.84           C  
ATOM     47  O   GLN L   6      37.921  24.539  36.259  1.00 56.64           O  
ATOM     48  N   SER L   7      37.799  24.852  38.495  1.00 58.99           N  
ATOM     49  CA  SER L   7      39.186  24.561  38.697  1.00 60.56           C  
ATOM     50  CB  SER L   7      40.085  25.807  38.710  1.00 60.65           C  
ATOM     51  OG  SER L   7      39.779  26.619  39.833  1.00 68.35           O  
ATOM     52  C   SER L   7      39.304  23.920  40.041  1.00 61.97           C  
ATOM     53  O   SER L   7      38.574  24.277  40.965  1.00 60.73           O  
ATOM     54  N   PRO L   8      40.195  22.976  40.200  1.00 58.58           N  
ATOM     55  CA  PRO L   8      41.023  22.478  39.133  1.00 54.23           C  
ATOM     56  CD  PRO L   8      40.813  22.774  41.501  1.00 57.75           C  
ATOM     57  CB  PRO L   8      42.301  21.955  39.791  1.00 54.86           C  
ATOM     58  CG  PRO L   8      41.907  21.724  41.257  1.00 59.24           C  
ATOM     59  C   PRO L   8      40.287  21.403  38.399  1.00 54.59           C  
ATOM     60  O   PRO L   8      39.209  21.006  38.838  1.00 55.29           O  
ATOM     61  N   ALA L   9      40.835  20.949  37.255  1.00 53.70           N  
ATOM     62  CA  ALA L   9      40.256  19.871  36.506  1.00 50.52           C  
ATOM     63  CB  ALA L   9      40.979  19.620  35.171  1.00 48.29           C  
ATOM     64  C   ALA L   9      40.350  18.613  37.317  1.00 52.32           C  
ATOM     65  O   ALA L   9      39.412  17.818  37.353  1.00 52.56           O  
ATOM     66  N   SER L  10      41.496  18.392  37.993  1.00 52.29           N  
ATOM     67  CA  SER L  10      41.654  17.189  38.765  1.00 52.44           C  
ATOM     68  CB  SER L  10      42.687  16.202  38.188  1.00 54.94           C  
ATOM     69  OG  SER L  10      42.232  15.675  36.952  1.00 66.74           O  
ATOM     70  C   SER L  10      42.146  17.568  40.124  1.00 54.90           C  
ATOM     71  O   SER L  10      42.774  18.611  40.300  1.00 55.88           O  
ATOM     72  N   LEU L  11      41.845  16.725  41.135  1.00 55.09           N  
ATOM     73  CA  LEU L  11      42.279  17.032  42.466  1.00 53.52           C  
ATOM     74  CB  LEU L  11      41.211  17.819  43.247  1.00 52.35           C  
ATOM     75  CG  LEU L  11      41.636  18.275  44.654  1.00 58.43           C  
ATOM     76  CD1 LEU L  11      42.782  19.297  44.588  1.00 61.13           C  
ATOM     77  CD2 LEU L  11      40.428  18.797  45.450  1.00 59.06           C  
ATOM     78  C   LEU L  11      42.531  15.735  43.180  1.00 54.17           C  
ATOM     79  O   LEU L  11      41.754  14.790  43.054  1.00 54.69           O  
ATOM     80  N   ALA L  12      43.648  15.649  43.935  1.00 55.27           N  
ATOM     81  CA  ALA L  12      43.929  14.461  44.694  1.00 51.93           C  
ATOM     82  CB  ALA L  12      45.226  13.753  44.267  1.00 44.90           C  
ATOM     83  C   ALA L  12      44.081  14.878  46.126  1.00 53.31           C  
ATOM     84  O   ALA L  12      44.818  15.814  46.433  1.00 56.52           O  
ATOM     85  N   VAL L  13      43.383  14.185  47.052  1.00 52.52           N  
ATOM     86  CA  VAL L  13      43.456  14.586  48.431  1.00 55.65           C  
ATOM     87  CB  VAL L  13      42.236  15.331  48.885  1.00 55.72           C  
ATOM     88  CG1 VAL L  13      42.411  15.709  50.358  1.00 54.43           C  
ATOM     89  CG2 VAL L  13      41.990  16.532  47.966  1.00 58.19           C  
ATOM     90  C   VAL L  13      43.522  13.350  49.270  1.00 55.98           C  
ATOM     91  O   VAL L  13      43.006  12.301  48.892  1.00 53.66           O  
ATOM     92  N   SER L  14      44.169  13.449  50.449  1.00 57.11           N  
ATOM     93  CA  SER L  14      44.260  12.320  51.330  1.00 55.89           C  
ATOM     94  CB  SER L  14      45.460  12.374  52.291  1.00 59.41           C  
ATOM     95  OG  SER L  14      46.673  12.277  51.559  1.00 62.29           O  
ATOM     96  C   SER L  14      43.014  12.281  52.153  1.00 56.44           C  
ATOM     97  O   SER L  14      42.276  13.261  52.229  1.00 57.98           O  
ATOM     98  N   LEU L  15      42.748  11.125  52.793  1.00 54.05           N  
ATOM     99  CA  LEU L  15      41.570  11.002  53.598  1.00 55.73           C  
ATOM    100  CB  LEU L  15      41.360   9.601  54.207  1.00 55.29           C  
ATOM    101  CG  LEU L  15      41.082   8.471  53.197  1.00 60.15           C  
ATOM    102  CD1 LEU L  15      39.757   8.692  52.454  1.00 65.60           C  
ATOM    103  CD2 LEU L  15      42.274   8.239  52.257  1.00 60.13           C  
ATOM    104  C   LEU L  15      41.723  11.930  54.755  1.00 60.64           C  
ATOM    105  O   LEU L  15      42.779  11.991  55.381  1.00 68.20           O  
ATOM    106  N   GLY L  16      40.655  12.689  55.063  1.00 57.90           N  
ATOM    107  CA  GLY L  16      40.674  13.543  56.213  1.00 59.65           C  
ATOM    108  C   GLY L  16      40.972  14.957  55.819  1.00 60.85           C  
ATOM    109  O   GLY L  16      40.682  15.879  56.578  1.00 60.84           O  
ATOM    110  N   GLN L  17      41.546  15.180  54.624  1.00 60.72           N  
ATOM    111  CA  GLN L  17      41.869  16.524  54.236  1.00 63.57           C  
ATOM    112  CB  GLN L  17      42.993  16.632  53.189  1.00 67.39           C  
ATOM    113  CG  GLN L  17      44.364  16.206  53.719  1.00 73.65           C  
ATOM    114  CD  GLN L  17      45.376  16.361  52.592  1.00 77.90           C  
ATOM    115  OE1 GLN L  17      45.993  15.387  52.158  1.00 75.16           O  
ATOM    116  NE2 GLN L  17      45.558  17.615  52.104  1.00 76.93           N  
ATOM    117  C   GLN L  17      40.641  17.164  53.673  1.00 62.18           C  
ATOM    118  O   GLN L  17      39.603  16.522  53.517  1.00 58.49           O  
ATOM    119  N   ARG L  18      40.725  18.481  53.398  1.00 62.37           N  
ATOM    120  CA  ARG L  18      39.606  19.185  52.846  1.00 60.49           C  
ATOM    121  CB  ARG L  18      39.393  20.588  53.441  1.00 59.38           C  
ATOM    122  CG  ARG L  18      38.321  21.397  52.702  1.00 61.35           C  
ATOM    123  CD  ARG L  18      37.941  22.716  53.379  1.00 65.13           C  
ATOM    124  NE  ARG L  18      37.031  22.386  54.512  1.00 73.50           N  
ATOM    125  CZ  ARG L  18      36.222  23.346  55.045  1.00 83.86           C  
ATOM    126  NH1 ARG L  18      36.275  24.625  54.569  1.00 83.32           N1+
ATOM    127  NH2 ARG L  18      35.353  23.029  56.048  1.00 80.37           N  
ATOM    128  C   ARG L  18      39.826  19.349  51.376  1.00 58.36           C  
ATOM    129  O   ARG L  18      40.947  19.578  50.922  1.00 56.17           O  
ATOM    130  N   ALA L  19      38.741  19.204  50.588  1.00 53.83           N  
ATOM    131  CA  ALA L  19      38.834  19.381  49.169  1.00 50.43           C  
ATOM    132  CB  ALA L  19      38.221  18.224  48.362  1.00 48.21           C  
ATOM    133  C   ALA L  19      38.061  20.615  48.831  1.00 51.51           C  
ATOM    134  O   ALA L  19      36.955  20.823  49.329  1.00 52.06           O  
ATOM    135  N   THR L  20      38.640  21.484  47.979  1.00 47.70           N  
ATOM    136  CA  THR L  20      37.955  22.690  47.614  1.00 48.53           C  
ATOM    137  CB  THR L  20      38.639  23.926  48.126  1.00 49.37           C  
ATOM    138  OG1 THR L  20      38.728  23.880  49.543  1.00 52.75           O  
ATOM    139  CG2 THR L  20      37.839  25.162  47.687  1.00 46.91           C  
ATOM    140  C   THR L  20      37.909  22.770  46.120  1.00 50.92           C  
ATOM    141  O   THR L  20      38.927  22.620  45.446  1.00 55.05           O  
ATOM    142  N   ILE L  21      36.705  23.015  45.565  1.00 54.37           N  
ATOM    143  CA  ILE L  21      36.533  23.110  44.142  1.00 51.05           C  
ATOM    144  CB  ILE L  21      35.610  22.056  43.609  1.00 50.16           C  
ATOM    145  CG1 ILE L  21      36.183  20.667  43.935  1.00 48.43           C  
ATOM    146  CG2 ILE L  21      35.403  22.300  42.104  1.00 51.11           C  
ATOM    147  CD1 ILE L  21      35.170  19.535  43.787  1.00 46.75           C  
ATOM    148  C   ILE L  21      35.914  24.448  43.868  1.00 54.62           C  
ATOM    149  O   ILE L  21      35.010  24.873  44.583  1.00 56.21           O  
ATOM    150  N   SER L  22      36.390  25.152  42.818  1.00 54.76           N  
ATOM    151  CA  SER L  22      35.878  26.467  42.540  1.00 56.43           C  
ATOM    152  CB  SER L  22      36.972  27.545  42.423  1.00 57.74           C  
ATOM    153  OG  SER L  22      37.643  27.713  43.662  1.00 71.25           O  
ATOM    154  C   SER L  22      35.164  26.465  41.224  1.00 55.34           C  
ATOM    155  O   SER L  22      35.485  25.694  40.321  1.00 52.61           O  
ATOM    156  N   CYS L  23      34.146  27.342  41.103  1.00 55.23           N  
ATOM    157  CA  CYS L  23      33.404  27.474  39.881  1.00 55.89           C  
ATOM    158  CB  CYS L  23      32.007  26.803  39.971  1.00 57.65           C  
ATOM    159  SG  CYS L  23      30.998  26.913  38.457  1.00 65.47           S  
ATOM    160  C   CYS L  23      33.248  28.948  39.632  1.00 56.49           C  
ATOM    161  O   CYS L  23      32.707  29.673  40.467  1.00 56.70           O  
ATOM    162  N   ARG L  24      33.740  29.440  38.472  1.00 57.64           N  
ATOM    163  CA  ARG L  24      33.654  30.846  38.173  1.00 60.96           C  
ATOM    164  CB  ARG L  24      34.991  31.468  37.738  1.00 67.06           C  
ATOM    165  CG  ARG L  24      34.921  32.990  37.615  1.00 78.58           C  
ATOM    166  CD  ARG L  24      36.221  33.649  37.154  1.00 89.79           C  
ATOM    167  NE  ARG L  24      36.154  33.761  35.670  1.00 95.41           N  
ATOM    168  CZ  ARG L  24      35.523  34.826  35.095  1.00103.59           C  
ATOM    169  NH1 ARG L  24      34.969  35.799  35.875  1.00100.79           N1+
ATOM    170  NH2 ARG L  24      35.444  34.918  33.735  1.00100.22           N  
ATOM    171  C   ARG L  24      32.698  31.023  37.033  1.00 61.89           C  
ATOM    172  O   ARG L  24      32.728  30.271  36.061  1.00 62.89           O  
ATOM    173  N   ALA L  25      31.826  32.049  37.119  1.00 57.41           N  
ATOM    174  CA  ALA L  25      30.835  32.256  36.101  1.00 56.81           C  
ATOM    175  CB  ALA L  25      29.421  32.487  36.661  1.00 55.47           C  
ATOM    176  C   ALA L  25      31.201  33.466  35.310  1.00 61.11           C  
ATOM    177  O   ALA L  25      31.792  34.413  35.824  1.00 59.89           O  
ATOM    178  N   SER L  26      30.917  33.448  33.986  1.00 27.48           N  
ATOM    179  CA  SER L  26      31.243  34.547  33.115  1.00 28.35           C  
ATOM    180  CB  SER L  26      31.017  34.209  31.630  1.00 27.30           C  
ATOM    181  OG  SER L  26      29.640  33.963  31.382  1.00 27.34           O  
ATOM    182  C   SER L  26      30.386  35.724  33.468  1.00 29.40           C  
ATOM    183  O   SER L  26      30.832  36.869  33.414  1.00 29.44           O  
ATOM    184  N   GLU L  27      29.117  35.464  33.833  1.00 30.18           N  
ATOM    185  CA  GLU L  27      28.218  36.515  34.219  1.00 30.21           C  
ATOM    186  CB  GLU L  27      26.982  36.669  33.317  1.00 31.91           C  
ATOM    187  CG  GLU L  27      27.284  37.218  31.925  1.00 37.79           C  
ATOM    188  CD  GLU L  27      25.954  37.406  31.206  1.00 41.10           C  
ATOM    189  OE1 GLU L  27      24.896  37.110  31.823  1.00 43.02           O  
ATOM    190  OE2 GLU L  27      25.977  37.858  30.030  1.00 43.20           O1-
ATOM    191  C   GLU L  27      27.690  36.157  35.569  1.00 29.35           C  
ATOM    192  O   GLU L  27      27.864  35.030  36.032  1.00 29.36           O  
ATOM    193  N   SER L  28      27.039  37.122  36.249  1.00 28.56           N  
ATOM    194  CA  SER L  28      26.535  36.853  37.563  1.00 29.07           C  
ATOM    195  CB  SER L  28      26.099  38.104  38.338  1.00 28.37           C  
ATOM    196  OG  SER L  28      25.622  37.713  39.617  1.00 28.56           O  
ATOM    197  C   SER L  28      25.344  35.947  37.473  1.00 29.01           C  
ATOM    198  O   SER L  28      24.505  36.061  36.583  1.00 28.70           O  
ATOM    199  N   VAL L  29      25.326  34.946  38.367  1.00 28.33           N  
ATOM    200  CA  VAL L  29      24.291  33.976  38.584  1.00 28.26           C  
ATOM    201  CB  VAL L  29      24.806  32.667  39.093  1.00 28.45           C  
ATOM    202  CG1 VAL L  29      25.673  32.023  37.997  1.00 27.87           C  
ATOM    203  CG2 VAL L  29      25.573  32.932  40.394  1.00 27.51           C  
ATOM    204  C   VAL L  29      23.240  34.478  39.536  1.00 28.81           C  
ATOM    205  O   VAL L  29      22.253  33.779  39.756  1.00 28.28           O  
ATOM    206  N   GLU L  30      23.470  35.617  40.231  1.00 30.19           N  
ATOM    207  CA  GLU L  30      22.537  36.096  41.227  1.00 32.97           C  
ATOM    208  CB  GLU L  30      23.044  37.299  42.038  1.00 34.72           C  
ATOM    209  CG  GLU L  30      24.151  36.979  43.035  1.00 36.93           C  
ATOM    210  CD  GLU L  30      23.551  36.113  44.125  1.00 52.08           C  
ATOM    211  OE1 GLU L  30      22.583  36.559  44.795  1.00 51.32           O  
ATOM    212  OE2 GLU L  30      24.068  34.978  44.300  1.00 50.32           O1-
ATOM    213  C   GLU L  30      21.262  36.577  40.603  1.00 33.82           C  
ATOM    214  O   GLU L  30      21.282  37.250  39.574  1.00 35.04           O  
ATOM    215  N   TYR L  31      20.105  36.231  41.218  1.00 33.78           N  
ATOM    216  CA  TYR L  31      18.858  36.727  40.704  1.00 34.40           C  
ATOM    217  CB  TYR L  31      18.198  35.715  39.746  1.00 34.53           C  
ATOM    218  CG  TYR L  31      17.231  36.420  38.854  1.00 36.40           C  
ATOM    219  CD1 TYR L  31      17.698  37.063  37.729  1.00 37.23           C  
ATOM    220  CD2 TYR L  31      15.879  36.437  39.115  1.00 36.85           C  
ATOM    221  CE1 TYR L  31      16.841  37.719  36.880  1.00 37.10           C  
ATOM    222  CE2 TYR L  31      15.015  37.093  38.268  1.00 36.99           C  
ATOM    223  CZ  TYR L  31      15.494  37.734  37.149  1.00 38.60           C  
ATOM    224  OH  TYR L  31      14.605  38.405  36.284  1.00 38.68           O  
ATOM    225  C   TYR L  31      17.940  36.941  41.880  1.00 35.21           C  
ATOM    226  O   TYR L  31      17.680  36.018  42.649  1.00 34.04           O  
ATOM    227  N   PHE L  32      17.426  38.174  42.061  1.00 35.37           N  
ATOM    228  CA  PHE L  32      16.500  38.468  43.122  1.00 35.64           C  
ATOM    229  CB  PHE L  32      15.039  38.057  42.855  1.00 36.27           C  
ATOM    230  CG  PHE L  32      14.431  39.164  42.063  1.00 36.96           C  
ATOM    231  CD1 PHE L  32      14.601  39.253  40.701  1.00 37.07           C  
ATOM    232  CD2 PHE L  32      13.682  40.125  42.706  1.00 37.74           C  
ATOM    233  CE1 PHE L  32      14.029  40.287  39.997  1.00 37.56           C  
ATOM    234  CE2 PHE L  32      13.107  41.160  42.008  1.00 39.08           C  
ATOM    235  CZ  PHE L  32      13.281  41.241  40.647  1.00 38.94           C  
ATOM    236  C   PHE L  32      16.946  37.955  44.458  1.00 35.73           C  
ATOM    237  O   PHE L  32      16.174  37.313  45.168  1.00 34.87           O  
ATOM    238  N   GLY L  33      18.210  38.221  44.835  1.00 34.95           N  
ATOM    239  CA  GLY L  33      18.653  37.916  46.167  1.00 34.49           C  
ATOM    240  C   GLY L  33      19.051  36.479  46.326  1.00 34.52           C  
ATOM    241  O   GLY L  33      19.229  36.023  47.455  1.00 35.23           O  
ATOM    242  N   THR L  34      19.194  35.712  45.229  1.00 34.07           N  
ATOM    243  CA  THR L  34      19.620  34.352  45.424  1.00 33.02           C  
ATOM    244  CB  THR L  34      18.490  33.364  45.409  1.00 34.44           C  
ATOM    245  OG1 THR L  34      17.551  33.693  46.421  1.00  0.00           O  
ATOM    246  CG2 THR L  34      19.048  31.953  45.663  1.00  0.00           C  
ATOM    247  C   THR L  34      20.563  33.986  44.318  1.00 31.58           C  
ATOM    248  O   THR L  34      20.548  34.588  43.248  1.00 30.67           O  
ATOM    249  N   SER L  35      21.428  32.982  44.557  1.00 29.61           N  
ATOM    250  CA  SER L  35      22.357  32.566  43.547  1.00 28.43           C  
ATOM    251  CB  SER L  35      23.757  32.268  44.099  1.00 28.58           C  
ATOM    252  OG  SER L  35      24.656  32.079  43.022  1.00 29.25           O  
ATOM    253  C   SER L  35      21.833  31.276  42.997  1.00 27.97           C  
ATOM    254  O   SER L  35      21.549  30.350  43.753  1.00 27.39           O  
ATOM    255  N   LEU L  36      21.699  31.172  41.656  1.00 26.94           N  
ATOM    256  CA  LEU L  36      21.152  29.967  41.103  1.00 25.35           C  
ATOM    257  CB  LEU L  36      20.245  30.254  39.895  1.00 26.05           C  
ATOM    258  CG  LEU L  36      19.054  31.164  40.268  1.00 25.74           C  
ATOM    259  CD1 LEU L  36      18.146  31.437  39.060  1.00 26.11           C  
ATOM    260  CD2 LEU L  36      18.291  30.626  41.493  1.00 26.92           C  
ATOM    261  C   LEU L  36      22.285  29.105  40.655  1.00 25.80           C  
ATOM    262  O   LEU L  36      22.497  28.872  39.466  1.00 25.11           O  
ATOM    263  N   MET L  37      23.007  28.563  41.647  1.00 55.68           N  
ATOM    264  CA  MET L  37      24.174  27.766  41.412  1.00 49.60           C  
ATOM    265  CB  MET L  37      25.461  28.386  41.991  1.00 49.85           C  
ATOM    266  CG  MET L  37      26.703  27.519  41.781  1.00 52.31           C  
ATOM    267  SD  MET L  37      27.185  27.279  40.045  1.00 63.22           S  
ATOM    268  CE  MET L  37      27.663  29.005  39.759  1.00 56.72           C  
ATOM    269  C   MET L  37      23.937  26.460  42.089  1.00 49.19           C  
ATOM    270  O   MET L  37      23.490  26.416  43.234  1.00 48.24           O  
ATOM    271  N   GLN L  38      24.218  25.351  41.382  1.00 45.57           N  
ATOM    272  CA  GLN L  38      23.995  24.065  41.962  1.00 43.56           C  
ATOM    273  CB  GLN L  38      22.773  23.323  41.389  1.00 43.58           C  
ATOM    274  CG  GLN L  38      22.806  23.090  39.877  1.00 46.59           C  
ATOM    275  CD  GLN L  38      21.933  24.156  39.219  1.00  0.00           C  
ATOM    276  OE1 GLN L  38      21.033  23.842  38.443  1.00  0.00           O  
ATOM    277  NE2 GLN L  38      22.192  25.452  39.539  1.00 54.85           N  
ATOM    278  C   GLN L  38      25.213  23.211  41.778  1.00 46.20           C  
ATOM    279  O   GLN L  38      26.012  23.422  40.865  1.00 46.10           O  
ATOM    280  N   TRP L  39      25.396  22.230  42.688  1.00 43.76           N  
ATOM    281  CA  TRP L  39      26.516  21.340  42.597  1.00 42.16           C  
ATOM    282  CB  TRP L  39      27.483  21.445  43.788  1.00 41.06           C  
ATOM    283  CG  TRP L  39      28.244  22.749  43.825  1.00 44.09           C  
ATOM    284  CD2 TRP L  39      29.515  22.957  43.188  1.00 42.74           C  
ATOM    285  CD1 TRP L  39      27.914  23.930  44.423  1.00 45.93           C  
ATOM    286  NE1 TRP L  39      28.900  24.861  44.198  1.00 46.66           N  
ATOM    287  CE2 TRP L  39      29.891  24.276  43.438  1.00 45.32           C  
ATOM    288  CE3 TRP L  39      30.303  22.115  42.455  1.00 45.02           C  
ATOM    289  CZ2 TRP L  39      31.067  24.777  42.957  1.00 45.19           C  
ATOM    290  CZ3 TRP L  39      31.489  22.624  41.971  1.00 44.39           C  
ATOM    291  CH2 TRP L  39      31.862  23.929  42.218  1.00 47.94           C  
ATOM    292  C   TRP L  39      26.010  19.932  42.534  1.00 42.00           C  
ATOM    293  O   TRP L  39      25.110  19.542  43.278  1.00 41.03           O  
ATOM    294  N   TYR L  40      26.606  19.123  41.631  1.00 40.93           N  
ATOM    295  CA  TYR L  40      26.167  17.767  41.443  1.00 40.49           C  
ATOM    296  CB  TYR L  40      25.617  17.477  40.032  1.00 38.06           C  
ATOM    297  CG  TYR L  40      24.419  18.324  39.766  1.00 40.59           C  
ATOM    298  CD1 TYR L  40      24.554  19.574  39.210  1.00 39.69           C  
ATOM    299  CD2 TYR L  40      23.156  17.874  40.064  1.00 40.85           C  
ATOM    300  CE1 TYR L  40      23.451  20.358  38.960  1.00 42.55           C  
ATOM    301  CE2 TYR L  40      22.050  18.652  39.819  1.00 41.29           C  
ATOM    302  CZ  TYR L  40      22.193  19.896  39.266  1.00 42.84           C  
ATOM    303  OH  TYR L  40      21.050  20.687  39.017  1.00 45.78           O  
ATOM    304  C   TYR L  40      27.356  16.859  41.588  1.00 42.49           C  
ATOM    305  O   TYR L  40      28.494  17.248  41.330  1.00 40.96           O  
ATOM    306  N   GLN L  41      27.103  15.608  42.028  1.00 41.06           N  
ATOM    307  CA  GLN L  41      28.126  14.606  42.158  1.00 41.04           C  
ATOM    308  CB  GLN L  41      28.189  13.949  43.548  1.00 41.50           C  
ATOM    309  CG  GLN L  41      29.288  12.885  43.648  1.00 41.44           C  
ATOM    310  CD  GLN L  41      29.179  12.169  44.989  1.00 46.13           C  
ATOM    311  OE1 GLN L  41      28.174  11.526  45.291  1.00 44.11           O  
ATOM    312  NE2 GLN L  41      30.251  12.269  45.819  1.00 43.67           N  
ATOM    313  C   GLN L  41      27.788  13.500  41.212  1.00 45.94           C  
ATOM    314  O   GLN L  41      26.640  13.063  41.142  1.00 49.02           O  
ATOM    315  N   GLN L  42      28.785  13.014  40.445  1.00 43.24           N  
ATOM    316  CA  GLN L  42      28.497  11.938  39.541  1.00 42.89           C  
ATOM    317  CB  GLN L  42      28.536  12.351  38.059  1.00 43.19           C  
ATOM    318  CG  GLN L  42      28.231  11.197  37.100  1.00 43.48           C  
ATOM    319  CD  GLN L  42      28.298  11.716  35.670  1.00 46.97           C  
ATOM    320  OE1 GLN L  42      29.336  11.651  35.014  1.00 44.81           O  
ATOM    321  NE2 GLN L  42      27.154  12.248  35.166  1.00 39.53           N  
ATOM    322  C   GLN L  42      29.527  10.866  39.701  1.00 46.09           C  
ATOM    323  O   GLN L  42      30.727  11.111  39.582  1.00 46.53           O  
ATOM    324  N   LYS L  43      29.061   9.632  39.970  1.00 46.61           N  
ATOM    325  CA  LYS L  43      29.932   8.498  40.063  1.00 49.57           C  
ATOM    326  CB  LYS L  43      29.566   7.536  41.203  1.00 50.38           C  
ATOM    327  CG  LYS L  43      29.902   8.094  42.587  1.00 49.30           C  
ATOM    328  CD  LYS L  43      29.233   7.334  43.731  1.00 55.30           C  
ATOM    329  CE  LYS L  43      29.828   7.655  45.100  1.00 57.52           C  
ATOM    330  NZ  LYS L  43      31.152   7.008  45.219  1.00 58.91           N1+
ATOM    331  C   LYS L  43      29.791   7.769  38.765  1.00 54.35           C  
ATOM    332  O   LYS L  43      28.810   7.945  38.043  1.00 54.76           O  
ATOM    333  N   PRO L  44      30.741   6.953  38.425  1.00 57.88           N  
ATOM    334  CA  PRO L  44      30.670   6.293  37.158  1.00 56.32           C  
ATOM    335  CD  PRO L  44      32.106   7.079  38.896  1.00 57.79           C  
ATOM    336  CB  PRO L  44      32.052   5.674  36.920  1.00 56.00           C  
ATOM    337  CG  PRO L  44      32.806   5.872  38.252  1.00 57.92           C  
ATOM    338  C   PRO L  44      29.521   5.343  37.078  1.00 55.41           C  
ATOM    339  O   PRO L  44      29.294   4.590  38.022  1.00 54.51           O  
ATOM    340  N   GLY L  45      28.787   5.372  35.950  1.00 52.93           N  
ATOM    341  CA  GLY L  45      27.695   4.477  35.716  1.00 53.48           C  
ATOM    342  C   GLY L  45      26.452   4.979  36.384  1.00 55.28           C  
ATOM    343  O   GLY L  45      25.451   4.265  36.428  1.00 53.46           O  
ATOM    344  N   GLN L  46      26.461   6.219  36.916  1.00 54.05           N  
ATOM    345  CA  GLN L  46      25.283   6.688  37.596  1.00 52.38           C  
ATOM    346  CB  GLN L  46      25.473   6.779  39.118  1.00 54.98           C  
ATOM    347  CG  GLN L  46      25.795   5.436  39.776  1.00 61.87           C  
ATOM    348  CD  GLN L  46      25.987   5.676  41.266  1.00 71.25           C  
ATOM    349  OE1 GLN L  46      25.658   6.742  41.783  1.00 65.07           O  
ATOM    350  NE2 GLN L  46      26.540   4.659  41.979  1.00 75.97           N  
ATOM    351  C   GLN L  46      24.966   8.076  37.122  1.00 49.62           C  
ATOM    352  O   GLN L  46      25.831   8.780  36.604  1.00 50.07           O  
ATOM    353  N   PRO L  47      23.720   8.468  37.269  1.00 47.13           N  
ATOM    354  CA  PRO L  47      23.324   9.810  36.918  1.00 46.78           C  
ATOM    355  CD  PRO L  47      22.634   7.522  37.061  1.00 46.75           C  
ATOM    356  CB  PRO L  47      21.804   9.789  36.790  1.00 46.93           C  
ATOM    357  CG  PRO L  47      21.496   8.332  36.419  1.00 44.60           C  
ATOM    358  C   PRO L  47      23.809  10.760  37.965  1.00 47.56           C  
ATOM    359  O   PRO L  47      24.063  10.316  39.082  1.00 50.65           O  
ATOM    360  N   PRO L  48      23.927  12.024  37.667  1.00 43.39           N  
ATOM    361  CA  PRO L  48      24.417  12.949  38.647  1.00 41.78           C  
ATOM    362  CD  PRO L  48      24.203  12.463  36.308  1.00 42.60           C  
ATOM    363  CB  PRO L  48      24.681  14.249  37.891  1.00 43.33           C  
ATOM    364  CG  PRO L  48      24.986  13.779  36.456  1.00 42.67           C  
ATOM    365  C   PRO L  48      23.454  13.098  39.778  1.00 43.63           C  
ATOM    366  O   PRO L  48      22.255  12.906  39.571  1.00 44.60           O  
ATOM    367  N   LYS L  49      23.960  13.415  40.990  1.00 42.49           N  
ATOM    368  CA  LYS L  49      23.073  13.603  42.098  1.00 41.88           C  
ATOM    369  CB  LYS L  49      23.257  12.609  43.260  1.00 43.76           C  
ATOM    370  CG  LYS L  49      24.520  12.806  44.093  1.00 49.07           C  
ATOM    371  CD  LYS L  49      24.467  12.031  45.412  1.00 55.52           C  
ATOM    372  CE  LYS L  49      25.708  12.204  46.286  1.00 65.42           C  
ATOM    373  NZ  LYS L  49      25.558  11.431  47.540  1.00 68.43           N1+
ATOM    374  C   LYS L  49      23.278  14.992  42.608  1.00 42.32           C  
ATOM    375  O   LYS L  49      24.366  15.555  42.506  1.00 45.34           O  
ATOM    376  N   LEU L  50      22.218  15.587  43.180  1.00 42.03           N  
ATOM    377  CA  LEU L  50      22.289  16.963  43.583  1.00 42.57           C  
ATOM    378  CB  LEU L  50      20.928  17.673  43.447  1.00 40.00           C  
ATOM    379  CG  LEU L  50      20.918  19.157  43.858  1.00 36.75           C  
ATOM    380  CD1 LEU L  50      21.863  19.994  42.983  1.00 38.77           C  
ATOM    381  CD2 LEU L  50      19.481  19.708  43.857  1.00 33.99           C  
ATOM    382  C   LEU L  50      22.760  17.069  45.011  1.00 43.35           C  
ATOM    383  O   LEU L  50      22.163  16.480  45.912  1.00 44.77           O  
ATOM    384  N   LEU L  51      23.951  17.686  45.211  1.00 41.79           N  
ATOM    385  CA  LEU L  51      24.514  17.974  46.507  1.00 43.36           C  
ATOM    386  CB  LEU L  51      26.043  18.101  46.437  1.00 42.22           C  
ATOM    387  CG  LEU L  51      26.752  16.822  45.969  1.00 43.52           C  
ATOM    388  CD1 LEU L  51      28.272  17.025  45.923  1.00 42.44           C  
ATOM    389  CD2 LEU L  51      26.339  15.611  46.817  1.00 41.93           C  
ATOM    390  C   LEU L  51      24.032  19.254  47.141  1.00 46.18           C  
ATOM    391  O   LEU L  51      23.504  19.257  48.253  1.00 47.40           O  
ATOM    392  N   ILE L  52      24.203  20.384  46.414  1.00 45.61           N  
ATOM    393  CA  ILE L  52      23.945  21.692  46.959  1.00 47.64           C  
ATOM    394  CB  ILE L  52      25.197  22.487  47.204  1.00 47.75           C  
ATOM    395  CG1 ILE L  52      26.116  21.764  48.203  1.00 48.58           C  
ATOM    396  CG2 ILE L  52      24.781  23.892  47.669  1.00 45.85           C  
ATOM    397  CD1 ILE L  52      25.499  21.588  49.590  1.00 47.81           C  
ATOM    398  C   ILE L  52      23.144  22.464  45.981  1.00 49.83           C  
ATOM    399  O   ILE L  52      23.332  22.353  44.770  1.00 48.27           O  
ATOM    400  N   TYR L  53      22.238  23.302  46.507  1.00 47.87           N  
ATOM    401  CA  TYR L  53      21.340  23.961  45.626  1.00 45.94           C  
ATOM    402  CB  TYR L  53      20.019  23.197  45.743  1.00 45.90           C  
ATOM    403  CG  TYR L  53      19.106  23.748  46.759  1.00 48.43           C  
ATOM    404  CD1 TYR L  53      18.322  24.811  46.405  1.00 52.47           C  
ATOM    405  CD2 TYR L  53      18.995  23.207  48.013  1.00 50.25           C  
ATOM    406  CE1 TYR L  53      17.444  25.351  47.306  1.00 54.54           C  
ATOM    407  CE2 TYR L  53      18.116  23.743  48.920  1.00 53.67           C  
ATOM    408  CZ  TYR L  53      17.342  24.818  48.567  1.00 56.65           C  
ATOM    409  OH  TYR L  53      16.440  25.367  49.503  1.00 58.66           O  
ATOM    410  C   TYR L  53      21.258  25.395  46.078  1.00 48.86           C  
ATOM    411  O   TYR L  53      21.340  25.678  47.271  1.00 50.20           O  
ATOM    412  N   ALA L  54      21.085  26.352  45.137  1.00 27.21           N  
ATOM    413  CA  ALA L  54      20.992  27.737  45.520  1.00 28.23           C  
ATOM    414  CB  ALA L  54      19.792  28.019  46.445  1.00 21.30           C  
ATOM    415  C   ALA L  54      22.254  28.146  46.216  1.00 28.83           C  
ATOM    416  O   ALA L  54      22.249  28.950  47.146  1.00 28.24           O  
ATOM    417  N   ALA L  55      23.378  27.558  45.775  1.00 29.12           N  
ATOM    418  CA  ALA L  55      24.714  27.902  46.176  1.00 29.22           C  
ATOM    419  CB  ALA L  55      24.969  29.417  46.096  1.00 25.81           C  
ATOM    420  C   ALA L  55      25.071  27.458  47.569  1.00 28.97           C  
ATOM    421  O   ALA L  55      26.218  27.071  47.791  1.00 28.60           O  
ATOM    422  N   SER L  56      24.133  27.413  48.540  1.00 28.94           N  
ATOM    423  CA  SER L  56      24.665  27.042  49.825  1.00 27.32           C  
ATOM    424  CB  SER L  56      25.014  28.257  50.698  1.00 26.32           C  
ATOM    425  OG  SER L  56      23.840  28.999  50.987  1.00 29.06           O  
ATOM    426  C   SER L  56      23.700  26.203  50.606  1.00 27.77           C  
ATOM    427  O   SER L  56      23.894  25.987  51.803  1.00 29.72           O  
ATOM    428  N   ASN L  57      22.658  25.656  49.962  1.00 56.33           N  
ATOM    429  CA  ASN L  57      21.740  24.868  50.734  1.00 56.46           C  
ATOM    430  CB  ASN L  57      20.269  25.130  50.372  1.00 54.44           C  
ATOM    431  CG  ASN L  57      19.884  26.527  50.847  1.00 57.41           C  
ATOM    432  OD1 ASN L  57      19.854  26.804  52.044  1.00 59.74           O  
ATOM    433  ND2 ASN L  57      19.584  27.437  49.881  1.00 53.93           N  
ATOM    434  C   ASN L  57      22.033  23.422  50.476  1.00 58.61           C  
ATOM    435  O   ASN L  57      22.162  22.995  49.331  1.00 59.44           O  
ATOM    436  N   VAL L  58      22.162  22.624  51.553  1.00 56.83           N  
ATOM    437  CA  VAL L  58      22.460  21.231  51.382  1.00 53.08           C  
ATOM    438  CB  VAL L  58      23.099  20.611  52.591  1.00 52.15           C  
ATOM    439  CG1 VAL L  58      23.267  19.105  52.332  1.00  0.00           C  
ATOM    440  CG2 VAL L  58      24.418  21.346  52.883  1.00  0.00           C  
ATOM    441  C   VAL L  58      21.178  20.509  51.128  1.00 54.14           C  
ATOM    442  O   VAL L  58      20.192  20.688  51.843  1.00 56.26           O  
ATOM    443  N   GLU L  59      21.166  19.651  50.091  1.00 52.17           N  
ATOM    444  CA  GLU L  59      19.970  18.932  49.760  1.00 54.16           C  
ATOM    445  CB  GLU L  59      19.978  18.335  48.336  1.00 49.64           C  
ATOM    446  CG  GLU L  59      19.861  19.382  47.219  1.00 53.47           C  
ATOM    447  CD  GLU L  59      18.389  19.570  46.859  1.00 60.75           C  
ATOM    448  OE1 GLU L  59      17.747  18.566  46.448  1.00 60.87           O  
ATOM    449  OE2 GLU L  59      17.888  20.718  46.984  1.00 60.60           O1-
ATOM    450  C   GLU L  59      19.796  17.847  50.772  1.00 59.75           C  
ATOM    451  O   GLU L  59      20.761  17.365  51.363  1.00 59.65           O  
ATOM    452  N   SER L  60      18.535  17.449  51.017  1.00 58.76           N  
ATOM    453  CA  SER L  60      18.278  16.461  52.022  1.00 62.52           C  
ATOM    454  CB  SER L  60      16.778  16.206  52.251  1.00 66.62           C  
ATOM    455  OG  SER L  60      16.598  15.218  53.255  1.00 70.94           O  
ATOM    456  C   SER L  60      18.896  15.177  51.582  1.00 61.61           C  
ATOM    457  O   SER L  60      18.859  14.821  50.405  1.00 60.64           O  
ATOM    458  N   GLY L  61      19.489  14.451  52.551  1.00 59.71           N  
ATOM    459  CA  GLY L  61      20.083  13.171  52.302  1.00 58.35           C  
ATOM    460  C   GLY L  61      21.562  13.317  52.113  1.00 60.47           C  
ATOM    461  O   GLY L  61      22.282  12.320  52.110  1.00 61.87           O  
ATOM    462  N   VAL L  62      22.062  14.558  51.958  1.00 56.33           N  
ATOM    463  CA  VAL L  62      23.469  14.757  51.733  1.00 54.03           C  
ATOM    464  CB  VAL L  62      23.751  15.943  50.858  1.00 53.46           C  
ATOM    465  CG1 VAL L  62      25.268  16.093  50.700  1.00 52.35           C  
ATOM    466  CG2 VAL L  62      23.012  15.759  49.522  1.00 52.38           C  
ATOM    467  C   VAL L  62      24.164  14.981  53.050  1.00 56.54           C  
ATOM    468  O   VAL L  62      23.628  15.624  53.950  1.00 56.39           O  
ATOM    469  N   PRO L  63      25.367  14.467  53.171  1.00 55.34           N  
ATOM    470  CA  PRO L  63      26.116  14.591  54.400  1.00 54.35           C  
ATOM    471  CD  PRO L  63      25.725  13.263  52.439  1.00 51.57           C  
ATOM    472  CB  PRO L  63      27.265  13.591  54.291  1.00 54.13           C  
ATOM    473  CG  PRO L  63      26.721  12.510  53.342  1.00 55.65           C  
ATOM    474  C   PRO L  63      26.592  15.992  54.664  1.00 56.48           C  
ATOM    475  O   PRO L  63      26.839  16.741  53.722  1.00 55.28           O  
ATOM    476  N   ALA L  64      26.785  16.324  55.954  1.00 57.53           N  
ATOM    477  CA  ALA L  64      27.178  17.606  56.477  1.00 55.49           C  
ATOM    478  CB  ALA L  64      27.278  17.614  58.011  1.00 54.54           C  
ATOM    479  C   ALA L  64      28.525  17.986  55.942  1.00 57.36           C  
ATOM    480  O   ALA L  64      28.871  19.164  55.891  1.00 54.12           O  
ATOM    481  N   ARG L  65      29.339  16.989  55.565  1.00 57.06           N  
ATOM    482  CA  ARG L  65      30.685  17.209  55.118  1.00 56.74           C  
ATOM    483  CB  ARG L  65      31.373  15.900  54.693  1.00 53.46           C  
ATOM    484  CG  ARG L  65      31.511  14.919  55.857  1.00 60.15           C  
ATOM    485  CD  ARG L  65      32.200  13.600  55.503  1.00 58.31           C  
ATOM    486  NE  ARG L  65      31.263  12.771  54.692  1.00 59.79           N  
ATOM    487  CZ  ARG L  65      31.263  12.871  53.332  1.00 58.52           C  
ATOM    488  NH1 ARG L  65      32.045  13.805  52.721  1.00 52.33           N1+
ATOM    489  NH2 ARG L  65      30.502  12.026  52.578  1.00 50.58           N  
ATOM    490  C   ARG L  65      30.687  18.138  53.938  1.00 55.61           C  
ATOM    491  O   ARG L  65      31.649  18.881  53.746  1.00 53.14           O  
ATOM    492  N   PHE L  66      29.632  18.095  53.097  1.00 52.12           N  
ATOM    493  CA  PHE L  66      29.572  18.936  51.930  1.00 51.40           C  
ATOM    494  CB  PHE L  66      28.670  18.369  50.820  1.00 51.53           C  
ATOM    495  CG  PHE L  66      29.250  17.080  50.352  1.00 50.77           C  
ATOM    496  CD1 PHE L  66      28.943  15.896  50.983  1.00 52.77           C  
ATOM    497  CD2 PHE L  66      30.104  17.048  49.277  1.00 48.49           C  
ATOM    498  CE1 PHE L  66      29.476  14.705  50.548  1.00 54.07           C  
ATOM    499  CE2 PHE L  66      30.640  15.861  48.839  1.00 48.44           C  
ATOM    500  CZ  PHE L  66      30.331  14.684  49.474  1.00 51.47           C  
ATOM    501  C   PHE L  66      28.999  20.277  52.297  1.00 53.89           C  
ATOM    502  O   PHE L  66      28.055  20.367  53.081  1.00 51.46           O  
ATOM    503  N   SER L  67      29.574  21.364  51.728  1.00 53.93           N  
ATOM    504  CA  SER L  67      29.086  22.694  51.986  1.00 53.69           C  
ATOM    505  CB  SER L  67      29.790  23.385  53.166  1.00 51.09           C  
ATOM    506  OG  SER L  67      31.163  23.588  52.864  1.00 55.73           O  
ATOM    507  C   SER L  67      29.340  23.534  50.768  1.00 53.75           C  
ATOM    508  O   SER L  67      30.272  23.273  50.008  1.00 51.86           O  
ATOM    509  N   GLY L  68      28.512  24.584  50.556  1.00 54.35           N  
ATOM    510  CA  GLY L  68      28.689  25.419  49.399  1.00 55.11           C  
ATOM    511  C   GLY L  68      28.653  26.857  49.824  1.00 54.82           C  
ATOM    512  O   GLY L  68      28.031  27.210  50.824  1.00 52.36           O  
ATOM    513  N   SER L  69      29.334  27.732  49.050  1.00 55.33           N  
ATOM    514  CA  SER L  69      29.366  29.131  49.376  1.00 56.41           C  
ATOM    515  CB  SER L  69      30.487  29.488  50.365  1.00 57.58           C  
ATOM    516  OG  SER L  69      31.750  29.193  49.787  1.00 64.64           O  
ATOM    517  C   SER L  69      29.622  29.919  48.123  1.00 56.80           C  
ATOM    518  O   SER L  69      29.928  29.358  47.072  1.00 55.62           O  
ATOM    519  N   GLY L  70      29.507  31.264  48.215  1.00 58.64           N  
ATOM    520  CA  GLY L  70      29.790  32.116  47.088  1.00 60.25           C  
ATOM    521  C   GLY L  70      28.554  32.836  46.633  1.00 61.45           C  
ATOM    522  O   GLY L  70      27.433  32.522  47.028  1.00 60.68           O  
ATOM    523  N   SER L  71      28.762  33.874  45.794  1.00 64.30           N  
ATOM    524  CA  SER L  71      27.685  34.651  45.252  1.00 64.18           C  
ATOM    525  CB  SER L  71      27.189  35.747  46.211  1.00 65.46           C  
ATOM    526  OG  SER L  71      26.126  36.477  45.619  1.00 71.27           O  
ATOM    527  C   SER L  71      28.199  35.328  44.022  1.00 63.25           C  
ATOM    528  O   SER L  71      29.405  35.396  43.792  1.00 63.71           O  
ATOM    529  N   GLY L  72      27.281  35.843  43.184  1.00 61.24           N  
ATOM    530  CA  GLY L  72      27.693  36.548  42.009  1.00 61.26           C  
ATOM    531  C   GLY L  72      28.372  35.599  41.070  1.00 60.98           C  
ATOM    532  O   GLY L  72      27.750  34.698  40.512  1.00 57.98           O  
ATOM    533  N   THR L  73      29.644  35.911  40.768  1.00 60.00           N  
ATOM    534  CA  THR L  73      30.519  35.185  39.888  1.00 59.15           C  
ATOM    535  CB  THR L  73      31.582  36.067  39.309  1.00 61.95           C  
ATOM    536  OG1 THR L  73      30.994  37.142  38.594  1.00 67.12           O  
ATOM    537  CG2 THR L  73      32.449  35.224  38.365  1.00 58.92           C  
ATOM    538  C   THR L  73      31.239  34.009  40.496  1.00 61.36           C  
ATOM    539  O   THR L  73      31.534  33.051  39.784  1.00 61.84           O  
ATOM    540  N   ASP L  74      31.597  34.057  41.801  1.00 62.35           N  
ATOM    541  CA  ASP L  74      32.486  33.043  42.322  1.00 63.08           C  
ATOM    542  CB  ASP L  74      33.706  33.644  43.042  1.00 70.29           C  
ATOM    543  CG  ASP L  74      34.560  34.365  42.004  1.00 80.58           C  
ATOM    544  OD1 ASP L  74      34.836  33.764  40.932  1.00 81.95           O  
ATOM    545  OD2 ASP L  74      34.934  35.540  42.264  1.00 87.70           O1-
ATOM    546  C   ASP L  74      31.795  32.124  43.290  1.00 59.73           C  
ATOM    547  O   ASP L  74      31.037  32.562  44.153  1.00 60.06           O  
ATOM    548  N   PHE L  75      32.059  30.800  43.166  1.00 56.41           N  
ATOM    549  CA  PHE L  75      31.436  29.843  44.041  1.00 54.53           C  
ATOM    550  CB  PHE L  75      30.196  29.182  43.419  1.00 52.04           C  
ATOM    551  CG  PHE L  75      29.212  30.268  43.144  1.00 51.57           C  
ATOM    552  CD1 PHE L  75      29.269  30.970  41.963  1.00 52.55           C  
ATOM    553  CD2 PHE L  75      28.240  30.592  44.063  1.00 53.88           C  
ATOM    554  CE1 PHE L  75      28.370  31.975  41.697  1.00 52.57           C  
ATOM    555  CE2 PHE L  75      27.339  31.597  43.800  1.00 52.09           C  
ATOM    556  CZ  PHE L  75      27.402  32.290  42.618  1.00 53.46           C  
ATOM    557  C   PHE L  75      32.417  28.747  44.346  1.00 55.36           C  
ATOM    558  O   PHE L  75      33.318  28.472  43.554  1.00 55.99           O  
ATOM    559  N   SER L  76      32.255  28.084  45.516  1.00 52.64           N  
ATOM    560  CA  SER L  76      33.165  27.040  45.890  1.00 53.76           C  
ATOM    561  CB  SER L  76      34.214  27.532  46.900  1.00 57.45           C  
ATOM    562  OG  SER L  76      35.097  26.483  47.257  1.00  0.00           O  
ATOM    563  C   SER L  76      32.399  25.924  46.539  1.00 52.44           C  
ATOM    564  O   SER L  76      31.403  26.148  47.227  1.00 51.09           O  
ATOM    565  N   LEU L  77      32.853  24.671  46.308  1.00 49.60           N  
ATOM    566  CA  LEU L  77      32.281  23.506  46.926  1.00 46.27           C  
ATOM    567  CB  LEU L  77      31.947  22.384  45.927  1.00 43.58           C  
ATOM    568  CG  LEU L  77      31.337  21.123  46.566  1.00 43.53           C  
ATOM    569  CD1 LEU L  77      29.968  21.412  47.208  1.00 41.40           C  
ATOM    570  CD2 LEU L  77      31.291  19.962  45.561  1.00 40.88           C  
ATOM    571  C   LEU L  77      33.331  22.975  47.853  1.00 48.22           C  
ATOM    572  O   LEU L  77      34.483  22.806  47.455  1.00 46.84           O  
ATOM    573  N   ASN L  78      32.964  22.709  49.126  1.00 49.62           N  
ATOM    574  CA  ASN L  78      33.938  22.234  50.072  1.00 51.10           C  
ATOM    575  CB  ASN L  78      34.113  23.155  51.292  1.00 55.25           C  
ATOM    576  CG  ASN L  78      34.873  24.401  50.864  1.00 62.45           C  
ATOM    577  OD1 ASN L  78      36.038  24.330  50.477  1.00 64.28           O  
ATOM    578  ND2 ASN L  78      34.198  25.579  50.936  1.00 64.43           N  
ATOM    579  C   ASN L  78      33.508  20.904  50.606  1.00 52.07           C  
ATOM    580  O   ASN L  78      32.338  20.693  50.925  1.00 53.11           O  
ATOM    581  N   ILE L  79      34.468  19.961  50.696  1.00 49.81           N  
ATOM    582  CA  ILE L  79      34.206  18.663  51.247  1.00 48.90           C  
ATOM    583  CB  ILE L  79      34.443  17.557  50.259  1.00 49.90           C  
ATOM    584  CG1 ILE L  79      33.578  17.765  49.005  1.00 46.61           C  
ATOM    585  CG2 ILE L  79      34.171  16.220  50.967  1.00 47.66           C  
ATOM    586  CD1 ILE L  79      33.974  16.867  47.835  1.00 42.11           C  
ATOM    587  C   ILE L  79      35.189  18.473  52.359  1.00 51.81           C  
ATOM    588  O   ILE L  79      36.398  18.536  52.141  1.00 52.80           O  
ATOM    589  N   HIS L  80      34.695  18.249  53.592  1.00 54.24           N  
ATOM    590  CA  HIS L  80      35.584  18.075  54.706  1.00 54.42           C  
ATOM    591  ND1 HIS L  80      38.283  19.305  56.489  1.00 56.06           N  
ATOM    592  CG  HIS L  80      36.906  19.325  56.510  1.00 62.01           C  
ATOM    593  CB  HIS L  80      36.028  19.424  55.298  1.00 55.42           C  
ATOM    594  NE2 HIS L  80      37.679  19.206  58.626  1.00 60.96           N  
ATOM    595  CD2 HIS L  80      36.555  19.263  57.822  1.00 55.68           C  
ATOM    596  CE1 HIS L  80      38.693  19.234  57.781  1.00 58.37           C  
ATOM    597  C   HIS L  80      34.833  17.359  55.784  1.00 56.52           C  
ATOM    598  O   HIS L  80      33.751  17.801  56.167  1.00 56.07           O  
ATOM    599  N   PRO L  81      35.339  16.268  56.301  1.00 55.04           N  
ATOM    600  CA  PRO L  81      36.550  15.670  55.812  1.00 52.62           C  
ATOM    601  CD  PRO L  81      35.124  15.974  57.707  1.00 53.03           C  
ATOM    602  CB  PRO L  81      37.149  14.883  56.979  1.00 53.88           C  
ATOM    603  CG  PRO L  81      35.992  14.738  57.979  1.00 55.72           C  
ATOM    604  C   PRO L  81      36.224  14.812  54.630  1.00 54.31           C  
ATOM    605  O   PRO L  81      35.082  14.370  54.513  1.00 54.87           O  
ATOM    606  N   VAL L  82      37.211  14.553  53.754  1.00 53.87           N  
ATOM    607  CA  VAL L  82      36.999  13.751  52.581  1.00 51.97           C  
ATOM    608  CB  VAL L  82      38.050  13.967  51.525  1.00 52.93           C  
ATOM    609  CG1 VAL L  82      37.824  12.973  50.375  1.00 49.22           C  
ATOM    610  CG2 VAL L  82      38.006  15.439  51.083  1.00 52.56           C  
ATOM    611  C   VAL L  82      37.029  12.302  52.970  1.00 51.42           C  
ATOM    612  O   VAL L  82      37.812  11.893  53.826  1.00 51.29           O  
ATOM    613  N   GLU L  83      36.157  11.493  52.330  1.00 52.28           N  
ATOM    614  CA  GLU L  83      36.055  10.083  52.598  1.00 51.91           C  
ATOM    615  CB  GLU L  83      34.689   9.688  53.174  1.00 53.22           C  
ATOM    616  CG  GLU L  83      34.462  10.277  54.566  1.00 62.72           C  
ATOM    617  CD  GLU L  83      33.094   9.844  55.064  1.00 72.95           C  
ATOM    618  OE1 GLU L  83      32.282   9.355  54.236  1.00 69.84           O  
ATOM    619  OE2 GLU L  83      32.842  10.003  56.287  1.00 76.80           O1-
ATOM    620  C   GLU L  83      36.252   9.357  51.298  1.00 52.02           C  
ATOM    621  O   GLU L  83      36.292   9.969  50.233  1.00 48.73           O  
ATOM    622  N   GLU L  84      36.392   8.016  51.362  1.00 52.45           N  
ATOM    623  CA  GLU L  84      36.657   7.210  50.197  1.00 54.66           C  
ATOM    624  CB  GLU L  84      36.923   5.730  50.519  1.00 56.66           C  
ATOM    625  CG  GLU L  84      38.291   5.500  51.164  1.00 56.69           C  
ATOM    626  CD  GLU L  84      39.356   5.871  50.137  1.00 61.95           C  
ATOM    627  OE1 GLU L  84      39.338   7.033  49.649  1.00 63.33           O  
ATOM    628  OE2 GLU L  84      40.199   4.992  49.820  1.00 58.12           O1-
ATOM    629  C   GLU L  84      35.521   7.270  49.222  1.00 52.90           C  
ATOM    630  O   GLU L  84      35.741   7.283  48.012  1.00 50.20           O  
ATOM    631  N   ASP L  85      34.275   7.317  49.721  1.00 51.53           N  
ATOM    632  CA  ASP L  85      33.109   7.316  48.883  1.00 52.36           C  
ATOM    633  CB  ASP L  85      31.789   7.207  49.675  1.00 56.88           C  
ATOM    634  CG  ASP L  85      31.701   8.356  50.670  1.00 64.96           C  
ATOM    635  OD1 ASP L  85      32.630   8.471  51.515  1.00 89.58           O  
ATOM    636  OD2 ASP L  85      30.712   9.132  50.602  1.00101.96           O1-
ATOM    637  C   ASP L  85      33.073   8.557  48.039  1.00 51.34           C  
ATOM    638  O   ASP L  85      32.402   8.597  47.011  1.00 52.62           O  
ATOM    639  N   ASP L  86      33.788   9.611  48.468  1.00 50.05           N  
ATOM    640  CA  ASP L  86      33.810  10.900  47.832  1.00 48.31           C  
ATOM    641  CB  ASP L  86      34.547  11.953  48.675  1.00 48.59           C  
ATOM    642  CG  ASP L  86      33.702  12.187  49.921  1.00 52.69           C  
ATOM    643  OD1 ASP L  86      32.526  11.737  49.931  1.00 48.77           O  
ATOM    644  OD2 ASP L  86      34.218  12.818  50.882  1.00 49.55           O1-
ATOM    645  C   ASP L  86      34.424  10.846  46.462  1.00 48.69           C  
ATOM    646  O   ASP L  86      34.276  11.796  45.696  1.00 46.46           O  
ATOM    647  N   ILE L  87      35.184   9.788  46.115  1.00 47.85           N  
ATOM    648  CA  ILE L  87      35.772   9.783  44.800  1.00 48.11           C  
ATOM    649  CB  ILE L  87      36.618   8.576  44.522  1.00 45.26           C  
ATOM    650  CG1 ILE L  87      35.770   7.297  44.573  1.00 68.71           C  
ATOM    651  CG2 ILE L  87      37.794   8.586  45.512  1.00 70.32           C  
ATOM    652  CD1 ILE L  87      36.499   6.069  44.030  1.00  0.00           C  
ATOM    653  C   ILE L  87      34.681   9.846  43.775  1.00 48.00           C  
ATOM    654  O   ILE L  87      33.778   9.010  43.748  1.00 49.42           O  
ATOM    655  N   ALA L  88      34.747  10.869  42.897  1.00 44.75           N  
ATOM    656  CA  ALA L  88      33.749  11.053  41.883  1.00 45.11           C  
ATOM    657  CB  ALA L  88      32.324  11.206  42.441  1.00 44.37           C  
ATOM    658  C   ALA L  88      34.078  12.321  41.153  1.00 46.80           C  
ATOM    659  O   ALA L  88      35.096  12.959  41.421  1.00 49.38           O  
ATOM    660  N   MET L  89      33.230  12.698  40.173  1.00 45.05           N  
ATOM    661  CA  MET L  89      33.433  13.921  39.445  1.00 45.50           C  
ATOM    662  CB  MET L  89      33.313  13.759  37.920  1.00 44.75           C  
ATOM    663  CG  MET L  89      33.717  15.009  37.132  1.00  0.00           C  
ATOM    664  SD  MET L  89      33.599  14.825  35.327  1.00  0.00           S  
ATOM    665  CE  MET L  89      34.388  16.415  34.945  1.00  0.00           C  
ATOM    666  C   MET L  89      32.362  14.869  39.898  1.00 46.65           C  
ATOM    667  O   MET L  89      31.217  14.463  40.092  1.00 47.08           O  
ATOM    668  N   TYR L  90      32.708  16.164  40.084  1.00 48.44           N  
ATOM    669  CA  TYR L  90      31.748  17.109  40.588  1.00 46.09           C  
ATOM    670  CB  TYR L  90      32.186  17.796  41.894  1.00 42.53           C  
ATOM    671  CG  TYR L  90      32.318  16.746  42.941  1.00 45.23           C  
ATOM    672  CD1 TYR L  90      31.234  16.388  43.705  1.00 46.39           C  
ATOM    673  CD2 TYR L  90      33.519  16.110  43.156  1.00 43.96           C  
ATOM    674  CE1 TYR L  90      31.347  15.419  44.673  1.00 43.16           C  
ATOM    675  CE2 TYR L  90      33.637  15.139  44.125  1.00 44.82           C  
ATOM    676  CZ  TYR L  90      32.549  14.793  44.887  1.00 46.23           C  
ATOM    677  OH  TYR L  90      32.658  13.799  45.883  1.00 46.46           O  
ATOM    678  C   TYR L  90      31.535  18.201  39.579  1.00 45.67           C  
ATOM    679  O   TYR L  90      32.487  18.681  38.964  1.00 44.54           O  
ATOM    680  N   PHE L  91      30.260  18.622  39.388  1.00 43.10           N  
ATOM    681  CA  PHE L  91      29.956  19.640  38.417  1.00 44.31           C  
ATOM    682  CB  PHE L  91      29.040  19.175  37.267  1.00 44.07           C  
ATOM    683  CG  PHE L  91      29.641  18.037  36.519  1.00 45.57           C  
ATOM    684  CD1 PHE L  91      30.546  18.241  35.505  1.00 46.92           C  
ATOM    685  CD2 PHE L  91      29.285  16.750  36.839  1.00 47.13           C  
ATOM    686  CE1 PHE L  91      31.087  17.177  34.821  1.00 48.66           C  
ATOM    687  CE2 PHE L  91      29.822  15.685  36.158  1.00 50.47           C  
ATOM    688  CZ  PHE L  91      30.724  15.895  35.145  1.00 51.02           C  
ATOM    689  C   PHE L  91      29.169  20.746  39.058  1.00 44.57           C  
ATOM    690  O   PHE L  91      28.355  20.515  39.949  1.00 43.35           O  
ATOM    691  N   CYS L  92      29.406  21.995  38.597  1.00 45.26           N  
ATOM    692  CA  CYS L  92      28.618  23.119  39.020  1.00 46.55           C  
ATOM    693  CB  CYS L  92      29.437  24.400  39.339  1.00 45.17           C  
ATOM    694  SG  CYS L  92      30.508  24.983  37.983  1.00 56.16           S  
ATOM    695  C   CYS L  92      27.668  23.399  37.890  1.00 44.50           C  
ATOM    696  O   CYS L  92      27.960  23.069  36.741  1.00 44.33           O  
ATOM    697  N   GLN L  93      26.470  23.954  38.190  1.00 43.83           N  
ATOM    698  CA  GLN L  93      25.526  24.254  37.146  1.00 44.34           C  
ATOM    699  CB  GLN L  93      24.390  23.232  37.005  1.00 44.43           C  
ATOM    700  CG  GLN L  93      23.406  23.600  35.892  1.00 44.11           C  
ATOM    701  CD  GLN L  93      22.125  22.816  36.126  1.00 47.09           C  
ATOM    702  OE1 GLN L  93      22.052  21.994  37.032  1.00 46.62           O  
ATOM    703  NE2 GLN L  93      21.080  23.074  35.299  1.00 46.19           N  
ATOM    704  C   GLN L  93      24.840  25.536  37.486  1.00 44.34           C  
ATOM    705  O   GLN L  93      24.663  25.871  38.653  1.00 43.91           O  
ATOM    706  N   GLN L  94      24.406  26.268  36.446  1.00 44.56           N  
ATOM    707  CA  GLN L  94      23.769  27.543  36.598  1.00 44.56           C  
ATOM    708  CB  GLN L  94      24.624  28.621  35.903  1.00 44.22           C  
ATOM    709  CG  GLN L  94      23.932  29.931  35.557  1.00 48.02           C  
ATOM    710  CD  GLN L  94      23.374  29.761  34.150  1.00 46.88           C  
ATOM    711  OE1 GLN L  94      22.234  30.123  33.866  1.00 48.30           O  
ATOM    712  NE2 GLN L  94      24.201  29.200  33.230  1.00 50.82           N  
ATOM    713  C   GLN L  94      22.404  27.478  35.977  1.00 46.81           C  
ATOM    714  O   GLN L  94      22.226  26.848  34.937  1.00 46.50           O  
ATOM    715  N   SER L  95      21.386  27.894  36.768  1.00 32.46           N  
ATOM    716  CA  SER L  95      19.996  27.925  36.386  1.00 34.68           C  
ATOM    717  CB  SER L  95      19.052  27.509  37.526  1.00 33.01           C  
ATOM    718  OG  SER L  95      19.289  26.164  37.909  1.00 25.11           O  
ATOM    719  C   SER L  95      19.523  29.286  35.940  1.00 36.18           C  
ATOM    720  O   SER L  95      18.355  29.442  35.596  1.00 35.35           O  
ATOM    721  N   ARG L  96      20.376  30.322  35.989  1.00 36.80           N  
ATOM    722  CA  ARG L  96      19.899  31.664  35.775  1.00 38.94           C  
ATOM    723  CB  ARG L  96      20.985  32.717  36.045  1.00 37.66           C  
ATOM    724  CG  ARG L  96      20.436  34.138  36.124  1.00 38.15           C  
ATOM    725  CD  ARG L  96      21.516  35.216  36.077  1.00 42.67           C  
ATOM    726  NE  ARG L  96      20.832  36.534  36.170  1.00 45.90           N  
ATOM    727  CZ  ARG L  96      20.114  36.995  35.106  1.00 46.79           C  
ATOM    728  NH1 ARG L  96      19.952  36.207  34.006  1.00 46.62           N1+
ATOM    729  NH2 ARG L  96      19.546  38.235  35.139  1.00 48.81           N  
ATOM    730  C   ARG L  96      19.369  31.919  34.391  1.00 40.67           C  
ATOM    731  O   ARG L  96      18.281  32.470  34.229  1.00 40.75           O  
ATOM    732  N   GLU L  97      20.114  31.511  33.351  1.00 41.06           N  
ATOM    733  CA  GLU L  97      19.752  31.862  32.013  1.00 40.59           C  
ATOM    734  CB  GLU L  97      20.735  32.862  31.400  1.00 43.06           C  
ATOM    735  CG  GLU L  97      20.818  34.143  32.222  1.00 52.67           C  
ATOM    736  CD  GLU L  97      21.907  35.010  31.632  1.00 55.26           C  
ATOM    737  OE1 GLU L  97      21.977  35.073  30.377  1.00 58.00           O  
ATOM    738  OE2 GLU L  97      22.684  35.612  32.421  1.00 59.67           O1-
ATOM    739  C   GLU L  97      19.802  30.646  31.155  1.00 40.65           C  
ATOM    740  O   GLU L  97      20.310  29.598  31.550  1.00 41.09           O  
ATOM    741  N   VAL L  98      19.227  30.768  29.947  1.00 39.75           N  
ATOM    742  CA  VAL L  98      19.249  29.701  28.999  1.00 40.62           C  
ATOM    743  CB  VAL L  98      17.983  29.613  28.201  1.00 41.59           C  
ATOM    744  CG1 VAL L  98      17.869  30.885  27.349  1.00 47.11           C  
ATOM    745  CG2 VAL L  98      17.988  28.316  27.378  1.00 47.57           C  
ATOM    746  C   VAL L  98      20.355  30.030  28.049  1.00 39.04           C  
ATOM    747  O   VAL L  98      20.572  31.197  27.720  1.00 40.97           O  
ATOM    748  N   PRO L  99      21.083  29.046  27.606  1.00 38.39           N  
ATOM    749  CA  PRO L  99      20.851  27.696  28.041  1.00 36.94           C  
ATOM    750  CD  PRO L  99      21.563  29.089  26.234  1.00 38.64           C  
ATOM    751  CB  PRO L  99      21.482  26.789  26.988  1.00 37.63           C  
ATOM    752  CG  PRO L  99      21.476  27.645  25.714  1.00 38.46           C  
ATOM    753  C   PRO L  99      21.447  27.472  29.388  1.00 37.10           C  
ATOM    754  O   PRO L  99      22.276  28.271  29.822  1.00 37.92           O  
ATOM    755  N   TYR L 100      21.030  26.387  30.067  1.00 36.26           N  
ATOM    756  CA  TYR L 100      21.599  26.082  31.340  1.00 34.76           C  
ATOM    757  CB  TYR L 100      20.689  25.197  32.209  1.00 35.35           C  
ATOM    758  CG  TYR L 100      19.425  25.977  32.373  1.00 36.15           C  
ATOM    759  CD1 TYR L 100      19.334  27.008  33.283  1.00 35.58           C  
ATOM    760  CD2 TYR L 100      18.324  25.678  31.601  1.00 35.55           C  
ATOM    761  CE1 TYR L 100      18.166  27.724  33.416  1.00 33.15           C  
ATOM    762  CE2 TYR L 100      17.155  26.391  31.730  1.00 35.81           C  
ATOM    763  CZ  TYR L 100      17.073  27.418  32.638  1.00 32.79           C  
ATOM    764  OH  TYR L 100      15.871  28.148  32.769  1.00 30.81           O  
ATOM    765  C   TYR L 100      22.873  25.368  31.030  1.00 33.68           C  
ATOM    766  O   TYR L 100      22.905  24.445  30.220  1.00 34.15           O  
ATOM    767  N   THR L 101      23.975  25.816  31.656  1.00 52.35           N  
ATOM    768  CA  THR L 101      25.282  25.293  31.391  1.00 53.24           C  
ATOM    769  CB  THR L 101      26.252  26.361  30.975  1.00 53.69           C  
ATOM    770  OG1 THR L 101      26.345  27.354  31.988  1.00 53.94           O  
ATOM    771  CG2 THR L 101      25.764  26.991  29.660  1.00 53.55           C  
ATOM    772  C   THR L 101      25.847  24.635  32.613  1.00 49.92           C  
ATOM    773  O   THR L 101      25.454  24.926  33.743  1.00 46.16           O  
ATOM    774  N   PHE L 102      26.802  23.707  32.385  1.00 46.90           N  
ATOM    775  CA  PHE L 102      27.480  23.001  33.435  1.00 45.92           C  
ATOM    776  CB  PHE L 102      27.441  21.466  33.297  1.00 44.06           C  
ATOM    777  CG  PHE L 102      26.058  20.941  33.493  1.00 44.56           C  
ATOM    778  CD1 PHE L 102      25.159  20.911  32.452  1.00 43.69           C  
ATOM    779  CD2 PHE L 102      25.666  20.458  34.720  1.00 44.34           C  
ATOM    780  CE1 PHE L 102      23.889  20.415  32.636  1.00 45.44           C  
ATOM    781  CE2 PHE L 102      24.398  19.961  34.909  1.00 44.90           C  
ATOM    782  CZ  PHE L 102      23.504  19.940  33.866  1.00 44.88           C  
ATOM    783  C   PHE L 102      28.929  23.362  33.333  1.00 47.10           C  
ATOM    784  O   PHE L 102      29.395  23.813  32.288  1.00 48.17           O  
ATOM    785  N   GLY L 103      29.678  23.190  34.441  1.00 46.73           N  
ATOM    786  CA  GLY L 103      31.086  23.461  34.429  1.00 46.21           C  
ATOM    787  C   GLY L 103      31.764  22.267  33.830  1.00 49.80           C  
ATOM    788  O   GLY L 103      31.133  21.244  33.562  1.00 51.75           O  
ATOM    789  N   GLY L 104      33.090  22.373  33.623  1.00 50.38           N  
ATOM    790  CA  GLY L 104      33.872  21.338  33.010  1.00 50.54           C  
ATOM    791  C   GLY L 104      33.841  20.102  33.854  1.00 50.67           C  
ATOM    792  O   GLY L 104      33.841  18.990  33.328  1.00 48.48           O  
ATOM    793  N   GLY L 105      33.850  20.253  35.189  1.00 49.11           N  
ATOM    794  CA  GLY L 105      33.834  19.098  36.044  1.00 48.70           C  
ATOM    795  C   GLY L 105      35.201  18.914  36.622  1.00 49.69           C  
ATOM    796  O   GLY L 105      36.211  19.198  35.978  1.00 51.17           O  
ATOM    797  N   SER L 106      35.250  18.428  37.880  1.00 49.38           N  
ATOM    798  CA  SER L 106      36.504  18.192  38.529  1.00 49.94           C  
ATOM    799  CB  SER L 106      36.731  19.114  39.738  1.00 49.09           C  
ATOM    800  OG  SER L 106      36.729  20.471  39.318  1.00  0.00           O  
ATOM    801  C   SER L 106      36.485  16.782  39.034  1.00 50.86           C  
ATOM    802  O   SER L 106      35.559  16.373  39.731  1.00 51.01           O  
ATOM    803  N   LYS L 107      37.527  15.996  38.697  1.00 50.26           N  
ATOM    804  CA  LYS L 107      37.569  14.635  39.144  1.00 51.64           C  
ATOM    805  CB  LYS L 107      38.317  13.684  38.193  1.00 54.66           C  
ATOM    806  CG  LYS L 107      38.346  12.237  38.691  1.00 59.26           C  
ATOM    807  CD  LYS L 107      38.861  11.223  37.664  1.00 69.44           C  
ATOM    808  CE  LYS L 107      38.898   9.789  38.199  1.00 80.58           C  
ATOM    809  NZ  LYS L 107      39.380   8.863  37.150  1.00 85.23           N1+
ATOM    810  C   LYS L 107      38.304  14.627  40.439  1.00 50.40           C  
ATOM    811  O   LYS L 107      39.407  15.164  40.545  1.00 51.08           O  
ATOM    812  N   LEU L 108      37.699  14.012  41.472  1.00 49.00           N  
ATOM    813  CA  LEU L 108      38.318  13.973  42.765  1.00 48.82           C  
ATOM    814  CB  LEU L 108      37.321  14.230  43.908  1.00 46.34           C  
ATOM    815  CG  LEU L 108      37.943  14.195  45.315  1.00 49.85           C  
ATOM    816  CD1 LEU L 108      38.966  15.327  45.507  1.00 49.38           C  
ATOM    817  CD2 LEU L 108      36.859  14.192  46.401  1.00 53.63           C  
ATOM    818  C   LEU L 108      38.880  12.602  42.957  1.00 52.85           C  
ATOM    819  O   LEU L 108      38.167  11.604  42.858  1.00 51.02           O  
ATOM    820  N   GLU L 109      40.191  12.530  43.241  1.00 52.61           N  
ATOM    821  CA  GLU L 109      40.831  11.263  43.431  1.00 51.72           C  
ATOM    822  CB  GLU L 109      42.029  11.075  42.486  1.00 55.38           C  
ATOM    823  CG  GLU L 109      42.533   9.640  42.379  1.00 65.14           C  
ATOM    824  CD  GLU L 109      43.547   9.602  41.245  1.00 79.19           C  
ATOM    825  OE1 GLU L 109      43.623  10.604  40.484  1.00 79.37           O  
ATOM    826  OE2 GLU L 109      44.258   8.570  41.122  1.00 78.83           O1-
ATOM    827  C   GLU L 109      41.316  11.236  44.842  1.00 51.43           C  
ATOM    828  O   GLU L 109      41.689  12.267  45.398  1.00 50.22           O  
ATOM    829  N   ILE L 110      41.311  10.049  45.477  1.00 48.71           N  
ATOM    830  CA  ILE L 110      41.717  10.000  46.849  1.00 50.83           C  
ATOM    831  CB  ILE L 110      40.724   9.303  47.726  1.00 48.85           C  
ATOM    832  CG1 ILE L 110      39.414  10.108  47.725  1.00 52.10           C  
ATOM    833  CG2 ILE L 110      41.343   9.124  49.121  1.00 52.01           C  
ATOM    834  CD1 ILE L 110      38.228   9.375  48.342  1.00 51.52           C  
ATOM    835  C   ILE L 110      43.033   9.305  46.945  1.00 53.76           C  
ATOM    836  O   ILE L 110      43.261   8.265  46.330  1.00 56.65           O  
ATOM    837  N   LYS L 111      43.960   9.909  47.713  1.00 53.74           N  
ATOM    838  CA  LYS L 111      45.258   9.330  47.874  1.00 54.91           C  
ATOM    839  CB  LYS L 111      46.351  10.365  48.184  1.00 57.96           C  
ATOM    840  CG  LYS L 111      46.683  11.238  46.972  1.00 67.54           C  
ATOM    841  CD  LYS L 111      47.549  12.460  47.285  1.00 71.17           C  
ATOM    842  CE  LYS L 111      46.745  13.726  47.587  1.00 74.17           C  
ATOM    843  NZ  LYS L 111      47.653  14.894  47.655  1.00 73.62           N1+
ATOM    844  C   LYS L 111      45.194   8.331  49.023  1.00 55.26           C  
ATOM    845  O   LYS L 111      44.777   8.731  50.143  1.00 56.00           O  
ATOM    846  OXT LYS L 111      45.566   7.150  48.791  1.00  0.00           O1-
TER     847      LYS L 111 
ATOM    848  N   GLN H 112       7.367   7.462  45.930  1.00 76.53           N1+
ATOM    849  CA  GLN H 112       8.672   8.094  45.633  1.00 72.13           C  
ATOM    850  CB  GLN H 112       9.816   7.089  45.843  1.00 74.68           C  
ATOM    851  CG  GLN H 112       9.982   6.660  47.300  1.00 85.39           C  
ATOM    852  CD  GLN H 112      11.130   5.665  47.365  1.00101.90           C  
ATOM    853  OE1 GLN H 112      12.161   5.843  46.720  1.00103.70           O  
ATOM    854  NE2 GLN H 112      10.942   4.578  48.160  1.00110.21           N  
ATOM    855  C   GLN H 112       8.718   8.560  44.218  1.00 66.80           C  
ATOM    856  O   GLN H 112       8.150   7.931  43.327  1.00 70.38           O  
ATOM    857  N   VAL H 113       9.400   9.694  43.981  1.00 56.03           N  
ATOM    858  CA  VAL H 113       9.493  10.222  42.654  1.00 51.68           C  
ATOM    859  CB  VAL H 113      10.016  11.631  42.635  1.00 49.74           C  
ATOM    860  CG1 VAL H 113      10.217  12.074  41.177  1.00 45.07           C  
ATOM    861  CG2 VAL H 113       9.049  12.520  43.434  1.00 46.21           C  
ATOM    862  C   VAL H 113      10.468   9.376  41.898  1.00 52.25           C  
ATOM    863  O   VAL H 113      11.575   9.125  42.372  1.00 52.85           O  
ATOM    864  N   GLN H 114      10.073   8.908  40.695  1.00 51.63           N  
ATOM    865  CA  GLN H 114      10.965   8.099  39.912  1.00 52.23           C  
ATOM    866  CB  GLN H 114      10.713   6.587  40.010  1.00 58.49           C  
ATOM    867  CG  GLN H 114      11.105   5.985  41.358  1.00 72.41           C  
ATOM    868  CD  GLN H 114      10.803   4.497  41.306  1.00 84.29           C  
ATOM    869  OE1 GLN H 114      11.366   3.710  42.064  1.00 89.67           O  
ATOM    870  NE2 GLN H 114       9.885   4.097  40.387  1.00 88.99           N  
ATOM    871  C   GLN H 114      10.825   8.448  38.462  1.00 50.23           C  
ATOM    872  O   GLN H 114       9.731   8.718  37.968  1.00 48.81           O  
ATOM    873  N   LEU H 115      11.967   8.457  37.750  1.00 47.45           N  
ATOM    874  CA  LEU H 115      11.983   8.696  36.337  1.00 45.53           C  
ATOM    875  CB  LEU H 115      12.812   9.932  35.946  1.00 43.02           C  
ATOM    876  CG  LEU H 115      12.257  11.250  36.518  1.00 42.51           C  
ATOM    877  CD1 LEU H 115      13.118  12.452  36.100  1.00 39.67           C  
ATOM    878  CD2 LEU H 115      10.776  11.432  36.153  1.00 39.34           C  
ATOM    879  C   LEU H 115      12.655   7.512  35.718  1.00 50.49           C  
ATOM    880  O   LEU H 115      13.833   7.255  35.967  1.00 52.06           O  
ATOM    881  N   GLN H 116      11.927   6.751  34.879  1.00 49.58           N  
ATOM    882  CA  GLN H 116      12.576   5.609  34.316  1.00 49.27           C  
ATOM    883  CB  GLN H 116      11.951   4.274  34.738  1.00 57.15           C  
ATOM    884  CG  GLN H 116      10.477   4.109  34.410  1.00 74.23           C  
ATOM    885  CD  GLN H 116      10.065   2.892  35.211  1.00 88.57           C  
ATOM    886  OE1 GLN H 116      10.915   2.140  35.684  1.00 85.79           O  
ATOM    887  NE2 GLN H 116       8.731   2.700  35.386  1.00 89.75           N  
ATOM    888  C   GLN H 116      12.664   5.748  32.832  1.00 48.90           C  
ATOM    889  O   GLN H 116      11.695   6.076  32.148  1.00 49.69           O  
ATOM    890  N   GLN H 117      13.876   5.494  32.303  1.00 48.06           N  
ATOM    891  CA  GLN H 117      14.148   5.687  30.909  1.00 49.32           C  
ATOM    892  CB  GLN H 117      15.438   6.470  30.622  1.00 46.68           C  
ATOM    893  CG  GLN H 117      15.394   7.925  31.090  1.00 45.72           C  
ATOM    894  CD  GLN H 117      16.660   8.617  30.601  1.00 45.91           C  
ATOM    895  OE1 GLN H 117      17.036   8.507  29.436  1.00 43.87           O  
ATOM    896  NE2 GLN H 117      17.343   9.352  31.516  1.00 42.73           N  
ATOM    897  C   GLN H 117      14.284   4.378  30.211  1.00 51.90           C  
ATOM    898  O   GLN H 117      14.551   3.345  30.820  1.00 54.94           O  
ATOM    899  N   SER H 118      14.099   4.423  28.876  1.00 53.49           N  
ATOM    900  CA  SER H 118      14.178   3.262  28.048  1.00 53.64           C  
ATOM    901  CB  SER H 118      13.749   3.514  26.592  1.00 51.36           C  
ATOM    902  OG  SER H 118      14.594   4.485  25.994  1.00 61.00           O  
ATOM    903  C   SER H 118      15.590   2.784  28.054  1.00 54.32           C  
ATOM    904  O   SER H 118      16.518   3.507  28.414  1.00 59.00           O  
ATOM    905  N   GLY H 119      15.777   1.518  27.654  1.00 49.90           N  
ATOM    906  CA  GLY H 119      17.072   0.917  27.697  1.00 51.13           C  
ATOM    907  C   GLY H 119      17.846   1.351  26.504  1.00 52.57           C  
ATOM    908  O   GLY H 119      17.365   2.119  25.674  1.00 53.55           O  
ATOM    909  N   ALA H 120      19.074   0.813  26.387  1.00 52.39           N  
ATOM    910  CA  ALA H 120      19.999   1.193  25.363  1.00 55.19           C  
ATOM    911  CB  ALA H 120      21.326   0.419  25.428  1.00 58.76           C  
ATOM    912  C   ALA H 120      19.405   0.968  24.011  1.00 55.35           C  
ATOM    913  O   ALA H 120      18.654   0.022  23.785  1.00 55.94           O  
ATOM    914  N   GLU H 121      19.733   1.878  23.070  1.00 53.75           N  
ATOM    915  CA  GLU H 121      19.225   1.778  21.734  1.00 53.42           C  
ATOM    916  CB  GLU H 121      18.326   2.963  21.333  1.00 55.02           C  
ATOM    917  CG  GLU H 121      17.035   3.068  22.147  1.00 58.71           C  
ATOM    918  CD  GLU H 121      16.106   1.931  21.749  1.00 71.29           C  
ATOM    919  OE1 GLU H 121      16.461   1.175  20.807  1.00 76.24           O  
ATOM    920  OE2 GLU H 121      15.025   1.802  22.383  1.00 69.13           O1-
ATOM    921  C   GLU H 121      20.388   1.788  20.786  1.00 54.44           C  
ATOM    922  O   GLU H 121      21.325   2.573  20.939  1.00 48.28           O  
ATOM    923  N   LEU H 122      20.354   0.888  19.779  1.00 55.42           N  
ATOM    924  CA  LEU H 122      21.379   0.845  18.774  1.00 54.33           C  
ATOM    925  CB  LEU H 122      21.966  -0.560  18.547  1.00 50.48           C  
ATOM    926  CG  LEU H 122      23.062  -0.602  17.465  1.00 53.48           C  
ATOM    927  CD1 LEU H 122      24.263   0.271  17.853  1.00 54.72           C  
ATOM    928  CD2 LEU H 122      23.464  -2.048  17.134  1.00 52.76           C  
ATOM    929  C   LEU H 122      20.734   1.277  17.494  1.00 56.32           C  
ATOM    930  O   LEU H 122      19.672   0.776  17.127  1.00 58.16           O  
ATOM    931  N   ALA H 123      21.358   2.234  16.777  1.00 53.28           N  
ATOM    932  CA  ALA H 123      20.741   2.699  15.571  1.00 54.41           C  
ATOM    933  CB  ALA H 123      19.996   4.035  15.741  1.00 55.64           C  
ATOM    934  C   ALA H 123      21.793   2.904  14.531  1.00 57.45           C  
ATOM    935  O   ALA H 123      22.960   3.150  14.834  1.00 57.18           O  
ATOM    936  N   LYS H 124      21.381   2.790  13.254  1.00 57.87           N  
ATOM    937  CA  LYS H 124      22.259   2.962  12.135  1.00 57.63           C  
ATOM    938  CB  LYS H 124      21.719   2.295  10.860  1.00 57.74           C  
ATOM    939  CG  LYS H 124      22.757   2.121   9.753  1.00 62.33           C  
ATOM    940  CD  LYS H 124      22.284   1.186   8.641  1.00 69.63           C  
ATOM    941  CE  LYS H 124      22.083  -0.260   9.097  1.00 75.09           C  
ATOM    942  NZ  LYS H 124      21.508  -1.062   7.992  1.00 78.62           N1+
ATOM    943  C   LYS H 124      22.374   4.433  11.889  1.00 58.08           C  
ATOM    944  O   LYS H 124      21.488   5.203  12.250  1.00 53.77           O  
ATOM    945  N   PRO H 125      23.450   4.859  11.289  1.00 57.67           N  
ATOM    946  CA  PRO H 125      23.653   6.257  11.039  1.00 56.39           C  
ATOM    947  CD  PRO H 125      24.695   4.114  11.298  1.00 56.08           C  
ATOM    948  CB  PRO H 125      25.127   6.409  10.649  1.00 52.64           C  
ATOM    949  CG  PRO H 125      25.625   4.968  10.422  1.00 56.35           C  
ATOM    950  C   PRO H 125      22.685   6.790  10.035  1.00 57.70           C  
ATOM    951  O   PRO H 125      22.350   6.080   9.088  1.00 53.76           O  
ATOM    952  N   GLY H 126      22.224   8.040  10.236  1.00 56.67           N  
ATOM    953  CA  GLY H 126      21.312   8.662   9.325  1.00 54.43           C  
ATOM    954  C   GLY H 126      19.912   8.341   9.748  1.00 56.38           C  
ATOM    955  O   GLY H 126      18.957   8.860   9.172  1.00 60.46           O  
ATOM    956  N   THR H 127      19.742   7.484  10.773  1.00 52.72           N  
ATOM    957  CA  THR H 127      18.413   7.125  11.184  1.00 53.10           C  
ATOM    958  CB  THR H 127      18.285   5.716  11.683  1.00 51.75           C  
ATOM    959  OG1 THR H 127      19.014   5.553  12.890  1.00  0.00           O  
ATOM    960  CG2 THR H 127      18.824   4.763  10.603  1.00  0.00           C  
ATOM    961  C   THR H 127      17.991   8.023  12.304  1.00 55.99           C  
ATOM    962  O   THR H 127      18.682   8.983  12.644  1.00 54.87           O  
ATOM    963  N   SER H 128      16.810   7.731  12.894  1.00 55.65           N  
ATOM    964  CA  SER H 128      16.296   8.521  13.977  1.00 55.04           C  
ATOM    965  CB  SER H 128      15.023   9.309  13.623  1.00 59.91           C  
ATOM    966  OG  SER H 128      15.308  10.308  12.656  1.00 66.97           O  
ATOM    967  C   SER H 128      15.916   7.598  15.094  1.00 54.34           C  
ATOM    968  O   SER H 128      15.660   6.415  14.881  1.00 56.47           O  
ATOM    969  N   VAL H 129      15.888   8.132  16.333  1.00 53.86           N  
ATOM    970  CA  VAL H 129      15.540   7.328  17.468  1.00 53.67           C  
ATOM    971  CB  VAL H 129      16.756   6.867  18.217  1.00 53.48           C  
ATOM    972  CG1 VAL H 129      17.450   8.089  18.829  1.00 55.34           C  
ATOM    973  CG2 VAL H 129      16.351   5.799  19.238  1.00 54.37           C  
ATOM    974  C   VAL H 129      14.686   8.155  18.387  1.00 52.82           C  
ATOM    975  O   VAL H 129      14.785   9.381  18.409  1.00 51.50           O  
ATOM    976  N   LYS H 130      13.795   7.493  19.157  1.00 51.85           N  
ATOM    977  CA  LYS H 130      12.935   8.190  20.075  1.00 48.98           C  
ATOM    978  CB  LYS H 130      11.452   8.085  19.680  1.00 49.09           C  
ATOM    979  CG  LYS H 130      10.514   8.986  20.483  1.00 49.77           C  
ATOM    980  CD  LYS H 130       9.127   9.120  19.851  1.00 52.01           C  
ATOM    981  CE  LYS H 130       8.180  10.022  20.640  1.00 55.39           C  
ATOM    982  NZ  LYS H 130       6.869  10.097  19.957  1.00 56.31           N1+
ATOM    983  C   LYS H 130      13.098   7.557  21.429  1.00 47.64           C  
ATOM    984  O   LYS H 130      12.743   6.397  21.627  1.00 47.98           O  
ATOM    985  N   MET H 131      13.638   8.320  22.403  1.00 54.62           N  
ATOM    986  CA  MET H 131      13.870   7.822  23.734  1.00 50.02           C  
ATOM    987  CB  MET H 131      15.157   8.377  24.358  1.00 49.89           C  
ATOM    988  CG  MET H 131      16.420   7.882  23.654  1.00 52.90           C  
ATOM    989  SD  MET H 131      17.925   8.818  24.059  1.00 60.76           S  
ATOM    990  CE  MET H 131      17.738  10.026  22.720  1.00 61.13           C  
ATOM    991  C   MET H 131      12.724   8.237  24.609  1.00 45.81           C  
ATOM    992  O   MET H 131      12.087   9.259  24.361  1.00 46.59           O  
ATOM    993  N   SER H 132      12.437   7.453  25.672  1.00 45.90           N  
ATOM    994  CA  SER H 132      11.306   7.756  26.508  1.00 44.94           C  
ATOM    995  CB  SER H 132      10.241   6.648  26.520  1.00 44.76           C  
ATOM    996  OG  SER H 132      10.776   5.465  27.096  1.00 51.91           O  
ATOM    997  C   SER H 132      11.750   7.940  27.932  1.00 49.31           C  
ATOM    998  O   SER H 132      12.805   7.459  28.338  1.00 45.14           O  
ATOM    999  N   CYS H 133      10.942   8.688  28.717  0.90 48.59           N  
ATOM   1000  CA  CYS H 133      11.200   8.920  30.114  0.90 47.21           C  
ATOM   1001  CB  CYS H 133      11.874  10.296  30.361  0.90 46.29           C  
ATOM   1002  SG  CYS H 133      12.239  10.667  32.106  0.90 54.04           S  
ATOM   1003  C   CYS H 133       9.868   8.878  30.813  0.90 49.67           C  
ATOM   1004  O   CYS H 133       9.056   9.793  30.683  0.90 47.11           O  
ATOM   1005  N   LYS H 134       9.611   7.808  31.595  1.00 51.77           N  
ATOM   1006  CA  LYS H 134       8.336   7.648  32.240  1.00 50.28           C  
ATOM   1007  CB  LYS H 134       7.870   6.187  32.288  1.00 54.73           C  
ATOM   1008  CG  LYS H 134       6.517   6.014  32.970  1.00 68.70           C  
ATOM   1009  CD  LYS H 134       5.881   4.651  32.718  1.00 78.62           C  
ATOM   1010  CE  LYS H 134       4.639   4.396  33.573  1.00 82.77           C  
ATOM   1011  NZ  LYS H 134       3.544   5.303  33.167  1.00 85.21           N1+
ATOM   1012  C   LYS H 134       8.444   8.143  33.649  1.00 52.60           C  
ATOM   1013  O   LYS H 134       9.353   7.769  34.386  1.00 51.90           O  
ATOM   1014  N   ALA H 135       7.483   8.991  34.069  1.00 52.08           N  
ATOM   1015  CA  ALA H 135       7.547   9.578  35.377  1.00 48.68           C  
ATOM   1016  CB  ALA H 135       7.391  11.108  35.364  1.00 47.16           C  
ATOM   1017  C   ALA H 135       6.454   9.030  36.234  1.00 50.93           C  
ATOM   1018  O   ALA H 135       5.403   8.625  35.740  1.00 53.05           O  
ATOM   1019  N   SER H 136       6.708   8.966  37.559  1.00 50.24           N  
ATOM   1020  CA  SER H 136       5.705   8.503  38.474  1.00 51.95           C  
ATOM   1021  CB  SER H 136       5.690   6.974  38.634  1.00 54.76           C  
ATOM   1022  OG  SER H 136       6.914   6.533  39.202  1.00 59.57           O  
ATOM   1023  C   SER H 136       5.996   9.084  39.822  1.00 50.70           C  
ATOM   1024  O   SER H 136       7.109   9.531  40.092  1.00 49.71           O  
ATOM   1025  N   GLY H 137       4.995   9.117  40.727  1.00 36.94           N  
ATOM   1026  CA  GLY H 137       5.256   9.569  42.067  1.00 35.90           C  
ATOM   1027  C   GLY H 137       4.859  11.003  42.265  1.00 37.14           C  
ATOM   1028  O   GLY H 137       4.629  11.417  43.400  1.00 36.67           O  
ATOM   1029  N   TYR H 138       4.756  11.811  41.193  1.00 36.04           N  
ATOM   1030  CA  TYR H 138       4.399  13.189  41.402  1.00 36.47           C  
ATOM   1031  CB  TYR H 138       5.604  14.157  41.375  1.00 35.68           C  
ATOM   1032  CG  TYR H 138       6.254  14.159  40.027  1.00 36.21           C  
ATOM   1033  CD1 TYR H 138       5.728  14.894  38.995  1.00 36.75           C  
ATOM   1034  CD2 TYR H 138       7.410  13.455  39.778  1.00 36.59           C  
ATOM   1035  CE1 TYR H 138       6.318  14.914  37.753  1.00 34.99           C  
ATOM   1036  CE2 TYR H 138       8.008  13.469  38.535  1.00 36.70           C  
ATOM   1037  CZ  TYR H 138       7.459  14.197  37.511  1.00 37.34           C  
ATOM   1038  OH  TYR H 138       8.057  14.223  36.233  1.00 35.77           O  
ATOM   1039  C   TYR H 138       3.447  13.592  40.317  1.00 39.06           C  
ATOM   1040  O   TYR H 138       3.121  12.791  39.441  1.00 39.74           O  
ATOM   1041  N   THR H 139       2.953  14.850  40.355  1.00 37.89           N  
ATOM   1042  CA  THR H 139       2.054  15.262  39.314  1.00 38.52           C  
ATOM   1043  CB  THR H 139       1.057  16.320  39.733  1.00 41.66           C  
ATOM   1044  OG1 THR H 139       0.062  16.483  38.734  1.00 38.49           O  
ATOM   1045  CG2 THR H 139       1.768  17.654  40.017  1.00 36.88           C  
ATOM   1046  C   THR H 139       2.907  15.738  38.170  1.00 39.26           C  
ATOM   1047  O   THR H 139       3.630  16.729  38.249  1.00 37.71           O  
ATOM   1048  N   PHE H 140       2.808  15.006  37.048  1.00 38.06           N  
ATOM   1049  CA  PHE H 140       3.637  15.118  35.876  1.00 36.71           C  
ATOM   1050  CB  PHE H 140       3.189  14.089  34.816  1.00 37.96           C  
ATOM   1051  CG  PHE H 140       4.171  13.983  33.700  1.00 37.63           C  
ATOM   1052  CD1 PHE H 140       5.241  13.126  33.808  1.00 37.00           C  
ATOM   1053  CD2 PHE H 140       4.019  14.710  32.541  1.00 38.51           C  
ATOM   1054  CE1 PHE H 140       6.156  13.004  32.789  1.00 36.19           C  
ATOM   1055  CE2 PHE H 140       4.930  14.594  31.517  1.00 38.93           C  
ATOM   1056  CZ  PHE H 140       6.001  13.740  31.639  1.00 36.13           C  
ATOM   1057  C   PHE H 140       3.552  16.487  35.261  1.00 37.79           C  
ATOM   1058  O   PHE H 140       4.568  17.060  34.869  1.00 35.62           O  
ATOM   1059  N   ILE H 141       2.332  17.040  35.163  1.00 36.79           N  
ATOM   1060  CA  ILE H 141       2.035  18.283  34.499  1.00 36.90           C  
ATOM   1061  CB  ILE H 141       0.562  18.558  34.427  1.00 39.71           C  
ATOM   1062  CG1 ILE H 141      -0.173  17.377  33.771  1.00 14.43           C  
ATOM   1063  CG2 ILE H 141       0.382  19.884  33.676  1.00 35.83           C  
ATOM   1064  CD1 ILE H 141       0.374  16.987  32.399  1.00 13.48           C  
ATOM   1065  C   ILE H 141       2.678  19.457  35.182  1.00 38.18           C  
ATOM   1066  O   ILE H 141       2.958  20.474  34.549  1.00 38.32           O  
ATOM   1067  N   SER H 142       2.839  19.387  36.513  1.00 36.56           N  
ATOM   1068  CA  SER H 142       3.335  20.486  37.296  1.00 34.59           C  
ATOM   1069  CB  SER H 142       3.100  20.286  38.804  1.00 35.54           C  
ATOM   1070  OG  SER H 142       1.706  20.293  39.080  1.00 39.61           O  
ATOM   1071  C   SER H 142       4.797  20.785  37.094  1.00 35.14           C  
ATOM   1072  O   SER H 142       5.227  21.888  37.425  1.00 34.37           O  
ATOM   1073  N   TYR H 143       5.615  19.855  36.559  1.00 32.84           N  
ATOM   1074  CA  TYR H 143       7.025  20.150  36.507  1.00 32.09           C  
ATOM   1075  CB  TYR H 143       7.885  19.169  37.312  1.00 31.89           C  
ATOM   1076  CG  TYR H 143       7.732  19.472  38.755  1.00 31.93           C  
ATOM   1077  CD1 TYR H 143       6.566  19.196  39.429  1.00 33.50           C  
ATOM   1078  CD2 TYR H 143       8.793  20.019  39.430  1.00 33.16           C  
ATOM   1079  CE1 TYR H 143       6.463  19.485  40.769  1.00 35.08           C  
ATOM   1080  CE2 TYR H 143       8.697  20.308  40.767  1.00 33.18           C  
ATOM   1081  CZ  TYR H 143       7.529  20.043  41.437  1.00 37.54           C  
ATOM   1082  OH  TYR H 143       7.438  20.343  42.812  1.00 39.09           O  
ATOM   1083  C   TYR H 143       7.565  20.085  35.123  1.00 33.25           C  
ATOM   1084  O   TYR H 143       7.082  19.358  34.259  1.00 33.13           O  
ATOM   1085  N   TRP H 144       8.629  20.874  34.894  1.00 43.00           N  
ATOM   1086  CA  TRP H 144       9.268  20.871  33.604  1.00 42.66           C  
ATOM   1087  CB  TRP H 144      10.201  22.079  33.390  1.00 41.55           C  
ATOM   1088  CG  TRP H 144       9.536  23.435  33.328  1.00 46.14           C  
ATOM   1089  CD2 TRP H 144       9.394  24.213  32.128  1.00 49.43           C  
ATOM   1090  CD1 TRP H 144       9.016  24.189  34.339  1.00 48.82           C  
ATOM   1091  NE1 TRP H 144       8.557  25.387  33.844  1.00 37.56           N  
ATOM   1092  CE2 TRP H 144       8.785  25.416  32.485  1.00 53.46           C  
ATOM   1093  CE3 TRP H 144       9.751  23.949  30.837  1.00 41.90           C  
ATOM   1094  CZ2 TRP H 144       8.523  26.378  31.552  1.00 43.63           C  
ATOM   1095  CZ3 TRP H 144       9.478  24.917  29.897  1.00 44.97           C  
ATOM   1096  CH2 TRP H 144       8.876  26.107  30.249  1.00 45.36           C  
ATOM   1097  C   TRP H 144      10.157  19.659  33.544  1.00 42.73           C  
ATOM   1098  O   TRP H 144      10.599  19.160  34.576  1.00 41.25           O  
ATOM   1099  N   MET H 145      10.427  19.139  32.324  1.00 43.90           N  
ATOM   1100  CA  MET H 145      11.304  18.005  32.183  1.00 42.73           C  
ATOM   1101  CB  MET H 145      10.625  16.783  31.540  1.00 42.92           C  
ATOM   1102  CG  MET H 145      11.498  15.529  31.546  1.00 44.27           C  
ATOM   1103  SD  MET H 145      11.770  14.809  33.194  1.00 50.53           S  
ATOM   1104  CE  MET H 145      10.076  14.185  33.387  1.00 52.22           C  
ATOM   1105  C   MET H 145      12.456  18.409  31.303  1.00 43.55           C  
ATOM   1106  O   MET H 145      12.261  19.041  30.266  1.00 44.15           O  
ATOM   1107  N   ASN H 146      13.699  18.039  31.692  1.00 39.47           N  
ATOM   1108  CA  ASN H 146      14.886  18.437  30.969  1.00 42.66           C  
ATOM   1109  CB  ASN H 146      15.952  19.118  31.852  1.00 43.10           C  
ATOM   1110  CG  ASN H 146      15.490  20.487  32.314  1.00 49.07           C  
ATOM   1111  OD1 ASN H 146      14.986  21.284  31.527  1.00 59.03           O  
ATOM   1112  ND2 ASN H 146      15.676  20.779  33.629  1.00 61.90           N  
ATOM   1113  C   ASN H 146      15.590  17.225  30.434  1.00 44.27           C  
ATOM   1114  O   ASN H 146      15.421  16.122  30.949  1.00 41.48           O  
ATOM   1115  N   TRP H 147      16.403  17.413  29.368  1.00 44.85           N  
ATOM   1116  CA  TRP H 147      17.191  16.343  28.816  1.00 44.31           C  
ATOM   1117  CB  TRP H 147      16.761  15.962  27.391  1.00 43.67           C  
ATOM   1118  CG  TRP H 147      15.384  15.344  27.355  1.00 43.80           C  
ATOM   1119  CD2 TRP H 147      15.133  13.931  27.361  1.00 45.13           C  
ATOM   1120  CD1 TRP H 147      14.165  15.953  27.322  1.00 45.24           C  
ATOM   1121  NE1 TRP H 147      13.167  15.009  27.316  1.00 47.93           N  
ATOM   1122  CE2 TRP H 147      13.749  13.758  27.338  1.00 48.75           C  
ATOM   1123  CE3 TRP H 147      15.984  12.864  27.385  1.00 46.34           C  
ATOM   1124  CZ2 TRP H 147      13.193  12.511  27.341  1.00 47.69           C  
ATOM   1125  CZ3 TRP H 147      15.421  11.608  27.387  1.00 47.68           C  
ATOM   1126  CH2 TRP H 147      14.052  11.435  27.365  1.00 46.71           C  
ATOM   1127  C   TRP H 147      18.626  16.789  28.791  1.00 46.85           C  
ATOM   1128  O   TRP H 147      18.919  17.957  28.542  1.00 47.44           O  
ATOM   1129  N   VAL H 148      19.560  15.848  29.067  1.00 46.44           N  
ATOM   1130  CA  VAL H 148      20.967  16.152  29.133  1.00 43.46           C  
ATOM   1131  CB  VAL H 148      21.497  16.129  30.540  1.00 45.57           C  
ATOM   1132  CG1 VAL H 148      23.023  16.291  30.497  1.00 41.10           C  
ATOM   1133  CG2 VAL H 148      20.786  17.219  31.357  1.00 41.05           C  
ATOM   1134  C   VAL H 148      21.729  15.105  28.369  1.00 45.36           C  
ATOM   1135  O   VAL H 148      21.355  13.933  28.353  1.00 44.41           O  
ATOM   1136  N   LYS H 149      22.844  15.515  27.720  1.00 43.71           N  
ATOM   1137  CA  LYS H 149      23.652  14.611  26.942  1.00 44.04           C  
ATOM   1138  CB  LYS H 149      23.878  15.105  25.502  1.00 45.04           C  
ATOM   1139  CG  LYS H 149      24.790  14.204  24.666  1.00 44.65           C  
ATOM   1140  CD  LYS H 149      24.931  14.654  23.209  1.00 46.56           C  
ATOM   1141  CE  LYS H 149      25.991  13.871  22.430  1.00 50.52           C  
ATOM   1142  NZ  LYS H 149      26.071  14.363  21.037  1.00 52.72           N1+
ATOM   1143  C   LYS H 149      25.012  14.500  27.558  1.00 48.23           C  
ATOM   1144  O   LYS H 149      25.599  15.495  27.979  1.00 49.39           O  
ATOM   1145  N   GLN H 150      25.553  13.264  27.637  1.00 49.76           N  
ATOM   1146  CA  GLN H 150      26.878  13.110  28.178  1.00 51.93           C  
ATOM   1147  CB  GLN H 150      26.878  12.711  29.666  1.00 49.07           C  
ATOM   1148  CG  GLN H 150      28.273  12.662  30.292  1.00 48.71           C  
ATOM   1149  CD  GLN H 150      28.114  12.340  31.771  1.00 51.17           C  
ATOM   1150  OE1 GLN H 150      27.342  11.461  32.151  1.00 51.18           O  
ATOM   1151  NE2 GLN H 150      28.860  13.078  32.634  1.00 47.03           N  
ATOM   1152  C   GLN H 150      27.625  12.052  27.413  1.00 56.60           C  
ATOM   1153  O   GLN H 150      27.205  10.898  27.350  1.00 55.02           O  
ATOM   1154  N   ARG H 151      28.777  12.430  26.819  1.00 59.51           N  
ATOM   1155  CA  ARG H 151      29.607  11.500  26.102  1.00 64.63           C  
ATOM   1156  CB  ARG H 151      30.568  12.169  25.105  1.00 67.85           C  
ATOM   1157  CG  ARG H 151      29.827  12.899  23.982  1.00 74.08           C  
ATOM   1158  CD  ARG H 151      30.724  13.323  22.817  1.00 78.58           C  
ATOM   1159  NE  ARG H 151      30.885  12.134  21.932  1.00 88.03           N  
ATOM   1160  CZ  ARG H 151      31.538  12.247  20.739  1.00 96.82           C  
ATOM   1161  NH1 ARG H 151      32.060  13.449  20.357  1.00 91.10           N1+
ATOM   1162  NH2 ARG H 151      31.672  11.156  19.930  1.00 88.82           N  
ATOM   1163  C   ARG H 151      30.416  10.768  27.130  1.00 68.59           C  
ATOM   1164  O   ARG H 151      30.640  11.283  28.221  1.00 68.61           O  
ATOM   1165  N   PRO H 152      30.880   9.590  26.802  1.00 71.46           N  
ATOM   1166  CA  PRO H 152      31.511   8.692  27.737  1.00 72.32           C  
ATOM   1167  CD  PRO H 152      31.070   9.188  25.420  1.00 68.76           C  
ATOM   1168  CB  PRO H 152      32.202   7.624  26.888  1.00 70.60           C  
ATOM   1169  CG  PRO H 152      31.513   7.718  25.512  1.00 70.00           C  
ATOM   1170  C   PRO H 152      32.440   9.304  28.749  1.00 74.25           C  
ATOM   1171  O   PRO H 152      32.105   9.315  29.929  1.00 73.69           O  
ATOM   1172  N   GLY H 153      33.601   9.817  28.340  1.00 73.67           N  
ATOM   1173  CA  GLY H 153      34.560  10.394  29.237  1.00 74.03           C  
ATOM   1174  C   GLY H 153      34.171  11.752  29.713  1.00 77.41           C  
ATOM   1175  O   GLY H 153      34.617  12.174  30.775  1.00 80.37           O  
ATOM   1176  N   GLN H 154      33.378  12.475  28.901  1.00 74.57           N  
ATOM   1177  CA  GLN H 154      33.172  13.892  29.019  1.00 74.00           C  
ATOM   1178  CB  GLN H 154      32.997  14.527  27.636  1.00 75.82           C  
ATOM   1179  CG  GLN H 154      34.261  14.300  26.806  1.00 84.83           C  
ATOM   1180  CD  GLN H 154      33.990  14.665  25.359  1.00 92.34           C  
ATOM   1181  OE1 GLN H 154      33.060  15.407  25.052  1.00 99.67           O  
ATOM   1182  NE2 GLN H 154      34.832  14.120  24.440  1.00 97.48           N  
ATOM   1183  C   GLN H 154      32.074  14.355  29.932  1.00 70.57           C  
ATOM   1184  O   GLN H 154      31.482  13.600  30.704  1.00 69.16           O  
ATOM   1185  N   GLY H 155      31.828  15.686  29.851  1.00 65.92           N  
ATOM   1186  CA  GLY H 155      30.951  16.447  30.697  1.00 60.49           C  
ATOM   1187  C   GLY H 155      29.522  16.375  30.256  1.00 56.97           C  
ATOM   1188  O   GLY H 155      29.144  15.560  29.419  1.00 58.46           O  
ATOM   1189  N   LEU H 156      28.691  17.261  30.850  1.00 52.55           N  
ATOM   1190  CA  LEU H 156      27.270  17.273  30.650  1.00 49.76           C  
ATOM   1191  CB  LEU H 156      26.504  17.454  31.970  1.00 48.21           C  
ATOM   1192  CG  LEU H 156      26.678  16.294  32.966  1.00 48.63           C  
ATOM   1193  CD1 LEU H 156      25.946  16.579  34.287  1.00 49.66           C  
ATOM   1194  CD2 LEU H 156      26.239  14.960  32.343  1.00 47.68           C  
ATOM   1195  C   LEU H 156      26.887  18.432  29.782  1.00 52.28           C  
ATOM   1196  O   LEU H 156      27.460  19.518  29.873  1.00 51.72           O  
ATOM   1197  N   GLU H 157      25.889  18.203  28.900  1.00 51.47           N  
ATOM   1198  CA  GLU H 157      25.385  19.225  28.027  1.00 49.66           C  
ATOM   1199  CB  GLU H 157      25.649  18.928  26.541  1.00 51.97           C  
ATOM   1200  CG  GLU H 157      27.124  19.003  26.144  1.00 62.49           C  
ATOM   1201  CD  GLU H 157      27.264  18.354  24.775  1.00 72.75           C  
ATOM   1202  OE1 GLU H 157      27.038  17.118  24.688  1.00 72.67           O  
ATOM   1203  OE2 GLU H 157      27.593  19.077  23.799  1.00 69.70           O1-
ATOM   1204  C   GLU H 157      23.895  19.257  28.199  1.00 49.56           C  
ATOM   1205  O   GLU H 157      23.251  18.213  28.298  1.00 47.82           O  
ATOM   1206  N   TRP H 158      23.305  20.470  28.229  1.00 48.06           N  
ATOM   1207  CA  TRP H 158      21.883  20.611  28.412  1.00 46.94           C  
ATOM   1208  CB  TRP H 158      21.531  21.848  29.259  1.00 46.39           C  
ATOM   1209  CG  TRP H 158      20.058  22.133  29.428  1.00 48.58           C  
ATOM   1210  CD2 TRP H 158      19.354  23.142  28.688  1.00 49.88           C  
ATOM   1211  CD1 TRP H 158      19.147  21.569  30.274  1.00 48.84           C  
ATOM   1212  NE1 TRP H 158      17.919  22.163  30.106  1.00 46.26           N  
ATOM   1213  CE2 TRP H 158      18.032  23.134  29.132  1.00 49.92           C  
ATOM   1214  CE3 TRP H 158      19.778  24.009  27.721  1.00 49.95           C  
ATOM   1215  CZ2 TRP H 158      17.110  23.995  28.611  1.00 52.57           C  
ATOM   1216  CZ3 TRP H 158      18.844  24.874  27.193  1.00 51.01           C  
ATOM   1217  CH2 TRP H 158      17.535  24.865  27.630  1.00 51.78           C  
ATOM   1218  C   TRP H 158      21.252  20.769  27.059  1.00 47.56           C  
ATOM   1219  O   TRP H 158      21.587  21.687  26.316  1.00 47.43           O  
ATOM   1220  N   ILE H 159      20.380  19.803  26.683  1.00 44.98           N  
ATOM   1221  CA  ILE H 159      19.673  19.764  25.427  1.00 45.99           C  
ATOM   1222  CB  ILE H 159      19.106  18.398  25.162  1.00 44.99           C  
ATOM   1223  CG1 ILE H 159      20.244  17.366  25.095  1.00 46.35           C  
ATOM   1224  CG2 ILE H 159      18.249  18.464  23.886  1.00 44.20           C  
ATOM   1225  CD1 ILE H 159      19.764  15.916  25.113  1.00 44.64           C  
ATOM   1226  C   ILE H 159      18.528  20.739  25.351  1.00 47.34           C  
ATOM   1227  O   ILE H 159      18.449  21.540  24.421  1.00 47.86           O  
ATOM   1228  N   GLY H 160      17.611  20.709  26.346  1.00 46.04           N  
ATOM   1229  CA  GLY H 160      16.440  21.547  26.300  1.00 43.87           C  
ATOM   1230  C   GLY H 160      15.444  21.039  27.301  1.00 43.42           C  
ATOM   1231  O   GLY H 160      15.725  20.102  28.046  1.00 44.54           O  
ATOM   1232  N   ALA H 161      14.240  21.657  27.341  1.00 40.63           N  
ATOM   1233  CA  ALA H 161      13.242  21.258  28.299  1.00 41.63           C  
ATOM   1234  CB  ALA H 161      13.240  22.112  29.578  1.00 44.39           C  
ATOM   1235  C   ALA H 161      11.881  21.420  27.695  1.00 45.15           C  
ATOM   1236  O   ALA H 161      11.702  22.131  26.708  1.00 44.94           O  
ATOM   1237  N   ILE H 162      10.882  20.715  28.270  1.00 43.49           N  
ATOM   1238  CA  ILE H 162       9.530  20.826  27.808  1.00 43.56           C  
ATOM   1239  CB  ILE H 162       9.086  19.656  26.981  1.00 41.72           C  
ATOM   1240  CG1 ILE H 162       7.684  19.916  26.404  1.00 45.34           C  
ATOM   1241  CG2 ILE H 162       9.200  18.386  27.843  1.00 40.86           C  
ATOM   1242  CD1 ILE H 162       7.258  18.907  25.342  1.00 42.71           C  
ATOM   1243  C   ILE H 162       8.616  20.911  28.993  1.00 48.64           C  
ATOM   1244  O   ILE H 162       8.846  20.268  30.017  1.00 48.71           O  
ATOM   1245  N   ASN H 163       7.547  21.726  28.881  1.00 47.11           N  
ATOM   1246  CA  ASN H 163       6.583  21.837  29.940  1.00 45.93           C  
ATOM   1247  CB  ASN H 163       6.068  23.273  30.136  1.00 43.68           C  
ATOM   1248  CG  ASN H 163       5.119  23.301  31.324  1.00 45.94           C  
ATOM   1249  OD1 ASN H 163       4.831  22.277  31.940  1.00 41.89           O  
ATOM   1250  ND2 ASN H 163       4.602  24.514  31.648  1.00 52.94           N  
ATOM   1251  C   ASN H 163       5.420  20.988  29.536  1.00 48.37           C  
ATOM   1252  O   ASN H 163       4.760  21.262  28.539  1.00 49.61           O  
ATOM   1253  N   PRO H 164       5.146  19.951  30.277  1.00 33.51           N  
ATOM   1254  CA  PRO H 164       4.101  19.034  29.916  1.00 34.95           C  
ATOM   1255  CD  PRO H 164       6.135  19.348  31.154  1.00 33.20           C  
ATOM   1256  CB  PRO H 164       4.217  17.873  30.900  1.00 34.74           C  
ATOM   1257  CG  PRO H 164       5.705  17.879  31.300  1.00 34.29           C  
ATOM   1258  C   PRO H 164       2.749  19.671  29.883  1.00 37.13           C  
ATOM   1259  O   PRO H 164       1.885  19.187  29.153  1.00 37.90           O  
ATOM   1260  N   SER H 165       2.521  20.731  30.679  1.00 38.33           N  
ATOM   1261  CA  SER H 165       1.221  21.334  30.682  1.00 40.20           C  
ATOM   1262  CB  SER H 165       1.103  22.493  31.691  1.00 41.66           C  
ATOM   1263  OG  SER H 165      -0.203  23.050  31.655  1.00 45.48           O  
ATOM   1264  C   SER H 165       0.919  21.878  29.318  1.00 40.56           C  
ATOM   1265  O   SER H 165       0.045  21.371  28.616  1.00 40.62           O  
ATOM   1266  N   ASP H 166       1.632  22.956  28.932  1.00 39.73           N  
ATOM   1267  CA  ASP H 166       1.434  23.637  27.679  1.00 38.33           C  
ATOM   1268  CB  ASP H 166       1.958  25.084  27.659  1.00 37.21           C  
ATOM   1269  CG  ASP H 166       0.929  25.947  28.370  1.00 35.86           C  
ATOM   1270  OD1 ASP H 166      -0.192  25.432  28.625  1.00  0.00           O  
ATOM   1271  OD2 ASP H 166       1.249  27.130  28.664  1.00  0.00           O1-
ATOM   1272  C   ASP H 166       2.032  22.921  26.512  1.00 37.89           C  
ATOM   1273  O   ASP H 166       1.476  22.944  25.414  1.00 38.08           O  
ATOM   1274  N   GLY H 167       3.185  22.260  26.705  1.00 37.08           N  
ATOM   1275  CA  GLY H 167       3.838  21.651  25.586  1.00 36.87           C  
ATOM   1276  C   GLY H 167       4.868  22.620  25.087  1.00 37.54           C  
ATOM   1277  O   GLY H 167       5.420  22.447  24.002  1.00 38.19           O  
ATOM   1278  N   TYR H 168       5.152  23.670  25.887  1.00 48.39           N  
ATOM   1279  CA  TYR H 168       6.114  24.676  25.520  1.00 47.96           C  
ATOM   1280  CB  TYR H 168       6.025  25.900  26.451  1.00 47.82           C  
ATOM   1281  CG  TYR H 168       7.011  26.940  26.051  1.00 50.99           C  
ATOM   1282  CD1 TYR H 168       6.733  27.801  25.014  1.00 44.97           C  
ATOM   1283  CD2 TYR H 168       8.202  27.071  26.726  1.00 45.51           C  
ATOM   1284  CE1 TYR H 168       7.638  28.772  24.650  1.00 50.81           C  
ATOM   1285  CE2 TYR H 168       9.110  28.039  26.367  1.00 47.80           C  
ATOM   1286  CZ  TYR H 168       8.828  28.892  25.326  1.00 52.48           C  
ATOM   1287  OH  TYR H 168       9.760  29.886  24.955  1.00 58.35           O  
ATOM   1288  C   TYR H 168       7.485  24.077  25.633  1.00 47.96           C  
ATOM   1289  O   TYR H 168       7.773  23.343  26.578  1.00 44.90           O  
ATOM   1290  N   THR H 169       8.365  24.352  24.644  1.00 47.98           N  
ATOM   1291  CA  THR H 169       9.682  23.778  24.679  1.00 48.67           C  
ATOM   1292  CB  THR H 169       9.907  22.760  23.600  1.00 49.26           C  
ATOM   1293  OG1 THR H 169       9.804  23.373  22.322  1.00 48.07           O  
ATOM   1294  CG2 THR H 169       8.852  21.650  23.735  1.00 44.49           C  
ATOM   1295  C   THR H 169      10.707  24.854  24.478  1.00 50.86           C  
ATOM   1296  O   THR H 169      10.437  25.894  23.878  1.00 53.41           O  
ATOM   1297  N   GLU H 170      11.922  24.619  25.018  1.00 50.08           N  
ATOM   1298  CA  GLU H 170      13.043  25.510  24.878  1.00 49.91           C  
ATOM   1299  CB  GLU H 170      13.375  26.271  26.173  1.00 52.08           C  
ATOM   1300  CG  GLU H 170      12.279  27.254  26.588  1.00 55.64           C  
ATOM   1301  CD  GLU H 170      12.688  27.915  27.896  1.00 61.69           C  
ATOM   1302  OE1 GLU H 170      13.846  27.691  28.340  1.00 57.04           O  
ATOM   1303  OE2 GLU H 170      11.844  28.654  28.470  1.00 53.56           O1-
ATOM   1304  C   GLU H 170      14.222  24.644  24.552  1.00 49.51           C  
ATOM   1305  O   GLU H 170      14.377  23.568  25.126  1.00 51.53           O  
ATOM   1306  N   TYR H 171      15.093  25.085  23.618  1.00 44.83           N  
ATOM   1307  CA  TYR H 171      16.199  24.244  23.252  1.00 45.47           C  
ATOM   1308  CB  TYR H 171      16.116  23.689  21.818  1.00 46.12           C  
ATOM   1309  CG  TYR H 171      14.952  22.768  21.693  1.00 52.59           C  
ATOM   1310  CD1 TYR H 171      15.039  21.464  22.124  1.00 44.53           C  
ATOM   1311  CD2 TYR H 171      13.778  23.206  21.123  1.00 45.33           C  
ATOM   1312  CE1 TYR H 171      13.967  20.612  22.000  1.00 43.83           C  
ATOM   1313  CE2 TYR H 171      12.703  22.359  20.996  1.00 44.47           C  
ATOM   1314  CZ  TYR H 171      12.796  21.062  21.436  1.00 43.72           C  
ATOM   1315  OH  TYR H 171      11.692  20.196  21.305  1.00 43.49           O  
ATOM   1316  C   TYR H 171      17.472  25.026  23.291  1.00 47.55           C  
ATOM   1317  O   TYR H 171      17.482  26.252  23.179  1.00 51.31           O  
ATOM   1318  N   ASN H 172      18.591  24.303  23.488  1.00 48.99           N  
ATOM   1319  CA  ASN H 172      19.889  24.897  23.393  1.00 51.84           C  
ATOM   1320  CB  ASN H 172      21.007  23.966  23.898  1.00 50.69           C  
ATOM   1321  CG  ASN H 172      22.297  24.752  24.088  1.00 57.20           C  
ATOM   1322  OD1 ASN H 172      22.581  25.707  23.368  1.00 62.47           O  
ATOM   1323  ND2 ASN H 172      23.111  24.332  25.092  1.00 50.03           N  
ATOM   1324  C   ASN H 172      20.071  25.097  21.922  1.00 56.72           C  
ATOM   1325  O   ASN H 172      19.600  24.293  21.121  1.00 57.11           O  
ATOM   1326  N   GLN H 173      20.779  26.167  21.525  1.00 58.93           N  
ATOM   1327  CA  GLN H 173      20.924  26.509  20.139  1.00 63.27           C  
ATOM   1328  CB  GLN H 173      21.893  27.686  19.926  1.00 67.57           C  
ATOM   1329  CG  GLN H 173      21.399  29.034  20.452  1.00 78.42           C  
ATOM   1330  CD  GLN H 173      20.472  29.625  19.403  1.00 88.18           C  
ATOM   1331  OE1 GLN H 173      20.387  30.841  19.247  1.00 87.73           O  
ATOM   1332  NE2 GLN H 173      19.761  28.739  18.659  1.00 76.22           N  
ATOM   1333  C   GLN H 173      21.546  25.360  19.419  1.00 64.01           C  
ATOM   1334  O   GLN H 173      21.166  25.038  18.293  1.00 64.30           O  
ATOM   1335  N   LYS H 174      22.519  24.701  20.064  1.00 61.90           N  
ATOM   1336  CA  LYS H 174      23.274  23.661  19.431  1.00 61.31           C  
ATOM   1337  CB  LYS H 174      24.351  23.104  20.374  1.00 64.34           C  
ATOM   1338  CG  LYS H 174      25.391  24.165  20.738  1.00 68.18           C  
ATOM   1339  CD  LYS H 174      26.256  23.828  21.953  1.00 73.94           C  
ATOM   1340  CE  LYS H 174      27.221  24.959  22.318  1.00 81.48           C  
ATOM   1341  NZ  LYS H 174      27.938  24.639  23.572  1.00 83.39           N1+
ATOM   1342  C   LYS H 174      22.386  22.524  19.007  1.00 61.06           C  
ATOM   1343  O   LYS H 174      22.532  21.990  17.909  1.00 61.00           O  
ATOM   1344  N   PHE H 175      21.452  22.121  19.882  1.00 59.52           N  
ATOM   1345  CA  PHE H 175      20.566  21.002  19.693  1.00 58.05           C  
ATOM   1346  CB  PHE H 175      19.988  20.470  21.014  1.00 55.67           C  
ATOM   1347  CG  PHE H 175      21.139  19.804  21.684  1.00 54.34           C  
ATOM   1348  CD1 PHE H 175      21.426  18.492  21.403  1.00 50.32           C  
ATOM   1349  CD2 PHE H 175      21.951  20.479  22.566  1.00 54.44           C  
ATOM   1350  CE1 PHE H 175      22.489  17.858  22.000  1.00 54.77           C  
ATOM   1351  CE2 PHE H 175      23.015  19.848  23.166  1.00 56.76           C  
ATOM   1352  CZ  PHE H 175      23.289  18.533  22.885  1.00 55.37           C  
ATOM   1353  C   PHE H 175      19.448  21.246  18.735  1.00 60.07           C  
ATOM   1354  O   PHE H 175      18.865  20.283  18.238  1.00 60.29           O  
ATOM   1355  N   LYS H 176      19.063  22.520  18.523  1.00 64.73           N  
ATOM   1356  CA  LYS H 176      17.957  22.840  17.666  1.00 70.19           C  
ATOM   1357  CB  LYS H 176      17.856  24.333  17.326  1.00 75.37           C  
ATOM   1358  CG  LYS H 176      17.286  25.208  18.437  1.00 84.55           C  
ATOM   1359  CD  LYS H 176      17.562  26.690  18.201  1.00 93.60           C  
ATOM   1360  CE  LYS H 176      16.469  27.603  18.752  1.00 97.02           C  
ATOM   1361  NZ  LYS H 176      15.277  27.509  17.881  1.00 94.97           N1+
ATOM   1362  C   LYS H 176      18.114  22.122  16.365  1.00 70.48           C  
ATOM   1363  O   LYS H 176      19.176  22.137  15.746  1.00 70.60           O  
ATOM   1364  N   ASP H 177      17.002  21.489  15.947  1.00 68.00           N  
ATOM   1365  CA  ASP H 177      16.795  20.703  14.764  1.00 69.68           C  
ATOM   1366  CB  ASP H 177      17.392  21.350  13.504  1.00 83.16           C  
ATOM   1367  CG  ASP H 177      16.558  22.581  13.181  1.00 91.80           C  
ATOM   1368  OD1 ASP H 177      15.303  22.468  13.189  1.00 96.51           O  
ATOM   1369  OD2 ASP H 177      17.166  23.652  12.913  1.00 91.96           O1-
ATOM   1370  C   ASP H 177      17.380  19.328  14.915  1.00 68.24           C  
ATOM   1371  O   ASP H 177      17.036  18.434  14.144  1.00 70.02           O  
ATOM   1372  N   LYS H 178      18.274  19.107  15.896  1.00 62.98           N  
ATOM   1373  CA  LYS H 178      18.785  17.793  16.175  1.00 60.04           C  
ATOM   1374  CB  LYS H 178      20.081  17.835  17.002  1.00 57.54           C  
ATOM   1375  CG  LYS H 178      20.875  16.532  16.960  1.00 58.99           C  
ATOM   1376  CD  LYS H 178      21.504  16.275  15.590  1.00 59.66           C  
ATOM   1377  CE  LYS H 178      22.367  15.016  15.526  1.00 58.37           C  
ATOM   1378  NZ  LYS H 178      23.015  14.922  14.200  1.00 57.40           N1+
ATOM   1379  C   LYS H 178      17.769  17.042  16.982  1.00 59.24           C  
ATOM   1380  O   LYS H 178      17.508  15.862  16.753  1.00 57.89           O  
ATOM   1381  N   ALA H 179      17.149  17.737  17.960  1.00 58.31           N  
ATOM   1382  CA  ALA H 179      16.284  17.052  18.879  1.00 55.42           C  
ATOM   1383  CB  ALA H 179      16.808  17.071  20.326  1.00 53.75           C  
ATOM   1384  C   ALA H 179      14.929  17.672  18.901  1.00 54.37           C  
ATOM   1385  O   ALA H 179      14.768  18.866  18.656  1.00 57.31           O  
ATOM   1386  N   ILE H 180      13.911  16.826  19.170  1.00 51.61           N  
ATOM   1387  CA  ILE H 180      12.550  17.263  19.292  1.00 49.77           C  
ATOM   1388  CB  ILE H 180      11.669  16.788  18.172  1.00 52.41           C  
ATOM   1389  CG1 ILE H 180      11.595  15.253  18.153  1.00  0.00           C  
ATOM   1390  CG2 ILE H 180      12.198  17.398  16.863  1.00 47.09           C  
ATOM   1391  CD1 ILE H 180      10.506  14.708  17.231  1.00  0.00           C  
ATOM   1392  C   ILE H 180      12.011  16.696  20.573  1.00 49.48           C  
ATOM   1393  O   ILE H 180      12.122  15.497  20.834  1.00 48.97           O  
ATOM   1394  N   MET H 181      11.400  17.553  21.414  1.00 46.64           N  
ATOM   1395  CA  MET H 181      10.880  17.103  22.677  1.00 45.53           C  
ATOM   1396  CB  MET H 181      11.285  17.995  23.863  1.00 42.39           C  
ATOM   1397  CG  MET H 181      12.775  17.939  24.204  1.00 45.65           C  
ATOM   1398  SD  MET H 181      13.274  19.057  25.547  1.00  0.00           S  
ATOM   1399  CE  MET H 181      12.319  18.203  26.834  1.00  0.00           C  
ATOM   1400  C   MET H 181       9.382  17.112  22.616  1.00 46.48           C  
ATOM   1401  O   MET H 181       8.773  18.027  22.062  1.00 50.61           O  
ATOM   1402  N   THR H 182       8.751  16.061  23.186  1.00 46.24           N  
ATOM   1403  CA  THR H 182       7.318  15.946  23.205  1.00 47.16           C  
ATOM   1404  CB  THR H 182       6.784  15.098  22.088  1.00 49.32           C  
ATOM   1405  OG1 THR H 182       7.336  13.793  22.162  1.00 48.60           O  
ATOM   1406  CG2 THR H 182       7.147  15.755  20.746  1.00 47.28           C  
ATOM   1407  C   THR H 182       6.923  15.291  24.495  1.00 48.51           C  
ATOM   1408  O   THR H 182       7.778  14.859  25.267  1.00 47.97           O  
ATOM   1409  N   ALA H 183       5.602  15.226  24.780  1.00 48.10           N  
ATOM   1410  CA  ALA H 183       5.167  14.601  26.001  1.00 48.30           C  
ATOM   1411  CB  ALA H 183       5.126  15.567  27.199  1.00 48.57           C  
ATOM   1412  C   ALA H 183       3.779  14.056  25.827  1.00 51.43           C  
ATOM   1413  O   ALA H 183       3.002  14.532  24.999  1.00 53.57           O  
ATOM   1414  N   ASP H 184       3.450  13.007  26.614  1.00 52.96           N  
ATOM   1415  CA  ASP H 184       2.146  12.402  26.605  1.00 54.52           C  
ATOM   1416  CB  ASP H 184       2.198  10.910  26.225  1.00 57.34           C  
ATOM   1417  CG  ASP H 184       0.782  10.389  26.029  1.00 66.21           C  
ATOM   1418  OD1 ASP H 184      -0.172  11.069  26.490  1.00 66.17           O  
ATOM   1419  OD2 ASP H 184       0.639   9.298  25.415  1.00 74.46           O1-
ATOM   1420  C   ASP H 184       1.618  12.510  28.006  1.00 55.75           C  
ATOM   1421  O   ASP H 184       2.095  11.833  28.915  1.00 52.75           O  
ATOM   1422  N   ARG H 185       0.606  13.373  28.213  1.00 61.16           N  
ATOM   1423  CA  ARG H 185       0.067  13.630  29.519  1.00 62.61           C  
ATOM   1424  CB  ARG H 185      -1.009  14.727  29.523  1.00 63.18           C  
ATOM   1425  CG  ARG H 185      -0.497  16.101  29.085  1.00 74.09           C  
ATOM   1426  CD  ARG H 185      -1.539  17.209  29.247  1.00 76.83           C  
ATOM   1427  NE  ARG H 185      -2.751  16.791  28.488  1.00  0.00           N  
ATOM   1428  CZ  ARG H 185      -2.903  17.150  27.180  1.00  0.00           C  
ATOM   1429  NH1 ARG H 185      -1.959  17.923  26.570  1.00  0.00           N1+
ATOM   1430  NH2 ARG H 185      -4.004  16.737  26.486  1.00  0.00           N  
ATOM   1431  C   ARG H 185      -0.573  12.398  30.084  1.00 61.70           C  
ATOM   1432  O   ARG H 185      -0.460  12.135  31.280  1.00 57.97           O  
ATOM   1433  N   SER H 186      -1.280  11.613  29.249  1.00 62.88           N  
ATOM   1434  CA  SER H 186      -1.989  10.482  29.782  1.00 65.15           C  
ATOM   1435  CB  SER H 186      -2.837   9.735  28.734  1.00 67.09           C  
ATOM   1436  OG  SER H 186      -2.007   9.079  27.788  1.00 73.59           O  
ATOM   1437  C   SER H 186      -1.033   9.494  30.377  1.00 65.33           C  
ATOM   1438  O   SER H 186      -1.248   9.015  31.491  1.00 65.58           O  
ATOM   1439  N   SER H 187       0.034   9.148  29.631  1.00 60.68           N  
ATOM   1440  CA  SER H 187       1.009   8.172  30.040  1.00 60.36           C  
ATOM   1441  CB  SER H 187       1.773   7.563  28.851  1.00 61.67           C  
ATOM   1442  OG  SER H 187       2.488   8.572  28.154  1.00 64.83           O  
ATOM   1443  C   SER H 187       2.013   8.742  31.006  1.00 60.74           C  
ATOM   1444  O   SER H 187       2.824   7.996  31.554  1.00 59.56           O  
ATOM   1445  N   SER H 188       2.000  10.068  31.243  1.00 57.95           N  
ATOM   1446  CA  SER H 188       2.973  10.678  32.112  1.00 55.27           C  
ATOM   1447  CB  SER H 188       2.878  10.230  33.581  1.00 56.02           C  
ATOM   1448  OG  SER H 188       1.686  10.732  34.166  1.00 48.59           O  
ATOM   1449  C   SER H 188       4.348  10.359  31.610  1.00 52.42           C  
ATOM   1450  O   SER H 188       5.237  10.008  32.387  1.00 50.78           O  
ATOM   1451  N   THR H 189       4.562  10.486  30.284  1.00 51.67           N  
ATOM   1452  CA  THR H 189       5.857  10.186  29.748  1.00 51.24           C  
ATOM   1453  CB  THR H 189       5.857   8.967  28.870  1.00 52.19           C  
ATOM   1454  OG1 THR H 189       5.367   7.842  29.586  1.00 48.08           O  
ATOM   1455  CG2 THR H 189       7.296   8.691  28.417  1.00 44.48           C  
ATOM   1456  C   THR H 189       6.334  11.346  28.920  1.00 50.41           C  
ATOM   1457  O   THR H 189       5.540  12.122  28.389  1.00 48.29           O  
ATOM   1458  N   ALA H 190       7.673  11.502  28.814  1.00 48.09           N  
ATOM   1459  CA  ALA H 190       8.265  12.546  28.021  1.00 45.85           C  
ATOM   1460  CB  ALA H 190       9.133  13.521  28.835  1.00 46.90           C  
ATOM   1461  C   ALA H 190       9.162  11.870  27.030  1.00 47.43           C  
ATOM   1462  O   ALA H 190       9.819  10.884  27.359  1.00 47.70           O  
ATOM   1463  N   TYR H 191       9.219  12.389  25.782  1.00 47.09           N  
ATOM   1464  CA  TYR H 191      10.000  11.724  24.775  1.00 46.05           C  
ATOM   1465  CB  TYR H 191       9.180  11.196  23.584  1.00 46.24           C  
ATOM   1466  CG  TYR H 191       8.117  10.257  24.046  1.00 47.14           C  
ATOM   1467  CD1 TYR H 191       8.415   8.961  24.390  1.00 50.72           C  
ATOM   1468  CD2 TYR H 191       6.813  10.681  24.144  1.00 47.58           C  
ATOM   1469  CE1 TYR H 191       7.431   8.099  24.813  1.00 51.71           C  
ATOM   1470  CE2 TYR H 191       5.824   9.823  24.564  1.00 48.50           C  
ATOM   1471  CZ  TYR H 191       6.131   8.527  24.898  1.00 53.20           C  
ATOM   1472  OH  TYR H 191       5.121   7.642  25.331  1.00 54.25           O  
ATOM   1473  C   TYR H 191      10.954  12.698  24.159  1.00 48.32           C  
ATOM   1474  O   TYR H 191      10.729  13.908  24.166  1.00 47.03           O  
ATOM   1475  N   MET H 192      12.080  12.171  23.632  1.00 47.40           N  
ATOM   1476  CA  MET H 192      13.024  12.981  22.921  1.00 48.16           C  
ATOM   1477  CB  MET H 192      14.338  13.214  23.684  1.00 45.79           C  
ATOM   1478  CG  MET H 192      15.340  14.083  22.921  1.00 44.88           C  
ATOM   1479  SD  MET H 192      16.868  14.445  23.834  1.00 51.41           S  
ATOM   1480  CE  MET H 192      17.414  12.715  23.903  1.00 52.89           C  
ATOM   1481  C   MET H 192      13.359  12.251  21.658  1.00 51.48           C  
ATOM   1482  O   MET H 192      13.683  11.065  21.681  1.00 51.52           O  
ATOM   1483  N   GLN H 193      13.283  12.951  20.510  1.00 50.92           N  
ATOM   1484  CA  GLN H 193      13.595  12.299  19.272  1.00 53.01           C  
ATOM   1485  CB  GLN H 193      12.511  12.448  18.193  1.00 56.78           C  
ATOM   1486  CG  GLN H 193      12.858  11.695  16.910  1.00 69.80           C  
ATOM   1487  CD  GLN H 193      11.822  12.038  15.852  1.00 82.23           C  
ATOM   1488  OE1 GLN H 193      10.623  11.867  16.060  1.00 83.15           O  
ATOM   1489  NE2 GLN H 193      12.296  12.548  14.684  1.00 77.51           N  
ATOM   1490  C   GLN H 193      14.835  12.934  18.730  1.00 53.44           C  
ATOM   1491  O   GLN H 193      14.984  14.155  18.754  1.00 53.13           O  
ATOM   1492  N   LEU H 194      15.774  12.098  18.246  1.00 53.90           N  
ATOM   1493  CA  LEU H 194      16.992  12.582  17.661  1.00 54.20           C  
ATOM   1494  CB  LEU H 194      18.251  11.950  18.279  1.00 53.98           C  
ATOM   1495  CG  LEU H 194      18.491  12.355  19.744  1.00 53.25           C  
ATOM   1496  CD1 LEU H 194      19.741  11.672  20.313  1.00 49.47           C  
ATOM   1497  CD2 LEU H 194      18.564  13.882  19.895  1.00 52.94           C  
ATOM   1498  C   LEU H 194      16.959  12.186  16.219  1.00 56.22           C  
ATOM   1499  O   LEU H 194      16.585  11.062  15.887  1.00 56.24           O  
ATOM   1500  N   SER H 195      17.359  13.101  15.311  1.00 57.53           N  
ATOM   1501  CA  SER H 195      17.282  12.785  13.911  1.00 60.43           C  
ATOM   1502  CB  SER H 195      16.313  13.695  13.134  1.00 64.70           C  
ATOM   1503  OG  SER H 195      16.762  15.043  13.175  1.00 64.80           O  
ATOM   1504  C   SER H 195      18.637  12.923  13.283  1.00 62.11           C  
ATOM   1505  O   SER H 195      19.533  13.555  13.840  1.00 61.88           O  
ATOM   1506  N   SER H 196      18.805  12.313  12.088  1.00 61.29           N  
ATOM   1507  CA  SER H 196      20.037  12.371  11.347  1.00 62.06           C  
ATOM   1508  CB  SER H 196      20.322  13.760  10.748  1.00 63.51           C  
ATOM   1509  OG  SER H 196      19.317  14.095   9.805  1.00 73.04           O  
ATOM   1510  C   SER H 196      21.166  12.018  12.256  1.00 62.62           C  
ATOM   1511  O   SER H 196      22.098  12.800  12.437  1.00 62.84           O  
ATOM   1512  N   LEU H 197      21.116  10.807  12.839  1.00 59.18           N  
ATOM   1513  CA  LEU H 197      22.098  10.389  13.799  1.00 58.77           C  
ATOM   1514  CB  LEU H 197      21.719   9.076  14.508  1.00 59.04           C  
ATOM   1515  CG  LEU H 197      20.468   9.187  15.398  1.00 61.28           C  
ATOM   1516  CD1 LEU H 197      20.141   7.849  16.081  1.00 58.79           C  
ATOM   1517  CD2 LEU H 197      20.608  10.332  16.413  1.00 56.35           C  
ATOM   1518  C   LEU H 197      23.437  10.192  13.164  1.00 58.48           C  
ATOM   1519  O   LEU H 197      23.555   9.745  12.024  1.00 59.57           O  
ATOM   1520  N   THR H 198      24.493  10.551  13.926  1.00 59.53           N  
ATOM   1521  CA  THR H 198      25.864  10.383  13.528  1.00 61.60           C  
ATOM   1522  CB  THR H 198      26.567  11.661  13.169  1.00 64.86           C  
ATOM   1523  OG1 THR H 198      26.493  12.584  14.244  1.00 69.59           O  
ATOM   1524  CG2 THR H 198      25.933  12.259  11.906  1.00 64.26           C  
ATOM   1525  C   THR H 198      26.589   9.782  14.692  1.00 61.19           C  
ATOM   1526  O   THR H 198      26.032   9.628  15.778  1.00 57.62           O  
ATOM   1527  N   SER H 199      27.869   9.420  14.483  0.90 61.35           N  
ATOM   1528  CA  SER H 199      28.655   8.784  15.502  0.90 61.48           C  
ATOM   1529  CB  SER H 199      30.069   8.424  15.022  0.90 62.35           C  
ATOM   1530  OG  SER H 199      29.995   7.464  13.983  0.90 63.17           O  
ATOM   1531  C   SER H 199      28.806   9.722  16.657  0.90 61.27           C  
ATOM   1532  O   SER H 199      28.940   9.293  17.802  0.90 60.63           O  
ATOM   1533  N   GLU H 200      28.776  11.035  16.385  1.00 62.59           N  
ATOM   1534  CA  GLU H 200      28.954  12.017  17.412  1.00 64.30           C  
ATOM   1535  CB  GLU H 200      29.003  13.457  16.879  1.00 68.36           C  
ATOM   1536  CG  GLU H 200      30.247  13.732  16.035  1.00 79.84           C  
ATOM   1537  CD  GLU H 200      30.361  15.237  15.858  1.00 95.75           C  
ATOM   1538  OE1 GLU H 200      30.155  15.965  16.865  1.00 99.67           O  
ATOM   1539  OE2 GLU H 200      30.657  15.681  14.717  1.00 96.00           O1-
ATOM   1540  C   GLU H 200      27.825  11.931  18.390  1.00 62.60           C  
ATOM   1541  O   GLU H 200      27.987  12.275  19.558  1.00 60.15           O  
ATOM   1542  N   ASP H 201      26.640  11.511  17.916  1.00 56.89           N  
ATOM   1543  CA  ASP H 201      25.432  11.408  18.689  1.00 54.68           C  
ATOM   1544  CB  ASP H 201      24.188  11.152  17.823  1.00 58.32           C  
ATOM   1545  CG  ASP H 201      23.900  12.426  17.039  1.00 60.89           C  
ATOM   1546  OD1 ASP H 201      24.527  13.475  17.348  1.00 59.31           O  
ATOM   1547  OD2 ASP H 201      23.043  12.369  16.121  1.00 59.39           O1-
ATOM   1548  C   ASP H 201      25.511  10.310  19.715  1.00 53.06           C  
ATOM   1549  O   ASP H 201      24.709  10.289  20.645  1.00 51.71           O  
ATOM   1550  N   SER H 202      26.413   9.321  19.554  1.00 53.41           N  
ATOM   1551  CA  SER H 202      26.444   8.260  20.521  1.00 50.19           C  
ATOM   1552  CB  SER H 202      27.493   7.178  20.209  1.00 48.25           C  
ATOM   1553  OG  SER H 202      27.177   6.532  18.985  1.00 52.54           O  
ATOM   1554  C   SER H 202      26.777   8.853  21.852  1.00 51.10           C  
ATOM   1555  O   SER H 202      27.712   9.644  21.966  1.00 52.57           O  
ATOM   1556  N   ALA H 203      26.004   8.483  22.898  1.00 51.77           N  
ATOM   1557  CA  ALA H 203      26.240   9.016  24.210  1.00 49.68           C  
ATOM   1558  CB  ALA H 203      26.252  10.554  24.253  1.00 48.66           C  
ATOM   1559  C   ALA H 203      25.135   8.555  25.112  1.00 48.70           C  
ATOM   1560  O   ALA H 203      24.257   7.793  24.708  1.00 46.72           O  
ATOM   1561  N   LEU H 204      25.186   8.992  26.388  1.00 46.88           N  
ATOM   1562  CA  LEU H 204      24.168   8.671  27.346  1.00 45.76           C  
ATOM   1563  CB  LEU H 204      24.710   8.363  28.752  1.00 44.64           C  
ATOM   1564  CG  LEU H 204      25.525   7.059  28.825  1.00  0.00           C  
ATOM   1565  CD1 LEU H 204      24.635   5.832  28.574  1.00  0.00           C  
ATOM   1566  CD2 LEU H 204      26.747   7.110  27.894  1.00  0.00           C  
ATOM   1567  C   LEU H 204      23.280   9.872  27.454  1.00 47.22           C  
ATOM   1568  O   LEU H 204      23.760  11.004  27.525  1.00 47.30           O  
ATOM   1569  N   TYR H 205      21.948   9.654  27.454  1.00 43.84           N  
ATOM   1570  CA  TYR H 205      21.038  10.761  27.528  1.00 41.82           C  
ATOM   1571  CB  TYR H 205      20.061  10.828  26.341  1.00 43.51           C  
ATOM   1572  CG  TYR H 205      20.842  11.156  25.110  1.00 44.81           C  
ATOM   1573  CD1 TYR H 205      21.058  12.466  24.750  1.00 46.26           C  
ATOM   1574  CD2 TYR H 205      21.362  10.158  24.317  1.00 45.78           C  
ATOM   1575  CE1 TYR H 205      21.776  12.778  23.619  1.00 48.41           C  
ATOM   1576  CE2 TYR H 205      22.080  10.463  23.184  1.00 46.33           C  
ATOM   1577  CZ  TYR H 205      22.286  11.775  22.832  1.00 47.81           C  
ATOM   1578  OH  TYR H 205      23.023  12.091  21.671  1.00 49.32           O  
ATOM   1579  C   TYR H 205      20.219  10.622  28.775  1.00 44.01           C  
ATOM   1580  O   TYR H 205      19.641   9.568  29.033  1.00 46.39           O  
ATOM   1581  N   TYR H 206      20.132  11.710  29.575  1.00 42.87           N  
ATOM   1582  CA  TYR H 206      19.415  11.651  30.820  1.00 43.86           C  
ATOM   1583  CB  TYR H 206      20.191  12.135  32.064  1.00 42.98           C  
ATOM   1584  CG  TYR H 206      21.459  11.382  32.291  1.00 43.17           C  
ATOM   1585  CD1 TYR H 206      21.465  10.110  32.808  1.00 43.47           C  
ATOM   1586  CD2 TYR H 206      22.662  11.963  31.976  1.00 41.73           C  
ATOM   1587  CE1 TYR H 206      22.645   9.434  33.015  1.00 44.84           C  
ATOM   1588  CE2 TYR H 206      23.844  11.293  32.181  1.00 43.72           C  
ATOM   1589  CZ  TYR H 206      23.840  10.024  32.704  1.00 46.33           C  
ATOM   1590  OH  TYR H 206      25.052   9.331  32.916  1.00 47.11           O  
ATOM   1591  C   TYR H 206      18.254  12.599  30.762  1.00 46.69           C  
ATOM   1592  O   TYR H 206      18.327  13.662  30.146  1.00 47.39           O  
ATOM   1593  N   CYS H 207      17.131  12.201  31.400  1.00 45.14           N  
ATOM   1594  CA  CYS H 207      16.003  13.073  31.567  1.00 45.77           C  
ATOM   1595  CB  CYS H 207      14.630  12.422  31.244  1.00 44.39           C  
ATOM   1596  SG  CYS H 207      14.264  10.923  32.216  1.00 57.93           S  
ATOM   1597  C   CYS H 207      16.026  13.477  33.015  1.00 45.38           C  
ATOM   1598  O   CYS H 207      16.417  12.694  33.879  1.00 47.59           O  
ATOM   1599  N   ALA H 208      15.652  14.736  33.322  1.00 41.92           N  
ATOM   1600  CA  ALA H 208      15.695  15.153  34.698  1.00 40.22           C  
ATOM   1601  CB  ALA H 208      16.988  15.904  35.066  1.00 38.78           C  
ATOM   1602  C   ALA H 208      14.562  16.099  34.957  1.00 42.84           C  
ATOM   1603  O   ALA H 208      14.195  16.901  34.099  1.00 47.03           O  
ATOM   1604  N   ARG H 209      13.976  16.030  36.171  1.00 41.74           N  
ATOM   1605  CA  ARG H 209      12.890  16.897  36.526  1.00 42.94           C  
ATOM   1606  CB  ARG H 209      11.938  16.285  37.575  1.00 44.19           C  
ATOM   1607  CG  ARG H 209      10.650  17.084  37.801  1.00 45.20           C  
ATOM   1608  CD  ARG H 209       9.682  16.432  38.795  1.00 47.94           C  
ATOM   1609  NE  ARG H 209      10.308  16.500  40.146  1.00 47.63           N  
ATOM   1610  CZ  ARG H 209       9.554  16.392  41.280  1.00 49.13           C  
ATOM   1611  NH1 ARG H 209       8.207  16.190  41.196  1.00 51.66           N1+
ATOM   1612  NH2 ARG H 209      10.151  16.493  42.503  1.00 45.25           N  
ATOM   1613  C   ARG H 209      13.477  18.164  37.068  1.00 43.19           C  
ATOM   1614  O   ARG H 209      14.571  18.156  37.633  1.00 45.38           O  
ATOM   1615  N   TYR H 210      12.773  19.299  36.875  1.00 41.59           N  
ATOM   1616  CA  TYR H 210      13.240  20.560  37.386  1.00 43.34           C  
ATOM   1617  CB  TYR H 210      13.214  21.683  36.336  1.00 42.88           C  
ATOM   1618  CG  TYR H 210      13.794  22.907  36.955  1.00 45.03           C  
ATOM   1619  CD1 TYR H 210      13.033  23.722  37.761  1.00 49.38           C  
ATOM   1620  CD2 TYR H 210      15.109  23.240  36.719  1.00 45.44           C  
ATOM   1621  CE1 TYR H 210      13.578  24.851  38.324  1.00  0.00           C  
ATOM   1622  CE2 TYR H 210      15.659  24.368  37.280  1.00  0.00           C  
ATOM   1623  CZ  TYR H 210      14.892  25.175  38.086  1.00 91.82           C  
ATOM   1624  OH  TYR H 210      15.452  26.335  38.664  1.00  0.00           O  
ATOM   1625  C   TYR H 210      12.284  20.938  38.482  1.00 46.15           C  
ATOM   1626  O   TYR H 210      11.092  21.135  38.245  1.00 44.06           O  
ATOM   1627  N   GLY H 211      12.798  21.149  39.703  1.00 42.47           N  
ATOM   1628  CA  GLY H 211      11.862  21.661  40.650  1.00 44.94           C  
ATOM   1629  C   GLY H 211      12.597  22.302  41.788  1.00 44.71           C  
ATOM   1630  O   GLY H 211      12.339  21.976  42.943  1.00 45.38           O  
ATOM   1631  N   GLY H 212      13.499  23.267  41.500  1.00 43.61           N  
ATOM   1632  CA  GLY H 212      14.208  23.955  42.545  1.00 42.10           C  
ATOM   1633  C   GLY H 212      14.861  22.942  43.428  1.00 41.55           C  
ATOM   1634  O   GLY H 212      15.879  22.342  43.088  1.00 42.46           O  
ATOM   1635  N   TYR H 213      14.269  22.750  44.616  1.00 41.88           N  
ATOM   1636  CA  TYR H 213      14.764  21.813  45.571  1.00 42.81           C  
ATOM   1637  CB  TYR H 213      13.917  21.776  46.851  1.00 46.04           C  
ATOM   1638  CG  TYR H 213      14.241  20.485  47.507  1.00 45.08           C  
ATOM   1639  CD1 TYR H 213      15.438  20.298  48.152  1.00 48.30           C  
ATOM   1640  CD2 TYR H 213      13.332  19.454  47.466  1.00 47.95           C  
ATOM   1641  CE1 TYR H 213      15.718  19.092  48.748  1.00 51.12           C  
ATOM   1642  CE2 TYR H 213      13.608  18.246  48.060  1.00 50.86           C  
ATOM   1643  CZ  TYR H 213      14.806  18.064  48.703  1.00 51.68           C  
ATOM   1644  OH  TYR H 213      15.097  16.828  49.316  1.00 56.05           O  
ATOM   1645  C   TYR H 213      14.723  20.451  44.971  1.00 41.82           C  
ATOM   1646  O   TYR H 213      15.653  19.668  45.152  1.00 42.95           O  
ATOM   1647  N   PHE H 214      13.637  20.131  44.243  1.00 40.21           N  
ATOM   1648  CA  PHE H 214      13.498  18.824  43.687  1.00 38.41           C  
ATOM   1649  CB  PHE H 214      12.053  18.428  43.377  1.00 39.16           C  
ATOM   1650  CG  PHE H 214      11.355  18.119  44.656  1.00 40.18           C  
ATOM   1651  CD1 PHE H 214      11.450  16.864  45.199  1.00 40.91           C  
ATOM   1652  CD2 PHE H 214      10.618  19.060  45.328  1.00 39.68           C  
ATOM   1653  CE1 PHE H 214      10.830  16.509  46.366  1.00 41.00           C  
ATOM   1654  CE2 PHE H 214       9.988  18.722  46.503  1.00 40.29           C  
ATOM   1655  CZ  PHE H 214      10.090  17.453  47.025  1.00 39.07           C  
ATOM   1656  C   PHE H 214      14.248  18.731  42.419  1.00 37.31           C  
ATOM   1657  O   PHE H 214      13.822  19.221  41.374  1.00 38.38           O  
ATOM   1658  N   ASP H 215      15.406  18.063  42.501  1.00 35.78           N  
ATOM   1659  CA  ASP H 215      16.159  17.812  41.328  1.00 34.54           C  
ATOM   1660  CB  ASP H 215      17.560  18.441  41.354  1.00 35.72           C  
ATOM   1661  CG  ASP H 215      18.023  18.643  39.917  1.00 39.54           C  
ATOM   1662  OD1 ASP H 215      17.154  18.673  39.005  1.00 41.26           O  
ATOM   1663  OD2 ASP H 215      19.258  18.784  39.713  1.00 40.22           O1-
ATOM   1664  C   ASP H 215      16.314  16.328  41.305  1.00 33.13           C  
ATOM   1665  O   ASP H 215      17.052  15.745  42.092  1.00 33.03           O  
ATOM   1666  N   TYR H 216      15.568  15.682  40.405  1.00 40.13           N  
ATOM   1667  CA  TYR H 216      15.611  14.225  40.193  1.00 40.39           C  
ATOM   1668  CB  TYR H 216      14.228  13.558  40.341  1.00 39.67           C  
ATOM   1669  CG  TYR H 216      13.750  13.634  41.752  1.00 48.47           C  
ATOM   1670  CD1 TYR H 216      13.221  14.796  42.264  1.00 48.65           C  
ATOM   1671  CD2 TYR H 216      13.806  12.523  42.559  1.00 51.65           C  
ATOM   1672  CE1 TYR H 216      12.773  14.850  43.564  1.00 47.20           C  
ATOM   1673  CE2 TYR H 216      13.359  12.570  43.858  1.00 50.83           C  
ATOM   1674  CZ  TYR H 216      12.842  13.738  44.365  1.00 52.80           C  
ATOM   1675  OH  TYR H 216      12.382  13.790  45.699  1.00 52.33           O  
ATOM   1676  C   TYR H 216      16.062  13.840  38.799  1.00 43.90           C  
ATOM   1677  O   TYR H 216      15.777  14.542  37.834  1.00 45.94           O  
ATOM   1678  N   TRP H 217      16.741  12.665  38.654  1.00 43.35           N  
ATOM   1679  CA  TRP H 217      17.286  12.250  37.375  1.00 44.11           C  
ATOM   1680  CB  TRP H 217      18.826  12.236  37.378  1.00 43.84           C  
ATOM   1681  CG  TRP H 217      19.485  13.578  37.600  1.00 39.01           C  
ATOM   1682  CD2 TRP H 217      20.307  14.250  36.632  1.00 40.71           C  
ATOM   1683  CD1 TRP H 217      19.489  14.359  38.718  1.00 38.56           C  
ATOM   1684  NE1 TRP H 217      20.254  15.481  38.505  1.00 42.71           N  
ATOM   1685  CE2 TRP H 217      20.766  15.425  37.227  1.00 42.65           C  
ATOM   1686  CE3 TRP H 217      20.659  13.913  35.357  1.00 41.35           C  
ATOM   1687  CZ2 TRP H 217      21.586  16.284  36.551  1.00 41.98           C  
ATOM   1688  CZ3 TRP H 217      21.479  14.785  34.676  1.00 41.21           C  
ATOM   1689  CH2 TRP H 217      21.933  15.949  35.262  1.00 42.04           C  
ATOM   1690  C   TRP H 217      16.897  10.830  37.037  1.00 44.80           C  
ATOM   1691  O   TRP H 217      16.652  10.005  37.916  1.00 45.65           O  
ATOM   1692  N   GLY H 218      16.839  10.516  35.718  1.00 41.35           N  
ATOM   1693  CA  GLY H 218      16.570   9.183  35.241  1.00 44.23           C  
ATOM   1694  C   GLY H 218      17.875   8.438  35.179  1.00 47.28           C  
ATOM   1695  O   GLY H 218      18.946   9.029  35.300  1.00 48.95           O  
ATOM   1696  N   GLN H 219      17.803   7.110  34.940  1.00 45.99           N  
ATOM   1697  CA  GLN H 219      18.932   6.214  34.902  1.00 45.62           C  
ATOM   1698  CB  GLN H 219      18.526   4.757  34.616  1.00 43.56           C  
ATOM   1699  CG  GLN H 219      17.394   4.222  35.495  1.00 56.77           C  
ATOM   1700  CD  GLN H 219      16.085   4.470  34.751  1.00 67.87           C  
ATOM   1701  OE1 GLN H 219      15.047   4.728  35.357  1.00 69.08           O  
ATOM   1702  NE2 GLN H 219      16.131   4.376  33.396  1.00 60.63           N  
ATOM   1703  C   GLN H 219      19.819   6.593  33.757  1.00 46.98           C  
ATOM   1704  O   GLN H 219      21.041   6.488  33.845  1.00 46.16           O  
ATOM   1705  N   GLY H 220      19.211   7.012  32.631  1.00 47.68           N  
ATOM   1706  CA  GLY H 220      19.961   7.382  31.465  1.00 44.85           C  
ATOM   1707  C   GLY H 220      19.840   6.293  30.445  1.00 47.98           C  
ATOM   1708  O   GLY H 220      19.670   5.120  30.775  1.00 49.65           O  
ATOM   1709  N   THR H 221      19.916   6.671  29.153  1.00 45.78           N  
ATOM   1710  CA  THR H 221      19.835   5.665  28.137  1.00 44.72           C  
ATOM   1711  CB  THR H 221      18.612   5.784  27.276  1.00 44.36           C  
ATOM   1712  OG1 THR H 221      18.300   4.530  26.695  1.00 48.58           O  
ATOM   1713  CG2 THR H 221      18.887   6.803  26.165  1.00 42.68           C  
ATOM   1714  C   THR H 221      21.063   5.802  27.284  1.00 45.51           C  
ATOM   1715  O   THR H 221      21.504   6.907  26.967  1.00 45.71           O  
ATOM   1716  N   THR H 222      21.668   4.665  26.892  1.00 45.97           N  
ATOM   1717  CA  THR H 222      22.870   4.758  26.120  1.00 47.72           C  
ATOM   1718  CB  THR H 222      23.938   3.788  26.562  1.00 48.18           C  
ATOM   1719  OG1 THR H 222      25.186   4.141  25.988  1.00 47.13           O  
ATOM   1720  CG2 THR H 222      23.556   2.353  26.168  1.00 36.34           C  
ATOM   1721  C   THR H 222      22.513   4.517  24.687  1.00 48.65           C  
ATOM   1722  O   THR H 222      21.893   3.515  24.333  1.00 48.90           O  
ATOM   1723  N   LEU H 223      22.881   5.481  23.824  1.00 48.43           N  
ATOM   1724  CA  LEU H 223      22.576   5.398  22.425  1.00 49.34           C  
ATOM   1725  CB  LEU H 223      21.998   6.713  21.874  1.00 48.08           C  
ATOM   1726  CG  LEU H 223      21.656   6.685  20.373  1.00 40.57           C  
ATOM   1727  CD1 LEU H 223      20.548   5.666  20.063  1.00 38.54           C  
ATOM   1728  CD2 LEU H 223      21.331   8.098  19.861  1.00 39.29           C  
ATOM   1729  C   LEU H 223      23.847   5.127  21.684  1.00 52.89           C  
ATOM   1730  O   LEU H 223      24.858   5.795  21.899  1.00 50.71           O  
ATOM   1731  N   THR H 224      23.823   4.116  20.793  1.00 55.04           N  
ATOM   1732  CA  THR H 224      24.995   3.817  20.024  1.00 55.14           C  
ATOM   1733  CB  THR H 224      25.509   2.425  20.244  1.00 56.75           C  
ATOM   1734  OG1 THR H 224      25.809   2.225  21.617  1.00 52.66           O  
ATOM   1735  CG2 THR H 224      26.779   2.230  19.397  1.00 54.27           C  
ATOM   1736  C   THR H 224      24.624   3.932  18.580  1.00 55.02           C  
ATOM   1737  O   THR H 224      23.664   3.315  18.122  1.00 54.66           O  
ATOM   1738  N   VAL H 225      25.375   4.751  17.819  1.00 56.24           N  
ATOM   1739  CA  VAL H 225      25.084   4.856  16.421  1.00 56.25           C  
ATOM   1740  CB  VAL H 225      25.054   6.272  15.928  1.00 55.20           C  
ATOM   1741  CG1 VAL H 225      24.852   6.256  14.405  1.00 52.46           C  
ATOM   1742  CG2 VAL H 225      23.959   7.034  16.695  1.00 53.20           C  
ATOM   1743  C   VAL H 225      26.188   4.150  15.704  1.00 57.89           C  
ATOM   1744  O   VAL H 225      27.324   4.620  15.688  1.00 55.84           O  
ATOM   1745  N   SER H 226      25.885   2.991  15.084  1.00 60.00           N  
ATOM   1746  CA  SER H 226      26.936   2.286  14.409  1.00 63.01           C  
ATOM   1747  CB  SER H 226      27.652   1.246  15.286  1.00 64.43           C  
ATOM   1748  OG  SER H 226      26.775   0.174  15.597  1.00 67.01           O  
ATOM   1749  C   SER H 226      26.368   1.548  13.244  1.00 62.79           C  
ATOM   1750  O   SER H 226      25.184   1.216  13.208  1.00 56.87           O  
ATOM   1751  N   SER H 227      27.237   1.274  12.253  1.00 65.55           N  
ATOM   1752  CA  SER H 227      26.869   0.573  11.059  1.00 64.36           C  
ATOM   1753  CB  SER H 227      27.304   1.319   9.785  1.00 65.27           C  
ATOM   1754  OG  SER H 227      26.921   0.583   8.634  1.00 73.58           O  
ATOM   1755  C   SER H 227      27.610  -0.755  11.075  1.00 63.57           C  
ATOM   1756  O   SER H 227      27.357  -1.574  11.997  1.00 60.50           O  
ATOM   1757  OXT SER H 227      28.448  -0.963  10.159  1.00  0.00           O1-
TER    1758      SER H 227 
CONECT  159  694
CONECT  694  159
CONECT 1002 1596
CONECT 1596 1002
END
