# Supplementary material for: Fully automated antibody structure prediction using BIOVIA tools: Validation study
Source: PLoS One. 2017 May 18;12(5):e0177923. doi: 10.1371/journal.pone.0177923 (PMC5436848; doi:10.1371/journal.pone.0177923)
Supplement: S3 Dataset — Predicted structures using the Top5 framework method, Chothia CDR definition with canonical filtering, using up to 5 CDR templates rather than the default 3, and generating 10 CDR models. (ZIP) [file pone.0177923.s005.zip › 4BUH_AA_FV_FinalModel.pdb]

REMARK   Accelrys Discovery Studio PDB file
REMARK   Created:  2015-11-30T16:49:05Z
SSBOND   1 CYS L   21    CYS L   88                                     
SSBOND   2 CYS H  132    CYS H  206                                     
ATOM      1  N   TYR L   1      28.367  32.384  28.035  1.00 57.61           N1+
ATOM      2  CA  TYR L   1      29.499  32.215  28.968  1.00 54.24           C  
ATOM      3  CB  TYR L   1      29.226  32.954  30.289  1.00 54.85           C  
ATOM      4  CG  TYR L   1      28.302  32.136  31.131  1.00 53.73           C  
ATOM      5  CD1 TYR L   1      26.958  32.055  30.856  1.00 52.15           C  
ATOM      6  CD2 TYR L   1      28.796  31.414  32.194  1.00 51.58           C  
ATOM      7  CE1 TYR L   1      26.131  31.290  31.648  1.00 48.21           C  
ATOM      8  CE2 TYR L   1      27.973  30.650  32.987  1.00 49.89           C  
ATOM      9  CZ  TYR L   1      26.631  30.589  32.714  1.00 49.57           C  
ATOM     10  OH  TYR L   1      25.772  29.813  33.520  1.00  0.00           O  
ATOM     11  C   TYR L   1      29.622  30.763  29.268  1.00 52.03           C  
ATOM     12  O   TYR L   1      28.951  29.929  28.663  1.00 51.57           O  
ATOM     13  N   GLU L   2      30.523  30.417  30.199  1.00 49.78           N  
ATOM     14  CA  GLU L   2      30.665  29.047  30.578  1.00 47.45           C  
ATOM     15  CB  GLU L   2      31.736  28.288  29.776  1.00 49.40           C  
ATOM     16  CG  GLU L   2      31.345  28.034  28.320  1.00 59.60           C  
ATOM     17  CD  GLU L   2      30.246  26.981  28.307  1.00  0.00           C  
ATOM     18  OE1 GLU L   2      30.481  25.868  28.852  1.00  0.00           O  
ATOM     19  OE2 GLU L   2      29.153  27.277  27.755  1.00  0.00           O1-
ATOM     20  C   GLU L   2      31.117  29.059  31.994  1.00 46.81           C  
ATOM     21  O   GLU L   2      31.828  29.967  32.420  1.00 47.06           O  
ATOM     22  N   LEU L   3      30.711  28.043  32.778  1.00 43.44           N  
ATOM     23  CA  LEU L   3      31.136  28.025  34.144  1.00 41.16           C  
ATOM     24  CB  LEU L   3      30.188  27.243  35.068  1.00 39.87           C  
ATOM     25  CG  LEU L   3      28.773  27.847  35.145  1.00 39.71           C  
ATOM     26  CD1 LEU L   3      27.868  27.035  36.086  1.00 37.22           C  
ATOM     27  CD2 LEU L   3      28.816  29.344  35.494  1.00 38.66           C  
ATOM     28  C   LEU L   3      32.462  27.332  34.160  1.00 42.51           C  
ATOM     29  O   LEU L   3      32.589  26.222  33.650  1.00 42.29           O  
ATOM     30  N   THR L   4      33.489  27.963  34.762  1.00 40.73           N  
ATOM     31  CA  THR L   4      34.792  27.360  34.710  1.00 41.06           C  
ATOM     32  CB  THR L   4      35.902  28.324  34.434  1.00 42.47           C  
ATOM     33  OG1 THR L   4      35.939  29.326  35.438  1.00 44.11           O  
ATOM     34  CG2 THR L   4      35.684  28.949  33.052  1.00 42.98           C  
ATOM     35  C   THR L   4      35.125  26.724  36.019  1.00 40.25           C  
ATOM     36  O   THR L   4      34.981  27.330  37.080  1.00 40.16           O  
ATOM     37  N   GLN L   5      35.591  25.460  35.948  1.00 38.71           N  
ATOM     38  CA  GLN L   5      36.005  24.703  37.097  1.00 38.54           C  
ATOM     39  CB  GLN L   5      35.113  23.477  37.387  1.00 37.74           C  
ATOM     40  CG  GLN L   5      33.667  23.807  37.762  1.00 35.96           C  
ATOM     41  CD  GLN L   5      32.914  22.500  37.993  1.00 37.00           C  
ATOM     42  OE1 GLN L   5      31.766  22.352  37.578  1.00 35.94           O  
ATOM     43  NE2 GLN L   5      33.568  21.528  38.680  1.00 36.97           N  
ATOM     44  C   GLN L   5      37.357  24.145  36.774  1.00 40.10           C  
ATOM     45  O   GLN L   5      37.698  23.974  35.606  1.00 39.61           O  
ATOM     46  N   PRO L   6      38.155  23.858  37.771  1.00 38.76           N  
ATOM     47  CA  PRO L   6      39.454  23.276  37.570  1.00 39.23           C  
ATOM     48  CD  PRO L   6      37.962  24.360  39.120  1.00 38.27           C  
ATOM     49  CB  PRO L   6      40.167  23.374  38.921  1.00 38.75           C  
ATOM     50  CG  PRO L   6      39.037  23.629  39.939  1.00 38.28           C  
ATOM     51  C   PRO L   6      39.269  21.873  37.081  1.00 38.74           C  
ATOM     52  O   PRO L   6      38.321  21.225  37.513  1.00 38.38           O  
ATOM     53  N   PRO L   7      40.106  21.380  36.217  1.00 39.27           N  
ATOM     54  CA  PRO L   7      39.905  20.052  35.713  1.00 39.18           C  
ATOM     55  CD  PRO L   7      40.806  22.227  35.266  1.00 34.86           C  
ATOM     56  CB  PRO L   7      40.890  19.898  34.557  1.00 40.55           C  
ATOM     57  CG  PRO L   7      41.053  21.338  34.034  1.00 47.73           C  
ATOM     58  C   PRO L   7      40.019  18.996  36.763  1.00 38.20           C  
ATOM     59  O   PRO L   7      39.301  18.001  36.674  1.00 37.21           O  
ATOM     60  N   SER L   8      40.905  19.175  37.760  1.00 38.62           N  
ATOM     61  CA  SER L   8      41.028  18.139  38.743  1.00 38.25           C  
ATOM     62  CB  SER L   8      42.056  17.052  38.383  1.00 40.34           C  
ATOM     63  OG  SER L   8      41.624  16.313  37.252  1.00 43.18           O  
ATOM     64  C   SER L   8      41.496  18.731  40.032  1.00 40.45           C  
ATOM     65  O   SER L   8      42.099  19.802  40.066  1.00 40.85           O  
ATOM     66  N   ALA L   9      41.197  18.022  41.138  1.00 38.90           N  
ATOM     67  CA  ALA L   9      41.638  18.396  42.449  1.00 39.24           C  
ATOM     68  CB  ALA L   9      40.587  19.185  43.248  1.00 38.86           C  
ATOM     69  C   ALA L   9      41.886  17.111  43.183  1.00 40.53           C  
ATOM     70  O   ALA L   9      41.310  16.079  42.839  1.00 38.46           O  
ATOM     71  N   SER L  10      42.773  17.121  44.199  1.00 40.98           N  
ATOM     72  CA  SER L  10      43.014  15.900  44.921  1.00 41.91           C  
ATOM     73  CB  SER L  10      44.180  15.067  44.359  1.00 42.93           C  
ATOM     74  OG  SER L  10      45.399  15.784  44.480  1.00 45.07           O  
ATOM     75  C   SER L  10      43.343  16.229  46.344  1.00 44.65           C  
ATOM     76  O   SER L  10      43.737  17.352  46.657  1.00 44.42           O  
ATOM     77  N   GLY L  11      43.173  15.241  47.252  1.00 42.50           N  
ATOM     78  CA  GLY L  11      43.479  15.452  48.641  1.00 43.31           C  
ATOM     79  C   GLY L  11      43.592  14.115  49.310  1.00 44.36           C  
ATOM     80  O   GLY L  11      43.129  13.102  48.789  1.00 43.63           O  
ATOM     81  N   THR L  12      44.222  14.083  50.504  1.00 44.08           N  
ATOM     82  CA  THR L  12      44.365  12.849  51.226  1.00 45.53           C  
ATOM     83  CB  THR L  12      45.542  12.815  52.159  1.00 48.73           C  
ATOM     84  OG1 THR L  12      45.408  13.812  53.160  1.00 43.90           O  
ATOM     85  CG2 THR L  12      46.825  13.048  51.344  1.00 43.81           C  
ATOM     86  C   THR L  12      43.126  12.664  52.040  1.00 44.88           C  
ATOM     87  O   THR L  12      42.327  13.585  52.196  1.00 44.87           O  
ATOM     88  N   PRO L  13      42.941  11.483  52.565  1.00 43.78           N  
ATOM     89  CA  PRO L  13      41.750  11.220  53.322  1.00 43.24           C  
ATOM     90  CD  PRO L  13      43.460  10.282  51.930  1.00 45.60           C  
ATOM     91  CB  PRO L  13      41.712   9.707  53.524  1.00 43.36           C  
ATOM     92  CG  PRO L  13      42.470   9.163  52.299  1.00 44.99           C  
ATOM     93  C   PRO L  13      41.715  12.005  54.592  1.00 44.66           C  
ATOM     94  O   PRO L  13      42.755  12.160  55.230  1.00 45.69           O  
ATOM     95  N   GLY L  14      40.526  12.513  54.969  1.00 43.37           N  
ATOM     96  CA  GLY L  14      40.375  13.232  56.200  1.00 44.16           C  
ATOM     97  C   GLY L  14      40.635  14.690  55.970  1.00 44.77           C  
ATOM     98  O   GLY L  14      40.333  15.515  56.833  1.00 44.58           O  
ATOM     99  N   GLN L  15      41.194  15.053  54.798  1.00 43.34           N  
ATOM    100  CA  GLN L  15      41.499  16.429  54.511  1.00 43.92           C  
ATOM    101  CB  GLN L  15      42.591  16.656  53.445  1.00 45.88           C  
ATOM    102  CG  GLN L  15      44.026  16.362  53.887  1.00 51.03           C  
ATOM    103  CD  GLN L  15      44.943  16.761  52.736  1.00 54.46           C  
ATOM    104  OE1 GLN L  15      44.516  16.842  51.585  1.00 43.20           O  
ATOM    105  NE2 GLN L  15      46.240  17.027  53.051  1.00 43.94           N  
ATOM    106  C   GLN L  15      40.280  17.103  53.974  1.00 44.05           C  
ATOM    107  O   GLN L  15      39.229  16.491  53.793  1.00 42.36           O  
ATOM    108  N   ARG L  16      40.406  18.425  53.740  1.00 43.46           N  
ATOM    109  CA  ARG L  16      39.345  19.227  53.207  1.00 42.39           C  
ATOM    110  CB  ARG L  16      39.080  20.480  54.062  1.00 43.76           C  
ATOM    111  CG  ARG L  16      38.094  21.486  53.464  1.00 43.71           C  
ATOM    112  CD  ARG L  16      37.878  22.704  54.367  1.00 46.48           C  
ATOM    113  NE  ARG L  16      37.066  23.703  53.618  1.00 48.90           N  
ATOM    114  CZ  ARG L  16      37.690  24.641  52.848  1.00 51.20           C  
ATOM    115  NH1 ARG L  16      39.050  24.628  52.733  1.00 51.81           N1+
ATOM    116  NH2 ARG L  16      36.959  25.588  52.193  1.00 51.03           N  
ATOM    117  C   ARG L  16      39.765  19.691  51.845  1.00 42.75           C  
ATOM    118  O   ARG L  16      40.907  20.098  51.640  1.00 43.50           O  
ATOM    119  N   VAL L  17      38.842  19.624  50.864  1.00 40.78           N  
ATOM    120  CA  VAL L  17      39.167  20.068  49.538  1.00 41.58           C  
ATOM    121  CB  VAL L  17      39.226  18.948  48.542  1.00 44.08           C  
ATOM    122  CG1 VAL L  17      37.809  18.382  48.364  1.00 43.58           C  
ATOM    123  CG2 VAL L  17      39.862  19.464  47.242  1.00 46.45           C  
ATOM    124  C   VAL L  17      38.085  21.009  49.104  1.00 41.35           C  
ATOM    125  O   VAL L  17      36.943  20.907  49.551  1.00 40.08           O  
ATOM    126  N   THR L  18      38.427  21.982  48.234  1.00 40.31           N  
ATOM    127  CA  THR L  18      37.431  22.913  47.789  1.00 40.21           C  
ATOM    128  CB  THR L  18      37.611  24.274  48.403  1.00 42.95           C  
ATOM    129  OG1 THR L  18      36.510  25.115  48.103  1.00 44.12           O  
ATOM    130  CG2 THR L  18      38.925  24.889  47.906  1.00 40.79           C  
ATOM    131  C   THR L  18      37.496  22.999  46.292  1.00 40.15           C  
ATOM    132  O   THR L  18      38.577  22.975  45.703  1.00 40.31           O  
ATOM    133  N   ILE L  19      36.319  23.076  45.633  1.00 39.35           N  
ATOM    134  CA  ILE L  19      36.257  23.147  44.198  1.00 38.16           C  
ATOM    135  CB  ILE L  19      35.423  22.051  43.604  1.00 37.11           C  
ATOM    136  CG1 ILE L  19      36.019  20.683  43.971  1.00 37.38           C  
ATOM    137  CG2 ILE L  19      35.312  22.291  42.091  1.00 38.07           C  
ATOM    138  CD1 ILE L  19      35.067  19.515  43.722  1.00 36.83           C  
ATOM    139  C   ILE L  19      35.600  24.446  43.839  1.00 38.71           C  
ATOM    140  O   ILE L  19      34.504  24.748  44.308  1.00 39.54           O  
ATOM    141  N   SER L  20      36.266  25.262  42.998  1.00 38.53           N  
ATOM    142  CA  SER L  20      35.712  26.542  42.655  1.00 39.19           C  
ATOM    143  CB  SER L  20      36.780  27.634  42.482  1.00 41.36           C  
ATOM    144  OG  SER L  20      37.637  27.305  41.399  1.00 44.07           O  
ATOM    145  C   SER L  20      34.943  26.454  41.372  1.00 39.99           C  
ATOM    146  O   SER L  20      35.114  25.519  40.590  1.00 39.76           O  
ATOM    147  N   CYS L  21      34.040  27.433  41.145  1.00 39.40           N  
ATOM    148  CA  CYS L  21      33.327  27.516  39.900  1.00 38.56           C  
ATOM    149  CB  CYS L  21      31.919  26.863  39.928  1.00 38.18           C  
ATOM    150  SG  CYS L  21      31.395  26.371  38.254  1.00 45.37           S  
ATOM    151  C   CYS L  21      33.183  28.989  39.623  1.00 40.09           C  
ATOM    152  O   CYS L  21      32.604  29.717  40.427  1.00 40.72           O  
ATOM    153  N   SER L  22      33.711  29.474  38.475  1.00 39.35           N  
ATOM    154  CA  SER L  22      33.674  30.892  38.199  1.00 41.06           C  
ATOM    155  CB  SER L  22      35.044  31.487  37.834  1.00 40.52           C  
ATOM    156  OG  SER L  22      35.924  31.415  38.945  1.00 39.51           O  
ATOM    157  C   SER L  22      32.778  31.156  37.031  1.00 41.90           C  
ATOM    158  O   SER L  22      32.767  30.403  36.060  1.00 41.31           O  
ATOM    159  N   GLY L  23      32.002  32.248  37.124  1.00 36.52           N  
ATOM    160  CA  GLY L  23      31.050  32.551  36.104  1.00 38.16           C  
ATOM    161  C   GLY L  23      31.032  34.029  35.915  1.00 39.80           C  
ATOM    162  O   GLY L  23      32.034  34.712  36.126  1.00 42.06           O  
ATOM    163  N   SER L  24      29.866  34.553  35.487  1.00 38.94           N  
ATOM    164  CA  SER L  24      29.731  35.953  35.217  0.94 41.15           C  
ATOM    165  CB  SER L  24      29.497  36.268  33.728  0.94 47.89           C  
ATOM    166  OG  SER L  24      28.241  35.754  33.312  0.94 49.93           O  
ATOM    167  C   SER L  24      28.540  36.454  35.968  1.00 40.64           C  
ATOM    168  O   SER L  24      27.876  35.708  36.685  1.00 40.24           O  
ATOM    169  N   SER L  25      28.259  37.763  35.830  1.00 41.92           N  
ATOM    170  CA  SER L  25      27.176  38.391  36.524  1.00 43.97           C  
ATOM    171  CB  SER L  25      27.137  39.915  36.311  1.00 46.56           C  
ATOM    172  OG  SER L  25      26.898  40.214  34.944  1.00 51.72           O  
ATOM    173  C   SER L  25      25.875  37.824  36.040  1.00 43.32           C  
ATOM    174  O   SER L  25      24.893  37.806  36.779  1.00 44.83           O  
ATOM    175  N   SER L  26      25.844  37.345  34.781  1.00 42.21           N  
ATOM    176  CA  SER L  26      24.660  36.839  34.140  1.00 41.21           C  
ATOM    177  CB  SER L  26      24.888  36.509  32.656  1.00 48.82           C  
ATOM    178  OG  SER L  26      25.295  37.668  31.950  1.00 50.97           O  
ATOM    179  C   SER L  26      24.200  35.562  34.772  1.00 39.39           C  
ATOM    180  O   SER L  26      23.014  35.235  34.734  1.00 39.12           O  
ATOM    181  N   ASN L  27      25.128  34.787  35.355  1.00 37.80           N  
ATOM    182  CA  ASN L  27      24.757  33.523  35.921  1.00 35.92           C  
ATOM    183  CB  ASN L  27      25.490  32.328  35.264  1.00 36.40           C  
ATOM    184  CG  ASN L  27      26.986  32.601  35.172  1.00 38.80           C  
ATOM    185  OD1 ASN L  27      27.764  32.235  36.051  1.00 37.99           O  
ATOM    186  ND2 ASN L  27      27.405  33.252  34.054  1.00 40.28           N  
ATOM    187  C   ASN L  27      24.953  33.528  37.409  1.00 37.00           C  
ATOM    188  O   ASN L  27      24.034  33.855  38.156  1.00 38.75           O  
ATOM    189  N   ILE L  28      26.160  33.186  37.887  1.00 35.44           N  
ATOM    190  CA  ILE L  28      26.435  33.060  39.294  1.00 35.52           C  
ATOM    191  CB  ILE L  28      27.875  32.727  39.578  1.00 35.16           C  
ATOM    192  CG1 ILE L  28      28.273  31.380  38.946  1.00 34.46           C  
ATOM    193  CG2 ILE L  28      28.063  32.772  41.105  1.00 36.06           C  
ATOM    194  CD1 ILE L  28      27.536  30.171  39.522  1.00 36.27           C  
ATOM    195  C   ILE L  28      26.157  34.357  39.998  1.00 38.58           C  
ATOM    196  O   ILE L  28      25.647  34.363  41.119  1.00 39.32           O  
ATOM    197  N   GLY L  29      26.500  35.501  39.382  1.00 39.24           N  
ATOM    198  CA  GLY L  29      26.313  36.730  40.097  1.00 41.61           C  
ATOM    199  C   GLY L  29      24.863  36.922  40.419  1.00 46.11           C  
ATOM    200  O   GLY L  29      24.514  37.332  41.525  1.00 51.38           O  
ATOM    201  N   GLY L  30      23.992  36.709  39.416  1.00 42.62           N  
ATOM    202  CA  GLY L  30      22.572  36.870  39.548  1.00 46.86           C  
ATOM    203  C   GLY L  30      21.856  35.743  40.235  1.00 45.62           C  
ATOM    204  O   GLY L  30      20.944  35.984  41.025  1.00 49.59           O  
ATOM    205  N   ASN L  31      22.231  34.478  39.950  1.00 39.58           N  
ATOM    206  CA  ASN L  31      21.370  33.414  40.379  1.00 39.16           C  
ATOM    207  CB  ASN L  31      20.705  32.674  39.209  1.00 38.59           C  
ATOM    208  CG  ASN L  31      19.772  33.659  38.519  1.00 42.28           C  
ATOM    209  OD1 ASN L  31      19.941  33.969  37.341  1.00 46.72           O  
ATOM    210  ND2 ASN L  31      18.756  34.166  39.268  1.00 40.63           N  
ATOM    211  C   ASN L  31      22.068  32.394  41.210  1.00 37.71           C  
ATOM    212  O   ASN L  31      23.289  32.387  41.368  1.00 40.21           O  
ATOM    213  N   THR L  32      21.238  31.490  41.764  0.90 36.46           N  
ATOM    214  CA  THR L  32      21.626  30.436  42.645  0.90 35.50           C  
ATOM    215  CB  THR L  32      20.447  29.703  43.196  0.90 38.75           C  
ATOM    216  OG1 THR L  32      19.729  29.111  42.123  0.87 33.93           O  
ATOM    217  CG2 THR L  32      19.547  30.698  43.950  0.87 37.25           C  
ATOM    218  C   THR L  32      22.411  29.434  41.880  0.90 34.84           C  
ATOM    219  O   THR L  32      22.314  29.292  40.667  0.90 35.75           O  
ATOM    220  N   VAL L  33      23.208  28.683  42.633  1.00 34.62           N  
ATOM    221  CA  VAL L  33      24.167  27.739  42.133  1.00 33.33           C  
ATOM    222  CB  VAL L  33      25.550  28.061  42.619  1.00 32.60           C  
ATOM    223  CG1 VAL L  33      26.519  26.975  42.125  1.00 30.71           C  
ATOM    224  CG2 VAL L  33      25.908  29.495  42.200  1.00 32.25           C  
ATOM    225  C   VAL L  33      23.842  26.403  42.721  1.00 34.62           C  
ATOM    226  O   VAL L  33      23.526  26.306  43.905  1.00 35.48           O  
ATOM    227  N   ASN L  34      23.915  25.332  41.904  1.00 33.11           N  
ATOM    228  CA  ASN L  34      23.654  24.011  42.397  1.00 31.84           C  
ATOM    229  CB  ASN L  34      22.314  23.444  41.841  1.00 32.24           C  
ATOM    230  CG  ASN L  34      21.154  24.289  42.441  1.00 32.96           C  
ATOM    231  OD1 ASN L  34      21.366  25.050  43.382  1.00 27.24           O  
ATOM    232  ND2 ASN L  34      19.902  24.170  41.914  1.00 25.56           N  
ATOM    233  C   ASN L  34      24.867  23.154  42.081  1.00 32.67           C  
ATOM    234  O   ASN L  34      25.644  23.478  41.185  1.00 31.58           O  
ATOM    235  N   TRP L  35      25.110  22.073  42.864  1.00 32.17           N  
ATOM    236  CA  TRP L  35      26.263  21.223  42.645  1.00 30.69           C  
ATOM    237  CB  TRP L  35      27.288  21.268  43.790  1.00 31.71           C  
ATOM    238  CG  TRP L  35      28.077  22.553  43.855  1.00 31.69           C  
ATOM    239  CD2 TRP L  35      29.327  22.751  43.180  1.00 31.41           C  
ATOM    240  CD1 TRP L  35      27.808  23.712  44.523  1.00 31.83           C  
ATOM    241  NE1 TRP L  35      28.814  24.621  44.304  1.00 31.27           N  
ATOM    242  CE2 TRP L  35      29.759  24.042  43.480  1.00 30.79           C  
ATOM    243  CE3 TRP L  35      30.058  21.923  42.377  1.00 31.08           C  
ATOM    244  CZ2 TRP L  35      30.935  24.524  42.981  1.00 32.24           C  
ATOM    245  CZ3 TRP L  35      31.242  22.413  41.872  1.00 32.15           C  
ATOM    246  CH2 TRP L  35      31.672  23.689  42.169  1.00 31.77           C  
ATOM    247  C   TRP L  35      25.812  19.801  42.488  1.00 30.28           C  
ATOM    248  O   TRP L  35      24.865  19.358  43.135  1.00 30.64           O  
ATOM    249  N   TYR L  36      26.511  19.040  41.612  1.00 29.24           N  
ATOM    250  CA  TYR L  36      26.159  17.684  41.283  1.00 30.36           C  
ATOM    251  CB  TYR L  36      25.777  17.556  39.790  1.00 30.16           C  
ATOM    252  CG  TYR L  36      24.591  18.416  39.479  1.00 31.45           C  
ATOM    253  CD1 TYR L  36      23.319  17.952  39.685  1.00 31.46           C  
ATOM    254  CD2 TYR L  36      24.740  19.691  38.971  1.00 31.88           C  
ATOM    255  CE1 TYR L  36      22.219  18.726  39.402  1.00 32.01           C  
ATOM    256  CE2 TYR L  36      23.644  20.476  38.688  1.00 31.89           C  
ATOM    257  CZ  TYR L  36      22.375  19.994  38.904  1.00 32.36           C  
ATOM    258  OH  TYR L  36      21.252  20.789  38.614  1.00 32.26           O  
ATOM    259  C   TYR L  36      27.363  16.801  41.468  1.00 32.13           C  
ATOM    260  O   TYR L  36      28.487  17.193  41.157  1.00 32.68           O  
ATOM    261  N   GLN L  37      27.149  15.573  41.985  1.00 30.80           N  
ATOM    262  CA  GLN L  37      28.225  14.627  42.138  1.00 30.98           C  
ATOM    263  CB  GLN L  37      28.355  14.053  43.559  1.00 31.41           C  
ATOM    264  CG  GLN L  37      29.500  13.048  43.720  1.00 33.08           C  
ATOM    265  CD  GLN L  37      29.484  12.567  45.164  1.00 34.45           C  
ATOM    266  OE1 GLN L  37      29.761  11.404  45.449  1.00 36.83           O  
ATOM    267  NE2 GLN L  37      29.146  13.487  46.105  1.00 34.60           N  
ATOM    268  C   GLN L  37      27.917  13.468  41.248  1.00 31.94           C  
ATOM    269  O   GLN L  37      26.790  12.979  41.226  1.00 32.01           O  
ATOM    270  N   GLN L  38      28.906  13.015  40.451  1.00 32.27           N  
ATOM    271  CA  GLN L  38      28.626  11.840  39.683  1.00 31.45           C  
ATOM    272  CB  GLN L  38      28.384  12.049  38.178  1.00 30.22           C  
ATOM    273  CG  GLN L  38      29.589  12.513  37.374  1.00 29.41           C  
ATOM    274  CD  GLN L  38      29.147  12.496  35.920  1.00 28.28           C  
ATOM    275  OE1 GLN L  38      29.892  12.896  35.029  1.00 28.82           O  
ATOM    276  NE2 GLN L  38      27.899  12.017  35.665  1.00 28.99           N  
ATOM    277  C   GLN L  38      29.746  10.870  39.855  1.00 33.26           C  
ATOM    278  O   GLN L  38      30.908  11.167  39.577  1.00 33.68           O  
ATOM    279  N   VAL L  39      29.395   9.665  40.340  1.00 34.65           N  
ATOM    280  CA  VAL L  39      30.343   8.608  40.550  1.00 37.51           C  
ATOM    281  CB  VAL L  39      29.913   7.605  41.588  1.00 38.64           C  
ATOM    282  CG1 VAL L  39      28.722   6.814  41.043  1.00  0.00           C  
ATOM    283  CG2 VAL L  39      31.105   6.716  41.979  1.00  0.00           C  
ATOM    284  C   VAL L  39      30.503   7.906  39.241  1.00 38.61           C  
ATOM    285  O   VAL L  39      29.642   7.997  38.368  1.00 38.36           O  
ATOM    286  N   PRO L  40      31.591   7.213  39.057  1.00 44.26           N  
ATOM    287  CA  PRO L  40      31.782   6.582  37.787  1.00 44.71           C  
ATOM    288  CD  PRO L  40      32.856   7.590  39.668  1.00 44.87           C  
ATOM    289  CB  PRO L  40      33.217   6.064  37.795  1.00 46.76           C  
ATOM    290  CG  PRO L  40      33.944   7.069  38.710  1.00 46.10           C  
ATOM    291  C   PRO L  40      30.744   5.558  37.477  1.00 43.39           C  
ATOM    292  O   PRO L  40      30.458   4.708  38.320  1.00 45.77           O  
ATOM    293  N   GLY L  41      30.185   5.635  36.252  1.00 40.96           N  
ATOM    294  CA  GLY L  41      29.222   4.698  35.752  1.00 40.60           C  
ATOM    295  C   GLY L  41      27.877   4.957  36.357  1.00 40.84           C  
ATOM    296  O   GLY L  41      26.989   4.109  36.267  1.00 42.32           O  
ATOM    297  N   THR L  42      27.666   6.140  36.964  1.00 39.37           N  
ATOM    298  CA  THR L  42      26.404   6.321  37.626  1.00 38.33           C  
ATOM    299  CB  THR L  42      26.573   6.276  39.120  1.00 39.36           C  
ATOM    300  OG1 THR L  42      27.207   5.061  39.496  1.00 42.55           O  
ATOM    301  CG2 THR L  42      25.216   6.359  39.824  1.00 46.00           C  
ATOM    302  C   THR L  42      25.816   7.650  37.238  1.00 37.02           C  
ATOM    303  O   THR L  42      26.482   8.492  36.639  1.00 35.73           O  
ATOM    304  N   ALA L  43      24.511   7.841  37.539  1.00 36.07           N  
ATOM    305  CA  ALA L  43      23.797   9.059  37.265  1.00 35.66           C  
ATOM    306  CB  ALA L  43      22.268   8.899  37.339  1.00 34.72           C  
ATOM    307  C   ALA L  43      24.200  10.084  38.286  1.00 34.28           C  
ATOM    308  O   ALA L  43      24.590   9.741  39.400  1.00 35.01           O  
ATOM    309  N   PRO L  44      24.112  11.346  37.934  1.00 33.70           N  
ATOM    310  CA  PRO L  44      24.515  12.388  38.844  1.00 32.20           C  
ATOM    311  CD  PRO L  44      24.297  11.741  36.546  1.00 33.98           C  
ATOM    312  CB  PRO L  44      24.645  13.656  38.002  1.00 31.56           C  
ATOM    313  CG  PRO L  44      24.967  13.126  36.594  1.00 31.21           C  
ATOM    314  C   PRO L  44      23.558  12.539  39.979  1.00 33.04           C  
ATOM    315  O   PRO L  44      22.397  12.163  39.828  1.00 32.98           O  
ATOM    316  N   ARG L  45      24.025  13.052  41.140  1.00 32.89           N  
ATOM    317  CA  ARG L  45      23.087  13.300  42.197  1.00 32.48           C  
ATOM    318  CB  ARG L  45      23.107  12.305  43.376  1.00 35.14           C  
ATOM    319  CG  ARG L  45      24.333  12.259  44.283  1.00 39.40           C  
ATOM    320  CD  ARG L  45      24.207  11.094  45.268  1.00 41.26           C  
ATOM    321  NE  ARG L  45      25.107  11.340  46.427  1.00  0.00           N  
ATOM    322  CZ  ARG L  45      24.883  10.668  47.590  1.00  0.00           C  
ATOM    323  NH1 ARG L  45      23.853   9.773  47.677  1.00  0.00           N1+
ATOM    324  NH2 ARG L  45      25.692  10.880  48.669  1.00  0.00           N  
ATOM    325  C   ARG L  45      23.323  14.694  42.696  1.00 33.06           C  
ATOM    326  O   ARG L  45      24.440  15.211  42.648  1.00 33.56           O  
ATOM    327  N   LEU L  46      22.254  15.351  43.185  1.00 31.51           N  
ATOM    328  CA  LEU L  46      22.358  16.735  43.558  1.00 31.09           C  
ATOM    329  CB  LEU L  46      21.005  17.461  43.401  1.00 31.61           C  
ATOM    330  CG  LEU L  46      21.040  19.002  43.440  1.00 33.59           C  
ATOM    331  CD1 LEU L  46      21.505  19.536  44.792  1.00 32.87           C  
ATOM    332  CD2 LEU L  46      21.830  19.579  42.263  1.00 33.67           C  
ATOM    333  C   LEU L  46      22.823  16.810  44.982  1.00 32.92           C  
ATOM    334  O   LEU L  46      22.214  16.239  45.886  1.00 32.94           O  
ATOM    335  N   LEU L  47      24.026  17.386  45.158  1.00 31.97           N  
ATOM    336  CA  LEU L  47      24.706  17.585  46.404  1.00 32.99           C  
ATOM    337  CB  LEU L  47      26.209  17.637  46.116  1.00 33.83           C  
ATOM    338  CG  LEU L  47      27.107  17.439  47.329  1.00 36.28           C  
ATOM    339  CD1 LEU L  47      26.984  16.003  47.852  1.00 35.96           C  
ATOM    340  CD2 LEU L  47      28.557  17.797  46.993  1.00 35.02           C  
ATOM    341  C   LEU L  47      24.268  18.835  47.141  1.00 33.76           C  
ATOM    342  O   LEU L  47      24.050  18.795  48.352  1.00 34.88           O  
ATOM    343  N   ILE L  48      24.161  19.990  46.428  1.00 32.42           N  
ATOM    344  CA  ILE L  48      23.819  21.245  47.055  1.00 32.99           C  
ATOM    345  CB  ILE L  48      24.989  22.168  47.302  1.00 31.99           C  
ATOM    346  CG1 ILE L  48      26.122  21.497  48.094  1.00 32.06           C  
ATOM    347  CG2 ILE L  48      24.430  23.404  48.027  1.00 32.04           C  
ATOM    348  CD1 ILE L  48      26.945  20.508  47.272  1.00 35.17           C  
ATOM    349  C   ILE L  48      22.936  22.006  46.107  1.00 33.34           C  
ATOM    350  O   ILE L  48      23.134  21.947  44.893  1.00 33.05           O  
ATOM    351  N   TYR L  49      21.921  22.738  46.628  1.00 32.58           N  
ATOM    352  CA  TYR L  49      21.138  23.551  45.746  1.00 33.37           C  
ATOM    353  CB  TYR L  49      19.768  22.968  45.345  1.00 32.99           C  
ATOM    354  CG  TYR L  49      18.732  23.131  46.411  1.00 32.24           C  
ATOM    355  CD1 TYR L  49      18.523  22.208  47.414  1.00 32.78           C  
ATOM    356  CD2 TYR L  49      17.944  24.250  46.379  1.00 32.79           C  
ATOM    357  CE1 TYR L  49      17.538  22.407  48.361  1.00 32.70           C  
ATOM    358  CE2 TYR L  49      16.971  24.452  47.319  1.00 32.83           C  
ATOM    359  CZ  TYR L  49      16.759  23.537  48.310  1.00 34.02           C  
ATOM    360  OH  TYR L  49      15.745  23.778  49.255  1.00 32.56           O  
ATOM    361  C   TYR L  49      20.905  24.854  46.448  1.00 35.34           C  
ATOM    362  O   TYR L  49      21.091  24.955  47.661  1.00 34.70           O  
ATOM    363  N   LYS L  50      20.545  25.928  45.718  1.00 41.24           N  
ATOM    364  CA  LYS L  50      20.323  27.206  46.344  1.00 32.01           C  
ATOM    365  CB  LYS L  50      19.168  27.158  47.365  1.00 36.53           C  
ATOM    366  CG  LYS L  50      18.794  28.516  47.962  1.00 47.98           C  
ATOM    367  CD  LYS L  50      17.450  28.508  48.692  1.00 38.17           C  
ATOM    368  CE  LYS L  50      17.097  29.842  49.355  1.00  0.00           C  
ATOM    369  NZ  LYS L  50      17.923  30.038  50.566  1.00  0.00           N1+
ATOM    370  C   LYS L  50      21.574  27.701  47.029  1.00 43.54           C  
ATOM    371  O   LYS L  50      21.526  28.264  48.120  1.00 44.04           O  
ATOM    372  N   ASN L  51      22.734  27.480  46.390  1.00 41.72           N  
ATOM    373  CA  ASN L  51      24.017  27.983  46.798  1.00 30.46           C  
ATOM    374  CB  ASN L  51      23.976  29.478  47.144  1.00 42.47           C  
ATOM    375  CG  ASN L  51      23.674  30.234  45.860  1.00 42.88           C  
ATOM    376  OD1 ASN L  51      22.788  31.084  45.817  1.00 41.72           O  
ATOM    377  ND2 ASN L  51      24.437  29.921  44.781  1.00 43.42           N  
ATOM    378  C   ASN L  51      24.539  27.281  48.005  1.00 42.56           C  
ATOM    379  O   ASN L  51      25.731  26.978  48.051  1.00 44.77           O  
ATOM    380  N   ASN L  52      23.676  26.916  48.972  1.00 40.08           N  
ATOM    381  CA  ASN L  52      24.258  26.357  50.154  1.00 35.16           C  
ATOM    382  CB  ASN L  52      24.646  27.475  51.131  1.00 42.97           C  
ATOM    383  CG  ASN L  52      25.542  26.913  52.211  1.00 45.04           C  
ATOM    384  OD1 ASN L  52      25.855  25.723  52.223  1.00 45.84           O  
ATOM    385  ND2 ASN L  52      25.963  27.795  53.155  1.00 46.89           N  
ATOM    386  C   ASN L  52      23.249  25.495  50.854  1.00 44.54           C  
ATOM    387  O   ASN L  52      23.366  25.256  52.055  1.00 44.51           O  
ATOM    388  N   GLN L  53      22.247  24.965  50.131  1.00 36.02           N  
ATOM    389  CA  GLN L  53      21.277  24.172  50.827  1.00 36.13           C  
ATOM    390  CB  GLN L  53      19.837  24.480  50.390  1.00 36.65           C  
ATOM    391  CG  GLN L  53      18.789  24.029  51.400  1.00 38.70           C  
ATOM    392  CD  GLN L  53      18.719  25.072  52.509  1.00 39.85           C  
ATOM    393  OE1 GLN L  53      17.715  25.764  52.658  1.00 41.77           O  
ATOM    394  NE2 GLN L  53      19.815  25.190  53.307  1.00 42.41           N  
ATOM    395  C   GLN L  53      21.582  22.735  50.527  1.00 37.13           C  
ATOM    396  O   GLN L  53      21.908  22.386  49.393  1.00 36.09           O  
ATOM    397  N   ARG L  54      21.498  21.858  51.549  1.00 37.04           N  
ATOM    398  CA  ARG L  54      21.816  20.469  51.345  1.00 36.86           C  
ATOM    399  CB  ARG L  54      22.530  19.799  52.526  1.00 37.04           C  
ATOM    400  CG  ARG L  54      23.929  20.330  52.810  1.00 38.35           C  
ATOM    401  CD  ARG L  54      24.517  19.767  54.102  1.00 45.07           C  
ATOM    402  NE  ARG L  54      25.644  20.654  54.503  1.00 51.64           N  
ATOM    403  CZ  ARG L  54      25.691  21.128  55.781  1.00 54.82           C  
ATOM    404  NH1 ARG L  54      24.702  20.794  56.659  1.00 51.67           N1+
ATOM    405  NH2 ARG L  54      26.720  21.931  56.181  1.00 57.67           N  
ATOM    406  C   ARG L  54      20.537  19.719  51.210  1.00 37.66           C  
ATOM    407  O   ARG L  54      19.601  19.887  51.991  1.00 37.44           O  
ATOM    408  N   PRO L  55      20.507  18.870  50.224  1.00 37.53           N  
ATOM    409  CA  PRO L  55      19.352  18.058  49.985  1.00 39.85           C  
ATOM    410  CD  PRO L  55      21.284  19.098  49.015  1.00 34.98           C  
ATOM    411  CB  PRO L  55      19.543  17.466  48.589  1.00 37.61           C  
ATOM    412  CG  PRO L  55      20.454  18.479  47.879  1.00 35.36           C  
ATOM    413  C   PRO L  55      19.295  17.043  51.073  1.00 41.55           C  
ATOM    414  O   PRO L  55      20.325  16.763  51.685  1.00 39.84           O  
ATOM    415  N   SER L  56      18.100  16.490  51.343  1.00 42.60           N  
ATOM    416  CA  SER L  56      18.022  15.522  52.388  1.00 45.01           C  
ATOM    417  CB  SER L  56      16.578  15.094  52.714  1.00 47.29           C  
ATOM    418  OG  SER L  56      15.969  14.492  51.581  1.00 53.52           O  
ATOM    419  C   SER L  56      18.800  14.332  51.942  1.00 43.99           C  
ATOM    420  O   SER L  56      18.803  13.986  50.763  1.00 44.12           O  
ATOM    421  N   GLY L  57      19.511  13.696  52.896  1.00 43.81           N  
ATOM    422  CA  GLY L  57      20.270  12.513  52.618  1.00 42.67           C  
ATOM    423  C   GLY L  57      21.720  12.847  52.404  1.00 41.96           C  
ATOM    424  O   GLY L  57      22.569  11.959  52.461  1.00 43.92           O  
ATOM    425  N   VAL L  58      22.049  14.131  52.164  1.00 39.25           N  
ATOM    426  CA  VAL L  58      23.417  14.505  51.907  1.00 38.62           C  
ATOM    427  CB  VAL L  58      23.534  15.780  51.117  1.00 37.24           C  
ATOM    428  CG1 VAL L  58      25.017  16.178  51.025  1.00 35.94           C  
ATOM    429  CG2 VAL L  58      22.854  15.576  49.755  1.00 36.29           C  
ATOM    430  C   VAL L  58      24.114  14.746  53.208  1.00 40.75           C  
ATOM    431  O   VAL L  58      23.557  15.360  54.116  1.00 40.50           O  
ATOM    432  N   PRO L  59      25.335  14.284  53.314  1.00 40.50           N  
ATOM    433  CA  PRO L  59      26.105  14.477  54.514  1.00 41.67           C  
ATOM    434  CD  PRO L  59      25.781  13.122  52.565  1.00 44.60           C  
ATOM    435  CB  PRO L  59      27.271  13.485  54.440  1.00 43.70           C  
ATOM    436  CG  PRO L  59      27.247  12.955  52.993  1.00 45.62           C  
ATOM    437  C   PRO L  59      26.520  15.910  54.662  1.00 40.98           C  
ATOM    438  O   PRO L  59      26.699  16.596  53.659  1.00 40.33           O  
ATOM    439  N   ASP L  60      26.705  16.347  55.919  1.00 41.83           N  
ATOM    440  CA  ASP L  60      27.038  17.678  56.342  1.00 41.71           C  
ATOM    441  CB  ASP L  60      27.077  17.755  57.878  1.00 43.29           C  
ATOM    442  CG  ASP L  60      27.356  19.167  58.373  1.00 45.66           C  
ATOM    443  OD1 ASP L  60      28.474  19.689  58.127  1.00 46.35           O  
ATOM    444  OD2 ASP L  60      26.446  19.737  59.032  1.00 48.73           O1-
ATOM    445  C   ASP L  60      28.388  18.045  55.816  1.00 41.09           C  
ATOM    446  O   ASP L  60      28.707  19.220  55.660  1.00 41.68           O  
ATOM    447  N   ARG L  61      29.216  17.037  55.512  1.00 40.92           N  
ATOM    448  CA  ARG L  61      30.571  17.243  55.086  1.00 41.30           C  
ATOM    449  CB  ARG L  61      31.263  15.926  54.703  1.00 41.18           C  
ATOM    450  CG  ARG L  61      31.405  14.949  55.869  1.00 42.53           C  
ATOM    451  CD  ARG L  61      32.037  13.621  55.457  1.00 43.39           C  
ATOM    452  NE  ARG L  61      31.155  13.029  54.411  1.00 42.55           N  
ATOM    453  CZ  ARG L  61      31.697  12.399  53.328  1.00 41.16           C  
ATOM    454  NH1 ARG L  61      33.048  12.256  53.230  1.00 38.96           N1+
ATOM    455  NH2 ARG L  61      30.893  11.931  52.329  1.00 40.60           N  
ATOM    456  C   ARG L  61      30.579  18.116  53.868  1.00 40.89           C  
ATOM    457  O   ARG L  61      31.551  18.837  53.635  1.00 40.35           O  
ATOM    458  N   PHE L  62      29.521  18.035  53.034  1.00 39.01           N  
ATOM    459  CA  PHE L  62      29.449  18.826  51.839  1.00 38.04           C  
ATOM    460  CB  PHE L  62      28.624  18.142  50.738  1.00 37.70           C  
ATOM    461  CG  PHE L  62      29.329  16.875  50.388  1.00 37.37           C  
ATOM    462  CD1 PHE L  62      29.155  15.743  51.151  1.00 39.26           C  
ATOM    463  CD2 PHE L  62      30.165  16.822  49.298  1.00 36.24           C  
ATOM    464  CE1 PHE L  62      29.801  14.571  50.834  1.00 39.07           C  
ATOM    465  CE2 PHE L  62      30.813  15.652  48.974  1.00 37.02           C  
ATOM    466  CZ  PHE L  62      30.632  14.526  49.743  1.00 37.14           C  
ATOM    467  C   PHE L  62      28.783  20.131  52.161  1.00 38.55           C  
ATOM    468  O   PHE L  62      27.742  20.161  52.816  1.00 39.24           O  
ATOM    469  N   SER L  63      29.385  21.260  51.720  1.00 37.29           N  
ATOM    470  CA  SER L  63      28.807  22.553  51.964  1.00 36.95           C  
ATOM    471  CB  SER L  63      29.365  23.260  53.213  1.00 40.54           C  
ATOM    472  OG  SER L  63      30.744  23.551  53.037  1.00 43.19           O  
ATOM    473  C   SER L  63      29.119  23.426  50.788  1.00 37.53           C  
ATOM    474  O   SER L  63      30.089  23.181  50.071  1.00 37.22           O  
ATOM    475  N   GLY L  64      28.305  24.484  50.564  1.00 36.09           N  
ATOM    476  CA  GLY L  64      28.531  25.324  49.422  1.00 35.76           C  
ATOM    477  C   GLY L  64      28.517  26.764  49.842  1.00 37.68           C  
ATOM    478  O   GLY L  64      27.924  27.130  50.856  1.00 37.68           O  
ATOM    479  N   SER L  65      29.184  27.621  49.042  1.00 37.44           N  
ATOM    480  CA  SER L  65      29.242  29.023  49.335  1.00 38.88           C  
ATOM    481  CB  SER L  65      30.492  29.426  50.137  1.00 39.64           C  
ATOM    482  OG  SER L  65      31.666  29.173  49.379  1.00 41.47           O  
ATOM    483  C   SER L  65      29.280  29.762  48.035  1.00 39.59           C  
ATOM    484  O   SER L  65      29.540  29.179  46.983  1.00 38.04           O  
ATOM    485  N   LYS L  66      28.987  31.081  48.080  1.00 39.84           N  
ATOM    486  CA  LYS L  66      28.979  31.873  46.882  1.00 41.56           C  
ATOM    487  CB  LYS L  66      27.576  31.982  46.277  1.00 43.47           C  
ATOM    488  CG  LYS L  66      27.488  32.812  44.998  1.00 39.62           C  
ATOM    489  CD  LYS L  66      26.074  32.823  44.417  1.00 40.27           C  
ATOM    490  CE  LYS L  66      25.060  33.444  45.377  1.00 45.79           C  
ATOM    491  NZ  LYS L  66      23.732  33.530  44.734  1.00 44.77           N1+
ATOM    492  C   LYS L  66      29.377  33.269  47.233  1.00 43.96           C  
ATOM    493  O   LYS L  66      28.910  33.831  48.222  1.00 44.02           O  
ATOM    494  N   SER L  67      30.271  33.866  46.424  1.00 49.32           N  
ATOM    495  CA  SER L  67      30.591  35.244  46.624  1.00 50.68           C  
ATOM    496  CB  SER L  67      31.877  35.483  47.437  1.00 53.00           C  
ATOM    497  OG  SER L  67      33.018  35.063  46.706  1.00 53.94           O  
ATOM    498  C   SER L  67      30.820  35.820  45.267  1.00 50.82           C  
ATOM    499  O   SER L  67      31.680  35.357  44.522  1.00 51.18           O  
ATOM    500  N   GLY L  68      30.038  36.853  44.905  1.00 48.17           N  
ATOM    501  CA  GLY L  68      30.232  37.495  43.641  1.00 46.82           C  
ATOM    502  C   GLY L  68      30.050  36.500  42.535  1.00 46.11           C  
ATOM    503  O   GLY L  68      29.074  35.754  42.488  1.00 44.78           O  
ATOM    504  N   THR L  69      31.012  36.514  41.595  1.00 45.33           N  
ATOM    505  CA  THR L  69      31.078  35.717  40.401  1.00 44.55           C  
ATOM    506  CB  THR L  69      32.110  36.209  39.426  1.00 45.40           C  
ATOM    507  OG1 THR L  69      33.407  36.136  39.998  1.00 41.10           O  
ATOM    508  CG2 THR L  69      31.777  37.662  39.044  1.00 39.62           C  
ATOM    509  C   THR L  69      31.400  34.279  40.697  1.00 45.03           C  
ATOM    510  O   THR L  69      31.182  33.418  39.848  1.00 43.84           O  
ATOM    511  N   SER L  70      31.985  33.975  41.870  1.00 43.42           N  
ATOM    512  CA  SER L  70      32.458  32.632  42.089  1.00 41.69           C  
ATOM    513  CB  SER L  70      33.926  32.635  42.545  1.00 42.63           C  
ATOM    514  OG  SER L  70      34.386  31.312  42.757  1.00 46.33           O  
ATOM    515  C   SER L  70      31.650  31.898  43.126  1.00 41.81           C  
ATOM    516  O   SER L  70      31.010  32.502  43.985  1.00 42.28           O  
ATOM    517  N   ALA L  71      31.659  30.542  43.035  1.00 39.03           N  
ATOM    518  CA  ALA L  71      30.981  29.665  43.959  1.00 38.28           C  
ATOM    519  CB  ALA L  71      29.726  29.000  43.371  1.00 37.26           C  
ATOM    520  C   ALA L  71      31.939  28.564  44.316  1.00 39.04           C  
ATOM    521  O   ALA L  71      32.829  28.233  43.531  1.00 39.61           O  
ATOM    522  N   SER L  72      31.795  27.967  45.524  1.00 36.86           N  
ATOM    523  CA  SER L  72      32.719  26.935  45.911  1.00 36.77           C  
ATOM    524  CB  SER L  72      33.786  27.411  46.914  1.00 38.62           C  
ATOM    525  OG  SER L  72      34.618  28.400  46.326  1.00 43.93           O  
ATOM    526  C   SER L  72      31.989  25.813  46.586  1.00 35.71           C  
ATOM    527  O   SER L  72      30.979  26.010  47.261  1.00 35.33           O  
ATOM    528  N   LEU L  73      32.510  24.585  46.393  1.00 34.12           N  
ATOM    529  CA  LEU L  73      32.007  23.402  47.028  1.00 33.91           C  
ATOM    530  CB  LEU L  73      31.732  22.263  46.031  1.00 32.84           C  
ATOM    531  CG  LEU L  73      31.218  20.975  46.693  1.00 31.41           C  
ATOM    532  CD1 LEU L  73      29.882  21.212  47.412  1.00 31.12           C  
ATOM    533  CD2 LEU L  73      31.160  19.817  45.681  1.00 31.16           C  
ATOM    534  C   LEU L  73      33.083  22.933  47.958  1.00 35.92           C  
ATOM    535  O   LEU L  73      34.215  22.702  47.536  1.00 36.80           O  
ATOM    536  N   ALA L  74      32.760  22.787  49.261  1.00 35.54           N  
ATOM    537  CA  ALA L  74      33.759  22.353  50.196  1.00 36.60           C  
ATOM    538  CB  ALA L  74      33.872  23.253  51.439  1.00 36.37           C  
ATOM    539  C   ALA L  74      33.407  20.981  50.670  1.00 37.70           C  
ATOM    540  O   ALA L  74      32.262  20.705  51.026  1.00 37.93           O  
ATOM    541  N   ILE L  75      34.404  20.073  50.667  1.00 36.92           N  
ATOM    542  CA  ILE L  75      34.177  18.735  51.128  1.00 37.82           C  
ATOM    543  CB  ILE L  75      34.424  17.714  50.058  1.00 36.70           C  
ATOM    544  CG1 ILE L  75      33.515  18.001  48.848  1.00 36.81           C  
ATOM    545  CG2 ILE L  75      34.209  16.317  50.663  1.00 37.11           C  
ATOM    546  CD1 ILE L  75      33.913  17.241  47.584  1.00 38.03           C  
ATOM    547  C   ILE L  75      35.136  18.485  52.251  1.00 38.86           C  
ATOM    548  O   ILE L  75      36.350  18.451  52.051  1.00 38.27           O  
ATOM    549  N   SER L  76      34.603  18.312  53.476  1.00 38.53           N  
ATOM    550  CA  SER L  76      35.451  18.086  54.613  1.00 40.72           C  
ATOM    551  CB  SER L  76      34.969  18.815  55.877  1.00 41.76           C  
ATOM    552  OG  SER L  76      35.852  18.554  56.958  1.00 45.44           O  
ATOM    553  C   SER L  76      35.465  16.619  54.915  1.00 41.38           C  
ATOM    554  O   SER L  76      34.572  15.880  54.505  1.00 41.68           O  
ATOM    555  N   GLY L  77      36.509  16.161  55.638  1.00 41.81           N  
ATOM    556  CA  GLY L  77      36.581  14.792  56.064  1.00 42.09           C  
ATOM    557  C   GLY L  77      36.545  13.898  54.863  1.00 42.17           C  
ATOM    558  O   GLY L  77      35.745  12.965  54.813  1.00 42.06           O  
ATOM    559  N   LEU L  78      37.438  14.136  53.884  1.00 40.06           N  
ATOM    560  CA  LEU L  78      37.411  13.386  52.658  1.00 39.58           C  
ATOM    561  CB  LEU L  78      38.594  13.637  51.704  1.00 39.35           C  
ATOM    562  CG  LEU L  78      38.550  14.951  50.908  1.00 42.02           C  
ATOM    563  CD1 LEU L  78      39.779  15.082  49.998  1.00 41.23           C  
ATOM    564  CD2 LEU L  78      37.245  15.079  50.112  1.00 38.87           C  
ATOM    565  C   LEU L  78      37.435  11.918  52.915  1.00 40.89           C  
ATOM    566  O   LEU L  78      38.161  11.415  53.772  1.00 43.07           O  
ATOM    567  N   ARG L  79      36.607  11.198  52.129  1.00 40.99           N  
ATOM    568  CA  ARG L  79      36.493   9.773  52.198  1.00 43.09           C  
ATOM    569  CB  ARG L  79      35.105   9.332  52.680  1.00 43.49           C  
ATOM    570  CG  ARG L  79      34.784   9.928  54.052  1.00 45.64           C  
ATOM    571  CD  ARG L  79      33.349   9.705  54.522  1.00 47.92           C  
ATOM    572  NE  ARG L  79      33.289   8.358  55.148  1.00 51.32           N  
ATOM    573  CZ  ARG L  79      32.319   8.088  56.068  1.00 53.00           C  
ATOM    574  NH1 ARG L  79      31.425   9.056  56.421  1.00 53.26           N1+
ATOM    575  NH2 ARG L  79      32.243   6.848  56.632  1.00 53.39           N  
ATOM    576  C   ARG L  79      36.709   9.267  50.802  1.00 42.45           C  
ATOM    577  O   ARG L  79      36.555  10.009  49.834  1.00 42.26           O  
ATOM    578  N   SER L  80      37.083   7.979  50.663  1.00 43.18           N  
ATOM    579  CA  SER L  80      37.394   7.411  49.379  1.00 44.00           C  
ATOM    580  CB  SER L  80      37.931   5.972  49.476  1.00 45.05           C  
ATOM    581  OG  SER L  80      36.938   5.112  50.012  1.00 41.16           O  
ATOM    582  C   SER L  80      36.174   7.396  48.503  1.00 42.52           C  
ATOM    583  O   SER L  80      36.281   7.460  47.280  1.00 41.43           O  
ATOM    584  N   GLU L  81      34.980   7.326  49.115  1.00 42.13           N  
ATOM    585  CA  GLU L  81      33.722   7.270  48.420  1.00 41.96           C  
ATOM    586  CB  GLU L  81      32.545   7.078  49.388  1.00 45.00           C  
ATOM    587  CG  GLU L  81      32.484   8.155  50.473  1.00 50.01           C  
ATOM    588  CD  GLU L  81      31.300   7.854  51.375  1.00 54.45           C  
ATOM    589  OE1 GLU L  81      30.150   8.154  50.959  1.00 55.63           O  
ATOM    590  OE2 GLU L  81      31.530   7.318  52.493  1.00 57.86           O1-
ATOM    591  C   GLU L  81      33.504   8.545  47.662  1.00 40.33           C  
ATOM    592  O   GLU L  81      32.787   8.566  46.663  1.00 40.91           O  
ATOM    593  N   ASP L  82      34.103   9.647  48.146  1.00 39.10           N  
ATOM    594  CA  ASP L  82      33.968  10.970  47.600  1.00 38.28           C  
ATOM    595  CB  ASP L  82      34.633  12.039  48.484  1.00 38.62           C  
ATOM    596  CG  ASP L  82      33.826  12.112  49.773  1.00 40.78           C  
ATOM    597  OD1 ASP L  82      32.651  11.658  49.754  1.00 41.20           O  
ATOM    598  OD2 ASP L  82      34.370  12.616  50.791  1.00 40.96           O1-
ATOM    599  C   ASP L  82      34.571  11.060  46.226  1.00 37.70           C  
ATOM    600  O   ASP L  82      34.297  12.015  45.501  1.00 38.35           O  
ATOM    601  N   GLU L  83      35.462  10.124  45.849  1.00 37.93           N  
ATOM    602  CA  GLU L  83      36.069  10.199  44.547  1.00 37.48           C  
ATOM    603  CB  GLU L  83      37.003   9.009  44.266  1.00 38.43           C  
ATOM    604  CG  GLU L  83      37.811   9.125  42.975  1.00 40.48           C  
ATOM    605  CD  GLU L  83      38.820   7.988  42.983  1.00 42.54           C  
ATOM    606  OE1 GLU L  83      39.292   7.638  44.099  1.00 43.07           O  
ATOM    607  OE2 GLU L  83      39.129   7.450  41.886  1.00 44.02           O1-
ATOM    608  C   GLU L  83      34.976  10.203  43.524  1.00 37.00           C  
ATOM    609  O   GLU L  83      34.153   9.289  43.478  1.00 38.84           O  
ATOM    610  N   ALA L  84      34.952  11.249  42.665  1.00 34.80           N  
ATOM    611  CA  ALA L  84      33.921  11.370  41.670  1.00 33.73           C  
ATOM    612  CB  ALA L  84      32.505  11.430  42.264  1.00 31.74           C  
ATOM    613  C   ALA L  84      34.124  12.664  40.942  1.00 33.68           C  
ATOM    614  O   ALA L  84      35.062  13.410  41.222  1.00 34.67           O  
ATOM    615  N   ASP L  85      33.248  12.941  39.952  1.00 32.85           N  
ATOM    616  CA  ASP L  85      33.280  14.175  39.216  1.00 31.75           C  
ATOM    617  CB  ASP L  85      32.918  14.010  37.730  1.00 32.93           C  
ATOM    618  CG  ASP L  85      34.092  13.352  37.016  1.00 36.41           C  
ATOM    619  OD1 ASP L  85      35.255  13.638  37.407  1.00 35.70           O  
ATOM    620  OD2 ASP L  85      33.844  12.558  36.070  1.00 36.21           O1-
ATOM    621  C   ASP L  85      32.263  15.093  39.836  1.00 33.14           C  
ATOM    622  O   ASP L  85      31.178  14.654  40.213  1.00 32.79           O  
ATOM    623  N   TYR L  86      32.598  16.397  39.978  1.00 31.68           N  
ATOM    624  CA  TYR L  86      31.679  17.334  40.571  1.00 30.89           C  
ATOM    625  CB  TYR L  86      32.214  17.984  41.861  1.00 30.85           C  
ATOM    626  CG  TYR L  86      32.346  16.941  42.924  1.00 31.98           C  
ATOM    627  CD1 TYR L  86      33.458  16.132  42.995  1.00 30.35           C  
ATOM    628  CD2 TYR L  86      31.351  16.777  43.859  1.00 31.95           C  
ATOM    629  CE1 TYR L  86      33.572  15.178  43.981  1.00 30.42           C  
ATOM    630  CE2 TYR L  86      31.459  15.827  44.847  1.00 31.02           C  
ATOM    631  CZ  TYR L  86      32.571  15.026  44.910  1.00 31.32           C  
ATOM    632  OH  TYR L  86      32.681  14.052  45.924  1.00 32.19           O  
ATOM    633  C   TYR L  86      31.423  18.443  39.587  1.00 32.48           C  
ATOM    634  O   TYR L  86      32.356  18.976  38.986  1.00 32.03           O  
ATOM    635  N   TYR L  87      30.132  18.819  39.406  1.00 30.90           N  
ATOM    636  CA  TYR L  87      29.753  19.840  38.461  1.00 30.03           C  
ATOM    637  CB  TYR L  87      28.803  19.340  37.350  1.00 29.11           C  
ATOM    638  CG  TYR L  87      29.485  18.303  36.526  1.00 28.48           C  
ATOM    639  CD1 TYR L  87      29.464  16.982  36.906  1.00 29.53           C  
ATOM    640  CD2 TYR L  87      30.138  18.649  35.366  1.00 28.38           C  
ATOM    641  CE1 TYR L  87      30.093  16.026  36.144  1.00 29.73           C  
ATOM    642  CE2 TYR L  87      30.769  17.698  34.601  1.00 28.90           C  
ATOM    643  CZ  TYR L  87      30.750  16.382  34.990  1.00 29.72           C  
ATOM    644  OH  TYR L  87      31.397  15.401  34.209  1.00 32.47           O  
ATOM    645  C   TYR L  87      28.967  20.914  39.159  1.00 31.39           C  
ATOM    646  O   TYR L  87      28.098  20.630  39.983  1.00 31.76           O  
ATOM    647  N   CYS L  88      29.264  22.194  38.840  1.00 31.68           N  
ATOM    648  CA  CYS L  88      28.479  23.284  39.355  1.00 31.80           C  
ATOM    649  CB  CYS L  88      29.302  24.552  39.707  1.00 33.58           C  
ATOM    650  SG  CYS L  88      29.452  25.750  38.346  1.00 36.76           S  
ATOM    651  C   CYS L  88      27.496  23.615  38.262  1.00 31.78           C  
ATOM    652  O   CYS L  88      27.678  23.195  37.119  1.00 32.69           O  
ATOM    653  N   GLU L  89      26.402  24.334  38.590  1.00 31.70           N  
ATOM    654  CA  GLU L  89      25.410  24.680  37.607  1.00 31.37           C  
ATOM    655  CB  GLU L  89      24.328  23.587  37.469  1.00 31.19           C  
ATOM    656  CG  GLU L  89      23.118  23.949  36.604  1.00 29.51           C  
ATOM    657  CD  GLU L  89      22.054  24.541  37.522  1.00 29.39           C  
ATOM    658  OE1 GLU L  89      21.880  23.999  38.646  1.00 29.67           O  
ATOM    659  OE2 GLU L  89      21.405  25.541  37.114  1.00  0.00           O1-
ATOM    660  C   GLU L  89      24.730  25.940  38.050  1.00 33.18           C  
ATOM    661  O   GLU L  89      24.616  26.213  39.245  1.00 34.15           O  
ATOM    662  N   ALA L  90      24.263  26.748  37.075  1.00 32.15           N  
ATOM    663  CA  ALA L  90      23.581  27.971  37.392  1.00 32.55           C  
ATOM    664  CB  ALA L  90      24.532  29.162  37.601  1.00 33.62           C  
ATOM    665  C   ALA L  90      22.704  28.301  36.222  1.00 34.45           C  
ATOM    666  O   ALA L  90      22.732  27.629  35.196  1.00 36.03           O  
ATOM    667  N   TRP L  91      21.746  29.212  36.458  1.00 28.24           N  
ATOM    668  CA  TRP L  91      20.818  29.719  35.488  1.00 27.48           C  
ATOM    669  CB  TRP L  91      19.617  30.350  36.204  1.00 27.22           C  
ATOM    670  CG  TRP L  91      18.556  30.987  35.348  1.00 28.87           C  
ATOM    671  CD2 TRP L  91      17.222  30.481  35.241  1.00 28.32           C  
ATOM    672  CD1 TRP L  91      18.584  32.160  34.655  1.00 29.02           C  
ATOM    673  NE1 TRP L  91      17.348  32.415  34.112  1.00 30.28           N  
ATOM    674  CE2 TRP L  91      16.497  31.392  34.473  1.00 30.90           C  
ATOM    675  CE3 TRP L  91      16.642  29.362  35.762  1.00 26.98           C  
ATOM    676  CZ2 TRP L  91      15.172  31.196  34.213  1.00 29.63           C  
ATOM    677  CZ3 TRP L  91      15.310  29.156  35.483  1.00 27.95           C  
ATOM    678  CH2 TRP L  91      14.591  30.057  34.726  1.00 30.06           C  
ATOM    679  C   TRP L  91      21.539  30.853  34.848  1.00 29.51           C  
ATOM    680  O   TRP L  91      22.221  31.607  35.538  1.00 30.08           O  
ATOM    681  N   ASP L  92      21.442  31.003  33.516  1.00 26.68           N  
ATOM    682  CA  ASP L  92      22.075  32.156  32.948  1.00 26.95           C  
ATOM    683  CB  ASP L  92      23.176  31.864  31.912  1.00 27.26           C  
ATOM    684  CG  ASP L  92      23.738  33.221  31.505  1.00 32.21           C  
ATOM    685  OD1 ASP L  92      23.077  33.883  30.664  1.00 31.48           O  
ATOM    686  OD2 ASP L  92      24.800  33.637  32.043  1.00 28.88           O1-
ATOM    687  C   ASP L  92      21.009  33.001  32.321  1.00 31.72           C  
ATOM    688  O   ASP L  92      20.268  32.553  31.447  1.00 29.42           O  
ATOM    689  N   GLY L  93      20.895  34.258  32.794  1.00 30.30           N  
ATOM    690  CA  GLY L  93      19.881  35.172  32.347  1.00 33.61           C  
ATOM    691  C   GLY L  93      20.057  35.547  30.909  1.00 34.71           C  
ATOM    692  O   GLY L  93      19.078  35.659  30.171  1.00 39.72           O  
ATOM    693  N   GLY L  94      21.306  35.803  30.478  1.00 32.54           N  
ATOM    694  CA  GLY L  94      21.493  36.232  29.120  1.00 35.33           C  
ATOM    695  C   GLY L  94      21.121  35.133  28.171  1.00 37.55           C  
ATOM    696  O   GLY L  94      20.390  35.352  27.205  1.00 37.49           O  
ATOM    697  N   LEU L  95      21.645  33.920  28.432  1.00 35.65           N  
ATOM    698  CA  LEU L  95      21.436  32.745  27.633  1.00 35.38           C  
ATOM    699  CB  LEU L  95      22.389  31.597  28.013  1.00 33.56           C  
ATOM    700  CG  LEU L  95      23.869  31.869  27.665  1.00 35.61           C  
ATOM    701  CD1 LEU L  95      24.082  31.952  26.145  1.00 34.57           C  
ATOM    702  CD2 LEU L  95      24.417  33.099  28.406  1.00 37.75           C  
ATOM    703  C   LEU L  95      20.026  32.274  27.783  1.00 34.71           C  
ATOM    704  O   LEU L  95      19.454  31.700  26.858  1.00 35.41           O  
ATOM    705  N   ARG L  96      19.425  32.503  28.965  1.00 33.23           N  
ATOM    706  CA  ARG L  96      18.104  32.017  29.229  1.00 32.88           C  
ATOM    707  CB  ARG L  96      17.043  32.545  28.250  1.00 36.99           C  
ATOM    708  CG  ARG L  96      16.823  34.052  28.360  1.00 44.86           C  
ATOM    709  CD  ARG L  96      15.609  34.549  27.580  1.00 46.87           C  
ATOM    710  NE  ARG L  96      14.407  33.932  28.211  1.00  0.00           N  
ATOM    711  CZ  ARG L  96      13.158  34.424  27.960  1.00  0.00           C  
ATOM    712  NH1 ARG L  96      12.998  35.492  27.126  1.00  0.00           N1+
ATOM    713  NH2 ARG L  96      12.068  33.845  28.544  1.00  0.00           N  
ATOM    714  C   ARG L  96      18.127  30.524  29.158  1.00 32.61           C  
ATOM    715  O   ARG L  96      17.279  29.907  28.516  1.00 30.94           O  
ATOM    716  N   GLY L  97      19.125  29.907  29.826  1.00 29.61           N  
ATOM    717  CA  GLY L  97      19.213  28.478  29.869  1.00 27.94           C  
ATOM    718  C   GLY L  97      20.145  28.110  30.981  1.00 27.83           C  
ATOM    719  O   GLY L  97      20.942  28.926  31.440  1.00 26.00           O  
ATOM    720  N   GLY L  98      20.061  26.849  31.448  1.00 24.01           N  
ATOM    721  CA  GLY L  98      20.928  26.420  32.503  1.00 25.48           C  
ATOM    722  C   GLY L  98      22.275  26.189  31.901  1.00 26.92           C  
ATOM    723  O   GLY L  98      22.390  25.864  30.721  1.00 26.32           O  
ATOM    724  N   VAL L  99      23.333  26.346  32.718  1.00 33.62           N  
ATOM    725  CA  VAL L  99      24.682  26.142  32.268  1.00 33.79           C  
ATOM    726  CB  VAL L  99      25.474  27.408  32.157  1.00 34.01           C  
ATOM    727  CG1 VAL L  99      26.920  27.055  31.775  1.00 37.23           C  
ATOM    728  CG2 VAL L  99      24.774  28.345  31.160  1.00 39.16           C  
ATOM    729  C   VAL L  99      25.387  25.289  33.274  1.00 33.41           C  
ATOM    730  O   VAL L  99      25.206  25.450  34.479  1.00 33.53           O  
ATOM    731  N   PHE L 100      26.233  24.365  32.783  1.00 33.14           N  
ATOM    732  CA  PHE L 100      26.958  23.446  33.616  1.00 31.71           C  
ATOM    733  CB  PHE L 100      26.888  22.002  33.091  1.00 31.35           C  
ATOM    734  CG  PHE L 100      25.557  21.405  33.383  1.00 30.80           C  
ATOM    735  CD1 PHE L 100      24.424  21.805  32.715  1.00 31.69           C  
ATOM    736  CD2 PHE L 100      25.450  20.443  34.356  1.00 29.95           C  
ATOM    737  CE1 PHE L 100      23.206  21.237  33.008  1.00 32.08           C  
ATOM    738  CE2 PHE L 100      24.239  19.872  34.652  1.00 31.00           C  
ATOM    739  CZ  PHE L 100      23.112  20.267  33.975  1.00 31.94           C  
ATOM    740  C   PHE L 100      28.404  23.808  33.549  1.00 32.59           C  
ATOM    741  O   PHE L 100      28.891  24.290  32.528  1.00 33.74           O  
ATOM    742  N   GLY L 101      29.129  23.583  34.663  1.00 33.12           N  
ATOM    743  CA  GLY L 101      30.542  23.810  34.664  1.00 32.21           C  
ATOM    744  C   GLY L 101      31.149  22.644  33.947  1.00 33.84           C  
ATOM    745  O   GLY L 101      30.475  21.659  33.656  1.00 33.40           O  
ATOM    746  N   GLY L 102      32.459  22.745  33.655  1.00 32.61           N  
ATOM    747  CA  GLY L 102      33.212  21.758  32.929  1.00 32.45           C  
ATOM    748  C   GLY L 102      33.286  20.474  33.696  1.00 33.26           C  
ATOM    749  O   GLY L 102      33.370  19.400  33.102  1.00 34.32           O  
ATOM    750  N   GLY L 103      33.324  20.548  35.040  1.00 33.56           N  
ATOM    751  CA  GLY L 103      33.412  19.358  35.840  1.00 32.44           C  
ATOM    752  C   GLY L 103      34.793  19.270  36.415  1.00 33.83           C  
ATOM    753  O   GLY L 103      35.775  19.649  35.778  1.00 34.70           O  
ATOM    754  N   THR L 104      34.888  18.769  37.664  1.00 32.56           N  
ATOM    755  CA  THR L 104      36.149  18.600  38.332  1.00 32.77           C  
ATOM    756  CB  THR L 104      36.279  19.389  39.601  1.00 32.85           C  
ATOM    757  OG1 THR L 104      35.196  19.084  40.461  1.00 32.97           O  
ATOM    758  CG2 THR L 104      36.295  20.884  39.310  1.00 32.08           C  
ATOM    759  C   THR L 104      36.265  17.179  38.771  1.00 32.90           C  
ATOM    760  O   THR L 104      35.368  16.647  39.426  1.00 32.88           O  
ATOM    761  N   LYS L 105      37.398  16.531  38.446  1.00 34.38           N  
ATOM    762  CA  LYS L 105      37.583  15.178  38.881  1.00 34.16           C  
ATOM    763  CB  LYS L 105      38.438  14.325  37.928  1.00 35.42           C  
ATOM    764  CG  LYS L 105      38.583  12.871  38.384  1.00 38.88           C  
ATOM    765  CD  LYS L 105      39.153  11.941  37.312  1.00 43.51           C  
ATOM    766  CE  LYS L 105      39.299  10.488  37.773  1.00 52.75           C  
ATOM    767  NZ  LYS L 105      37.984   9.808  37.729  1.00 53.40           N1+
ATOM    768  C   LYS L 105      38.297  15.238  40.192  1.00 35.21           C  
ATOM    769  O   LYS L 105      39.359  15.849  40.313  1.00 35.19           O  
ATOM    770  N   LEU L 106      37.714  14.596  41.221  1.00 35.25           N  
ATOM    771  CA  LEU L 106      38.292  14.595  42.534  1.00 34.71           C  
ATOM    772  CB  LEU L 106      37.243  14.853  43.634  1.00 34.26           C  
ATOM    773  CG  LEU L 106      37.779  14.795  45.078  1.00 37.92           C  
ATOM    774  CD1 LEU L 106      38.901  15.819  45.309  1.00 38.83           C  
ATOM    775  CD2 LEU L 106      36.632  14.947  46.090  1.00 39.28           C  
ATOM    776  C   LEU L 106      38.904  13.255  42.786  1.00 36.62           C  
ATOM    777  O   LEU L 106      38.242  12.222  42.684  1.00 36.88           O  
ATOM    778  N   THR L 107      40.207  13.241  43.128  1.00 36.36           N  
ATOM    779  CA  THR L 107      40.863  11.998  43.411  1.00 36.89           C  
ATOM    780  CB  THR L 107      42.133  11.800  42.633  1.00 37.98           C  
ATOM    781  OG1 THR L 107      41.867  11.827  41.239  1.00 37.37           O  
ATOM    782  CG2 THR L 107      42.753  10.449  43.024  1.00 37.48           C  
ATOM    783  C   THR L 107      41.233  12.006  44.858  1.00 37.28           C  
ATOM    784  O   THR L 107      41.788  12.979  45.367  1.00 36.79           O  
ATOM    785  N   VAL L 108      40.910  10.910  45.570  1.00 37.80           N  
ATOM    786  CA  VAL L 108      41.290  10.825  46.948  1.00 38.72           C  
ATOM    787  CB  VAL L 108      40.248  10.167  47.805  1.00 38.96           C  
ATOM    788  CG1 VAL L 108      40.760  10.105  49.254  1.00 39.63           C  
ATOM    789  CG2 VAL L 108      38.933  10.952  47.652  1.00 38.74           C  
ATOM    790  C   VAL L 108      42.535   9.993  46.953  1.00 41.02           C  
ATOM    791  O   VAL L 108      42.522   8.829  46.556  1.00 41.30           O  
ATOM    792  N   LEU L 109      43.648  10.580  47.421  1.00 41.67           N  
ATOM    793  CA  LEU L 109      44.910   9.903  47.335  1.00 43.07           C  
ATOM    794  CB  LEU L 109      46.092  10.767  47.803  1.00 45.97           C  
ATOM    795  CG  LEU L 109      46.335  11.988  46.896  1.00 45.43           C  
ATOM    796  CD1 LEU L 109      47.524  12.824  47.387  1.00 47.14           C  
ATOM    797  CD2 LEU L 109      46.485  11.565  45.424  1.00 43.76           C  
ATOM    798  C   LEU L 109      44.872   8.665  48.159  1.00 45.85           C  
ATOM    799  O   LEU L 109      44.441   8.663  49.313  1.00 45.43           O  
ATOM    800  N   GLY L 110      45.345   7.552  47.565  1.00 45.74           N  
ATOM    801  CA  GLY L 110      45.353   6.301  48.255  1.00 48.63           C  
ATOM    802  C   GLY L 110      46.745   6.111  48.839  1.00 49.16           C  
ATOM    803  O   GLY L 110      47.368   5.054  48.553  1.00 51.27           O  
ATOM    804  OXT GLY L 110      47.205   7.020  49.583  1.00  0.00           O1-
TER     805      GLY L 110 
HETATM  806  N   UNK H 111       8.304   6.850  46.828  1.00 56.00           N  
HETATM  807  CA  UNK H 111       8.779   5.783  45.918  1.00 56.09           C  
HETATM  808  C   UNK H 111       8.851   6.329  44.534  1.00 51.89           C  
HETATM  809  O   UNK H 111       8.422   5.697  43.571  1.00 52.59           O  
ATOM    810  N   VAL H 112       9.398   7.546  44.393  1.00 46.82           N  
ATOM    811  CA  VAL H 112       9.351   8.154  43.101  1.00 43.30           C  
ATOM    812  CB  VAL H 112       9.560   9.643  43.105  1.00 44.07           C  
ATOM    813  CG1 VAL H 112      11.002   9.956  43.524  1.00 42.27           C  
ATOM    814  CG2 VAL H 112       9.232  10.175  41.708  1.00 44.46           C  
ATOM    815  C   VAL H 112      10.432   7.550  42.277  1.00 43.94           C  
ATOM    816  O   VAL H 112      11.515   7.256  42.783  1.00 45.45           O  
ATOM    817  N   GLN H 113      10.156   7.319  40.979  1.00 43.05           N  
ATOM    818  CA  GLN H 113      11.189   6.738  40.184  1.00 43.40           C  
ATOM    819  CB  GLN H 113      11.179   5.202  40.247  1.00 47.30           C  
ATOM    820  CG  GLN H 113      12.429   4.539  39.669  1.00 52.70           C  
ATOM    821  CD  GLN H 113      12.391   3.078  40.095  1.00 57.22           C  
ATOM    822  OE1 GLN H 113      11.451   2.642  40.755  1.00 60.04           O  
ATOM    823  NE2 GLN H 113      13.442   2.303  39.716  1.00 61.02           N  
ATOM    824  C   GLN H 113      11.033   7.181  38.759  1.00 41.11           C  
ATOM    825  O   GLN H 113       9.922   7.397  38.275  1.00 40.59           O  
ATOM    826  N   LEU H 114      12.174   7.370  38.061  1.00 39.24           N  
ATOM    827  CA  LEU H 114      12.169   7.708  36.666  1.00 37.70           C  
ATOM    828  CB  LEU H 114      12.898   9.027  36.336  1.00 37.56           C  
ATOM    829  CG  LEU H 114      12.186  10.290  36.862  1.00 38.63           C  
ATOM    830  CD1 LEU H 114      12.962  11.564  36.496  1.00 36.55           C  
ATOM    831  CD2 LEU H 114      10.726  10.344  36.387  1.00 40.36           C  
ATOM    832  C   LEU H 114      12.901   6.608  35.959  1.00 39.00           C  
ATOM    833  O   LEU H 114      14.077   6.360  36.232  1.00 40.92           O  
ATOM    834  N   VAL H 115      12.220   5.911  35.028  1.00 37.44           N  
ATOM    835  CA  VAL H 115      12.848   4.815  34.347  1.00 35.00           C  
ATOM    836  CB  VAL H 115      12.071   3.534  34.455  1.00 36.71           C  
ATOM    837  CG1 VAL H 115      12.775   2.453  33.623  1.00 36.49           C  
ATOM    838  CG2 VAL H 115      11.929   3.173  35.942  1.00 34.34           C  
ATOM    839  C   VAL H 115      12.946   5.155  32.893  1.00 37.27           C  
ATOM    840  O   VAL H 115      11.955   5.513  32.258  1.00 37.23           O  
ATOM    841  N   GLN H 116      14.161   5.033  32.325  1.00 36.41           N  
ATOM    842  CA  GLN H 116      14.371   5.383  30.949  1.00 36.02           C  
ATOM    843  CB  GLN H 116      15.657   6.195  30.723  1.00 35.59           C  
ATOM    844  CG  GLN H 116      15.609   7.565  31.409  1.00 35.74           C  
ATOM    845  CD  GLN H 116      16.916   8.299  31.139  1.00 37.03           C  
ATOM    846  OE1 GLN H 116      17.628   8.679  32.066  1.00 37.42           O  
ATOM    847  NE2 GLN H 116      17.241   8.510  29.835  1.00 36.30           N  
ATOM    848  C   GLN H 116      14.423   4.141  30.111  1.00 38.07           C  
ATOM    849  O   GLN H 116      14.522   3.024  30.619  1.00 39.63           O  
ATOM    850  N   SER H 117      14.340   4.332  28.777  1.00 38.23           N  
ATOM    851  CA  SER H 117      14.334   3.268  27.810  1.00 39.56           C  
ATOM    852  CB  SER H 117      14.018   3.745  26.383  1.00 40.22           C  
ATOM    853  OG  SER H 117      12.760   4.396  26.344  1.00 37.54           O  
ATOM    854  C   SER H 117      15.711   2.686  27.741  1.00 39.73           C  
ATOM    855  O   SER H 117      16.676   3.267  28.231  1.00 37.53           O  
ATOM    856  N   GLY H 118      15.830   1.509  27.095  1.00 40.27           N  
ATOM    857  CA  GLY H 118      17.078   0.804  27.026  1.00 39.97           C  
ATOM    858  C   GLY H 118      17.972   1.401  25.982  1.00 39.36           C  
ATOM    859  O   GLY H 118      17.569   2.262  25.201  1.00 36.87           O  
ATOM    860  N   ALA H 119      19.223   0.895  25.934  1.00 40.18           N  
ATOM    861  CA  ALA H 119      20.259   1.379  25.063  1.00 39.28           C  
ATOM    862  CB  ALA H 119      21.601   0.651  25.246  1.00 39.02           C  
ATOM    863  C   ALA H 119      19.842   1.216  23.638  1.00 39.19           C  
ATOM    864  O   ALA H 119      19.109   0.293  23.287  1.00 39.85           O  
ATOM    865  N   GLU H 120      20.303   2.148  22.776  1.00 38.76           N  
ATOM    866  CA  GLU H 120      19.922   2.108  21.395  1.00 40.98           C  
ATOM    867  CB  GLU H 120      19.047   3.307  20.988  1.00 42.57           C  
ATOM    868  CG  GLU H 120      17.720   3.403  21.750  1.00 44.73           C  
ATOM    869  CD  GLU H 120      16.739   2.400  21.162  1.00 49.09           C  
ATOM    870  OE1 GLU H 120      17.146   1.635  20.247  1.00 50.01           O  
ATOM    871  OE2 GLU H 120      15.567   2.386  21.621  1.00 50.03           O1-
ATOM    872  C   GLU H 120      21.154   2.178  20.543  1.00 41.42           C  
ATOM    873  O   GLU H 120      22.074   2.948  20.817  1.00 39.79           O  
ATOM    874  N   VAL H 121      21.202   1.346  19.484  1.00 42.53           N  
ATOM    875  CA  VAL H 121      22.288   1.393  18.546  1.00 41.14           C  
ATOM    876  CB  VAL H 121      22.982   0.074  18.369  1.00 42.11           C  
ATOM    877  CG1 VAL H 121      24.064   0.228  17.287  1.00 42.26           C  
ATOM    878  CG2 VAL H 121      23.529  -0.376  19.735  1.00 42.69           C  
ATOM    879  C   VAL H 121      21.660   1.757  17.238  1.00 41.48           C  
ATOM    880  O   VAL H 121      20.755   1.067  16.769  1.00 41.97           O  
ATOM    881  N   LYS H 122      22.131   2.851  16.606  1.00 40.88           N  
ATOM    882  CA  LYS H 122      21.491   3.307  15.404  1.00 41.48           C  
ATOM    883  CB  LYS H 122      20.611   4.547  15.633  1.00 41.04           C  
ATOM    884  CG  LYS H 122      19.352   4.291  16.468  1.00 42.85           C  
ATOM    885  CD  LYS H 122      18.376   3.322  15.802  1.00 46.42           C  
ATOM    886  CE  LYS H 122      16.976   3.336  16.417  1.00 45.98           C  
ATOM    887  NZ  LYS H 122      16.070   2.461  15.640  1.00 49.82           N1+
ATOM    888  C   LYS H 122      22.524   3.711  14.400  1.00 41.74           C  
ATOM    889  O   LYS H 122      23.716   3.784  14.694  1.00 40.47           O  
ATOM    890  N   LYS H 123      22.060   3.968  13.160  1.00 42.49           N  
ATOM    891  CA  LYS H 123      22.905   4.416  12.093  1.00 44.47           C  
ATOM    892  CB  LYS H 123      22.702   3.632  10.787  1.00 45.77           C  
ATOM    893  CG  LYS H 123      23.134   2.169  10.896  1.00 48.83           C  
ATOM    894  CD  LYS H 123      22.630   1.290   9.752  1.00 53.37           C  
ATOM    895  CE  LYS H 123      23.065  -0.170   9.875  1.00 56.97           C  
ATOM    896  NZ  LYS H 123      22.489  -0.964   8.769  1.00 58.94           N1+
ATOM    897  C   LYS H 123      22.520   5.837  11.832  1.00 41.74           C  
ATOM    898  O   LYS H 123      21.395   6.244  12.112  1.00 41.62           O  
ATOM    899  N   PRO H 124      23.425   6.614  11.309  1.00 42.87           N  
ATOM    900  CA  PRO H 124      23.091   7.991  11.090  1.00 41.43           C  
ATOM    901  CD  PRO H 124      24.831   6.447  11.638  1.00 44.99           C  
ATOM    902  CB  PRO H 124      24.412   8.702  10.816  1.00 41.76           C  
ATOM    903  CG  PRO H 124      25.430   7.865  11.617  1.00 45.43           C  
ATOM    904  C   PRO H 124      22.034   8.168  10.053  1.00 42.76           C  
ATOM    905  O   PRO H 124      22.034   7.443   9.058  1.00 42.83           O  
ATOM    906  N   GLY H 125      21.129   9.142  10.278  1.00 41.71           N  
ATOM    907  CA  GLY H 125      20.065   9.426   9.362  1.00 43.50           C  
ATOM    908  C   GLY H 125      18.788   8.817   9.863  1.00 42.57           C  
ATOM    909  O   GLY H 125      17.710   9.164   9.382  1.00 44.00           O  
ATOM    910  N   GLU H 126      18.865   7.893  10.842  1.00 42.14           N  
ATOM    911  CA  GLU H 126      17.670   7.260  11.340  1.00 43.28           C  
ATOM    912  CB  GLU H 126      17.925   5.871  11.952  1.00 42.77           C  
ATOM    913  CG  GLU H 126      18.350   4.823  10.919  1.00 44.46           C  
ATOM    914  CD  GLU H 126      18.574   3.504  11.645  1.00 49.47           C  
ATOM    915  OE1 GLU H 126      19.354   3.496  12.630  1.00 53.74           O  
ATOM    916  OE2 GLU H 126      17.961   2.484  11.221  1.00 49.12           O1-
ATOM    917  C   GLU H 126      17.047   8.119  12.399  1.00 42.70           C  
ATOM    918  O   GLU H 126      17.722   8.923  13.041  1.00 42.09           O  
ATOM    919  N   SER H 127      15.713   7.984  12.582  1.00 42.79           N  
ATOM    920  CA  SER H 127      15.001   8.718  13.594  1.00 42.68           C  
ATOM    921  CB  SER H 127      13.513   8.933  13.264  1.00 44.17           C  
ATOM    922  OG  SER H 127      13.377   9.741  12.105  1.00 45.78           O  
ATOM    923  C   SER H 127      15.050   7.924  14.861  1.00 42.28           C  
ATOM    924  O   SER H 127      15.240   6.710  14.832  1.00 43.50           O  
ATOM    925  N   LEU H 128      14.886   8.596  16.022  1.00 41.56           N  
ATOM    926  CA  LEU H 128      14.919   7.886  17.266  1.00 41.00           C  
ATOM    927  CB  LEU H 128      16.346   7.744  17.830  1.00 39.93           C  
ATOM    928  CG  LEU H 128      16.430   6.987  19.168  1.00 38.88           C  
ATOM    929  CD1 LEU H 128      15.923   5.543  19.039  1.00 37.99           C  
ATOM    930  CD2 LEU H 128      17.851   7.066  19.752  1.00 38.34           C  
ATOM    931  C   LEU H 128      14.099   8.619  18.281  1.00 39.43           C  
ATOM    932  O   LEU H 128      14.030   9.847  18.277  1.00 38.22           O  
ATOM    933  N   LYS H 129      13.435   7.859  19.175  1.00 39.45           N  
ATOM    934  CA  LYS H 129      12.657   8.440  20.230  1.00 39.06           C  
ATOM    935  CB  LYS H 129      11.145   8.302  19.981  1.00 40.86           C  
ATOM    936  CG  LYS H 129      10.251   9.125  20.912  1.00 42.06           C  
ATOM    937  CD  LYS H 129       8.811   9.220  20.398  1.00 43.81           C  
ATOM    938  CE  LYS H 129       7.901  10.125  21.228  1.00 51.13           C  
ATOM    939  NZ  LYS H 129       6.564  10.203  20.595  1.00 52.29           N1+
ATOM    940  C   LYS H 129      12.981   7.659  21.467  1.00 37.92           C  
ATOM    941  O   LYS H 129      12.820   6.440  21.491  1.00 38.90           O  
ATOM    942  N   ILE H 130      13.442   8.345  22.535  1.00 36.26           N  
ATOM    943  CA  ILE H 130      13.763   7.676  23.769  1.00 35.98           C  
ATOM    944  CB  ILE H 130      15.183   7.863  24.220  1.00 35.26           C  
ATOM    945  CG1 ILE H 130      15.494   9.347  24.473  1.00 34.70           C  
ATOM    946  CG2 ILE H 130      16.101   7.196  23.183  1.00 34.59           C  
ATOM    947  CD1 ILE H 130      16.842   9.572  25.158  1.00 33.66           C  
ATOM    948  C   ILE H 130      12.842   8.226  24.816  1.00 37.48           C  
ATOM    949  O   ILE H 130      12.355   9.348  24.687  1.00 36.10           O  
ATOM    950  N   SER H 131      12.556   7.437  25.877  1.00 36.77           N  
ATOM    951  CA  SER H 131      11.559   7.883  26.809  1.00 36.29           C  
ATOM    952  CB  SER H 131      10.268   7.050  26.757  1.00 38.04           C  
ATOM    953  OG  SER H 131      10.537   5.702  27.112  1.00 39.99           O  
ATOM    954  C   SER H 131      12.042   7.863  28.231  1.00 36.45           C  
ATOM    955  O   SER H 131      13.076   7.281  28.562  1.00 35.95           O  
ATOM    956  N   CYS H 132      11.286   8.571  29.098  1.00 35.79           N  
ATOM    957  CA  CYS H 132      11.537   8.658  30.511  1.00 35.75           C  
ATOM    958  CB  CYS H 132      12.204   9.994  30.907  1.00 36.41           C  
ATOM    959  SG  CYS H 132      12.546  10.158  32.684  1.00 42.27           S  
ATOM    960  C   CYS H 132      10.193   8.568  31.173  1.00 36.62           C  
ATOM    961  O   CYS H 132       9.378   9.486  31.070  1.00 37.80           O  
ATOM    962  N   LYS H 133       9.937   7.456  31.895  1.00 36.76           N  
ATOM    963  CA  LYS H 133       8.651   7.179  32.473  1.00 36.28           C  
ATOM    964  CB  LYS H 133       8.290   5.694  32.255  1.00 41.63           C  
ATOM    965  CG  LYS H 133       6.833   5.259  32.447  1.00 47.89           C  
ATOM    966  CD  LYS H 133       6.331   5.246  33.886  1.00 50.12           C  
ATOM    967  CE  LYS H 133       5.081   4.380  34.070  1.00 55.59           C  
ATOM    968  NZ  LYS H 133       4.004   4.836  33.163  1.00 57.33           N1+
ATOM    969  C   LYS H 133       8.724   7.465  33.942  1.00 36.87           C  
ATOM    970  O   LYS H 133       9.611   6.975  34.639  1.00 36.17           O  
ATOM    971  N   GLY H 134       7.774   8.272  34.458  1.00 36.52           N  
ATOM    972  CA  GLY H 134       7.800   8.627  35.846  1.00 36.46           C  
ATOM    973  C   GLY H 134       6.722   7.879  36.552  1.00 38.84           C  
ATOM    974  O   GLY H 134       5.666   7.601  35.986  1.00 42.31           O  
ATOM    975  N   SER H 135       6.973   7.532  37.831  1.00 36.38           N  
ATOM    976  CA  SER H 135       5.994   6.812  38.586  1.00 37.77           C  
ATOM    977  CB  SER H 135       6.217   5.290  38.577  1.00 40.12           C  
ATOM    978  OG  SER H 135       7.461   4.976  39.184  1.00 43.01           O  
ATOM    979  C   SER H 135       6.063   7.261  40.012  1.00 38.17           C  
ATOM    980  O   SER H 135       7.063   7.816  40.467  1.00 38.46           O  
ATOM    981  N   GLU H 136       4.976   6.978  40.752  1.00 47.04           N  
ATOM    982  CA  GLU H 136       4.781   7.261  42.143  1.00 47.98           C  
ATOM    983  CB  GLU H 136       5.753   6.526  43.084  1.00  0.00           C  
ATOM    984  CG  GLU H 136       5.461   5.023  43.150  1.00  0.00           C  
ATOM    985  CD  GLU H 136       6.143   4.445  44.383  1.00  0.00           C  
ATOM    986  OE1 GLU H 136       5.952   5.020  45.488  1.00  0.00           O  
ATOM    987  OE2 GLU H 136       6.877   3.432  44.232  1.00  0.00           O1-
ATOM    988  C   GLU H 136       4.766   8.724  42.461  1.00 48.75           C  
ATOM    989  O   GLU H 136       5.073   9.113  43.588  1.00 51.27           O  
ATOM    990  N   TYR H 137       4.397   9.579  41.488  1.00 47.76           N  
ATOM    991  CA  TYR H 137       4.200  10.966  41.794  1.00 48.41           C  
ATOM    992  CB  TYR H 137       5.489  11.812  41.883  1.00 46.94           C  
ATOM    993  CG  TYR H 137       6.154  11.993  40.560  1.00 43.55           C  
ATOM    994  CD1 TYR H 137       6.963  11.013  40.037  1.00 41.83           C  
ATOM    995  CD2 TYR H 137       5.973  13.148  39.836  1.00 43.51           C  
ATOM    996  CE1 TYR H 137       7.591  11.179  38.826  1.00 40.07           C  
ATOM    997  CE2 TYR H 137       6.597  13.322  38.621  1.00 42.25           C  
ATOM    998  CZ  TYR H 137       7.410  12.338  38.114  1.00 40.85           C  
ATOM    999  OH  TYR H 137       8.054  12.514  36.871  1.00 38.56           O  
ATOM   1000  C   TYR H 137       3.287  11.518  40.748  1.00 49.24           C  
ATOM   1001  O   TYR H 137       2.952  10.828  39.786  1.00 49.12           O  
ATOM   1002  N   SER H 138       2.835  12.777  40.917  1.00 49.64           N  
ATOM   1003  CA  SER H 138       1.966  13.329  39.921  1.00 54.08           C  
ATOM   1004  CB  SER H 138       1.095  14.491  40.431  1.00 59.11           C  
ATOM   1005  OG  SER H 138       1.913  15.590  40.806  1.00 65.62           O  
ATOM   1006  C   SER H 138       2.848  13.839  38.828  1.00 52.12           C  
ATOM   1007  O   SER H 138       3.561  14.828  38.977  1.00 50.36           O  
ATOM   1008  N   PHE H 139       2.771  13.169  37.668  1.00 51.03           N  
ATOM   1009  CA  PHE H 139       3.620  13.417  36.541  1.00 47.78           C  
ATOM   1010  CB  PHE H 139       3.328  12.435  35.385  1.00 48.46           C  
ATOM   1011  CG  PHE H 139       4.279  12.674  34.262  1.00 49.21           C  
ATOM   1012  CD1 PHE H 139       5.550  12.152  34.310  1.00 48.83           C  
ATOM   1013  CD2 PHE H 139       3.897  13.400  33.158  1.00 50.61           C  
ATOM   1014  CE1 PHE H 139       6.433  12.359  33.277  1.00 48.66           C  
ATOM   1015  CE2 PHE H 139       4.777  13.611  32.121  1.00 49.02           C  
ATOM   1016  CZ  PHE H 139       6.047  13.091  32.180  1.00 48.27           C  
ATOM   1017  C   PHE H 139       3.424  14.819  36.044  1.00 46.29           C  
ATOM   1018  O   PHE H 139       4.400  15.484  35.698  1.00 45.18           O  
ATOM   1019  N   PRO H 140       2.213  15.303  35.974  1.00 48.46           N  
ATOM   1020  CA  PRO H 140       2.014  16.629  35.453  1.00 48.43           C  
ATOM   1021  CD  PRO H 140       1.077  14.438  35.681  1.00  0.00           C  
ATOM   1022  CB  PRO H 140       0.522  16.735  35.135  1.00 54.27           C  
ATOM   1023  CG  PRO H 140       0.108  15.285  34.842  1.00  0.00           C  
ATOM   1024  C   PRO H 140       2.536  17.736  36.323  1.00 47.98           C  
ATOM   1025  O   PRO H 140       2.674  18.853  35.830  1.00 52.40           O  
ATOM   1026  N   ASN H 141       2.789  17.472  37.616  1.00 44.94           N  
ATOM   1027  CA  ASN H 141       3.218  18.482  38.546  1.00 47.28           C  
ATOM   1028  CB  ASN H 141       3.015  18.085  40.015  1.00 52.02           C  
ATOM   1029  CG  ASN H 141       1.543  18.315  40.325  1.00 62.49           C  
ATOM   1030  OD1 ASN H 141       0.661  17.705  39.722  1.00 63.86           O  
ATOM   1031  ND2 ASN H 141       1.269  19.241  41.281  1.00 64.28           N  
ATOM   1032  C   ASN H 141       4.646  18.945  38.379  1.00 45.12           C  
ATOM   1033  O   ASN H 141       4.932  20.092  38.720  1.00 44.68           O  
ATOM   1034  N   TYR H 142       5.586  18.106  37.884  1.00 41.75           N  
ATOM   1035  CA  TYR H 142       6.976  18.518  37.932  1.00 39.71           C  
ATOM   1036  CB  TYR H 142       7.857  17.515  38.703  1.00 38.05           C  
ATOM   1037  CG  TYR H 142       7.304  17.372  40.079  1.00 42.98           C  
ATOM   1038  CD1 TYR H 142       6.193  16.590  40.291  1.00 44.89           C  
ATOM   1039  CD2 TYR H 142       7.891  18.002  41.153  1.00 42.63           C  
ATOM   1040  CE1 TYR H 142       5.666  16.442  41.552  1.00 45.71           C  
ATOM   1041  CE2 TYR H 142       7.367  17.856  42.417  1.00 44.82           C  
ATOM   1042  CZ  TYR H 142       6.252  17.077  42.618  1.00 47.51           C  
ATOM   1043  OH  TYR H 142       5.712  16.926  43.914  1.00 50.98           O  
ATOM   1044  C   TYR H 142       7.599  18.611  36.553  1.00 38.45           C  
ATOM   1045  O   TYR H 142       7.252  17.827  35.669  1.00 38.61           O  
ATOM   1046  N   TRP H 143       8.550  19.581  36.359  1.00 32.64           N  
ATOM   1047  CA  TRP H 143       9.298  19.764  35.141  1.00 32.82           C  
ATOM   1048  CB  TRP H 143      10.174  21.031  35.139  1.00 33.00           C  
ATOM   1049  CG  TRP H 143       9.420  22.342  35.171  1.00 33.50           C  
ATOM   1050  CD2 TRP H 143       9.349  23.274  34.080  1.00 32.36           C  
ATOM   1051  CD1 TRP H 143       8.744  22.911  36.209  1.00 33.89           C  
ATOM   1052  NE1 TRP H 143       8.251  24.137  35.834  1.00 34.12           N  
ATOM   1053  CE2 TRP H 143       8.618  24.375  34.527  1.00 33.96           C  
ATOM   1054  CE3 TRP H 143       9.854  23.221  32.812  1.00 34.22           C  
ATOM   1055  CZ2 TRP H 143       8.385  25.446  33.713  1.00 34.97           C  
ATOM   1056  CZ3 TRP H 143       9.612  24.300  31.991  1.00 33.90           C  
ATOM   1057  CH2 TRP H 143       8.893  25.391  32.434  1.00 35.02           C  
ATOM   1058  C   TRP H 143      10.239  18.605  34.988  1.00 33.21           C  
ATOM   1059  O   TRP H 143      10.705  18.031  35.971  1.00 33.08           O  
ATOM   1060  N   ILE H 144      10.512  18.206  33.729  1.00 32.84           N  
ATOM   1061  CA  ILE H 144      11.472  17.168  33.481  1.00 33.11           C  
ATOM   1062  CB  ILE H 144      10.895  15.940  32.842  1.00 34.73           C  
ATOM   1063  CG1 ILE H 144       9.959  15.263  33.857  1.00 35.21           C  
ATOM   1064  CG2 ILE H 144      12.045  15.042  32.355  1.00 34.28           C  
ATOM   1065  CD1 ILE H 144       9.199  14.066  33.310  1.00 34.23           C  
ATOM   1066  C   ILE H 144      12.547  17.744  32.617  1.00 33.33           C  
ATOM   1067  O   ILE H 144      12.275  18.417  31.623  1.00 33.90           O  
ATOM   1068  N   ALA H 145      13.816  17.498  33.001  1.00 32.64           N  
ATOM   1069  CA  ALA H 145      14.937  18.051  32.293  1.00 32.70           C  
ATOM   1070  CB  ALA H 145      15.949  18.763  33.206  1.00 31.91           C  
ATOM   1071  C   ALA H 145      15.670  16.947  31.589  1.00 34.47           C  
ATOM   1072  O   ALA H 145      15.621  15.786  31.998  1.00 34.41           O  
ATOM   1073  N   TRP H 146      16.339  17.293  30.465  1.00 32.20           N  
ATOM   1074  CA  TRP H 146      17.122  16.340  29.728  1.00 31.90           C  
ATOM   1075  CB  TRP H 146      16.652  16.139  28.275  1.00 32.59           C  
ATOM   1076  CG  TRP H 146      15.330  15.420  28.162  1.00 34.08           C  
ATOM   1077  CD2 TRP H 146      15.197  13.990  28.133  1.00 32.54           C  
ATOM   1078  CD1 TRP H 146      14.067  15.926  28.084  1.00 34.14           C  
ATOM   1079  NE1 TRP H 146      13.152  14.902  28.009  1.00 34.75           N  
ATOM   1080  CE2 TRP H 146      13.835  13.704  28.038  1.00 33.75           C  
ATOM   1081  CE3 TRP H 146      16.132  12.996  28.183  1.00 31.56           C  
ATOM   1082  CZ2 TRP H 146      13.386  12.416  27.993  1.00 34.79           C  
ATOM   1083  CZ3 TRP H 146      15.677  11.698  28.136  1.00 33.51           C  
ATOM   1084  CH2 TRP H 146      14.331  11.413  28.043  1.00 32.88           C  
ATOM   1085  C   TRP H 146      18.536  16.831  29.686  1.00 33.51           C  
ATOM   1086  O   TRP H 146      18.789  18.011  29.441  1.00 32.54           O  
ATOM   1087  N   VAL H 147      19.497  15.915  29.938  1.00 31.94           N  
ATOM   1088  CA  VAL H 147      20.888  16.270  29.948  1.00 30.59           C  
ATOM   1089  CB  VAL H 147      21.496  16.223  31.321  1.00 30.58           C  
ATOM   1090  CG1 VAL H 147      22.996  16.546  31.209  1.00 32.08           C  
ATOM   1091  CG2 VAL H 147      20.720  17.186  32.234  1.00 30.42           C  
ATOM   1092  C   VAL H 147      21.631  15.288  29.091  1.00 32.65           C  
ATOM   1093  O   VAL H 147      21.308  14.099  29.056  1.00 32.23           O  
ATOM   1094  N   ARG H 148      22.668  15.775  28.373  1.00 31.49           N  
ATOM   1095  CA  ARG H 148      23.425  14.928  27.493  1.00 31.50           C  
ATOM   1096  CB  ARG H 148      23.483  15.471  26.053  1.00 32.06           C  
ATOM   1097  CG  ARG H 148      24.281  14.604  25.080  1.00 34.46           C  
ATOM   1098  CD  ARG H 148      24.321  15.168  23.656  1.00 36.78           C  
ATOM   1099  NE  ARG H 148      25.215  16.361  23.666  1.00 37.60           N  
ATOM   1100  CZ  ARG H 148      25.605  16.931  22.489  1.00 41.26           C  
ATOM   1101  NH1 ARG H 148      25.162  16.418  21.304  1.00 40.50           N1+
ATOM   1102  NH2 ARG H 148      26.440  18.010  22.496  1.00 41.06           N  
ATOM   1103  C   ARG H 148      24.837  14.851  27.993  1.00 32.54           C  
ATOM   1104  O   ARG H 148      25.376  15.829  28.512  1.00 32.28           O  
ATOM   1105  N   GLN H 149      25.460  13.659  27.881  1.00 32.60           N  
ATOM   1106  CA  GLN H 149      26.836  13.526  28.274  1.00 32.34           C  
ATOM   1107  CB  GLN H 149      27.014  12.886  29.665  1.00 31.93           C  
ATOM   1108  CG  GLN H 149      28.468  12.816  30.136  1.00 32.76           C  
ATOM   1109  CD  GLN H 149      28.488  12.345  31.586  1.00 34.03           C  
ATOM   1110  OE1 GLN H 149      27.767  11.424  31.969  1.00 34.77           O  
ATOM   1111  NE2 GLN H 149      29.332  13.004  32.424  1.00 32.61           N  
ATOM   1112  C   GLN H 149      27.531  12.669  27.262  1.00 33.33           C  
ATOM   1113  O   GLN H 149      27.264  11.474  27.146  1.00 33.87           O  
ATOM   1114  N   MET H 150      28.462  13.271  26.498  1.00 34.20           N  
ATOM   1115  CA  MET H 150      29.193  12.532  25.508  1.00 36.51           C  
ATOM   1116  CB  MET H 150      29.834  13.430  24.439  1.00 38.06           C  
ATOM   1117  CG  MET H 150      28.795  14.188  23.608  1.00 40.87           C  
ATOM   1118  SD  MET H 150      29.490  15.272  22.328  1.00 64.86           S  
ATOM   1119  CE  MET H 150      30.065  16.537  23.496  1.00 62.59           C  
ATOM   1120  C   MET H 150      30.266  11.785  26.232  1.00 37.31           C  
ATOM   1121  O   MET H 150      30.712  12.205  27.299  1.00 38.56           O  
ATOM   1122  N   PRO H 151      30.682  10.677  25.682  1.00 38.98           N  
ATOM   1123  CA  PRO H 151      31.645   9.828  26.333  1.00 38.55           C  
ATOM   1124  CD  PRO H 151      30.663  10.482  24.242  1.00 38.93           C  
ATOM   1125  CB  PRO H 151      31.997   8.756  25.306  1.00 39.72           C  
ATOM   1126  CG  PRO H 151      31.801   9.485  23.963  1.00 40.87           C  
ATOM   1127  C   PRO H 151      32.857  10.584  26.783  1.00 38.54           C  
ATOM   1128  O   PRO H 151      33.514  11.217  25.957  1.00 40.30           O  
ATOM   1129  N   GLY H 152      33.167  10.512  28.094  1.00 38.71           N  
ATOM   1130  CA  GLY H 152      34.348  11.106  28.653  1.00 40.12           C  
ATOM   1131  C   GLY H 152      34.196  12.593  28.745  1.00 41.04           C  
ATOM   1132  O   GLY H 152      35.170  13.296  29.009  1.00 40.50           O  
ATOM   1133  N   LYS H 153      32.971  13.119  28.551  1.00 38.43           N  
ATOM   1134  CA  LYS H 153      32.803  14.546  28.576  1.00 38.54           C  
ATOM   1135  CB  LYS H 153      32.160  15.114  27.298  1.00 39.12           C  
ATOM   1136  CG  LYS H 153      32.990  14.866  26.034  1.00 43.02           C  
ATOM   1137  CD  LYS H 153      34.396  15.468  26.069  1.00 47.11           C  
ATOM   1138  CE  LYS H 153      35.246  15.102  24.851  1.00 51.37           C  
ATOM   1139  NZ  LYS H 153      36.576  15.745  24.943  1.00 52.40           N1+
ATOM   1140  C   LYS H 153      31.904  14.904  29.721  1.00 36.85           C  
ATOM   1141  O   LYS H 153      31.472  14.040  30.481  1.00 36.76           O  
ATOM   1142  N   GLY H 154      31.633  16.219  29.879  1.00 35.35           N  
ATOM   1143  CA  GLY H 154      30.837  16.719  30.965  1.00 33.36           C  
ATOM   1144  C   GLY H 154      29.378  16.753  30.605  1.00 34.24           C  
ATOM   1145  O   GLY H 154      28.976  16.382  29.505  1.00 34.04           O  
ATOM   1146  N   LEU H 155      28.552  17.224  31.563  1.00 33.16           N  
ATOM   1147  CA  LEU H 155      27.118  17.302  31.435  1.00 33.39           C  
ATOM   1148  CB  LEU H 155      26.428  17.463  32.798  1.00 32.39           C  
ATOM   1149  CG  LEU H 155      26.677  16.304  33.782  1.00 32.21           C  
ATOM   1150  CD1 LEU H 155      25.954  16.553  35.112  1.00 30.38           C  
ATOM   1151  CD2 LEU H 155      26.297  14.948  33.165  1.00 31.65           C  
ATOM   1152  C   LEU H 155      26.741  18.512  30.630  1.00 33.97           C  
ATOM   1153  O   LEU H 155      27.366  19.566  30.748  1.00 35.37           O  
ATOM   1154  N   GLU H 156      25.682  18.384  29.793  1.00 32.96           N  
ATOM   1155  CA  GLU H 156      25.176  19.470  28.987  1.00 33.65           C  
ATOM   1156  CB  GLU H 156      25.411  19.285  27.478  1.00 35.86           C  
ATOM   1157  CG  GLU H 156      26.860  19.482  27.037  1.00 39.87           C  
ATOM   1158  CD  GLU H 156      26.919  19.215  25.541  1.00 43.01           C  
ATOM   1159  OE1 GLU H 156      26.784  18.024  25.154  1.00 45.00           O  
ATOM   1160  OE2 GLU H 156      27.096  20.191  24.766  1.00 46.80           O1-
ATOM   1161  C   GLU H 156      23.681  19.535  29.158  1.00 33.60           C  
ATOM   1162  O   GLU H 156      23.010  18.505  29.183  1.00 32.59           O  
ATOM   1163  N   TRP H 157      23.109  20.757  29.256  1.00 32.12           N  
ATOM   1164  CA  TRP H 157      21.684  20.883  29.441  1.00 31.88           C  
ATOM   1165  CB  TRP H 157      21.286  22.118  30.270  1.00 31.72           C  
ATOM   1166  CG  TRP H 157      19.806  22.245  30.541  1.00 33.14           C  
ATOM   1167  CD2 TRP H 157      18.966  23.272  29.993  1.00 32.63           C  
ATOM   1168  CD1 TRP H 157      19.013  21.489  31.354  1.00 34.81           C  
ATOM   1169  NE1 TRP H 157      17.730  21.976  31.342  1.00 34.77           N  
ATOM   1170  CE2 TRP H 157      17.686  23.075  30.512  1.00 33.12           C  
ATOM   1171  CE3 TRP H 157      19.239  24.298  29.134  1.00 33.26           C  
ATOM   1172  CZ2 TRP H 157      16.654  23.905  30.178  1.00 33.26           C  
ATOM   1173  CZ3 TRP H 157      18.195  25.129  28.795  1.00 33.53           C  
ATOM   1174  CH2 TRP H 157      16.929  24.935  29.307  1.00 32.97           C  
ATOM   1175  C   TRP H 157      21.036  21.007  28.094  1.00 33.73           C  
ATOM   1176  O   TRP H 157      21.407  21.864  27.297  1.00 34.06           O  
ATOM   1177  N   MET H 158      20.163  20.037  27.749  1.00 31.58           N  
ATOM   1178  CA  MET H 158      19.388  20.038  26.537  1.00 32.46           C  
ATOM   1179  CB  MET H 158      18.958  18.616  26.148  1.00 33.79           C  
ATOM   1180  CG  MET H 158      20.163  17.708  25.890  1.00 34.10           C  
ATOM   1181  SD  MET H 158      19.756  15.998  25.431  1.00 36.53           S  
ATOM   1182  CE  MET H 158      19.152  16.421  23.773  1.00 33.68           C  
ATOM   1183  C   MET H 158      18.160  20.911  26.591  1.00 33.51           C  
ATOM   1184  O   MET H 158      17.877  21.652  25.649  1.00 33.95           O  
ATOM   1185  N   GLY H 159      17.391  20.852  27.703  1.00 31.84           N  
ATOM   1186  CA  GLY H 159      16.159  21.597  27.791  1.00 32.47           C  
ATOM   1187  C   GLY H 159      15.273  20.992  28.849  1.00 31.74           C  
ATOM   1188  O   GLY H 159      15.647  20.024  29.512  1.00 31.71           O  
ATOM   1189  N   MET H 160      14.063  21.574  29.035  1.00 32.84           N  
ATOM   1190  CA  MET H 160      13.136  21.082  30.027  1.00 32.31           C  
ATOM   1191  CB  MET H 160      13.049  21.897  31.325  1.00 32.73           C  
ATOM   1192  CG  MET H 160      14.333  21.957  32.138  1.00 31.24           C  
ATOM   1193  SD  MET H 160      14.097  22.432  33.876  1.00 36.76           S  
ATOM   1194  CE  MET H 160      12.881  23.738  33.555  1.00 36.39           C  
ATOM   1195  C   MET H 160      11.743  21.166  29.484  1.00 33.90           C  
ATOM   1196  O   MET H 160      11.472  21.915  28.547  1.00 34.24           O  
ATOM   1197  N   ILE H 161      10.822  20.366  30.068  1.00 31.44           N  
ATOM   1198  CA  ILE H 161       9.440  20.424  29.681  1.00 32.14           C  
ATOM   1199  CB  ILE H 161       9.039  19.356  28.698  1.00 34.25           C  
ATOM   1200  CG1 ILE H 161       7.634  19.647  28.137  1.00 32.55           C  
ATOM   1201  CG2 ILE H 161       9.173  17.985  29.384  1.00 30.76           C  
ATOM   1202  CD1 ILE H 161       7.256  18.785  26.934  1.00 33.23           C  
ATOM   1203  C   ILE H 161       8.575  20.268  30.895  1.00 31.73           C  
ATOM   1204  O   ILE H 161       8.910  19.531  31.821  1.00 32.18           O  
ATOM   1205  N   TYR H 162       7.423  20.973  30.919  1.00 31.87           N  
ATOM   1206  CA  TYR H 162       6.493  20.838  32.008  1.00 32.63           C  
ATOM   1207  CB  TYR H 162       5.989  22.194  32.538  1.00 32.69           C  
ATOM   1208  CG  TYR H 162       5.151  21.985  33.753  1.00 32.78           C  
ATOM   1209  CD1 TYR H 162       5.745  21.739  34.969  1.00 34.90           C  
ATOM   1210  CD2 TYR H 162       3.778  22.056  33.690  1.00 35.12           C  
ATOM   1211  CE1 TYR H 162       4.985  21.551  36.099  1.00 34.96           C  
ATOM   1212  CE2 TYR H 162       3.010  21.869  34.817  1.00 37.09           C  
ATOM   1213  CZ  TYR H 162       3.615  21.615  36.024  1.00 37.05           C  
ATOM   1214  OH  TYR H 162       2.833  21.423  37.182  1.00 39.26           O  
ATOM   1215  C   TYR H 162       5.332  20.100  31.409  1.00 33.81           C  
ATOM   1216  O   TYR H 162       4.656  20.618  30.525  1.00 35.18           O  
ATOM   1217  N   PRO H 163       5.124  18.862  31.815  1.00 24.02           N  
ATOM   1218  CA  PRO H 163       4.158  17.986  31.189  1.00 24.83           C  
ATOM   1219  CD  PRO H 163       6.191  18.115  32.460  1.00 24.76           C  
ATOM   1220  CB  PRO H 163       4.414  16.602  31.779  1.00 24.67           C  
ATOM   1221  CG  PRO H 163       5.907  16.637  32.149  1.00 25.40           C  
ATOM   1222  C   PRO H 163       2.723  18.390  31.254  1.00 25.36           C  
ATOM   1223  O   PRO H 163       1.948  17.939  30.409  1.00 25.30           O  
ATOM   1224  N   GLY H 164       2.309  19.188  32.249  1.00 25.83           N  
ATOM   1225  CA  GLY H 164       0.907  19.461  32.268  1.00 26.58           C  
ATOM   1226  C   GLY H 164       0.521  20.229  31.042  1.00 26.71           C  
ATOM   1227  O   GLY H 164      -0.377  19.830  30.301  1.00 26.60           O  
ATOM   1228  N   ASP H 165       1.171  21.390  30.843  1.00 26.22           N  
ATOM   1229  CA  ASP H 165       0.953  22.281  29.738  1.00 25.78           C  
ATOM   1230  CB  ASP H 165       1.069  23.767  30.131  1.00 26.08           C  
ATOM   1231  CG  ASP H 165       2.429  24.032  30.752  1.00 27.56           C  
ATOM   1232  OD1 ASP H 165       3.294  23.118  30.709  1.00 27.27           O  
ATOM   1233  OD2 ASP H 165       2.613  25.154  31.297  1.00 28.53           O1-
ATOM   1234  C   ASP H 165       1.793  21.972  28.532  1.00 26.22           C  
ATOM   1235  O   ASP H 165       1.464  22.366  27.414  1.00 26.68           O  
ATOM   1236  N   SER H 166       2.907  21.254  28.730  1.00 25.73           N  
ATOM   1237  CA  SER H 166       3.886  20.989  27.716  1.00 25.83           C  
ATOM   1238  CB  SER H 166       3.272  20.441  26.415  1.00 26.41           C  
ATOM   1239  OG  SER H 166       2.685  19.169  26.651  1.00 28.00           O  
ATOM   1240  C   SER H 166       4.687  22.230  27.370  1.00 25.46           C  
ATOM   1241  O   SER H 166       5.257  22.283  26.280  1.00 26.16           O  
ATOM   1242  N   ASP H 167       4.781  23.259  28.262  1.00 37.52           N  
ATOM   1243  CA  ASP H 167       5.668  24.338  27.935  1.00 38.76           C  
ATOM   1244  CB  ASP H 167       5.555  25.591  28.833  1.00 38.24           C  
ATOM   1245  CG  ASP H 167       5.974  25.300  30.264  1.00 40.35           C  
ATOM   1246  OD1 ASP H 167       6.210  24.110  30.592  1.00 44.83           O  
ATOM   1247  OD2 ASP H 167       6.060  26.277  31.053  1.00 44.64           O1-
ATOM   1248  C   ASP H 167       7.066  23.800  27.946  1.00 38.60           C  
ATOM   1249  O   ASP H 167       7.395  22.897  28.715  1.00 35.91           O  
ATOM   1250  N   THR H 168       7.933  24.328  27.058  1.00 37.25           N  
ATOM   1251  CA  THR H 168       9.249  23.765  26.982  1.00 38.24           C  
ATOM   1252  CB  THR H 168       9.378  22.808  25.833  1.00 39.73           C  
ATOM   1253  OG1 THR H 168       8.373  21.809  25.913  1.00 39.56           O  
ATOM   1254  CG2 THR H 168      10.751  22.134  25.907  1.00 38.49           C  
ATOM   1255  C   THR H 168      10.263  24.856  26.778  1.00 39.34           C  
ATOM   1256  O   THR H 168       9.969  25.908  26.213  1.00 39.44           O  
ATOM   1257  N   ARG H 169      11.500  24.620  27.266  1.00 37.23           N  
ATOM   1258  CA  ARG H 169      12.601  25.530  27.080  1.00 38.19           C  
ATOM   1259  CB  ARG H 169      13.116  26.156  28.386  1.00 37.79           C  
ATOM   1260  CG  ARG H 169      12.248  27.278  28.956  1.00 39.99           C  
ATOM   1261  CD  ARG H 169      12.854  27.878  30.226  1.00 46.16           C  
ATOM   1262  NE  ARG H 169      14.334  27.828  30.049  1.00 43.61           N  
ATOM   1263  CZ  ARG H 169      15.173  28.364  30.983  1.00 44.22           C  
ATOM   1264  NH1 ARG H 169      14.666  29.029  32.059  1.00 45.31           N1+
ATOM   1265  NH2 ARG H 169      16.525  28.237  30.840  1.00 42.94           N  
ATOM   1266  C   ARG H 169      13.743  24.721  26.546  1.00 38.63           C  
ATOM   1267  O   ARG H 169      14.062  23.663  27.084  1.00 37.55           O  
ATOM   1268  N   TYR H 170      14.422  25.213  25.490  1.00 37.71           N  
ATOM   1269  CA  TYR H 170      15.495  24.445  24.922  1.00 37.16           C  
ATOM   1270  CB  TYR H 170      15.367  24.145  23.415  1.00 37.49           C  
ATOM   1271  CG  TYR H 170      14.207  23.261  23.108  1.00 37.93           C  
ATOM   1272  CD1 TYR H 170      14.325  21.898  23.227  1.00 37.24           C  
ATOM   1273  CD2 TYR H 170      13.007  23.787  22.693  1.00 38.02           C  
ATOM   1274  CE1 TYR H 170      13.264  21.074  22.940  1.00 37.34           C  
ATOM   1275  CE2 TYR H 170      11.941  22.967  22.403  1.00 37.65           C  
ATOM   1276  CZ  TYR H 170      12.069  21.606  22.526  1.00 38.67           C  
ATOM   1277  OH  TYR H 170      10.979  20.759  22.230  1.00 37.41           O  
ATOM   1278  C   TYR H 170      16.755  25.243  25.013  1.00 40.29           C  
ATOM   1279  O   TYR H 170      16.731  26.472  25.060  1.00 40.41           O  
ATOM   1280  N   SER H 171      17.906  24.539  25.076  1.00 40.14           N  
ATOM   1281  CA  SER H 171      19.153  25.244  25.041  1.00 41.74           C  
ATOM   1282  CB  SER H 171      20.369  24.408  25.461  1.00 42.38           C  
ATOM   1283  OG  SER H 171      20.637  23.421  24.478  1.00 44.52           O  
ATOM   1284  C   SER H 171      19.346  25.646  23.608  1.00 43.71           C  
ATOM   1285  O   SER H 171      18.835  24.993  22.698  1.00 44.24           O  
ATOM   1286  N   PRO H 172      20.062  26.711  23.377  1.00 44.34           N  
ATOM   1287  CA  PRO H 172      20.234  27.193  22.033  1.00 46.05           C  
ATOM   1288  CD  PRO H 172      20.139  27.788  24.350  1.00 45.11           C  
ATOM   1289  CB  PRO H 172      20.878  28.570  22.167  1.00 47.56           C  
ATOM   1290  CG  PRO H 172      20.366  29.070  23.530  1.00 47.56           C  
ATOM   1291  C   PRO H 172      20.962  26.250  21.132  1.00 47.31           C  
ATOM   1292  O   PRO H 172      20.688  26.250  19.932  1.00 48.08           O  
ATOM   1293  N   SER H 173      21.904  25.456  21.668  1.00 47.64           N  
ATOM   1294  CA  SER H 173      22.629  24.560  20.825  1.00 49.28           C  
ATOM   1295  CB  SER H 173      23.806  23.878  21.547  1.00 48.08           C  
ATOM   1296  OG  SER H 173      23.333  23.071  22.615  1.00 54.53           O  
ATOM   1297  C   SER H 173      21.691  23.497  20.355  1.00 49.27           C  
ATOM   1298  O   SER H 173      21.805  23.000  19.239  1.00 50.83           O  
ATOM   1299  N   PHE H 174      20.777  23.079  21.245  1.00 47.08           N  
ATOM   1300  CA  PHE H 174      19.812  22.052  20.975  1.00 46.31           C  
ATOM   1301  CB  PHE H 174      19.383  21.277  22.230  1.00 44.34           C  
ATOM   1302  CG  PHE H 174      20.593  20.490  22.611  1.00 43.83           C  
ATOM   1303  CD1 PHE H 174      20.927  19.363  21.902  1.00 43.73           C  
ATOM   1304  CD2 PHE H 174      21.419  20.883  23.638  1.00 46.91           C  
ATOM   1305  CE1 PHE H 174      22.044  18.630  22.229  1.00 42.86           C  
ATOM   1306  CE2 PHE H 174      22.536  20.154  23.971  1.00 45.40           C  
ATOM   1307  CZ  PHE H 174      22.853  19.019  23.267  1.00 44.19           C  
ATOM   1308  C   PHE H 174      18.601  22.496  20.205  1.00 47.94           C  
ATOM   1309  O   PHE H 174      17.979  21.676  19.533  1.00 46.34           O  
ATOM   1310  N   GLN H 175      18.187  23.776  20.306  1.00 49.26           N  
ATOM   1311  CA  GLN H 175      16.942  24.151  19.688  1.00 51.21           C  
ATOM   1312  CB  GLN H 175      16.553  25.630  19.863  1.00 54.83           C  
ATOM   1313  CG  GLN H 175      16.269  26.008  21.316  1.00 59.22           C  
ATOM   1314  CD  GLN H 175      15.562  27.352  21.328  1.00 62.67           C  
ATOM   1315  OE1 GLN H 175      16.092  28.345  21.825  1.00 67.82           O  
ATOM   1316  NE2 GLN H 175      14.322  27.382  20.770  1.00 71.47           N  
ATOM   1317  C   GLN H 175      16.950  23.856  18.220  1.00 50.82           C  
ATOM   1318  O   GLN H 175      17.863  24.236  17.488  1.00 51.52           O  
ATOM   1319  N   GLY H 176      15.898  23.137  17.772  1.00 48.89           N  
ATOM   1320  CA  GLY H 176      15.677  22.810  16.393  1.00 49.43           C  
ATOM   1321  C   GLY H 176      16.321  21.494  16.091  1.00 51.70           C  
ATOM   1322  O   GLY H 176      15.966  20.829  15.119  1.00 51.85           O  
ATOM   1323  N   GLN H 177      17.329  21.120  16.899  1.00 51.41           N  
ATOM   1324  CA  GLN H 177      18.061  19.897  16.732  1.00 51.41           C  
ATOM   1325  CB  GLN H 177      19.383  19.903  17.514  1.00 53.85           C  
ATOM   1326  CG  GLN H 177      20.296  21.053  17.090  1.00 57.75           C  
ATOM   1327  CD  GLN H 177      20.470  20.966  15.582  1.00 61.90           C  
ATOM   1328  OE1 GLN H 177      20.862  19.929  15.047  1.00 68.56           O  
ATOM   1329  NE2 GLN H 177      20.155  22.081  14.870  1.00 65.52           N  
ATOM   1330  C   GLN H 177      17.269  18.712  17.194  1.00 48.21           C  
ATOM   1331  O   GLN H 177      17.306  17.654  16.569  1.00 46.96           O  
ATOM   1332  N   VAL H 178      16.539  18.854  18.317  1.00 44.86           N  
ATOM   1333  CA  VAL H 178      15.855  17.737  18.901  1.00 42.77           C  
ATOM   1334  CB  VAL H 178      16.618  17.171  20.064  1.00 42.83           C  
ATOM   1335  CG1 VAL H 178      16.685  18.244  21.165  1.00 40.16           C  
ATOM   1336  CG2 VAL H 178      15.967  15.857  20.518  1.00 43.26           C  
ATOM   1337  C   VAL H 178      14.539  18.230  19.419  1.00 42.12           C  
ATOM   1338  O   VAL H 178      14.334  19.434  19.572  1.00 41.64           O  
ATOM   1339  N   ASN H 179      13.591  17.308  19.687  1.00 38.24           N  
ATOM   1340  CA  ASN H 179      12.315  17.743  20.173  1.00 37.24           C  
ATOM   1341  CB  ASN H 179      11.149  17.435  19.216  1.00 38.24           C  
ATOM   1342  CG  ASN H 179      11.049  15.926  19.048  1.00  0.00           C  
ATOM   1343  OD1 ASN H 179      10.336  15.253  19.790  1.00  0.00           O  
ATOM   1344  ND2 ASN H 179      11.778  15.380  18.038  1.00  0.00           N  
ATOM   1345  C   ASN H 179      12.027  17.059  21.471  1.00 37.04           C  
ATOM   1346  O   ASN H 179      12.301  15.873  21.647  1.00 38.52           O  
ATOM   1347  N   ILE H 180      11.460  17.820  22.426  1.00 36.09           N  
ATOM   1348  CA  ILE H 180      11.102  17.281  23.706  1.00 37.29           C  
ATOM   1349  CB  ILE H 180      11.614  18.096  24.857  1.00 37.87           C  
ATOM   1350  CG1 ILE H 180      13.152  18.141  24.828  1.00 34.38           C  
ATOM   1351  CG2 ILE H 180      11.041  17.509  26.156  1.00 35.39           C  
ATOM   1352  CD1 ILE H 180      13.753  19.178  25.776  1.00 39.26           C  
ATOM   1353  C   ILE H 180       9.609  17.299  23.765  1.00 36.95           C  
ATOM   1354  O   ILE H 180       8.979  18.280  23.372  1.00 38.08           O  
ATOM   1355  N   SER H 181       9.002  16.189  24.232  1.00 35.57           N  
ATOM   1356  CA  SER H 181       7.570  16.110  24.281  1.00 34.73           C  
ATOM   1357  CB  SER H 181       6.965  15.430  23.041  1.00 36.47           C  
ATOM   1358  OG  SER H 181       7.430  14.091  22.941  1.00 37.53           O  
ATOM   1359  C   SER H 181       7.177  15.296  25.472  1.00 36.21           C  
ATOM   1360  O   SER H 181       8.028  14.802  26.211  1.00 34.33           O  
ATOM   1361  N   ALA H 182       5.855  15.172  25.714  1.00 36.43           N  
ATOM   1362  CA  ALA H 182       5.401  14.399  26.833  1.00 37.49           C  
ATOM   1363  CB  ALA H 182       5.300  15.217  28.131  1.00 36.52           C  
ATOM   1364  C   ALA H 182       4.029  13.866  26.537  1.00 38.48           C  
ATOM   1365  O   ALA H 182       3.252  14.483  25.810  1.00 40.71           O  
ATOM   1366  N   ASP H 183       3.713  12.675  27.093  1.00 39.26           N  
ATOM   1367  CA  ASP H 183       2.412  12.085  26.949  1.00 39.23           C  
ATOM   1368  CB  ASP H 183       2.433  10.689  26.301  1.00 40.27           C  
ATOM   1369  CG  ASP H 183       0.994  10.240  26.076  1.00 43.93           C  
ATOM   1370  OD1 ASP H 183       0.066  11.021  26.418  1.00 46.04           O  
ATOM   1371  OD2 ASP H 183       0.801   9.107  25.563  1.00 47.99           O1-
ATOM   1372  C   ASP H 183       1.872  11.924  28.336  1.00 41.17           C  
ATOM   1373  O   ASP H 183       2.380  11.126  29.122  1.00 41.09           O  
ATOM   1374  N   LYS H 184       0.822  12.693  28.675  1.00 41.05           N  
ATOM   1375  CA  LYS H 184       0.266  12.675  29.998  1.00 41.57           C  
ATOM   1376  CB  LYS H 184      -0.761  13.795  30.261  1.00 41.62           C  
ATOM   1377  CG  LYS H 184      -1.849  13.948  29.200  1.00 41.85           C  
ATOM   1378  CD  LYS H 184      -1.334  14.449  27.849  1.00 44.69           C  
ATOM   1379  CE  LYS H 184      -2.434  14.602  26.800  1.00 43.79           C  
ATOM   1380  NZ  LYS H 184      -1.887  15.231  25.577  1.00 47.37           N1+
ATOM   1381  C   LYS H 184      -0.362  11.353  30.325  1.00 40.59           C  
ATOM   1382  O   LYS H 184      -0.313  10.908  31.470  1.00 40.77           O  
ATOM   1383  N   SER H 185      -0.976  10.680  29.336  1.00 39.34           N  
ATOM   1384  CA  SER H 185      -1.671   9.457  29.624  1.00 42.79           C  
ATOM   1385  CB  SER H 185      -2.261   8.807  28.362  1.00 43.00           C  
ATOM   1386  OG  SER H 185      -3.159   9.705  27.729  1.00 45.92           O  
ATOM   1387  C   SER H 185      -0.719   8.459  30.212  1.00 42.61           C  
ATOM   1388  O   SER H 185      -1.025   7.824  31.222  1.00 41.71           O  
ATOM   1389  N   SER H 186       0.437   8.270  29.547  1.00 42.64           N  
ATOM   1390  CA  SER H 186       1.457   7.322  29.912  1.00 40.68           C  
ATOM   1391  CB  SER H 186       2.280   6.855  28.699  1.00 39.01           C  
ATOM   1392  OG  SER H 186       2.962   7.956  28.116  1.00  0.00           O  
ATOM   1393  C   SER H 186       2.420   7.837  30.954  1.00 40.30           C  
ATOM   1394  O   SER H 186       3.254   7.071  31.435  1.00 40.87           O  
ATOM   1395  N   ARG H 187       2.367   9.132  31.321  1.00 37.34           N  
ATOM   1396  CA  ARG H 187       3.296   9.666  32.289  1.00 36.93           C  
ATOM   1397  CB  ARG H 187       3.174   8.996  33.669  1.00 37.46           C  
ATOM   1398  CG  ARG H 187       1.826   9.253  34.348  1.00 32.73           C  
ATOM   1399  CD  ARG H 187       1.688   8.593  35.722  1.00  0.00           C  
ATOM   1400  NE  ARG H 187       0.336   8.935  36.249  1.00  0.00           N  
ATOM   1401  CZ  ARG H 187      -0.248   8.147  37.197  1.00  0.00           C  
ATOM   1402  NH1 ARG H 187       0.403   7.040  37.658  1.00  0.00           N1+
ATOM   1403  NH2 ARG H 187      -1.485   8.463  37.683  1.00  0.00           N  
ATOM   1404  C   ARG H 187       4.696   9.480  31.782  1.00 37.36           C  
ATOM   1405  O   ARG H 187       5.594   9.081  32.525  1.00 36.42           O  
ATOM   1406  N   THR H 188       4.922   9.781  30.487  1.00 36.02           N  
ATOM   1407  CA  THR H 188       6.233   9.601  29.941  1.00 36.12           C  
ATOM   1408  CB  THR H 188       6.294   8.470  28.955  1.00 36.70           C  
ATOM   1409  OG1 THR H 188       5.863   7.265  29.571  1.00 37.42           O  
ATOM   1410  CG2 THR H 188       7.742   8.318  28.463  1.00 35.30           C  
ATOM   1411  C   THR H 188       6.658  10.849  29.222  1.00 35.57           C  
ATOM   1412  O   THR H 188       5.850  11.539  28.602  1.00 35.23           O  
ATOM   1413  N   ALA H 189       7.968  11.169  29.303  1.00 33.58           N  
ATOM   1414  CA  ALA H 189       8.526  12.302  28.616  1.00 34.91           C  
ATOM   1415  CB  ALA H 189       9.395  13.202  29.512  1.00 32.86           C  
ATOM   1416  C   ALA H 189       9.415  11.739  27.552  1.00 35.82           C  
ATOM   1417  O   ALA H 189       9.997  10.669  27.734  1.00 36.06           O  
ATOM   1418  N   PHE H 190       9.537  12.435  26.401  1.00 35.33           N  
ATOM   1419  CA  PHE H 190      10.311  11.863  25.335  1.00 35.80           C  
ATOM   1420  CB  PHE H 190       9.491  11.476  24.089  1.00 37.22           C  
ATOM   1421  CG  PHE H 190       8.434  10.486  24.438  1.00 38.62           C  
ATOM   1422  CD1 PHE H 190       8.730   9.154  24.605  1.00 39.10           C  
ATOM   1423  CD2 PHE H 190       7.133  10.894  24.607  1.00 38.44           C  
ATOM   1424  CE1 PHE H 190       7.745   8.249  24.924  1.00 40.24           C  
ATOM   1425  CE2 PHE H 190       6.145   9.994  24.924  1.00 39.81           C  
ATOM   1426  CZ  PHE H 190       6.447   8.665  25.085  1.00 41.60           C  
ATOM   1427  C   PHE H 190      11.314  12.846  24.820  1.00 36.60           C  
ATOM   1428  O   PHE H 190      11.168  14.060  24.962  1.00 35.58           O  
ATOM   1429  N   LEU H 191      12.390  12.299  24.218  1.00 37.05           N  
ATOM   1430  CA  LEU H 191      13.393  13.071  23.549  1.00 38.63           C  
ATOM   1431  CB  LEU H 191      14.769  12.938  24.222  1.00 38.24           C  
ATOM   1432  CG  LEU H 191      15.823  13.935  23.720  1.00 40.30           C  
ATOM   1433  CD1 LEU H 191      15.376  15.383  23.979  1.00 40.18           C  
ATOM   1434  CD2 LEU H 191      17.197  13.635  24.339  1.00 36.81           C  
ATOM   1435  C   LEU H 191      13.441  12.466  22.170  1.00 40.26           C  
ATOM   1436  O   LEU H 191      13.555  11.248  22.042  1.00 40.26           O  
ATOM   1437  N   GLU H 192      13.343  13.284  21.097  1.00 37.44           N  
ATOM   1438  CA  GLU H 192      13.212  12.693  19.786  1.00 39.58           C  
ATOM   1439  CB  GLU H 192      11.758  12.801  19.289  1.00 45.75           C  
ATOM   1440  CG  GLU H 192      11.425  12.025  18.017  1.00 52.68           C  
ATOM   1441  CD  GLU H 192       9.952  12.272  17.706  1.00 58.32           C  
ATOM   1442  OE1 GLU H 192       9.385  13.243  18.272  1.00 62.37           O  
ATOM   1443  OE2 GLU H 192       9.372  11.497  16.898  1.00  0.00           O1-
ATOM   1444  C   GLU H 192      14.084  13.388  18.777  1.00 39.73           C  
ATOM   1445  O   GLU H 192      14.235  14.607  18.801  1.00 39.98           O  
ATOM   1446  N   TRP H 193      14.675  12.606  17.841  1.00 40.81           N  
ATOM   1447  CA  TRP H 193      15.511  13.148  16.801  1.00 41.03           C  
ATOM   1448  CB  TRP H 193      16.958  12.629  16.837  1.00 38.78           C  
ATOM   1449  CG  TRP H 193      17.774  13.077  18.024  1.00 38.08           C  
ATOM   1450  CD2 TRP H 193      17.820  12.382  19.280  1.00 36.81           C  
ATOM   1451  CD1 TRP H 193      18.604  14.152  18.146  1.00 38.72           C  
ATOM   1452  NE1 TRP H 193      19.170  14.169  19.398  1.00 37.47           N  
ATOM   1453  CE2 TRP H 193      18.696  13.086  20.107  1.00 36.18           C  
ATOM   1454  CE3 TRP H 193      17.188  11.250  19.708  1.00 36.92           C  
ATOM   1455  CZ2 TRP H 193      18.953  12.665  21.379  1.00 37.02           C  
ATOM   1456  CZ3 TRP H 193      17.448  10.830  20.994  1.00 36.26           C  
ATOM   1457  CH2 TRP H 193      18.315  11.523  21.812  1.00 35.67           C  
ATOM   1458  C   TRP H 193      14.960  12.712  15.477  1.00 43.75           C  
ATOM   1459  O   TRP H 193      14.539  11.567  15.317  1.00 41.94           O  
ATOM   1460  N   SER H 194      14.902  13.645  14.505  1.00 45.51           N  
ATOM   1461  CA  SER H 194      14.458  13.348  13.171  1.00 47.09           C  
ATOM   1462  CB  SER H 194      14.157  14.614  12.349  1.00 49.77           C  
ATOM   1463  OG  SER H 194      15.338  15.383  12.179  1.00 53.54           O  
ATOM   1464  C   SER H 194      15.512  12.570  12.443  1.00 47.50           C  
ATOM   1465  O   SER H 194      15.230  11.525  11.855  1.00 45.95           O  
ATOM   1466  N   SER H 195      16.770  13.073  12.452  1.00 46.38           N  
ATOM   1467  CA  SER H 195      17.823  12.392  11.756  1.00 46.29           C  
ATOM   1468  CB  SER H 195      18.203  13.072  10.429  1.00 44.29           C  
ATOM   1469  OG  SER H 195      19.251  12.361   9.787  1.00 53.66           O  
ATOM   1470  C   SER H 195      19.041  12.414  12.636  1.00 44.15           C  
ATOM   1471  O   SER H 195      19.639  13.464  12.864  1.00 42.84           O  
ATOM   1472  N   LEU H 196      19.460  11.229  13.105  1.00 42.91           N  
ATOM   1473  CA  LEU H 196      20.567  11.120  14.018  1.00 42.24           C  
ATOM   1474  CB  LEU H 196      20.675   9.735  14.682  1.00 41.48           C  
ATOM   1475  CG  LEU H 196      19.550   9.415  15.683  1.00 40.44           C  
ATOM   1476  CD1 LEU H 196      19.731   8.019  16.301  1.00 38.91           C  
ATOM   1477  CD2 LEU H 196      19.447  10.507  16.759  1.00 37.80           C  
ATOM   1478  C   LEU H 196      21.856  11.352  13.307  1.00 42.18           C  
ATOM   1479  O   LEU H 196      22.010  11.037  12.126  1.00 43.31           O  
ATOM   1480  N   LYS H 197      22.824  11.950  14.035  1.00 42.93           N  
ATOM   1481  CA  LYS H 197      24.149  12.117  13.523  1.00 44.26           C  
ATOM   1482  CB  LYS H 197      24.643  13.573  13.382  1.00 45.35           C  
ATOM   1483  CG  LYS H 197      24.651  14.411  14.662  1.00 48.65           C  
ATOM   1484  CD  LYS H 197      23.287  14.938  15.108  1.00 53.59           C  
ATOM   1485  CE  LYS H 197      22.979  16.320  14.524  1.00 60.60           C  
ATOM   1486  NZ  LYS H 197      21.747  16.874  15.129  1.00 61.11           N1+
ATOM   1487  C   LYS H 197      25.061  11.402  14.474  1.00 43.93           C  
ATOM   1488  O   LYS H 197      24.671  11.065  15.590  1.00 41.18           O  
ATOM   1489  N   ALA H 198      26.309  11.147  14.044  1.00 42.62           N  
ATOM   1490  CA  ALA H 198      27.259  10.406  14.826  1.00 43.88           C  
ATOM   1491  CB  ALA H 198      28.610  10.232  14.114  1.00 40.49           C  
ATOM   1492  C   ALA H 198      27.517  11.129  16.112  1.00 42.74           C  
ATOM   1493  O   ALA H 198      27.722  10.505  17.151  1.00 41.23           O  
ATOM   1494  N   SER H 199      27.512  12.472  16.064  1.00 42.08           N  
ATOM   1495  CA  SER H 199      27.826  13.311  17.188  1.00 41.36           C  
ATOM   1496  CB  SER H 199      27.786  14.802  16.825  1.00 41.46           C  
ATOM   1497  OG  SER H 199      28.680  15.064  15.756  1.00 44.34           O  
ATOM   1498  C   SER H 199      26.814  13.118  18.276  1.00 39.99           C  
ATOM   1499  O   SER H 199      27.050  13.515  19.415  1.00 40.78           O  
ATOM   1500  N   ASP H 200      25.653  12.531  17.941  1.00 37.63           N  
ATOM   1501  CA  ASP H 200      24.576  12.281  18.860  1.00 36.86           C  
ATOM   1502  CB  ASP H 200      23.283  11.797  18.179  1.00 37.02           C  
ATOM   1503  CG  ASP H 200      22.628  12.985  17.493  1.00 39.41           C  
ATOM   1504  OD1 ASP H 200      22.905  14.140  17.913  1.00 39.40           O  
ATOM   1505  OD2 ASP H 200      21.836  12.753  16.541  1.00 39.25           O1-
ATOM   1506  C   ASP H 200      24.967  11.231  19.854  1.00 36.38           C  
ATOM   1507  O   ASP H 200      24.296  11.070  20.872  1.00 36.79           O  
ATOM   1508  N   SER H 201      26.011  10.432  19.561  1.00 36.45           N  
ATOM   1509  CA  SER H 201      26.386   9.382  20.465  1.00 36.80           C  
ATOM   1510  CB  SER H 201      27.657   8.633  20.033  1.00 36.53           C  
ATOM   1511  OG  SER H 201      27.449   8.011  18.773  1.00  0.00           O  
ATOM   1512  C   SER H 201      26.644   9.975  21.817  1.00 37.37           C  
ATOM   1513  O   SER H 201      27.464  10.880  21.970  1.00 36.54           O  
ATOM   1514  N   ALA H 202      25.938   9.458  22.848  1.00 35.11           N  
ATOM   1515  CA  ALA H 202      26.126   9.978  24.170  1.00 35.38           C  
ATOM   1516  CB  ALA H 202      25.843  11.486  24.280  1.00 36.23           C  
ATOM   1517  C   ALA H 202      25.182   9.293  25.104  1.00 35.49           C  
ATOM   1518  O   ALA H 202      24.378   8.450  24.707  1.00 34.93           O  
ATOM   1519  N   THR H 203      25.299   9.642  26.401  1.00 34.45           N  
ATOM   1520  CA  THR H 203      24.419   9.139  27.410  1.00 34.86           C  
ATOM   1521  CB  THR H 203      25.111   8.845  28.711  1.00 34.84           C  
ATOM   1522  OG1 THR H 203      24.208   8.230  29.620  1.00  0.00           O  
ATOM   1523  CG2 THR H 203      25.656  10.157  29.301  1.00  0.00           C  
ATOM   1524  C   THR H 203      23.421  10.229  27.656  1.00 35.65           C  
ATOM   1525  O   THR H 203      23.780  11.404  27.733  1.00 35.24           O  
ATOM   1526  N   TYR H 204      22.125   9.870  27.751  1.00 33.51           N  
ATOM   1527  CA  TYR H 204      21.115  10.872  27.949  1.00 32.39           C  
ATOM   1528  CB  TYR H 204      20.051  10.901  26.837  1.00 32.27           C  
ATOM   1529  CG  TYR H 204      20.704  11.342  25.572  1.00 32.76           C  
ATOM   1530  CD1 TYR H 204      21.315  10.435  24.734  1.00 32.26           C  
ATOM   1531  CD2 TYR H 204      20.706  12.674  25.223  1.00 32.62           C  
ATOM   1532  CE1 TYR H 204      21.914  10.853  23.568  1.00 33.54           C  
ATOM   1533  CE2 TYR H 204      21.305  13.096  24.060  1.00 33.18           C  
ATOM   1534  CZ  TYR H 204      21.910  12.184  23.230  1.00 34.00           C  
ATOM   1535  OH  TYR H 204      22.525  12.615  22.035  1.00 33.62           O  
ATOM   1536  C   TYR H 204      20.401  10.585  29.234  1.00 33.63           C  
ATOM   1537  O   TYR H 204      19.934   9.469  29.460  1.00 35.73           O  
ATOM   1538  N   PHE H 205      20.294  11.610  30.109  1.00 31.56           N  
ATOM   1539  CA  PHE H 205      19.636  11.445  31.376  1.00 31.85           C  
ATOM   1540  CB  PHE H 205      20.462  11.927  32.589  1.00 32.55           C  
ATOM   1541  CG  PHE H 205      21.707  11.125  32.777  1.00 32.68           C  
ATOM   1542  CD1 PHE H 205      21.668   9.887  33.379  1.00 33.17           C  
ATOM   1543  CD2 PHE H 205      22.926  11.626  32.380  1.00 33.13           C  
ATOM   1544  CE1 PHE H 205      22.820   9.157  33.562  1.00 33.49           C  
ATOM   1545  CE2 PHE H 205      24.082  10.900  32.561  1.00 34.28           C  
ATOM   1546  CZ  PHE H 205      24.030   9.661  33.152  1.00 34.97           C  
ATOM   1547  C   PHE H 205      18.423  12.328  31.401  1.00 32.24           C  
ATOM   1548  O   PHE H 205      18.401  13.390  30.781  1.00 32.16           O  
ATOM   1549  N   CYS H 206      17.365  11.876  32.108  1.00 31.55           N  
ATOM   1550  CA  CYS H 206      16.204  12.685  32.366  1.00 31.51           C  
ATOM   1551  CB  CYS H 206      14.866  12.022  31.960  1.00 31.62           C  
ATOM   1552  SG  CYS H 206      14.561  10.438  32.803  1.00 39.29           S  
ATOM   1553  C   CYS H 206      16.200  12.881  33.859  1.00 32.06           C  
ATOM   1554  O   CYS H 206      16.744  12.052  34.587  1.00 32.67           O  
ATOM   1555  N   ALA H 207      15.637  14.004  34.361  1.00 31.11           N  
ATOM   1556  CA  ALA H 207      15.634  14.224  35.786  1.00 31.17           C  
ATOM   1557  CB  ALA H 207      16.856  15.012  36.284  1.00 30.88           C  
ATOM   1558  C   ALA H 207      14.432  15.041  36.137  1.00 32.60           C  
ATOM   1559  O   ALA H 207      14.020  15.895  35.353  1.00 32.42           O  
ATOM   1560  N   ARG H 208      13.840  14.825  37.335  1.00 31.38           N  
ATOM   1561  CA  ARG H 208      12.685  15.628  37.617  1.00 31.48           C  
ATOM   1562  CB  ARG H 208      11.463  14.948  38.272  1.00 31.24           C  
ATOM   1563  CG  ARG H 208      11.604  14.560  39.742  1.00 32.13           C  
ATOM   1564  CD  ARG H 208      10.294  14.014  40.321  1.00 36.42           C  
ATOM   1565  NE  ARG H 208      10.407  13.993  41.803  1.00 38.03           N  
ATOM   1566  CZ  ARG H 208       9.374  14.449  42.569  1.00 38.63           C  
ATOM   1567  NH1 ARG H 208       8.272  14.996  41.981  1.00 40.34           N1+
ATOM   1568  NH2 ARG H 208       9.433  14.365  43.925  1.00 38.87           N  
ATOM   1569  C   ARG H 208      13.089  16.726  38.537  1.00 32.80           C  
ATOM   1570  O   ARG H 208      13.899  16.552  39.449  1.00 33.37           O  
ATOM   1571  N   LEU H 209      12.511  17.910  38.288  1.00 31.56           N  
ATOM   1572  CA  LEU H 209      12.787  19.066  39.080  1.00 32.11           C  
ATOM   1573  CB  LEU H 209      12.613  20.335  38.225  1.00 32.21           C  
ATOM   1574  CG  LEU H 209      13.070  21.644  38.877  1.00 32.47           C  
ATOM   1575  CD1 LEU H 209      14.557  21.588  39.265  1.00 29.97           C  
ATOM   1576  CD2 LEU H 209      12.758  22.830  37.949  1.00 32.53           C  
ATOM   1577  C   LEU H 209      11.786  19.035  40.202  1.00 33.46           C  
ATOM   1578  O   LEU H 209      10.607  19.318  40.004  1.00 34.21           O  
ATOM   1579  N   GLY H 210      12.204  18.629  41.414  1.00 34.83           N  
ATOM   1580  CA  GLY H 210      11.274  18.520  42.506  1.00 36.18           C  
ATOM   1581  C   GLY H 210      11.329  19.772  43.316  1.00 39.05           C  
ATOM   1582  O   GLY H 210      11.830  20.798  42.862  1.00 38.53           O  
ATOM   1583  N   GLY H 211      10.788  19.709  44.551  1.00 35.37           N  
ATOM   1584  CA  GLY H 211      10.819  20.862  45.400  1.00 35.48           C  
ATOM   1585  C   GLY H 211       9.422  21.170  45.834  1.00 38.64           C  
ATOM   1586  O   GLY H 211       8.546  20.306  45.826  1.00 41.22           O  
ATOM   1587  N   GLN H 212       9.190  22.424  46.267  1.00 46.45           N  
ATOM   1588  CA  GLN H 212       7.861  22.807  46.651  1.00 46.60           C  
ATOM   1589  CB  GLN H 212       7.754  23.409  48.064  1.00 45.40           C  
ATOM   1590  CG  GLN H 212       8.113  22.439  49.193  1.00 49.90           C  
ATOM   1591  CD  GLN H 212       7.053  21.350  49.237  1.00 54.42           C  
ATOM   1592  OE1 GLN H 212       5.856  21.631  49.271  1.00 65.26           O  
ATOM   1593  NE2 GLN H 212       7.508  20.069  49.227  1.00  0.00           N  
ATOM   1594  C   GLN H 212       7.427  23.881  45.706  1.00 47.50           C  
ATOM   1595  O   GLN H 212       8.030  24.951  45.646  1.00 48.42           O  
ATOM   1596  N   LEU H 213       6.365  23.608  44.924  1.00 51.72           N  
ATOM   1597  CA  LEU H 213       5.897  24.578  43.978  1.00 53.70           C  
ATOM   1598  CB  LEU H 213       4.771  24.047  43.076  1.00 54.60           C  
ATOM   1599  CG  LEU H 213       4.275  25.099  42.064  1.00 51.53           C  
ATOM   1600  CD1 LEU H 213       5.379  25.486  41.072  1.00 23.82           C  
ATOM   1601  CD2 LEU H 213       2.977  24.642  41.376  1.00 20.82           C  
ATOM   1602  C   LEU H 213       5.355  25.775  44.690  1.00 56.89           C  
ATOM   1603  O   LEU H 213       5.698  26.912  44.375  1.00 53.89           O  
ATOM   1604  N   TRP H 214       4.490  25.567  45.695  1.00 58.34           N  
ATOM   1605  CA  TRP H 214       3.928  26.725  46.336  1.00 60.25           C  
ATOM   1606  CB  TRP H 214       2.521  27.087  45.833  1.00 59.77           C  
ATOM   1607  CG  TRP H 214       1.490  26.003  46.060  1.00 52.99           C  
ATOM   1608  CD2 TRP H 214       0.072  26.204  45.953  1.00 28.78           C  
ATOM   1609  CD1 TRP H 214       1.666  24.695  46.408  1.00 25.61           C  
ATOM   1610  NE1 TRP H 214       0.448  24.068  46.519  1.00  0.00           N  
ATOM   1611  CE2 TRP H 214      -0.543  24.986  46.244  1.00 32.34           C  
ATOM   1612  CE3 TRP H 214      -0.660  27.316  45.644  1.00  0.00           C  
ATOM   1613  CZ2 TRP H 214      -1.902  24.862  46.230  1.00  0.00           C  
ATOM   1614  CZ3 TRP H 214      -2.031  27.184  45.624  1.00  0.00           C  
ATOM   1615  CH2 TRP H 214      -2.641  25.980  45.912  1.00  0.00           C  
ATOM   1616  C   TRP H 214       3.785  26.428  47.792  1.00 62.39           C  
ATOM   1617  O   TRP H 214       3.672  25.269  48.191  1.00 63.46           O  
ATOM   1618  N   ASN H 215       3.790  27.478  48.637  1.00 62.85           N  
ATOM   1619  CA  ASN H 215       3.669  27.208  50.039  1.00 63.56           C  
ATOM   1620  CB  ASN H 215       4.866  26.378  50.560  1.00 53.79           C  
ATOM   1621  CG  ASN H 215       4.533  25.664  51.866  1.00 50.81           C  
ATOM   1622  OD1 ASN H 215       4.532  26.254  52.945  1.00  0.00           O  
ATOM   1623  ND2 ASN H 215       4.266  24.335  51.769  1.00  0.00           N  
ATOM   1624  C   ASN H 215       3.644  28.519  50.761  1.00 62.64           C  
ATOM   1625  O   ASN H 215       3.783  29.587  50.166  1.00 67.46           O  
ATOM   1626  N   SER H 216       3.410  28.448  52.082  1.00 60.73           N  
ATOM   1627  CA  SER H 216       3.442  29.587  52.946  1.00 59.71           C  
ATOM   1628  CB  SER H 216       2.925  29.269  54.358  1.00 62.04           C  
ATOM   1629  OG  SER H 216       3.775  28.317  54.983  1.00  0.00           O  
ATOM   1630  C   SER H 216       4.875  29.998  53.071  1.00 59.28           C  
ATOM   1631  O   SER H 216       5.183  31.114  53.483  1.00 59.49           O  
ATOM   1632  N   TYR H 217       5.793  29.100  52.672  1.00 62.91           N  
ATOM   1633  CA  TYR H 217       7.194  29.350  52.816  1.00 62.46           C  
ATOM   1634  CB  TYR H 217       8.012  28.184  53.404  1.00 67.14           C  
ATOM   1635  CG  TYR H 217       7.723  27.989  54.851  1.00 68.68           C  
ATOM   1636  CD1 TYR H 217       8.210  28.880  55.778  1.00  0.00           C  
ATOM   1637  CD2 TYR H 217       7.001  26.900  55.284  1.00  0.00           C  
ATOM   1638  CE1 TYR H 217       7.961  28.701  57.118  1.00  0.00           C  
ATOM   1639  CE2 TYR H 217       6.751  26.714  56.624  1.00  0.00           C  
ATOM   1640  CZ  TYR H 217       7.229  27.617  57.541  1.00  0.00           C  
ATOM   1641  OH  TYR H 217       6.973  27.426  58.916  1.00  0.00           O  
ATOM   1642  C   TYR H 217       7.749  29.549  51.450  1.00 61.79           C  
ATOM   1643  O   TYR H 217       7.025  29.805  50.489  1.00 65.27           O  
ATOM   1644  N   TYR H 218       9.085  29.480  51.353  1.00 60.92           N  
ATOM   1645  CA  TYR H 218       9.758  29.733  50.121  1.00 57.86           C  
ATOM   1646  CB  TYR H 218      11.229  30.123  50.367  1.00 55.82           C  
ATOM   1647  CG  TYR H 218      11.891  30.483  49.084  1.00 65.24           C  
ATOM   1648  CD1 TYR H 218      11.645  31.699  48.490  1.00 61.10           C  
ATOM   1649  CD2 TYR H 218      12.775  29.616  48.486  1.00 56.07           C  
ATOM   1650  CE1 TYR H 218      12.258  32.036  47.306  1.00 61.10           C  
ATOM   1651  CE2 TYR H 218      13.390  29.948  47.302  1.00 59.09           C  
ATOM   1652  CZ  TYR H 218      13.132  31.159  46.707  1.00 62.37           C  
ATOM   1653  OH  TYR H 218      13.767  31.494  45.492  1.00 59.58           O  
ATOM   1654  C   TYR H 218       9.702  28.501  49.261  1.00 56.02           C  
ATOM   1655  O   TYR H 218      10.110  27.409  49.654  1.00 55.25           O  
ATOM   1656  N   TYR H 219       9.173  28.659  48.033  1.00 41.53           N  
ATOM   1657  CA  TYR H 219       9.082  27.569  47.108  1.00 39.77           C  
ATOM   1658  CB  TYR H 219       7.867  27.678  46.163  1.00 41.07           C  
ATOM   1659  CG  TYR H 219       7.733  29.106  45.751  1.00 42.94           C  
ATOM   1660  CD1 TYR H 219       7.040  29.964  46.569  1.00 40.05           C  
ATOM   1661  CD2 TYR H 219       8.274  29.596  44.584  1.00 45.45           C  
ATOM   1662  CE1 TYR H 219       6.881  31.288  46.243  1.00 38.81           C  
ATOM   1663  CE2 TYR H 219       8.120  30.924  44.249  1.00 47.69           C  
ATOM   1664  CZ  TYR H 219       7.423  31.772  45.079  1.00 45.91           C  
ATOM   1665  OH  TYR H 219       7.260  33.132  44.742  1.00 47.15           O  
ATOM   1666  C   TYR H 219      10.343  27.538  46.311  1.00 39.85           C  
ATOM   1667  O   TYR H 219      10.785  28.569  45.806  1.00 40.22           O  
ATOM   1668  N   TYR H 220      10.979  26.348  46.226  1.00 36.05           N  
ATOM   1669  CA  TYR H 220      12.215  26.246  45.505  1.00 36.67           C  
ATOM   1670  CB  TYR H 220      13.434  26.195  46.443  1.00 36.58           C  
ATOM   1671  CG  TYR H 220      14.679  26.606  45.730  1.00 38.87           C  
ATOM   1672  CD1 TYR H 220      15.032  27.935  45.703  1.00 37.87           C  
ATOM   1673  CD2 TYR H 220      15.500  25.700  45.099  1.00 38.36           C  
ATOM   1674  CE1 TYR H 220      16.176  28.362  45.075  1.00 37.32           C  
ATOM   1675  CE2 TYR H 220      16.651  26.117  44.467  1.00 40.09           C  
ATOM   1676  CZ  TYR H 220      16.989  27.449  44.457  1.00 38.91           C  
ATOM   1677  OH  TYR H 220      18.163  27.889  43.817  1.00 40.12           O  
ATOM   1678  C   TYR H 220      12.154  24.950  44.755  1.00 36.45           C  
ATOM   1679  O   TYR H 220      11.390  24.054  45.111  1.00 34.59           O  
ATOM   1680  N   TYR H 221      12.939  24.802  43.670  1.00 35.07           N  
ATOM   1681  CA  TYR H 221      12.823  23.567  42.952  1.00 34.74           C  
ATOM   1682  CB  TYR H 221      12.191  23.754  41.560  1.00 36.54           C  
ATOM   1683  CG  TYR H 221      10.966  24.598  41.677  1.00 36.20           C  
ATOM   1684  CD1 TYR H 221      11.088  25.970  41.620  1.00 35.28           C  
ATOM   1685  CD2 TYR H 221       9.714  24.049  41.829  1.00 35.81           C  
ATOM   1686  CE1 TYR H 221       9.987  26.787  41.717  1.00 35.38           C  
ATOM   1687  CE2 TYR H 221       8.606  24.861  41.928  1.00 38.47           C  
ATOM   1688  CZ  TYR H 221       8.742  26.228  41.873  1.00 36.36           C  
ATOM   1689  OH  TYR H 221       7.608  27.061  41.974  1.00 37.11           O  
ATOM   1690  C   TYR H 221      14.212  23.113  42.667  1.00 32.83           C  
ATOM   1691  O   TYR H 221      15.089  23.965  42.585  1.00 35.59           O  
ATOM   1692  N   TYR H 222      14.479  21.782  42.621  1.00 33.87           N  
ATOM   1693  CA  TYR H 222      15.722  21.338  42.044  1.00 36.64           C  
ATOM   1694  CB  TYR H 222      17.008  21.652  42.800  1.00 30.46           C  
ATOM   1695  CG  TYR H 222      17.683  22.200  41.597  1.00 33.15           C  
ATOM   1696  CD1 TYR H 222      17.269  23.416  41.103  1.00 29.29           C  
ATOM   1697  CD2 TYR H 222      18.661  21.531  40.925  1.00 33.24           C  
ATOM   1698  CE1 TYR H 222      17.788  24.014  39.991  1.00 32.37           C  
ATOM   1699  CE2 TYR H 222      19.185  22.130  39.807  1.00 34.01           C  
ATOM   1700  CZ  TYR H 222      18.774  23.348  39.330  1.00 35.92           C  
ATOM   1701  OH  TYR H 222      19.352  23.907  38.171  1.00 39.19           O  
ATOM   1702  C   TYR H 222      15.635  19.887  41.640  1.00 37.35           C  
ATOM   1703  O   TYR H 222      14.677  19.214  42.004  1.00 36.32           O  
ATOM   1704  N   MET H 223      16.638  19.357  40.889  1.00 34.38           N  
ATOM   1705  CA  MET H 223      16.545  18.024  40.320  1.00 32.62           C  
ATOM   1706  CB  MET H 223      17.513  17.794  39.146  1.00 33.07           C  
ATOM   1707  CG  MET H 223      17.219  18.674  37.929  1.00 31.65           C  
ATOM   1708  SD  MET H 223      18.344  18.420  36.521  1.00 40.97           S  
ATOM   1709  CE  MET H 223      17.635  19.727  35.478  1.00 34.94           C  
ATOM   1710  C   MET H 223      16.828  16.962  41.344  1.00 35.63           C  
ATOM   1711  O   MET H 223      17.981  16.634  41.617  1.00 34.94           O  
ATOM   1712  N   ASP H 224      15.749  16.422  41.957  1.00 33.30           N  
ATOM   1713  CA  ASP H 224      15.804  15.411  42.983  1.00 35.81           C  
ATOM   1714  CB  ASP H 224      14.581  15.450  43.916  1.00 37.58           C  
ATOM   1715  CG  ASP H 224      13.316  15.165  43.123  1.00 41.80           C  
ATOM   1716  OD1 ASP H 224      13.068  15.868  42.109  1.00 42.98           O  
ATOM   1717  OD2 ASP H 224      12.576  14.231  43.526  1.00 41.17           O1-
ATOM   1718  C   ASP H 224      16.031  13.985  42.520  1.00 38.52           C  
ATOM   1719  O   ASP H 224      16.816  13.274  43.142  1.00 41.99           O  
ATOM   1720  N   VAL H 225      15.352  13.519  41.440  1.00 31.43           N  
ATOM   1721  CA  VAL H 225      15.465  12.168  40.974  1.00 31.06           C  
ATOM   1722  CB  VAL H 225      14.167  11.430  40.919  1.00 31.80           C  
ATOM   1723  CG1 VAL H 225      13.266  12.090  39.859  1.00  0.00           C  
ATOM   1724  CG2 VAL H 225      14.500   9.959  40.612  1.00  0.00           C  
ATOM   1725  C   VAL H 225      15.969  12.167  39.578  1.00 32.52           C  
ATOM   1726  O   VAL H 225      15.650  13.045  38.778  1.00 31.53           O  
ATOM   1727  N   TRP H 226      16.774  11.144  39.247  1.00 32.38           N  
ATOM   1728  CA  TRP H 226      17.295  11.070  37.920  1.00 32.89           C  
ATOM   1729  CB  TRP H 226      18.827  11.290  37.849  1.00 31.39           C  
ATOM   1730  CG  TRP H 226      19.309  12.684  38.221  1.00 30.85           C  
ATOM   1731  CD2 TRP H 226      20.022  13.573  37.340  1.00 30.51           C  
ATOM   1732  CD1 TRP H 226      19.225  13.328  39.422  1.00 30.66           C  
ATOM   1733  NE1 TRP H 226      19.836  14.559  39.345  1.00 31.33           N  
ATOM   1734  CE2 TRP H 226      20.334  14.723  38.069  1.00 31.61           C  
ATOM   1735  CE3 TRP H 226      20.397  13.441  36.033  1.00 29.52           C  
ATOM   1736  CZ2 TRP H 226      21.021  15.759  37.498  1.00 31.32           C  
ATOM   1737  CZ3 TRP H 226      21.083  14.490  35.460  1.00 30.81           C  
ATOM   1738  CH2 TRP H 226      21.390  15.628  36.177  1.00 30.37           C  
ATOM   1739  C   TRP H 226      16.995   9.702  37.398  1.00 32.84           C  
ATOM   1740  O   TRP H 226      16.812   8.751  38.159  1.00 32.95           O  
ATOM   1741  N   GLY H 227      16.887   9.585  36.062  1.00 32.53           N  
ATOM   1742  CA  GLY H 227      16.701   8.303  35.453  1.00 33.56           C  
ATOM   1743  C   GLY H 227      18.061   7.675  35.413  1.00 34.40           C  
ATOM   1744  O   GLY H 227      19.063   8.327  35.701  1.00 34.20           O  
ATOM   1745  N   LYS H 228      18.120   6.375  35.066  1.00 36.30           N  
ATOM   1746  CA  LYS H 228      19.347   5.626  35.015  1.00 36.78           C  
ATOM   1747  CB  LYS H 228      19.152   4.098  34.977  1.00 37.08           C  
ATOM   1748  CG  LYS H 228      20.428   3.344  35.379  1.00 39.68           C  
ATOM   1749  CD  LYS H 228      20.213   1.893  35.826  1.00 41.10           C  
ATOM   1750  CE  LYS H 228      21.468   1.267  36.445  1.00  0.00           C  
ATOM   1751  NZ  LYS H 228      21.148  -0.049  37.042  1.00  0.00           N1+
ATOM   1752  C   LYS H 228      20.195   6.060  33.853  1.00 37.06           C  
ATOM   1753  O   LYS H 228      21.405   5.843  33.851  1.00 37.35           O  
ATOM   1754  N   GLY H 229      19.574   6.632  32.804  1.00 35.96           N  
ATOM   1755  CA  GLY H 229      20.315   7.080  31.656  1.00 35.61           C  
ATOM   1756  C   GLY H 229      20.067   6.135  30.524  1.00 35.48           C  
ATOM   1757  O   GLY H 229      19.849   4.941  30.726  1.00 36.72           O  
ATOM   1758  N   THR H 230      20.074   6.671  29.286  1.00 35.95           N  
ATOM   1759  CA  THR H 230      19.908   5.860  28.112  1.00 35.95           C  
ATOM   1760  CB  THR H 230      18.692   6.222  27.303  1.00 36.38           C  
ATOM   1761  OG1 THR H 230      17.517   6.074  28.085  1.00 35.43           O  
ATOM   1762  CG2 THR H 230      18.620   5.313  26.063  1.00 33.54           C  
ATOM   1763  C   THR H 230      21.107   6.106  27.249  1.00 36.00           C  
ATOM   1764  O   THR H 230      21.405   7.246  26.899  1.00 35.44           O  
ATOM   1765  N   THR H 231      21.830   5.033  26.873  1.00 35.91           N  
ATOM   1766  CA  THR H 231      22.999   5.209  26.058  1.00 36.33           C  
ATOM   1767  CB  THR H 231      24.072   4.188  26.325  1.00 37.26           C  
ATOM   1768  OG1 THR H 231      25.251   4.508  25.600  1.00 37.85           O  
ATOM   1769  CG2 THR H 231      23.558   2.795  25.924  1.00 38.53           C  
ATOM   1770  C   THR H 231      22.590   5.093  24.624  1.00 37.35           C  
ATOM   1771  O   THR H 231      21.882   4.164  24.238  1.00 39.37           O  
ATOM   1772  N   VAL H 232      23.013   6.070  23.794  1.00 36.75           N  
ATOM   1773  CA  VAL H 232      22.681   6.038  22.397  1.00 37.54           C  
ATOM   1774  CB  VAL H 232      21.896   7.242  21.954  1.00 36.69           C  
ATOM   1775  CG1 VAL H 232      21.672   7.162  20.435  1.00 35.87           C  
ATOM   1776  CG2 VAL H 232      20.595   7.308  22.774  1.00 34.39           C  
ATOM   1777  C   VAL H 232      23.962   6.024  21.623  1.00 37.60           C  
ATOM   1778  O   VAL H 232      24.817   6.891  21.800  1.00 37.69           O  
ATOM   1779  N   THR H 233      24.128   5.023  20.735  1.00 37.25           N  
ATOM   1780  CA  THR H 233      25.328   4.949  19.952  1.00 37.87           C  
ATOM   1781  CB  THR H 233      26.078   3.663  20.146  1.00 38.29           C  
ATOM   1782  OG1 THR H 233      26.426   3.502  21.513  1.00 41.72           O  
ATOM   1783  CG2 THR H 233      27.347   3.687  19.276  1.00 37.50           C  
ATOM   1784  C   THR H 233      24.937   5.021  18.512  1.00 37.45           C  
ATOM   1785  O   THR H 233      24.126   4.227  18.038  1.00 38.16           O  
ATOM   1786  N   VAL H 234      25.499   5.997  17.770  1.00 37.10           N  
ATOM   1787  CA  VAL H 234      25.192   6.079  16.372  1.00 37.61           C  
ATOM   1788  CB  VAL H 234      24.481   7.338  15.969  1.00 38.12           C  
ATOM   1789  CG1 VAL H 234      23.061   7.298  16.544  1.00 37.63           C  
ATOM   1790  CG2 VAL H 234      25.280   8.542  16.479  1.00 36.58           C  
ATOM   1791  C   VAL H 234      26.469   5.987  15.602  1.00 38.68           C  
ATOM   1792  O   VAL H 234      27.399   6.766  15.814  1.00 40.27           O  
ATOM   1793  N   SER H 235      26.540   5.012  14.674  1.00 40.18           N  
ATOM   1794  CA  SER H 235      27.735   4.848  13.900  1.00 42.11           C  
ATOM   1795  CB  SER H 235      28.718   3.826  14.495  1.00 42.74           C  
ATOM   1796  OG  SER H 235      28.146   2.526  14.470  1.00 43.45           O  
ATOM   1797  C   SER H 235      27.352   4.337  12.552  1.00 43.03           C  
ATOM   1798  O   SER H 235      26.282   3.759  12.370  1.00 42.70           O  
ATOM   1799  N   SER H 236      28.236   4.550  11.559  1.00 49.01           N  
ATOM   1800  CA  SER H 236      27.971   4.078  10.234  1.00 49.46           C  
ATOM   1801  CB  SER H 236      28.756   4.837   9.150  1.00 51.36           C  
ATOM   1802  OG  SER H 236      28.344   6.195   9.111  1.00 55.36           O  
ATOM   1803  C   SER H 236      28.406   2.620  10.185  1.00 48.21           C  
ATOM   1804  O   SER H 236      28.171   1.968   9.134  1.00 47.92           O  
ATOM   1805  OXT SER H 236      28.979   2.140  11.199  1.00  0.00           O  
TER    1806      SER H 236 
CONECT  150  650
CONECT  650  150
CONECT  806  807
CONECT  807  806  808
CONECT  808  807  809
CONECT  809  808
CONECT  959 1552
CONECT 1552  959
END
