# Supplementary material for: Fully automated antibody structure prediction using BIOVIA tools: Validation study
Source: PLoS One. 2017 May 18;12(5):e0177923. doi: 10.1371/journal.pone.0177923 (PMC5436848; doi:10.1371/journal.pone.0177923)
Supplement: S3 Dataset — Predicted structures using the Top5 framework method, Chothia CDR definition with canonical filtering, using up to 5 CDR templates rather than the default 3, and generating 10 CDR models. (ZIP) [file pone.0177923.s005.zip › 4BZ1_LH_FV_FinalModel.pdb]

REMARK   Accelrys Discovery Studio PDB file
REMARK   Created:  2015-11-30T18:54:13Z
SSBOND   1 CYS L   23    CYS L   94                                     
SSBOND   2 CYS H  135    CYS H  209                                     
ATOM      1  N   ASP L   1      25.713  32.921  25.820  1.00 44.86           N1+
ATOM      2  CA  ASP L   1      25.660  31.845  26.833  1.00 44.67           C  
ATOM      3  CB  ASP L   1      26.061  30.495  26.219  1.00 45.49           C  
ATOM      4  CG  ASP L   1      24.934  30.039  25.308  1.00 46.11           C  
ATOM      5  OD1 ASP L   1      23.806  30.580  25.456  1.00 49.23           O  
ATOM      6  OD2 ASP L   1      25.183  29.140  24.461  1.00 47.04           O1-
ATOM      7  C   ASP L   1      26.594  32.126  27.958  1.00 43.76           C  
ATOM      8  O   ASP L   1      27.629  32.767  27.785  1.00 43.38           O  
ATOM      9  N   ILE L   2      26.233  31.650  29.163  1.00 42.53           N  
ATOM     10  CA  ILE L   2      27.081  31.851  30.297  1.00 40.86           C  
ATOM     11  CB  ILE L   2      26.347  31.913  31.613  1.00 40.15           C  
ATOM     12  CG1 ILE L   2      25.470  33.176  31.678  1.00 37.56           C  
ATOM     13  CG2 ILE L   2      27.369  31.820  32.761  1.00 36.50           C  
ATOM     14  CD1 ILE L   2      24.531  33.213  32.883  1.00 38.35           C  
ATOM     15  C   ILE L   2      28.040  30.711  30.344  1.00 39.33           C  
ATOM     16  O   ILE L   2      27.655  29.549  30.227  1.00 38.79           O  
ATOM     17  N   VAL L   3      29.340  31.030  30.487  1.00 37.84           N  
ATOM     18  CA  VAL L   3      30.334  30.000  30.523  1.00 38.06           C  
ATOM     19  CB  VAL L   3      31.613  30.363  29.827  1.00 38.93           C  
ATOM     20  CG1 VAL L   3      31.342  30.479  28.320  1.00 36.92           C  
ATOM     21  CG2 VAL L   3      32.158  31.657  30.458  1.00 36.62           C  
ATOM     22  C   VAL L   3      30.684  29.732  31.945  1.00 38.36           C  
ATOM     23  O   VAL L   3      30.885  30.652  32.738  1.00 36.66           O  
ATOM     24  N   MET L   4      30.768  28.436  32.300  1.00 38.00           N  
ATOM     25  CA  MET L   4      31.106  28.081  33.644  1.00 37.06           C  
ATOM     26  CB  MET L   4      30.143  27.053  34.263  1.00 35.57           C  
ATOM     27  CG  MET L   4      28.697  27.553  34.339  1.00 27.09           C  
ATOM     28  SD  MET L   4      28.430  28.981  35.432  1.00 26.50           S  
ATOM     29  CE  MET L   4      28.506  28.027  36.973  1.00 25.45           C  
ATOM     30  C   MET L   4      32.462  27.457  33.609  1.00 36.85           C  
ATOM     31  O   MET L   4      32.700  26.503  32.868  1.00 36.01           O  
ATOM     32  N   SER L   5      33.393  27.989  34.424  1.00 36.80           N  
ATOM     33  CA  SER L   5      34.730  27.476  34.431  1.00 36.58           C  
ATOM     34  CB  SER L   5      35.787  28.569  34.204  1.00 36.86           C  
ATOM     35  OG  SER L   5      35.569  29.198  32.949  1.00 36.92           O  
ATOM     36  C   SER L   5      34.979  26.881  35.779  1.00 36.29           C  
ATOM     37  O   SER L   5      34.777  27.529  36.806  1.00 34.03           O  
ATOM     38  N   GLN L   6      35.446  25.617  35.803  1.00 35.78           N  
ATOM     39  CA  GLN L   6      35.654  24.958  37.056  1.00 34.81           C  
ATOM     40  CB  GLN L   6      34.875  23.638  37.169  1.00 34.98           C  
ATOM     41  CG  GLN L   6      34.817  23.085  38.589  1.00 34.41           C  
ATOM     42  CD  GLN L   6      33.870  21.897  38.581  1.00 33.18           C  
ATOM     43  OE1 GLN L   6      33.260  21.580  37.563  1.00 30.62           O  
ATOM     44  NE2 GLN L   6      33.739  21.221  39.753  1.00 30.63           N  
ATOM     45  C   GLN L   6      37.110  24.657  37.202  1.00 35.34           C  
ATOM     46  O   GLN L   6      37.803  24.396  36.219  1.00 35.58           O  
ATOM     47  N   SER L   7      37.624  24.721  38.450  1.00 36.33           N  
ATOM     48  CA  SER L   7      39.008  24.418  38.681  1.00 35.82           C  
ATOM     49  CB  SER L   7      39.929  25.648  38.631  1.00 36.66           C  
ATOM     50  OG  SER L   7      39.679  26.496  39.742  1.00 40.06           O  
ATOM     51  C   SER L   7      39.125  23.850  40.063  1.00 36.20           C  
ATOM     52  O   SER L   7      38.356  24.206  40.958  1.00 36.15           O  
ATOM     53  N   PRO L   8      40.070  22.977  40.290  1.00 37.49           N  
ATOM     54  CA  PRO L   8      40.987  22.499  39.286  1.00 36.74           C  
ATOM     55  CD  PRO L   8      40.591  22.801  41.635  1.00 34.34           C  
ATOM     56  CB  PRO L   8      42.237  22.047  40.041  1.00 35.67           C  
ATOM     57  CG  PRO L   8      41.749  21.808  41.479  1.00 37.36           C  
ATOM     58  C   PRO L   8      40.349  21.384  38.517  1.00 37.13           C  
ATOM     59  O   PRO L   8      39.218  21.019  38.825  1.00 39.12           O  
ATOM     60  N   SER L   9      41.041  20.860  37.484  1.00 38.13           N  
ATOM     61  CA  SER L   9      40.540  19.765  36.702  1.00 37.22           C  
ATOM     62  CB  SER L   9      41.425  19.442  35.484  1.00 38.43           C  
ATOM     63  OG  SER L   9      42.703  18.991  35.910  1.00 36.49           O  
ATOM     64  C   SER L   9      40.473  18.528  37.550  1.00 37.48           C  
ATOM     65  O   SER L   9      39.480  17.805  37.513  1.00 36.49           O  
ATOM     66  N   SER L  10      41.530  18.240  38.343  1.00 37.54           N  
ATOM     67  CA  SER L  10      41.511  17.049  39.151  1.00 38.06           C  
ATOM     68  CB  SER L  10      42.216  15.846  38.502  1.00 40.16           C  
ATOM     69  OG  SER L  10      41.486  15.409  37.365  1.00 32.47           O  
ATOM     70  C   SER L  10      42.216  17.324  40.445  1.00 38.67           C  
ATOM     71  O   SER L  10      43.025  18.248  40.534  1.00 39.18           O  
ATOM     72  N   LEU L  11      41.904  16.531  41.497  1.00 38.82           N  
ATOM     73  CA  LEU L  11      42.526  16.732  42.779  1.00 38.71           C  
ATOM     74  CB  LEU L  11      41.627  17.400  43.837  1.00 39.56           C  
ATOM     75  CG  LEU L  11      40.944  18.717  43.433  1.00 41.84           C  
ATOM     76  CD1 LEU L  11      39.792  18.465  42.449  1.00 33.63           C  
ATOM     77  CD2 LEU L  11      40.499  19.511  44.669  1.00 32.97           C  
ATOM     78  C   LEU L  11      42.789  15.391  43.394  1.00 37.83           C  
ATOM     79  O   LEU L  11      41.985  14.468  43.271  1.00 37.06           O  
ATOM     80  N   ALA L  12      43.927  15.253  44.103  1.00 37.51           N  
ATOM     81  CA  ALA L  12      44.184  14.026  44.800  1.00 36.78           C  
ATOM     82  CB  ALA L  12      45.540  13.396  44.450  1.00 36.55           C  
ATOM     83  C   ALA L  12      44.205  14.364  46.258  1.00 36.22           C  
ATOM     84  O   ALA L  12      44.967  15.230  46.686  1.00 37.39           O  
ATOM     85  N   VAL L  13      43.375  13.670  47.064  1.00 35.52           N  
ATOM     86  CA  VAL L  13      43.291  13.995  48.459  1.00 35.70           C  
ATOM     87  CB  VAL L  13      42.052  14.781  48.769  1.00 35.46           C  
ATOM     88  CG1 VAL L  13      40.833  13.940  48.354  1.00 36.42           C  
ATOM     89  CG2 VAL L  13      42.055  15.164  50.256  1.00 44.01           C  
ATOM     90  C   VAL L  13      43.230  12.738  49.266  1.00 36.20           C  
ATOM     91  O   VAL L  13      42.680  11.727  48.834  1.00 36.54           O  
ATOM     92  N   SER L  14      43.825  12.781  50.476  1.00 35.56           N  
ATOM     93  CA  SER L  14      43.816  11.674  51.389  1.00 35.43           C  
ATOM     94  CB  SER L  14      44.970  11.720  52.405  1.00 35.94           C  
ATOM     95  OG  SER L  14      46.219  11.676  51.732  1.00 36.73           O  
ATOM     96  C   SER L  14      42.540  11.751  52.166  1.00 35.36           C  
ATOM     97  O   SER L  14      41.919  12.809  52.254  1.00 34.78           O  
ATOM     98  N   VAL L  15      42.119  10.622  52.768  1.00 35.31           N  
ATOM     99  CA  VAL L  15      40.889  10.626  53.505  1.00 35.96           C  
ATOM    100  CB  VAL L  15      40.458   9.259  53.961  1.00 36.66           C  
ATOM    101  CG1 VAL L  15      39.179   9.390  54.808  1.00 36.73           C  
ATOM    102  CG2 VAL L  15      40.289   8.364  52.724  1.00 35.88           C  
ATOM    103  C   VAL L  15      41.071  11.475  54.722  1.00 37.11           C  
ATOM    104  O   VAL L  15      42.082  11.376  55.417  1.00 38.80           O  
ATOM    105  N   GLY L  16      40.078  12.342  55.004  1.00 37.26           N  
ATOM    106  CA  GLY L  16      40.135  13.171  56.170  1.00 37.57           C  
ATOM    107  C   GLY L  16      40.563  14.564  55.813  1.00 37.64           C  
ATOM    108  O   GLY L  16      40.394  15.481  56.615  1.00 36.48           O  
ATOM    109  N   GLU L  17      41.115  14.778  54.602  1.00 36.54           N  
ATOM    110  CA  GLU L  17      41.583  16.090  54.236  1.00 38.36           C  
ATOM    111  CB  GLU L  17      42.645  16.089  53.119  1.00 39.92           C  
ATOM    112  CG  GLU L  17      43.936  15.365  53.511  1.00 42.92           C  
ATOM    113  CD  GLU L  17      44.970  15.520  52.402  1.00 38.54           C  
ATOM    114  OE1 GLU L  17      44.622  15.301  51.212  1.00 36.49           O  
ATOM    115  OE2 GLU L  17      46.136  15.864  52.735  1.00 53.88           O1-
ATOM    116  C   GLU L  17      40.426  16.919  53.763  1.00 40.25           C  
ATOM    117  O   GLU L  17      39.341  16.401  53.502  1.00 40.79           O  
ATOM    118  N   LYS L  18      40.625  18.254  53.674  1.00 40.36           N  
ATOM    119  CA  LYS L  18      39.585  19.133  53.213  1.00 39.79           C  
ATOM    120  CB  LYS L  18      39.455  20.424  54.042  1.00 41.66           C  
ATOM    121  CG  LYS L  18      38.270  21.301  53.634  1.00 44.59           C  
ATOM    122  CD  LYS L  18      38.117  22.568  54.474  1.00 48.46           C  
ATOM    123  CE  LYS L  18      38.980  23.730  53.977  1.00 38.59           C  
ATOM    124  NZ  LYS L  18      38.665  24.963  54.732  1.00 38.86           N1+
ATOM    125  C   LYS L  18      39.929  19.560  51.817  1.00 39.71           C  
ATOM    126  O   LYS L  18      41.092  19.830  51.520  1.00 40.49           O  
ATOM    127  N   VAL L  19      38.927  19.614  50.911  1.00 39.23           N  
ATOM    128  CA  VAL L  19      39.214  20.055  49.575  1.00 38.09           C  
ATOM    129  CB  VAL L  19      39.206  18.966  48.535  1.00 38.21           C  
ATOM    130  CG1 VAL L  19      40.337  17.974  48.847  1.00 38.09           C  
ATOM    131  CG2 VAL L  19      37.813  18.323  48.487  1.00 38.39           C  
ATOM    132  C   VAL L  19      38.205  21.085  49.168  1.00 38.07           C  
ATOM    133  O   VAL L  19      37.060  21.084  49.620  1.00 35.29           O  
ATOM    134  N   THR L  20      38.637  22.015  48.292  1.00 38.70           N  
ATOM    135  CA  THR L  20      37.796  23.080  47.830  1.00 37.26           C  
ATOM    136  CB  THR L  20      38.289  24.420  48.291  1.00 39.04           C  
ATOM    137  OG1 THR L  20      38.269  24.491  49.709  1.00 29.86           O  
ATOM    138  CG2 THR L  20      37.419  25.525  47.680  1.00 29.88           C  
ATOM    139  C   THR L  20      37.828  23.095  46.332  1.00 36.33           C  
ATOM    140  O   THR L  20      38.899  23.035  45.732  1.00 35.35           O  
ATOM    141  N   LEU L  21      36.637  23.177  45.697  1.00 35.67           N  
ATOM    142  CA  LEU L  21      36.519  23.230  44.265  1.00 34.65           C  
ATOM    143  CB  LEU L  21      35.504  22.221  43.689  1.00 35.48           C  
ATOM    144  CG  LEU L  21      35.743  20.740  44.048  1.00 34.92           C  
ATOM    145  CD1 LEU L  21      37.055  20.208  43.472  1.00 34.73           C  
ATOM    146  CD2 LEU L  21      35.625  20.501  45.555  1.00 36.00           C  
ATOM    147  C   LEU L  21      35.940  24.575  43.952  1.00 34.70           C  
ATOM    148  O   LEU L  21      35.072  25.055  44.679  1.00 35.53           O  
ATOM    149  N   SER L  22      36.398  25.223  42.862  1.00 34.46           N  
ATOM    150  CA  SER L  22      35.854  26.514  42.554  1.00 34.87           C  
ATOM    151  CB  SER L  22      36.896  27.639  42.427  1.00 35.00           C  
ATOM    152  OG  SER L  22      37.422  27.969  43.701  1.00 32.67           O  
ATOM    153  C   SER L  22      35.132  26.445  41.249  1.00 34.07           C  
ATOM    154  O   SER L  22      35.466  25.650  40.371  1.00 33.40           O  
ATOM    155  N   CYS L  23      34.082  27.279  41.120  1.00 34.75           N  
ATOM    156  CA  CYS L  23      33.311  27.374  39.914  1.00 35.21           C  
ATOM    157  CB  CYS L  23      31.925  26.690  40.035  1.00 35.88           C  
ATOM    158  SG  CYS L  23      30.916  26.761  38.520  1.00 42.87           S  
ATOM    159  C   CYS L  23      33.125  28.841  39.656  1.00 35.40           C  
ATOM    160  O   CYS L  23      32.651  29.575  40.522  1.00 35.97           O  
ATOM    161  N   LYS L  24      33.518  29.318  38.454  1.00 35.55           N  
ATOM    162  CA  LYS L  24      33.394  30.721  38.159  1.00 35.72           C  
ATOM    163  CB  LYS L  24      34.723  31.415  37.824  1.00 36.83           C  
ATOM    164  CG  LYS L  24      35.637  31.579  39.035  1.00 39.00           C  
ATOM    165  CD  LYS L  24      37.042  32.066  38.683  1.00 41.56           C  
ATOM    166  CE  LYS L  24      37.934  32.261  39.911  1.00 45.28           C  
ATOM    167  NZ  LYS L  24      39.218  32.869  39.506  1.00 44.06           N1+
ATOM    168  C   LYS L  24      32.510  30.888  36.969  1.00 35.84           C  
ATOM    169  O   LYS L  24      32.571  30.114  36.015  1.00 37.09           O  
ATOM    170  N   SER L  25      31.666  31.939  36.994  1.00 35.16           N  
ATOM    171  CA  SER L  25      30.743  32.160  35.920  1.00 35.41           C  
ATOM    172  CB  SER L  25      29.276  32.217  36.387  1.00 33.65           C  
ATOM    173  OG  SER L  25      29.103  33.263  37.330  1.00 32.72           O  
ATOM    174  C   SER L  25      31.080  33.450  35.247  1.00 35.35           C  
ATOM    175  O   SER L  25      31.612  34.374  35.858  1.00 34.71           O  
ATOM    176  N   SER L  26      30.812  33.503  33.931  1.00 38.15           N  
ATOM    177  CA  SER L  26      31.127  34.650  33.134  1.00 39.27           C  
ATOM    178  CB  SER L  26      30.988  34.404  31.620  1.00 41.39           C  
ATOM    179  OG  SER L  26      29.655  34.050  31.293  1.00 44.14           O  
ATOM    180  C   SER L  26      30.238  35.789  33.518  1.00 42.88           C  
ATOM    181  O   SER L  26      30.611  36.951  33.349  1.00 44.67           O  
ATOM    182  N   GLN L  27      29.027  35.485  34.025  1.00 40.26           N  
ATOM    183  CA  GLN L  27      28.137  36.538  34.419  1.00 41.49           C  
ATOM    184  CB  GLN L  27      26.965  36.780  33.450  1.00 45.59           C  
ATOM    185  CG  GLN L  27      27.422  37.311  32.090  1.00 50.27           C  
ATOM    186  CD  GLN L  27      26.206  37.797  31.314  1.00 59.44           C  
ATOM    187  OE1 GLN L  27      25.867  38.979  31.351  1.00 58.84           O  
ATOM    188  NE2 GLN L  27      25.529  36.866  30.590  1.00 57.72           N  
ATOM    189  C   GLN L  27      27.569  36.204  35.758  1.00 43.19           C  
ATOM    190  O   GLN L  27      27.596  35.053  36.190  1.00 41.83           O  
ATOM    191  N   SER L  28      27.041  37.229  36.456  1.00 41.80           N  
ATOM    192  CA  SER L  28      26.549  37.035  37.787  1.00 40.80           C  
ATOM    193  CB  SER L  28      26.247  38.343  38.531  1.00 43.26           C  
ATOM    194  OG  SER L  28      25.765  38.050  39.833  1.00 46.81           O  
ATOM    195  C   SER L  28      25.294  36.223  37.774  1.00 41.93           C  
ATOM    196  O   SER L  28      24.380  36.443  36.982  1.00 42.14           O  
ATOM    197  N   LEU L  29      25.289  35.197  38.642  1.00 39.49           N  
ATOM    198  CA  LEU L  29      24.228  34.271  38.913  1.00 38.61           C  
ATOM    199  CB  LEU L  29      24.736  32.913  39.414  1.00 38.20           C  
ATOM    200  CG  LEU L  29      25.708  32.274  38.402  1.00 27.09           C  
ATOM    201  CD1 LEU L  29      26.001  30.801  38.732  1.00 25.84           C  
ATOM    202  CD2 LEU L  29      25.233  32.497  36.957  1.00 26.94           C  
ATOM    203  C   LEU L  29      23.224  34.826  39.879  1.00 42.54           C  
ATOM    204  O   LEU L  29      22.165  34.229  40.065  1.00 41.35           O  
ATOM    205  N   LEU L  30      23.586  35.898  40.618  1.00 42.85           N  
ATOM    206  CA  LEU L  30      22.745  36.474  41.632  1.00 43.10           C  
ATOM    207  CB  LEU L  30      23.530  37.436  42.545  1.00 44.43           C  
ATOM    208  CG  LEU L  30      22.659  38.139  43.600  1.00 47.44           C  
ATOM    209  CD1 LEU L  30      22.036  37.120  44.565  1.00 47.33           C  
ATOM    210  CD2 LEU L  30      23.421  39.272  44.313  1.00 50.20           C  
ATOM    211  C   LEU L  30      21.612  37.241  41.014  1.00 46.61           C  
ATOM    212  O   LEU L  30      21.796  38.035  40.095  1.00 48.22           O  
ATOM    213  N   TYR L  31      20.385  37.032  41.529  1.00 45.17           N  
ATOM    214  CA  TYR L  31      19.251  37.762  41.036  1.00 46.72           C  
ATOM    215  CB  TYR L  31      18.033  36.861  40.763  1.00 45.43           C  
ATOM    216  CG  TYR L  31      16.925  37.649  40.148  1.00 47.38           C  
ATOM    217  CD1 TYR L  31      17.139  38.341  38.980  1.00 47.41           C  
ATOM    218  CD2 TYR L  31      15.664  37.654  40.700  1.00 47.88           C  
ATOM    219  CE1 TYR L  31      16.126  39.056  38.386  1.00 47.42           C  
ATOM    220  CE2 TYR L  31      14.644  38.366  40.111  1.00 48.83           C  
ATOM    221  CZ  TYR L  31      14.875  39.069  38.953  1.00 51.45           C  
ATOM    222  OH  TYR L  31      13.833  39.800  38.346  1.00 53.39           O  
ATOM    223  C   TYR L  31      18.916  38.710  42.136  1.00 51.31           C  
ATOM    224  O   TYR L  31      18.631  38.292  43.251  1.00 51.91           O  
ATOM    225  N   SER L  32      18.951  40.023  41.860  1.00 51.22           N  
ATOM    226  CA  SER L  32      18.799  40.985  42.914  1.00 55.04           C  
ATOM    227  CB  SER L  32      19.024  42.430  42.445  1.00 55.79           C  
ATOM    228  OG  SER L  32      18.909  43.316  43.548  1.00 66.89           O  
ATOM    229  C   SER L  32      17.442  40.917  43.539  1.00 58.55           C  
ATOM    230  O   SER L  32      17.307  41.110  44.747  1.00 59.81           O  
ATOM    231  N   SER L  33      16.388  40.642  42.752  1.00 55.26           N  
ATOM    232  CA  SER L  33      15.071  40.662  43.327  1.00 56.79           C  
ATOM    233  CB  SER L  33      13.962  40.373  42.302  1.00 65.65           C  
ATOM    234  OG  SER L  33      13.925  41.406  41.330  1.00103.94           O  
ATOM    235  C   SER L  33      14.940  39.641  44.420  1.00 58.88           C  
ATOM    236  O   SER L  33      14.648  39.989  45.565  1.00 60.25           O  
ATOM    237  N   ASN L  34      15.118  38.347  44.072  1.00 53.70           N  
ATOM    238  CA  ASN L  34      14.991  37.252  44.997  1.00 53.49           C  
ATOM    239  CB  ASN L  34      14.628  35.906  44.333  1.00 53.08           C  
ATOM    240  CG  ASN L  34      15.680  35.494  43.317  1.00 63.63           C  
ATOM    241  OD1 ASN L  34      16.753  36.085  43.229  1.00 58.32           O  
ATOM    242  ND2 ASN L  34      15.356  34.443  42.517  1.00 58.72           N  
ATOM    243  C   ASN L  34      16.196  37.121  45.877  1.00 53.03           C  
ATOM    244  O   ASN L  34      16.117  36.566  46.973  1.00 53.30           O  
ATOM    245  N   GLN L  35      17.351  37.637  45.420  1.00 51.25           N  
ATOM    246  CA  GLN L  35      18.598  37.558  46.131  1.00 50.88           C  
ATOM    247  CB  GLN L  35      18.519  38.119  47.557  1.00 55.02           C  
ATOM    248  CG  GLN L  35      18.377  39.639  47.595  1.00 63.85           C  
ATOM    249  CD  GLN L  35      19.698  40.248  47.141  1.00 73.49           C  
ATOM    250  OE1 GLN L  35      20.775  39.777  47.503  1.00 74.25           O  
ATOM    251  NE2 GLN L  35      19.613  41.332  46.325  1.00 73.45           N  
ATOM    252  C   GLN L  35      19.066  36.146  46.231  1.00 51.05           C  
ATOM    253  O   GLN L  35      19.708  35.765  47.208  1.00 50.10           O  
ATOM    254  N   LYS L  36      18.783  35.330  45.201  1.00 47.22           N  
ATOM    255  CA  LYS L  36      19.232  33.973  45.239  1.00 45.21           C  
ATOM    256  CB  LYS L  36      18.088  32.962  45.039  1.00 45.77           C  
ATOM    257  CG  LYS L  36      17.034  33.058  46.148  1.00 47.25           C  
ATOM    258  CD  LYS L  36      15.757  32.248  45.902  1.00 54.02           C  
ATOM    259  CE  LYS L  36      14.652  32.560  46.919  1.00 58.69           C  
ATOM    260  NZ  LYS L  36      13.609  31.510  46.892  1.00 65.43           N1+
ATOM    261  C   LYS L  36      20.243  33.783  44.148  1.00 44.25           C  
ATOM    262  O   LYS L  36      20.204  34.451  43.116  1.00 43.07           O  
ATOM    263  N   ASN L  37      21.208  32.873  44.380  1.00 40.71           N  
ATOM    264  CA  ASN L  37      22.204  32.587  43.391  1.00 39.30           C  
ATOM    265  CB  ASN L  37      23.614  32.354  43.963  1.00 38.80           C  
ATOM    266  CG  ASN L  37      24.197  33.700  44.370  1.00 45.61           C  
ATOM    267  OD1 ASN L  37      24.728  34.437  43.541  1.00 40.92           O  
ATOM    268  ND2 ASN L  37      24.090  34.036  45.683  1.00 42.76           N  
ATOM    269  C   ASN L  37      21.771  31.331  42.722  1.00 39.63           C  
ATOM    270  O   ASN L  37      21.502  30.321  43.369  1.00 39.40           O  
ATOM    271  N   HIS L  38      21.686  31.373  41.384  1.00 36.62           N  
ATOM    272  CA  HIS L  38      21.213  30.230  40.674  1.00 34.95           C  
ATOM    273  ND1 HIS L  38      19.307  32.757  39.971  1.00  0.00           N  
ATOM    274  CG  HIS L  38      19.308  31.450  39.542  1.00 37.17           C  
ATOM    275  CB  HIS L  38      20.544  30.623  39.348  1.00 35.49           C  
ATOM    276  NE2 HIS L  38      17.181  32.190  39.654  1.00  0.00           N  
ATOM    277  CD2 HIS L  38      18.001  31.117  39.351  1.00 38.08           C  
ATOM    278  CE1 HIS L  38      18.007  33.152  40.022  1.00 41.13           C  
ATOM    279  C   HIS L  38      22.378  29.333  40.334  1.00 35.49           C  
ATOM    280  O   HIS L  38      22.705  29.209  39.155  1.00 33.91           O  
ATOM    281  N   LEU L  39      23.032  28.681  41.339  1.00 28.44           N  
ATOM    282  CA  LEU L  39      24.085  27.749  41.018  1.00 26.93           C  
ATOM    283  CB  LEU L  39      25.474  28.236  41.454  1.00 25.79           C  
ATOM    284  CG  LEU L  39      26.613  27.258  41.117  1.00 25.41           C  
ATOM    285  CD1 LEU L  39      26.922  27.237  39.616  1.00 24.90           C  
ATOM    286  CD2 LEU L  39      27.851  27.519  41.983  1.00 23.75           C  
ATOM    287  C   LEU L  39      23.838  26.475  41.783  1.00 27.56           C  
ATOM    288  O   LEU L  39      23.461  26.525  42.951  1.00 27.80           O  
ATOM    289  N   ALA L  40      24.058  25.296  41.150  1.00 28.05           N  
ATOM    290  CA  ALA L  40      23.869  24.034  41.826  1.00 27.08           C  
ATOM    291  CB  ALA L  40      22.678  23.213  41.295  1.00 25.57           C  
ATOM    292  C   ALA L  40      25.099  23.184  41.641  1.00 26.98           C  
ATOM    293  O   ALA L  40      25.889  23.402  40.722  1.00 27.31           O  
ATOM    294  N   TRP L  41      25.310  22.197  42.544  1.00 26.51           N  
ATOM    295  CA  TRP L  41      26.457  21.327  42.460  1.00 26.49           C  
ATOM    296  CB  TRP L  41      27.393  21.425  43.681  1.00 27.15           C  
ATOM    297  CG  TRP L  41      28.121  22.743  43.797  1.00 27.83           C  
ATOM    298  CD2 TRP L  41      29.399  23.003  43.200  1.00 28.62           C  
ATOM    299  CD1 TRP L  41      27.756  23.887  44.444  1.00 28.54           C  
ATOM    300  NE1 TRP L  41      28.728  24.845  44.286  1.00 28.19           N  
ATOM    301  CE2 TRP L  41      29.746  24.314  43.522  1.00 28.87           C  
ATOM    302  CE3 TRP L  41      30.218  22.212  42.444  1.00 28.22           C  
ATOM    303  CZ2 TRP L  41      30.921  24.858  43.090  1.00 28.48           C  
ATOM    304  CZ3 TRP L  41      31.404  22.762  42.010  1.00 28.83           C  
ATOM    305  CH2 TRP L  41      31.747  24.060  42.329  1.00 28.02           C  
ATOM    306  C   TRP L  41      25.989  19.901  42.372  1.00 25.79           C  
ATOM    307  O   TRP L  41      25.068  19.491  43.077  1.00 25.84           O  
ATOM    308  N   TYR L  42      26.641  19.096  41.502  1.00 25.80           N  
ATOM    309  CA  TYR L  42      26.247  17.724  41.309  1.00 26.02           C  
ATOM    310  CB  TYR L  42      25.723  17.414  39.891  1.00 25.77           C  
ATOM    311  CG  TYR L  42      24.444  18.138  39.621  1.00 26.58           C  
ATOM    312  CD1 TYR L  42      23.238  17.585  39.973  1.00 26.15           C  
ATOM    313  CD2 TYR L  42      24.437  19.365  39.006  1.00 25.58           C  
ATOM    314  CE1 TYR L  42      22.052  18.237  39.725  1.00 26.15           C  
ATOM    315  CE2 TYR L  42      23.254  20.020  38.755  1.00 26.12           C  
ATOM    316  CZ  TYR L  42      22.054  19.461  39.109  1.00 25.29           C  
ATOM    317  OH  TYR L  42      20.845  20.137  38.848  1.00 19.80           O  
ATOM    318  C   TYR L  42      27.439  16.824  41.497  1.00 27.86           C  
ATOM    319  O   TYR L  42      28.586  17.216  41.283  1.00 27.07           O  
ATOM    320  N   GLN L  43      27.181  15.569  41.927  1.00 27.23           N  
ATOM    321  CA  GLN L  43      28.244  14.616  42.083  1.00 28.00           C  
ATOM    322  CB  GLN L  43      28.399  14.073  43.511  1.00 27.37           C  
ATOM    323  CG  GLN L  43      29.566  13.095  43.641  1.00 26.85           C  
ATOM    324  CD  GLN L  43      29.467  12.424  45.002  1.00 27.94           C  
ATOM    325  OE1 GLN L  43      28.486  11.742  45.295  1.00 25.54           O  
ATOM    326  NE2 GLN L  43      30.510  12.616  45.853  1.00 26.44           N  
ATOM    327  C   GLN L  43      27.922  13.441  41.213  1.00 27.43           C  
ATOM    328  O   GLN L  43      26.790  12.956  41.216  1.00 28.48           O  
ATOM    329  N   GLN L  44      28.910  12.958  40.430  1.00 27.19           N  
ATOM    330  CA  GLN L  44      28.661  11.834  39.573  1.00 28.21           C  
ATOM    331  CB  GLN L  44      28.690  12.196  38.076  1.00 27.36           C  
ATOM    332  CG  GLN L  44      28.406  11.017  37.143  1.00 26.89           C  
ATOM    333  CD  GLN L  44      28.461  11.532  35.709  1.00 27.36           C  
ATOM    334  OE1 GLN L  44      29.535  11.809  35.174  1.00 26.69           O  
ATOM    335  NE2 GLN L  44      27.274  11.659  35.060  1.00 25.22           N  
ATOM    336  C   GLN L  44      29.735  10.815  39.797  1.00 29.48           C  
ATOM    337  O   GLN L  44      30.895  11.024  39.442  1.00 29.88           O  
ATOM    338  N   LYS L  45      29.374   9.668  40.400  1.00 29.45           N  
ATOM    339  CA  LYS L  45      30.331   8.616  40.583  1.00 30.76           C  
ATOM    340  CB  LYS L  45      30.007   7.684  41.761  1.00 31.79           C  
ATOM    341  CG  LYS L  45      30.179   8.394  43.104  1.00 31.69           C  
ATOM    342  CD  LYS L  45      29.584   7.653  44.300  1.00 33.94           C  
ATOM    343  CE  LYS L  45      29.775   8.411  45.617  1.00 36.20           C  
ATOM    344  NZ  LYS L  45      28.942   7.811  46.682  1.00 37.69           N1+
ATOM    345  C   LYS L  45      30.348   7.827  39.315  1.00 33.00           C  
ATOM    346  O   LYS L  45      29.349   7.749  38.604  1.00 32.81           O  
ATOM    347  N   PRO L  46      31.473   7.241  39.009  1.00 32.89           N  
ATOM    348  CA  PRO L  46      31.653   6.525  37.775  1.00 33.52           C  
ATOM    349  CD  PRO L  46      32.420   6.826  40.028  1.00 32.53           C  
ATOM    350  CB  PRO L  46      33.013   5.845  37.887  1.00 33.45           C  
ATOM    351  CG  PRO L  46      33.172   5.638  39.405  1.00 33.79           C  
ATOM    352  C   PRO L  46      30.564   5.533  37.523  1.00 34.51           C  
ATOM    353  O   PRO L  46      30.239   4.747  38.412  1.00 34.36           O  
ATOM    354  N   GLY L  47      29.997   5.558  36.301  1.00 34.04           N  
ATOM    355  CA  GLY L  47      29.007   4.603  35.900  1.00 34.45           C  
ATOM    356  C   GLY L  47      27.688   4.908  36.542  1.00 35.26           C  
ATOM    357  O   GLY L  47      26.819   4.039  36.606  1.00 34.29           O  
ATOM    358  N   GLN L  48      27.489   6.145  37.037  1.00 34.68           N  
ATOM    359  CA  GLN L  48      26.225   6.419  37.660  1.00 33.47           C  
ATOM    360  CB  GLN L  48      26.289   6.459  39.197  1.00 34.98           C  
ATOM    361  CG  GLN L  48      26.662   5.111  39.817  1.00 37.08           C  
ATOM    362  CD  GLN L  48      26.673   5.270  41.328  1.00 39.79           C  
ATOM    363  OE1 GLN L  48      25.705   5.741  41.925  1.00 42.14           O  
ATOM    364  NE2 GLN L  48      27.797   4.857  41.972  1.00 42.51           N  
ATOM    365  C   GLN L  48      25.733   7.746  37.178  1.00 32.84           C  
ATOM    366  O   GLN L  48      26.445   8.481  36.493  1.00 33.77           O  
ATOM    367  N   SER L  49      24.461   8.067  37.492  1.00 32.38           N  
ATOM    368  CA  SER L  49      23.895   9.323  37.089  1.00 31.85           C  
ATOM    369  CB  SER L  49      22.361   9.314  37.050  1.00 32.06           C  
ATOM    370  OG  SER L  49      21.915   8.374  36.085  1.00 35.77           O  
ATOM    371  C   SER L  49      24.325  10.363  38.079  1.00 30.62           C  
ATOM    372  O   SER L  49      24.707  10.041  39.201  1.00 32.12           O  
ATOM    373  N   PRO L  50      24.272  11.610  37.690  1.00 30.72           N  
ATOM    374  CA  PRO L  50      24.674  12.669  38.577  1.00 30.27           C  
ATOM    375  CD  PRO L  50      24.483  11.959  36.294  1.00 30.26           C  
ATOM    376  CB  PRO L  50      24.786  13.918  37.704  1.00 29.99           C  
ATOM    377  CG  PRO L  50      25.130  13.355  36.313  1.00 28.87           C  
ATOM    378  C   PRO L  50      23.711  12.802  39.720  1.00 29.82           C  
ATOM    379  O   PRO L  50      22.541  12.456  39.565  1.00 30.35           O  
ATOM    380  N   LYS L  51      24.192  13.273  40.888  1.00 31.02           N  
ATOM    381  CA  LYS L  51      23.349  13.457  42.035  1.00 31.64           C  
ATOM    382  CB  LYS L  51      23.779  12.637  43.263  1.00 33.72           C  
ATOM    383  CG  LYS L  51      22.931  12.956  44.494  1.00 37.98           C  
ATOM    384  CD  LYS L  51      23.277  12.127  45.731  1.00 41.96           C  
ATOM    385  CE  LYS L  51      22.157  11.203  46.206  1.00 46.23           C  
ATOM    386  NZ  LYS L  51      22.476  10.694  47.557  1.00 44.73           N1+
ATOM    387  C   LYS L  51      23.424  14.900  42.435  1.00 30.80           C  
ATOM    388  O   LYS L  51      24.467  15.534  42.302  1.00 31.07           O  
ATOM    389  N   LEU L  52      22.309  15.461  42.954  1.00 30.24           N  
ATOM    390  CA  LEU L  52      22.272  16.856  43.320  1.00 28.39           C  
ATOM    391  CB  LEU L  52      20.865  17.466  43.209  1.00 27.88           C  
ATOM    392  CG  LEU L  52      20.794  18.947  43.619  1.00 26.83           C  
ATOM    393  CD1 LEU L  52      21.663  19.827  42.709  1.00 25.70           C  
ATOM    394  CD2 LEU L  52      19.339  19.430  43.693  1.00 26.14           C  
ATOM    395  C   LEU L  52      22.706  17.029  44.746  1.00 28.72           C  
ATOM    396  O   LEU L  52      22.087  16.497  45.667  1.00 29.91           O  
ATOM    397  N   LEU L  53      23.882  17.664  44.943  1.00 27.10           N  
ATOM    398  CA  LEU L  53      24.387  17.994  46.249  1.00 27.10           C  
ATOM    399  CB  LEU L  53      25.920  18.095  46.237  1.00 27.28           C  
ATOM    400  CG  LEU L  53      26.607  16.759  45.885  1.00 26.99           C  
ATOM    401  CD1 LEU L  53      28.136  16.909  45.844  1.00 26.19           C  
ATOM    402  CD2 LEU L  53      26.166  15.637  46.840  1.00 27.34           C  
ATOM    403  C   LEU L  53      23.851  19.290  46.809  1.00 27.53           C  
ATOM    404  O   LEU L  53      23.306  19.330  47.913  1.00 27.59           O  
ATOM    405  N   ILE L  54      23.979  20.391  46.029  1.00 26.23           N  
ATOM    406  CA  ILE L  54      23.672  21.708  46.527  1.00 27.15           C  
ATOM    407  CB  ILE L  54      24.913  22.513  46.787  1.00 25.25           C  
ATOM    408  CG1 ILE L  54      25.811  21.820  47.822  1.00 24.62           C  
ATOM    409  CG2 ILE L  54      24.482  23.924  47.210  1.00 25.34           C  
ATOM    410  CD1 ILE L  54      25.168  21.681  49.199  1.00 27.51           C  
ATOM    411  C   ILE L  54      22.910  22.479  45.493  1.00 26.33           C  
ATOM    412  O   ILE L  54      23.158  22.351  44.294  1.00 26.31           O  
ATOM    413  N   TYR L  55      21.947  23.311  45.944  1.00 27.37           N  
ATOM    414  CA  TYR L  55      21.223  24.164  45.044  1.00 27.80           C  
ATOM    415  CB  TYR L  55      19.826  23.642  44.646  1.00 27.45           C  
ATOM    416  CG  TYR L  55      18.997  23.366  45.854  1.00 27.71           C  
ATOM    417  CD1 TYR L  55      19.205  22.222  46.587  1.00 28.99           C  
ATOM    418  CD2 TYR L  55      17.996  24.224  46.247  1.00 28.69           C  
ATOM    419  CE1 TYR L  55      18.444  21.942  47.697  1.00 27.34           C  
ATOM    420  CE2 TYR L  55      17.230  23.950  47.359  1.00 29.40           C  
ATOM    421  CZ  TYR L  55      17.452  22.804  48.087  1.00 28.28           C  
ATOM    422  OH  TYR L  55      16.671  22.514  49.226  1.00 30.46           O  
ATOM    423  C   TYR L  55      21.105  25.513  45.692  1.00 28.30           C  
ATOM    424  O   TYR L  55      21.262  25.643  46.906  1.00 28.77           O  
ATOM    425  N   TRP L  56      20.830  26.580  44.910  1.00 15.92           N  
ATOM    426  CA  TRP L  56      20.726  27.919  45.444  1.00 16.31           C  
ATOM    427  CB  TRP L  56      19.670  28.089  46.556  1.00 17.08           C  
ATOM    428  CG  TRP L  56      18.226  27.924  46.131  1.00 18.96           C  
ATOM    429  CD2 TRP L  56      17.641  28.577  44.995  1.00 19.66           C  
ATOM    430  CD1 TRP L  56      17.246  27.143  46.675  1.00 19.69           C  
ATOM    431  NE1 TRP L  56      16.082  27.285  45.960  1.00 20.31           N  
ATOM    432  CE2 TRP L  56      16.311  28.160  44.919  1.00 19.82           C  
ATOM    433  CE3 TRP L  56      18.169  29.448  44.085  1.00 20.24           C  
ATOM    434  CZ2 TRP L  56      15.486  28.610  43.929  1.00 20.50           C  
ATOM    435  CZ3 TRP L  56      17.332  29.906  43.091  1.00 20.15           C  
ATOM    436  CH2 TRP L  56      16.016  29.494  43.016  1.00 21.03           C  
ATOM    437  C   TRP L  56      22.059  28.305  46.016  1.00 18.65           C  
ATOM    438  O   TRP L  56      22.155  29.187  46.869  1.00 19.18           O  
ATOM    439  N   ALA L  57      23.118  27.621  45.549  1.00 17.34           N  
ATOM    440  CA  ALA L  57      24.506  27.846  45.861  1.00 17.59           C  
ATOM    441  CB  ALA L  57      24.920  29.320  45.702  1.00 17.62           C  
ATOM    442  C   ALA L  57      24.883  27.402  47.252  1.00 17.80           C  
ATOM    443  O   ALA L  57      26.049  27.081  47.487  1.00 17.94           O  
ATOM    444  N   SER L  58      23.933  27.284  48.202  1.00 17.43           N  
ATOM    445  CA  SER L  58      24.408  26.913  49.509  1.00 18.06           C  
ATOM    446  CB  SER L  58      24.600  28.122  50.427  1.00 20.18           C  
ATOM    447  OG  SER L  58      23.339  28.718  50.683  1.00 25.24           O  
ATOM    448  C   SER L  58      23.402  26.051  50.187  1.00 19.82           C  
ATOM    449  O   SER L  58      23.596  25.658  51.338  1.00 20.05           O  
ATOM    450  N   THR L  59      22.308  25.694  49.496  1.00 30.34           N  
ATOM    451  CA  THR L  59      21.351  24.910  50.225  1.00 32.06           C  
ATOM    452  CB  THR L  59      19.922  25.210  49.881  1.00 34.23           C  
ATOM    453  OG1 THR L  59      19.629  26.578  50.132  1.00 28.12           O  
ATOM    454  CG2 THR L  59      19.025  24.324  50.758  1.00 26.76           C  
ATOM    455  C   THR L  59      21.599  23.470  49.919  1.00 32.61           C  
ATOM    456  O   THR L  59      21.580  23.051  48.763  1.00 33.59           O  
ATOM    457  N   ARG L  60      21.852  22.672  50.976  1.00 33.62           N  
ATOM    458  CA  ARG L  60      22.131  21.278  50.788  1.00 34.73           C  
ATOM    459  CB  ARG L  60      22.818  20.604  51.989  1.00 36.40           C  
ATOM    460  CG  ARG L  60      24.311  20.917  52.080  1.00 37.22           C  
ATOM    461  CD  ARG L  60      25.000  20.286  53.286  1.00 38.99           C  
ATOM    462  NE  ARG L  60      24.431  20.935  54.498  1.00 41.83           N  
ATOM    463  CZ  ARG L  60      25.002  22.067  55.002  1.00 44.36           C  
ATOM    464  NH1 ARG L  60      26.094  22.619  54.397  1.00 45.32           N1+
ATOM    465  NH2 ARG L  60      24.471  22.660  56.110  1.00 43.86           N  
ATOM    466  C   ARG L  60      20.855  20.545  50.527  1.00 34.72           C  
ATOM    467  O   ARG L  60      19.814  20.835  51.113  1.00 35.34           O  
ATOM    468  N   GLU L  61      20.927  19.559  49.613  1.00 34.13           N  
ATOM    469  CA  GLU L  61      19.790  18.754  49.280  1.00 34.35           C  
ATOM    470  CB  GLU L  61      19.951  17.966  47.964  1.00 34.15           C  
ATOM    471  CG  GLU L  61      18.768  17.052  47.631  1.00 34.72           C  
ATOM    472  CD  GLU L  61      17.533  17.903  47.360  1.00 32.56           C  
ATOM    473  OE1 GLU L  61      16.856  18.308  48.338  1.00 34.15           O  
ATOM    474  OE2 GLU L  61      17.248  18.149  46.157  1.00 35.00           O1-
ATOM    475  C   GLU L  61      19.590  17.779  50.392  1.00 35.29           C  
ATOM    476  O   GLU L  61      20.507  17.497  51.159  1.00 34.38           O  
ATOM    477  N   SER L  62      18.362  17.245  50.527  1.00 36.68           N  
ATOM    478  CA  SER L  62      18.131  16.350  51.622  1.00 38.13           C  
ATOM    479  CB  SER L  62      16.660  15.944  51.813  1.00 39.78           C  
ATOM    480  OG  SER L  62      16.537  15.069  52.926  1.00 35.71           O  
ATOM    481  C   SER L  62      18.922  15.097  51.420  1.00 38.06           C  
ATOM    482  O   SER L  62      19.024  14.580  50.308  1.00 39.06           O  
ATOM    483  N   GLY L  63      19.511  14.580  52.518  1.00 38.73           N  
ATOM    484  CA  GLY L  63      20.232  13.339  52.485  1.00 38.26           C  
ATOM    485  C   GLY L  63      21.686  13.584  52.220  1.00 38.90           C  
ATOM    486  O   GLY L  63      22.494  12.659  52.300  1.00 38.85           O  
ATOM    487  N   VAL L  64      22.065  14.837  51.903  1.00 38.53           N  
ATOM    488  CA  VAL L  64      23.445  15.116  51.623  1.00 37.71           C  
ATOM    489  CB  VAL L  64      23.629  16.346  50.778  1.00 36.93           C  
ATOM    490  CG1 VAL L  64      25.131  16.635  50.624  1.00 35.75           C  
ATOM    491  CG2 VAL L  64      22.899  16.132  49.441  1.00 34.61           C  
ATOM    492  C   VAL L  64      24.152  15.329  52.925  1.00 38.19           C  
ATOM    493  O   VAL L  64      23.621  15.967  53.831  1.00 38.31           O  
ATOM    494  N   PRO L  65      25.353  14.815  53.028  1.00 38.27           N  
ATOM    495  CA  PRO L  65      26.123  14.912  54.247  1.00 38.46           C  
ATOM    496  CD  PRO L  65      25.754  13.681  52.212  1.00 38.41           C  
ATOM    497  CB  PRO L  65      27.312  13.974  54.057  1.00 38.47           C  
ATOM    498  CG  PRO L  65      26.802  12.929  53.049  1.00 37.76           C  
ATOM    499  C   PRO L  65      26.542  16.331  54.497  1.00 39.05           C  
ATOM    500  O   PRO L  65      26.705  17.083  53.540  1.00 38.34           O  
ATOM    501  N   ASP L  66      26.745  16.702  55.775  1.00 39.64           N  
ATOM    502  CA  ASP L  66      27.107  18.033  56.187  1.00 39.90           C  
ATOM    503  CB  ASP L  66      27.099  18.239  57.711  1.00 42.33           C  
ATOM    504  CG  ASP L  66      25.651  18.241  58.170  1.00 45.38           C  
ATOM    505  OD1 ASP L  66      24.758  18.026  57.309  1.00 48.03           O  
ATOM    506  OD2 ASP L  66      25.416  18.464  59.387  1.00 47.17           O1-
ATOM    507  C   ASP L  66      28.485  18.374  55.710  1.00 38.53           C  
ATOM    508  O   ASP L  66      28.851  19.547  55.666  1.00 38.49           O  
ATOM    509  N   ARG L  67      29.306  17.362  55.380  1.00 37.02           N  
ATOM    510  CA  ARG L  67      30.661  17.629  54.983  1.00 36.04           C  
ATOM    511  CB  ARG L  67      31.495  16.370  54.672  1.00 36.99           C  
ATOM    512  CG  ARG L  67      30.989  15.538  53.493  1.00 36.50           C  
ATOM    513  CD  ARG L  67      31.934  14.389  53.132  1.00 37.08           C  
ATOM    514  NE  ARG L  67      31.625  13.251  54.043  1.00 37.81           N  
ATOM    515  CZ  ARG L  67      30.740  12.288  53.655  1.00 39.24           C  
ATOM    516  NH1 ARG L  67      30.228  12.292  52.389  1.00 39.86           N1+
ATOM    517  NH2 ARG L  67      30.367  11.314  54.535  1.00 39.64           N  
ATOM    518  C   ARG L  67      30.652  18.482  53.750  1.00 34.46           C  
ATOM    519  O   ARG L  67      31.582  19.262  53.537  1.00 33.02           O  
ATOM    520  N   PHE L  68      29.628  18.320  52.886  1.00 35.19           N  
ATOM    521  CA  PHE L  68      29.542  19.097  51.679  1.00 34.19           C  
ATOM    522  CB  PHE L  68      28.618  18.477  50.614  1.00 33.45           C  
ATOM    523  CG  PHE L  68      29.249  17.224  50.118  1.00 33.02           C  
ATOM    524  CD1 PHE L  68      30.246  17.281  49.175  1.00 33.21           C  
ATOM    525  CD2 PHE L  68      28.844  15.992  50.576  1.00 33.53           C  
ATOM    526  CE1 PHE L  68      30.835  16.132  48.709  1.00 33.66           C  
ATOM    527  CE2 PHE L  68      29.432  14.839  50.112  1.00 34.18           C  
ATOM    528  CZ  PHE L  68      30.429  14.906  49.173  1.00 32.89           C  
ATOM    529  C   PHE L  68      28.972  20.446  52.004  1.00 33.39           C  
ATOM    530  O   PHE L  68      27.932  20.561  52.651  1.00 32.24           O  
ATOM    531  N   THR L  69      29.648  21.517  51.540  1.00 33.82           N  
ATOM    532  CA  THR L  69      29.171  22.837  51.823  1.00 33.84           C  
ATOM    533  CB  THR L  69      29.932  23.453  52.962  1.00 35.92           C  
ATOM    534  OG1 THR L  69      29.336  24.673  53.362  1.00 42.11           O  
ATOM    535  CG2 THR L  69      31.390  23.672  52.532  1.00 35.74           C  
ATOM    536  C   THR L  69      29.339  23.678  50.590  1.00 34.42           C  
ATOM    537  O   THR L  69      30.349  23.577  49.896  1.00 34.00           O  
ATOM    538  N   GLY L  70      28.341  24.538  50.285  1.00 33.51           N  
ATOM    539  CA  GLY L  70      28.423  25.370  49.116  1.00 32.26           C  
ATOM    540  C   GLY L  70      28.401  26.794  49.571  1.00 31.07           C  
ATOM    541  O   GLY L  70      27.718  27.139  50.533  1.00 31.37           O  
ATOM    542  N   SER L  71      29.158  27.663  48.873  1.00 30.88           N  
ATOM    543  CA  SER L  71      29.195  29.041  49.263  1.00 32.15           C  
ATOM    544  CB  SER L  71      30.236  29.334  50.355  1.00 32.12           C  
ATOM    545  OG  SER L  71      31.538  29.017  49.886  1.00 33.99           O  
ATOM    546  C   SER L  71      29.556  29.866  48.070  1.00 31.44           C  
ATOM    547  O   SER L  71      29.874  29.341  47.004  1.00 32.67           O  
ATOM    548  N   GLY L  72      29.514  31.203  48.235  1.00 32.88           N  
ATOM    549  CA  GLY L  72      29.872  32.079  47.158  1.00 31.99           C  
ATOM    550  C   GLY L  72      28.645  32.768  46.655  1.00 32.64           C  
ATOM    551  O   GLY L  72      27.520  32.312  46.850  1.00 29.93           O  
ATOM    552  N   SER L  73      28.859  33.931  46.006  1.00 31.05           N  
ATOM    553  CA  SER L  73      27.792  34.711  45.451  1.00 31.46           C  
ATOM    554  CB  SER L  73      27.297  35.810  46.407  1.00 32.66           C  
ATOM    555  OG  SER L  73      26.247  36.555  45.810  1.00 34.75           O  
ATOM    556  C   SER L  73      28.326  35.395  44.233  1.00 31.08           C  
ATOM    557  O   SER L  73      29.535  35.544  44.069  1.00 34.27           O  
ATOM    558  N   GLY L  74      27.423  35.843  43.338  1.00 29.74           N  
ATOM    559  CA  GLY L  74      27.858  36.533  42.160  1.00 30.38           C  
ATOM    560  C   GLY L  74      28.455  35.559  41.189  1.00 31.35           C  
ATOM    561  O   GLY L  74      27.758  34.709  40.637  1.00 32.01           O  
ATOM    562  N   THR L  75      29.727  35.807  40.820  1.00 30.51           N  
ATOM    563  CA  THR L  75      30.508  35.010  39.908  1.00 31.99           C  
ATOM    564  CB  THR L  75      31.519  35.829  39.165  1.00 32.23           C  
ATOM    565  OG1 THR L  75      32.429  36.429  40.075  1.00 32.35           O  
ATOM    566  CG2 THR L  75      30.770  36.914  38.370  1.00 29.65           C  
ATOM    567  C   THR L  75      31.252  33.846  40.515  1.00 31.64           C  
ATOM    568  O   THR L  75      31.472  32.849  39.825  1.00 33.22           O  
ATOM    569  N   ASP L  76      31.719  33.949  41.782  1.00 32.00           N  
ATOM    570  CA  ASP L  76      32.589  32.922  42.307  1.00 32.86           C  
ATOM    571  CB  ASP L  76      33.836  33.462  43.027  1.00 34.43           C  
ATOM    572  CG  ASP L  76      34.775  34.030  41.976  1.00 37.59           C  
ATOM    573  OD1 ASP L  76      34.289  34.349  40.859  1.00 40.65           O  
ATOM    574  OD2 ASP L  76      35.993  34.144  42.273  1.00 40.43           O1-
ATOM    575  C   ASP L  76      31.886  32.040  43.284  1.00 32.75           C  
ATOM    576  O   ASP L  76      31.295  32.508  44.257  1.00 33.28           O  
ATOM    577  N   PHE L  77      31.970  30.713  43.052  1.00 31.34           N  
ATOM    578  CA  PHE L  77      31.314  29.781  43.920  1.00 30.28           C  
ATOM    579  CB  PHE L  77      30.123  29.072  43.257  1.00 29.17           C  
ATOM    580  CG  PHE L  77      29.114  30.125  42.955  1.00 27.61           C  
ATOM    581  CD1 PHE L  77      28.168  30.477  43.884  1.00 27.26           C  
ATOM    582  CD2 PHE L  77      29.112  30.777  41.745  1.00 26.38           C  
ATOM    583  CE1 PHE L  77      27.238  31.452  43.611  1.00 27.21           C  
ATOM    584  CE2 PHE L  77      28.183  31.753  41.467  1.00 26.35           C  
ATOM    585  CZ  PHE L  77      27.238  32.097  42.401  1.00 25.70           C  
ATOM    586  C   PHE L  77      32.299  28.732  44.327  1.00 31.14           C  
ATOM    587  O   PHE L  77      33.257  28.449  43.608  1.00 32.43           O  
ATOM    588  N   THR L  78      32.077  28.131  45.518  1.00 31.38           N  
ATOM    589  CA  THR L  78      32.980  27.149  46.039  1.00 31.80           C  
ATOM    590  CB  THR L  78      33.816  27.704  47.154  1.00 32.87           C  
ATOM    591  OG1 THR L  78      34.625  28.773  46.684  1.00 35.46           O  
ATOM    592  CG2 THR L  78      34.677  26.584  47.748  1.00 32.64           C  
ATOM    593  C   THR L  78      32.215  25.991  46.606  1.00 32.35           C  
ATOM    594  O   THR L  78      31.181  26.158  47.252  1.00 30.07           O  
ATOM    595  N   LEU L  79      32.726  24.768  46.359  1.00 32.06           N  
ATOM    596  CA  LEU L  79      32.184  23.562  46.917  1.00 31.33           C  
ATOM    597  CB  LEU L  79      31.915  22.485  45.854  1.00 31.92           C  
ATOM    598  CG  LEU L  79      31.423  21.146  46.429  1.00 31.95           C  
ATOM    599  CD1 LEU L  79      30.069  21.300  47.142  1.00 31.87           C  
ATOM    600  CD2 LEU L  79      31.424  20.052  45.350  1.00 31.60           C  
ATOM    601  C   LEU L  79      33.257  23.044  47.816  1.00 32.72           C  
ATOM    602  O   LEU L  79      34.402  22.897  47.392  1.00 31.23           O  
ATOM    603  N   THR L  80      32.916  22.753  49.086  1.00 32.15           N  
ATOM    604  CA  THR L  80      33.934  22.343  50.011  1.00 33.51           C  
ATOM    605  CB  THR L  80      34.095  23.326  51.134  1.00 34.11           C  
ATOM    606  OG1 THR L  80      34.405  24.611  50.615  1.00 35.31           O  
ATOM    607  CG2 THR L  80      35.216  22.846  52.067  1.00 31.67           C  
ATOM    608  C   THR L  80      33.560  21.033  50.626  1.00 34.05           C  
ATOM    609  O   THR L  80      32.411  20.812  51.003  1.00 35.16           O  
ATOM    610  N   ILE L  81      34.549  20.121  50.737  1.00 33.80           N  
ATOM    611  CA  ILE L  81      34.342  18.853  51.376  1.00 34.21           C  
ATOM    612  CB  ILE L  81      34.801  17.712  50.513  1.00 33.15           C  
ATOM    613  CG1 ILE L  81      34.115  17.800  49.139  1.00 34.08           C  
ATOM    614  CG2 ILE L  81      34.498  16.391  51.243  1.00 32.23           C  
ATOM    615  CD1 ILE L  81      34.769  16.938  48.060  1.00 34.30           C  
ATOM    616  C   ILE L  81      35.220  18.909  52.595  1.00 35.54           C  
ATOM    617  O   ILE L  81      36.445  18.888  52.488  1.00 35.12           O  
ATOM    618  N   ASN L  82      34.603  18.977  53.793  1.00 35.77           N  
ATOM    619  CA  ASN L  82      35.321  19.191  55.022  1.00 38.04           C  
ATOM    620  CB  ASN L  82      34.371  19.298  56.228  1.00 38.02           C  
ATOM    621  CG  ASN L  82      35.100  19.956  57.391  1.00  0.00           C  
ATOM    622  OD1 ASN L  82      34.790  19.701  58.554  1.00  0.00           O  
ATOM    623  ND2 ASN L  82      36.081  20.843  57.075  1.00  0.00           N  
ATOM    624  C   ASN L  82      36.275  18.075  55.291  1.00 38.94           C  
ATOM    625  O   ASN L  82      37.440  18.323  55.610  1.00 37.69           O  
ATOM    626  N   SER L  83      35.812  16.813  55.197  1.00 39.81           N  
ATOM    627  CA  SER L  83      36.700  15.707  55.406  1.00 39.35           C  
ATOM    628  CB  SER L  83      36.559  15.065  56.795  1.00 40.74           C  
ATOM    629  OG  SER L  83      37.479  13.993  56.928  1.00 42.61           O  
ATOM    630  C   SER L  83      36.323  14.680  54.390  1.00 39.74           C  
ATOM    631  O   SER L  83      35.288  14.026  54.504  1.00 39.39           O  
ATOM    632  N   VAL L  84      37.189  14.481  53.381  1.00 40.43           N  
ATOM    633  CA  VAL L  84      36.858  13.597  52.304  1.00 40.01           C  
ATOM    634  CB  VAL L  84      37.766  13.700  51.116  1.00 40.59           C  
ATOM    635  CG1 VAL L  84      37.573  15.071  50.462  1.00 40.09           C  
ATOM    636  CG2 VAL L  84      39.208  13.438  51.573  1.00 41.25           C  
ATOM    637  C   VAL L  84      36.888  12.180  52.755  1.00 39.97           C  
ATOM    638  O   VAL L  84      37.741  11.763  53.539  1.00 38.16           O  
ATOM    639  N   LYS L  85      35.911  11.408  52.247  1.00 40.01           N  
ATOM    640  CA  LYS L  85      35.797  10.017  52.551  1.00 41.09           C  
ATOM    641  CB  LYS L  85      34.402   9.626  53.060  1.00 41.55           C  
ATOM    642  CG  LYS L  85      34.043  10.344  54.362  1.00 43.71           C  
ATOM    643  CD  LYS L  85      35.041  10.087  55.495  1.00 46.88           C  
ATOM    644  CE  LYS L  85      34.729  10.881  56.767  1.00  0.00           C  
ATOM    645  NZ  LYS L  85      35.763  10.632  57.798  1.00  0.00           N1+
ATOM    646  C   LYS L  85      36.063   9.279  51.277  1.00 41.39           C  
ATOM    647  O   LYS L  85      36.021   9.850  50.188  1.00 41.35           O  
ATOM    648  N   ALA L  86      36.336   7.967  51.387  1.00 41.49           N  
ATOM    649  CA  ALA L  86      36.698   7.148  50.266  1.00 42.46           C  
ATOM    650  CB  ALA L  86      36.943   5.684  50.663  1.00 41.88           C  
ATOM    651  C   ALA L  86      35.590   7.153  49.258  1.00 40.89           C  
ATOM    652  O   ALA L  86      35.834   7.162  48.052  1.00 41.13           O  
ATOM    653  N   GLU L  87      34.338   7.156  49.743  1.00 41.60           N  
ATOM    654  CA  GLU L  87      33.150   7.086  48.939  1.00 41.70           C  
ATOM    655  CB  GLU L  87      31.872   6.973  49.792  1.00 43.87           C  
ATOM    656  CG  GLU L  87      31.660   8.140  50.759  1.00 46.41           C  
ATOM    657  CD  GLU L  87      30.380   7.876  51.535  1.00 50.78           C  
ATOM    658  OE1 GLU L  87      29.390   7.405  50.911  1.00 51.87           O  
ATOM    659  OE2 GLU L  87      30.373   8.152  52.762  1.00 51.54           O1-
ATOM    660  C   GLU L  87      33.032   8.293  48.057  1.00 39.88           C  
ATOM    661  O   GLU L  87      32.375   8.241  47.021  1.00 40.35           O  
ATOM    662  N   ASP L  88      33.654   9.414  48.464  1.00 38.75           N  
ATOM    663  CA  ASP L  88      33.574  10.695  47.817  1.00 38.42           C  
ATOM    664  CB  ASP L  88      34.223  11.815  48.648  1.00 37.07           C  
ATOM    665  CG  ASP L  88      33.320  12.068  49.845  1.00 38.11           C  
ATOM    666  OD1 ASP L  88      32.180  11.531  49.850  1.00 39.67           O  
ATOM    667  OD2 ASP L  88      33.757  12.806  50.768  1.00 39.11           O1-
ATOM    668  C   ASP L  88      34.194  10.710  46.450  1.00 38.03           C  
ATOM    669  O   ASP L  88      33.968  11.660  45.702  1.00 38.08           O  
ATOM    670  N   LEU L  89      35.037   9.723  46.084  1.00 36.44           N  
ATOM    671  CA  LEU L  89      35.665   9.842  44.796  1.00 35.80           C  
ATOM    672  CB  LEU L  89      36.678   8.729  44.464  1.00 36.55           C  
ATOM    673  CG  LEU L  89      36.042   7.381  44.092  1.00 36.09           C  
ATOM    674  CD1 LEU L  89      37.124   6.316  43.865  1.00 37.42           C  
ATOM    675  CD2 LEU L  89      34.965   6.968  45.106  1.00 37.12           C  
ATOM    676  C   LEU L  89      34.620   9.882  43.725  1.00 34.66           C  
ATOM    677  O   LEU L  89      33.742   9.022  43.648  1.00 34.80           O  
ATOM    678  N   ALA L  90      34.700  10.920  42.864  1.00 33.29           N  
ATOM    679  CA  ALA L  90      33.739  11.095  41.814  1.00 32.01           C  
ATOM    680  CB  ALA L  90      32.293  11.228  42.320  1.00 32.97           C  
ATOM    681  C   ALA L  90      34.078  12.366  41.098  1.00 31.82           C  
ATOM    682  O   ALA L  90      35.101  12.999  41.369  1.00 31.67           O  
ATOM    683  N   VAL L  91      33.228  12.751  40.126  1.00 30.61           N  
ATOM    684  CA  VAL L  91      33.419  13.972  39.403  1.00 29.88           C  
ATOM    685  CB  VAL L  91      33.202  13.810  37.929  1.00 30.79           C  
ATOM    686  CG1 VAL L  91      33.362  15.179  37.252  1.00 32.41           C  
ATOM    687  CG2 VAL L  91      34.178  12.737  37.417  1.00 25.41           C  
ATOM    688  C   VAL L  91      32.402  14.942  39.932  1.00 29.81           C  
ATOM    689  O   VAL L  91      31.256  14.578  40.185  1.00 30.12           O  
ATOM    690  N   TYR L  92      32.805  16.214  40.133  1.00 29.75           N  
ATOM    691  CA  TYR L  92      31.911  17.201  40.679  1.00 28.31           C  
ATOM    692  CB  TYR L  92      32.505  17.926  41.900  1.00 27.43           C  
ATOM    693  CG  TYR L  92      32.671  16.943  43.005  1.00 26.02           C  
ATOM    694  CD1 TYR L  92      31.630  16.679  43.866  1.00 24.34           C  
ATOM    695  CD2 TYR L  92      33.865  16.284  43.185  1.00 25.75           C  
ATOM    696  CE1 TYR L  92      31.770  15.773  44.891  1.00 25.41           C  
ATOM    697  CE2 TYR L  92      34.010  15.376  44.208  1.00 24.87           C  
ATOM    698  CZ  TYR L  92      32.967  15.119  45.063  1.00 25.63           C  
ATOM    699  OH  TYR L  92      33.130  14.186  46.109  1.00 24.65           O  
ATOM    700  C   TYR L  92      31.672  18.261  39.640  1.00 28.27           C  
ATOM    701  O   TYR L  92      32.621  18.828  39.098  1.00 27.39           O  
ATOM    702  N   TYR L  93      30.385  18.574  39.353  1.00 27.98           N  
ATOM    703  CA  TYR L  93      30.082  19.564  38.348  1.00 28.88           C  
ATOM    704  CB  TYR L  93      29.214  19.090  37.162  1.00 28.08           C  
ATOM    705  CG  TYR L  93      29.804  17.930  36.442  1.00 28.45           C  
ATOM    706  CD1 TYR L  93      30.868  18.077  35.589  1.00 27.42           C  
ATOM    707  CD2 TYR L  93      29.281  16.675  36.629  1.00 29.85           C  
ATOM    708  CE1 TYR L  93      31.395  16.990  34.934  1.00 27.61           C  
ATOM    709  CE2 TYR L  93      29.805  15.586  35.973  1.00 28.19           C  
ATOM    710  CZ  TYR L  93      30.870  15.739  35.126  1.00 26.82           C  
ATOM    711  OH  TYR L  93      31.413  14.624  34.455  1.00 37.47           O  
ATOM    712  C   TYR L  93      29.217  20.631  38.953  1.00 28.27           C  
ATOM    713  O   TYR L  93      28.395  20.367  39.830  1.00 28.18           O  
ATOM    714  N   CYS L  94      29.393  21.882  38.478  1.00 29.19           N  
ATOM    715  CA  CYS L  94      28.565  22.977  38.897  1.00 30.25           C  
ATOM    716  CB  CYS L  94      29.367  24.234  39.313  1.00 32.30           C  
ATOM    717  SG  CYS L  94      30.519  24.819  38.033  1.00 37.55           S  
ATOM    718  C   CYS L  94      27.685  23.317  37.726  1.00 29.46           C  
ATOM    719  O   CYS L  94      28.059  23.095  36.576  1.00 28.24           O  
ATOM    720  N   GLN L  95      26.461  23.823  38.003  1.00 27.71           N  
ATOM    721  CA  GLN L  95      25.547  24.190  36.951  1.00 27.56           C  
ATOM    722  CB  GLN L  95      24.375  23.212  36.788  1.00 26.53           C  
ATOM    723  CG  GLN L  95      23.406  23.607  35.674  1.00 26.91           C  
ATOM    724  CD  GLN L  95      22.138  22.790  35.858  1.00 27.42           C  
ATOM    725  OE1 GLN L  95      21.990  22.065  36.840  1.00 33.29           O  
ATOM    726  NE2 GLN L  95      21.187  22.912  34.896  1.00 31.66           N  
ATOM    727  C   GLN L  95      24.924  25.504  37.310  1.00 27.56           C  
ATOM    728  O   GLN L  95      24.670  25.779  38.479  1.00 26.51           O  
ATOM    729  N   HIS L  96      24.648  26.363  36.306  1.00 27.00           N  
ATOM    730  CA  HIS L  96      24.022  27.607  36.648  1.00 27.41           C  
ATOM    731  ND1 HIS L  96      24.085  28.932  33.640  1.00 23.94           N  
ATOM    732  CG  HIS L  96      24.096  29.478  34.901  1.00 27.67           C  
ATOM    733  CB  HIS L  96      24.734  28.861  36.109  1.00 27.78           C  
ATOM    734  NE2 HIS L  96      22.999  30.870  33.507  1.00 28.11           N  
ATOM    735  CD2 HIS L  96      23.430  30.659  34.804  1.00 24.54           C  
ATOM    736  CE1 HIS L  96      23.415  29.807  32.844  1.00 25.05           C  
ATOM    737  C   HIS L  96      22.634  27.554  36.096  1.00 27.17           C  
ATOM    738  O   HIS L  96      22.414  27.031  35.005  1.00 26.33           O  
ATOM    739  N   PHE L  97      21.643  28.003  36.890  1.00 21.36           N  
ATOM    740  CA  PHE L  97      20.301  27.989  36.402  1.00 22.85           C  
ATOM    741  CB  PHE L  97      19.408  26.961  37.136  1.00 22.29           C  
ATOM    742  CG  PHE L  97      19.671  26.994  38.606  1.00 24.79           C  
ATOM    743  CD1 PHE L  97      19.109  27.936  39.433  1.00 22.12           C  
ATOM    744  CD2 PHE L  97      20.488  26.036  39.166  1.00 24.13           C  
ATOM    745  CE1 PHE L  97      19.374  27.924  40.785  1.00 25.09           C  
ATOM    746  CE2 PHE L  97      20.758  26.018  40.514  1.00 23.32           C  
ATOM    747  CZ  PHE L  97      20.198  26.968  41.329  1.00 23.88           C  
ATOM    748  C   PHE L  97      19.717  29.364  36.456  1.00 23.55           C  
ATOM    749  O   PHE L  97      18.587  29.564  36.898  1.00 23.83           O  
ATOM    750  N   TYR L  98      20.475  30.358  35.955  1.00 24.63           N  
ATOM    751  CA  TYR L  98      19.945  31.682  35.863  1.00 25.84           C  
ATOM    752  CB  TYR L  98      20.799  32.740  36.589  1.00 29.64           C  
ATOM    753  CG  TYR L  98      20.182  34.088  36.393  1.00 30.25           C  
ATOM    754  CD1 TYR L  98      18.990  34.430  36.998  1.00 31.55           C  
ATOM    755  CD2 TYR L  98      20.819  35.025  35.614  1.00 31.15           C  
ATOM    756  CE1 TYR L  98      18.442  35.681  36.811  1.00 29.69           C  
ATOM    757  CE2 TYR L  98      20.277  36.273  35.424  1.00 31.61           C  
ATOM    758  CZ  TYR L  98      19.085  36.605  36.021  1.00 31.00           C  
ATOM    759  OH  TYR L  98      18.531  37.889  35.826  1.00 31.50           O  
ATOM    760  C   TYR L  98      19.926  31.987  34.406  1.00 26.54           C  
ATOM    761  O   TYR L  98      20.925  32.416  33.835  1.00 27.21           O  
ATOM    762  N   ILE L  99      18.764  31.769  33.772  1.00 24.42           N  
ATOM    763  CA  ILE L  99      18.611  32.002  32.369  1.00 24.36           C  
ATOM    764  CB  ILE L  99      19.196  33.313  31.905  1.00 39.82           C  
ATOM    765  CG1 ILE L  99      18.576  34.463  32.721  1.00 17.52           C  
ATOM    766  CG2 ILE L  99      18.948  33.454  30.394  1.00 16.97           C  
ATOM    767  CD1 ILE L  99      17.051  34.499  32.653  1.00 18.16           C  
ATOM    768  C   ILE L  99      19.229  30.856  31.624  1.00 24.99           C  
ATOM    769  O   ILE L  99      20.382  30.482  31.841  1.00 25.36           O  
ATOM    770  N   TYR L 100      18.417  30.257  30.730  1.00 39.70           N  
ATOM    771  CA  TYR L 100      18.787  29.147  29.903  1.00 40.35           C  
ATOM    772  CB  TYR L 100      17.583  28.394  29.316  1.00 31.49           C  
ATOM    773  CG  TYR L 100      16.903  29.302  28.357  1.00 20.28           C  
ATOM    774  CD1 TYR L 100      16.157  30.360  28.821  1.00 22.77           C  
ATOM    775  CD2 TYR L 100      17.036  29.123  27.001  1.00 21.38           C  
ATOM    776  CE1 TYR L 100      15.530  31.207  27.940  1.00 22.44           C  
ATOM    777  CE2 TYR L 100      16.409  29.969  26.115  1.00 22.13           C  
ATOM    778  CZ  TYR L 100      15.651  31.012  26.586  1.00 22.70           C  
ATOM    779  OH  TYR L 100      15.004  31.883  25.684  1.00 24.66           O  
ATOM    780  C   TYR L 100      19.581  29.707  28.782  1.00 40.34           C  
ATOM    781  O   TYR L 100      19.380  30.860  28.399  1.00 40.60           O  
ATOM    782  N   PRO L 101      20.485  28.949  28.234  1.00 25.50           N  
ATOM    783  CA  PRO L 101      20.733  27.576  28.578  1.00 24.54           C  
ATOM    784  CD  PRO L 101      21.472  29.481  27.313  1.00 23.61           C  
ATOM    785  CB  PRO L 101      21.725  27.082  27.531  1.00 23.06           C  
ATOM    786  CG  PRO L 101      22.511  28.356  27.168  1.00 22.91           C  
ATOM    787  C   PRO L 101      21.326  27.459  29.947  1.00 23.67           C  
ATOM    788  O   PRO L 101      21.977  28.397  30.402  1.00 23.64           O  
ATOM    789  N   TYR L 102      21.139  26.298  30.605  1.00 21.80           N  
ATOM    790  CA  TYR L 102      21.678  26.097  31.920  1.00 20.57           C  
ATOM    791  CB  TYR L 102      20.747  25.253  32.816  1.00 21.08           C  
ATOM    792  CG  TYR L 102      19.354  25.796  32.728  1.00 21.03           C  
ATOM    793  CD1 TYR L 102      18.608  25.533  31.604  1.00 21.82           C  
ATOM    794  CD2 TYR L 102      18.777  26.525  33.744  1.00 20.36           C  
ATOM    795  CE1 TYR L 102      17.322  25.999  31.473  1.00 23.70           C  
ATOM    796  CE2 TYR L 102      17.487  26.995  33.621  1.00 21.39           C  
ATOM    797  CZ  TYR L 102      16.757  26.736  32.483  1.00 23.98           C  
ATOM    798  OH  TYR L 102      15.435  27.215  32.349  1.00 24.53           O  
ATOM    799  C   TYR L 102      22.911  25.261  31.691  1.00 20.04           C  
ATOM    800  O   TYR L 102      22.829  24.048  31.526  1.00 20.56           O  
ATOM    801  N   THR L 103      24.094  25.905  31.718  1.00 27.20           N  
ATOM    802  CA  THR L 103      25.360  25.361  31.325  1.00 26.23           C  
ATOM    803  CB  THR L 103      26.304  26.389  30.770  1.00 28.68           C  
ATOM    804  OG1 THR L 103      26.535  27.410  31.730  1.00 30.15           O  
ATOM    805  CG2 THR L 103      25.690  26.986  29.491  1.00 25.69           C  
ATOM    806  C   THR L 103      26.008  24.750  32.523  1.00 26.35           C  
ATOM    807  O   THR L 103      25.755  25.153  33.659  1.00 25.19           O  
ATOM    808  N   PHE L 104      26.856  23.729  32.276  1.00 26.35           N  
ATOM    809  CA  PHE L 104      27.547  23.038  33.330  1.00 26.07           C  
ATOM    810  CB  PHE L 104      27.526  21.499  33.243  1.00 25.45           C  
ATOM    811  CG  PHE L 104      26.150  20.952  33.413  1.00 25.70           C  
ATOM    812  CD1 PHE L 104      25.594  20.819  34.660  1.00 24.75           C  
ATOM    813  CD2 PHE L 104      25.408  20.562  32.325  1.00 24.00           C  
ATOM    814  CE1 PHE L 104      24.328  20.311  34.820  1.00 24.07           C  
ATOM    815  CE2 PHE L 104      24.140  20.052  32.481  1.00 25.22           C  
ATOM    816  CZ  PHE L 104      23.592  19.922  33.732  1.00 25.19           C  
ATOM    817  C   PHE L 104      29.003  23.358  33.223  1.00 25.64           C  
ATOM    818  O   PHE L 104      29.491  23.791  32.180  1.00 27.75           O  
ATOM    819  N   GLY L 105      29.736  23.168  34.336  1.00 26.60           N  
ATOM    820  CA  GLY L 105      31.157  23.352  34.332  1.00 28.93           C  
ATOM    821  C   GLY L 105      31.753  22.085  33.795  1.00 28.43           C  
ATOM    822  O   GLY L 105      31.061  21.083  33.617  1.00 31.25           O  
ATOM    823  N   GLY L 106      33.073  22.109  33.528  1.00 28.95           N  
ATOM    824  CA  GLY L 106      33.815  21.001  32.988  1.00 29.76           C  
ATOM    825  C   GLY L 106      33.843  19.870  33.971  1.00 31.25           C  
ATOM    826  O   GLY L 106      33.913  18.702  33.588  1.00 33.17           O  
ATOM    827  N   GLY L 107      33.863  20.199  35.274  1.00 31.16           N  
ATOM    828  CA  GLY L 107      33.869  19.188  36.290  1.00 31.68           C  
ATOM    829  C   GLY L 107      35.235  19.084  36.884  1.00 32.13           C  
ATOM    830  O   GLY L 107      36.227  19.507  36.292  1.00 30.39           O  
ATOM    831  N   THR L 108      35.300  18.540  38.116  1.00 32.05           N  
ATOM    832  CA  THR L 108      36.563  18.314  38.747  1.00 32.51           C  
ATOM    833  CB  THR L 108      36.815  19.220  39.924  1.00 32.56           C  
ATOM    834  OG1 THR L 108      38.183  19.168  40.284  1.00 34.89           O  
ATOM    835  CG2 THR L 108      35.952  18.810  41.127  1.00 31.38           C  
ATOM    836  C   THR L 108      36.567  16.884  39.202  1.00 32.64           C  
ATOM    837  O   THR L 108      35.637  16.422  39.862  1.00 31.84           O  
ATOM    838  N   LYS L 109      37.616  16.124  38.840  1.00 32.98           N  
ATOM    839  CA  LYS L 109      37.655  14.751  39.247  1.00 34.60           C  
ATOM    840  CB  LYS L 109      38.398  13.838  38.255  1.00 36.45           C  
ATOM    841  CG  LYS L 109      38.402  12.360  38.652  1.00 38.05           C  
ATOM    842  CD  LYS L 109      38.871  11.430  37.531  1.00 42.22           C  
ATOM    843  CE  LYS L 109      38.850   9.948  37.913  1.00 46.12           C  
ATOM    844  NZ  LYS L 109      39.220   9.122  36.742  1.00 47.51           N1+
ATOM    845  C   LYS L 109      38.366  14.682  40.560  1.00 34.01           C  
ATOM    846  O   LYS L 109      39.427  15.278  40.741  1.00 34.67           O  
ATOM    847  N   LEU L 110      37.784  13.934  41.515  1.00 34.21           N  
ATOM    848  CA  LEU L 110      38.351  13.811  42.830  1.00 35.14           C  
ATOM    849  CB  LEU L 110      37.273  14.041  43.914  1.00 34.96           C  
ATOM    850  CG  LEU L 110      37.705  13.951  45.391  1.00 35.06           C  
ATOM    851  CD1 LEU L 110      38.042  12.516  45.800  1.00 35.87           C  
ATOM    852  CD2 LEU L 110      38.826  14.942  45.719  1.00 32.02           C  
ATOM    853  C   LEU L 110      38.906  12.420  42.956  1.00 36.10           C  
ATOM    854  O   LEU L 110      38.177  11.433  42.842  1.00 36.81           O  
ATOM    855  N   GLU L 111      40.232  12.317  43.191  1.00 36.25           N  
ATOM    856  CA  GLU L 111      40.909  11.054  43.312  1.00 37.55           C  
ATOM    857  CB  GLU L 111      42.180  10.969  42.448  1.00 39.87           C  
ATOM    858  CG  GLU L 111      41.903  11.038  40.945  1.00 45.61           C  
ATOM    859  CD  GLU L 111      43.229  10.958  40.201  1.00 50.18           C  
ATOM    860  OE1 GLU L 111      43.788   9.835  40.107  1.00 51.16           O  
ATOM    861  OE2 GLU L 111      43.697  12.018  39.707  1.00 51.33           O1-
ATOM    862  C   GLU L 111      41.334  10.907  44.743  1.00 36.58           C  
ATOM    863  O   GLU L 111      41.534  11.899  45.440  1.00 34.56           O  
ATOM    864  N   ILE L 112      41.487   9.654  45.220  1.00 35.62           N  
ATOM    865  CA  ILE L 112      41.806   9.453  46.607  1.00 36.40           C  
ATOM    866  CB  ILE L 112      40.914   8.437  47.268  1.00 35.54           C  
ATOM    867  CG1 ILE L 112      39.442   8.885  47.196  1.00 36.16           C  
ATOM    868  CG2 ILE L 112      41.409   8.221  48.707  1.00 33.71           C  
ATOM    869  CD1 ILE L 112      39.148  10.174  47.963  1.00 35.34           C  
ATOM    870  C   ILE L 112      43.216   8.963  46.733  1.00 36.88           C  
ATOM    871  O   ILE L 112      43.653   8.062  46.017  1.00 37.38           O  
ATOM    872  N   LYS L 113      43.977   9.585  47.659  1.00 37.50           N  
ATOM    873  CA  LYS L 113      45.329   9.191  47.930  1.00 36.70           C  
ATOM    874  CB  LYS L 113      46.167  10.295  48.598  1.00 37.18           C  
ATOM    875  CG  LYS L 113      46.657  11.383  47.646  1.00 39.47           C  
ATOM    876  CD  LYS L 113      47.668  10.867  46.622  1.00 40.77           C  
ATOM    877  CE  LYS L 113      48.412  11.986  45.894  1.00 41.44           C  
ATOM    878  NZ  LYS L 113      49.450  12.567  46.778  1.00 42.46           N1+
ATOM    879  C   LYS L 113      45.272   8.046  48.933  1.00 36.77           C  
ATOM    880  O   LYS L 113      44.313   8.006  49.749  1.00 36.52           O  
ATOM    881  OXT LYS L 113      46.213   7.210  48.914  1.00  0.00           O1-
TER     882      LYS L 113 
ATOM    883  N   GLN H 114       9.638   7.680  46.860  1.00 40.84           N1+
ATOM    884  CA  GLN H 114       9.878   6.586  45.896  1.00 41.96           C  
ATOM    885  CB  GLN H 114       8.839   5.467  46.076  1.00 42.89           C  
ATOM    886  CG  GLN H 114       7.395   5.900  45.812  1.00 48.26           C  
ATOM    887  CD  GLN H 114       6.890   6.582  47.072  1.00 52.60           C  
ATOM    888  OE1 GLN H 114       7.292   6.233  48.181  1.00 54.01           O  
ATOM    889  NE2 GLN H 114       5.986   7.586  46.906  1.00 47.40           N  
ATOM    890  C   GLN H 114       9.787   7.089  44.496  1.00 40.92           C  
ATOM    891  O   GLN H 114       9.105   6.503  43.657  1.00 39.17           O  
ATOM    892  N   VAL H 115      10.479   8.205  44.207  1.00 39.56           N  
ATOM    893  CA  VAL H 115      10.451   8.731  42.875  1.00 36.42           C  
ATOM    894  CB  VAL H 115      10.907  10.159  42.790  1.00 36.80           C  
ATOM    895  CG1 VAL H 115      10.982  10.578  41.314  1.00 34.33           C  
ATOM    896  CG2 VAL H 115       9.952  11.017  43.633  1.00 35.89           C  
ATOM    897  C   VAL H 115      11.394   7.918  42.054  1.00 36.55           C  
ATOM    898  O   VAL H 115      12.516   7.642  42.481  1.00 38.20           O  
ATOM    899  N   GLN H 116      10.957   7.494  40.849  1.00 36.65           N  
ATOM    900  CA  GLN H 116      11.851   6.753  40.009  1.00 35.96           C  
ATOM    901  CB  GLN H 116      11.741   5.230  40.184  1.00 37.63           C  
ATOM    902  CG  GLN H 116      10.384   4.648  39.800  1.00 41.32           C  
ATOM    903  CD  GLN H 116      10.424   3.170  40.146  1.00 42.86           C  
ATOM    904  OE1 GLN H 116      10.361   2.793  41.315  1.00 39.17           O  
ATOM    905  NE2 GLN H 116      10.545   2.308  39.100  1.00 37.97           N  
ATOM    906  C   GLN H 116      11.597   7.116  38.577  1.00 34.29           C  
ATOM    907  O   GLN H 116      10.458   7.346  38.171  1.00 33.53           O  
ATOM    908  N   LEU H 117      12.685   7.205  37.782  1.00 32.23           N  
ATOM    909  CA  LEU H 117      12.603   7.543  36.386  1.00 31.55           C  
ATOM    910  CB  LEU H 117      13.437   8.784  36.038  1.00 29.63           C  
ATOM    911  CG  LEU H 117      12.892  10.067  36.690  1.00 29.17           C  
ATOM    912  CD1 LEU H 117      13.775  11.281  36.368  1.00 30.86           C  
ATOM    913  CD2 LEU H 117      11.426  10.299  36.293  1.00 27.62           C  
ATOM    914  C   LEU H 117      13.168   6.391  35.618  1.00 31.43           C  
ATOM    915  O   LEU H 117      14.366   6.116  35.684  1.00 32.58           O  
ATOM    916  N   GLN H 118      12.320   5.701  34.833  1.00 32.59           N  
ATOM    917  CA  GLN H 118      12.801   4.540  34.140  1.00 32.21           C  
ATOM    918  CB  GLN H 118      11.787   3.391  34.089  1.00 34.22           C  
ATOM    919  CG  GLN H 118      12.316   2.189  33.309  1.00 38.68           C  
ATOM    920  CD  GLN H 118      11.136   1.286  33.013  1.00 43.41           C  
ATOM    921  OE1 GLN H 118      10.172   1.240  33.774  1.00 48.24           O  
ATOM    922  NE2 GLN H 118      11.202   0.563  31.863  1.00 47.81           N  
ATOM    923  C   GLN H 118      13.111   4.872  32.714  1.00 32.11           C  
ATOM    924  O   GLN H 118      12.255   5.359  31.976  1.00 31.12           O  
ATOM    925  N   GLN H 119      14.360   4.578  32.296  1.00 32.01           N  
ATOM    926  CA  GLN H 119      14.801   4.782  30.945  1.00 30.09           C  
ATOM    927  CB  GLN H 119      15.922   5.835  30.836  1.00 29.34           C  
ATOM    928  CG  GLN H 119      15.454   7.248  31.200  1.00 29.01           C  
ATOM    929  CD  GLN H 119      16.651   8.188  31.163  1.00 27.96           C  
ATOM    930  OE1 GLN H 119      17.520   8.141  32.035  1.00 25.91           O  
ATOM    931  NE2 GLN H 119      16.701   9.066  30.126  1.00 29.09           N  
ATOM    932  C   GLN H 119      15.349   3.458  30.469  1.00 29.58           C  
ATOM    933  O   GLN H 119      15.830   2.659  31.270  1.00 29.02           O  
ATOM    934  N   PRO H 120      15.268   3.180  29.192  1.00 31.17           N  
ATOM    935  CA  PRO H 120      15.779   1.945  28.648  1.00 29.82           C  
ATOM    936  CD  PRO H 120      14.277   3.791  28.329  1.00 26.26           C  
ATOM    937  CB  PRO H 120      15.159   1.805  27.256  1.00 29.72           C  
ATOM    938  CG  PRO H 120      14.579   3.197  26.943  1.00 26.82           C  
ATOM    939  C   PRO H 120      17.275   1.980  28.653  1.00 30.50           C  
ATOM    940  O   PRO H 120      17.838   3.067  28.552  1.00 29.88           O  
ATOM    941  N   GLY H 121      17.930   0.810  28.769  1.00 29.45           N  
ATOM    942  CA  GLY H 121      19.361   0.736  28.892  1.00 29.15           C  
ATOM    943  C   GLY H 121      20.092   1.223  27.673  1.00 28.68           C  
ATOM    944  O   GLY H 121      21.039   1.997  27.808  1.00 28.37           O  
ATOM    945  N   ALA H 122      19.704   0.796  26.452  1.00 28.70           N  
ATOM    946  CA  ALA H 122      20.501   1.230  25.332  1.00 29.04           C  
ATOM    947  CB  ALA H 122      21.765   0.378  25.117  1.00 28.46           C  
ATOM    948  C   ALA H 122      19.702   1.147  24.074  1.00 30.15           C  
ATOM    949  O   ALA H 122      18.680   0.464  24.014  1.00 31.23           O  
ATOM    950  N   GLU H 123      20.152   1.881  23.031  1.00 32.25           N  
ATOM    951  CA  GLU H 123      19.468   1.843  21.773  1.00 32.61           C  
ATOM    952  CB  GLU H 123      18.472   3.003  21.613  1.00 35.19           C  
ATOM    953  CG  GLU H 123      17.410   2.759  20.544  1.00 42.43           C  
ATOM    954  CD  GLU H 123      16.457   1.680  21.045  1.00 48.22           C  
ATOM    955  OE1 GLU H 123      16.921   0.528  21.256  1.00 49.04           O  
ATOM    956  OE2 GLU H 123      15.248   1.990  21.220  1.00 50.66           O1-
ATOM    957  C   GLU H 123      20.493   1.933  20.677  1.00 33.95           C  
ATOM    958  O   GLU H 123      21.472   2.670  20.781  1.00 33.25           O  
ATOM    959  N   PHE H 124      20.291   1.158  19.590  1.00 32.21           N  
ATOM    960  CA  PHE H 124      21.206   1.163  18.481  1.00 32.68           C  
ATOM    961  CB  PHE H 124      21.665  -0.251  18.088  1.00 31.81           C  
ATOM    962  CG  PHE H 124      22.705  -0.143  17.026  1.00 30.98           C  
ATOM    963  CD1 PHE H 124      24.033  -0.043  17.367  1.00 28.24           C  
ATOM    964  CD2 PHE H 124      22.355  -0.137  15.695  1.00 30.86           C  
ATOM    965  CE1 PHE H 124      25.001   0.054  16.397  1.00  0.00           C  
ATOM    966  CE2 PHE H 124      23.321  -0.042  14.722  1.00  0.00           C  
ATOM    967  CZ  PHE H 124      24.646   0.055  15.070  1.00  0.00           C  
ATOM    968  C   PHE H 124      20.451   1.713  17.310  1.00 32.28           C  
ATOM    969  O   PHE H 124      19.372   1.220  16.982  1.00 32.33           O  
ATOM    970  N   VAL H 125      20.997   2.756  16.644  1.00 33.01           N  
ATOM    971  CA  VAL H 125      20.293   3.345  15.539  1.00 33.68           C  
ATOM    972  CB  VAL H 125      19.601   4.635  15.886  1.00 33.03           C  
ATOM    973  CG1 VAL H 125      18.461   4.338  16.872  1.00 34.62           C  
ATOM    974  CG2 VAL H 125      20.646   5.609  16.454  1.00 34.28           C  
ATOM    975  C   VAL H 125      21.241   3.646  14.417  1.00 34.55           C  
ATOM    976  O   VAL H 125      22.430   3.881  14.620  1.00 33.24           O  
ATOM    977  N   LYS H 126      20.687   3.649  13.188  1.00 35.69           N  
ATOM    978  CA  LYS H 126      21.375   3.901  11.951  1.00 36.84           C  
ATOM    979  CB  LYS H 126      20.516   3.539  10.731  1.00 40.50           C  
ATOM    980  CG  LYS H 126      20.157   2.057  10.648  1.00 44.82           C  
ATOM    981  CD  LYS H 126      18.941   1.774   9.764  1.00 51.03           C  
ATOM    982  CE  LYS H 126      18.752   2.777   8.623  1.00 55.08           C  
ATOM    983  NZ  LYS H 126      19.800   2.589   7.594  1.00 55.71           N1+
ATOM    984  C   LYS H 126      21.628   5.376  11.841  1.00 37.14           C  
ATOM    985  O   LYS H 126      20.935   6.200  12.433  1.00 36.30           O  
ATOM    986  N   PRO H 127      22.620   5.701  11.058  1.00 37.58           N  
ATOM    987  CA  PRO H 127      23.039   7.067  10.862  1.00 36.52           C  
ATOM    988  CD  PRO H 127      23.727   4.771  10.895  1.00 36.95           C  
ATOM    989  CB  PRO H 127      24.398   6.984  10.166  1.00 37.01           C  
ATOM    990  CG  PRO H 127      24.971   5.638  10.633  1.00 37.87           C  
ATOM    991  C   PRO H 127      22.104   8.026  10.174  1.00 36.77           C  
ATOM    992  O   PRO H 127      22.467   9.179  10.029  1.00 34.78           O  
ATOM    993  N   GLY H 128      21.030   7.619   9.512  1.00 36.02           N  
ATOM    994  CA  GLY H 128      20.088   8.591   9.012  1.00 35.46           C  
ATOM    995  C   GLY H 128      18.985   8.825   9.981  1.00 35.69           C  
ATOM    996  O   GLY H 128      18.325   9.865   9.983  1.00 38.61           O  
ATOM    997  N   ALA H 129      18.739   7.768  10.769  1.00 34.31           N  
ATOM    998  CA  ALA H 129      17.575   7.505  11.561  1.00 33.93           C  
ATOM    999  CB  ALA H 129      17.572   6.090  12.163  1.00 33.31           C  
ATOM   1000  C   ALA H 129      17.328   8.452  12.682  1.00 33.27           C  
ATOM   1001  O   ALA H 129      18.084   9.380  12.966  1.00 34.22           O  
ATOM   1002  N   SER H 130      16.150   8.229  13.296  1.00 32.60           N  
ATOM   1003  CA  SER H 130      15.652   8.976  14.406  1.00 32.32           C  
ATOM   1004  CB  SER H 130      14.364   9.731  14.036  1.00 33.37           C  
ATOM   1005  OG  SER H 130      13.872  10.475  15.137  1.00 36.38           O  
ATOM   1006  C   SER H 130      15.324   7.977  15.477  1.00 31.95           C  
ATOM   1007  O   SER H 130      15.107   6.800  15.189  1.00 34.13           O  
ATOM   1008  N   VAL H 131      15.324   8.416  16.754  1.00 31.79           N  
ATOM   1009  CA  VAL H 131      15.013   7.528  17.834  1.00 30.29           C  
ATOM   1010  CB  VAL H 131      16.239   6.996  18.523  1.00 30.32           C  
ATOM   1011  CG1 VAL H 131      17.025   8.167  19.134  1.00 26.55           C  
ATOM   1012  CG2 VAL H 131      15.815   5.925  19.538  1.00 29.47           C  
ATOM   1013  C   VAL H 131      14.195   8.293  18.827  1.00 30.17           C  
ATOM   1014  O   VAL H 131      14.331   9.510  18.962  1.00 30.18           O  
ATOM   1015  N   LYS H 132      13.291   7.590  19.535  1.00 30.48           N  
ATOM   1016  CA  LYS H 132      12.448   8.239  20.493  1.00 29.40           C  
ATOM   1017  CB  LYS H 132      10.962   8.000  20.181  1.00 29.73           C  
ATOM   1018  CG  LYS H 132       9.973   8.809  21.014  1.00 31.32           C  
ATOM   1019  CD  LYS H 132       8.564   8.784  20.419  1.00 31.86           C  
ATOM   1020  CE  LYS H 132       7.534   9.595  21.207  1.00 33.56           C  
ATOM   1021  NZ  LYS H 132       6.237   9.593  20.493  1.00 33.41           N1+
ATOM   1022  C   LYS H 132      12.740   7.617  21.822  1.00 30.33           C  
ATOM   1023  O   LYS H 132      12.353   6.477  22.073  1.00 30.92           O  
ATOM   1024  N   MET H 133      13.439   8.355  22.711  1.00 30.26           N  
ATOM   1025  CA  MET H 133      13.751   7.817  24.005  1.00 28.98           C  
ATOM   1026  CB  MET H 133      14.980   8.432  24.697  1.00 30.71           C  
ATOM   1027  CG  MET H 133      16.335   7.980  24.145  1.00 24.00           C  
ATOM   1028  SD  MET H 133      16.851   8.747  22.584  1.00 29.47           S  
ATOM   1029  CE  MET H 133      17.132  10.382  23.322  1.00 28.45           C  
ATOM   1030  C   MET H 133      12.601   8.076  24.915  1.00 28.58           C  
ATOM   1031  O   MET H 133      11.858   9.040  24.736  1.00 27.45           O  
ATOM   1032  N   SER H 134      12.437   7.215  25.939  1.00 28.14           N  
ATOM   1033  CA  SER H 134      11.326   7.372  26.827  1.00 27.69           C  
ATOM   1034  CB  SER H 134      10.340   6.194  26.763  1.00 28.71           C  
ATOM   1035  OG  SER H 134      10.979   5.008  27.212  1.00 30.46           O  
ATOM   1036  C   SER H 134      11.831   7.451  28.232  1.00 29.50           C  
ATOM   1037  O   SER H 134      12.927   6.983  28.545  1.00 28.53           O  
ATOM   1038  N   CYS H 135      11.034   8.095  29.110  0.90 30.20           N  
ATOM   1039  CA  CYS H 135      11.368   8.233  30.498  0.90 30.21           C  
ATOM   1040  CB  CYS H 135      11.989   9.622  30.808  0.90 30.97           C  
ATOM   1041  SG  CYS H 135      12.458   9.886  32.547  0.90 33.16           S  
ATOM   1042  C   CYS H 135      10.075   8.076  31.255  0.90 31.01           C  
ATOM   1043  O   CYS H 135       9.238   8.978  31.277  0.90 29.96           O  
ATOM   1044  N   LYS H 136       9.886   6.909  31.904  1.00 30.71           N  
ATOM   1045  CA  LYS H 136       8.670   6.625  32.619  1.00 30.87           C  
ATOM   1046  CB  LYS H 136       8.383   5.116  32.689  1.00 33.78           C  
ATOM   1047  CG  LYS H 136       7.103   4.754  33.442  1.00 37.58           C  
ATOM   1048  CD  LYS H 136       5.820   5.120  32.698  1.00 38.92           C  
ATOM   1049  CE  LYS H 136       5.726   4.462  31.324  1.00 43.14           C  
ATOM   1050  NZ  LYS H 136       5.897   2.998  31.466  1.00 44.44           N1+
ATOM   1051  C   LYS H 136       8.839   7.107  34.027  1.00 29.92           C  
ATOM   1052  O   LYS H 136       9.795   6.742  34.707  1.00 30.10           O  
ATOM   1053  N   ALA H 137       7.885   7.923  34.518  1.00 28.96           N  
ATOM   1054  CA  ALA H 137       8.014   8.481  35.834  1.00 29.53           C  
ATOM   1055  CB  ALA H 137       7.710   9.988  35.880  1.00 28.27           C  
ATOM   1056  C   ALA H 137       7.050   7.808  36.756  1.00 29.61           C  
ATOM   1057  O   ALA H 137       5.963   7.403  36.349  1.00 30.55           O  
ATOM   1058  N   SER H 138       7.445   7.657  38.039  1.00 29.76           N  
ATOM   1059  CA  SER H 138       6.562   7.023  38.972  1.00 30.96           C  
ATOM   1060  CB  SER H 138       6.765   5.497  38.991  1.00 30.96           C  
ATOM   1061  OG  SER H 138       5.886   4.883  39.916  1.00 31.85           O  
ATOM   1062  C   SER H 138       6.879   7.546  40.346  1.00 30.92           C  
ATOM   1063  O   SER H 138       7.988   8.015  40.598  1.00 31.51           O  
ATOM   1064  N   GLY H 139       5.895   7.415  41.266  1.00 32.90           N  
ATOM   1065  CA  GLY H 139       6.071   7.695  42.663  1.00 31.57           C  
ATOM   1066  C   GLY H 139       5.643   9.086  43.012  1.00 32.77           C  
ATOM   1067  O   GLY H 139       5.527   9.409  44.194  1.00 34.56           O  
ATOM   1068  N   TYR H 140       5.397   9.956  42.017  1.00 32.16           N  
ATOM   1069  CA  TYR H 140       5.030  11.290  42.385  1.00 33.96           C  
ATOM   1070  CB  TYR H 140       6.245  12.225  42.444  1.00 32.52           C  
ATOM   1071  CG  TYR H 140       6.735  12.366  41.048  1.00 34.17           C  
ATOM   1072  CD1 TYR H 140       7.345  11.320  40.395  1.00 33.86           C  
ATOM   1073  CD2 TYR H 140       6.589  13.568  40.403  1.00 33.27           C  
ATOM   1074  CE1 TYR H 140       7.794  11.476  39.104  1.00 35.11           C  
ATOM   1075  CE2 TYR H 140       7.036  13.732  39.118  1.00 32.74           C  
ATOM   1076  CZ  TYR H 140       7.637  12.684  38.465  1.00 36.63           C  
ATOM   1077  OH  TYR H 140       8.096  12.854  37.142  1.00 36.68           O  
ATOM   1078  C   TYR H 140       4.064  11.817  41.369  1.00 35.15           C  
ATOM   1079  O   TYR H 140       3.737  11.136  40.398  1.00 36.65           O  
ATOM   1080  N   THR H 141       3.567  13.056  41.582  1.00 35.05           N  
ATOM   1081  CA  THR H 141       2.630  13.625  40.654  1.00 34.75           C  
ATOM   1082  CB  THR H 141       1.788  14.716  41.254  1.00 38.55           C  
ATOM   1083  OG1 THR H 141       1.031  14.210  42.346  1.00 39.49           O  
ATOM   1084  CG2 THR H 141       0.848  15.266  40.170  1.00 35.09           C  
ATOM   1085  C   THR H 141       3.431  14.200  39.525  1.00 34.92           C  
ATOM   1086  O   THR H 141       4.122  15.206  39.664  1.00 33.11           O  
ATOM   1087  N   PHE H 142       3.297  13.560  38.350  1.00 34.08           N  
ATOM   1088  CA  PHE H 142       4.037  13.782  37.137  1.00 32.63           C  
ATOM   1089  CB  PHE H 142       3.601  12.771  36.062  1.00 31.74           C  
ATOM   1090  CG  PHE H 142       4.342  13.031  34.803  1.00 30.83           C  
ATOM   1091  CD1 PHE H 142       5.696  12.806  34.725  1.00 29.87           C  
ATOM   1092  CD2 PHE H 142       3.664  13.471  33.691  1.00 29.84           C  
ATOM   1093  CE1 PHE H 142       6.371  13.042  33.553  1.00 29.48           C  
ATOM   1094  CE2 PHE H 142       4.334  13.708  32.515  1.00 28.06           C  
ATOM   1095  CZ  PHE H 142       5.691  13.498  32.448  1.00 28.62           C  
ATOM   1096  C   PHE H 142       3.871  15.182  36.610  1.00 33.96           C  
ATOM   1097  O   PHE H 142       4.840  15.796  36.161  1.00 34.09           O  
ATOM   1098  N   THR H 143       2.641  15.720  36.655  1.00 33.52           N  
ATOM   1099  CA  THR H 143       2.276  17.004  36.114  1.00 32.96           C  
ATOM   1100  CB  THR H 143       0.794  17.237  36.143  1.00 35.64           C  
ATOM   1101  OG1 THR H 143       0.326  17.221  37.483  1.00 30.68           O  
ATOM   1102  CG2 THR H 143       0.099  16.136  35.324  1.00 25.35           C  
ATOM   1103  C   THR H 143       2.908  18.138  36.867  1.00 34.35           C  
ATOM   1104  O   THR H 143       3.026  19.242  36.337  1.00 35.39           O  
ATOM   1105  N   SER H 144       3.244  17.921  38.149  1.00 32.84           N  
ATOM   1106  CA  SER H 144       3.758  18.951  39.008  1.00 31.92           C  
ATOM   1107  CB  SER H 144       3.708  18.550  40.494  1.00 32.85           C  
ATOM   1108  OG  SER H 144       2.358  18.388  40.905  1.00 40.48           O  
ATOM   1109  C   SER H 144       5.182  19.365  38.714  1.00 33.11           C  
ATOM   1110  O   SER H 144       5.570  20.452  39.140  1.00 32.79           O  
ATOM   1111  N   TYR H 145       6.009  18.564  38.001  1.00 30.31           N  
ATOM   1112  CA  TYR H 145       7.410  18.939  37.926  1.00 28.42           C  
ATOM   1113  CB  TYR H 145       8.342  17.927  38.632  1.00 30.94           C  
ATOM   1114  CG  TYR H 145       7.957  17.772  40.073  1.00 30.83           C  
ATOM   1115  CD1 TYR H 145       6.895  16.968  40.423  1.00 34.39           C  
ATOM   1116  CD2 TYR H 145       8.660  18.399  41.077  1.00 31.34           C  
ATOM   1117  CE1 TYR H 145       6.532  16.805  41.741  1.00 37.80           C  
ATOM   1118  CE2 TYR H 145       8.304  18.240  42.397  1.00 34.79           C  
ATOM   1119  CZ  TYR H 145       7.237  17.441  42.732  1.00 40.57           C  
ATOM   1120  OH  TYR H 145       6.865  17.272  44.084  1.00 47.76           O  
ATOM   1121  C   TYR H 145       7.899  19.007  36.493  1.00 26.80           C  
ATOM   1122  O   TYR H 145       7.333  18.370  35.606  1.00 29.11           O  
ATOM   1123  N   TRP H 146       8.983  19.794  36.235  1.00 24.05           N  
ATOM   1124  CA  TRP H 146       9.519  19.899  34.907  1.00 24.19           C  
ATOM   1125  CB  TRP H 146      10.405  21.145  34.698  1.00 23.25           C  
ATOM   1126  CG  TRP H 146       9.634  22.447  34.658  1.00 24.54           C  
ATOM   1127  CD2 TRP H 146       9.322  23.151  33.446  1.00 23.32           C  
ATOM   1128  CD1 TRP H 146       9.107  23.188  35.678  1.00 24.66           C  
ATOM   1129  NE1 TRP H 146       8.478  24.302  35.174  1.00 20.49           N  
ATOM   1130  CE2 TRP H 146       8.610  24.295  33.802  1.00 23.50           C  
ATOM   1131  CE3 TRP H 146       9.613  22.867  32.143  1.00 17.83           C  
ATOM   1132  CZ2 TRP H 146       8.170  25.175  32.854  1.00 18.61           C  
ATOM   1133  CZ3 TRP H 146       9.167  23.757  31.189  1.00 18.96           C  
ATOM   1134  CH2 TRP H 146       8.460  24.891  31.537  1.00 18.61           C  
ATOM   1135  C   TRP H 146      10.347  18.672  34.663  1.00 25.52           C  
ATOM   1136  O   TRP H 146      10.789  18.014  35.603  1.00 26.78           O  
ATOM   1137  N   ILE H 147      10.518  18.291  33.380  1.00 25.39           N  
ATOM   1138  CA  ILE H 147      11.338  17.163  33.047  1.00 24.63           C  
ATOM   1139  CB  ILE H 147      10.620  16.092  32.265  1.00 26.51           C  
ATOM   1140  CG1 ILE H 147       9.432  15.520  33.063  1.00 49.45           C  
ATOM   1141  CG2 ILE H 147      11.652  15.021  31.875  1.00 54.72           C  
ATOM   1142  CD1 ILE H 147       9.828  14.795  34.350  1.00 52.93           C  
ATOM   1143  C   ILE H 147      12.443  17.696  32.185  1.00 24.84           C  
ATOM   1144  O   ILE H 147      12.192  18.378  31.193  1.00 23.10           O  
ATOM   1145  N   ASN H 148      13.707  17.396  32.542  1.00 24.99           N  
ATOM   1146  CA  ASN H 148      14.823  17.933  31.813  1.00 25.24           C  
ATOM   1147  CB  ASN H 148      15.861  18.624  32.710  1.00 23.46           C  
ATOM   1148  CG  ASN H 148      15.185  19.804  33.388  1.00 23.95           C  
ATOM   1149  OD1 ASN H 148      14.349  20.482  32.794  1.00  0.00           O  
ATOM   1150  ND2 ASN H 148      15.546  20.053  34.676  1.00  0.00           N  
ATOM   1151  C   ASN H 148      15.535  16.800  31.138  1.00 24.98           C  
ATOM   1152  O   ASN H 148      15.418  15.648  31.555  1.00 25.36           O  
ATOM   1153  N   TRP H 149      16.269  17.100  30.041  1.00 25.43           N  
ATOM   1154  CA  TRP H 149      17.022  16.085  29.360  1.00 24.51           C  
ATOM   1155  CB  TRP H 149      16.463  15.756  27.966  1.00 24.29           C  
ATOM   1156  CG  TRP H 149      15.080  15.147  28.035  1.00 24.23           C  
ATOM   1157  CD2 TRP H 149      14.788  13.743  27.939  1.00 24.60           C  
ATOM   1158  CD1 TRP H 149      13.882  15.778  28.199  1.00 25.24           C  
ATOM   1159  NE1 TRP H 149      12.863  14.857  28.235  1.00 23.85           N  
ATOM   1160  CE2 TRP H 149      13.406  13.601  28.072  1.00 24.82           C  
ATOM   1161  CE3 TRP H 149      15.602  12.660  27.763  1.00 25.00           C  
ATOM   1162  CZ2 TRP H 149      12.816  12.371  28.031  1.00 24.04           C  
ATOM   1163  CZ3 TRP H 149      15.003  11.420  27.714  1.00 24.55           C  
ATOM   1164  CH2 TRP H 149      13.637  11.281  27.847  1.00 24.67           C  
ATOM   1165  C   TRP H 149      18.438  16.567  29.232  1.00 24.63           C  
ATOM   1166  O   TRP H 149      18.688  17.731  28.912  1.00 24.56           O  
ATOM   1167  N   VAL H 150      19.409  15.666  29.494  1.00 24.87           N  
ATOM   1168  CA  VAL H 150      20.791  16.054  29.483  1.00 25.18           C  
ATOM   1169  CB  VAL H 150      21.371  16.120  30.865  1.00 24.42           C  
ATOM   1170  CG1 VAL H 150      22.866  16.448  30.761  1.00 25.63           C  
ATOM   1171  CG2 VAL H 150      20.563  17.143  31.684  1.00 26.49           C  
ATOM   1172  C   VAL H 150      21.591  15.052  28.698  1.00 25.34           C  
ATOM   1173  O   VAL H 150      21.312  13.854  28.726  1.00 25.11           O  
ATOM   1174  N   LYS H 151      22.627  15.534  27.976  1.00 26.88           N  
ATOM   1175  CA  LYS H 151      23.448  14.684  27.154  1.00 27.40           C  
ATOM   1176  CB  LYS H 151      23.603  15.224  25.724  1.00 26.40           C  
ATOM   1177  CG  LYS H 151      24.468  14.346  24.824  1.00 27.14           C  
ATOM   1178  CD  LYS H 151      24.448  14.776  23.357  1.00 26.73           C  
ATOM   1179  CE  LYS H 151      25.522  14.079  22.520  1.00 28.26           C  
ATOM   1180  NZ  LYS H 151      25.440  14.528  21.116  1.00 29.44           N1+
ATOM   1181  C   LYS H 151      24.832  14.608  27.728  1.00 27.94           C  
ATOM   1182  O   LYS H 151      25.375  15.599  28.212  1.00 27.17           O  
ATOM   1183  N   GLN H 152      25.439  13.401  27.698  1.00 27.75           N  
ATOM   1184  CA  GLN H 152      26.784  13.272  28.181  1.00 31.25           C  
ATOM   1185  CB  GLN H 152      26.873  12.673  29.596  1.00 30.10           C  
ATOM   1186  CG  GLN H 152      28.311  12.557  30.103  1.00 30.12           C  
ATOM   1187  CD  GLN H 152      28.279  12.118  31.560  1.00 30.85           C  
ATOM   1188  OE1 GLN H 152      27.478  11.272  31.952  1.00 30.18           O  
ATOM   1189  NE2 GLN H 152      29.171  12.719  32.390  1.00 30.82           N  
ATOM   1190  C   GLN H 152      27.534  12.365  27.248  1.00 32.98           C  
ATOM   1191  O   GLN H 152      27.166  11.207  27.062  1.00 31.54           O  
ATOM   1192  N   ARG H 153      28.621  12.880  26.633  1.00 36.82           N  
ATOM   1193  CA  ARG H 153      29.412  12.090  25.729  1.00 38.88           C  
ATOM   1194  CB  ARG H 153      30.119  12.922  24.648  1.00 40.45           C  
ATOM   1195  CG  ARG H 153      29.143  13.590  23.678  1.00 43.27           C  
ATOM   1196  CD  ARG H 153      28.978  12.831  22.361  1.00 45.61           C  
ATOM   1197  NE  ARG H 153      30.309  12.805  21.697  1.00 49.38           N  
ATOM   1198  CZ  ARG H 153      30.564  11.847  20.760  1.00 51.78           C  
ATOM   1199  NH1 ARG H 153      29.586  10.956  20.430  1.00 51.38           N1+
ATOM   1200  NH2 ARG H 153      31.790  11.779  20.163  1.00 50.87           N  
ATOM   1201  C   ARG H 153      30.457  11.391  26.535  1.00 41.01           C  
ATOM   1202  O   ARG H 153      30.875  11.887  27.579  1.00 40.04           O  
ATOM   1203  N   PRO H 154      30.884  10.242  26.078  1.00 42.91           N  
ATOM   1204  CA  PRO H 154      31.848   9.454  26.794  1.00 43.06           C  
ATOM   1205  CD  PRO H 154      30.873   9.933  24.659  1.00 42.94           C  
ATOM   1206  CB  PRO H 154      32.208   8.304  25.860  1.00 42.22           C  
ATOM   1207  CG  PRO H 154      32.016   8.924  24.464  1.00 43.38           C  
ATOM   1208  C   PRO H 154      33.047  10.272  27.163  1.00 44.35           C  
ATOM   1209  O   PRO H 154      33.718  10.802  26.278  1.00 44.98           O  
ATOM   1210  N   GLY H 155      33.343  10.362  28.474  1.00 43.70           N  
ATOM   1211  CA  GLY H 155      34.506  11.051  28.949  1.00 44.26           C  
ATOM   1212  C   GLY H 155      34.340  12.531  28.796  1.00 46.38           C  
ATOM   1213  O   GLY H 155      35.329  13.252  28.659  1.00 46.68           O  
ATOM   1214  N   GLN H 156      33.092  13.036  28.825  1.00 45.50           N  
ATOM   1215  CA  GLN H 156      32.930  14.449  28.653  1.00 45.46           C  
ATOM   1216  CB  GLN H 156      32.425  14.867  27.253  1.00 47.74           C  
ATOM   1217  CG  GLN H 156      33.451  14.647  26.135  1.00 50.00           C  
ATOM   1218  CD  GLN H 156      32.843  15.095  24.808  1.00 53.75           C  
ATOM   1219  OE1 GLN H 156      31.667  15.445  24.729  1.00 55.07           O  
ATOM   1220  NE2 GLN H 156      33.675  15.086  23.733  1.00 53.82           N  
ATOM   1221  C   GLN H 156      31.962  14.973  29.659  1.00 43.89           C  
ATOM   1222  O   GLN H 156      31.470  14.253  30.528  1.00 43.77           O  
ATOM   1223  N   GLY H 157      31.688  16.286  29.546  1.00 41.43           N  
ATOM   1224  CA  GLY H 157      30.852  16.982  30.469  1.00 38.46           C  
ATOM   1225  C   GLY H 157      29.417  16.775  30.118  1.00 36.43           C  
ATOM   1226  O   GLY H 157      29.066  15.979  29.249  1.00 34.84           O  
ATOM   1227  N   LEU H 158      28.540  17.509  30.827  1.00 33.48           N  
ATOM   1228  CA  LEU H 158      27.139  17.350  30.614  1.00 31.71           C  
ATOM   1229  CB  LEU H 158      26.286  17.245  31.894  1.00 30.45           C  
ATOM   1230  CG  LEU H 158      26.666  16.069  32.809  1.00 28.60           C  
ATOM   1231  CD1 LEU H 158      27.855  16.424  33.707  1.00 26.67           C  
ATOM   1232  CD2 LEU H 158      25.459  15.523  33.578  1.00 27.58           C  
ATOM   1233  C   LEU H 158      26.635  18.525  29.855  1.00 30.38           C  
ATOM   1234  O   LEU H 158      27.175  19.626  29.957  1.00 28.92           O  
ATOM   1235  N   GLU H 159      25.605  18.297  29.019  1.00 28.72           N  
ATOM   1236  CA  GLU H 159      25.007  19.397  28.334  1.00 29.24           C  
ATOM   1237  CB  GLU H 159      25.446  19.574  26.866  1.00 30.98           C  
ATOM   1238  CG  GLU H 159      25.185  18.409  25.919  1.00 35.89           C  
ATOM   1239  CD  GLU H 159      25.757  18.834  24.572  1.00 38.69           C  
ATOM   1240  OE1 GLU H 159      26.537  19.823  24.559  1.00 41.30           O  
ATOM   1241  OE2 GLU H 159      25.430  18.189  23.542  1.00 41.86           O1-
ATOM   1242  C   GLU H 159      23.520  19.280  28.448  1.00 28.26           C  
ATOM   1243  O   GLU H 159      22.945  18.196  28.354  1.00 28.40           O  
ATOM   1244  N   TRP H 160      22.862  20.432  28.671  1.00 26.84           N  
ATOM   1245  CA  TRP H 160      21.448  20.503  28.897  1.00 25.94           C  
ATOM   1246  CB  TRP H 160      21.102  21.699  29.793  1.00 26.28           C  
ATOM   1247  CG  TRP H 160      19.638  21.902  30.060  1.00 26.18           C  
ATOM   1248  CD2 TRP H 160      18.837  22.871  29.370  1.00 24.32           C  
ATOM   1249  CD1 TRP H 160      18.819  21.288  30.960  1.00 25.40           C  
ATOM   1250  NE1 TRP H 160      17.555  21.817  30.876  1.00 25.83           N  
ATOM   1251  CE2 TRP H 160      17.551  22.790  29.898  1.00 24.05           C  
ATOM   1252  CE3 TRP H 160      19.153  23.754  28.376  1.00 26.66           C  
ATOM   1253  CZ2 TRP H 160      16.553  23.601  29.439  1.00 25.41           C  
ATOM   1254  CZ3 TRP H 160      18.144  24.567  27.911  1.00 26.78           C  
ATOM   1255  CH2 TRP H 160      16.868  24.490  28.432  1.00 24.49           C  
ATOM   1256  C   TRP H 160      20.770  20.688  27.572  1.00 26.27           C  
ATOM   1257  O   TRP H 160      21.053  21.644  26.852  1.00 25.46           O  
ATOM   1258  N   ILE H 161      19.925  19.707  27.186  1.00 24.45           N  
ATOM   1259  CA  ILE H 161      19.183  19.731  25.955  1.00 24.93           C  
ATOM   1260  CB  ILE H 161      18.693  18.363  25.581  1.00 24.30           C  
ATOM   1261  CG1 ILE H 161      19.893  17.415  25.408  1.00 24.33           C  
ATOM   1262  CG2 ILE H 161      17.818  18.479  24.320  1.00 22.96           C  
ATOM   1263  CD1 ILE H 161      19.506  15.941  25.297  1.00 23.94           C  
ATOM   1264  C   ILE H 161      17.994  20.647  26.009  1.00 24.05           C  
ATOM   1265  O   ILE H 161      17.832  21.508  25.144  1.00 25.92           O  
ATOM   1266  N   GLY H 162      17.133  20.498  27.040  1.00 24.90           N  
ATOM   1267  CA  GLY H 162      15.938  21.297  27.121  1.00 25.96           C  
ATOM   1268  C   GLY H 162      15.081  20.781  28.240  1.00 25.50           C  
ATOM   1269  O   GLY H 162      15.416  19.799  28.899  1.00 24.93           O  
ATOM   1270  N   ASP H 163      13.944  21.465  28.499  1.00 24.54           N  
ATOM   1271  CA  ASP H 163      13.049  21.059  29.549  1.00 25.56           C  
ATOM   1272  CB  ASP H 163      13.133  21.938  30.812  1.00 24.98           C  
ATOM   1273  CG  ASP H 163      12.726  23.370  30.503  1.00 26.38           C  
ATOM   1274  OD1 ASP H 163      12.545  23.720  29.306  1.00 14.20           O  
ATOM   1275  OD2 ASP H 163      12.584  24.140  31.488  1.00  0.00           O1-
ATOM   1276  C   ASP H 163      11.640  21.129  29.046  1.00 25.96           C  
ATOM   1277  O   ASP H 163      11.349  21.842  28.088  1.00 24.50           O  
ATOM   1278  N   ILE H 164      10.731  20.338  29.656  1.00 25.82           N  
ATOM   1279  CA  ILE H 164       9.344  20.413  29.293  1.00 25.14           C  
ATOM   1280  CB  ILE H 164       8.897  19.337  28.345  1.00 24.76           C  
ATOM   1281  CG1 ILE H 164       7.470  19.626  27.846  1.00 24.36           C  
ATOM   1282  CG2 ILE H 164       9.066  17.979  29.039  1.00 23.13           C  
ATOM   1283  CD1 ILE H 164       7.050  18.768  26.654  1.00 17.19           C  
ATOM   1284  C   ILE H 164       8.515  20.303  30.537  1.00 25.62           C  
ATOM   1285  O   ILE H 164       8.864  19.586  31.471  1.00 26.79           O  
ATOM   1286  N   TYR H 165       7.375  21.021  30.570  1.00 26.73           N  
ATOM   1287  CA  TYR H 165       6.509  20.972  31.713  1.00 26.82           C  
ATOM   1288  CB  TYR H 165       6.026  22.376  32.130  1.00 26.79           C  
ATOM   1289  CG  TYR H 165       5.157  22.278  33.336  1.00 26.62           C  
ATOM   1290  CD1 TYR H 165       5.682  21.914  34.555  1.00 28.88           C  
ATOM   1291  CD2 TYR H 165       3.819  22.586  33.253  1.00 28.33           C  
ATOM   1292  CE1 TYR H 165       4.878  21.833  35.668  1.00 29.19           C  
ATOM   1293  CE2 TYR H 165       3.010  22.507  34.360  1.00 29.31           C  
ATOM   1294  CZ  TYR H 165       3.538  22.126  35.568  1.00 31.82           C  
ATOM   1295  OH  TYR H 165       2.705  22.046  36.704  1.00 11.17           O  
ATOM   1296  C   TYR H 165       5.346  20.133  31.287  1.00 27.85           C  
ATOM   1297  O   TYR H 165       4.604  20.479  30.370  1.00 27.46           O  
ATOM   1298  N   PRO H 166       5.117  19.005  31.912  1.00 24.59           N  
ATOM   1299  CA  PRO H 166       4.058  18.121  31.496  1.00 25.91           C  
ATOM   1300  CD  PRO H 166       6.170  18.302  32.629  1.00 24.70           C  
ATOM   1301  CB  PRO H 166       4.227  16.857  32.337  1.00 26.49           C  
ATOM   1302  CG  PRO H 166       5.740  16.825  32.642  1.00 25.01           C  
ATOM   1303  C   PRO H 166       2.662  18.663  31.499  1.00 27.90           C  
ATOM   1304  O   PRO H 166       1.896  18.342  30.591  1.00 29.75           O  
ATOM   1305  N   GLY H 167       2.271  19.478  32.488  1.00 28.91           N  
ATOM   1306  CA  GLY H 167       0.880  19.828  32.467  1.00 31.55           C  
ATOM   1307  C   GLY H 167       0.540  20.616  31.239  1.00 31.45           C  
ATOM   1308  O   GLY H 167      -0.361  20.250  30.484  1.00 32.75           O  
ATOM   1309  N   ARG H 168       1.254  21.738  31.029  0.90 30.90           N  
ATOM   1310  CA  ARG H 168       1.010  22.604  29.909  0.90 30.47           C  
ATOM   1311  CB  ARG H 168       1.470  24.047  30.150  0.88 29.82           C  
ATOM   1312  CG  ARG H 168       0.764  24.707  31.337  0.88 30.48           C  
ATOM   1313  CD  ARG H 168      -0.735  24.400  31.431  0.50 24.33           C  
ATOM   1314  NE  ARG H 168      -0.910  23.061  32.068  0.50 26.99           N  
ATOM   1315  CZ  ARG H 168      -0.877  22.926  33.427  0.50 27.56           C  
ATOM   1316  NH1 ARG H 168      -0.551  23.990  34.215  0.50 25.30           N1+
ATOM   1317  NH2 ARG H 168      -1.179  21.723  34.004  0.50 29.59           N  
ATOM   1318  C   ARG H 168       1.647  22.120  28.642  0.90 28.70           C  
ATOM   1319  O   ARG H 168       1.097  22.298  27.557  0.90 28.46           O  
ATOM   1320  N   GLY H 169       2.840  21.504  28.732  1.00 27.30           N  
ATOM   1321  CA  GLY H 169       3.522  21.109  27.531  1.00 26.84           C  
ATOM   1322  C   GLY H 169       4.485  22.195  27.103  1.00 25.98           C  
ATOM   1323  O   GLY H 169       5.017  22.138  25.993  1.00 25.70           O  
ATOM   1324  N   THR H 170       4.736  23.209  27.964  1.00 28.70           N  
ATOM   1325  CA  THR H 170       5.642  24.289  27.692  1.00 29.45           C  
ATOM   1326  CB  THR H 170       5.629  25.350  28.754  1.00 30.79           C  
ATOM   1327  OG1 THR H 170       4.326  25.900  28.882  1.00  0.00           O  
ATOM   1328  CG2 THR H 170       6.642  26.447  28.382  1.00  0.00           C  
ATOM   1329  C   THR H 170       7.023  23.725  27.661  1.00 29.96           C  
ATOM   1330  O   THR H 170       7.350  22.818  28.425  1.00 29.08           O  
ATOM   1331  N   THR H 171       7.878  24.241  26.755  1.00 30.07           N  
ATOM   1332  CA  THR H 171       9.190  23.680  26.687  1.00 29.96           C  
ATOM   1333  CB  THR H 171       9.264  22.584  25.667  1.00 28.49           C  
ATOM   1334  OG1 THR H 171      10.569  22.034  25.615  1.00 34.79           O  
ATOM   1335  CG2 THR H 171       8.850  23.145  24.300  1.00 30.67           C  
ATOM   1336  C   THR H 171      10.184  24.746  26.354  1.00 30.77           C  
ATOM   1337  O   THR H 171       9.843  25.780  25.781  1.00 29.65           O  
ATOM   1338  N   ASN H 172      11.454  24.520  26.759  1.00 31.48           N  
ATOM   1339  CA  ASN H 172      12.545  25.415  26.475  1.00 32.54           C  
ATOM   1340  CB  ASN H 172      13.108  26.126  27.720  1.00 33.20           C  
ATOM   1341  CG  ASN H 172      12.132  27.186  28.212  1.00 35.22           C  
ATOM   1342  OD1 ASN H 172      11.981  28.247  27.611  1.00 23.43           O  
ATOM   1343  ND2 ASN H 172      11.458  26.902  29.358  1.00 22.97           N  
ATOM   1344  C   ASN H 172      13.667  24.566  25.953  1.00 32.72           C  
ATOM   1345  O   ASN H 172      13.981  23.531  26.536  1.00 32.64           O  
ATOM   1346  N   TYR H 173      14.328  24.982  24.850  1.00 32.64           N  
ATOM   1347  CA  TYR H 173      15.377  24.147  24.331  1.00 32.11           C  
ATOM   1348  CB  TYR H 173      15.175  23.608  22.896  1.00 31.14           C  
ATOM   1349  CG  TYR H 173      13.963  22.746  22.784  1.00 33.23           C  
ATOM   1350  CD1 TYR H 173      13.896  21.529  23.417  1.00 32.79           C  
ATOM   1351  CD2 TYR H 173      12.873  23.165  22.058  1.00 31.21           C  
ATOM   1352  CE1 TYR H 173      12.774  20.742  23.304  1.00 33.25           C  
ATOM   1353  CE2 TYR H 173      11.749  22.381  21.941  1.00 30.86           C  
ATOM   1354  CZ  TYR H 173      11.697  21.163  22.563  1.00 30.41           C  
ATOM   1355  OH  TYR H 173      10.545  20.358  22.446  1.00 31.69           O  
ATOM   1356  C   TYR H 173      16.649  24.930  24.228  1.00 33.19           C  
ATOM   1357  O   TYR H 173      16.654  26.155  24.123  1.00 33.23           O  
ATOM   1358  N   ASN H 174      17.777  24.193  24.289  1.00 32.15           N  
ATOM   1359  CA  ASN H 174      19.084  24.726  24.047  1.00 33.66           C  
ATOM   1360  CB  ASN H 174      20.171  23.682  24.374  1.00 33.27           C  
ATOM   1361  CG  ASN H 174      21.569  24.233  24.134  1.00 33.47           C  
ATOM   1362  OD1 ASN H 174      21.743  25.306  23.560  1.00 34.42           O  
ATOM   1363  ND2 ASN H 174      22.599  23.458  24.573  1.00 34.12           N  
ATOM   1364  C   ASN H 174      19.106  24.990  22.571  1.00 34.33           C  
ATOM   1365  O   ASN H 174      18.621  24.178  21.787  1.00 35.55           O  
ATOM   1366  N   GLU H 175      19.692  26.123  22.147  1.00 36.75           N  
ATOM   1367  CA  GLU H 175      19.679  26.508  20.763  1.00 37.30           C  
ATOM   1368  CB  GLU H 175      20.406  27.838  20.504  1.00 39.55           C  
ATOM   1369  CG  GLU H 175      19.675  29.056  21.073  1.00 42.62           C  
ATOM   1370  CD  GLU H 175      18.537  29.418  20.125  1.00 45.27           C  
ATOM   1371  OE1 GLU H 175      18.442  28.785  19.040  1.00 45.82           O  
ATOM   1372  OE2 GLU H 175      17.751  30.339  20.475  1.00 47.94           O1-
ATOM   1373  C   GLU H 175      20.364  25.457  19.948  1.00 36.52           C  
ATOM   1374  O   GLU H 175      19.968  25.186  18.816  1.00 38.73           O  
ATOM   1375  N   ASN H 176      21.410  24.828  20.506  1.00 36.55           N  
ATOM   1376  CA  ASN H 176      22.172  23.861  19.768  1.00 36.17           C  
ATOM   1377  CB  ASN H 176      23.306  23.245  20.604  1.00 37.66           C  
ATOM   1378  CG  ASN H 176      24.332  24.335  20.869  1.00 39.92           C  
ATOM   1379  OD1 ASN H 176      24.545  24.742  22.009  1.00 41.19           O  
ATOM   1380  ND2 ASN H 176      24.978  24.833  19.784  1.00 40.76           N  
ATOM   1381  C   ASN H 176      21.293  22.725  19.339  1.00 36.30           C  
ATOM   1382  O   ASN H 176      21.437  22.200  18.238  1.00 37.15           O  
ATOM   1383  N   PHE H 177      20.396  22.292  20.236  1.00 34.68           N  
ATOM   1384  CA  PHE H 177      19.492  21.181  20.093  1.00 35.56           C  
ATOM   1385  CB  PHE H 177      19.083  20.576  21.442  1.00 33.60           C  
ATOM   1386  CG  PHE H 177      20.322  19.967  21.997  1.00 31.58           C  
ATOM   1387  CD1 PHE H 177      20.706  18.708  21.617  1.00 30.64           C  
ATOM   1388  CD2 PHE H 177      21.122  20.652  22.878  1.00 33.24           C  
ATOM   1389  CE1 PHE H 177      21.852  18.136  22.116  1.00 32.05           C  
ATOM   1390  CE2 PHE H 177      22.270  20.084  23.381  1.00 30.31           C  
ATOM   1391  CZ  PHE H 177      22.643  18.821  23.001  1.00 30.93           C  
ATOM   1392  C   PHE H 177      18.246  21.458  19.304  1.00 37.71           C  
ATOM   1393  O   PHE H 177      17.542  20.517  18.941  1.00 37.17           O  
ATOM   1394  N   LYS H 178      17.912  22.733  19.035  0.90 40.06           N  
ATOM   1395  CA  LYS H 178      16.607  23.125  18.564  0.90 40.57           C  
ATOM   1396  CB  LYS H 178      16.585  24.601  18.129  0.90 40.82           C  
ATOM   1397  CG  LYS H 178      15.183  25.199  18.084  1.00 43.35           C  
ATOM   1398  CD  LYS H 178      14.563  25.376  19.471  1.00 47.41           C  
ATOM   1399  CE  LYS H 178      14.987  26.662  20.179  1.00 48.15           C  
ATOM   1400  NZ  LYS H 178      14.015  27.741  19.896  1.00 51.90           N1+
ATOM   1401  C   LYS H 178      16.101  22.284  17.423  0.90 41.29           C  
ATOM   1402  O   LYS H 178      14.932  21.901  17.434  0.90 43.97           O  
ATOM   1403  N   SER H 179      16.916  22.003  16.390  1.00 40.67           N  
ATOM   1404  CA  SER H 179      16.454  21.188  15.293  1.00 41.42           C  
ATOM   1405  CB  SER H 179      17.318  21.358  14.032  1.00 44.79           C  
ATOM   1406  OG  SER H 179      17.269  22.705  13.588  1.00 42.77           O  
ATOM   1407  C   SER H 179      16.472  19.723  15.631  1.00 40.49           C  
ATOM   1408  O   SER H 179      15.642  18.955  15.145  1.00 42.59           O  
ATOM   1409  N   LYS H 180      17.469  19.306  16.433  1.00 37.22           N  
ATOM   1410  CA  LYS H 180      17.739  17.929  16.740  1.00 36.43           C  
ATOM   1411  CB  LYS H 180      19.135  17.745  17.354  1.00 35.88           C  
ATOM   1412  CG  LYS H 180      19.570  16.284  17.450  1.00 36.38           C  
ATOM   1413  CD  LYS H 180      21.081  16.123  17.626  1.00 36.32           C  
ATOM   1414  CE  LYS H 180      21.879  16.525  16.382  1.00 36.96           C  
ATOM   1415  NZ  LYS H 180      21.686  15.528  15.303  1.00 35.53           N1+
ATOM   1416  C   LYS H 180      16.744  17.251  17.644  1.00 35.50           C  
ATOM   1417  O   LYS H 180      16.359  16.113  17.376  1.00 33.87           O  
ATOM   1418  N   ALA H 181      16.287  17.912  18.730  1.00 33.80           N  
ATOM   1419  CA  ALA H 181      15.482  17.202  19.690  1.00 32.83           C  
ATOM   1420  CB  ALA H 181      16.089  17.190  21.103  1.00 32.05           C  
ATOM   1421  C   ALA H 181      14.108  17.788  19.810  1.00 32.01           C  
ATOM   1422  O   ALA H 181      13.898  18.988  19.636  1.00 31.47           O  
ATOM   1423  N   THR H 182      13.122  16.907  20.100  1.00 30.60           N  
ATOM   1424  CA  THR H 182      11.763  17.317  20.300  1.00 29.44           C  
ATOM   1425  CB  THR H 182      10.840  16.828  19.223  1.00 29.22           C  
ATOM   1426  OG1 THR H 182      11.283  17.277  17.951  1.00 28.84           O  
ATOM   1427  CG2 THR H 182       9.432  17.371  19.503  1.00 26.73           C  
ATOM   1428  C   THR H 182      11.317  16.683  21.583  1.00 30.50           C  
ATOM   1429  O   THR H 182      11.485  15.479  21.774  1.00 29.13           O  
ATOM   1430  N   LEU H 183      10.724  17.480  22.495  1.00 29.03           N  
ATOM   1431  CA  LEU H 183      10.313  16.947  23.764  1.00 27.75           C  
ATOM   1432  CB  LEU H 183      10.800  17.801  24.945  1.00 27.26           C  
ATOM   1433  CG  LEU H 183      12.336  17.861  25.023  1.00 26.62           C  
ATOM   1434  CD1 LEU H 183      12.815  18.714  26.203  1.00 25.37           C  
ATOM   1435  CD2 LEU H 183      12.946  16.456  25.039  1.00 26.35           C  
ATOM   1436  C   LEU H 183       8.819  16.900  23.801  1.00 28.01           C  
ATOM   1437  O   LEU H 183       8.143  17.863  23.439  1.00 27.75           O  
ATOM   1438  N   THR H 184       8.270  15.748  24.231  1.00 26.78           N  
ATOM   1439  CA  THR H 184       6.848  15.578  24.308  1.00 27.28           C  
ATOM   1440  CB  THR H 184       6.279  14.782  23.168  1.00 27.13           C  
ATOM   1441  OG1 THR H 184       6.841  13.478  23.143  1.00 26.30           O  
ATOM   1442  CG2 THR H 184       6.587  15.516  21.853  1.00 25.15           C  
ATOM   1443  C   THR H 184       6.541  14.840  25.571  1.00 27.68           C  
ATOM   1444  O   THR H 184       7.435  14.299  26.221  1.00 29.66           O  
ATOM   1445  N   LEU H 185       5.250  14.822  25.962  1.00 29.47           N  
ATOM   1446  CA  LEU H 185       4.841  14.183  27.181  1.00 29.21           C  
ATOM   1447  CB  LEU H 185       4.538  15.222  28.277  1.00 29.24           C  
ATOM   1448  CG  LEU H 185       3.445  16.245  27.882  1.00  0.00           C  
ATOM   1449  CD1 LEU H 185       2.020  15.671  27.973  1.00  0.00           C  
ATOM   1450  CD2 LEU H 185       3.628  17.571  28.631  1.00  0.00           C  
ATOM   1451  C   LEU H 185       3.575  13.408  26.939  1.00 30.11           C  
ATOM   1452  O   LEU H 185       2.790  13.719  26.042  1.00 30.60           O  
ATOM   1453  N   ASP H 186       3.360  12.348  27.746  1.00 32.46           N  
ATOM   1454  CA  ASP H 186       2.130  11.608  27.715  1.00 32.55           C  
ATOM   1455  CB  ASP H 186       2.302  10.144  27.277  1.00 34.53           C  
ATOM   1456  CG  ASP H 186       0.909   9.546  27.119  1.00 38.30           C  
ATOM   1457  OD1 ASP H 186      -0.084  10.301  27.293  1.00 38.75           O  
ATOM   1458  OD2 ASP H 186       0.818   8.325  26.825  1.00 39.78           O1-
ATOM   1459  C   ASP H 186       1.641  11.590  29.134  1.00 33.26           C  
ATOM   1460  O   ASP H 186       2.142  10.835  29.965  1.00 34.15           O  
ATOM   1461  N   THR H 187       0.639  12.430  29.447  1.00 33.01           N  
ATOM   1462  CA  THR H 187       0.162  12.574  30.794  1.00 34.50           C  
ATOM   1463  CB  THR H 187      -0.875  13.647  30.935  1.00 34.35           C  
ATOM   1464  OG1 THR H 187      -0.352  14.892  30.499  1.00 38.20           O  
ATOM   1465  CG2 THR H 187      -1.284  13.735  32.416  1.00 37.95           C  
ATOM   1466  C   THR H 187      -0.453  11.302  31.288  1.00 35.70           C  
ATOM   1467  O   THR H 187      -0.263  10.926  32.443  1.00 35.41           O  
ATOM   1468  N   SER H 188      -1.225  10.609  30.434  1.00 36.35           N  
ATOM   1469  CA  SER H 188      -1.893   9.423  30.884  1.00 37.31           C  
ATOM   1470  CB  SER H 188      -2.811   8.818  29.807  1.00 37.92           C  
ATOM   1471  OG  SER H 188      -2.046   8.422  28.679  1.00 42.11           O  
ATOM   1472  C   SER H 188      -0.880   8.388  31.276  1.00 36.27           C  
ATOM   1473  O   SER H 188      -1.061   7.686  32.270  1.00 38.36           O  
ATOM   1474  N   SER H 189       0.187   8.255  30.463  1.00 34.87           N  
ATOM   1475  CA  SER H 189       1.260   7.310  30.627  1.00 35.49           C  
ATOM   1476  CB  SER H 189       2.006   7.081  29.307  1.00 34.16           C  
ATOM   1477  OG  SER H 189       3.137   6.256  29.522  1.00 34.17           O  
ATOM   1478  C   SER H 189       2.280   7.765  31.637  1.00 35.40           C  
ATOM   1479  O   SER H 189       3.071   6.960  32.135  1.00 34.47           O  
ATOM   1480  N   SER H 190       2.305   9.070  31.961  1.00 34.08           N  
ATOM   1481  CA  SER H 190       3.300   9.589  32.856  1.00 33.12           C  
ATOM   1482  CB  SER H 190       3.247   8.962  34.257  1.00 33.20           C  
ATOM   1483  OG  SER H 190       2.041   9.324  34.912  1.00 35.35           O  
ATOM   1484  C   SER H 190       4.659   9.322  32.287  1.00 32.51           C  
ATOM   1485  O   SER H 190       5.587   8.973  33.016  1.00 33.55           O  
ATOM   1486  N   THR H 191       4.823   9.483  30.960  1.00 31.69           N  
ATOM   1487  CA  THR H 191       6.124   9.254  30.410  1.00 31.19           C  
ATOM   1488  CB  THR H 191       6.184   8.048  29.519  1.00 31.10           C  
ATOM   1489  OG1 THR H 191       7.524   7.623  29.347  1.00 35.00           O  
ATOM   1490  CG2 THR H 191       5.573   8.413  28.157  1.00 30.68           C  
ATOM   1491  C   THR H 191       6.508  10.457  29.606  1.00 30.49           C  
ATOM   1492  O   THR H 191       5.661  11.111  28.997  1.00 30.19           O  
ATOM   1493  N   ALA H 192       7.812  10.796  29.608  1.00 29.43           N  
ATOM   1494  CA  ALA H 192       8.281  11.917  28.848  1.00 28.56           C  
ATOM   1495  CB  ALA H 192       9.189  12.866  29.645  1.00 27.25           C  
ATOM   1496  C   ALA H 192       9.096  11.338  27.739  1.00 29.14           C  
ATOM   1497  O   ALA H 192       9.722  10.296  27.914  1.00 29.92           O  
ATOM   1498  N   TYR H 193       9.088  11.987  26.555  1.00 28.54           N  
ATOM   1499  CA  TYR H 193       9.822  11.442  25.449  1.00 28.32           C  
ATOM   1500  CB  TYR H 193       8.972  11.034  24.228  1.00 29.32           C  
ATOM   1501  CG  TYR H 193       7.973   9.982  24.568  1.00 27.28           C  
ATOM   1502  CD1 TYR H 193       8.352   8.668  24.708  1.00 28.64           C  
ATOM   1503  CD2 TYR H 193       6.649  10.309  24.751  1.00 28.72           C  
ATOM   1504  CE1 TYR H 193       7.428   7.697  25.018  1.00 27.66           C  
ATOM   1505  CE2 TYR H 193       5.720   9.342  25.060  1.00 27.37           C  
ATOM   1506  CZ  TYR H 193       6.108   8.032  25.192  1.00 30.35           C  
ATOM   1507  OH  TYR H 193       5.159   7.035  25.508  1.00 30.07           O  
ATOM   1508  C   TYR H 193      10.717  12.502  24.896  1.00 28.11           C  
ATOM   1509  O   TYR H 193      10.438  13.698  24.999  1.00 28.55           O  
ATOM   1510  N   MET H 194      11.850  12.063  24.317  1.00 28.81           N  
ATOM   1511  CA  MET H 194      12.726  12.946  23.608  1.00 28.82           C  
ATOM   1512  CB  MET H 194      14.072  13.189  24.312  1.00 29.60           C  
ATOM   1513  CG  MET H 194      14.987  14.142  23.541  1.00 32.49           C  
ATOM   1514  SD  MET H 194      16.479  14.683  24.430  1.00 35.21           S  
ATOM   1515  CE  MET H 194      17.206  13.030  24.618  1.00 34.55           C  
ATOM   1516  C   MET H 194      13.006  12.275  22.301  1.00 30.11           C  
ATOM   1517  O   MET H 194      13.413  11.115  22.262  1.00 32.10           O  
ATOM   1518  N   GLN H 195      12.788  12.993  21.184  1.00 30.51           N  
ATOM   1519  CA  GLN H 195      13.007  12.397  19.900  1.00 32.41           C  
ATOM   1520  CB  GLN H 195      11.802  12.583  18.963  1.00 32.98           C  
ATOM   1521  CG  GLN H 195      11.956  11.948  17.582  1.00 37.18           C  
ATOM   1522  CD  GLN H 195      10.657  12.198  16.833  1.00 44.47           C  
ATOM   1523  OE1 GLN H 195       9.919  11.266  16.514  1.00 46.69           O  
ATOM   1524  NE2 GLN H 195      10.359  13.496  16.556  1.00 45.95           N  
ATOM   1525  C   GLN H 195      14.198  13.063  19.288  1.00 32.44           C  
ATOM   1526  O   GLN H 195      14.283  14.290  19.247  1.00 31.52           O  
ATOM   1527  N   LEU H 196      15.161  12.249  18.810  1.00 33.97           N  
ATOM   1528  CA  LEU H 196      16.355  12.759  18.193  1.00 33.10           C  
ATOM   1529  CB  LEU H 196      17.628  12.078  18.719  1.00 32.09           C  
ATOM   1530  CG  LEU H 196      17.885  12.350  20.213  1.00 34.15           C  
ATOM   1531  CD1 LEU H 196      19.158  11.637  20.699  1.00 34.18           C  
ATOM   1532  CD2 LEU H 196      17.916  13.862  20.507  1.00 32.60           C  
ATOM   1533  C   LEU H 196      16.267  12.451  16.735  1.00 35.01           C  
ATOM   1534  O   LEU H 196      15.976  11.323  16.348  1.00 35.40           O  
ATOM   1535  N   SER H 197      16.535  13.446  15.869  1.00 34.99           N  
ATOM   1536  CA  SER H 197      16.408  13.162  14.468  1.00 36.43           C  
ATOM   1537  CB  SER H 197      15.389  14.064  13.757  1.00 37.91           C  
ATOM   1538  OG  SER H 197      15.769  15.424  13.895  1.00 38.57           O  
ATOM   1539  C   SER H 197      17.730  13.323  13.778  1.00 37.33           C  
ATOM   1540  O   SER H 197      18.649  13.965  14.281  1.00 36.55           O  
ATOM   1541  N   SER H 198      17.850  12.693  12.591  1.00 36.15           N  
ATOM   1542  CA  SER H 198      19.022  12.790  11.755  1.00 37.53           C  
ATOM   1543  CB  SER H 198      19.192  14.189  11.143  1.00 38.90           C  
ATOM   1544  OG  SER H 198      18.079  14.501  10.320  1.00 41.08           O  
ATOM   1545  C   SER H 198      20.259  12.517  12.553  1.00 35.91           C  
ATOM   1546  O   SER H 198      21.188  13.319  12.554  1.00 36.44           O  
ATOM   1547  N   LEU H 199      20.327  11.354  13.220  1.00 36.81           N  
ATOM   1548  CA  LEU H 199      21.435  11.045  14.079  1.00 36.43           C  
ATOM   1549  CB  LEU H 199      21.199   9.781  14.922  1.00 36.49           C  
ATOM   1550  CG  LEU H 199      20.029   9.936  15.913  1.00 34.55           C  
ATOM   1551  CD1 LEU H 199      19.854   8.683  16.785  1.00 33.21           C  
ATOM   1552  CD2 LEU H 199      20.177  11.215  16.752  1.00 31.66           C  
ATOM   1553  C   LEU H 199      22.726  10.883  13.335  1.00 36.04           C  
ATOM   1554  O   LEU H 199      22.768  10.364  12.222  1.00 35.98           O  
ATOM   1555  N   THR H 200      23.825  11.357  13.967  1.00 36.77           N  
ATOM   1556  CA  THR H 200      25.158  11.239  13.439  1.00 36.62           C  
ATOM   1557  CB  THR H 200      25.828  12.559  13.187  1.00 36.35           C  
ATOM   1558  OG1 THR H 200      25.972  13.268  14.410  1.00 36.29           O  
ATOM   1559  CG2 THR H 200      24.993  13.377  12.188  1.00 37.59           C  
ATOM   1560  C   THR H 200      25.947  10.567  14.520  1.00 36.29           C  
ATOM   1561  O   THR H 200      25.403  10.278  15.583  1.00 36.49           O  
ATOM   1562  N   SER H 201      27.246  10.288  14.279  1.00 36.49           N  
ATOM   1563  CA  SER H 201      28.044   9.607  15.260  1.00 37.82           C  
ATOM   1564  CB  SER H 201      29.441   9.217  14.743  1.00 37.59           C  
ATOM   1565  OG  SER H 201      30.190  10.380  14.429  1.00 41.97           O  
ATOM   1566  C   SER H 201      28.209  10.503  16.451  1.00 37.82           C  
ATOM   1567  O   SER H 201      28.415  10.036  17.568  1.00 39.45           O  
ATOM   1568  N   GLU H 202      28.105  11.824  16.232  1.00 38.27           N  
ATOM   1569  CA  GLU H 202      28.253  12.820  17.251  1.00 37.87           C  
ATOM   1570  CB  GLU H 202      28.222  14.242  16.669  1.00 40.56           C  
ATOM   1571  CG  GLU H 202      29.372  14.498  15.688  1.00 47.27           C  
ATOM   1572  CD  GLU H 202      30.685  14.363  16.449  1.00 51.92           C  
ATOM   1573  OE1 GLU H 202      30.664  14.559  17.692  1.00 55.03           O  
ATOM   1574  OE2 GLU H 202      31.724  14.065  15.800  1.00 55.09           O1-
ATOM   1575  C   GLU H 202      27.151  12.664  18.260  1.00 36.62           C  
ATOM   1576  O   GLU H 202      27.322  13.008  19.428  1.00 36.90           O  
ATOM   1577  N   ASP H 203      25.983  12.169  17.811  1.00 35.91           N  
ATOM   1578  CA  ASP H 203      24.791  11.961  18.593  1.00 34.16           C  
ATOM   1579  CB  ASP H 203      23.557  11.676  17.722  1.00 34.30           C  
ATOM   1580  CG  ASP H 203      23.221  12.984  17.020  1.00 36.04           C  
ATOM   1581  OD1 ASP H 203      23.413  14.055  17.657  1.00 37.04           O  
ATOM   1582  OD2 ASP H 203      22.784  12.938  15.839  1.00 35.86           O1-
ATOM   1583  C   ASP H 203      24.953  10.836  19.575  1.00 33.89           C  
ATOM   1584  O   ASP H 203      24.139  10.703  20.486  1.00 32.88           O  
ATOM   1585  N   SER H 204      25.943   9.942  19.383  1.00 33.21           N  
ATOM   1586  CA  SER H 204      26.086   8.851  20.310  1.00 32.20           C  
ATOM   1587  CB  SER H 204      27.168   7.836  19.903  1.00 32.30           C  
ATOM   1588  OG  SER H 204      26.826   7.226  18.668  1.00 33.57           O  
ATOM   1589  C   SER H 204      26.463   9.397  21.654  1.00 31.59           C  
ATOM   1590  O   SER H 204      27.396  10.190  21.778  1.00 29.96           O  
ATOM   1591  N   ALA H 205      25.736   8.966  22.707  1.00 31.02           N  
ATOM   1592  CA  ALA H 205      26.034   9.422  24.035  1.00 29.00           C  
ATOM   1593  CB  ALA H 205      25.984  10.950  24.193  1.00 28.39           C  
ATOM   1594  C   ALA H 205      24.993   8.863  24.950  1.00 29.03           C  
ATOM   1595  O   ALA H 205      24.095   8.136  24.526  1.00 28.41           O  
ATOM   1596  N   VAL H 206      25.120   9.173  26.254  1.00 29.64           N  
ATOM   1597  CA  VAL H 206      24.155   8.745  27.221  1.00 27.88           C  
ATOM   1598  CB  VAL H 206      24.772   8.412  28.549  1.00 27.10           C  
ATOM   1599  CG1 VAL H 206      23.654   8.087  29.551  1.00 27.58           C  
ATOM   1600  CG2 VAL H 206      25.780   7.266  28.345  1.00 26.12           C  
ATOM   1601  C   VAL H 206      23.229   9.907  27.408  1.00 27.81           C  
ATOM   1602  O   VAL H 206      23.669  11.044  27.567  1.00 29.18           O  
ATOM   1603  N   TYR H 207      21.907   9.649  27.373  1.00 28.06           N  
ATOM   1604  CA  TYR H 207      20.942  10.702  27.510  1.00 26.48           C  
ATOM   1605  CB  TYR H 207      19.904  10.722  26.373  1.00 26.90           C  
ATOM   1606  CG  TYR H 207      20.589  11.149  25.117  1.00 26.41           C  
ATOM   1607  CD1 TYR H 207      20.665  12.482  24.786  1.00 26.11           C  
ATOM   1608  CD2 TYR H 207      21.159  10.225  24.273  1.00 28.54           C  
ATOM   1609  CE1 TYR H 207      21.290  12.889  23.630  1.00 26.50           C  
ATOM   1610  CE2 TYR H 207      21.786  10.623  23.116  1.00 27.06           C  
ATOM   1611  CZ  TYR H 207      21.853  11.959  22.792  1.00 26.87           C  
ATOM   1612  OH  TYR H 207      22.494  12.371  21.604  1.00 26.57           O  
ATOM   1613  C   TYR H 207      20.192  10.465  28.782  1.00 26.86           C  
ATOM   1614  O   TYR H 207      19.677   9.370  29.007  1.00 26.16           O  
ATOM   1615  N   TYR H 208      20.100  11.500  29.646  1.00 26.34           N  
ATOM   1616  CA  TYR H 208      19.430  11.309  30.902  1.00 26.50           C  
ATOM   1617  CB  TYR H 208      20.180  11.753  32.178  1.00 26.42           C  
ATOM   1618  CG  TYR H 208      21.526  11.139  32.330  1.00 27.00           C  
ATOM   1619  CD1 TYR H 208      21.701   9.808  32.625  1.00 27.96           C  
ATOM   1620  CD2 TYR H 208      22.634  11.928  32.159  1.00 26.73           C  
ATOM   1621  CE1 TYR H 208      22.965   9.282  32.763  1.00 26.08           C  
ATOM   1622  CE2 TYR H 208      23.898  11.408  32.297  1.00 25.91           C  
ATOM   1623  CZ  TYR H 208      24.068  10.082  32.601  1.00 26.92           C  
ATOM   1624  OH  TYR H 208      25.363   9.538  32.745  1.00 21.40           O  
ATOM   1625  C   TYR H 208      18.230  12.201  30.937  1.00 27.49           C  
ATOM   1626  O   TYR H 208      18.218  13.280  30.345  1.00 26.80           O  
ATOM   1627  N   CYS H 209      17.170  11.731  31.624  1.00 28.14           N  
ATOM   1628  CA  CYS H 209      16.020  12.541  31.899  1.00 27.86           C  
ATOM   1629  CB  CYS H 209      14.665  11.840  31.620  1.00 29.58           C  
ATOM   1630  SG  CYS H 209      14.466  10.260  32.507  1.00 32.15           S  
ATOM   1631  C   CYS H 209      16.110  12.838  33.369  1.00 27.73           C  
ATOM   1632  O   CYS H 209      16.573  12.002  34.146  1.00 28.36           O  
ATOM   1633  N   SER H 210      15.723  14.060  33.785  1.00 27.47           N  
ATOM   1634  CA  SER H 210      15.798  14.407  35.179  1.00 26.75           C  
ATOM   1635  CB  SER H 210      17.013  15.278  35.538  1.00 26.42           C  
ATOM   1636  OG  SER H 210      18.216  14.561  35.303  1.00  0.00           O  
ATOM   1637  C   SER H 210      14.580  15.199  35.531  1.00 27.79           C  
ATOM   1638  O   SER H 210      14.092  16.000  34.735  1.00 28.69           O  
ATOM   1639  N   ARG H 211      14.072  15.002  36.764  1.00 26.79           N  
ATOM   1640  CA  ARG H 211      12.897  15.692  37.219  1.00 26.80           C  
ATOM   1641  CB  ARG H 211      11.979  14.790  38.050  1.00 28.08           C  
ATOM   1642  CG  ARG H 211      10.718  15.491  38.539  1.00 28.05           C  
ATOM   1643  CD  ARG H 211      10.017  14.748  39.673  1.00 27.96           C  
ATOM   1644  NE  ARG H 211      10.850  14.883  40.901  1.00 29.06           N  
ATOM   1645  CZ  ARG H 211      10.247  14.838  42.126  1.00 29.11           C  
ATOM   1646  NH1 ARG H 211       8.893  14.700  42.205  1.00 27.27           N1+
ATOM   1647  NH2 ARG H 211      10.984  14.927  43.268  1.00 29.76           N  
ATOM   1648  C   ARG H 211      13.318  16.790  38.131  1.00 26.89           C  
ATOM   1649  O   ARG H 211      14.272  16.643  38.890  1.00 25.09           O  
ATOM   1650  N   GLY H 212      12.609  17.938  38.080  1.00 26.83           N  
ATOM   1651  CA  GLY H 212      12.986  18.993  38.974  1.00 26.95           C  
ATOM   1652  C   GLY H 212      12.034  20.135  38.844  1.00 26.77           C  
ATOM   1653  O   GLY H 212      10.973  20.047  38.223  1.00 27.77           O  
ATOM   1654  N   SER H 213      12.507  21.269  39.403  1.00 28.08           N  
ATOM   1655  CA  SER H 213      11.761  22.478  39.521  1.00 27.09           C  
ATOM   1656  CB  SER H 213      10.762  22.398  40.685  1.00 20.90           C  
ATOM   1657  OG  SER H 213      11.464  22.233  41.909  1.00 25.74           O  
ATOM   1658  C   SER H 213      12.727  23.588  39.842  1.00 28.63           C  
ATOM   1659  O   SER H 213      13.876  23.591  39.406  1.00 29.34           O  
ATOM   1660  N   LYS H 214      12.267  24.570  40.643  1.00 29.05           N  
ATOM   1661  CA  LYS H 214      13.047  25.735  40.953  1.00 28.95           C  
ATOM   1662  CB  LYS H 214      12.341  26.747  41.864  1.00 33.82           C  
ATOM   1663  CG  LYS H 214      13.221  27.969  42.119  1.00  5.64           C  
ATOM   1664  CD  LYS H 214      13.563  28.731  40.838  1.00  7.94           C  
ATOM   1665  CE  LYS H 214      12.401  29.557  40.292  1.00 21.25           C  
ATOM   1666  NZ  LYS H 214      12.169  30.725  41.168  1.00 30.59           N1+
ATOM   1667  C   LYS H 214      14.309  25.335  41.633  1.00 31.42           C  
ATOM   1668  O   LYS H 214      15.335  26.000  41.487  1.00 31.20           O  
ATOM   1669  N   GLY H 215      14.270  24.271  42.451  1.00 30.59           N  
ATOM   1670  CA  GLY H 215      15.499  23.934  43.096  1.00 30.13           C  
ATOM   1671  C   GLY H 215      16.501  23.508  42.069  1.00 30.57           C  
ATOM   1672  O   GLY H 215      17.580  24.089  41.979  1.00 31.21           O  
ATOM   1673  N   ALA H 216      16.149  22.510  41.234  1.00 29.40           N  
ATOM   1674  CA  ALA H 216      17.082  21.980  40.276  1.00 27.05           C  
ATOM   1675  CB  ALA H 216      18.530  21.835  40.782  1.00 27.07           C  
ATOM   1676  C   ALA H 216      16.658  20.587  40.011  1.00 27.60           C  
ATOM   1677  O   ALA H 216      15.630  20.134  40.507  1.00 28.11           O  
ATOM   1678  N   MET H 217      17.487  19.873  39.231  0.90 26.60           N  
ATOM   1679  CA  MET H 217      17.213  18.526  38.841  0.90 27.16           C  
ATOM   1680  CB  MET H 217      18.123  18.092  37.681  0.90 27.61           C  
ATOM   1681  CG  MET H 217      18.045  19.036  36.481  0.90 30.60           C  
ATOM   1682  SD  MET H 217      19.412  18.858  35.300  0.88 36.88           S  
ATOM   1683  CE  MET H 217      19.147  20.481  34.535  0.88 30.56           C  
ATOM   1684  C   MET H 217      17.529  17.631  40.002  0.90 28.45           C  
ATOM   1685  O   MET H 217      18.674  17.244  40.223  0.90 30.24           O  
ATOM   1686  N   ASP H 218      16.497  17.317  40.803  1.00 27.71           N  
ATOM   1687  CA  ASP H 218      16.639  16.463  41.946  1.00 27.27           C  
ATOM   1688  CB  ASP H 218      15.509  16.713  42.982  1.00 28.56           C  
ATOM   1689  CG  ASP H 218      14.129  16.659  42.328  1.00 25.02           C  
ATOM   1690  OD1 ASP H 218      13.944  15.860  41.371  1.00 21.21           O  
ATOM   1691  OD2 ASP H 218      13.245  17.443  42.768  1.00 31.53           O1-
ATOM   1692  C   ASP H 218      16.807  14.996  41.612  1.00 30.44           C  
ATOM   1693  O   ASP H 218      17.672  14.333  42.186  1.00 33.10           O  
ATOM   1694  N   TYR H 219      16.037  14.441  40.651  1.00 27.07           N  
ATOM   1695  CA  TYR H 219      16.082  13.015  40.449  1.00 27.00           C  
ATOM   1696  CB  TYR H 219      14.731  12.318  40.695  1.00 27.19           C  
ATOM   1697  CG  TYR H 219      14.454  12.366  42.158  1.00 28.57           C  
ATOM   1698  CD1 TYR H 219      13.819  13.441  42.737  1.00 26.95           C  
ATOM   1699  CD2 TYR H 219      14.843  11.318  42.957  1.00 31.22           C  
ATOM   1700  CE1 TYR H 219      13.574  13.457  44.091  1.00 31.63           C  
ATOM   1701  CE2 TYR H 219      14.601  11.328  44.309  1.00 30.81           C  
ATOM   1702  CZ  TYR H 219      13.963  12.401  44.880  1.00 30.92           C  
ATOM   1703  OH  TYR H 219      13.707  12.423  46.269  1.00 34.15           O  
ATOM   1704  C   TYR H 219      16.475  12.745  39.034  1.00 26.95           C  
ATOM   1705  O   TYR H 219      16.008  13.407  38.111  1.00 27.38           O  
ATOM   1706  N   TRP H 220      17.344  11.735  38.821  1.00 25.86           N  
ATOM   1707  CA  TRP H 220      17.822  11.475  37.495  1.00 26.50           C  
ATOM   1708  CB  TRP H 220      19.354  11.585  37.376  1.00 25.63           C  
ATOM   1709  CG  TRP H 220      19.890  12.987  37.562  1.00 24.05           C  
ATOM   1710  CD2 TRP H 220      20.586  13.733  36.552  1.00 22.78           C  
ATOM   1711  CD1 TRP H 220      19.867  13.777  38.676  1.00 24.37           C  
ATOM   1712  NE1 TRP H 220      20.492  14.973  38.418  1.00 22.73           N  
ATOM   1713  CE2 TRP H 220      20.942  14.957  37.115  1.00 23.17           C  
ATOM   1714  CE3 TRP H 220      20.907  13.424  35.261  1.00 24.47           C  
ATOM   1715  CZ2 TRP H 220      21.629  15.895  36.395  1.00 23.86           C  
ATOM   1716  CZ3 TRP H 220      21.595  14.375  34.538  1.00 24.53           C  
ATOM   1717  CH2 TRP H 220      21.948  15.587  35.092  1.00 23.77           C  
ATOM   1718  C   TRP H 220      17.459  10.080  37.118  1.00 27.43           C  
ATOM   1719  O   TRP H 220      17.274   9.209  37.967  1.00 28.13           O  
ATOM   1720  N   GLY H 221      17.315   9.852  35.800  1.00 27.10           N  
ATOM   1721  CA  GLY H 221      17.048   8.537  35.307  1.00 28.17           C  
ATOM   1722  C   GLY H 221      18.371   7.848  35.214  1.00 28.46           C  
ATOM   1723  O   GLY H 221      19.420   8.445  35.451  1.00 28.24           O  
ATOM   1724  N   GLN H 222      18.341   6.549  34.884  1.00 28.86           N  
ATOM   1725  CA  GLN H 222      19.515   5.739  34.753  1.00 30.17           C  
ATOM   1726  CB  GLN H 222      19.162   4.251  34.638  1.00 32.26           C  
ATOM   1727  CG  GLN H 222      18.294   3.937  33.423  1.00 32.95           C  
ATOM   1728  CD  GLN H 222      17.790   2.514  33.570  1.00 35.15           C  
ATOM   1729  OE1 GLN H 222      16.917   2.230  34.391  1.00 35.90           O  
ATOM   1730  NE2 GLN H 222      18.352   1.590  32.749  1.00 35.47           N  
ATOM   1731  C   GLN H 222      20.303   6.176  33.554  1.00 29.41           C  
ATOM   1732  O   GLN H 222      21.530   6.094  33.552  1.00 29.55           O  
ATOM   1733  N   GLY H 223      19.615   6.630  32.488  1.00 28.12           N  
ATOM   1734  CA  GLY H 223      20.302   7.087  31.313  1.00 28.03           C  
ATOM   1735  C   GLY H 223      20.163   6.044  30.255  1.00 29.10           C  
ATOM   1736  O   GLY H 223      20.132   4.848  30.541  1.00 29.75           O  
ATOM   1737  N   THR H 224      20.066   6.494  28.987  1.00 26.18           N  
ATOM   1738  CA  THR H 224      19.956   5.604  27.871  1.00 26.18           C  
ATOM   1739  CB  THR H 224      18.767   5.892  26.996  1.00 25.02           C  
ATOM   1740  OG1 THR H 224      17.566   5.815  27.747  1.00 25.03           O  
ATOM   1741  CG2 THR H 224      18.737   4.873  25.843  1.00 23.84           C  
ATOM   1742  C   THR H 224      21.167   5.848  27.033  1.00 26.61           C  
ATOM   1743  O   THR H 224      21.446   6.983  26.646  1.00 26.20           O  
ATOM   1744  N   SER H 225      21.924   4.779  26.726  1.00 27.25           N  
ATOM   1745  CA  SER H 225      23.087   4.962  25.917  1.00 27.74           C  
ATOM   1746  CB  SER H 225      24.209   3.959  26.232  1.00 28.26           C  
ATOM   1747  OG  SER H 225      25.331   4.201  25.395  1.00 33.73           O  
ATOM   1748  C   SER H 225      22.651   4.740  24.509  1.00 28.70           C  
ATOM   1749  O   SER H 225      22.101   3.695  24.174  1.00 28.99           O  
ATOM   1750  N   VAL H 226      22.875   5.746  23.644  1.00 29.50           N  
ATOM   1751  CA  VAL H 226      22.468   5.612  22.279  1.00 29.14           C  
ATOM   1752  CB  VAL H 226      21.729   6.815  21.764  1.00 28.92           C  
ATOM   1753  CG1 VAL H 226      21.445   6.614  20.267  1.00 30.35           C  
ATOM   1754  CG2 VAL H 226      20.463   7.017  22.615  1.00 30.64           C  
ATOM   1755  C   VAL H 226      23.704   5.460  21.460  1.00 29.53           C  
ATOM   1756  O   VAL H 226      24.643   6.244  21.583  1.00 29.73           O  
ATOM   1757  N   THR H 227      23.732   4.417  20.607  1.00 31.39           N  
ATOM   1758  CA  THR H 227      24.863   4.202  19.757  1.00 30.83           C  
ATOM   1759  CB  THR H 227      25.425   2.815  19.845  1.00 31.90           C  
ATOM   1760  OG1 THR H 227      25.834   2.526  21.174  1.00 31.06           O  
ATOM   1761  CG2 THR H 227      26.622   2.712  18.884  1.00 27.90           C  
ATOM   1762  C   THR H 227      24.390   4.386  18.355  1.00 32.41           C  
ATOM   1763  O   THR H 227      23.419   3.763  17.925  1.00 30.90           O  
ATOM   1764  N   VAL H 228      25.063   5.273  17.599  1.00 33.60           N  
ATOM   1765  CA  VAL H 228      24.665   5.490  16.239  1.00 34.60           C  
ATOM   1766  CB  VAL H 228      24.600   6.948  15.872  1.00 34.19           C  
ATOM   1767  CG1 VAL H 228      24.297   7.063  14.369  1.00 35.39           C  
ATOM   1768  CG2 VAL H 228      23.573   7.646  16.782  1.00 32.00           C  
ATOM   1769  C   VAL H 228      25.707   4.865  15.376  1.00 34.74           C  
ATOM   1770  O   VAL H 228      26.835   5.349  15.294  1.00 36.39           O  
ATOM   1771  N   SER H 229      25.359   3.758  14.698  1.00 35.88           N  
ATOM   1772  CA  SER H 229      26.338   3.152  13.846  1.00 37.67           C  
ATOM   1773  CB  SER H 229      27.346   2.266  14.597  1.00 37.78           C  
ATOM   1774  OG  SER H 229      28.268   1.695  13.680  1.00 39.23           O  
ATOM   1775  C   SER H 229      25.632   2.293  12.854  1.00 38.72           C  
ATOM   1776  O   SER H 229      24.482   1.906  13.054  1.00 39.29           O  
ATOM   1777  N   SER H 230      26.315   2.000  11.730  1.00 39.96           N  
ATOM   1778  CA  SER H 230      25.760   1.145  10.726  1.00 39.38           C  
ATOM   1779  CB  SER H 230      25.601   1.832   9.357  1.00 39.15           C  
ATOM   1780  OG  SER H 230      25.042   0.924   8.420  1.00 47.10           O  
ATOM   1781  C   SER H 230      26.744  -0.009  10.540  1.00 40.41           C  
ATOM   1782  O   SER H 230      26.365  -1.172  10.836  1.00 41.94           O  
ATOM   1783  OXT SER H 230      27.893   0.264  10.097  1.00  0.00           O1-
TER    1784      SER H 230 
CONECT  158  717
CONECT  717  158
CONECT 1041 1630
CONECT 1630 1041
END
