# Supplementary material for: Fully automated antibody structure prediction using BIOVIA tools: Validation study
Source: PLoS One. 2017 May 18;12(5):e0177923. doi: 10.1371/journal.pone.0177923 (PMC5436848; doi:10.1371/journal.pone.0177923)
Supplement: S3 Dataset — Predicted structures using the Top5 framework method, Chothia CDR definition with canonical filtering, using up to 5 CDR templates rather than the default 3, and generating 10 CDR models. (ZIP) [file pone.0177923.s005.zip › 4BZ2_LH_FV_FinalModel.pdb]

REMARK   Accelrys Discovery Studio PDB file
REMARK   Created:  2015-11-30T19:35:12Z
SSBOND   1 CYS L   23    CYS L   88                                     
SSBOND   2 CYS H  129    CYS H  203                                     
ATOM      1  N   ASP L   1      25.790  32.363  25.975  1.00 51.29           N1+
ATOM      2  CA  ASP L   1      25.215  32.028  27.295  1.00 50.17           C  
ATOM      3  CB  ASP L   1      24.798  30.549  27.338  1.00 62.92           C  
ATOM      4  CG  ASP L   1      23.643  30.338  26.371  1.00 62.57           C  
ATOM      5  OD1 ASP L   1      22.770  31.242  26.275  1.00 62.37           O  
ATOM      6  OD2 ASP L   1      23.619  29.261  25.715  1.00 62.52           O1-
ATOM      7  C   ASP L   1      26.262  32.243  28.339  1.00 49.61           C  
ATOM      8  O   ASP L   1      27.319  32.808  28.066  1.00 49.55           O  
ATOM      9  N   ILE L   2      25.998  31.802  29.580  1.00 34.86           N  
ATOM     10  CA  ILE L   2      26.979  31.975  30.612  1.00 34.90           C  
ATOM     11  CB  ILE L   2      26.436  31.972  32.014  1.00 30.53           C  
ATOM     12  CG1 ILE L   2      25.606  33.231  32.299  1.00 34.20           C  
ATOM     13  CG2 ILE L   2      27.617  31.754  32.977  1.00 34.56           C  
ATOM     14  CD1 ILE L   2      24.870  33.170  33.637  1.00 29.57           C  
ATOM     15  C   ILE L   2      27.946  30.842  30.563  1.00 34.78           C  
ATOM     16  O   ILE L   2      27.564  29.678  30.453  1.00 35.44           O  
ATOM     17  N   LYS L   3      29.253  31.155  30.628  1.00 42.48           N  
ATOM     18  CA  LYS L   3      30.169  30.062  30.642  1.00 42.28           C  
ATOM     19  CB  LYS L   3      31.391  30.228  29.724  1.00 57.26           C  
ATOM     20  CG  LYS L   3      32.401  31.283  30.158  1.00 64.21           C  
ATOM     21  CD  LYS L   3      33.749  31.046  29.486  1.00 66.25           C  
ATOM     22  CE  LYS L   3      34.404  29.761  29.990  1.00 67.89           C  
ATOM     23  NZ  LYS L   3      35.409  29.278  29.022  1.00 68.71           N1+
ATOM     24  C   LYS L   3      30.609  29.864  32.057  1.00 42.10           C  
ATOM     25  O   LYS L   3      30.911  30.812  32.781  1.00 42.08           O  
ATOM     26  N   MET L   4      30.612  28.591  32.493  1.00 42.42           N  
ATOM     27  CA  MET L   4      30.963  28.273  33.843  1.00 41.19           C  
ATOM     28  CB  MET L   4      29.980  27.283  34.494  1.00 39.57           C  
ATOM     29  CG  MET L   4      28.553  27.822  34.647  1.00 40.18           C  
ATOM     30  SD  MET L   4      28.351  29.128  35.896  1.00 47.86           S  
ATOM     31  CE  MET L   4      28.342  28.006  37.324  1.00 47.81           C  
ATOM     32  C   MET L   4      32.300  27.616  33.783  1.00 42.26           C  
ATOM     33  O   MET L   4      32.490  26.641  33.061  1.00 42.04           O  
ATOM     34  N   THR L   5      33.260  28.144  34.557  1.00 34.22           N  
ATOM     35  CA  THR L   5      34.604  27.653  34.514  1.00 34.54           C  
ATOM     36  CB  THR L   5      35.580  28.793  34.456  1.00 65.92           C  
ATOM     37  OG1 THR L   5      35.261  29.643  33.363  1.00 69.98           O  
ATOM     38  CG2 THR L   5      37.002  28.239  34.281  1.00 68.22           C  
ATOM     39  C   THR L   5      34.819  26.935  35.807  1.00 34.05           C  
ATOM     40  O   THR L   5      34.478  27.451  36.866  1.00 34.26           O  
ATOM     41  N   GLN L   6      35.364  25.708  35.762  1.00 35.45           N  
ATOM     42  CA  GLN L   6      35.562  25.017  36.999  1.00 35.22           C  
ATOM     43  CB  GLN L   6      34.725  23.734  37.101  1.00 37.60           C  
ATOM     44  CG  GLN L   6      34.736  23.113  38.495  1.00 36.97           C  
ATOM     45  CD  GLN L   6      33.766  21.942  38.495  1.00 34.48           C  
ATOM     46  OE1 GLN L   6      33.032  21.728  37.531  1.00 35.89           O  
ATOM     47  NE2 GLN L   6      33.758  21.154  39.603  1.00 35.08           N  
ATOM     48  C   GLN L   6      37.012  24.665  37.082  1.00 37.90           C  
ATOM     49  O   GLN L   6      37.632  24.305  36.082  1.00 37.68           O  
ATOM     50  N   SER L   7      37.596  24.806  38.287  1.00 44.73           N  
ATOM     51  CA  SER L   7      38.976  24.481  38.484  1.00 47.24           C  
ATOM     52  CB  SER L   7      39.898  25.709  38.396  1.00 45.79           C  
ATOM     53  OG  SER L   7      39.543  26.662  39.388  1.00 48.20           O  
ATOM     54  C   SER L   7      39.099  23.918  39.861  1.00 46.12           C  
ATOM     55  O   SER L   7      38.329  24.280  40.751  1.00 45.72           O  
ATOM     56  N   PRO L   8      40.021  23.021  40.076  1.00 51.56           N  
ATOM     57  CA  PRO L   8      40.895  22.505  39.055  1.00 49.53           C  
ATOM     58  CD  PRO L   8      40.551  22.805  41.411  1.00 32.55           C  
ATOM     59  CB  PRO L   8      42.112  21.940  39.787  1.00 32.32           C  
ATOM     60  CG  PRO L   8      41.621  21.719  41.228  1.00 32.96           C  
ATOM     61  C   PRO L   8      40.152  21.451  38.299  1.00 50.23           C  
ATOM     62  O   PRO L   8      39.041  21.122  38.701  1.00 49.75           O  
ATOM     63  N   SER L   9      40.709  20.947  37.180  1.00 38.32           N  
ATOM     64  CA  SER L   9      40.079  19.895  36.432  1.00 40.25           C  
ATOM     65  CB  SER L   9      40.721  19.661  35.054  1.00 42.37           C  
ATOM     66  OG  SER L   9      42.046  19.179  35.212  1.00 48.24           O  
ATOM     67  C   SER L   9      40.192  18.603  37.180  1.00 38.03           C  
ATOM     68  O   SER L   9      39.276  17.783  37.170  1.00 37.58           O  
ATOM     69  N   SER L  10      41.346  18.366  37.833  1.00 40.61           N  
ATOM     70  CA  SER L  10      41.487  17.136  38.555  1.00 41.03           C  
ATOM     71  CB  SER L  10      42.340  16.074  37.834  1.00 55.85           C  
ATOM     72  OG  SER L  10      43.679  16.516  37.684  1.00 56.72           O  
ATOM     73  C   SER L  10      42.127  17.447  39.864  1.00 41.88           C  
ATOM     74  O   SER L  10      42.864  18.424  39.992  1.00 41.71           O  
ATOM     75  N   MET L  11      41.825  16.643  40.900  1.00 43.21           N  
ATOM     76  CA  MET L  11      42.491  16.913  42.138  1.00 45.12           C  
ATOM     77  CB  MET L  11      41.781  17.974  43.011  1.00 53.01           C  
ATOM     78  CG  MET L  11      42.656  18.515  44.147  1.00 59.07           C  
ATOM     79  SD  MET L  11      42.226  20.177  44.756  1.00 61.41           S  
ATOM     80  CE  MET L  11      40.585  19.770  45.412  1.00 56.81           C  
ATOM     81  C   MET L  11      42.689  15.636  42.900  1.00 44.60           C  
ATOM     82  O   MET L  11      41.869  14.719  42.846  1.00 43.38           O  
ATOM     83  N   TYR L  12      43.826  15.555  43.627  1.00 36.23           N  
ATOM     84  CA  TYR L  12      44.152  14.399  44.417  1.00 37.47           C  
ATOM     85  CB  TYR L  12      45.579  13.863  44.199  1.00 51.82           C  
ATOM     86  CG  TYR L  12      45.742  13.377  42.804  1.00 52.86           C  
ATOM     87  CD1 TYR L  12      46.104  14.239  41.794  1.00 52.20           C  
ATOM     88  CD2 TYR L  12      45.544  12.049  42.515  1.00 53.12           C  
ATOM     89  CE1 TYR L  12      46.263  13.784  40.507  1.00 53.66           C  
ATOM     90  CE2 TYR L  12      45.699  11.590  41.229  1.00 53.65           C  
ATOM     91  CZ  TYR L  12      46.056  12.455  40.226  1.00 55.25           C  
ATOM     92  OH  TYR L  12      46.216  11.982  38.908  1.00 56.70           O  
ATOM     93  C   TYR L  12      44.145  14.836  45.847  1.00 37.27           C  
ATOM     94  O   TYR L  12      44.800  15.809  46.217  1.00 38.09           O  
ATOM     95  N   ALA L  13      43.390  14.123  46.700  1.00 37.22           N  
ATOM     96  CA  ALA L  13      43.383  14.488  48.084  1.00 36.52           C  
ATOM     97  CB  ALA L  13      42.157  15.316  48.502  1.00 32.01           C  
ATOM     98  C   ALA L  13      43.370  13.227  48.883  1.00 36.14           C  
ATOM     99  O   ALA L  13      42.964  12.174  48.394  1.00 35.35           O  
ATOM    100  N   SER L  14      43.862  13.300  50.136  1.00 45.17           N  
ATOM    101  CA  SER L  14      43.905  12.162  51.010  1.00 43.88           C  
ATOM    102  CB  SER L  14      45.077  12.208  51.999  1.00 42.95           C  
ATOM    103  OG  SER L  14      46.307  12.117  51.299  1.00 45.72           O  
ATOM    104  C   SER L  14      42.654  12.151  51.826  1.00 43.52           C  
ATOM    105  O   SER L  14      41.998  13.177  51.989  1.00 45.26           O  
ATOM    106  N   LEU L  15      42.290  10.984  52.386  1.00 39.85           N  
ATOM    107  CA  LEU L  15      41.078  10.973  53.145  1.00 41.00           C  
ATOM    108  CB  LEU L  15      40.561   9.566  53.489  1.00 49.81           C  
ATOM    109  CG  LEU L  15      40.062   8.794  52.250  1.00 52.81           C  
ATOM    110  CD1 LEU L  15      39.585   7.383  52.618  1.00 54.09           C  
ATOM    111  CD2 LEU L  15      38.979   9.584  51.493  1.00 50.66           C  
ATOM    112  C   LEU L  15      41.299  11.754  54.396  1.00 41.56           C  
ATOM    113  O   LEU L  15      42.354  11.679  55.023  1.00 40.83           O  
ATOM    114  N   GLY L  16      40.285  12.556  54.773  1.00 51.03           N  
ATOM    115  CA  GLY L  16      40.355  13.334  55.971  1.00 50.80           C  
ATOM    116  C   GLY L  16      40.742  14.740  55.627  1.00 51.63           C  
ATOM    117  O   GLY L  16      40.543  15.654  56.425  1.00 51.75           O  
ATOM    118  N   GLU L  17      41.291  14.964  54.422  1.00 43.81           N  
ATOM    119  CA  GLU L  17      41.696  16.299  54.084  1.00 44.72           C  
ATOM    120  CB  GLU L  17      42.721  16.346  52.929  1.00 59.58           C  
ATOM    121  CG  GLU L  17      43.447  17.687  52.784  1.00 63.32           C  
ATOM    122  CD  GLU L  17      44.521  17.551  51.708  1.00 66.77           C  
ATOM    123  OE1 GLU L  17      45.626  17.046  52.044  1.00 68.41           O  
ATOM    124  OE2 GLU L  17      44.257  17.947  50.541  1.00 65.23           O1-
ATOM    125  C   GLU L  17      40.470  17.075  53.701  1.00 46.08           C  
ATOM    126  O   GLU L  17      39.427  16.500  53.391  1.00 44.58           O  
ATOM    127  N   ARG L  18      40.549  18.421  53.768  1.00 42.88           N  
ATOM    128  CA  ARG L  18      39.412  19.209  53.386  1.00 42.57           C  
ATOM    129  CB  ARG L  18      39.252  20.528  54.156  1.00 51.57           C  
ATOM    130  CG  ARG L  18      40.346  21.551  53.857  1.00 53.71           C  
ATOM    131  CD  ARG L  18      40.177  22.853  54.633  1.00 54.68           C  
ATOM    132  NE  ARG L  18      38.779  23.315  54.421  1.00 58.41           N  
ATOM    133  CZ  ARG L  18      37.987  23.535  55.509  1.00 59.64           C  
ATOM    134  NH1 ARG L  18      38.500  23.366  56.763  1.00 58.59           N1+
ATOM    135  NH2 ARG L  18      36.682  23.891  55.337  1.00 58.28           N  
ATOM    136  C   ARG L  18      39.662  19.578  51.961  1.00 41.43           C  
ATOM    137  O   ARG L  18      40.752  20.028  51.613  1.00 41.65           O  
ATOM    138  N   VAL L  19      38.650  19.387  51.097  1.00 44.06           N  
ATOM    139  CA  VAL L  19      38.824  19.630  49.696  1.00 44.12           C  
ATOM    140  CB  VAL L  19      38.447  18.434  48.876  1.00 42.29           C  
ATOM    141  CG1 VAL L  19      38.480  18.805  47.391  1.00 42.65           C  
ATOM    142  CG2 VAL L  19      39.392  17.286  49.246  1.00 44.28           C  
ATOM    143  C   VAL L  19      37.905  20.728  49.287  1.00 43.21           C  
ATOM    144  O   VAL L  19      36.788  20.834  49.791  1.00 43.03           O  
ATOM    145  N   THR L  20      38.369  21.597  48.365  1.00 46.08           N  
ATOM    146  CA  THR L  20      37.488  22.632  47.924  1.00 45.88           C  
ATOM    147  CB  THR L  20      37.809  23.965  48.534  1.00 32.60           C  
ATOM    148  OG1 THR L  20      36.681  24.816  48.438  1.00 31.87           O  
ATOM    149  CG2 THR L  20      39.014  24.597  47.819  1.00 32.26           C  
ATOM    150  C   THR L  20      37.563  22.730  46.430  1.00 46.69           C  
ATOM    151  O   THR L  20      38.646  22.678  45.847  1.00 46.87           O  
ATOM    152  N   ILE L  21      36.395  22.878  45.766  1.00 35.56           N  
ATOM    153  CA  ILE L  21      36.356  22.982  44.333  1.00 35.39           C  
ATOM    154  CB  ILE L  21      35.425  22.018  43.659  1.00 37.54           C  
ATOM    155  CG1 ILE L  21      35.710  20.567  44.061  1.00 40.74           C  
ATOM    156  CG2 ILE L  21      35.559  22.252  42.146  1.00 40.18           C  
ATOM    157  CD1 ILE L  21      34.598  19.615  43.627  1.00 39.56           C  
ATOM    158  C   ILE L  21      35.763  24.321  44.038  1.00 36.24           C  
ATOM    159  O   ILE L  21      34.917  24.797  44.794  1.00 35.30           O  
ATOM    160  N   THR L  22      36.196  24.975  42.936  1.00 34.07           N  
ATOM    161  CA  THR L  22      35.674  26.283  42.653  1.00 34.70           C  
ATOM    162  CB  THR L  22      36.711  27.378  42.659  1.00 39.47           C  
ATOM    163  OG1 THR L  22      37.628  27.196  41.592  1.00 41.63           O  
ATOM    164  CG2 THR L  22      37.463  27.366  43.999  1.00 37.94           C  
ATOM    165  C   THR L  22      35.029  26.306  41.296  1.00 35.92           C  
ATOM    166  O   THR L  22      35.355  25.523  40.405  1.00 35.59           O  
ATOM    167  N   CYS L  23      34.053  27.225  41.133  1.00 38.21           N  
ATOM    168  CA  CYS L  23      33.325  27.400  39.905  1.00 38.51           C  
ATOM    169  CB  CYS L  23      31.909  26.779  40.002  1.00 42.73           C  
ATOM    170  SG  CYS L  23      30.950  26.757  38.455  1.00 47.51           S  
ATOM    171  C   CYS L  23      33.207  28.892  39.685  1.00 38.83           C  
ATOM    172  O   CYS L  23      32.841  29.624  40.604  1.00 38.77           O  
ATOM    173  N   LYS L  24      33.520  29.386  38.462  1.00 37.35           N  
ATOM    174  CA  LYS L  24      33.459  30.802  38.193  1.00 39.21           C  
ATOM    175  CB  LYS L  24      34.800  31.394  37.714  1.00 56.68           C  
ATOM    176  CG  LYS L  24      35.960  31.242  38.697  1.00 57.85           C  
ATOM    177  CD  LYS L  24      37.295  31.774  38.170  1.00 60.10           C  
ATOM    178  CE  LYS L  24      38.407  31.729  39.218  1.00 61.13           C  
ATOM    179  NZ  LYS L  24      39.530  32.602  38.812  1.00 65.26           N1+
ATOM    180  C   LYS L  24      32.516  31.037  37.047  1.00 38.58           C  
ATOM    181  O   LYS L  24      32.666  30.439  35.984  1.00 37.85           O  
ATOM    182  N   ALA L  25      31.512  31.922  37.237  1.00 35.47           N  
ATOM    183  CA  ALA L  25      30.559  32.243  36.207  1.00 36.09           C  
ATOM    184  CB  ALA L  25      29.155  32.544  36.760  1.00 29.30           C  
ATOM    185  C   ALA L  25      31.025  33.455  35.462  1.00 35.54           C  
ATOM    186  O   ALA L  25      31.801  34.265  35.966  1.00 36.41           O  
ATOM    187  N   SER L  26      30.568  33.585  34.198  1.00 41.50           N  
ATOM    188  CA  SER L  26      30.906  34.684  33.336  1.00 41.74           C  
ATOM    189  CB  SER L  26      30.417  34.472  31.892  1.00 35.08           C  
ATOM    190  OG  SER L  26      28.999  34.384  31.864  1.00 33.85           O  
ATOM    191  C   SER L  26      30.263  35.934  33.858  1.00 42.39           C  
ATOM    192  O   SER L  26      30.802  37.029  33.694  1.00 43.36           O  
ATOM    193  N   GLN L  27      29.080  35.808  34.490  1.00 40.04           N  
ATOM    194  CA  GLN L  27      28.402  36.968  34.996  1.00 40.53           C  
ATOM    195  CB  GLN L  27      27.390  37.535  33.993  1.00 59.55           C  
ATOM    196  CG  GLN L  27      26.296  36.542  33.609  1.00 60.29           C  
ATOM    197  CD  GLN L  27      25.669  37.073  32.334  1.00 61.57           C  
ATOM    198  OE1 GLN L  27      25.618  38.281  32.109  1.00 60.67           O  
ATOM    199  NE2 GLN L  27      25.195  36.144  31.460  1.00 60.26           N  
ATOM    200  C   GLN L  27      27.711  36.584  36.268  1.00 40.66           C  
ATOM    201  O   GLN L  27      27.685  35.411  36.637  1.00 41.02           O  
ATOM    202  N   GLY L  28      27.153  37.576  36.995  1.00 41.17           N  
ATOM    203  CA  GLY L  28      26.530  37.306  38.261  1.00 41.04           C  
ATOM    204  C   GLY L  28      25.358  36.405  38.047  1.00 40.42           C  
ATOM    205  O   GLY L  28      24.445  36.728  37.288  1.00 41.18           O  
ATOM    206  N   ILE L  29      25.343  35.247  38.741  1.00 43.36           N  
ATOM    207  CA  ILE L  29      24.253  34.332  38.555  1.00 42.21           C  
ATOM    208  CB  ILE L  29      24.727  32.934  38.274  1.00 41.62           C  
ATOM    209  CG1 ILE L  29      25.572  32.400  39.446  1.00 41.53           C  
ATOM    210  CG2 ILE L  29      25.465  32.942  36.924  1.00 40.29           C  
ATOM    211  CD1 ILE L  29      25.859  30.901  39.360  1.00 40.80           C  
ATOM    212  C   ILE L  29      23.384  34.275  39.777  1.00 42.39           C  
ATOM    213  O   ILE L  29      22.632  33.320  39.955  1.00 42.02           O  
ATOM    214  N   ASN L  30      23.442  35.306  40.639  1.00 36.02           N  
ATOM    215  CA  ASN L  30      22.563  35.458  41.771  1.00 36.48           C  
ATOM    216  CB  ASN L  30      21.157  35.937  41.368  1.00 51.13           C  
ATOM    217  CG  ASN L  30      21.282  37.345  40.806  1.00 53.80           C  
ATOM    218  OD1 ASN L  30      21.508  38.306  41.540  1.00 54.96           O  
ATOM    219  ND2 ASN L  30      21.140  37.473  39.459  1.00 54.84           N  
ATOM    220  C   ASN L  30      22.408  34.200  42.588  1.00 36.55           C  
ATOM    221  O   ASN L  30      21.306  33.887  43.031  1.00 37.36           O  
ATOM    222  N   SER L  31      23.496  33.456  42.842  1.00 43.03           N  
ATOM    223  CA  SER L  31      23.441  32.298  43.702  1.00 43.32           C  
ATOM    224  CB  SER L  31      22.900  32.616  45.109  1.00 69.85           C  
ATOM    225  OG  SER L  31      23.767  33.517  45.778  1.00 79.74           O  
ATOM    226  C   SER L  31      22.564  31.223  43.138  1.00 42.82           C  
ATOM    227  O   SER L  31      22.206  30.282  43.848  1.00 42.68           O  
ATOM    228  N   ASP L  32      22.221  31.297  41.840  1.00 40.04           N  
ATOM    229  CA  ASP L  32      21.402  30.268  41.275  1.00 40.01           C  
ATOM    230  CB  ASP L  32      20.568  30.777  40.085  1.00 45.96           C  
ATOM    231  CG  ASP L  32      19.520  31.760  40.595  1.00 46.65           C  
ATOM    232  OD1 ASP L  32      19.763  32.393  41.655  1.00  0.00           O  
ATOM    233  OD2 ASP L  32      18.467  31.899  39.917  1.00  0.00           O1-
ATOM    234  C   ASP L  32      22.337  29.222  40.745  1.00 39.54           C  
ATOM    235  O   ASP L  32      22.528  29.117  39.535  1.00 39.66           O  
ATOM    236  N   LEU L  33      22.941  28.408  41.641  1.00 32.90           N  
ATOM    237  CA  LEU L  33      23.897  27.426  41.207  1.00 32.72           C  
ATOM    238  CB  LEU L  33      25.362  27.914  41.355  1.00 27.63           C  
ATOM    239  CG  LEU L  33      26.479  26.882  41.071  1.00 30.47           C  
ATOM    240  CD1 LEU L  33      27.839  27.570  40.908  1.00 31.41           C  
ATOM    241  CD2 LEU L  33      26.586  25.838  42.193  1.00 30.59           C  
ATOM    242  C   LEU L  33      23.679  26.162  41.981  1.00 33.09           C  
ATOM    243  O   LEU L  33      23.257  26.194  43.136  1.00 32.27           O  
ATOM    244  N   SER L  34      23.935  24.997  41.338  1.00 26.88           N  
ATOM    245  CA  SER L  34      23.837  23.751  42.052  1.00 26.53           C  
ATOM    246  CB  SER L  34      22.643  22.859  41.662  1.00 33.48           C  
ATOM    247  OG  SER L  34      22.802  22.357  40.347  1.00 42.04           O  
ATOM    248  C   SER L  34      25.101  22.972  41.832  1.00 26.43           C  
ATOM    249  O   SER L  34      25.889  23.269  40.933  1.00 25.76           O  
ATOM    250  N   TRP L  35      25.349  21.974  42.708  1.00 26.88           N  
ATOM    251  CA  TRP L  35      26.515  21.136  42.595  1.00 26.84           C  
ATOM    252  CB  TRP L  35      27.427  21.179  43.831  1.00 33.87           C  
ATOM    253  CG  TRP L  35      28.072  22.513  44.093  1.00 34.41           C  
ATOM    254  CD2 TRP L  35      29.311  22.941  43.512  1.00 34.73           C  
ATOM    255  CD1 TRP L  35      27.645  23.535  44.893  1.00 35.31           C  
ATOM    256  NE1 TRP L  35      28.548  24.568  44.850  1.00 35.67           N  
ATOM    257  CE2 TRP L  35      29.580  24.218  44.004  1.00 34.94           C  
ATOM    258  CE3 TRP L  35      30.162  22.317  42.646  1.00 34.25           C  
ATOM    259  CZ2 TRP L  35      30.707  24.891  43.639  1.00 35.86           C  
ATOM    260  CZ3 TRP L  35      31.294  23.008  42.269  1.00 35.94           C  
ATOM    261  CH2 TRP L  35      31.564  24.268  42.756  1.00 35.99           C  
ATOM    262  C   TRP L  35      26.032  19.719  42.497  1.00 26.31           C  
ATOM    263  O   TRP L  35      25.159  19.308  43.263  1.00 24.95           O  
ATOM    264  N   PHE L  36      26.597  18.927  41.555  1.00 27.72           N  
ATOM    265  CA  PHE L  36      26.168  17.559  41.420  1.00 27.92           C  
ATOM    266  CB  PHE L  36      25.581  17.157  40.049  1.00 28.37           C  
ATOM    267  CG  PHE L  36      24.589  18.127  39.504  1.00 28.37           C  
ATOM    268  CD1 PHE L  36      23.354  18.323  40.065  1.00 29.44           C  
ATOM    269  CD2 PHE L  36      24.930  18.872  38.403  1.00 28.27           C  
ATOM    270  CE1 PHE L  36      22.470  19.226  39.518  1.00 27.98           C  
ATOM    271  CE2 PHE L  36      24.052  19.773  37.853  1.00 28.29           C  
ATOM    272  CZ  PHE L  36      22.812  19.957  38.414  1.00 28.69           C  
ATOM    273  C   PHE L  36      27.388  16.690  41.517  1.00 27.74           C  
ATOM    274  O   PHE L  36      28.510  17.133  41.274  1.00 28.36           O  
ATOM    275  N   GLN L  37      27.184  15.407  41.884  1.00 31.19           N  
ATOM    276  CA  GLN L  37      28.267  14.471  41.991  1.00 31.81           C  
ATOM    277  CB  GLN L  37      28.415  13.921  43.414  1.00 42.19           C  
ATOM    278  CG  GLN L  37      29.524  12.886  43.563  1.00 42.76           C  
ATOM    279  CD  GLN L  37      29.434  12.374  44.989  1.00 47.24           C  
ATOM    280  OE1 GLN L  37      28.345  12.116  45.499  1.00 49.43           O  
ATOM    281  NE2 GLN L  37      30.605  12.238  45.662  1.00 46.12           N  
ATOM    282  C   GLN L  37      27.938  13.297  41.128  1.00 31.75           C  
ATOM    283  O   GLN L  37      26.822  12.782  41.172  1.00 32.33           O  
ATOM    284  N   GLN L  38      28.901  12.833  40.305  1.00 25.77           N  
ATOM    285  CA  GLN L  38      28.610  11.689  39.487  1.00 27.14           C  
ATOM    286  CB  GLN L  38      28.543  11.990  37.980  1.00 31.30           C  
ATOM    287  CG  GLN L  38      28.157  10.765  37.144  1.00 30.53           C  
ATOM    288  CD  GLN L  38      28.074  11.194  35.683  1.00 31.99           C  
ATOM    289  OE1 GLN L  38      28.328  12.348  35.348  1.00 32.87           O  
ATOM    290  NE2 GLN L  38      27.700  10.245  34.785  1.00 30.89           N  
ATOM    291  C   GLN L  38      29.695  10.682  39.687  1.00 29.02           C  
ATOM    292  O   GLN L  38      30.880  10.999  39.601  1.00 27.92           O  
ATOM    293  N   LYS L  39      29.302   9.426  39.977  1.00 42.14           N  
ATOM    294  CA  LYS L  39      30.254   8.363  40.105  1.00 43.00           C  
ATOM    295  CB  LYS L  39      29.991   7.388  41.268  1.00 33.69           C  
ATOM    296  CG  LYS L  39      30.361   7.945  42.641  1.00 33.93           C  
ATOM    297  CD  LYS L  39      29.916   7.041  43.790  1.00 38.36           C  
ATOM    298  CE  LYS L  39      30.523   7.431  45.138  1.00 36.28           C  
ATOM    299  NZ  LYS L  39      30.141   6.451  46.179  1.00 36.73           N1+
ATOM    300  C   LYS L  39      30.150   7.577  38.847  1.00 45.17           C  
ATOM    301  O   LYS L  39      29.101   7.566  38.202  1.00 44.17           O  
ATOM    302  N   PRO L  40      31.214   6.928  38.467  1.00 47.71           N  
ATOM    303  CA  PRO L  40      31.264   6.187  37.239  1.00 49.07           C  
ATOM    304  CD  PRO L  40      32.347   6.657  39.337  1.00 43.23           C  
ATOM    305  CB  PRO L  40      32.642   5.523  37.214  1.00 44.67           C  
ATOM    306  CG  PRO L  40      33.036   5.440  38.700  1.00 45.19           C  
ATOM    307  C   PRO L  40      30.138   5.208  37.097  1.00 46.65           C  
ATOM    308  O   PRO L  40      29.839   4.477  38.040  1.00 47.96           O  
ATOM    309  N   GLY L  41      29.499   5.202  35.907  1.00 69.21           N  
ATOM    310  CA  GLY L  41      28.452   4.286  35.556  1.00 69.15           C  
ATOM    311  C   GLY L  41      27.180   4.684  36.229  1.00 70.08           C  
ATOM    312  O   GLY L  41      26.193   3.951  36.171  1.00 70.88           O  
ATOM    313  N   LYS L  42      27.154   5.865  36.872  1.00 66.81           N  
ATOM    314  CA  LYS L  42      25.960   6.211  37.584  1.00 64.77           C  
ATOM    315  CB  LYS L  42      26.165   6.230  39.105  1.00 65.29           C  
ATOM    316  CG  LYS L  42      26.475   4.848  39.679  1.00 68.21           C  
ATOM    317  CD  LYS L  42      26.910   4.876  41.142  1.00 70.29           C  
ATOM    318  CE  LYS L  42      27.153   3.481  41.717  1.00 72.17           C  
ATOM    319  NZ  LYS L  42      27.306   3.549  43.185  1.00 72.86           N1+
ATOM    320  C   LYS L  42      25.483   7.566  37.160  1.00 63.45           C  
ATOM    321  O   LYS L  42      26.214   8.347  36.554  1.00 62.68           O  
ATOM    322  N   SER L  43      24.198   7.852  37.461  1.00 33.54           N  
ATOM    323  CA  SER L  43      23.556   9.097  37.150  1.00 32.68           C  
ATOM    324  CB  SER L  43      22.022   8.998  37.223  1.00 66.33           C  
ATOM    325  OG  SER L  43      21.624   8.580  38.521  1.00 70.41           O  
ATOM    326  C   SER L  43      24.005  10.125  38.148  1.00 31.19           C  
ATOM    327  O   SER L  43      24.451   9.783  39.242  1.00 31.09           O  
ATOM    328  N   PRO L  44      23.890  11.383  37.811  1.00 31.66           N  
ATOM    329  CA  PRO L  44      24.334  12.420  38.709  1.00 30.92           C  
ATOM    330  CD  PRO L  44      23.965  11.800  36.417  1.00 27.31           C  
ATOM    331  CB  PRO L  44      24.335  13.704  37.887  1.00 27.78           C  
ATOM    332  CG  PRO L  44      24.560  13.219  36.443  1.00 28.41           C  
ATOM    333  C   PRO L  44      23.457  12.488  39.918  1.00 31.97           C  
ATOM    334  O   PRO L  44      22.341  11.975  39.885  1.00 31.89           O  
ATOM    335  N   LYS L  45      23.969  13.090  41.006  1.00 30.13           N  
ATOM    336  CA  LYS L  45      23.279  13.210  42.260  1.00 30.58           C  
ATOM    337  CB  LYS L  45      23.994  12.349  43.317  1.00 49.02           C  
ATOM    338  CG  LYS L  45      23.490  12.449  44.757  1.00 51.67           C  
ATOM    339  CD  LYS L  45      24.229  11.485  45.693  1.00 53.88           C  
ATOM    340  CE  LYS L  45      24.081  11.804  47.183  1.00 53.69           C  
ATOM    341  NZ  LYS L  45      22.747  11.388  47.663  1.00 53.62           N1+
ATOM    342  C   LYS L  45      23.409  14.649  42.685  1.00 29.26           C  
ATOM    343  O   LYS L  45      24.512  15.190  42.703  1.00 29.51           O  
ATOM    344  N   THR L  46      22.287  15.306  43.054  1.00 29.47           N  
ATOM    345  CA  THR L  46      22.322  16.704  43.422  1.00 28.43           C  
ATOM    346  CB  THR L  46      20.990  17.374  43.250  1.00 25.87           C  
ATOM    347  OG1 THR L  46      20.550  17.250  41.907  1.00 25.82           O  
ATOM    348  CG2 THR L  46      21.133  18.858  43.621  1.00 25.55           C  
ATOM    349  C   THR L  46      22.695  16.860  44.873  1.00 28.68           C  
ATOM    350  O   THR L  46      22.023  16.319  45.750  1.00 29.03           O  
ATOM    351  N   LEU L  47      23.859  17.496  45.149  1.00 28.05           N  
ATOM    352  CA  LEU L  47      24.310  17.802  46.487  1.00 29.45           C  
ATOM    353  CB  LEU L  47      25.838  17.880  46.595  1.00 27.54           C  
ATOM    354  CG  LEU L  47      26.529  16.543  46.295  1.00 29.47           C  
ATOM    355  CD1 LEU L  47      28.043  16.640  46.498  1.00 28.50           C  
ATOM    356  CD2 LEU L  47      25.907  15.405  47.112  1.00 28.92           C  
ATOM    357  C   LEU L  47      23.775  19.095  47.046  1.00 30.23           C  
ATOM    358  O   LEU L  47      23.325  19.154  48.190  1.00 31.44           O  
ATOM    359  N   ILE L  48      23.851  20.192  46.255  1.00 35.73           N  
ATOM    360  CA  ILE L  48      23.474  21.484  46.767  1.00 36.24           C  
ATOM    361  CB  ILE L  48      24.644  22.307  47.244  1.00 41.04           C  
ATOM    362  CG1 ILE L  48      25.237  21.735  48.546  1.00 40.85           C  
ATOM    363  CG2 ILE L  48      24.178  23.761  47.408  1.00 41.20           C  
ATOM    364  CD1 ILE L  48      26.024  20.436  48.406  1.00 41.36           C  
ATOM    365  C   ILE L  48      22.747  22.285  45.717  1.00 36.83           C  
ATOM    366  O   ILE L  48      23.041  22.178  44.526  1.00 35.60           O  
ATOM    367  N   TYR L  49      21.748  23.094  46.143  1.00 36.30           N  
ATOM    368  CA  TYR L  49      21.109  23.999  45.227  1.00 36.97           C  
ATOM    369  CB  TYR L  49      19.763  23.542  44.542  1.00 39.58           C  
ATOM    370  CG  TYR L  49      18.510  23.167  45.315  1.00 40.91           C  
ATOM    371  CD1 TYR L  49      18.322  21.891  45.803  1.00 42.09           C  
ATOM    372  CD2 TYR L  49      17.473  24.053  45.522  1.00 41.38           C  
ATOM    373  CE1 TYR L  49      17.174  21.511  46.474  1.00 43.18           C  
ATOM    374  CE2 TYR L  49      16.324  23.678  46.192  1.00 41.91           C  
ATOM    375  CZ  TYR L  49      16.165  22.413  46.686  1.00 43.37           C  
ATOM    376  OH  TYR L  49      14.979  22.057  47.366  1.00 44.31           O  
ATOM    377  C   TYR L  49      21.047  25.357  45.859  1.00 37.09           C  
ATOM    378  O   TYR L  49      21.193  25.503  47.071  1.00 36.78           O  
ATOM    379  N   ARG L  50      20.870  26.422  45.049  1.00 32.87           N  
ATOM    380  CA  ARG L  50      20.836  27.753  45.595  1.00 33.50           C  
ATOM    381  CB  ARG L  50      19.718  27.945  46.636  1.00 51.84           C  
ATOM    382  CG  ARG L  50      19.543  29.399  47.078  1.00 53.06           C  
ATOM    383  CD  ARG L  50      19.969  29.683  48.517  1.00 55.26           C  
ATOM    384  NE  ARG L  50      19.774  31.137  48.746  1.00 56.16           N  
ATOM    385  CZ  ARG L  50      20.243  31.705  49.894  1.00 58.46           C  
ATOM    386  NH1 ARG L  50      20.929  30.953  50.799  1.00 58.84           N1+
ATOM    387  NH2 ARG L  50      20.020  33.028  50.136  1.00 56.61           N  
ATOM    388  C   ARG L  50      22.150  28.078  46.240  1.00 33.95           C  
ATOM    389  O   ARG L  50      22.217  28.791  47.239  1.00 35.60           O  
ATOM    390  N   ALA L  51      23.242  27.527  45.688  1.00 32.21           N  
ATOM    391  CA  ALA L  51      24.591  27.848  46.065  1.00 32.30           C  
ATOM    392  CB  ALA L  51      24.854  29.365  46.059  1.00 40.89           C  
ATOM    393  C   ALA L  51      24.976  27.326  47.421  1.00 32.43           C  
ATOM    394  O   ALA L  51      26.143  26.994  47.623  1.00 32.10           O  
ATOM    395  N   ASN L  52      24.037  27.175  48.378  1.00 40.07           N  
ATOM    396  CA  ASN L  52      24.519  26.725  49.657  1.00 40.45           C  
ATOM    397  CB  ASN L  52      24.931  27.884  50.584  1.00 30.63           C  
ATOM    398  CG  ASN L  52      23.709  28.744  50.872  1.00 32.89           C  
ATOM    399  OD1 ASN L  52      22.800  28.338  51.594  1.00 32.03           O  
ATOM    400  ND2 ASN L  52      23.686  29.977  50.300  1.00 34.18           N  
ATOM    401  C   ASN L  52      23.468  25.937  50.368  1.00 40.45           C  
ATOM    402  O   ASN L  52      23.605  25.649  51.555  1.00 40.75           O  
ATOM    403  N   ARG L  53      22.406  25.525  49.659  1.00 34.70           N  
ATOM    404  CA  ARG L  53      21.374  24.793  50.329  1.00 35.95           C  
ATOM    405  CB  ARG L  53      19.995  25.104  49.712  1.00 56.77           C  
ATOM    406  CG  ARG L  53      18.798  24.428  50.369  1.00 60.04           C  
ATOM    407  CD  ARG L  53      17.468  25.015  49.891  1.00 65.27           C  
ATOM    408  NE  ARG L  53      17.307  26.356  50.522  1.00 69.15           N  
ATOM    409  CZ  ARG L  53      16.280  27.176  50.148  1.00 69.46           C  
ATOM    410  NH1 ARG L  53      15.479  26.839  49.096  1.00 71.00           N1+
ATOM    411  NH2 ARG L  53      16.040  28.327  50.842  1.00 69.53           N  
ATOM    412  C   ARG L  53      21.692  23.344  50.125  1.00 36.45           C  
ATOM    413  O   ARG L  53      21.834  22.885  48.996  1.00 48.03           O  
ATOM    414  N   LEU L  54      21.838  22.595  51.232  1.00 37.91           N  
ATOM    415  CA  LEU L  54      22.196  21.206  51.174  1.00 38.40           C  
ATOM    416  CB  LEU L  54      22.723  20.732  52.539  1.00 35.52           C  
ATOM    417  CG  LEU L  54      23.398  19.355  52.539  1.00 38.12           C  
ATOM    418  CD1 LEU L  54      24.696  19.384  51.722  1.00 37.15           C  
ATOM    419  CD2 LEU L  54      23.630  18.850  53.970  1.00 37.73           C  
ATOM    420  C   LEU L  54      20.946  20.444  50.862  1.00 39.50           C  
ATOM    421  O   LEU L  54      19.940  20.609  51.548  1.00 38.22           O  
ATOM    422  N   VAL L  55      20.964  19.573  49.830  1.00 36.37           N  
ATOM    423  CA  VAL L  55      19.764  18.845  49.552  1.00 37.18           C  
ATOM    424  CB  VAL L  55      19.645  18.272  48.154  1.00 33.69           C  
ATOM    425  CG1 VAL L  55      18.382  17.400  48.064  1.00 31.31           C  
ATOM    426  CG2 VAL L  55      19.578  19.441  47.153  1.00 30.28           C  
ATOM    427  C   VAL L  55      19.596  17.800  50.609  1.00 38.58           C  
ATOM    428  O   VAL L  55      20.549  17.295  51.200  1.00 38.42           O  
ATOM    429  N   ASP L  56      18.324  17.495  50.898  1.00 49.68           N  
ATOM    430  CA  ASP L  56      17.898  16.586  51.916  1.00 51.95           C  
ATOM    431  CB  ASP L  56      16.346  16.458  51.882  1.00 82.39           C  
ATOM    432  CG  ASP L  56      15.803  16.288  50.446  1.00 91.74           C  
ATOM    433  OD1 ASP L  56      16.105  17.152  49.579  1.00 93.54           O  
ATOM    434  OD2 ASP L  56      15.046  15.312  50.197  1.00 92.18           O1-
ATOM    435  C   ASP L  56      18.580  15.251  51.822  1.00 50.71           C  
ATOM    436  O   ASP L  56      18.554  14.572  50.798  1.00 52.24           O  
ATOM    437  N   GLY L  57      19.233  14.849  52.938  1.00 43.36           N  
ATOM    438  CA  GLY L  57      19.870  13.565  53.054  1.00 43.42           C  
ATOM    439  C   GLY L  57      21.332  13.620  52.708  1.00 43.39           C  
ATOM    440  O   GLY L  57      22.022  12.611  52.840  1.00 43.34           O  
ATOM    441  N   VAL L  58      21.866  14.773  52.261  1.00 36.17           N  
ATOM    442  CA  VAL L  58      23.266  14.815  51.913  1.00 35.33           C  
ATOM    443  CB  VAL L  58      23.591  15.922  50.946  1.00 31.75           C  
ATOM    444  CG1 VAL L  58      25.096  15.891  50.646  1.00 30.49           C  
ATOM    445  CG2 VAL L  58      22.722  15.767  49.688  1.00 31.58           C  
ATOM    446  C   VAL L  58      24.061  15.038  53.179  1.00 34.28           C  
ATOM    447  O   VAL L  58      23.605  15.744  54.077  1.00 35.01           O  
ATOM    448  N   PRO L  59      25.248  14.484  53.286  1.00 39.97           N  
ATOM    449  CA  PRO L  59      26.043  14.624  54.486  1.00 40.32           C  
ATOM    450  CD  PRO L  59      25.618  13.305  52.520  1.00 46.88           C  
ATOM    451  CB  PRO L  59      27.252  13.714  54.286  1.00 46.45           C  
ATOM    452  CG  PRO L  59      26.730  12.621  53.337  1.00 46.52           C  
ATOM    453  C   PRO L  59      26.424  16.053  54.749  1.00 40.49           C  
ATOM    454  O   PRO L  59      26.629  16.803  53.797  1.00 39.08           O  
ATOM    455  N   SER L  60      26.549  16.427  56.039  1.00 43.39           N  
ATOM    456  CA  SER L  60      26.813  17.771  56.481  1.00 43.73           C  
ATOM    457  CB  SER L  60      26.737  17.933  58.009  1.00 49.66           C  
ATOM    458  OG  SER L  60      27.840  17.277  58.615  1.00 52.44           O  
ATOM    459  C   SER L  60      28.193  18.193  56.084  1.00 43.22           C  
ATOM    460  O   SER L  60      28.505  19.384  56.103  1.00 43.45           O  
ATOM    461  N   ARG L  61      29.052  17.229  55.708  1.00 39.08           N  
ATOM    462  CA  ARG L  61      30.426  17.491  55.377  1.00 37.69           C  
ATOM    463  CB  ARG L  61      31.200  16.236  54.934  1.00 40.41           C  
ATOM    464  CG  ARG L  61      31.352  15.209  56.050  1.00 41.21           C  
ATOM    465  CD  ARG L  61      32.189  13.975  55.699  1.00 42.23           C  
ATOM    466  NE  ARG L  61      31.352  13.023  54.913  1.00 44.36           N  
ATOM    467  CZ  ARG L  61      31.419  13.014  53.551  1.00 41.61           C  
ATOM    468  NH1 ARG L  61      32.231  13.901  52.907  1.00 42.71           N1+
ATOM    469  NH2 ARG L  61      30.685  12.120  52.828  1.00 42.25           N  
ATOM    470  C   ARG L  61      30.474  18.421  54.212  1.00 37.97           C  
ATOM    471  O   ARG L  61      31.417  19.203  54.080  1.00 37.48           O  
ATOM    472  N   PHE L  62      29.479  18.301  53.311  1.00 37.42           N  
ATOM    473  CA  PHE L  62      29.426  19.106  52.127  1.00 37.75           C  
ATOM    474  CB  PHE L  62      28.566  18.485  51.007  1.00 34.03           C  
ATOM    475  CG  PHE L  62      29.257  17.273  50.467  1.00 34.71           C  
ATOM    476  CD1 PHE L  62      30.160  17.385  49.440  1.00 34.86           C  
ATOM    477  CD2 PHE L  62      29.011  16.016  50.972  1.00 35.17           C  
ATOM    478  CE1 PHE L  62      30.800  16.278  48.933  1.00 34.34           C  
ATOM    479  CE2 PHE L  62      29.647  14.905  50.468  1.00 35.59           C  
ATOM    480  CZ  PHE L  62      30.550  15.029  49.442  1.00 34.03           C  
ATOM    481  C   PHE L  62      28.848  20.454  52.445  1.00 38.27           C  
ATOM    482  O   PHE L  62      27.899  20.576  53.217  1.00 39.78           O  
ATOM    483  N   SER L  63      29.429  21.517  51.851  1.00 34.22           N  
ATOM    484  CA  SER L  63      28.938  22.848  52.070  1.00 34.20           C  
ATOM    485  CB  SER L  63      29.688  23.603  53.179  1.00 32.21           C  
ATOM    486  OG  SER L  63      31.049  23.767  52.810  1.00 37.99           O  
ATOM    487  C   SER L  63      29.174  23.628  50.817  1.00 34.59           C  
ATOM    488  O   SER L  63      30.159  23.412  50.113  1.00 34.12           O  
ATOM    489  N   GLY L  64      28.271  24.579  50.510  1.00 34.94           N  
ATOM    490  CA  GLY L  64      28.474  25.376  49.338  1.00 35.20           C  
ATOM    491  C   GLY L  64      28.537  26.804  49.772  1.00 36.30           C  
ATOM    492  O   GLY L  64      27.884  27.211  50.731  1.00 35.63           O  
ATOM    493  N   SER L  65      29.340  27.615  49.063  1.00 41.79           N  
ATOM    494  CA  SER L  65      29.443  28.998  49.416  1.00 43.17           C  
ATOM    495  CB  SER L  65      30.604  29.314  50.370  1.00 51.72           C  
ATOM    496  OG  SER L  65      30.319  28.810  51.664  1.00 39.47           O  
ATOM    497  C   SER L  65      29.705  29.756  48.166  1.00 43.11           C  
ATOM    498  O   SER L  65      29.874  29.177  47.095  1.00 41.41           O  
ATOM    499  N   GLY L  66      29.733  31.094  48.267  1.00 42.97           N  
ATOM    500  CA  GLY L  66      30.026  31.851  47.091  1.00 43.97           C  
ATOM    501  C   GLY L  66      28.886  32.763  46.813  1.00 43.76           C  
ATOM    502  O   GLY L  66      27.807  32.648  47.389  1.00 43.80           O  
ATOM    503  N   SER L  67      29.130  33.724  45.909  1.00 43.05           N  
ATOM    504  CA  SER L  67      28.134  34.688  45.586  1.00 44.62           C  
ATOM    505  CB  SER L  67      28.021  35.765  46.672  1.00 70.39           C  
ATOM    506  OG  SER L  67      27.057  36.735  46.300  1.00 70.90           O  
ATOM    507  C   SER L  67      28.599  35.352  44.336  1.00 44.07           C  
ATOM    508  O   SER L  67      29.738  35.167  43.917  1.00 44.29           O  
ATOM    509  N   GLY L  68      27.720  36.139  43.689  1.00 49.49           N  
ATOM    510  CA  GLY L  68      28.137  36.811  42.498  1.00 50.00           C  
ATOM    511  C   GLY L  68      28.534  35.780  41.484  1.00 50.04           C  
ATOM    512  O   GLY L  68      27.726  34.954  41.069  1.00 48.57           O  
ATOM    513  N   GLN L  69      29.772  35.932  40.972  1.00 40.49           N  
ATOM    514  CA  GLN L  69      30.461  35.119  40.001  1.00 40.67           C  
ATOM    515  CB  GLN L  69      31.531  35.920  39.234  1.00 58.59           C  
ATOM    516  CG  GLN L  69      32.687  36.397  40.113  1.00 60.78           C  
ATOM    517  CD  GLN L  69      33.463  37.477  39.365  1.00 60.72           C  
ATOM    518  OE1 GLN L  69      34.283  38.174  39.959  1.00 62.60           O  
ATOM    519  NE2 GLN L  69      33.191  37.647  38.043  1.00 59.43           N  
ATOM    520  C   GLN L  69      31.145  33.886  40.540  1.00 40.46           C  
ATOM    521  O   GLN L  69      31.311  32.911  39.807  1.00 39.85           O  
ATOM    522  N   ASP L  70      31.642  33.911  41.794  1.00 43.13           N  
ATOM    523  CA  ASP L  70      32.456  32.797  42.208  1.00 43.00           C  
ATOM    524  CB  ASP L  70      33.886  33.201  42.615  1.00 53.82           C  
ATOM    525  CG  ASP L  70      34.620  33.538  41.318  1.00 57.64           C  
ATOM    526  OD1 ASP L  70      34.396  32.807  40.317  1.00 61.06           O  
ATOM    527  OD2 ASP L  70      35.394  34.530  41.297  1.00 62.18           O1-
ATOM    528  C   ASP L  70      31.813  32.011  43.307  1.00 42.98           C  
ATOM    529  O   ASP L  70      31.295  32.561  44.277  1.00 41.93           O  
ATOM    530  N   TYR L  71      31.845  30.668  43.153  1.00 42.23           N  
ATOM    531  CA  TYR L  71      31.229  29.762  44.081  1.00 41.52           C  
ATOM    532  CB  TYR L  71      29.948  29.130  43.505  1.00 27.50           C  
ATOM    533  CG  TYR L  71      28.990  30.252  43.297  1.00 28.36           C  
ATOM    534  CD1 TYR L  71      29.096  31.081  42.203  1.00 27.90           C  
ATOM    535  CD2 TYR L  71      27.979  30.479  44.202  1.00 27.59           C  
ATOM    536  CE1 TYR L  71      28.216  32.120  42.015  1.00 27.54           C  
ATOM    537  CE2 TYR L  71      27.096  31.517  44.023  1.00 28.96           C  
ATOM    538  CZ  TYR L  71      27.214  32.340  42.930  1.00 27.96           C  
ATOM    539  OH  TYR L  71      26.309  33.407  42.745  1.00 28.29           O  
ATOM    540  C   TYR L  71      32.193  28.652  44.366  1.00 41.22           C  
ATOM    541  O   TYR L  71      33.141  28.436  43.613  1.00 41.06           O  
ATOM    542  N   SER L  72      31.991  27.928  45.494  1.00 31.85           N  
ATOM    543  CA  SER L  72      32.886  26.854  45.816  1.00 31.36           C  
ATOM    544  CB  SER L  72      33.995  27.265  46.799  1.00 42.75           C  
ATOM    545  OG  SER L  72      34.668  28.422  46.329  1.00 44.95           O  
ATOM    546  C   SER L  72      32.120  25.793  46.542  1.00 32.32           C  
ATOM    547  O   SER L  72      31.143  26.070  47.239  1.00 32.30           O  
ATOM    548  N   LEU L  73      32.564  24.534  46.389  1.00 36.30           N  
ATOM    549  CA  LEU L  73      32.006  23.420  47.096  1.00 36.15           C  
ATOM    550  CB  LEU L  73      31.653  22.252  46.166  1.00 29.27           C  
ATOM    551  CG  LEU L  73      31.203  20.974  46.890  1.00 31.52           C  
ATOM    552  CD1 LEU L  73      29.880  21.191  47.638  1.00 30.81           C  
ATOM    553  CD2 LEU L  73      31.163  19.781  45.923  1.00 32.67           C  
ATOM    554  C   LEU L  73      33.098  22.942  48.003  1.00 36.96           C  
ATOM    555  O   LEU L  73      34.232  22.766  47.561  1.00 36.72           O  
ATOM    556  N   THR L  74      32.799  22.724  49.298  1.00 35.75           N  
ATOM    557  CA  THR L  74      33.853  22.312  50.183  1.00 35.85           C  
ATOM    558  CB  THR L  74      34.161  23.341  51.239  1.00 42.35           C  
ATOM    559  OG1 THR L  74      34.556  24.567  50.641  1.00 43.50           O  
ATOM    560  CG2 THR L  74      35.282  22.811  52.149  1.00 43.44           C  
ATOM    561  C   THR L  74      33.453  21.052  50.889  1.00 36.68           C  
ATOM    562  O   THR L  74      32.295  20.866  51.262  1.00 37.46           O  
ATOM    563  N   ILE L  75      34.422  20.131  51.078  1.00 47.17           N  
ATOM    564  CA  ILE L  75      34.174  18.918  51.809  1.00 47.02           C  
ATOM    565  CB  ILE L  75      34.598  17.668  51.078  1.00 49.54           C  
ATOM    566  CG1 ILE L  75      33.812  17.510  49.767  1.00 50.53           C  
ATOM    567  CG2 ILE L  75      34.442  16.468  52.028  1.00 49.83           C  
ATOM    568  CD1 ILE L  75      34.357  16.424  48.835  1.00 49.22           C  
ATOM    569  C   ILE L  75      35.040  18.999  53.033  1.00 49.00           C  
ATOM    570  O   ILE L  75      36.263  19.070  52.929  1.00 48.35           O  
ATOM    571  N   SER L  76      34.423  18.974  54.229  1.00 46.71           N  
ATOM    572  CA  SER L  76      35.145  19.145  55.462  1.00 47.97           C  
ATOM    573  CB  SER L  76      34.212  19.202  56.686  1.00 53.59           C  
ATOM    574  OG  SER L  76      33.538  17.963  56.852  1.00 56.42           O  
ATOM    575  C   SER L  76      36.124  18.033  55.684  1.00 49.47           C  
ATOM    576  O   SER L  76      37.290  18.293  55.972  1.00 50.37           O  
ATOM    577  N   SER L  77      35.672  16.766  55.566  1.00 38.01           N  
ATOM    578  CA  SER L  77      36.517  15.624  55.804  1.00 39.29           C  
ATOM    579  CB  SER L  77      36.114  14.862  57.084  1.00 55.09           C  
ATOM    580  OG  SER L  77      36.859  13.660  57.224  1.00 56.29           O  
ATOM    581  C   SER L  77      36.287  14.689  54.666  1.00 37.38           C  
ATOM    582  O   SER L  77      35.200  14.140  54.514  1.00 38.06           O  
ATOM    583  N   LEU L  78      37.326  14.442  53.853  1.00 42.88           N  
ATOM    584  CA  LEU L  78      37.108  13.659  52.674  1.00 43.08           C  
ATOM    585  CB  LEU L  78      38.251  13.841  51.657  1.00 34.72           C  
ATOM    586  CG  LEU L  78      38.036  13.139  50.308  1.00 35.48           C  
ATOM    587  CD1 LEU L  78      36.752  13.637  49.626  1.00 34.38           C  
ATOM    588  CD2 LEU L  78      39.271  13.294  49.405  1.00 35.36           C  
ATOM    589  C   LEU L  78      36.950  12.211  53.029  1.00 43.98           C  
ATOM    590  O   LEU L  78      37.729  11.650  53.798  1.00 44.58           O  
ATOM    591  N   GLU L  79      35.913  11.564  52.459  1.00 42.49           N  
ATOM    592  CA  GLU L  79      35.704  10.170  52.709  1.00 41.43           C  
ATOM    593  CB  GLU L  79      34.350   9.823  53.353  1.00 50.16           C  
ATOM    594  CG  GLU L  79      34.246  10.210  54.832  1.00 51.96           C  
ATOM    595  CD  GLU L  79      32.885   9.751  55.336  1.00 52.45           C  
ATOM    596  OE1 GLU L  79      32.048   9.366  54.478  1.00 55.36           O  
ATOM    597  OE2 GLU L  79      32.662   9.765  56.576  1.00 55.43           O1-
ATOM    598  C   GLU L  79      35.798   9.456  51.398  1.00 42.73           C  
ATOM    599  O   GLU L  79      35.738  10.056  50.327  1.00 41.79           O  
ATOM    600  N   TYR L  80      35.929   8.126  51.473  1.00 41.40           N  
ATOM    601  CA  TYR L  80      36.144   7.265  50.351  1.00 42.79           C  
ATOM    602  CB  TYR L  80      36.230   5.807  50.832  1.00 58.92           C  
ATOM    603  CG  TYR L  80      36.233   4.932  49.643  1.00 60.24           C  
ATOM    604  CD1 TYR L  80      37.334   4.872  48.827  1.00 63.90           C  
ATOM    605  CD2 TYR L  80      35.130   4.159  49.366  1.00 60.15           C  
ATOM    606  CE1 TYR L  80      37.333   4.054  47.725  1.00 63.54           C  
ATOM    607  CE2 TYR L  80      35.127   3.340  48.265  1.00 63.06           C  
ATOM    608  CZ  TYR L  80      36.226   3.289  47.443  1.00 63.69           C  
ATOM    609  OH  TYR L  80      36.223   2.449  46.309  1.00 71.64           O  
ATOM    610  C   TYR L  80      35.022   7.393  49.362  1.00 41.78           C  
ATOM    611  O   TYR L  80      35.251   7.440  48.154  1.00 42.13           O  
ATOM    612  N   GLU L  81      33.779   7.483  49.853  1.00 38.19           N  
ATOM    613  CA  GLU L  81      32.616   7.517  49.013  1.00 40.23           C  
ATOM    614  CB  GLU L  81      31.300   7.547  49.805  1.00 46.98           C  
ATOM    615  CG  GLU L  81      31.110   8.822  50.627  1.00 48.68           C  
ATOM    616  CD  GLU L  81      29.862   8.653  51.478  1.00 54.90           C  
ATOM    617  OE1 GLU L  81      29.992   8.066  52.584  1.00 52.98           O  
ATOM    618  OE2 GLU L  81      28.769   9.099  51.039  1.00 56.21           O1-
ATOM    619  C   GLU L  81      32.636   8.733  48.140  1.00 40.12           C  
ATOM    620  O   GLU L  81      31.995   8.751  47.092  1.00 38.85           O  
ATOM    621  N   ASP L  82      33.342   9.789  48.574  1.00 37.48           N  
ATOM    622  CA  ASP L  82      33.375  11.078  47.946  1.00 37.37           C  
ATOM    623  CB  ASP L  82      34.074  12.125  48.832  1.00 34.65           C  
ATOM    624  CG  ASP L  82      33.230  12.274  50.100  1.00 35.21           C  
ATOM    625  OD1 ASP L  82      31.986  12.093  50.007  1.00 34.70           O  
ATOM    626  OD2 ASP L  82      33.817  12.553  51.178  1.00 36.25           O1-
ATOM    627  C   ASP L  82      34.026  11.071  46.586  1.00 38.65           C  
ATOM    628  O   ASP L  82      33.831  12.023  45.833  1.00 37.84           O  
ATOM    629  N   MET L  83      34.850  10.063  46.228  1.00 40.05           N  
ATOM    630  CA  MET L  83      35.507  10.145  44.949  1.00 39.71           C  
ATOM    631  CB  MET L  83      36.511   9.020  44.644  1.00 50.67           C  
ATOM    632  CG  MET L  83      37.780   9.076  45.491  1.00 56.52           C  
ATOM    633  SD  MET L  83      39.038   7.858  45.009  1.00 58.11           S  
ATOM    634  CE  MET L  83      38.171   6.439  45.739  1.00 55.72           C  
ATOM    635  C   MET L  83      34.502  10.146  43.843  1.00 38.82           C  
ATOM    636  O   MET L  83      33.449   9.514  43.924  1.00 40.64           O  
ATOM    637  N   GLY L  84      34.825  10.894  42.766  1.00 31.55           N  
ATOM    638  CA  GLY L  84      33.952  10.987  41.634  1.00 32.13           C  
ATOM    639  C   GLY L  84      34.195  12.315  40.986  1.00 32.25           C  
ATOM    640  O   GLY L  84      35.191  12.978  41.271  1.00 33.14           O  
ATOM    641  N   ILE L  85      33.283  12.738  40.084  1.00 22.41           N  
ATOM    642  CA  ILE L  85      33.442  14.009  39.431  1.00 22.07           C  
ATOM    643  CB  ILE L  85      33.461  13.951  37.926  1.00 25.51           C  
ATOM    644  CG1 ILE L  85      34.727  13.226  37.441  1.00 25.41           C  
ATOM    645  CG2 ILE L  85      33.347  15.385  37.384  1.00 25.19           C  
ATOM    646  CD1 ILE L  85      34.770  13.014  35.929  1.00 27.08           C  
ATOM    647  C   ILE L  85      32.326  14.919  39.855  1.00 22.14           C  
ATOM    648  O   ILE L  85      31.168  14.512  39.939  1.00 23.66           O  
ATOM    649  N   TYR L  86      32.666  16.194  40.143  1.00 27.41           N  
ATOM    650  CA  TYR L  86      31.713  17.159  40.619  1.00 26.82           C  
ATOM    651  CB  TYR L  86      32.174  17.933  41.870  1.00 30.14           C  
ATOM    652  CG  TYR L  86      32.259  17.005  43.035  1.00 31.45           C  
ATOM    653  CD1 TYR L  86      33.379  16.228  43.235  1.00 31.18           C  
ATOM    654  CD2 TYR L  86      31.222  16.922  43.933  1.00 30.42           C  
ATOM    655  CE1 TYR L  86      33.462  15.378  44.311  1.00 31.51           C  
ATOM    656  CE2 TYR L  86      31.296  16.074  45.012  1.00 32.32           C  
ATOM    657  CZ  TYR L  86      32.418  15.301  45.201  1.00 32.69           C  
ATOM    658  OH  TYR L  86      32.499  14.430  46.306  1.00 32.60           O  
ATOM    659  C   TYR L  86      31.503  18.193  39.553  1.00 26.84           C  
ATOM    660  O   TYR L  86      32.449  18.619  38.890  1.00 28.15           O  
ATOM    661  N   TYR L  87      30.232  18.609  39.364  1.00 27.63           N  
ATOM    662  CA  TYR L  87      29.877  19.559  38.348  1.00 27.86           C  
ATOM    663  CB  TYR L  87      28.890  18.982  37.316  1.00 37.06           C  
ATOM    664  CG  TYR L  87      29.512  17.860  36.553  1.00 36.77           C  
ATOM    665  CD1 TYR L  87      29.733  16.637  37.139  1.00 37.17           C  
ATOM    666  CD2 TYR L  87      29.849  18.020  35.231  1.00 37.68           C  
ATOM    667  CE1 TYR L  87      30.297  15.605  36.424  1.00 37.78           C  
ATOM    668  CE2 TYR L  87      30.411  16.993  34.508  1.00 37.97           C  
ATOM    669  CZ  TYR L  87      30.636  15.781  35.105  1.00 39.54           C  
ATOM    670  OH  TYR L  87      31.211  14.727  34.364  1.00 39.77           O  
ATOM    671  C   TYR L  87      29.101  20.672  38.991  1.00 27.64           C  
ATOM    672  O   TYR L  87      28.351  20.448  39.941  1.00 27.56           O  
ATOM    673  N   CYS L  88      29.270  21.913  38.477  1.00 30.83           N  
ATOM    674  CA  CYS L  88      28.491  23.032  38.925  1.00 31.84           C  
ATOM    675  CB  CYS L  88      29.330  24.275  39.328  1.00 41.74           C  
ATOM    676  SG  CYS L  88      30.538  24.791  38.066  1.00 44.22           S  
ATOM    677  C   CYS L  88      27.564  23.394  37.791  1.00 32.38           C  
ATOM    678  O   CYS L  88      27.875  23.142  36.628  1.00 32.36           O  
ATOM    679  N   LEU L  89      26.370  23.944  38.114  1.00 37.76           N  
ATOM    680  CA  LEU L  89      25.368  24.302  37.138  1.00 37.77           C  
ATOM    681  CB  LEU L  89      24.150  23.373  37.195  1.00 28.23           C  
ATOM    682  CG  LEU L  89      22.981  23.883  36.345  1.00 29.20           C  
ATOM    683  CD1 LEU L  89      23.171  23.597  34.853  1.00 28.01           C  
ATOM    684  CD2 LEU L  89      21.648  23.414  36.921  1.00 29.21           C  
ATOM    685  C   LEU L  89      24.786  25.640  37.502  1.00 37.93           C  
ATOM    686  O   LEU L  89      24.555  25.915  38.678  1.00 38.24           O  
ATOM    687  N   GLN L  90      24.511  26.509  36.497  1.00 23.09           N  
ATOM    688  CA  GLN L  90      23.865  27.768  36.777  1.00 22.43           C  
ATOM    689  CB  GLN L  90      24.634  29.011  36.280  1.00 24.81           C  
ATOM    690  CG  GLN L  90      24.750  29.157  34.759  1.00 26.10           C  
ATOM    691  CD  GLN L  90      23.506  29.856  34.224  1.00 27.58           C  
ATOM    692  OE1 GLN L  90      22.728  30.443  34.976  1.00 27.25           O  
ATOM    693  NE2 GLN L  90      23.319  29.797  32.879  1.00 26.13           N  
ATOM    694  C   GLN L  90      22.514  27.761  36.105  1.00 23.46           C  
ATOM    695  O   GLN L  90      22.399  27.446  34.924  1.00 21.98           O  
ATOM    696  N   TYR L  91      21.457  27.962  36.917  1.00 32.96           N  
ATOM    697  CA  TYR L  91      20.072  28.138  36.566  1.00 33.54           C  
ATOM    698  CB  TYR L  91      19.042  27.410  37.449  1.00 32.24           C  
ATOM    699  CG  TYR L  91      19.281  27.600  38.900  1.00 33.34           C  
ATOM    700  CD1 TYR L  91      20.223  26.827  39.538  1.00 33.47           C  
ATOM    701  CD2 TYR L  91      18.538  28.495  39.632  1.00 34.62           C  
ATOM    702  CE1 TYR L  91      20.446  26.968  40.885  1.00 34.91           C  
ATOM    703  CE2 TYR L  91      18.757  28.639  40.980  1.00 35.44           C  
ATOM    704  CZ  TYR L  91      19.710  27.875  41.605  1.00 36.81           C  
ATOM    705  OH  TYR L  91      19.928  28.028  42.987  1.00 37.81           O  
ATOM    706  C   TYR L  91      19.664  29.551  36.267  1.00 34.24           C  
ATOM    707  O   TYR L  91      18.525  29.788  35.877  1.00 35.62           O  
ATOM    708  N   ASP L  92      20.518  30.545  36.563  1.00 35.83           N  
ATOM    709  CA  ASP L  92      20.133  31.929  36.457  1.00 36.74           C  
ATOM    710  CB  ASP L  92      21.301  32.885  36.755  1.00 44.15           C  
ATOM    711  CG  ASP L  92      20.762  34.309  36.788  1.00 45.40           C  
ATOM    712  OD1 ASP L  92      20.372  34.833  35.711  1.00 46.37           O  
ATOM    713  OD2 ASP L  92      20.741  34.894  37.902  1.00 44.10           O1-
ATOM    714  C   ASP L  92      19.594  32.274  35.091  1.00 37.11           C  
ATOM    715  O   ASP L  92      18.585  32.974  35.008  1.00 37.85           O  
ATOM    716  N   GLU L  93      20.233  31.827  33.985  1.00 38.40           N  
ATOM    717  CA  GLU L  93      19.721  32.156  32.674  1.00 39.57           C  
ATOM    718  CB  GLU L  93      20.622  33.067  31.825  1.00 50.93           C  
ATOM    719  CG  GLU L  93      20.602  34.543  32.188  1.00 53.58           C  
ATOM    720  CD  GLU L  93      21.534  35.222  31.199  1.00 56.52           C  
ATOM    721  OE1 GLU L  93      22.408  34.511  30.634  1.00 54.43           O  
ATOM    722  OE2 GLU L  93      21.384  36.453  30.986  1.00 60.00           O1-
ATOM    723  C   GLU L  93      19.630  30.915  31.850  1.00 39.67           C  
ATOM    724  O   GLU L  93      20.278  29.910  32.130  1.00 40.94           O  
ATOM    725  N   PHE L  94      18.804  30.961  30.786  1.00 39.66           N  
ATOM    726  CA  PHE L  94      18.702  29.824  29.920  1.00 38.65           C  
ATOM    727  CB  PHE L  94      17.271  29.570  29.404  1.00 35.81           C  
ATOM    728  CG  PHE L  94      16.393  29.261  30.574  1.00 34.40           C  
ATOM    729  CD1 PHE L  94      16.366  28.000  31.128  1.00 34.32           C  
ATOM    730  CD2 PHE L  94      15.585  30.235  31.116  1.00 34.27           C  
ATOM    731  CE1 PHE L  94      15.554  27.721  32.202  1.00 34.92           C  
ATOM    732  CE2 PHE L  94      14.769  29.962  32.191  1.00 34.06           C  
ATOM    733  CZ  PHE L  94      14.754  28.702  32.738  1.00 34.70           C  
ATOM    734  C   PHE L  94      19.576  30.122  28.744  1.00 39.10           C  
ATOM    735  O   PHE L  94      19.742  31.285  28.379  1.00 39.60           O  
ATOM    736  N   PRO L  95      20.181  29.123  28.149  1.00 40.69           N  
ATOM    737  CA  PRO L  95      20.041  27.784  28.647  1.00 41.10           C  
ATOM    738  CD  PRO L  95      20.326  29.140  26.702  1.00 35.58           C  
ATOM    739  CB  PRO L  95      20.403  26.852  27.494  1.00 35.99           C  
ATOM    740  CG  PRO L  95      20.103  27.690  26.244  1.00 36.86           C  
ATOM    741  C   PRO L  95      20.898  27.566  29.848  1.00 40.50           C  
ATOM    742  O   PRO L  95      21.888  28.276  30.027  1.00 40.93           O  
ATOM    743  N   LEU L  96      20.539  26.573  30.680  1.00 34.15           N  
ATOM    744  CA  LEU L  96      21.322  26.316  31.846  1.00 34.07           C  
ATOM    745  CB  LEU L  96      20.713  25.259  32.785  1.00 37.96           C  
ATOM    746  CG  LEU L  96      19.293  25.597  33.269  1.00 37.55           C  
ATOM    747  CD1 LEU L  96      19.268  26.940  34.003  1.00 36.83           C  
ATOM    748  CD2 LEU L  96      18.270  25.521  32.130  1.00 37.92           C  
ATOM    749  C   LEU L  96      22.609  25.753  31.354  1.00 33.94           C  
ATOM    750  O   LEU L  96      22.626  25.035  30.354  1.00 33.75           O  
ATOM    751  N   THR L  97      23.735  26.080  32.025  1.00 27.45           N  
ATOM    752  CA  THR L  97      24.971  25.528  31.540  1.00 28.25           C  
ATOM    753  CB  THR L  97      25.796  26.485  30.726  1.00 29.14           C  
ATOM    754  OG1 THR L  97      25.967  27.710  31.426  1.00 29.88           O  
ATOM    755  CG2 THR L  97      25.108  26.701  29.363  1.00 29.13           C  
ATOM    756  C   THR L  97      25.773  24.963  32.678  1.00 27.43           C  
ATOM    757  O   THR L  97      25.660  25.400  33.822  1.00 26.72           O  
ATOM    758  N   PHE L  98      26.608  23.945  32.363  1.00 33.40           N  
ATOM    759  CA  PHE L  98      27.372  23.215  33.340  1.00 34.02           C  
ATOM    760  CB  PHE L  98      27.335  21.684  33.144  1.00 22.38           C  
ATOM    761  CG  PHE L  98      25.971  21.149  33.415  1.00 22.47           C  
ATOM    762  CD1 PHE L  98      25.000  21.151  32.441  1.00 22.32           C  
ATOM    763  CD2 PHE L  98      25.667  20.626  34.649  1.00 21.80           C  
ATOM    764  CE1 PHE L  98      23.745  20.646  32.699  1.00 22.84           C  
ATOM    765  CE2 PHE L  98      24.416  20.119  34.911  1.00 21.20           C  
ATOM    766  CZ  PHE L  98      23.452  20.128  33.934  1.00 22.35           C  
ATOM    767  C   PHE L  98      28.821  23.561  33.217  1.00 34.38           C  
ATOM    768  O   PHE L  98      29.289  24.035  32.183  1.00 33.39           O  
ATOM    769  N   GLY L  99      29.568  23.344  34.321  1.00 36.62           N  
ATOM    770  CA  GLY L  99      30.986  23.527  34.314  1.00 36.99           C  
ATOM    771  C   GLY L  99      31.554  22.268  33.736  1.00 38.32           C  
ATOM    772  O   GLY L  99      30.843  21.282  33.549  1.00 36.30           O  
ATOM    773  N   ALA L 100      32.865  22.275  33.439  1.00 26.29           N  
ATOM    774  CA  ALA L 100      33.552  21.153  32.864  1.00 27.31           C  
ATOM    775  CB  ALA L 100      35.017  21.451  32.513  1.00 37.30           C  
ATOM    776  C   ALA L 100      33.566  20.004  33.824  1.00 28.33           C  
ATOM    777  O   ALA L 100      33.565  18.843  33.416  1.00 28.70           O  
ATOM    778  N   GLY L 101      33.658  20.293  35.132  1.00 32.31           N  
ATOM    779  CA  GLY L 101      33.658  19.238  36.105  1.00 31.45           C  
ATOM    780  C   GLY L 101      35.049  19.027  36.607  1.00 32.38           C  
ATOM    781  O   GLY L 101      36.020  19.154  35.865  1.00 32.63           O  
ATOM    782  N   THR L 102      35.170  18.704  37.910  1.00 28.05           N  
ATOM    783  CA  THR L 102      36.464  18.412  38.445  1.00 28.62           C  
ATOM    784  CB  THR L 102      36.933  19.329  39.539  1.00 29.46           C  
ATOM    785  OG1 THR L 102      38.258  18.993  39.918  1.00 29.80           O  
ATOM    786  CG2 THR L 102      35.987  19.221  40.743  1.00 29.50           C  
ATOM    787  C   THR L 102      36.409  17.026  38.986  1.00 29.46           C  
ATOM    788  O   THR L 102      35.464  16.640  39.673  1.00 28.84           O  
ATOM    789  N   LYS L 103      37.440  16.233  38.649  1.00 31.37           N  
ATOM    790  CA  LYS L 103      37.535  14.867  39.059  1.00 30.75           C  
ATOM    791  CB  LYS L 103      38.328  14.041  38.033  1.00 44.43           C  
ATOM    792  CG  LYS L 103      38.264  12.521  38.180  1.00 47.60           C  
ATOM    793  CD  LYS L 103      38.783  11.808  36.926  1.00 49.98           C  
ATOM    794  CE  LYS L 103      38.861  10.286  37.036  1.00 52.61           C  
ATOM    795  NZ  LYS L 103      39.396   9.731  35.772  1.00 54.14           N1+
ATOM    796  C   LYS L 103      38.277  14.851  40.357  1.00 31.26           C  
ATOM    797  O   LYS L 103      39.302  15.514  40.504  1.00 31.21           O  
ATOM    798  N   LEU L 104      37.773  14.084  41.343  1.00 31.83           N  
ATOM    799  CA  LEU L 104      38.423  14.070  42.623  1.00 32.87           C  
ATOM    800  CB  LEU L 104      37.442  14.461  43.745  1.00 29.18           C  
ATOM    801  CG  LEU L 104      38.079  14.831  45.094  1.00 30.10           C  
ATOM    802  CD1 LEU L 104      38.980  16.073  44.969  1.00 32.23           C  
ATOM    803  CD2 LEU L 104      36.986  15.021  46.159  1.00 29.39           C  
ATOM    804  C   LEU L 104      38.914  12.670  42.845  1.00 34.33           C  
ATOM    805  O   LEU L 104      38.129  11.723  42.830  1.00 34.51           O  
ATOM    806  N   GLU L 105      40.238  12.497  43.044  1.00 39.04           N  
ATOM    807  CA  GLU L 105      40.778  11.175  43.224  1.00 40.71           C  
ATOM    808  CB  GLU L 105      41.729  10.739  42.095  1.00 44.82           C  
ATOM    809  CG  GLU L 105      41.016  10.463  40.768  1.00 46.54           C  
ATOM    810  CD  GLU L 105      42.073  10.204  39.704  1.00 45.83           C  
ATOM    811  OE1 GLU L 105      42.901  11.122  39.463  1.00 46.69           O  
ATOM    812  OE2 GLU L 105      42.066   9.089  39.118  1.00 45.45           O1-
ATOM    813  C   GLU L 105      41.552  11.137  44.506  1.00 41.29           C  
ATOM    814  O   GLU L 105      41.912  12.174  45.061  1.00 41.17           O  
ATOM    815  N   LEU L 106      41.803   9.914  45.020  1.00 52.88           N  
ATOM    816  CA  LEU L 106      42.500   9.738  46.266  1.00 52.00           C  
ATOM    817  CB  LEU L 106      42.121   8.439  47.005  1.00 39.13           C  
ATOM    818  CG  LEU L 106      40.678   8.371  47.556  1.00 43.91           C  
ATOM    819  CD1 LEU L 106      40.396   7.006  48.208  1.00 40.51           C  
ATOM    820  CD2 LEU L 106      40.381   9.528  48.522  1.00 46.02           C  
ATOM    821  C   LEU L 106      43.977   9.665  46.018  1.00 53.98           C  
ATOM    822  O   LEU L 106      44.442   8.977  45.109  1.00 52.73           O  
ATOM    823  N   LYS L 107      44.760  10.383  46.856  1.00 45.20           N  
ATOM    824  CA  LYS L 107      46.188  10.338  46.755  1.00 45.26           C  
ATOM    825  CB  LYS L 107      46.858  11.728  46.643  1.00 57.86           C  
ATOM    826  CG  LYS L 107      46.700  12.676  47.837  1.00 61.44           C  
ATOM    827  CD  LYS L 107      47.667  13.865  47.779  1.00 62.03           C  
ATOM    828  CE  LYS L 107      47.605  14.771  49.010  1.00 63.97           C  
ATOM    829  NZ  LYS L 107      48.146  14.056  50.186  1.00 69.14           N1+
ATOM    830  C   LYS L 107      46.719   9.632  48.003  1.00 44.69           C  
ATOM    831  O   LYS L 107      46.300   8.467  48.228  1.00 44.87           O  
ATOM    832  OXT LYS L 107      47.547  10.230  48.744  1.00  0.00           O1-
TER     833      LYS L 107 
ATOM    834  N   GLU H 108       9.480   6.898  47.470  1.00 63.81           N1+
ATOM    835  CA  GLU H 108       9.605   8.361  47.257  1.00 62.56           C  
ATOM    836  CB  GLU H 108      10.947   8.847  47.843  1.00 80.45           C  
ATOM    837  CG  GLU H 108      11.129  10.366  47.859  1.00 80.80           C  
ATOM    838  CD  GLU H 108      10.180  10.966  48.886  1.00 84.28           C  
ATOM    839  OE1 GLU H 108       9.578  10.198  49.682  1.00 98.18           O  
ATOM    840  OE2 GLU H 108      10.043  12.218  48.877  1.00 84.59           O1-
ATOM    841  C   GLU H 108       9.449   8.780  45.822  1.00 61.82           C  
ATOM    842  O   GLU H 108       8.439   8.466  45.197  1.00 60.80           O  
ATOM    843  N   VAL H 109      10.439   9.505  45.258  1.00 65.86           N  
ATOM    844  CA  VAL H 109      10.328  10.002  43.912  1.00 64.94           C  
ATOM    845  CB  VAL H 109      10.968  11.337  43.718  1.00 48.49           C  
ATOM    846  CG1 VAL H 109      10.204  12.391  44.521  1.00 41.11           C  
ATOM    847  CG2 VAL H 109      12.440  11.201  44.123  1.00 41.25           C  
ATOM    848  C   VAL H 109      11.061   9.083  42.988  1.00 61.24           C  
ATOM    849  O   VAL H 109      12.140   8.592  43.318  1.00 61.69           O  
ATOM    850  N   GLN H 110      10.478   8.817  41.797  1.00 47.03           N  
ATOM    851  CA  GLN H 110      11.160   7.968  40.862  1.00 43.93           C  
ATOM    852  CB  GLN H 110      10.643   6.522  40.805  1.00 64.56           C  
ATOM    853  CG  GLN H 110      10.937   5.651  42.026  1.00 66.33           C  
ATOM    854  CD  GLN H 110      10.351   4.282  41.704  1.00 67.26           C  
ATOM    855  OE1 GLN H 110       9.858   4.052  40.600  1.00 67.84           O  
ATOM    856  NE2 GLN H 110      10.391   3.345  42.687  1.00 67.38           N  
ATOM    857  C   GLN H 110      10.992   8.475  39.463  1.00 42.32           C  
ATOM    858  O   GLN H 110       9.957   9.028  39.092  1.00 42.09           O  
ATOM    859  N   LEU H 111      12.045   8.284  38.642  1.00 45.89           N  
ATOM    860  CA  LEU H 111      12.009   8.632  37.250  1.00 44.97           C  
ATOM    861  CB  LEU H 111      12.913   9.829  36.912  1.00 38.18           C  
ATOM    862  CG  LEU H 111      12.460  11.150  37.561  1.00 39.18           C  
ATOM    863  CD1 LEU H 111      13.442  12.282  37.238  1.00 38.79           C  
ATOM    864  CD2 LEU H 111      11.019  11.512  37.167  1.00 38.77           C  
ATOM    865  C   LEU H 111      12.544   7.448  36.500  1.00 44.76           C  
ATOM    866  O   LEU H 111      13.736   7.148  36.563  1.00 44.37           O  
ATOM    867  N   GLN H 112      11.674   6.748  35.745  1.00 41.68           N  
ATOM    868  CA  GLN H 112      12.130   5.587  35.034  1.00 41.04           C  
ATOM    869  CB  GLN H 112      11.171   4.392  35.066  1.00 58.82           C  
ATOM    870  CG  GLN H 112      11.092   3.686  36.413  1.00 60.97           C  
ATOM    871  CD  GLN H 112      10.371   2.376  36.154  1.00 63.00           C  
ATOM    872  OE1 GLN H 112      10.064   2.043  35.010  1.00 64.46           O  
ATOM    873  NE2 GLN H 112      10.103   1.597  37.233  1.00 64.43           N  
ATOM    874  C   GLN H 112      12.271   5.936  33.593  1.00 40.02           C  
ATOM    875  O   GLN H 112      11.334   6.423  32.964  1.00 40.01           O  
ATOM    876  N   GLN H 113      13.462   5.671  33.026  1.00 38.01           N  
ATOM    877  CA  GLN H 113      13.657   5.992  31.647  1.00 37.23           C  
ATOM    878  CB  GLN H 113      14.971   6.749  31.365  1.00 36.09           C  
ATOM    879  CG  GLN H 113      14.977   8.149  31.996  1.00 35.57           C  
ATOM    880  CD  GLN H 113      16.296   8.842  31.683  1.00 37.04           C  
ATOM    881  OE1 GLN H 113      16.841   9.584  32.498  1.00 36.23           O  
ATOM    882  NE2 GLN H 113      16.824   8.600  30.456  1.00 37.99           N  
ATOM    883  C   GLN H 113      13.605   4.736  30.831  1.00 37.02           C  
ATOM    884  O   GLN H 113      13.753   3.630  31.350  1.00 36.70           O  
ATOM    885  N   SER H 114      13.370   4.891  29.515  1.00 39.50           N  
ATOM    886  CA  SER H 114      13.257   3.772  28.621  1.00 40.63           C  
ATOM    887  CB  SER H 114      12.764   4.187  27.225  1.00 65.45           C  
ATOM    888  OG  SER H 114      12.625   3.049  26.394  1.00 66.92           O  
ATOM    889  C   SER H 114      14.619   3.143  28.481  1.00 39.25           C  
ATOM    890  O   SER H 114      15.620   3.713  28.908  1.00 39.86           O  
ATOM    891  N   GLY H 115      14.686   1.938  27.870  1.00 45.31           N  
ATOM    892  CA  GLY H 115      15.910   1.183  27.761  1.00 44.05           C  
ATOM    893  C   GLY H 115      16.782   1.746  26.678  1.00 44.57           C  
ATOM    894  O   GLY H 115      16.411   2.670  25.954  1.00 44.86           O  
ATOM    895  N   PRO H 116      17.948   1.153  26.554  1.00 35.98           N  
ATOM    896  CA  PRO H 116      18.952   1.583  25.620  1.00 36.10           C  
ATOM    897  CD  PRO H 116      18.505   0.334  27.618  1.00 21.63           C  
ATOM    898  CB  PRO H 116      20.188   0.734  25.907  1.00 48.84           C  
ATOM    899  CG  PRO H 116      20.027   0.352  27.389  1.00 27.18           C  
ATOM    900  C   PRO H 116      18.467   1.447  24.218  1.00 36.87           C  
ATOM    901  O   PRO H 116      17.662   0.560  23.944  1.00 36.65           O  
ATOM    902  N   GLU H 117      18.955   2.325  23.320  1.00 40.84           N  
ATOM    903  CA  GLU H 117      18.491   2.335  21.965  1.00 41.53           C  
ATOM    904  CB  GLU H 117      17.844   3.678  21.587  1.00 52.39           C  
ATOM    905  CG  GLU H 117      16.585   4.029  22.378  1.00 55.16           C  
ATOM    906  CD  GLU H 117      15.390   3.530  21.582  1.00 55.99           C  
ATOM    907  OE1 GLU H 117      15.579   2.605  20.747  1.00 57.24           O  
ATOM    908  OE2 GLU H 117      14.270   4.068  21.788  1.00 58.91           O1-
ATOM    909  C   GLU H 117      19.658   2.228  21.040  1.00 41.39           C  
ATOM    910  O   GLU H 117      20.721   2.800  21.279  1.00 42.00           O  
ATOM    911  N   LEU H 118      19.467   1.472  19.943  1.00 42.41           N  
ATOM    912  CA  LEU H 118      20.434   1.380  18.892  1.00 43.04           C  
ATOM    913  CB  LEU H 118      20.950  -0.051  18.678  1.00 42.79           C  
ATOM    914  CG  LEU H 118      21.845  -0.207  17.436  1.00 44.15           C  
ATOM    915  CD1 LEU H 118      23.052   0.746  17.464  1.00 42.53           C  
ATOM    916  CD2 LEU H 118      22.254  -1.676  17.246  1.00 45.02           C  
ATOM    917  C   LEU H 118      19.722   1.812  17.649  1.00 43.35           C  
ATOM    918  O   LEU H 118      18.738   1.196  17.242  1.00 44.01           O  
ATOM    919  N   VAL H 119      20.195   2.895  17.004  1.00 32.50           N  
ATOM    920  CA  VAL H 119      19.476   3.355  15.853  1.00 33.07           C  
ATOM    921  CB  VAL H 119      18.637   4.561  16.126  1.00 40.33           C  
ATOM    922  CG1 VAL H 119      17.517   4.160  17.099  1.00 33.20           C  
ATOM    923  CG2 VAL H 119      19.554   5.669  16.669  1.00 29.04           C  
ATOM    924  C   VAL H 119      20.439   3.706  14.769  1.00 33.37           C  
ATOM    925  O   VAL H 119      21.622   3.936  15.009  1.00 32.76           O  
ATOM    926  N   LYS H 120      19.937   3.735  13.520  1.00 41.84           N  
ATOM    927  CA  LYS H 120      20.771   4.052  12.401  1.00 41.57           C  
ATOM    928  CB  LYS H 120      20.372   3.297  11.124  1.00 61.24           C  
ATOM    929  CG  LYS H 120      18.905   3.444  10.734  1.00 63.86           C  
ATOM    930  CD  LYS H 120      18.596   2.693   9.445  1.00 65.23           C  
ATOM    931  CE  LYS H 120      19.488   3.144   8.292  1.00 52.07           C  
ATOM    932  NZ  LYS H 120      19.678   2.031   7.341  1.00 53.80           N1+
ATOM    933  C   LYS H 120      20.741   5.529  12.175  1.00 41.19           C  
ATOM    934  O   LYS H 120      19.814   6.226  12.581  1.00 41.63           O  
ATOM    935  N   PRO H 121      21.770   6.030  11.549  1.00 40.48           N  
ATOM    936  CA  PRO H 121      21.824   7.447  11.352  1.00 40.11           C  
ATOM    937  CD  PRO H 121      23.100   5.465  11.728  1.00 34.24           C  
ATOM    938  CB  PRO H 121      23.262   7.762  10.956  1.00 34.38           C  
ATOM    939  CG  PRO H 121      24.070   6.657  11.664  1.00 34.91           C  
ATOM    940  C   PRO H 121      20.771   7.917  10.411  1.00 41.21           C  
ATOM    941  O   PRO H 121      20.460   7.211   9.453  1.00 40.78           O  
ATOM    942  N   GLY H 122      20.207   9.112  10.682  1.00 37.16           N  
ATOM    943  CA  GLY H 122      19.182   9.670   9.854  1.00 37.00           C  
ATOM    944  C   GLY H 122      17.852   9.310  10.444  1.00 37.47           C  
ATOM    945  O   GLY H 122      16.828   9.879  10.072  1.00 38.42           O  
ATOM    946  N   ALA H 123      17.837   8.355  11.389  1.00 36.46           N  
ATOM    947  CA  ALA H 123      16.612   7.921  12.000  1.00 36.28           C  
ATOM    948  CB  ALA H 123      16.677   6.497  12.582  1.00 48.98           C  
ATOM    949  C   ALA H 123      16.284   8.850  13.124  1.00 37.24           C  
ATOM    950  O   ALA H 123      17.013   9.801  13.394  1.00 36.70           O  
ATOM    951  N   SER H 124      15.118   8.629  13.767  1.00 44.04           N  
ATOM    952  CA  SER H 124      14.757   9.421  14.908  1.00 44.33           C  
ATOM    953  CB  SER H 124      13.534  10.335  14.695  1.00 37.20           C  
ATOM    954  OG  SER H 124      12.349   9.568  14.532  1.00 39.85           O  
ATOM    955  C   SER H 124      14.443   8.467  16.021  1.00 45.10           C  
ATOM    956  O   SER H 124      14.055   7.324  15.780  1.00 45.56           O  
ATOM    957  N   VAL H 125      14.628   8.909  17.281  1.00 31.47           N  
ATOM    958  CA  VAL H 125      14.376   8.054  18.406  1.00 31.31           C  
ATOM    959  CB  VAL H 125      15.657   7.583  19.035  1.00 33.97           C  
ATOM    960  CG1 VAL H 125      16.405   8.800  19.596  1.00 33.52           C  
ATOM    961  CG2 VAL H 125      15.347   6.509  20.082  1.00 33.34           C  
ATOM    962  C   VAL H 125      13.594   8.842  19.414  1.00 30.94           C  
ATOM    963  O   VAL H 125      13.700  10.065  19.476  1.00 30.76           O  
ATOM    964  N   LYS H 126      12.760   8.151  20.220  1.00 38.36           N  
ATOM    965  CA  LYS H 126      11.941   8.828  21.187  1.00 38.76           C  
ATOM    966  CB  LYS H 126      10.452   8.649  20.875  1.00 44.35           C  
ATOM    967  CG  LYS H 126       9.530   9.477  21.757  1.00 45.00           C  
ATOM    968  CD  LYS H 126       8.089   9.461  21.258  1.00 45.42           C  
ATOM    969  CE  LYS H 126       7.140  10.211  22.186  1.00 47.71           C  
ATOM    970  NZ  LYS H 126       5.771  10.200  21.626  1.00 48.32           N1+
ATOM    971  C   LYS H 126      12.188   8.195  22.522  1.00 39.92           C  
ATOM    972  O   LYS H 126      11.920   7.010  22.707  1.00 40.09           O  
ATOM    973  N   ILE H 127      12.663   8.971  23.519  1.00 35.10           N  
ATOM    974  CA  ILE H 127      12.943   8.366  24.793  1.00 35.95           C  
ATOM    975  CB  ILE H 127      14.276   8.747  25.373  1.00 36.04           C  
ATOM    976  CG1 ILE H 127      15.427   8.366  24.425  1.00 34.87           C  
ATOM    977  CG2 ILE H 127      14.384   8.052  26.739  1.00 34.45           C  
ATOM    978  CD1 ILE H 127      16.762   9.006  24.814  1.00 37.08           C  
ATOM    979  C   ILE H 127      11.879   8.792  25.764  1.00 34.98           C  
ATOM    980  O   ILE H 127      11.353   9.899  25.678  1.00 35.19           O  
ATOM    981  N   SER H 128      11.514   7.894  26.708  1.00 42.03           N  
ATOM    982  CA  SER H 128      10.445   8.170  27.636  1.00 42.42           C  
ATOM    983  CB  SER H 128       9.408   7.034  27.710  1.00 46.97           C  
ATOM    984  OG  SER H 128       8.831   6.785  26.439  1.00 46.62           O  
ATOM    985  C   SER H 128      11.001   8.292  29.026  1.00 42.98           C  
ATOM    986  O   SER H 128      12.084   7.789  29.321  1.00 41.59           O  
ATOM    987  N   CYS H 129      10.266   9.004  29.914  1.00 40.23           N  
ATOM    988  CA  CYS H 129      10.646   9.163  31.293  1.00 41.26           C  
ATOM    989  CB  CYS H 129      11.291  10.548  31.572  1.00 40.92           C  
ATOM    990  SG  CYS H 129      11.804  10.838  33.299  1.00 43.41           S  
ATOM    991  C   CYS H 129       9.377   9.062  32.091  1.00 41.96           C  
ATOM    992  O   CYS H 129       8.554   9.977  32.086  1.00 42.36           O  
ATOM    993  N   LYS H 130       9.183   7.942  32.817  1.00 33.04           N  
ATOM    994  CA  LYS H 130       7.956   7.801  33.551  1.00 33.00           C  
ATOM    995  CB  LYS H 130       7.394   6.374  33.567  1.00 58.07           C  
ATOM    996  CG  LYS H 130       6.024   6.310  34.239  1.00 60.00           C  
ATOM    997  CD  LYS H 130       5.262   5.016  33.969  1.00 64.13           C  
ATOM    998  CE  LYS H 130       3.893   4.958  34.645  1.00 64.35           C  
ATOM    999  NZ  LYS H 130       3.200   3.721  34.232  1.00 62.24           N1+
ATOM   1000  C   LYS H 130       8.188   8.217  34.964  1.00 33.03           C  
ATOM   1001  O   LYS H 130       9.047   7.681  35.662  1.00 33.80           O  
ATOM   1002  N   ALA H 131       7.390   9.193  35.436  1.00 43.00           N  
ATOM   1003  CA  ALA H 131       7.578   9.700  36.762  1.00 44.03           C  
ATOM   1004  CB  ALA H 131       7.391  11.226  36.866  1.00 32.37           C  
ATOM   1005  C   ALA H 131       6.570   9.062  37.655  1.00 45.01           C  
ATOM   1006  O   ALA H 131       5.431   8.815  37.257  1.00 45.46           O  
ATOM   1007  N   SER H 132       6.994   8.738  38.894  1.00 45.26           N  
ATOM   1008  CA  SER H 132       6.080   8.175  39.840  1.00 45.27           C  
ATOM   1009  CB  SER H 132       6.156   6.643  39.947  1.00 46.10           C  
ATOM   1010  OG  SER H 132       5.780   6.046  38.715  1.00 45.34           O  
ATOM   1011  C   SER H 132       6.421   8.712  41.196  1.00 46.60           C  
ATOM   1012  O   SER H 132       7.546   9.139  41.450  1.00 45.87           O  
ATOM   1013  N   GLY H 133       5.450   8.724  42.136  1.00 45.92           N  
ATOM   1014  CA  GLY H 133       5.762   9.106  43.488  1.00 47.73           C  
ATOM   1015  C   GLY H 133       5.403  10.535  43.776  1.00 49.21           C  
ATOM   1016  O   GLY H 133       5.367  10.929  44.940  1.00 49.29           O  
ATOM   1017  N   TYR H 134       5.151  11.368  42.748  1.00 49.93           N  
ATOM   1018  CA  TYR H 134       4.796  12.729  43.037  1.00 50.94           C  
ATOM   1019  CB  TYR H 134       5.994  13.705  43.050  1.00 49.61           C  
ATOM   1020  CG  TYR H 134       6.607  13.771  41.689  1.00 49.78           C  
ATOM   1021  CD1 TYR H 134       6.073  14.576  40.714  1.00 49.40           C  
ATOM   1022  CD2 TYR H 134       7.732  13.048  41.379  1.00 48.97           C  
ATOM   1023  CE1 TYR H 134       6.627  14.647  39.458  1.00 48.33           C  
ATOM   1024  CE2 TYR H 134       8.294  13.114  40.124  1.00 48.63           C  
ATOM   1025  CZ  TYR H 134       7.742  13.913  39.157  1.00 48.61           C  
ATOM   1026  OH  TYR H 134       8.316  13.982  37.869  1.00 48.48           O  
ATOM   1027  C   TYR H 134       3.818  13.198  42.003  1.00 51.54           C  
ATOM   1028  O   TYR H 134       3.539  12.501  41.027  1.00 52.47           O  
ATOM   1029  N   THR H 135       3.254  14.408  42.211  1.00 52.79           N  
ATOM   1030  CA  THR H 135       2.340  14.942  41.246  1.00 51.33           C  
ATOM   1031  CB  THR H 135       1.518  16.079  41.784  1.00 52.92           C  
ATOM   1032  OG1 THR H 135       0.608  16.544  40.799  1.00 54.13           O  
ATOM   1033  CG2 THR H 135       2.449  17.206  42.252  1.00 53.17           C  
ATOM   1034  C   THR H 135       3.159  15.408  40.080  1.00 50.14           C  
ATOM   1035  O   THR H 135       4.001  16.297  40.188  1.00 50.76           O  
ATOM   1036  N   PHE H 136       2.896  14.798  38.912  1.00 50.62           N  
ATOM   1037  CA  PHE H 136       3.618  14.978  37.685  1.00 49.83           C  
ATOM   1038  CB  PHE H 136       3.091  14.023  36.594  1.00 50.52           C  
ATOM   1039  CG  PHE H 136       3.880  14.182  35.340  1.00 51.21           C  
ATOM   1040  CD1 PHE H 136       5.150  13.662  35.252  1.00 50.53           C  
ATOM   1041  CD2 PHE H 136       3.341  14.816  34.244  1.00 51.38           C  
ATOM   1042  CE1 PHE H 136       5.883  13.796  34.098  1.00 50.60           C  
ATOM   1043  CE2 PHE H 136       4.070  14.950  33.087  1.00 50.84           C  
ATOM   1044  CZ  PHE H 136       5.345  14.444  33.012  1.00 51.06           C  
ATOM   1045  C   PHE H 136       3.498  16.389  37.187  1.00 49.59           C  
ATOM   1046  O   PHE H 136       4.469  16.961  36.693  1.00 48.35           O  
ATOM   1047  N   THR H 137       2.295  16.979  37.292  1.00 49.32           N  
ATOM   1048  CA  THR H 137       1.991  18.286  36.777  1.00 50.20           C  
ATOM   1049  CB  THR H 137       0.522  18.601  36.818  1.00 50.74           C  
ATOM   1050  OG1 THR H 137       0.057  18.647  38.158  1.00 53.08           O  
ATOM   1051  CG2 THR H 137      -0.224  17.505  36.040  1.00 50.92           C  
ATOM   1052  C   THR H 137       2.713  19.372  37.528  1.00 50.12           C  
ATOM   1053  O   THR H 137       2.988  20.432  36.971  1.00 50.13           O  
ATOM   1054  N   ASP H 138       2.999  19.161  38.824  1.00 50.01           N  
ATOM   1055  CA  ASP H 138       3.582  20.168  39.670  1.00 49.92           C  
ATOM   1056  CB  ASP H 138       3.542  19.815  41.165  1.00 50.28           C  
ATOM   1057  CG  ASP H 138       2.132  20.100  41.658  1.00 36.99           C  
ATOM   1058  OD1 ASP H 138       1.319  20.627  40.852  1.00 37.01           O  
ATOM   1059  OD2 ASP H 138       1.850  19.813  42.852  1.00 38.10           O1-
ATOM   1060  C   ASP H 138       5.001  20.538  39.329  1.00 48.66           C  
ATOM   1061  O   ASP H 138       5.411  21.653  39.648  1.00 49.42           O  
ATOM   1062  N   TYR H 139       5.808  19.647  38.713  1.00 47.29           N  
ATOM   1063  CA  TYR H 139       7.203  19.989  38.542  1.00 45.09           C  
ATOM   1064  CB  TYR H 139       8.140  19.006  39.256  1.00 46.61           C  
ATOM   1065  CG  TYR H 139       7.854  19.066  40.715  1.00 48.68           C  
ATOM   1066  CD1 TYR H 139       6.734  18.455  41.232  1.00 48.23           C  
ATOM   1067  CD2 TYR H 139       8.710  19.719  41.567  1.00 49.66           C  
ATOM   1068  CE1 TYR H 139       6.466  18.499  42.579  1.00 49.57           C  
ATOM   1069  CE2 TYR H 139       8.449  19.766  42.916  1.00 50.47           C  
ATOM   1070  CZ  TYR H 139       7.327  19.155  43.424  1.00 50.18           C  
ATOM   1071  OH  TYR H 139       7.062  19.204  44.809  1.00 50.21           O  
ATOM   1072  C   TYR H 139       7.622  19.958  37.090  1.00 42.90           C  
ATOM   1073  O   TYR H 139       6.997  19.293  36.265  1.00 44.07           O  
ATOM   1074  N   ASN H 140       8.710  20.706  36.748  1.00 38.92           N  
ATOM   1075  CA  ASN H 140       9.226  20.740  35.409  1.00 38.77           C  
ATOM   1076  CB  ASN H 140      10.084  21.987  35.123  1.00 45.86           C  
ATOM   1077  CG  ASN H 140       9.185  23.214  35.193  1.00 46.53           C  
ATOM   1078  OD1 ASN H 140       8.693  23.571  36.262  1.00 18.70           O  
ATOM   1079  ND2 ASN H 140       8.971  23.888  34.031  1.00 16.44           N  
ATOM   1080  C   ASN H 140      10.088  19.531  35.217  1.00 38.84           C  
ATOM   1081  O   ASN H 140      10.597  18.964  36.183  1.00 38.35           O  
ATOM   1082  N   MET H 141      10.239  19.075  33.955  1.00 39.53           N  
ATOM   1083  CA  MET H 141      11.096  17.956  33.694  1.00 38.29           C  
ATOM   1084  CB  MET H 141      10.365  16.756  33.067  1.00 37.30           C  
ATOM   1085  CG  MET H 141      11.209  15.483  33.011  1.00 14.76           C  
ATOM   1086  SD  MET H 141      11.510  14.734  34.638  1.00 16.63           S  
ATOM   1087  CE  MET H 141       9.754  14.382  34.944  1.00 13.37           C  
ATOM   1088  C   MET H 141      12.102  18.421  32.687  1.00 38.17           C  
ATOM   1089  O   MET H 141      11.748  18.944  31.634  1.00 38.45           O  
ATOM   1090  N   HIS H 142      13.396  18.226  32.983  1.00 32.05           N  
ATOM   1091  CA  HIS H 142      14.430  18.695  32.108  1.00 31.57           C  
ATOM   1092  ND1 HIS H 142      15.544  22.129  32.983  1.00 34.53           N  
ATOM   1093  CG  HIS H 142      14.885  20.944  33.217  1.00 41.90           C  
ATOM   1094  CB  HIS H 142      15.442  19.591  32.851  1.00 35.91           C  
ATOM   1095  NE2 HIS H 142      13.584  22.671  33.869  1.00 30.95           N  
ATOM   1096  CD2 HIS H 142      13.691  21.291  33.765  1.00 31.77           C  
ATOM   1097  CE1 HIS H 142      14.726  23.129  33.391  1.00 33.46           C  
ATOM   1098  C   HIS H 142      15.155  17.502  31.551  1.00 31.16           C  
ATOM   1099  O   HIS H 142      15.104  16.414  32.123  1.00 31.12           O  
ATOM   1100  N   TRP H 143      15.816  17.670  30.380  1.00 31.83           N  
ATOM   1101  CA  TRP H 143      16.568  16.593  29.792  1.00 32.51           C  
ATOM   1102  CB  TRP H 143      16.035  16.111  28.429  1.00 33.77           C  
ATOM   1103  CG  TRP H 143      14.690  15.421  28.500  1.00 35.06           C  
ATOM   1104  CD2 TRP H 143      14.483  14.000  28.495  1.00 34.97           C  
ATOM   1105  CD1 TRP H 143      13.452  15.990  28.556  1.00 35.43           C  
ATOM   1106  NE1 TRP H 143      12.487  15.013  28.589  1.00 35.81           N  
ATOM   1107  CE2 TRP H 143      13.107  13.782  28.550  1.00 35.23           C  
ATOM   1108  CE3 TRP H 143      15.365  12.956  28.448  1.00 34.30           C  
ATOM   1109  CZ2 TRP H 143      12.588  12.518  28.555  1.00 35.45           C  
ATOM   1110  CZ3 TRP H 143      14.837  11.683  28.456  1.00 36.59           C  
ATOM   1111  CH2 TRP H 143      13.476  11.467  28.507  1.00 35.85           C  
ATOM   1112  C   TRP H 143      17.982  17.065  29.598  1.00 32.13           C  
ATOM   1113  O   TRP H 143      18.217  18.191  29.163  1.00 31.88           O  
ATOM   1114  N   VAL H 144      18.960  16.193  29.923  1.00 27.92           N  
ATOM   1115  CA  VAL H 144      20.358  16.532  29.861  1.00 27.17           C  
ATOM   1116  CB  VAL H 144      21.015  16.489  31.212  1.00 33.59           C  
ATOM   1117  CG1 VAL H 144      22.522  16.723  31.041  1.00 33.97           C  
ATOM   1118  CG2 VAL H 144      20.326  17.505  32.139  1.00 32.82           C  
ATOM   1119  C   VAL H 144      21.055  15.498  29.026  1.00 28.58           C  
ATOM   1120  O   VAL H 144      20.703  14.321  29.058  1.00 27.37           O  
ATOM   1121  N   LYS H 145      22.083  15.924  28.263  1.00 29.06           N  
ATOM   1122  CA  LYS H 145      22.813  15.036  27.394  1.00 28.21           C  
ATOM   1123  CB  LYS H 145      22.929  15.614  25.974  1.00 33.33           C  
ATOM   1124  CG  LYS H 145      23.608  14.705  24.952  1.00 33.14           C  
ATOM   1125  CD  LYS H 145      23.579  15.289  23.539  1.00 33.09           C  
ATOM   1126  CE  LYS H 145      24.298  14.418  22.511  1.00 28.11           C  
ATOM   1127  NZ  LYS H 145      24.610  15.216  21.306  1.00 26.01           N1+
ATOM   1128  C   LYS H 145      24.208  14.898  27.927  1.00 29.52           C  
ATOM   1129  O   LYS H 145      24.824  15.877  28.343  1.00 29.48           O  
ATOM   1130  N   GLN H 146      24.743  13.662  27.939  1.00 29.84           N  
ATOM   1131  CA  GLN H 146      26.084  13.450  28.418  1.00 30.00           C  
ATOM   1132  CB  GLN H 146      26.131  12.685  29.754  1.00 34.14           C  
ATOM   1133  CG  GLN H 146      27.553  12.452  30.274  1.00 35.16           C  
ATOM   1134  CD  GLN H 146      27.501  11.590  31.530  1.00 35.77           C  
ATOM   1135  OE1 GLN H 146      26.855  10.543  31.563  1.00 37.29           O  
ATOM   1136  NE2 GLN H 146      28.213  12.048  32.595  1.00 35.07           N  
ATOM   1137  C   GLN H 146      26.796  12.594  27.422  1.00 31.04           C  
ATOM   1138  O   GLN H 146      26.395  11.460  27.172  1.00 30.81           O  
ATOM   1139  N   SER H 147      27.897  13.109  26.844  1.00 38.94           N  
ATOM   1140  CA  SER H 147      28.657  12.363  25.886  1.00 40.60           C  
ATOM   1141  CB  SER H 147      29.440  13.246  24.908  1.00 38.92           C  
ATOM   1142  OG  SER H 147      28.526  13.997  24.120  1.00 31.02           O  
ATOM   1143  C   SER H 147      29.610  11.482  26.626  1.00 42.86           C  
ATOM   1144  O   SER H 147      29.758  11.571  27.846  1.00 43.14           O  
ATOM   1145  N   HIS H 148      30.334  10.647  25.864  1.00 42.32           N  
ATOM   1146  CA  HIS H 148      31.091   9.557  26.388  1.00 43.71           C  
ATOM   1147  ND1 HIS H 148      33.641   7.616  26.678  1.00  0.00           N  
ATOM   1148  CG  HIS H 148      32.612   7.672  25.766  1.00 50.12           C  
ATOM   1149  CB  HIS H 148      31.974   8.934  25.300  1.00 54.41           C  
ATOM   1150  NE2 HIS H 148      33.163   5.516  26.121  1.00  0.00           N  
ATOM   1151  CD2 HIS H 148      32.332   6.383  25.436  1.00  0.00           C  
ATOM   1152  CE1 HIS H 148      33.932   6.303  26.855  1.00  0.00           C  
ATOM   1153  C   HIS H 148      32.021   9.927  27.484  1.00 44.93           C  
ATOM   1154  O   HIS H 148      31.804   9.558  28.636  1.00 44.25           O  
ATOM   1155  N   GLY H 149      33.066  10.701  27.176  1.00 47.23           N  
ATOM   1156  CA  GLY H 149      34.030  10.886  28.207  1.00 47.68           C  
ATOM   1157  C   GLY H 149      33.428  11.644  29.321  1.00 48.78           C  
ATOM   1158  O   GLY H 149      33.488  11.235  30.480  1.00 49.62           O  
ATOM   1159  N   LYS H 150      32.784  12.764  28.976  1.00 71.49           N  
ATOM   1160  CA  LYS H 150      32.349  13.584  30.048  1.00 71.59           C  
ATOM   1161  CB  LYS H 150      33.507  13.933  30.974  1.00 66.68           C  
ATOM   1162  CG  LYS H 150      34.633  14.656  30.219  1.00 68.84           C  
ATOM   1163  CD  LYS H 150      35.390  13.832  29.160  1.00 83.43           C  
ATOM   1164  CE  LYS H 150      34.971  14.105  27.710  1.00 52.28           C  
ATOM   1165  NZ  LYS H 150      35.970  13.560  26.757  1.00 57.16           N1+
ATOM   1166  C   LYS H 150      31.939  14.868  29.441  1.00 70.38           C  
ATOM   1167  O   LYS H 150      32.480  15.305  28.427  1.00 70.13           O  
ATOM   1168  N   SER H 151      30.942  15.487  30.072  1.00 46.74           N  
ATOM   1169  CA  SER H 151      30.414  16.765  29.726  1.00 44.56           C  
ATOM   1170  CB  SER H 151      30.496  17.168  28.244  1.00 37.20           C  
ATOM   1171  OG  SER H 151      29.516  16.463  27.495  1.00 45.72           O  
ATOM   1172  C   SER H 151      28.969  16.601  30.010  1.00 43.98           C  
ATOM   1173  O   SER H 151      28.440  15.495  29.924  1.00 42.99           O  
ATOM   1174  N   LEU H 152      28.290  17.685  30.389  1.00 35.81           N  
ATOM   1175  CA  LEU H 152      26.880  17.578  30.564  1.00 34.52           C  
ATOM   1176  CB  LEU H 152      26.407  17.725  32.028  1.00 26.77           C  
ATOM   1177  CG  LEU H 152      26.824  16.553  32.947  1.00 27.02           C  
ATOM   1178  CD1 LEU H 152      26.338  16.752  34.392  1.00 26.17           C  
ATOM   1179  CD2 LEU H 152      26.363  15.205  32.376  1.00 27.32           C  
ATOM   1180  C   LEU H 152      26.323  18.721  29.793  1.00 35.00           C  
ATOM   1181  O   LEU H 152      26.893  19.809  29.800  1.00 35.00           O  
ATOM   1182  N   GLU H 153      25.219  18.493  29.060  1.00 28.11           N  
ATOM   1183  CA  GLU H 153      24.636  19.580  28.329  1.00 27.69           C  
ATOM   1184  CB  GLU H 153      24.721  19.439  26.803  1.00 51.24           C  
ATOM   1185  CG  GLU H 153      26.136  19.532  26.235  1.00 53.03           C  
ATOM   1186  CD  GLU H 153      26.031  19.367  24.728  1.00 56.92           C  
ATOM   1187  OE1 GLU H 153      25.434  20.262  24.074  1.00 56.45           O  
ATOM   1188  OE2 GLU H 153      26.540  18.339  24.208  1.00 55.56           O1-
ATOM   1189  C   GLU H 153      23.177  19.597  28.648  1.00 28.00           C  
ATOM   1190  O   GLU H 153      22.550  18.553  28.806  1.00 27.83           O  
ATOM   1191  N   TRP H 154      22.597  20.805  28.729  1.00 26.49           N  
ATOM   1192  CA  TRP H 154      21.208  20.957  29.057  1.00 26.64           C  
ATOM   1193  CB  TRP H 154      20.984  22.249  29.860  1.00 29.21           C  
ATOM   1194  CG  TRP H 154      19.560  22.510  30.240  1.00 30.05           C  
ATOM   1195  CD2 TRP H 154      18.695  23.433  29.556  1.00 30.16           C  
ATOM   1196  CD1 TRP H 154      18.832  21.984  31.263  1.00 30.35           C  
ATOM   1197  NE1 TRP H 154      17.572  22.513  31.255  1.00 30.76           N  
ATOM   1198  CE2 TRP H 154      17.468  23.408  30.218  1.00 30.60           C  
ATOM   1199  CE3 TRP H 154      18.912  24.238  28.481  1.00 30.15           C  
ATOM   1200  CZ2 TRP H 154      16.431  24.196  29.810  1.00 30.79           C  
ATOM   1201  CZ3 TRP H 154      17.854  25.021  28.063  1.00 29.84           C  
ATOM   1202  CH2 TRP H 154      16.639  25.000  28.714  1.00 31.37           C  
ATOM   1203  C   TRP H 154      20.448  21.072  27.766  1.00 27.08           C  
ATOM   1204  O   TRP H 154      20.680  21.992  26.986  1.00 27.37           O  
ATOM   1205  N   VAL H 155      19.577  20.082  27.470  1.00 28.21           N  
ATOM   1206  CA  VAL H 155      18.770  20.047  26.275  1.00 27.96           C  
ATOM   1207  CB  VAL H 155      18.240  18.673  25.989  1.00 21.67           C  
ATOM   1208  CG1 VAL H 155      17.379  18.732  24.716  1.00 21.15           C  
ATOM   1209  CG2 VAL H 155      19.431  17.701  25.899  1.00 19.93           C  
ATOM   1210  C   VAL H 155      17.596  20.989  26.325  1.00 29.33           C  
ATOM   1211  O   VAL H 155      17.351  21.722  25.366  1.00 29.63           O  
ATOM   1212  N   GLY H 156      16.829  20.994  27.441  1.00 34.20           N  
ATOM   1213  CA  GLY H 156      15.656  21.832  27.530  1.00 34.21           C  
ATOM   1214  C   GLY H 156      14.759  21.323  28.627  1.00 35.17           C  
ATOM   1215  O   GLY H 156      15.079  20.344  29.301  1.00 34.25           O  
ATOM   1216  N   TYR H 157      13.605  22.000  28.844  1.00 40.44           N  
ATOM   1217  CA  TYR H 157      12.702  21.591  29.889  1.00 40.79           C  
ATOM   1218  CB  TYR H 157      12.837  22.428  31.147  1.00 29.31           C  
ATOM   1219  CG  TYR H 157      12.435  23.803  30.772  1.00 35.87           C  
ATOM   1220  CD1 TYR H 157      13.317  24.614  30.096  1.00  0.00           C  
ATOM   1221  CD2 TYR H 157      11.174  24.260  31.068  1.00 13.36           C  
ATOM   1222  CE1 TYR H 157      12.949  25.886  29.742  1.00  0.00           C  
ATOM   1223  CE2 TYR H 157      10.801  25.532  30.717  1.00  0.00           C  
ATOM   1224  CZ  TYR H 157      11.692  26.342  30.061  1.00  0.00           C  
ATOM   1225  OH  TYR H 157      11.301  27.647  29.707  1.00  0.00           O  
ATOM   1226  C   TYR H 157      11.282  21.775  29.446  1.00 41.91           C  
ATOM   1227  O   TYR H 157      10.989  22.554  28.540  1.00 41.87           O  
ATOM   1228  N   THR H 158      10.358  21.035  30.096  1.00 31.54           N  
ATOM   1229  CA  THR H 158       8.958  21.161  29.811  1.00 32.89           C  
ATOM   1230  CB  THR H 158       8.413  20.033  28.992  1.00 33.44           C  
ATOM   1231  OG1 THR H 158       8.557  18.801  29.686  1.00  0.00           O  
ATOM   1232  CG2 THR H 158       9.180  19.998  27.666  1.00 32.86           C  
ATOM   1233  C   THR H 158       8.208  21.132  31.104  1.00 33.48           C  
ATOM   1234  O   THR H 158       8.591  20.434  32.041  1.00 33.00           O  
ATOM   1235  N   TYR H 159       7.099  21.895  31.185  1.00 39.65           N  
ATOM   1236  CA  TYR H 159       6.313  21.879  32.385  1.00 40.25           C  
ATOM   1237  CB  TYR H 159       6.010  23.302  32.905  1.00 46.63           C  
ATOM   1238  CG  TYR H 159       5.241  23.255  34.190  1.00 47.49           C  
ATOM   1239  CD1 TYR H 159       5.798  22.723  35.331  1.00 56.77           C  
ATOM   1240  CD2 TYR H 159       3.978  23.795  34.276  1.00 54.50           C  
ATOM   1241  CE1 TYR H 159       5.097  22.692  36.517  1.00 58.21           C  
ATOM   1242  CE2 TYR H 159       3.272  23.770  35.459  1.00 69.03           C  
ATOM   1243  CZ  TYR H 159       3.826  23.214  36.585  1.00 69.03           C  
ATOM   1244  OH  TYR H 159       3.100  23.186  37.797  1.00 69.03           O  
ATOM   1245  C   TYR H 159       5.039  21.190  32.013  1.00 40.16           C  
ATOM   1246  O   TYR H 159       4.198  21.732  31.303  1.00 40.61           O  
ATOM   1247  N   PRO H 160       4.756  20.034  32.519  1.00 23.61           N  
ATOM   1248  CA  PRO H 160       3.574  19.331  32.092  1.00 25.04           C  
ATOM   1249  CD  PRO H 160       5.756  19.147  33.076  1.00 24.06           C  
ATOM   1250  CB  PRO H 160       3.692  17.927  32.692  1.00 25.14           C  
ATOM   1251  CG  PRO H 160       4.913  17.993  33.637  1.00 24.32           C  
ATOM   1252  C   PRO H 160       2.257  19.999  32.320  1.00 26.96           C  
ATOM   1253  O   PRO H 160       1.370  19.852  31.481  1.00 29.56           O  
ATOM   1254  N   TYR H 161       2.080  20.738  33.424  1.00 29.11           N  
ATOM   1255  CA  TYR H 161       0.783  21.306  33.636  1.00 30.55           C  
ATOM   1256  CB  TYR H 161       0.709  22.035  34.990  1.00 32.58           C  
ATOM   1257  CG  TYR H 161      -0.574  22.782  35.078  1.00 34.14           C  
ATOM   1258  CD1 TYR H 161      -1.754  22.134  35.363  1.00 33.99           C  
ATOM   1259  CD2 TYR H 161      -0.586  24.144  34.889  1.00 35.46           C  
ATOM   1260  CE1 TYR H 161      -2.931  22.839  35.448  1.00 34.62           C  
ATOM   1261  CE2 TYR H 161      -1.760  24.854  34.974  1.00 35.03           C  
ATOM   1262  CZ  TYR H 161      -2.936  24.199  35.250  1.00 34.88           C  
ATOM   1263  OH  TYR H 161      -4.144  24.923  35.338  1.00 35.50           O  
ATOM   1264  C   TYR H 161       0.465  22.289  32.548  1.00 29.42           C  
ATOM   1265  O   TYR H 161      -0.553  22.162  31.869  1.00 30.89           O  
ATOM   1266  N   ASN H 162       1.334  23.297  32.344  1.00 27.90           N  
ATOM   1267  CA  ASN H 162       1.063  24.286  31.338  1.00 28.21           C  
ATOM   1268  CB  ASN H 162       1.704  25.665  31.607  1.00 28.89           C  
ATOM   1269  CG  ASN H 162       3.219  25.580  31.667  1.00 22.28           C  
ATOM   1270  OD1 ASN H 162       3.803  24.500  31.628  1.00 24.30           O  
ATOM   1271  ND2 ASN H 162       3.878  26.764  31.783  1.00 22.72           N  
ATOM   1272  C   ASN H 162       1.390  23.801  29.958  1.00 28.77           C  
ATOM   1273  O   ASN H 162       0.683  24.114  29.003  1.00 32.56           O  
ATOM   1274  N   GLY H 163       2.467  23.008  29.809  1.00 28.07           N  
ATOM   1275  CA  GLY H 163       2.834  22.535  28.501  1.00 25.77           C  
ATOM   1276  C   GLY H 163       3.875  23.444  27.909  1.00 25.70           C  
ATOM   1277  O   GLY H 163       4.249  23.300  26.747  1.00 27.18           O  
ATOM   1278  N   GLY H 164       4.371  24.411  28.699  1.00 49.93           N  
ATOM   1279  CA  GLY H 164       5.370  25.345  28.244  1.00 48.54           C  
ATOM   1280  C   GLY H 164       6.670  24.617  28.128  1.00 48.49           C  
ATOM   1281  O   GLY H 164       6.946  23.687  28.884  1.00 47.47           O  
ATOM   1282  N   ILE H 165       7.518  25.032  27.165  1.00 42.18           N  
ATOM   1283  CA  ILE H 165       8.758  24.345  26.956  1.00 41.66           C  
ATOM   1284  CB  ILE H 165       8.704  23.468  25.733  1.00 38.56           C  
ATOM   1285  CG1 ILE H 165       7.554  22.453  25.841  1.00 31.81           C  
ATOM   1286  CG2 ILE H 165      10.076  22.808  25.531  1.00 37.17           C  
ATOM   1287  CD1 ILE H 165       7.293  21.687  24.543  1.00 31.66           C  
ATOM   1288  C   ILE H 165       9.812  25.382  26.707  1.00 41.72           C  
ATOM   1289  O   ILE H 165       9.530  26.458  26.181  1.00 41.88           O  
ATOM   1290  N   GLY H 166      11.065  25.088  27.107  1.00 42.93           N  
ATOM   1291  CA  GLY H 166      12.158  25.980  26.845  1.00 42.30           C  
ATOM   1292  C   GLY H 166      13.262  25.126  26.303  1.00 43.68           C  
ATOM   1293  O   GLY H 166      13.692  24.172  26.949  1.00 43.32           O  
ATOM   1294  N   TYR H 167      13.791  25.475  25.113  1.00 33.02           N  
ATOM   1295  CA  TYR H 167      14.796  24.631  24.534  1.00 32.42           C  
ATOM   1296  CB  TYR H 167      14.621  24.284  23.043  1.00 35.84           C  
ATOM   1297  CG  TYR H 167      13.486  23.371  22.764  1.00 36.92           C  
ATOM   1298  CD1 TYR H 167      13.619  22.024  23.006  1.00 35.86           C  
ATOM   1299  CD2 TYR H 167      12.301  23.847  22.260  1.00 35.28           C  
ATOM   1300  CE1 TYR H 167      12.582  21.167  22.738  1.00 36.85           C  
ATOM   1301  CE2 TYR H 167      11.260  22.992  21.990  1.00 34.87           C  
ATOM   1302  CZ  TYR H 167      11.401  21.647  22.228  1.00 35.50           C  
ATOM   1303  OH  TYR H 167      10.334  20.769  21.949  1.00 36.05           O  
ATOM   1304  C   TYR H 167      16.097  25.354  24.519  1.00 33.16           C  
ATOM   1305  O   TYR H 167      16.150  26.582  24.484  1.00 33.12           O  
ATOM   1306  N   ASN H 168      17.185  24.564  24.593  1.00 39.04           N  
ATOM   1307  CA  ASN H 168      18.515  25.045  24.386  1.00 39.91           C  
ATOM   1308  CB  ASN H 168      19.546  23.924  24.660  1.00 41.71           C  
ATOM   1309  CG  ASN H 168      20.982  24.390  24.456  1.00 43.07           C  
ATOM   1310  OD1 ASN H 168      21.282  25.172  23.556  1.00 43.21           O  
ATOM   1311  ND2 ASN H 168      21.906  23.874  25.312  1.00 42.70           N  
ATOM   1312  C   ASN H 168      18.509  25.355  22.919  1.00 40.77           C  
ATOM   1313  O   ASN H 168      18.054  24.544  22.115  1.00 40.47           O  
ATOM   1314  N   GLN H 169      19.031  26.527  22.524  1.00 38.56           N  
ATOM   1315  CA  GLN H 169      18.943  26.963  21.156  1.00 39.63           C  
ATOM   1316  CB  GLN H 169      19.650  28.310  20.924  1.00 65.25           C  
ATOM   1317  CG  GLN H 169      19.039  29.488  21.689  1.00 68.55           C  
ATOM   1318  CD  GLN H 169      17.995  30.149  20.802  1.00 71.03           C  
ATOM   1319  OE1 GLN H 169      16.896  29.636  20.602  1.00 71.30           O  
ATOM   1320  NE2 GLN H 169      18.360  31.333  20.244  1.00 50.45           N  
ATOM   1321  C   GLN H 169      19.627  25.951  20.304  1.00 39.70           C  
ATOM   1322  O   GLN H 169      19.204  25.674  19.182  1.00 40.18           O  
ATOM   1323  N   LYS H 170      20.706  25.359  20.831  1.00 40.02           N  
ATOM   1324  CA  LYS H 170      21.489  24.430  20.081  1.00 39.93           C  
ATOM   1325  CB  LYS H 170      22.654  23.907  20.936  1.00 56.16           C  
ATOM   1326  CG  LYS H 170      23.819  23.315  20.151  1.00 60.80           C  
ATOM   1327  CD  LYS H 170      25.076  23.190  21.015  1.00 61.35           C  
ATOM   1328  CE  LYS H 170      26.330  22.769  20.249  1.00 54.64           C  
ATOM   1329  NZ  LYS H 170      26.279  21.325  19.941  1.00 55.64           N1+
ATOM   1330  C   LYS H 170      20.619  23.274  19.668  1.00 40.59           C  
ATOM   1331  O   LYS H 170      20.696  22.797  18.539  1.00 40.04           O  
ATOM   1332  N   PHE H 171      19.781  22.788  20.599  1.00 33.17           N  
ATOM   1333  CA  PHE H 171      18.904  21.655  20.467  1.00 33.79           C  
ATOM   1334  CB  PHE H 171      18.622  20.979  21.813  1.00 36.92           C  
ATOM   1335  CG  PHE H 171      19.940  20.403  22.187  1.00 36.87           C  
ATOM   1336  CD1 PHE H 171      20.336  19.206  21.641  1.00 37.14           C  
ATOM   1337  CD2 PHE H 171      20.794  21.061  23.040  1.00 37.49           C  
ATOM   1338  CE1 PHE H 171      21.553  18.648  21.954  1.00 37.85           C  
ATOM   1339  CE2 PHE H 171      22.011  20.505  23.357  1.00 38.00           C  
ATOM   1340  CZ  PHE H 171      22.394  19.298  22.822  1.00 38.29           C  
ATOM   1341  C   PHE H 171      17.599  21.898  19.759  1.00 33.91           C  
ATOM   1342  O   PHE H 171      16.926  20.928  19.416  1.00 32.73           O  
ATOM   1343  N   LYS H 172      17.182  23.164  19.537  1.00 42.26           N  
ATOM   1344  CA  LYS H 172      15.816  23.471  19.169  1.00 41.56           C  
ATOM   1345  CB  LYS H 172      15.623  24.926  18.705  1.00 56.11           C  
ATOM   1346  CG  LYS H 172      15.953  25.976  19.761  1.00 57.06           C  
ATOM   1347  CD  LYS H 172      15.833  27.403  19.236  1.00 59.27           C  
ATOM   1348  CE  LYS H 172      14.542  28.077  19.697  1.00 59.64           C  
ATOM   1349  NZ  LYS H 172      14.551  28.203  21.172  1.00 60.96           N1+
ATOM   1350  C   LYS H 172      15.266  22.618  18.062  1.00 41.30           C  
ATOM   1351  O   LYS H 172      14.200  22.024  18.218  1.00 42.34           O  
ATOM   1352  N   SER H 173      15.950  22.516  16.919  1.00 52.64           N  
ATOM   1353  CA  SER H 173      15.408  21.740  15.837  1.00 53.25           C  
ATOM   1354  CB  SER H 173      16.174  21.982  14.529  1.00122.24           C  
ATOM   1355  OG  SER H 173      17.507  21.499  14.646  1.00  0.00           O  
ATOM   1356  C   SER H 173      15.508  20.273  16.138  1.00 53.57           C  
ATOM   1357  O   SER H 173      14.666  19.477  15.723  1.00 54.61           O  
ATOM   1358  N   LYS H 174      16.584  19.902  16.849  1.00 39.92           N  
ATOM   1359  CA  LYS H 174      16.987  18.551  17.117  1.00 39.16           C  
ATOM   1360  CB  LYS H 174      18.372  18.520  17.782  1.00 44.69           C  
ATOM   1361  CG  LYS H 174      18.875  17.114  18.096  1.00 44.46           C  
ATOM   1362  CD  LYS H 174      19.150  16.263  16.855  1.00 43.99           C  
ATOM   1363  CE  LYS H 174      20.571  16.402  16.309  1.00 44.31           C  
ATOM   1364  NZ  LYS H 174      20.759  15.490  15.158  1.00 43.56           N1+
ATOM   1365  C   LYS H 174      16.046  17.793  18.010  1.00 38.91           C  
ATOM   1366  O   LYS H 174      15.682  16.659  17.696  1.00 38.45           O  
ATOM   1367  N   ALA H 175      15.623  18.390  19.141  1.00 41.04           N  
ATOM   1368  CA  ALA H 175      14.829  17.640  20.077  1.00 41.12           C  
ATOM   1369  CB  ALA H 175      15.469  17.520  21.471  1.00 29.64           C  
ATOM   1370  C   ALA H 175      13.502  18.299  20.266  1.00 40.53           C  
ATOM   1371  O   ALA H 175      13.380  19.519  20.168  1.00 40.75           O  
ATOM   1372  N   THR H 176      12.462  17.472  20.511  1.00 30.95           N  
ATOM   1373  CA  THR H 176      11.144  17.960  20.804  1.00 31.08           C  
ATOM   1374  CB  THR H 176      10.091  17.589  19.796  1.00 36.49           C  
ATOM   1375  OG1 THR H 176       9.956  16.179  19.731  1.00 36.24           O  
ATOM   1376  CG2 THR H 176      10.457  18.157  18.418  1.00 35.12           C  
ATOM   1377  C   THR H 176      10.713  17.295  22.074  1.00 30.67           C  
ATOM   1378  O   THR H 176      10.806  16.077  22.212  1.00 29.37           O  
ATOM   1379  N   LEU H 177      10.210  18.092  23.033  1.00 33.20           N  
ATOM   1380  CA  LEU H 177       9.773  17.565  24.292  1.00 32.86           C  
ATOM   1381  CB  LEU H 177      10.308  18.371  25.488  1.00 34.11           C  
ATOM   1382  CG  LEU H 177      11.788  18.065  25.787  1.00 35.97           C  
ATOM   1383  CD1 LEU H 177      12.647  18.189  24.528  1.00 34.72           C  
ATOM   1384  CD2 LEU H 177      12.338  18.931  26.928  1.00 33.85           C  
ATOM   1385  C   LEU H 177       8.281  17.572  24.313  1.00 32.96           C  
ATOM   1386  O   LEU H 177       7.643  18.467  23.759  1.00 33.78           O  
ATOM   1387  N   THR H 178       7.696  16.523  24.923  1.00 37.49           N  
ATOM   1388  CA  THR H 178       6.273  16.386  25.026  1.00 38.36           C  
ATOM   1389  CB  THR H 178       5.727  15.574  23.885  1.00 37.22           C  
ATOM   1390  OG1 THR H 178       4.318  15.451  23.974  1.00 38.28           O  
ATOM   1391  CG2 THR H 178       6.399  14.194  23.890  1.00 37.31           C  
ATOM   1392  C   THR H 178       5.993  15.672  26.317  1.00 39.22           C  
ATOM   1393  O   THR H 178       6.891  15.053  26.887  1.00 39.65           O  
ATOM   1394  N   LEU H 179       4.748  15.768  26.838  1.00 40.12           N  
ATOM   1395  CA  LEU H 179       4.432  15.069  28.058  1.00 41.11           C  
ATOM   1396  CB  LEU H 179       4.497  15.939  29.317  1.00 35.30           C  
ATOM   1397  CG  LEU H 179       5.896  16.526  29.557  1.00  0.00           C  
ATOM   1398  CD1 LEU H 179       6.219  17.631  28.535  1.00  0.00           C  
ATOM   1399  CD2 LEU H 179       6.086  16.944  31.022  1.00  0.00           C  
ATOM   1400  C   LEU H 179       3.033  14.539  27.978  1.00 42.52           C  
ATOM   1401  O   LEU H 179       2.177  15.119  27.314  1.00 43.28           O  
ATOM   1402  N   ASP H 180       2.774  13.398  28.651  1.00 46.64           N  
ATOM   1403  CA  ASP H 180       1.461  12.817  28.668  1.00 48.35           C  
ATOM   1404  CB  ASP H 180       1.456  11.356  28.178  1.00 66.04           C  
ATOM   1405  CG  ASP H 180       0.014  10.898  27.991  1.00 68.02           C  
ATOM   1406  OD1 ASP H 180      -0.889  11.501  28.625  1.00 69.24           O  
ATOM   1407  OD2 ASP H 180      -0.210   9.941  27.206  1.00 69.14           O1-
ATOM   1408  C   ASP H 180       0.997  12.831  30.094  1.00 49.10           C  
ATOM   1409  O   ASP H 180       1.464  12.045  30.916  1.00 49.41           O  
ATOM   1410  N   ASN H 181       0.027  13.707  30.413  1.00 55.17           N  
ATOM   1411  CA  ASN H 181      -0.428  13.872  31.762  1.00 55.96           C  
ATOM   1412  CB  ASN H 181      -1.434  15.035  31.914  1.00 67.03           C  
ATOM   1413  CG  ASN H 181      -2.652  14.849  31.010  1.00 69.81           C  
ATOM   1414  OD1 ASN H 181      -2.537  14.735  29.791  1.00  0.00           O  
ATOM   1415  ND2 ASN H 181      -3.865  14.850  31.629  1.00  0.00           N  
ATOM   1416  C   ASN H 181      -1.031  12.607  32.286  1.00 56.76           C  
ATOM   1417  O   ASN H 181      -0.800  12.237  33.436  1.00 56.25           O  
ATOM   1418  N   SER H 182      -1.808  11.895  31.456  1.00 54.91           N  
ATOM   1419  CA  SER H 182      -2.480  10.727  31.943  1.00 54.65           C  
ATOM   1420  CB  SER H 182      -3.358  10.059  30.875  1.00 62.29           C  
ATOM   1421  OG  SER H 182      -4.437  10.912  30.525  1.00 72.32           O  
ATOM   1422  C   SER H 182      -1.494   9.701  32.415  1.00 54.49           C  
ATOM   1423  O   SER H 182      -1.597   9.223  33.543  1.00 55.07           O  
ATOM   1424  N   SER H 183      -0.529   9.320  31.553  1.00 51.97           N  
ATOM   1425  CA  SER H 183       0.439   8.302  31.877  1.00 50.91           C  
ATOM   1426  CB  SER H 183       1.057   7.624  30.640  1.00 58.88           C  
ATOM   1427  OG  SER H 183       1.717   8.576  29.824  1.00 59.04           O  
ATOM   1428  C   SER H 183       1.536   8.833  32.755  1.00 49.92           C  
ATOM   1429  O   SER H 183       2.375   8.069  33.227  1.00 50.34           O  
ATOM   1430  N   ARG H 184       1.580  10.156  32.996  1.00 47.09           N  
ATOM   1431  CA  ARG H 184       2.610  10.689  33.848  1.00 46.84           C  
ATOM   1432  CB  ARG H 184       2.551  10.100  35.269  1.00 44.49           C  
ATOM   1433  CG  ARG H 184       1.257  10.451  36.002  1.00 48.44           C  
ATOM   1434  CD  ARG H 184       1.084   9.782  37.368  1.00  0.00           C  
ATOM   1435  NE  ARG H 184      -0.160  10.356  37.955  1.00  0.00           N  
ATOM   1436  CZ  ARG H 184      -1.379   9.828  37.637  1.00  0.00           C  
ATOM   1437  NH1 ARG H 184      -1.455   8.707  36.863  1.00  0.00           N1+
ATOM   1438  NH2 ARG H 184      -2.521  10.425  38.087  1.00  0.00           N  
ATOM   1439  C   ARG H 184       3.954  10.372  33.262  1.00 46.76           C  
ATOM   1440  O   ARG H 184       4.886  10.004  33.977  1.00 46.72           O  
ATOM   1441  N   THR H 185       4.095  10.512  31.929  1.00 44.80           N  
ATOM   1442  CA  THR H 185       5.367  10.242  31.319  1.00 44.15           C  
ATOM   1443  CB  THR H 185       5.335   9.062  30.395  1.00 44.83           C  
ATOM   1444  OG1 THR H 185       4.920   7.911  31.113  1.00 45.52           O  
ATOM   1445  CG2 THR H 185       6.730   8.825  29.795  1.00 44.63           C  
ATOM   1446  C   THR H 185       5.744  11.429  30.490  1.00 44.14           C  
ATOM   1447  O   THR H 185       4.883  12.112  29.937  1.00 44.41           O  
ATOM   1448  N   ALA H 186       7.059  11.705  30.389  1.00 40.38           N  
ATOM   1449  CA  ALA H 186       7.528  12.790  29.576  1.00 38.56           C  
ATOM   1450  CB  ALA H 186       8.456  13.769  30.315  1.00 23.65           C  
ATOM   1451  C   ALA H 186       8.328  12.176  28.472  1.00 38.13           C  
ATOM   1452  O   ALA H 186       8.897  11.099  28.648  1.00 38.84           O  
ATOM   1453  N   TYR H 187       8.377  12.831  27.287  1.00 46.24           N  
ATOM   1454  CA  TYR H 187       9.095  12.225  26.198  1.00 46.28           C  
ATOM   1455  CB  TYR H 187       8.219  11.743  25.024  1.00 40.86           C  
ATOM   1456  CG  TYR H 187       7.132  10.848  25.509  1.00 42.00           C  
ATOM   1457  CD1 TYR H 187       7.420   9.675  26.162  1.00 42.80           C  
ATOM   1458  CD2 TYR H 187       5.816  11.211  25.347  1.00 42.00           C  
ATOM   1459  CE1 TYR H 187       6.407   8.862  26.613  1.00 43.12           C  
ATOM   1460  CE2 TYR H 187       4.800  10.400  25.795  1.00 42.67           C  
ATOM   1461  CZ  TYR H 187       5.097   9.216  26.425  1.00 43.66           C  
ATOM   1462  OH  TYR H 187       4.068   8.371  26.891  1.00 48.19           O  
ATOM   1463  C   TYR H 187      10.020  13.223  25.567  1.00 45.80           C  
ATOM   1464  O   TYR H 187       9.850  14.435  25.692  1.00 45.30           O  
ATOM   1465  N   MET H 188      11.065  12.708  24.887  1.00 37.03           N  
ATOM   1466  CA  MET H 188      11.948  13.540  24.124  1.00 37.10           C  
ATOM   1467  CB  MET H 188      13.323  13.759  24.759  1.00 44.07           C  
ATOM   1468  CG  MET H 188      14.238  14.532  23.815  1.00 44.58           C  
ATOM   1469  SD  MET H 188      15.905  14.844  24.455  1.00 46.56           S  
ATOM   1470  CE  MET H 188      16.268  13.081  24.687  1.00 44.63           C  
ATOM   1471  C   MET H 188      12.204  12.841  22.823  1.00 38.02           C  
ATOM   1472  O   MET H 188      12.601  11.677  22.805  1.00 38.29           O  
ATOM   1473  N   GLU H 189      11.996  13.555  21.696  1.00 47.07           N  
ATOM   1474  CA  GLU H 189      12.201  12.965  20.404  1.00 48.25           C  
ATOM   1475  CB  GLU H 189      10.989  13.137  19.463  1.00 52.69           C  
ATOM   1476  CG  GLU H 189      11.072  12.299  18.184  1.00 55.53           C  
ATOM   1477  CD  GLU H 189       9.823  12.558  17.349  1.00 59.20           C  
ATOM   1478  OE1 GLU H 189       9.800  13.599  16.642  1.00 49.85           O  
ATOM   1479  OE2 GLU H 189       8.876  11.730  17.405  1.00 60.68           O1-
ATOM   1480  C   GLU H 189      13.386  13.633  19.761  1.00 47.47           C  
ATOM   1481  O   GLU H 189      13.442  14.856  19.626  1.00 48.58           O  
ATOM   1482  N   LEU H 190      14.379  12.818  19.357  1.00 37.13           N  
ATOM   1483  CA  LEU H 190      15.561  13.315  18.705  1.00 36.72           C  
ATOM   1484  CB  LEU H 190      16.859  12.696  19.255  1.00 32.30           C  
ATOM   1485  CG  LEU H 190      17.212  13.127  20.687  1.00 33.55           C  
ATOM   1486  CD1 LEU H 190      18.506  12.455  21.173  1.00 31.78           C  
ATOM   1487  CD2 LEU H 190      17.298  14.654  20.779  1.00 32.70           C  
ATOM   1488  C   LEU H 190      15.475  12.886  17.274  1.00 37.88           C  
ATOM   1489  O   LEU H 190      15.255  11.711  16.990  1.00 38.31           O  
ATOM   1490  N   ARG H 191      15.669  13.824  16.324  1.00 36.27           N  
ATOM   1491  CA  ARG H 191      15.543  13.461  14.940  1.00 38.01           C  
ATOM   1492  CB  ARG H 191      14.456  14.251  14.187  1.00 50.95           C  
ATOM   1493  CG  ARG H 191      14.663  15.765  14.198  1.00 34.57           C  
ATOM   1494  CD  ARG H 191      13.589  16.525  13.421  1.00  0.00           C  
ATOM   1495  NE  ARG H 191      13.820  17.971  13.672  1.00  0.00           N  
ATOM   1496  CZ  ARG H 191      13.869  18.839  12.624  1.00  0.00           C  
ATOM   1497  NH1 ARG H 191      13.678  18.379  11.353  1.00  0.00           N1+
ATOM   1498  NH2 ARG H 191      14.150  20.154  12.854  1.00  0.00           N  
ATOM   1499  C   ARG H 191      16.850  13.694  14.243  1.00 36.61           C  
ATOM   1500  O   ARG H 191      17.751  14.338  14.776  1.00 36.31           O  
ATOM   1501  N   SER H 192      16.984  13.140  13.017  1.00 38.95           N  
ATOM   1502  CA  SER H 192      18.167  13.316  12.217  1.00 39.34           C  
ATOM   1503  CB  SER H 192      18.418  14.781  11.802  1.00 45.96           C  
ATOM   1504  OG  SER H 192      17.375  15.274  10.969  1.00 48.85           O  
ATOM   1505  C   SER H 192      19.369  12.907  13.006  1.00 37.93           C  
ATOM   1506  O   SER H 192      20.339  13.656  13.089  1.00 38.58           O  
ATOM   1507  N   LEU H 193      19.354  11.692  13.578  1.00 43.05           N  
ATOM   1508  CA  LEU H 193      20.434  11.270  14.419  1.00 42.91           C  
ATOM   1509  CB  LEU H 193      20.178   9.933  15.123  1.00 31.10           C  
ATOM   1510  CG  LEU H 193      19.039   9.996  16.147  1.00 30.74           C  
ATOM   1511  CD1 LEU H 193      18.896   8.653  16.879  1.00 31.80           C  
ATOM   1512  CD2 LEU H 193      19.219  11.187  17.100  1.00 30.40           C  
ATOM   1513  C   LEU H 193      21.705  11.100  13.656  1.00 44.58           C  
ATOM   1514  O   LEU H 193      21.721  10.672  12.502  1.00 44.13           O  
ATOM   1515  N   THR H 194      22.818  11.460  14.329  1.00 39.12           N  
ATOM   1516  CA  THR H 194      24.145  11.321  13.810  1.00 40.13           C  
ATOM   1517  CB  THR H 194      24.806  12.619  13.439  1.00 42.22           C  
ATOM   1518  OG1 THR H 194      24.938  13.450  14.583  1.00 43.13           O  
ATOM   1519  CG2 THR H 194      23.978  13.315  12.345  1.00 42.92           C  
ATOM   1520  C   THR H 194      24.960  10.715  14.911  1.00 40.11           C  
ATOM   1521  O   THR H 194      24.509  10.616  16.049  1.00 40.03           O  
ATOM   1522  N   SER H 195      26.204  10.307  14.593  1.00 35.37           N  
ATOM   1523  CA  SER H 195      27.045   9.644  15.549  1.00 36.06           C  
ATOM   1524  CB  SER H 195      28.409   9.242  14.970  1.00 54.76           C  
ATOM   1525  OG  SER H 195      28.234   8.244  13.977  1.00 56.72           O  
ATOM   1526  C   SER H 195      27.293  10.571  16.693  1.00 35.72           C  
ATOM   1527  O   SER H 195      27.591  10.143  17.806  1.00 35.84           O  
ATOM   1528  N   GLU H 196      27.170  11.879  16.440  1.00 36.92           N  
ATOM   1529  CA  GLU H 196      27.383  12.897  17.423  1.00 37.92           C  
ATOM   1530  CB  GLU H 196      27.284  14.288  16.800  1.00 66.50           C  
ATOM   1531  CG  GLU H 196      27.522  15.425  17.781  1.00 72.79           C  
ATOM   1532  CD  GLU H 196      27.699  16.673  16.933  1.00 76.90           C  
ATOM   1533  OE1 GLU H 196      28.491  16.597  15.957  1.00 79.79           O  
ATOM   1534  OE2 GLU H 196      27.058  17.712  17.242  1.00 78.23           O1-
ATOM   1535  C   GLU H 196      26.347  12.786  18.505  1.00 37.49           C  
ATOM   1536  O   GLU H 196      26.597  13.173  19.645  1.00 37.33           O  
ATOM   1537  N   ASP H 197      25.139  12.315  18.145  1.00 33.29           N  
ATOM   1538  CA  ASP H 197      24.002  12.168  19.011  1.00 33.60           C  
ATOM   1539  CB  ASP H 197      22.694  12.021  18.221  1.00 42.10           C  
ATOM   1540  CG  ASP H 197      22.455  13.389  17.587  1.00 43.94           C  
ATOM   1541  OD1 ASP H 197      22.065  14.325  18.334  1.00 41.89           O  
ATOM   1542  OD2 ASP H 197      22.686  13.527  16.356  1.00 42.99           O1-
ATOM   1543  C   ASP H 197      24.173  11.026  19.975  1.00 34.09           C  
ATOM   1544  O   ASP H 197      23.415  10.928  20.939  1.00 33.31           O  
ATOM   1545  N   SER H 198      25.107  10.086  19.721  1.00 32.24           N  
ATOM   1546  CA  SER H 198      25.273   9.003  20.652  1.00 32.44           C  
ATOM   1547  CB  SER H 198      26.348   7.983  20.242  1.00 37.41           C  
ATOM   1548  OG  SER H 198      25.967   7.333  19.039  1.00 37.04           O  
ATOM   1549  C   SER H 198      25.681   9.593  21.963  1.00 32.69           C  
ATOM   1550  O   SER H 198      26.584  10.426  22.032  1.00 33.88           O  
ATOM   1551  N   ALA H 199      25.003   9.167  23.048  1.00 36.04           N  
ATOM   1552  CA  ALA H 199      25.305   9.690  24.347  1.00 36.44           C  
ATOM   1553  CB  ALA H 199      25.209  11.226  24.412  1.00 20.78           C  
ATOM   1554  C   ALA H 199      24.283   9.143  25.290  1.00 36.80           C  
ATOM   1555  O   ALA H 199      23.354   8.448  24.881  1.00 36.90           O  
ATOM   1556  N   VAL H 200      24.447   9.420  26.600  1.00 27.45           N  
ATOM   1557  CA  VAL H 200      23.461   8.984  27.546  1.00 27.20           C  
ATOM   1558  CB  VAL H 200      24.033   8.504  28.847  1.00 25.55           C  
ATOM   1559  CG1 VAL H 200      22.878   8.305  29.844  1.00 25.12           C  
ATOM   1560  CG2 VAL H 200      24.834   7.219  28.570  1.00 24.94           C  
ATOM   1561  C   VAL H 200      22.592  10.171  27.820  1.00 28.75           C  
ATOM   1562  O   VAL H 200      23.090  11.279  28.008  1.00 28.25           O  
ATOM   1563  N   TYR H 201      21.256   9.976  27.833  1.00 30.79           N  
ATOM   1564  CA  TYR H 201      20.373  11.091  28.046  1.00 30.44           C  
ATOM   1565  CB  TYR H 201      19.264  11.263  26.991  1.00 32.29           C  
ATOM   1566  CG  TYR H 201      19.872  11.619  25.682  1.00 31.36           C  
ATOM   1567  CD1 TYR H 201      20.224  12.917  25.412  1.00 31.25           C  
ATOM   1568  CD2 TYR H 201      20.104  10.658  24.729  1.00 30.37           C  
ATOM   1569  CE1 TYR H 201      20.786  13.245  24.201  1.00 31.00           C  
ATOM   1570  CE2 TYR H 201      20.664  10.980  23.518  1.00 31.23           C  
ATOM   1571  CZ  TYR H 201      21.011  12.280  23.252  1.00 31.32           C  
ATOM   1572  OH  TYR H 201      21.587  12.610  22.008  1.00 31.99           O  
ATOM   1573  C   TYR H 201      19.654  10.896  29.345  1.00 31.10           C  
ATOM   1574  O   TYR H 201      19.204   9.794  29.653  1.00 31.91           O  
ATOM   1575  N   TYR H 202      19.523  11.980  30.147  1.00 29.48           N  
ATOM   1576  CA  TYR H 202      18.866  11.852  31.419  1.00 29.42           C  
ATOM   1577  CB  TYR H 202      19.691  12.257  32.658  1.00 27.05           C  
ATOM   1578  CG  TYR H 202      20.915  11.423  32.844  1.00 28.10           C  
ATOM   1579  CD1 TYR H 202      20.835  10.096  33.185  1.00 27.72           C  
ATOM   1580  CD2 TYR H 202      22.160  11.973  32.663  1.00 27.84           C  
ATOM   1581  CE1 TYR H 202      21.972   9.337  33.357  1.00 28.25           C  
ATOM   1582  CE2 TYR H 202      23.297  11.219  32.834  1.00 28.77           C  
ATOM   1583  CZ  TYR H 202      23.209   9.893  33.184  1.00 28.60           C  
ATOM   1584  OH  TYR H 202      24.373   9.113  33.360  1.00 29.00           O  
ATOM   1585  C   TYR H 202      17.699  12.788  31.469  1.00 29.70           C  
ATOM   1586  O   TYR H 202      17.702  13.849  30.846  1.00 30.63           O  
ATOM   1587  N   CYS H 203      16.643  12.379  32.210  1.00 28.81           N  
ATOM   1588  CA  CYS H 203      15.522  13.234  32.490  1.00 29.64           C  
ATOM   1589  CB  CYS H 203      14.129  12.583  32.285  1.00 37.15           C  
ATOM   1590  SG  CYS H 203      13.838  11.065  33.249  1.00 39.61           S  
ATOM   1591  C   CYS H 203      15.664  13.596  33.936  1.00 30.16           C  
ATOM   1592  O   CYS H 203      16.052  12.764  34.754  1.00 28.71           O  
ATOM   1593  N   VAL H 204      15.374  14.860  34.300  1.00 32.98           N  
ATOM   1594  CA  VAL H 204      15.591  15.243  35.668  1.00 33.54           C  
ATOM   1595  CB  VAL H 204      16.805  16.121  35.798  1.00 25.64           C  
ATOM   1596  CG1 VAL H 204      17.017  16.511  37.269  1.00 20.33           C  
ATOM   1597  CG2 VAL H 204      17.990  15.404  35.128  1.00 26.77           C  
ATOM   1598  C   VAL H 204      14.408  16.036  36.117  1.00 33.14           C  
ATOM   1599  O   VAL H 204      13.810  16.769  35.330  1.00 34.33           O  
ATOM   1600  N   ARG H 205      14.045  15.926  37.410  1.00 39.81           N  
ATOM   1601  CA  ARG H 205      12.894  16.632  37.884  1.00 40.07           C  
ATOM   1602  CB  ARG H 205      12.071  15.877  38.926  1.00 40.63           C  
ATOM   1603  CG  ARG H 205      10.757  16.592  39.206  1.00 42.24           C  
ATOM   1604  CD  ARG H 205       9.917  15.888  40.257  1.00 44.40           C  
ATOM   1605  NE  ARG H 205      10.667  15.983  41.534  1.00 42.94           N  
ATOM   1606  CZ  ARG H 205      10.017  16.374  42.664  1.00 42.44           C  
ATOM   1607  NH1 ARG H 205       8.695  16.702  42.605  1.00 42.15           N1+
ATOM   1608  NH2 ARG H 205      10.684  16.449  43.850  1.00 43.13           N  
ATOM   1609  C   ARG H 205      13.353  17.899  38.485  1.00 40.41           C  
ATOM   1610  O   ARG H 205      14.168  17.940  39.404  1.00 40.20           O  
ATOM   1611  N   ARG H 206      12.735  18.970  37.995  1.00 39.09           N  
ATOM   1612  CA  ARG H 206      13.150  20.306  38.223  1.00 40.14           C  
ATOM   1613  CB  ARG H 206      12.812  21.202  36.995  1.00 25.46           C  
ATOM   1614  CG  ARG H 206      13.750  22.381  36.668  1.00 27.01           C  
ATOM   1615  CD  ARG H 206      13.373  23.786  37.165  1.00 39.85           C  
ATOM   1616  NE  ARG H 206      12.162  24.232  36.411  1.00  0.00           N  
ATOM   1617  CZ  ARG H 206      11.512  25.373  36.782  1.00  0.00           C  
ATOM   1618  NH1 ARG H 206      11.928  26.058  37.886  1.00  0.00           N1+
ATOM   1619  NH2 ARG H 206      10.456  25.836  36.050  1.00  0.00           N  
ATOM   1620  C   ARG H 206      12.389  20.878  39.338  1.00 40.65           C  
ATOM   1621  O   ARG H 206      12.124  20.265  40.376  1.00 40.37           O  
ATOM   1622  N   GLY H 207      12.388  22.221  39.476  1.00 22.79           N  
ATOM   1623  CA  GLY H 207      11.736  22.659  40.692  1.00 23.11           C  
ATOM   1624  C   GLY H 207      12.269  23.987  41.181  1.00 23.83           C  
ATOM   1625  O   GLY H 207      13.305  24.479  40.737  1.00 23.40           O  
ATOM   1626  N   TYR H 208      11.604  24.570  42.207  1.00 24.83           N  
ATOM   1627  CA  TYR H 208      11.919  25.934  42.539  1.00 25.21           C  
ATOM   1628  CB  TYR H 208      10.704  26.865  42.375  1.00 25.32           C  
ATOM   1629  CG  TYR H 208       9.633  26.375  43.287  1.00 27.51           C  
ATOM   1630  CD1 TYR H 208       8.845  25.303  42.934  1.00 25.40           C  
ATOM   1631  CD2 TYR H 208       9.416  26.996  44.494  1.00 27.44           C  
ATOM   1632  CE1 TYR H 208       7.858  24.853  43.778  1.00 28.15           C  
ATOM   1633  CE2 TYR H 208       8.430  26.553  45.342  1.00 27.82           C  
ATOM   1634  CZ  TYR H 208       7.652  25.479  44.985  1.00 28.23           C  
ATOM   1635  OH  TYR H 208       6.640  25.023  45.854  1.00 28.74           O  
ATOM   1636  C   TYR H 208      12.488  26.166  43.906  1.00 25.93           C  
ATOM   1637  O   TYR H 208      12.036  25.643  44.924  1.00 25.68           O  
ATOM   1638  N   ARG H 209      13.543  27.002  43.908  1.00 26.21           N  
ATOM   1639  CA  ARG H 209      14.188  27.557  45.058  1.00 26.75           C  
ATOM   1640  CB  ARG H 209      15.728  27.545  44.976  1.00 26.79           C  
ATOM   1641  CG  ARG H 209      16.449  28.049  46.233  1.00 29.58           C  
ATOM   1642  CD  ARG H 209      16.709  29.561  46.277  1.00  0.00           C  
ATOM   1643  NE  ARG H 209      17.544  29.937  45.101  1.00  0.00           N  
ATOM   1644  CZ  ARG H 209      18.202  31.133  45.096  1.00 22.57           C  
ATOM   1645  NH1 ARG H 209      18.097  31.977  46.164  1.00  0.00           N1+
ATOM   1646  NH2 ARG H 209      18.965  31.483  44.021  1.00  0.00           N  
ATOM   1647  C   ARG H 209      13.749  28.970  44.929  1.00 27.60           C  
ATOM   1648  O   ARG H 209      13.205  29.323  43.882  1.00 27.79           O  
ATOM   1649  N   TYR H 210      13.923  29.816  45.959  1.00 27.87           N  
ATOM   1650  CA  TYR H 210      13.437  31.140  45.747  1.00 27.97           C  
ATOM   1651  CB  TYR H 210      13.525  32.037  46.992  1.00 26.43           C  
ATOM   1652  CG  TYR H 210      12.654  33.216  46.731  1.00 22.68           C  
ATOM   1653  CD1 TYR H 210      11.317  33.151  47.047  1.00 24.02           C  
ATOM   1654  CD2 TYR H 210      13.148  34.367  46.163  1.00 22.45           C  
ATOM   1655  CE1 TYR H 210      10.483  34.217  46.814  1.00 22.97           C  
ATOM   1656  CE2 TYR H 210      12.318  35.439  45.928  1.00 23.42           C  
ATOM   1657  CZ  TYR H 210      10.985  35.367  46.255  1.00 22.64           C  
ATOM   1658  OH  TYR H 210      10.134  36.465  46.015  1.00 23.07           O  
ATOM   1659  C   TYR H 210      14.290  31.708  44.661  1.00 28.32           C  
ATOM   1660  O   TYR H 210      15.509  31.813  44.794  1.00 28.84           O  
ATOM   1661  N   ASP H 211      13.635  32.101  43.552  1.00 28.12           N  
ATOM   1662  CA  ASP H 211      14.291  32.617  42.389  1.00 28.07           C  
ATOM   1663  CB  ASP H 211      14.942  33.991  42.605  1.00 29.35           C  
ATOM   1664  CG  ASP H 211      15.312  34.590  41.251  1.00 25.08           C  
ATOM   1665  OD1 ASP H 211      15.489  33.831  40.260  1.00 38.05           O  
ATOM   1666  OD2 ASP H 211      15.419  35.843  41.199  1.00 39.05           O1-
ATOM   1667  C   ASP H 211      15.347  31.676  41.925  1.00 28.00           C  
ATOM   1668  O   ASP H 211      16.508  32.059  41.781  1.00 28.09           O  
ATOM   1669  N   GLY H 212      14.972  30.411  41.676  1.00 27.72           N  
ATOM   1670  CA  GLY H 212      15.951  29.526  41.136  1.00 27.33           C  
ATOM   1671  C   GLY H 212      15.276  28.244  40.846  1.00 27.13           C  
ATOM   1672  O   GLY H 212      14.156  27.990  41.281  1.00 27.43           O  
ATOM   1673  N   ALA H 213      15.962  27.399  40.070  1.00 26.15           N  
ATOM   1674  CA  ALA H 213      15.435  26.118  39.772  1.00 25.33           C  
ATOM   1675  CB  ALA H 213      14.968  25.978  38.318  1.00 25.23           C  
ATOM   1676  C   ALA H 213      16.573  25.185  39.969  1.00 25.25           C  
ATOM   1677  O   ALA H 213      17.736  25.565  39.866  1.00 25.41           O  
ATOM   1678  N   HIS H 214      16.277  23.928  40.303  1.00 24.82           N  
ATOM   1679  CA  HIS H 214      17.358  23.019  40.511  1.00 23.96           C  
ATOM   1680  ND1 HIS H 214      15.941  21.146  42.911  1.00  0.00           N  
ATOM   1681  CG  HIS H 214      16.400  22.436  42.751  1.00 24.00           C  
ATOM   1682  CB  HIS H 214      17.647  22.809  42.004  1.00 23.62           C  
ATOM   1683  NE2 HIS H 214      14.468  22.474  43.916  1.00  0.00           N  
ATOM   1684  CD2 HIS H 214      15.488  23.233  43.370  1.00 25.12           C  
ATOM   1685  CE1 HIS H 214      14.783  21.228  43.614  1.00 24.87           C  
ATOM   1686  C   HIS H 214      16.906  21.712  39.983  1.00 23.50           C  
ATOM   1687  O   HIS H 214      15.706  21.454  39.931  1.00 23.31           O  
ATOM   1688  N   PHE H 215      17.856  20.864  39.552  1.00 22.80           N  
ATOM   1689  CA  PHE H 215      17.466  19.558  39.128  1.00 22.37           C  
ATOM   1690  CB  PHE H 215      18.446  18.941  38.112  1.00 22.55           C  
ATOM   1691  CG  PHE H 215      18.447  19.798  36.894  1.00 23.02           C  
ATOM   1692  CD1 PHE H 215      19.307  20.867  36.799  1.00 23.56           C  
ATOM   1693  CD2 PHE H 215      17.593  19.535  35.846  1.00 23.06           C  
ATOM   1694  CE1 PHE H 215      19.316  21.667  35.682  1.00 23.62           C  
ATOM   1695  CE2 PHE H 215      17.596  20.331  34.724  1.00 23.31           C  
ATOM   1696  CZ  PHE H 215      18.457  21.397  34.643  1.00 22.58           C  
ATOM   1697  C   PHE H 215      17.567  18.754  40.364  1.00 21.97           C  
ATOM   1698  O   PHE H 215      18.668  18.417  40.756  1.00 22.08           O  
ATOM   1699  N   ASP H 216      16.444  18.480  41.047  1.00 21.80           N  
ATOM   1700  CA  ASP H 216      16.446  17.766  42.290  1.00 21.62           C  
ATOM   1701  CB  ASP H 216      15.159  18.040  43.104  1.00 22.15           C  
ATOM   1702  CG  ASP H 216      13.888  17.755  42.304  1.00 23.77           C  
ATOM   1703  OD1 ASP H 216      13.811  16.717  41.597  1.00 22.00           O  
ATOM   1704  OD2 ASP H 216      12.963  18.607  42.392  1.00 25.31           O1-
ATOM   1705  C   ASP H 216      16.742  16.287  42.200  1.00 21.58           C  
ATOM   1706  O   ASP H 216      17.554  15.789  42.977  1.00 21.53           O  
ATOM   1707  N   TYR H 217      16.117  15.550  41.252  1.00 32.91           N  
ATOM   1708  CA  TYR H 217      16.192  14.117  41.186  1.00 32.19           C  
ATOM   1709  CB  TYR H 217      14.940  13.398  41.745  1.00 45.76           C  
ATOM   1710  CG  TYR H 217      14.832  13.704  43.209  1.00 49.09           C  
ATOM   1711  CD1 TYR H 217      15.572  13.012  44.144  1.00 49.43           C  
ATOM   1712  CD2 TYR H 217      13.980  14.687  43.659  1.00 49.79           C  
ATOM   1713  CE1 TYR H 217      15.468  13.299  45.488  1.00 50.57           C  
ATOM   1714  CE2 TYR H 217      13.871  14.980  45.000  1.00 51.05           C  
ATOM   1715  CZ  TYR H 217      14.616  14.285  45.920  1.00 51.74           C  
ATOM   1716  OH  TYR H 217      14.504  14.587  47.295  1.00 53.45           O  
ATOM   1717  C   TYR H 217      16.381  13.734  39.746  1.00 31.73           C  
ATOM   1718  O   TYR H 217      15.775  14.320  38.848  1.00 31.05           O  
ATOM   1719  N   TRP H 218      17.247  12.730  39.492  1.00 32.45           N  
ATOM   1720  CA  TRP H 218      17.604  12.359  38.144  1.00 31.90           C  
ATOM   1721  CB  TRP H 218      19.127  12.303  37.911  1.00 32.35           C  
ATOM   1722  CG  TRP H 218      19.870  13.616  38.011  1.00 31.97           C  
ATOM   1723  CD2 TRP H 218      20.519  14.279  36.912  1.00 30.95           C  
ATOM   1724  CD1 TRP H 218      20.106  14.393  39.114  1.00 30.85           C  
ATOM   1725  NE1 TRP H 218      20.841  15.499  38.763  1.00 30.83           N  
ATOM   1726  CE2 TRP H 218      21.108  15.443  37.411  1.00 30.81           C  
ATOM   1727  CE3 TRP H 218      20.617  13.942  35.591  1.00 30.87           C  
ATOM   1728  CZ2 TRP H 218      21.803  16.292  36.596  1.00 31.02           C  
ATOM   1729  CZ3 TRP H 218      21.319  14.803  34.774  1.00 30.39           C  
ATOM   1730  CH2 TRP H 218      21.899  15.955  35.265  1.00 31.27           C  
ATOM   1731  C   TRP H 218      17.125  10.973  37.834  1.00 32.27           C  
ATOM   1732  O   TRP H 218      16.961  10.129  38.713  1.00 32.07           O  
ATOM   1733  N   GLY H 219      16.888  10.711  36.529  1.00 27.29           N  
ATOM   1734  CA  GLY H 219      16.499   9.408  36.076  1.00 26.59           C  
ATOM   1735  C   GLY H 219      17.759   8.602  35.951  1.00 26.32           C  
ATOM   1736  O   GLY H 219      18.860   9.119  36.130  1.00 25.34           O  
ATOM   1737  N   GLN H 220      17.622   7.298  35.640  1.00 30.92           N  
ATOM   1738  CA  GLN H 220      18.748   6.412  35.515  1.00 31.48           C  
ATOM   1739  CB  GLN H 220      18.373   4.923  35.422  1.00 48.63           C  
ATOM   1740  CG  GLN H 220      17.608   4.544  34.155  1.00 49.43           C  
ATOM   1741  CD  GLN H 220      16.114   4.644  34.424  1.00 50.19           C  
ATOM   1742  OE1 GLN H 220      15.618   5.648  34.934  1.00 50.86           O  
ATOM   1743  NE2 GLN H 220      15.373   3.562  34.069  1.00 49.05           N  
ATOM   1744  C   GLN H 220      19.565   6.743  34.299  1.00 31.51           C  
ATOM   1745  O   GLN H 220      20.776   6.535  34.286  1.00 42.37           O  
ATOM   1746  N   GLY H 221      18.924   7.228  33.221  1.00 33.29           N  
ATOM   1747  CA  GLY H 221      19.661   7.543  32.027  1.00 33.04           C  
ATOM   1748  C   GLY H 221      19.338   6.525  30.978  1.00 33.63           C  
ATOM   1749  O   GLY H 221      19.029   5.375  31.287  1.00 33.53           O  
ATOM   1750  N   THR H 222      19.387   6.948  29.693  1.00 27.77           N  
ATOM   1751  CA  THR H 222      19.141   6.077  28.574  1.00 27.55           C  
ATOM   1752  CB  THR H 222      17.914   6.450  27.784  1.00 31.10           C  
ATOM   1753  OG1 THR H 222      16.755   6.383  28.601  1.00 32.03           O  
ATOM   1754  CG2 THR H 222      17.780   5.501  26.582  1.00 30.90           C  
ATOM   1755  C   THR H 222      20.323   6.172  27.649  1.00 27.74           C  
ATOM   1756  O   THR H 222      20.741   7.261  27.259  1.00 27.03           O  
ATOM   1757  N   THR H 223      20.889   5.019  27.241  1.00 29.09           N  
ATOM   1758  CA  THR H 223      22.044   5.045  26.387  1.00 29.56           C  
ATOM   1759  CB  THR H 223      22.961   3.872  26.608  1.00 30.76           C  
ATOM   1760  OG1 THR H 223      23.395   3.846  27.958  1.00 23.65           O  
ATOM   1761  CG2 THR H 223      24.177   3.967  25.670  1.00 24.37           C  
ATOM   1762  C   THR H 223      21.564   4.963  24.975  1.00 29.22           C  
ATOM   1763  O   THR H 223      20.795   4.071  24.622  1.00 30.45           O  
ATOM   1764  N   LEU H 224      21.994   5.921  24.130  1.00 22.77           N  
ATOM   1765  CA  LEU H 224      21.605   5.941  22.749  1.00 22.78           C  
ATOM   1766  CB  LEU H 224      20.919   7.256  22.349  1.00 21.25           C  
ATOM   1767  CG  LEU H 224      20.595   7.376  20.852  1.00 15.42           C  
ATOM   1768  CD1 LEU H 224      19.696   6.226  20.368  1.00 15.36           C  
ATOM   1769  CD2 LEU H 224      20.006   8.762  20.552  1.00 14.20           C  
ATOM   1770  C   LEU H 224      22.834   5.798  21.910  1.00 24.13           C  
ATOM   1771  O   LEU H 224      23.803   6.538  22.080  1.00 22.79           O  
ATOM   1772  N   THR H 225      22.828   4.823  20.979  1.00 31.11           N  
ATOM   1773  CA  THR H 225      23.967   4.656  20.126  1.00 31.20           C  
ATOM   1774  CB  THR H 225      24.653   3.329  20.303  1.00 33.84           C  
ATOM   1775  OG1 THR H 225      25.088   3.174  21.647  1.00 33.88           O  
ATOM   1776  CG2 THR H 225      25.865   3.274  19.364  1.00 33.82           C  
ATOM   1777  C   THR H 225      23.490   4.759  18.710  1.00 31.50           C  
ATOM   1778  O   THR H 225      22.523   4.110  18.312  1.00 32.50           O  
ATOM   1779  N   VAL H 226      24.154   5.608  17.905  1.00 31.91           N  
ATOM   1780  CA  VAL H 226      23.748   5.740  16.535  1.00 32.22           C  
ATOM   1781  CB  VAL H 226      23.563   7.174  16.121  1.00 32.63           C  
ATOM   1782  CG1 VAL H 226      23.309   7.237  14.607  1.00 31.60           C  
ATOM   1783  CG2 VAL H 226      22.421   7.773  16.957  1.00 32.18           C  
ATOM   1784  C   VAL H 226      24.839   5.152  15.702  1.00 33.16           C  
ATOM   1785  O   VAL H 226      25.980   5.609  15.757  1.00 33.04           O  
ATOM   1786  N   SER H 227      24.514   4.108  14.906  1.00 33.33           N  
ATOM   1787  CA  SER H 227      25.518   3.485  14.083  1.00 32.61           C  
ATOM   1788  CB  SER H 227      26.308   2.393  14.821  1.00 41.69           C  
ATOM   1789  OG  SER H 227      27.035   2.964  15.899  1.00 42.53           O  
ATOM   1790  C   SER H 227      24.852   2.822  12.912  1.00 33.47           C  
ATOM   1791  O   SER H 227      23.661   2.519  12.947  1.00 33.43           O  
ATOM   1792  N   SER H 228      25.619   2.568  11.828  1.00 43.35           N  
ATOM   1793  CA  SER H 228      25.028   1.931  10.684  1.00 44.52           C  
ATOM   1794  CB  SER H 228      25.038   2.808   9.418  1.00 56.83           C  
ATOM   1795  OG  SER H 228      26.372   3.076   9.011  1.00 63.42           O  
ATOM   1796  C   SER H 228      25.777   0.642  10.367  1.00 45.76           C  
ATOM   1797  O   SER H 228      25.125  -0.275   9.797  1.00 45.02           O  
ATOM   1798  OXT SER H 228      26.995   0.548  10.674  1.00  0.00           O1-
TER    1799      SER H 228 
CONECT  170  676
CONECT  676  170
CONECT  990 1590
CONECT 1590  990
END
