# Supplementary material for: Fully automated antibody structure prediction using BIOVIA tools: Validation study
Source: PLoS One. 2017 May 18;12(5):e0177923. doi: 10.1371/journal.pone.0177923 (PMC5436848; doi:10.1371/journal.pone.0177923)
Supplement: S3 Dataset — Predicted structures using the Top5 framework method, Chothia CDR definition with canonical filtering, using up to 5 CDR templates rather than the default 3, and generating 10 CDR models. (ZIP) [file pone.0177923.s005.zip › 4C83_BA_FV_FinalModel.pdb]

REMARK   Accelrys Discovery Studio PDB file
REMARK   Created:  2015-11-30T21:05:54Z
SSBOND   1 CYS L   23    CYS L   87                                     
SSBOND   2 CYS H  128    CYS H  202                                     
ATOM      1  N   GLN L   1      25.233  32.538  26.141  1.00 52.16           N1+
ATOM      2  CA  GLN L   1      24.995  31.806  27.404  1.00 52.97           C  
ATOM      3  CB  GLN L   1      25.008  30.288  27.143  1.00 53.77           C  
ATOM      4  CG  GLN L   1      26.356  29.775  26.635  1.00 57.76           C  
ATOM      5  CD  GLN L   1      26.253  28.273  26.412  1.00 57.97           C  
ATOM      6  OE1 GLN L   1      25.296  27.781  25.819  1.00 58.64           O  
ATOM      7  NE2 GLN L   1      27.275  27.519  26.906  1.00 58.47           N  
ATOM      8  C   GLN L   1      26.031  32.141  28.426  1.00 49.86           C  
ATOM      9  O   GLN L   1      26.956  32.908  28.161  1.00 51.66           O  
ATOM     10  N   ILE L   2      25.887  31.572  29.636  1.00 47.92           N  
ATOM     11  CA  ILE L   2      26.812  31.838  30.697  1.00 47.37           C  
ATOM     12  CB  ILE L   2      26.131  32.067  32.011  1.00 47.39           C  
ATOM     13  CG1 ILE L   2      25.288  33.352  31.952  1.00 47.71           C  
ATOM     14  CG2 ILE L   2      27.190  32.068  33.121  1.00 42.17           C  
ATOM     15  CD1 ILE L   2      24.365  33.521  33.155  1.00 59.24           C  
ATOM     16  C   ILE L   2      27.686  30.635  30.818  1.00 46.47           C  
ATOM     17  O   ILE L   2      27.210  29.516  31.002  1.00 46.55           O  
ATOM     18  N   VAL L   3      29.010  30.848  30.700  1.00 45.35           N  
ATOM     19  CA  VAL L   3      29.930  29.751  30.741  1.00 44.81           C  
ATOM     20  CB  VAL L   3      31.129  29.954  29.862  1.00 45.90           C  
ATOM     21  CG1 VAL L   3      31.954  31.125  30.423  1.00 46.17           C  
ATOM     22  CG2 VAL L   3      31.903  28.631  29.778  1.00 44.31           C  
ATOM     23  C   VAL L   3      30.427  29.603  32.142  1.00 44.58           C  
ATOM     24  O   VAL L   3      30.728  30.585  32.820  1.00 45.72           O  
ATOM     25  N   LEU L   4      30.507  28.346  32.620  1.00 44.55           N  
ATOM     26  CA  LEU L   4      30.978  28.118  33.954  1.00 42.15           C  
ATOM     27  CB  LEU L   4      30.015  27.283  34.810  1.00 42.24           C  
ATOM     28  CG  LEU L   4      28.652  27.964  35.029  1.00 42.91           C  
ATOM     29  CD1 LEU L   4      27.726  27.090  35.887  1.00 40.38           C  
ATOM     30  CD2 LEU L   4      28.818  29.389  35.581  1.00 42.55           C  
ATOM     31  C   LEU L   4      32.258  27.356  33.864  1.00 44.17           C  
ATOM     32  O   LEU L   4      32.340  26.335  33.182  1.00 43.37           O  
ATOM     33  N   SER L   5      33.296  27.840  34.568  1.00 45.44           N  
ATOM     34  CA  SER L   5      34.559  27.171  34.512  1.00 41.21           C  
ATOM     35  CB  SER L   5      35.697  28.107  34.075  1.00 45.27           C  
ATOM     36  OG  SER L   5      36.902  27.375  33.927  1.00 45.77           O  
ATOM     37  C   SER L   5      34.867  26.654  35.885  1.00 43.72           C  
ATOM     38  O   SER L   5      34.799  27.388  36.871  1.00 44.28           O  
ATOM     39  N   GLN L   6      35.213  25.354  35.980  1.00 40.65           N  
ATOM     40  CA  GLN L   6      35.500  24.765  37.257  1.00 43.59           C  
ATOM     41  CB  GLN L   6      34.797  23.417  37.494  1.00 43.13           C  
ATOM     42  CG  GLN L   6      33.286  23.568  37.668  1.00 39.43           C  
ATOM     43  CD  GLN L   6      32.680  22.189  37.873  1.00 38.42           C  
ATOM     44  OE1 GLN L   6      32.037  21.645  36.976  1.00 37.88           O  
ATOM     45  NE2 GLN L   6      32.890  21.604  39.081  1.00 35.42           N  
ATOM     46  C   GLN L   6      36.971  24.543  37.362  1.00 44.49           C  
ATOM     47  O   GLN L   6      37.649  24.275  36.371  1.00 45.26           O  
ATOM     48  N   SER L   7      37.503  24.687  38.592  1.00 45.93           N  
ATOM     49  CA  SER L   7      38.900  24.491  38.840  1.00 47.11           C  
ATOM     50  CB  SER L   7      39.662  25.821  38.990  1.00 48.54           C  
ATOM     51  OG  SER L   7      41.038  25.582  39.242  1.00 53.68           O  
ATOM     52  C   SER L   7      39.005  23.774  40.151  1.00 49.33           C  
ATOM     53  O   SER L   7      38.239  24.075  41.065  1.00 49.05           O  
ATOM     54  N   PRO L   8      39.893  22.825  40.312  1.00 48.31           N  
ATOM     55  CA  PRO L   8      40.760  22.331  39.276  1.00 47.26           C  
ATOM     56  CD  PRO L   8      40.430  22.567  41.637  1.00 45.29           C  
ATOM     57  CB  PRO L   8      41.988  21.758  39.982  1.00 46.79           C  
ATOM     58  CG  PRO L   8      41.506  21.495  41.417  1.00 46.41           C  
ATOM     59  C   PRO L   8      40.026  21.295  38.486  1.00 46.78           C  
ATOM     60  O   PRO L   8      39.003  20.803  38.955  1.00 46.23           O  
ATOM     61  N   ALA L   9      40.521  20.953  37.284  1.00 47.18           N  
ATOM     62  CA  ALA L   9      39.872  19.947  36.496  1.00 46.33           C  
ATOM     63  CB  ALA L   9      40.533  19.743  35.123  1.00 48.61           C  
ATOM     64  C   ALA L   9      39.952  18.645  37.230  1.00 45.43           C  
ATOM     65  O   ALA L   9      38.980  17.892  37.279  1.00 44.11           O  
ATOM     66  N   ILE L  10      41.127  18.330  37.807  1.00 44.51           N  
ATOM     67  CA  ILE L  10      41.237  17.097  38.531  1.00 46.18           C  
ATOM     68  CB  ILE L  10      41.851  15.985  37.728  1.00 46.67           C  
ATOM     69  CG1 ILE L  10      41.561  14.626  38.378  1.00 51.36           C  
ATOM     70  CG2 ILE L  10      43.350  16.275  37.568  1.00 47.64           C  
ATOM     71  CD1 ILE L  10      41.884  13.441  37.469  1.00 54.47           C  
ATOM     72  C   ILE L  10      42.103  17.346  39.725  1.00 48.95           C  
ATOM     73  O   ILE L  10      43.021  18.163  39.674  1.00 48.91           O  
ATOM     74  N   MET L  11      41.814  16.669  40.854  1.00 44.49           N  
ATOM     75  CA  MET L  11      42.656  16.853  41.998  1.00 46.55           C  
ATOM     76  CB  MET L  11      42.266  18.069  42.858  1.00 49.63           C  
ATOM     77  CG  MET L  11      40.927  17.937  43.578  1.00 50.51           C  
ATOM     78  SD  MET L  11      40.464  19.405  44.541  1.00 56.85           S  
ATOM     79  CE  MET L  11      41.911  19.327  45.637  1.00 56.30           C  
ATOM     80  C   MET L  11      42.601  15.613  42.838  1.00 47.55           C  
ATOM     81  O   MET L  11      41.657  14.828  42.748  1.00 45.70           O  
ATOM     82  N   SER L  12      43.639  15.393  43.672  1.00 47.85           N  
ATOM     83  CA  SER L  12      43.657  14.227  44.511  1.00 47.70           C  
ATOM     84  CB  SER L  12      44.820  13.262  44.216  1.00 49.64           C  
ATOM     85  OG  SER L  12      46.063  13.884  44.505  1.00 51.87           O  
ATOM     86  C   SER L  12      43.795  14.679  45.931  1.00 48.54           C  
ATOM     87  O   SER L  12      44.437  15.691  46.210  1.00 46.64           O  
ATOM     88  N   ALA L  13      43.170  13.940  46.875  1.00 46.54           N  
ATOM     89  CA  ALA L  13      43.249  14.319  48.260  1.00 48.46           C  
ATOM     90  CB  ALA L  13      42.088  15.222  48.710  1.00 48.15           C  
ATOM     91  C   ALA L  13      43.196  13.082  49.112  1.00 50.06           C  
ATOM     92  O   ALA L  13      42.664  12.049  48.706  1.00 49.06           O  
ATOM     93  N   SER L  14      43.774  13.153  50.330  1.00 48.40           N  
ATOM     94  CA  SER L  14      43.759  12.028  51.224  1.00 51.50           C  
ATOM     95  CB  SER L  14      45.037  11.893  52.074  1.00 46.65           C  
ATOM     96  OG  SER L  14      45.195  13.019  52.924  1.00 51.30           O  
ATOM     97  C   SER L  14      42.585  12.173  52.141  1.00 51.12           C  
ATOM     98  O   SER L  14      42.046  13.264  52.314  1.00 49.26           O  
ATOM     99  N   PRO L  15      42.175  11.094  52.750  1.00 51.76           N  
ATOM    100  CA  PRO L  15      41.030  11.164  53.610  1.00 50.51           C  
ATOM    101  CD  PRO L  15      42.338   9.775  52.162  1.00 50.93           C  
ATOM    102  CB  PRO L  15      40.663   9.714  53.927  1.00 48.21           C  
ATOM    103  CG  PRO L  15      41.155   8.942  52.687  1.00 50.25           C  
ATOM    104  C   PRO L  15      41.321  12.014  54.801  1.00 52.73           C  
ATOM    105  O   PRO L  15      42.425  11.929  55.337  1.00 53.91           O  
ATOM    106  N   GLY L  16      40.341  12.835  55.228  1.00 52.73           N  
ATOM    107  CA  GLY L  16      40.511  13.676  56.376  1.00 51.95           C  
ATOM    108  C   GLY L  16      40.921  15.057  55.946  1.00 52.11           C  
ATOM    109  O   GLY L  16      40.917  15.982  56.756  1.00 53.20           O  
ATOM    110  N   GLU L  17      41.282  15.246  54.661  1.00 51.91           N  
ATOM    111  CA  GLU L  17      41.720  16.547  54.230  1.00 52.15           C  
ATOM    112  CB  GLU L  17      42.711  16.542  53.052  1.00 52.19           C  
ATOM    113  CG  GLU L  17      44.121  16.105  53.440  1.00 57.05           C  
ATOM    114  CD  GLU L  17      45.027  16.314  52.237  1.00 53.52           C  
ATOM    115  OE1 GLU L  17      44.502  16.660  51.147  1.00 54.96           O  
ATOM    116  OE2 GLU L  17      46.262  16.128  52.394  1.00 55.25           O1-
ATOM    117  C   GLU L  17      40.559  17.388  53.811  1.00 51.62           C  
ATOM    118  O   GLU L  17      39.483  16.888  53.489  1.00 51.01           O  
ATOM    119  N   LYS L  18      40.771  18.721  53.830  1.00 51.15           N  
ATOM    120  CA  LYS L  18      39.763  19.651  53.418  1.00 53.63           C  
ATOM    121  CB  LYS L  18      39.874  21.013  54.122  1.00 55.84           C  
ATOM    122  CG  LYS L  18      38.803  22.021  53.701  1.00 55.90           C  
ATOM    123  CD  LYS L  18      38.751  23.261  54.594  1.00 59.99           C  
ATOM    124  CE  LYS L  18      37.705  24.290  54.163  1.00 60.49           C  
ATOM    125  NZ  LYS L  18      37.726  25.441  55.091  1.00 60.66           N1+
ATOM    126  C   LYS L  18      39.943  19.877  51.949  1.00 52.91           C  
ATOM    127  O   LYS L  18      41.059  20.083  51.474  1.00 53.88           O  
ATOM    128  N   VAL L  19      38.833  19.844  51.188  1.00 51.49           N  
ATOM    129  CA  VAL L  19      38.927  20.011  49.766  1.00 49.29           C  
ATOM    130  CB  VAL L  19      38.449  18.799  49.014  1.00 49.45           C  
ATOM    131  CG1 VAL L  19      38.557  19.068  47.508  1.00 50.27           C  
ATOM    132  CG2 VAL L  19      39.243  17.571  49.483  1.00 48.75           C  
ATOM    133  C   VAL L  19      38.026  21.140  49.367  1.00 47.67           C  
ATOM    134  O   VAL L  19      36.923  21.276  49.893  1.00 47.42           O  
ATOM    135  N   THR L  20      38.490  21.997  48.433  1.00 46.03           N  
ATOM    136  CA  THR L  20      37.674  23.075  47.953  1.00 44.47           C  
ATOM    137  CB  THR L  20      38.115  24.415  48.463  1.00 46.93           C  
ATOM    138  OG1 THR L  20      38.065  24.441  49.883  1.00 50.31           O  
ATOM    139  CG2 THR L  20      37.192  25.497  47.881  1.00 43.79           C  
ATOM    140  C   THR L  20      37.795  23.097  46.461  1.00 46.60           C  
ATOM    141  O   THR L  20      38.897  23.020  45.921  1.00 46.09           O  
ATOM    142  N   MET L  21      36.652  23.194  45.751  1.00 44.59           N  
ATOM    143  CA  MET L  21      36.654  23.265  44.317  1.00 43.71           C  
ATOM    144  CB  MET L  21      36.077  22.006  43.649  1.00 43.73           C  
ATOM    145  CG  MET L  21      34.699  21.596  44.168  1.00 34.08           C  
ATOM    146  SD  MET L  21      34.199  19.920  43.678  1.00 37.41           S  
ATOM    147  CE  MET L  21      35.419  19.090  44.738  1.00 32.76           C  
ATOM    148  C   MET L  21      35.850  24.473  43.948  1.00 42.19           C  
ATOM    149  O   MET L  21      34.910  24.842  44.650  1.00 43.15           O  
ATOM    150  N   THR L  22      36.204  25.130  42.824  1.00 42.54           N  
ATOM    151  CA  THR L  22      35.591  26.393  42.526  1.00 42.34           C  
ATOM    152  CB  THR L  22      36.606  27.496  42.416  1.00 43.86           C  
ATOM    153  OG1 THR L  22      37.393  27.556  43.594  1.00 33.97           O  
ATOM    154  CG2 THR L  22      35.872  28.829  42.248  1.00 34.16           C  
ATOM    155  C   THR L  22      34.860  26.329  41.216  1.00 44.41           C  
ATOM    156  O   THR L  22      35.129  25.478  40.370  1.00 43.78           O  
ATOM    157  N   CYS L  23      33.871  27.235  41.049  1.00 43.96           N  
ATOM    158  CA  CYS L  23      33.107  27.360  39.838  1.00 43.35           C  
ATOM    159  CB  CYS L  23      31.698  26.723  39.970  1.00 42.04           C  
ATOM    160  SG  CYS L  23      30.661  26.834  38.475  1.00 49.06           S  
ATOM    161  C   CYS L  23      32.982  28.840  39.569  1.00 44.50           C  
ATOM    162  O   CYS L  23      32.488  29.588  40.413  1.00 44.73           O  
ATOM    163  N   SER L  24      33.435  29.306  38.379  1.00 46.21           N  
ATOM    164  CA  SER L  24      33.398  30.720  38.078  1.00 45.50           C  
ATOM    165  CB  SER L  24      34.774  31.312  37.730  1.00 47.39           C  
ATOM    166  OG  SER L  24      35.638  31.243  38.853  1.00 61.56           O  
ATOM    167  C   SER L  24      32.523  30.946  36.881  1.00 47.57           C  
ATOM    168  O   SER L  24      32.499  30.136  35.957  1.00 46.29           O  
ATOM    169  N   ALA L  25      31.796  32.086  36.862  1.00 45.58           N  
ATOM    170  CA  ALA L  25      30.873  32.369  35.796  1.00 45.35           C  
ATOM    171  CB  ALA L  25      29.441  32.647  36.288  1.00 45.95           C  
ATOM    172  C   ALA L  25      31.312  33.590  35.052  1.00 47.30           C  
ATOM    173  O   ALA L  25      31.934  34.492  35.610  1.00 46.93           O  
ATOM    174  N   SER L  26      30.986  33.600  33.753  1.00 48.38           N  
ATOM    175  CA  SER L  26      31.298  34.701  32.903  1.00 49.51           C  
ATOM    176  CB  SER L  26      30.993  34.422  31.419  1.00 51.26           C  
ATOM    177  OG  SER L  26      29.603  34.212  31.232  1.00 50.50           O  
ATOM    178  C   SER L  26      30.480  35.882  33.333  1.00 50.40           C  
ATOM    179  O   SER L  26      30.932  37.022  33.225  1.00 50.43           O  
ATOM    180  N   SER L  27      29.246  35.635  33.825  1.00 47.03           N  
ATOM    181  CA  SER L  27      28.389  36.695  34.284  1.00 50.20           C  
ATOM    182  CB  SER L  27      27.140  36.912  33.411  1.00 52.87           C  
ATOM    183  OG  SER L  27      27.510  37.399  32.129  1.00 57.41           O  
ATOM    184  C   SER L  27      27.899  36.314  35.647  1.00 49.97           C  
ATOM    185  O   SER L  27      27.957  35.149  36.033  1.00 51.11           O  
ATOM    186  N   SER L  28      27.397  37.299  36.420  1.00 49.05           N  
ATOM    187  CA  SER L  28      26.964  37.011  37.758  0.80 50.42           C  
ATOM    188  CB  SER L  28      26.649  38.266  38.594  0.80 54.34           C  
ATOM    189  OG  SER L  28      25.565  38.978  38.016  0.80 61.48           O  
ATOM    190  C   SER L  28      25.734  36.158  37.711  1.00 48.87           C  
ATOM    191  O   SER L  28      24.917  36.273  36.799  1.00 47.00           O  
ATOM    192  N   VAL L  29      25.596  35.258  38.710  1.00 46.82           N  
ATOM    193  CA  VAL L  29      24.470  34.369  38.821  1.00 46.38           C  
ATOM    194  CB  VAL L  29      24.819  32.937  38.543  1.00 45.81           C  
ATOM    195  CG1 VAL L  29      25.287  32.824  37.083  1.00 46.79           C  
ATOM    196  CG2 VAL L  29      25.876  32.484  39.563  1.00 46.16           C  
ATOM    197  C   VAL L  29      23.978  34.451  40.235  1.00 48.94           C  
ATOM    198  O   VAL L  29      24.751  34.749  41.140  1.00 48.93           O  
ATOM    199  N   ARG L  30      22.656  34.273  40.445  1.00 48.25           N  
ATOM    200  CA  ARG L  30      22.052  34.345  41.753  1.00 48.32           C  
ATOM    201  CB  ARG L  30      20.525  34.507  41.690  1.00 49.55           C  
ATOM    202  CG  ARG L  30      19.896  34.857  43.040  1.00  0.00           C  
ATOM    203  CD  ARG L  30      18.402  35.179  42.956  1.00  0.00           C  
ATOM    204  NE  ARG L  30      17.940  35.517  44.332  1.00  0.00           N  
ATOM    205  CZ  ARG L  30      17.119  36.590  44.534  1.00  0.00           C  
ATOM    206  NH1 ARG L  30      16.712  37.350  43.475  1.00  0.00           N1+
ATOM    207  NH2 ARG L  30      16.712  36.909  45.797  1.00  0.00           N  
ATOM    208  C   ARG L  30      22.340  33.147  42.618  1.00 44.90           C  
ATOM    209  O   ARG L  30      22.655  33.301  43.799  1.00 46.21           O  
ATOM    210  N   TYR L  31      22.218  31.924  42.058  1.00 45.41           N  
ATOM    211  CA  TYR L  31      22.403  30.707  42.810  0.90 44.30           C  
ATOM    212  CB  TYR L  31      21.106  30.007  43.262  0.90 43.74           C  
ATOM    213  CG  TYR L  31      20.445  30.817  44.327  1.00 45.88           C  
ATOM    214  CD1 TYR L  31      20.890  30.740  45.627  1.00 47.09           C  
ATOM    215  CD2 TYR L  31      19.395  31.656  44.041  1.00 46.85           C  
ATOM    216  CE1 TYR L  31      20.300  31.477  46.626  1.00 48.74           C  
ATOM    217  CE2 TYR L  31      18.796  32.396  45.035  1.00 47.04           C  
ATOM    218  CZ  TYR L  31      19.248  32.307  46.329  1.00 52.56           C  
ATOM    219  OH  TYR L  31      18.635  33.066  47.347  1.00 53.61           O  
ATOM    220  C   TYR L  31      23.134  29.734  41.945  1.00 46.99           C  
ATOM    221  O   TYR L  31      23.327  29.962  40.755  1.00 48.28           O  
ATOM    222  N   MET L  32      23.564  28.605  42.539  1.00 40.25           N  
ATOM    223  CA  MET L  32      24.395  27.657  41.865  1.00 37.31           C  
ATOM    224  CB  MET L  32      25.899  27.887  42.117  1.00 37.85           C  
ATOM    225  CG  MET L  32      26.821  27.003  41.275  1.00 36.01           C  
ATOM    226  SD  MET L  32      26.836  27.408  39.501  1.00 42.47           S  
ATOM    227  CE  MET L  32      27.681  29.003  39.695  1.00 40.76           C  
ATOM    228  C   MET L  32      24.045  26.316  42.404  1.00 37.52           C  
ATOM    229  O   MET L  32      23.823  26.160  43.603  1.00 36.73           O  
ATOM    230  N   HIS L  33      23.985  25.309  41.514  1.00 37.12           N  
ATOM    231  CA  HIS L  33      23.645  23.992  41.952  1.00 35.35           C  
ATOM    232  ND1 HIS L  33      20.526  24.504  42.500  1.00 32.86           N  
ATOM    233  CG  HIS L  33      21.258  24.353  41.343  1.00 36.90           C  
ATOM    234  CB  HIS L  33      22.434  23.436  41.201  1.00 33.75           C  
ATOM    235  NE2 HIS L  33      19.634  25.881  41.002  1.00 32.89           N  
ATOM    236  CD2 HIS L  33      20.699  25.200  40.437  1.00 37.63           C  
ATOM    237  CE1 HIS L  33      19.568  25.429  42.240  1.00 37.48           C  
ATOM    238  C   HIS L  33      24.829  23.105  41.695  1.00 35.90           C  
ATOM    239  O   HIS L  33      25.649  23.391  40.824  1.00 34.12           O  
ATOM    240  N   TRP L  34      24.963  22.014  42.481  1.00 35.24           N  
ATOM    241  CA  TRP L  34      26.075  21.121  42.310  1.00 34.09           C  
ATOM    242  CB  TRP L  34      27.063  21.181  43.485  1.00 35.01           C  
ATOM    243  CG  TRP L  34      27.733  22.527  43.615  1.00 35.47           C  
ATOM    244  CD2 TRP L  34      29.052  22.826  43.135  1.00 36.80           C  
ATOM    245  CD1 TRP L  34      27.257  23.674  44.182  1.00 35.48           C  
ATOM    246  NE1 TRP L  34      28.196  24.673  44.077  1.00 38.13           N  
ATOM    247  CE2 TRP L  34      29.306  24.164  43.438  1.00 37.76           C  
ATOM    248  CE3 TRP L  34      29.975  22.048  42.496  1.00 36.21           C  
ATOM    249  CZ2 TRP L  34      30.495  24.747  43.103  1.00 39.25           C  
ATOM    250  CZ3 TRP L  34      31.173  22.641  42.160  1.00 37.88           C  
ATOM    251  CH2 TRP L  34      31.426  23.964  42.458  1.00 38.52           C  
ATOM    252  C   TRP L  34      25.557  19.719  42.236  1.00 35.84           C  
ATOM    253  O   TRP L  34      24.631  19.344  42.955  1.00 35.25           O  
ATOM    254  N   TYR L  35      26.168  18.903  41.352  1.00 35.37           N  
ATOM    255  CA  TYR L  35      25.752  17.539  41.193  1.00 34.56           C  
ATOM    256  CB  TYR L  35      25.219  17.201  39.793  1.00 32.81           C  
ATOM    257  CG  TYR L  35      24.019  18.023  39.455  1.00 32.75           C  
ATOM    258  CD1 TYR L  35      22.747  17.592  39.761  1.00 32.47           C  
ATOM    259  CD2 TYR L  35      24.176  19.234  38.824  1.00 33.16           C  
ATOM    260  CE1 TYR L  35      21.651  18.355  39.427  1.00 30.91           C  
ATOM    261  CE2 TYR L  35      23.085  19.997  38.488  1.00 33.06           C  
ATOM    262  CZ  TYR L  35      21.820  19.557  38.784  1.00 33.41           C  
ATOM    263  OH  TYR L  35      20.706  20.346  38.424  1.00 36.94           O  
ATOM    264  C   TYR L  35      26.960  16.667  41.376  1.00 35.20           C  
ATOM    265  O   TYR L  35      28.087  17.047  41.055  1.00 35.02           O  
ATOM    266  N   GLN L  36      26.740  15.454  41.924  1.00 34.95           N  
ATOM    267  CA  GLN L  36      27.824  14.531  42.111  1.00 36.03           C  
ATOM    268  CB  GLN L  36      27.895  13.945  43.531  1.00 34.39           C  
ATOM    269  CG  GLN L  36      29.058  12.968  43.723  1.00 35.87           C  
ATOM    270  CD  GLN L  36      28.854  12.255  45.050  1.00 37.21           C  
ATOM    271  OE1 GLN L  36      27.915  11.474  45.203  1.00 36.05           O  
ATOM    272  NE2 GLN L  36      29.748  12.521  46.040  1.00 36.41           N  
ATOM    273  C   GLN L  36      27.587  13.370  41.193  1.00 36.74           C  
ATOM    274  O   GLN L  36      26.462  12.890  41.068  1.00 34.78           O  
ATOM    275  N   GLN L  37      28.646  12.894  40.502  1.00 37.21           N  
ATOM    276  CA  GLN L  37      28.462  11.766  39.632  1.00 38.38           C  
ATOM    277  CB  GLN L  37      28.402  12.134  38.140  1.00 38.70           C  
ATOM    278  CG  GLN L  37      28.200  10.923  37.225  1.00 38.43           C  
ATOM    279  CD  GLN L  37      28.091  11.411  35.788  1.00 38.03           C  
ATOM    280  OE1 GLN L  37      28.414  12.556  35.482  1.00 37.82           O  
ATOM    281  NE2 GLN L  37      27.623  10.513  34.880  1.00 38.00           N  
ATOM    282  C   GLN L  37      29.588  10.793  39.802  1.00 37.80           C  
ATOM    283  O   GLN L  37      30.763  11.155  39.787  1.00 38.34           O  
ATOM    284  N   LYS L  38      29.230   9.505  39.958  1.00 41.36           N  
ATOM    285  CA  LYS L  38      30.184   8.441  40.071  1.00 44.40           C  
ATOM    286  CB  LYS L  38      29.844   7.456  41.204  1.00 44.01           C  
ATOM    287  CG  LYS L  38      30.006   8.107  42.578  1.00 44.12           C  
ATOM    288  CD  LYS L  38      29.273   7.403  43.718  1.00 45.88           C  
ATOM    289  CE  LYS L  38      29.449   8.126  45.055  1.00 44.11           C  
ATOM    290  NZ  LYS L  38      28.489   7.605  46.051  1.00 43.92           N1+
ATOM    291  C   LYS L  38      30.145   7.711  38.764  1.00 47.68           C  
ATOM    292  O   LYS L  38      29.145   7.757  38.050  1.00 46.84           O  
ATOM    293  N   SER L  39      31.247   7.026  38.403  1.00 50.34           N  
ATOM    294  CA  SER L  39      31.305   6.369  37.128  1.00 50.99           C  
ATOM    295  CB  SER L  39      32.668   5.706  36.853  1.00 53.01           C  
ATOM    296  OG  SER L  39      33.697   6.684  36.853  1.00 62.22           O  
ATOM    297  C   SER L  39      30.274   5.289  37.086  1.00 49.35           C  
ATOM    298  O   SER L  39      30.089   4.542  38.046  1.00 49.12           O  
ATOM    299  N   GLY L  40      29.566   5.195  35.944  1.00 48.40           N  
ATOM    300  CA  GLY L  40      28.599   4.159  35.742  1.00 48.55           C  
ATOM    301  C   GLY L  40      27.261   4.583  36.261  1.00 50.26           C  
ATOM    302  O   GLY L  40      26.281   3.862  36.082  1.00 48.21           O  
ATOM    303  N   THR L  41      27.162   5.760  36.912  1.00 49.05           N  
ATOM    304  CA  THR L  41      25.870   6.151  37.407  1.00 47.88           C  
ATOM    305  CB  THR L  41      25.717   6.095  38.905  1.00 49.30           C  
ATOM    306  OG1 THR L  41      26.696   6.903  39.540  1.00 47.32           O  
ATOM    307  CG2 THR L  41      25.830   4.634  39.371  1.00 41.89           C  
ATOM    308  C   THR L  41      25.558   7.546  36.964  1.00 45.25           C  
ATOM    309  O   THR L  41      26.403   8.264  36.433  1.00 43.59           O  
ATOM    310  N   SER L  42      24.284   7.942  37.161  1.00 43.37           N  
ATOM    311  CA  SER L  42      23.756   9.218  36.763  1.00 41.05           C  
ATOM    312  CB  SER L  42      22.230   9.190  36.727  1.00 42.52           C  
ATOM    313  OG  SER L  42      21.827   7.970  36.135  1.00 43.12           O  
ATOM    314  C   SER L  42      24.117  10.227  37.804  1.00 41.38           C  
ATOM    315  O   SER L  42      24.482   9.882  38.925  1.00 40.14           O  
ATOM    316  N   PRO L  43      23.999  11.477  37.448  1.00 39.13           N  
ATOM    317  CA  PRO L  43      24.303  12.539  38.368  1.00 40.16           C  
ATOM    318  CD  PRO L  43      24.194  11.875  36.063  1.00 37.64           C  
ATOM    319  CB  PRO L  43      24.371  13.807  37.524  1.00 38.29           C  
ATOM    320  CG  PRO L  43      24.764  13.300  36.125  1.00 38.49           C  
ATOM    321  C   PRO L  43      23.264  12.610  39.443  1.00 39.83           C  
ATOM    322  O   PRO L  43      22.128  12.201  39.210  1.00 39.67           O  
ATOM    323  N   LYS L  44      23.640  13.112  40.636  1.00 38.48           N  
ATOM    324  CA  LYS L  44      22.700  13.248  41.715  1.00 39.77           C  
ATOM    325  CB  LYS L  44      23.010  12.344  42.920  1.00 38.44           C  
ATOM    326  CG  LYS L  44      22.832  10.853  42.622  1.00 41.90           C  
ATOM    327  CD  LYS L  44      23.441   9.938  43.687  1.00 45.03           C  
ATOM    328  CE  LYS L  44      23.144   8.454  43.457  1.00 46.46           C  
ATOM    329  NZ  LYS L  44      24.109   7.876  42.498  1.00 50.11           N1+
ATOM    330  C   LYS L  44      22.774  14.668  42.194  1.00 36.86           C  
ATOM    331  O   LYS L  44      23.851  15.259  42.222  1.00 36.39           O  
ATOM    332  N   ARG L  45      21.624  15.266  42.581  1.00 37.48           N  
ATOM    333  CA  ARG L  45      21.670  16.623  43.049  1.00 36.97           C  
ATOM    334  CB  ARG L  45      20.279  17.257  43.218  1.00 37.95           C  
ATOM    335  CG  ARG L  45      19.430  16.615  44.309  1.00 37.11           C  
ATOM    336  CD  ARG L  45      18.095  17.326  44.533  1.00 47.82           C  
ATOM    337  NE  ARG L  45      17.409  16.642  45.665  1.00 47.58           N  
ATOM    338  CZ  ARG L  45      16.809  17.381  46.641  1.00 51.40           C  
ATOM    339  NH1 ARG L  45      16.851  18.744  46.587  1.00 41.67           N1+
ATOM    340  NH2 ARG L  45      16.167  16.755  47.671  1.00 38.46           N  
ATOM    341  C   ARG L  45      22.353  16.617  44.389  1.00 35.41           C  
ATOM    342  O   ARG L  45      21.930  15.915  45.307  1.00 35.31           O  
ATOM    343  N   TRP L  46      23.531  17.277  44.471  1.00 34.97           N  
ATOM    344  CA  TRP L  46      24.292  17.367  45.687  1.00 37.23           C  
ATOM    345  CB  TRP L  46      25.794  17.326  45.376  1.00 35.37           C  
ATOM    346  CG  TRP L  46      26.604  16.728  46.491  1.00 36.19           C  
ATOM    347  CD2 TRP L  46      26.484  15.337  46.816  1.00 35.02           C  
ATOM    348  CD1 TRP L  46      27.493  17.262  47.375  1.00 34.94           C  
ATOM    349  NE1 TRP L  46      27.956  16.277  48.218  1.00 36.15           N  
ATOM    350  CE2 TRP L  46      27.334  15.088  47.886  1.00 37.31           C  
ATOM    351  CE3 TRP L  46      25.715  14.350  46.263  1.00 33.83           C  
ATOM    352  CZ2 TRP L  46      27.436  13.837  48.426  1.00 35.53           C  
ATOM    353  CZ3 TRP L  46      25.821  13.089  46.806  1.00 35.85           C  
ATOM    354  CH2 TRP L  46      26.667  12.838  47.866  1.00 35.66           C  
ATOM    355  C   TRP L  46      23.965  18.569  46.544  1.00 37.71           C  
ATOM    356  O   TRP L  46      23.697  18.452  47.739  1.00 36.35           O  
ATOM    357  N   ILE L  47      24.006  19.781  45.938  1.00 37.48           N  
ATOM    358  CA  ILE L  47      23.763  21.003  46.658  1.00 36.72           C  
ATOM    359  CB  ILE L  47      25.011  21.783  46.962  1.00 36.62           C  
ATOM    360  CG1 ILE L  47      25.949  20.973  47.874  1.00 35.55           C  
ATOM    361  CG2 ILE L  47      24.591  23.134  47.562  1.00 39.27           C  
ATOM    362  CD1 ILE L  47      27.337  21.595  48.015  1.00 37.70           C  
ATOM    363  C   ILE L  47      22.899  21.875  45.811  1.00 39.12           C  
ATOM    364  O   ILE L  47      23.099  21.973  44.601  1.00 36.97           O  
ATOM    365  N   TYR L  48      21.909  22.544  46.436  0.90 39.15           N  
ATOM    366  CA  TYR L  48      21.046  23.401  45.684  0.90 39.13           C  
ATOM    367  CB  TYR L  48      19.622  22.834  45.495  0.90 38.63           C  
ATOM    368  CG  TYR L  48      18.953  22.569  46.804  1.00 38.68           C  
ATOM    369  CD1 TYR L  48      19.204  21.410  47.505  1.00 39.57           C  
ATOM    370  CD2 TYR L  48      18.068  23.475  47.335  1.00 43.55           C  
ATOM    371  CE1 TYR L  48      18.583  21.159  48.706  1.00 42.25           C  
ATOM    372  CE2 TYR L  48      17.443  23.232  48.536  1.00 38.51           C  
ATOM    373  CZ  TYR L  48      17.699  22.072  49.224  1.00 44.06           C  
ATOM    374  OH  TYR L  48      17.059  21.818  50.455  1.00 44.93           O  
ATOM    375  C   TYR L  48      20.977  24.743  46.346  0.90 38.22           C  
ATOM    376  O   TYR L  48      21.192  24.876  47.551  1.00 37.05           O  
ATOM    377  N   ASP L  49      20.679  25.778  45.532  1.00 35.99           N  
ATOM    378  CA  ASP L  49      20.572  27.134  45.992  1.00 37.22           C  
ATOM    379  CB  ASP L  49      19.348  27.383  46.895  1.00 38.69           C  
ATOM    380  CG  ASP L  49      18.113  27.409  45.999  1.00 42.92           C  
ATOM    381  OD1 ASP L  49      18.288  27.340  44.754  1.00 41.43           O  
ATOM    382  OD2 ASP L  49      16.981  27.510  46.544  1.00 44.77           O1-
ATOM    383  C   ASP L  49      21.827  27.536  46.703  1.00 36.91           C  
ATOM    384  O   ASP L  49      21.799  28.172  47.754  1.00 38.49           O  
ATOM    385  N   THR L  50      22.962  27.124  46.119  1.00 36.76           N  
ATOM    386  CA  THR L  50      24.302  27.482  46.474  1.00 37.17           C  
ATOM    387  CB  THR L  50      24.517  28.962  46.565  1.00 38.41           C  
ATOM    388  OG1 THR L  50      24.209  29.580  45.325  1.00 38.96           O  
ATOM    389  CG2 THR L  50      25.994  29.212  46.923  1.00 38.24           C  
ATOM    390  C   THR L  50      24.750  26.890  47.775  1.00 39.09           C  
ATOM    391  O   THR L  50      25.932  26.573  47.905  1.00 37.21           O  
ATOM    392  N   SER L  51      23.853  26.618  48.746  1.00 36.88           N  
ATOM    393  CA  SER L  51      24.448  26.187  49.983  1.00 37.81           C  
ATOM    394  CB  SER L  51      24.681  27.375  50.931  1.00 39.83           C  
ATOM    395  OG  SER L  51      25.279  26.928  52.136  1.00 40.77           O  
ATOM    396  C   SER L  51      23.578  25.203  50.701  1.00 40.15           C  
ATOM    397  O   SER L  51      23.905  24.773  51.807  1.00 40.32           O  
ATOM    398  N   LYS L  52      22.462  24.780  50.094  1.00 38.11           N  
ATOM    399  CA  LYS L  52      21.603  23.861  50.791  1.00 39.81           C  
ATOM    400  CB  LYS L  52      20.118  24.024  50.423  1.00 39.90           C  
ATOM    401  CG  LYS L  52      19.507  25.371  50.816  1.00 41.63           C  
ATOM    402  CD  LYS L  52      18.155  25.619  50.146  1.00 63.64           C  
ATOM    403  CE  LYS L  52      17.400  26.835  50.679  1.00 57.49           C  
ATOM    404  NZ  LYS L  52      16.103  26.964  49.977  1.00 48.90           N1+
ATOM    405  C   LYS L  52      21.981  22.464  50.408  1.00 40.81           C  
ATOM    406  O   LYS L  52      22.172  22.163  49.232  1.00 41.92           O  
ATOM    407  N   LEU L  53      22.104  21.565  51.406  1.00 39.94           N  
ATOM    408  CA  LEU L  53      22.459  20.202  51.129  1.00 40.36           C  
ATOM    409  CB  LEU L  53      23.095  19.491  52.336  1.00 40.48           C  
ATOM    410  CG  LEU L  53      24.413  20.135  52.815  1.00 40.43           C  
ATOM    411  CD1 LEU L  53      25.001  19.376  54.016  1.00 41.10           C  
ATOM    412  CD2 LEU L  53      25.420  20.279  51.663  1.00 37.66           C  
ATOM    413  C   LEU L  53      21.224  19.432  50.760  1.00 42.84           C  
ATOM    414  O   LEU L  53      20.165  19.598  51.365  1.00 43.90           O  
ATOM    415  N   ALA L  54      21.351  18.541  49.754  1.00 41.67           N  
ATOM    416  CA  ALA L  54      20.272  17.709  49.299  1.00 41.14           C  
ATOM    417  CB  ALA L  54      20.544  17.029  47.946  1.00 41.93           C  
ATOM    418  C   ALA L  54      20.080  16.629  50.316  1.00 43.37           C  
ATOM    419  O   ALA L  54      20.940  16.386  51.160  1.00 42.26           O  
ATOM    420  N   SER L  55      18.917  15.954  50.276  1.00 44.57           N  
ATOM    421  CA  SER L  55      18.672  14.949  51.267  1.00 45.37           C  
ATOM    422  CB  SER L  55      17.261  14.337  51.176  1.00 48.09           C  
ATOM    423  OG  SER L  55      17.079  13.353  52.183  1.00 50.96           O  
ATOM    424  C   SER L  55      19.667  13.843  51.102  1.00 47.04           C  
ATOM    425  O   SER L  55      19.906  13.365  49.995  1.00 47.58           O  
ATOM    426  N   GLY L  56      20.278  13.417  52.230  1.00 47.84           N  
ATOM    427  CA  GLY L  56      21.181  12.300  52.236  1.00 45.85           C  
ATOM    428  C   GLY L  56      22.613  12.737  52.123  1.00 45.86           C  
ATOM    429  O   GLY L  56      23.517  11.936  52.356  1.00 47.89           O  
ATOM    430  N   VAL L  57      22.871  14.012  51.775  1.00 44.11           N  
ATOM    431  CA  VAL L  57      24.233  14.452  51.618  1.00 42.68           C  
ATOM    432  CB  VAL L  57      24.356  15.743  50.853  1.00 42.83           C  
ATOM    433  CG1 VAL L  57      25.821  16.207  50.877  1.00 40.61           C  
ATOM    434  CG2 VAL L  57      23.811  15.518  49.433  1.00 38.39           C  
ATOM    435  C   VAL L  57      24.829  14.660  52.977  1.00 46.36           C  
ATOM    436  O   VAL L  57      24.200  15.223  53.870  1.00 47.16           O  
ATOM    437  N   PRO L  58      26.056  14.231  53.134  1.00 47.15           N  
ATOM    438  CA  PRO L  58      26.732  14.328  54.403  1.00 47.09           C  
ATOM    439  CD  PRO L  58      26.571  13.142  52.321  1.00 45.25           C  
ATOM    440  CB  PRO L  58      27.990  13.476  54.267  1.00 47.46           C  
ATOM    441  CG  PRO L  58      27.616  12.434  53.199  1.00 46.41           C  
ATOM    442  C   PRO L  58      27.030  15.749  54.778  1.00 46.53           C  
ATOM    443  O   PRO L  58      27.163  16.594  53.896  1.00 44.02           O  
ATOM    444  N   THR L  59      27.182  16.000  56.091  1.00 46.09           N  
ATOM    445  CA  THR L  59      27.380  17.286  56.705  1.00 44.57           C  
ATOM    446  CB  THR L  59      27.406  17.203  58.202  1.00 46.95           C  
ATOM    447  OG1 THR L  59      28.511  16.421  58.635  1.00  0.00           O  
ATOM    448  CG2 THR L  59      26.091  16.559  58.674  1.00 65.04           C  
ATOM    449  C   THR L  59      28.680  17.894  56.267  1.00 44.58           C  
ATOM    450  O   THR L  59      28.825  19.114  56.248  1.00 43.29           O  
ATOM    451  N   ARG L  60      29.666  17.058  55.909  1.00 44.02           N  
ATOM    452  CA  ARG L  60      30.981  17.535  55.578  1.00 42.04           C  
ATOM    453  CB  ARG L  60      31.969  16.407  55.238  1.00 43.97           C  
ATOM    454  CG  ARG L  60      31.566  15.580  54.019  1.00 46.62           C  
ATOM    455  CD  ARG L  60      32.431  14.338  53.798  1.00 45.00           C  
ATOM    456  NE  ARG L  60      31.947  13.298  54.746  1.00 44.44           N  
ATOM    457  CZ  ARG L  60      31.567  12.070  54.292  1.00 46.85           C  
ATOM    458  NH1 ARG L  60      31.685  11.760  52.968  1.00 44.45           N1+
ATOM    459  NH2 ARG L  60      31.052  11.156  55.166  1.00 45.80           N  
ATOM    460  C   ARG L  60      30.923  18.474  54.405  1.00 42.47           C  
ATOM    461  O   ARG L  60      31.792  19.337  54.270  1.00 43.19           O  
ATOM    462  N   PHE L  61      29.939  18.300  53.495  1.00 41.65           N  
ATOM    463  CA  PHE L  61      29.844  19.129  52.320  1.00 42.04           C  
ATOM    464  CB  PHE L  61      29.011  18.499  51.190  1.00 40.82           C  
ATOM    465  CG  PHE L  61      29.711  17.274  50.709  1.00 39.48           C  
ATOM    466  CD1 PHE L  61      29.533  16.067  51.338  1.00 39.93           C  
ATOM    467  CD2 PHE L  61      30.547  17.321  49.623  1.00 40.21           C  
ATOM    468  CE1 PHE L  61      30.175  14.935  50.896  1.00 40.84           C  
ATOM    469  CE2 PHE L  61      31.192  16.193  49.175  1.00 38.65           C  
ATOM    470  CZ  PHE L  61      31.008  14.992  49.809  1.00 39.21           C  
ATOM    471  C   PHE L  61      29.212  20.458  52.628  1.00 41.17           C  
ATOM    472  O   PHE L  61      28.360  20.577  53.508  1.00 39.38           O  
ATOM    473  N   SER L  62      29.639  21.513  51.893  1.00 39.64           N  
ATOM    474  CA  SER L  62      29.075  22.828  52.049  1.00 38.95           C  
ATOM    475  CB  SER L  62      29.754  23.666  53.148  1.00 40.06           C  
ATOM    476  OG  SER L  62      31.115  23.902  52.820  1.00 43.78           O  
ATOM    477  C   SER L  62      29.248  23.555  50.749  1.00 39.50           C  
ATOM    478  O   SER L  62      30.098  23.198  49.936  1.00 40.77           O  
ATOM    479  N   GLY L  63      28.424  24.598  50.510  1.00 36.84           N  
ATOM    480  CA  GLY L  63      28.545  25.360  49.300  1.00 37.65           C  
ATOM    481  C   GLY L  63      28.474  26.801  49.675  1.00 38.07           C  
ATOM    482  O   GLY L  63      27.777  27.177  50.616  1.00 42.13           O  
ATOM    483  N   SER L  64      29.210  27.651  48.934  1.00 37.11           N  
ATOM    484  CA  SER L  64      29.195  29.053  49.229  1.00 38.84           C  
ATOM    485  CB  SER L  64      30.301  29.481  50.207  1.00 42.39           C  
ATOM    486  OG  SER L  64      30.118  28.838  51.460  1.00 43.66           O  
ATOM    487  C   SER L  64      29.446  29.784  47.951  1.00 39.86           C  
ATOM    488  O   SER L  64      29.717  29.181  46.914  1.00 43.41           O  
ATOM    489  N   GLY L  65      29.313  31.125  47.984  1.00 41.27           N  
ATOM    490  CA  GLY L  65      29.652  31.878  46.810  1.00 40.24           C  
ATOM    491  C   GLY L  65      28.559  32.839  46.460  1.00 42.33           C  
ATOM    492  O   GLY L  65      27.425  32.728  46.922  1.00 42.47           O  
ATOM    493  N   SER L  66      28.908  33.825  45.609  1.00 42.87           N  
ATOM    494  CA  SER L  66      27.959  34.788  45.138  1.00 43.13           C  
ATOM    495  CB  SER L  66      27.694  35.926  46.138  1.00 45.22           C  
ATOM    496  OG  SER L  66      28.875  36.689  46.334  1.00 46.32           O  
ATOM    497  C   SER L  66      28.540  35.409  43.908  1.00 43.38           C  
ATOM    498  O   SER L  66      29.740  35.312  43.658  1.00 44.90           O  
ATOM    499  N   GLY L  67      27.686  36.055  43.093  1.00 44.92           N  
ATOM    500  CA  GLY L  67      28.165  36.744  41.930  1.00 45.18           C  
ATOM    501  C   GLY L  67      28.783  35.777  40.967  1.00 45.96           C  
ATOM    502  O   GLY L  67      28.121  34.886  40.438  1.00 45.47           O  
ATOM    503  N   THR L  68      30.060  36.039  40.632  1.00 46.18           N  
ATOM    504  CA  THR L  68      30.887  35.305  39.712  1.00 45.63           C  
ATOM    505  CB  THR L  68      32.027  36.133  39.191  1.00 46.75           C  
ATOM    506  OG1 THR L  68      32.888  36.509  40.256  1.00 47.21           O  
ATOM    507  CG2 THR L  68      31.455  37.386  38.503  1.00 46.24           C  
ATOM    508  C   THR L  68      31.481  34.046  40.278  1.00 45.78           C  
ATOM    509  O   THR L  68      31.760  33.122  39.517  1.00 46.36           O  
ATOM    510  N   SER L  69      31.754  33.970  41.601  1.00 43.48           N  
ATOM    511  CA  SER L  69      32.481  32.810  42.051  1.00 41.71           C  
ATOM    512  CB  SER L  69      33.866  33.155  42.627  1.00 46.47           C  
ATOM    513  OG  SER L  69      34.565  31.968  42.969  1.00 49.60           O  
ATOM    514  C   SER L  69      31.721  32.047  43.101  1.00 42.56           C  
ATOM    515  O   SER L  69      31.098  32.625  43.989  1.00 44.88           O  
ATOM    516  N   TYR L  70      31.767  30.696  43.005  1.00 42.53           N  
ATOM    517  CA  TYR L  70      31.090  29.817  43.921  1.00 40.50           C  
ATOM    518  CB  TYR L  70      29.782  29.231  43.356  1.00 39.75           C  
ATOM    519  CG  TYR L  70      28.796  30.342  43.233  1.00 38.98           C  
ATOM    520  CD1 TYR L  70      28.809  31.186  42.145  1.00 37.19           C  
ATOM    521  CD2 TYR L  70      27.850  30.533  44.212  1.00 38.69           C  
ATOM    522  CE1 TYR L  70      27.896  32.210  42.043  1.00 38.34           C  
ATOM    523  CE2 TYR L  70      26.936  31.555  44.115  1.00 38.62           C  
ATOM    524  CZ  TYR L  70      26.957  32.395  43.030  1.00 39.50           C  
ATOM    525  OH  TYR L  70      26.018  33.443  42.931  1.00 38.61           O  
ATOM    526  C   TYR L  70      32.009  28.668  44.214  1.00 40.28           C  
ATOM    527  O   TYR L  70      32.922  28.388  43.437  1.00 40.93           O  
ATOM    528  N   SER L  71      31.812  27.974  45.358  1.00 37.39           N  
ATOM    529  CA  SER L  71      32.698  26.885  45.663  1.00 38.63           C  
ATOM    530  CB  SER L  71      33.884  27.299  46.550  1.00 40.81           C  
ATOM    531  OG  SER L  71      33.418  27.734  47.819  1.00 42.76           O  
ATOM    532  C   SER L  71      31.958  25.804  46.394  1.00 39.05           C  
ATOM    533  O   SER L  71      30.865  26.020  46.920  1.00 39.14           O  
ATOM    534  N   LEU L  72      32.552  24.587  46.400  1.00 39.48           N  
ATOM    535  CA  LEU L  72      32.005  23.471  47.117  1.00 39.10           C  
ATOM    536  CB  LEU L  72      31.453  22.387  46.163  1.00 39.65           C  
ATOM    537  CG  LEU L  72      30.785  21.161  46.821  1.00 39.45           C  
ATOM    538  CD1 LEU L  72      30.065  20.307  45.767  1.00 40.39           C  
ATOM    539  CD2 LEU L  72      31.785  20.310  47.619  1.00 40.11           C  
ATOM    540  C   LEU L  72      33.115  22.910  47.971  1.00 40.67           C  
ATOM    541  O   LEU L  72      34.147  22.482  47.456  1.00 40.61           O  
ATOM    542  N   PRO L  73      32.962  23.034  49.272  1.00 40.85           N  
ATOM    543  CA  PRO L  73      33.947  22.454  50.168  1.00 42.38           C  
ATOM    544  CD  PRO L  73      32.636  24.393  49.691  1.00  0.00           C  
ATOM    545  CB  PRO L  73      34.184  23.472  51.284  1.00 43.94           C  
ATOM    546  CG  PRO L  73      33.722  24.805  50.690  1.00  0.00           C  
ATOM    547  C   PRO L  73      33.614  21.110  50.762  1.00 43.36           C  
ATOM    548  O   PRO L  73      32.438  20.757  50.869  1.00 43.77           O  
ATOM    549  N   ILE L  74      34.655  20.360  51.188  1.00 42.95           N  
ATOM    550  CA  ILE L  74      34.482  19.134  51.918  1.00 44.60           C  
ATOM    551  CB  ILE L  74      34.941  17.924  51.152  1.00 45.46           C  
ATOM    552  CG1 ILE L  74      34.178  17.820  49.821  1.00 43.33           C  
ATOM    553  CG2 ILE L  74      34.748  16.689  52.047  1.00 42.66           C  
ATOM    554  CD1 ILE L  74      34.772  16.799  48.851  1.00 42.20           C  
ATOM    555  C   ILE L  74      35.355  19.281  53.133  1.00 46.92           C  
ATOM    556  O   ILE L  74      36.577  19.375  53.019  1.00 47.07           O  
ATOM    557  N   SER L  75      34.747  19.299  54.336  1.00 48.13           N  
ATOM    558  CA  SER L  75      35.482  19.520  55.556  1.00 49.90           C  
ATOM    559  CB  SER L  75      34.568  19.478  56.791  1.00 49.65           C  
ATOM    560  OG  SER L  75      35.337  19.648  57.970  1.00 44.47           O  
ATOM    561  C   SER L  75      36.507  18.447  55.729  1.00 50.95           C  
ATOM    562  O   SER L  75      37.695  18.728  55.885  1.00 49.57           O  
ATOM    563  N   SER L  76      36.058  17.180  55.730  1.00 50.12           N  
ATOM    564  CA  SER L  76      36.967  16.078  55.831  1.00 50.83           C  
ATOM    565  CB  SER L  76      36.868  15.308  57.163  1.00 49.41           C  
ATOM    566  OG  SER L  76      35.586  14.712  57.296  1.00 63.76           O  
ATOM    567  C   SER L  76      36.554  15.151  54.742  1.00 51.14           C  
ATOM    568  O   SER L  76      35.424  14.670  54.722  1.00 50.06           O  
ATOM    569  N   MET L  77      37.470  14.866  53.801  1.00 51.06           N  
ATOM    570  CA  MET L  77      37.080  14.063  52.685  1.00 50.15           C  
ATOM    571  CB  MET L  77      37.926  14.317  51.418  1.00 49.44           C  
ATOM    572  CG  MET L  77      39.321  13.696  51.400  1.00 66.65           C  
ATOM    573  SD  MET L  77      39.362  11.950  50.914  1.00 67.48           S  
ATOM    574  CE  MET L  77      38.979  12.271  49.168  1.00 65.75           C  
ATOM    575  C   MET L  77      37.098  12.619  53.067  1.00 50.17           C  
ATOM    576  O   MET L  77      37.889  12.190  53.905  1.00 50.71           O  
ATOM    577  N   GLU L  78      36.177  11.842  52.464  1.00 49.50           N  
ATOM    578  CA  GLU L  78      36.053  10.437  52.724  1.00 52.01           C  
ATOM    579  CB  GLU L  78      34.658  10.043  53.240  1.00 50.40           C  
ATOM    580  CG  GLU L  78      34.360  10.564  54.645  1.00 53.95           C  
ATOM    581  CD  GLU L  78      34.823   9.521  55.649  1.00 57.99           C  
ATOM    582  OE1 GLU L  78      34.134   8.472  55.761  1.00 60.81           O  
ATOM    583  OE2 GLU L  78      35.864   9.753  56.317  1.00 56.61           O1-
ATOM    584  C   GLU L  78      36.257   9.733  51.418  1.00 50.25           C  
ATOM    585  O   GLU L  78      36.195  10.344  50.353  1.00 48.77           O  
ATOM    586  N   ALA L  79      36.503   8.412  51.474  1.00 49.18           N  
ATOM    587  CA  ALA L  79      36.782   7.628  50.303  1.00 50.09           C  
ATOM    588  CB  ALA L  79      37.048   6.150  50.641  1.00 45.63           C  
ATOM    589  C   ALA L  79      35.611   7.679  49.368  1.00 49.22           C  
ATOM    590  O   ALA L  79      35.776   7.774  48.153  1.00 46.38           O  
ATOM    591  N   GLU L  80      34.390   7.646  49.922  1.00 47.95           N  
ATOM    592  CA  GLU L  80      33.171   7.604  49.167  1.00 46.21           C  
ATOM    593  CB  GLU L  80      31.934   7.408  50.057  1.00 47.09           C  
ATOM    594  CG  GLU L  80      31.776   8.481  51.130  1.00 50.10           C  
ATOM    595  CD  GLU L  80      30.606   8.073  52.009  1.00 54.56           C  
ATOM    596  OE1 GLU L  80      30.767   7.099  52.794  1.00 58.69           O  
ATOM    597  OE2 GLU L  80      29.534   8.723  51.905  1.00 57.74           O1-
ATOM    598  C   GLU L  80      33.012   8.858  48.354  1.00 44.75           C  
ATOM    599  O   GLU L  80      32.228   8.888  47.408  1.00 44.08           O  
ATOM    600  N   ASP L  81      33.707   9.941  48.742  1.00 44.19           N  
ATOM    601  CA  ASP L  81      33.633  11.230  48.107  1.00 43.34           C  
ATOM    602  CB  ASP L  81      34.355  12.327  48.904  1.00 45.08           C  
ATOM    603  CG  ASP L  81      33.566  12.547  50.185  1.00 44.26           C  
ATOM    604  OD1 ASP L  81      32.421  12.027  50.279  1.00 44.15           O  
ATOM    605  OD2 ASP L  81      34.101  13.239  51.090  1.00 47.09           O1-
ATOM    606  C   ASP L  81      34.212  11.220  46.720  1.00 41.81           C  
ATOM    607  O   ASP L  81      33.958  12.141  45.945  1.00 40.81           O  
ATOM    608  N   GLY L  82      35.065  10.235  46.376  1.00 43.01           N  
ATOM    609  CA  GLY L  82      35.644  10.242  45.058  1.00 41.74           C  
ATOM    610  C   GLY L  82      34.537  10.244  44.047  1.00 39.16           C  
ATOM    611  O   GLY L  82      33.679   9.362  44.040  1.00 38.56           O  
ATOM    612  N   ALA L  83      34.553  11.247  43.142  1.00 35.38           N  
ATOM    613  CA  ALA L  83      33.536  11.365  42.134  1.00 35.96           C  
ATOM    614  CB  ALA L  83      32.115  11.498  42.708  1.00 38.12           C  
ATOM    615  C   ALA L  83      33.815  12.614  41.357  1.00 37.07           C  
ATOM    616  O   ALA L  83      34.795  13.311  41.615  1.00 35.43           O  
ATOM    617  N   SER L  84      32.968  12.903  40.347  1.00 36.31           N  
ATOM    618  CA  SER L  84      33.109  14.106  39.579  1.00 36.99           C  
ATOM    619  CB  SER L  84      32.931  13.896  38.067  1.00 37.15           C  
ATOM    620  OG  SER L  84      33.962  13.061  37.565  1.00  0.00           O  
ATOM    621  C   SER L  84      32.015  15.020  40.035  1.00 38.22           C  
ATOM    622  O   SER L  84      30.879  14.586  40.229  1.00 35.74           O  
ATOM    623  N   TYR L  85      32.330  16.318  40.220  1.00 38.03           N  
ATOM    624  CA  TYR L  85      31.347  17.243  40.709  1.00 36.19           C  
ATOM    625  CB  TYR L  85      31.766  17.955  42.012  1.00 35.67           C  
ATOM    626  CG  TYR L  85      31.862  16.945  43.112  1.00 36.22           C  
ATOM    627  CD1 TYR L  85      32.994  16.175  43.270  1.00 36.58           C  
ATOM    628  CD2 TYR L  85      30.821  16.772  43.997  1.00 35.25           C  
ATOM    629  CE1 TYR L  85      33.084  15.250  44.286  1.00 37.27           C  
ATOM    630  CE2 TYR L  85      30.902  15.850  45.016  1.00 35.61           C  
ATOM    631  CZ  TYR L  85      32.035  15.088  45.161  1.00 37.17           C  
ATOM    632  OH  TYR L  85      32.120  14.142  46.204  1.00 37.50           O  
ATOM    633  C   TYR L  85      31.127  18.295  39.664  1.00 37.66           C  
ATOM    634  O   TYR L  85      32.082  18.856  39.124  1.00 35.78           O  
ATOM    635  N   TYR L  86      29.843  18.589  39.359  1.00 36.11           N  
ATOM    636  CA  TYR L  86      29.527  19.549  38.336  1.00 34.80           C  
ATOM    637  CB  TYR L  86      28.603  19.024  37.216  1.00 34.42           C  
ATOM    638  CG  TYR L  86      29.189  17.841  36.522  1.00 37.08           C  
ATOM    639  CD1 TYR L  86      30.123  17.993  35.525  1.00 36.74           C  
ATOM    640  CD2 TYR L  86      28.802  16.570  36.871  1.00 35.98           C  
ATOM    641  CE1 TYR L  86      30.659  16.900  34.887  1.00 39.58           C  
ATOM    642  CE2 TYR L  86      29.333  15.472  36.234  1.00 36.86           C  
ATOM    643  CZ  TYR L  86      30.265  15.634  35.238  1.00 40.85           C  
ATOM    644  OH  TYR L  86      30.816  14.514  34.581  1.00 42.37           O  
ATOM    645  C   TYR L  86      28.732  20.664  38.949  1.00 36.44           C  
ATOM    646  O   TYR L  86      27.857  20.432  39.782  1.00 34.96           O  
ATOM    647  N   CYS L  87      29.036  21.919  38.549  1.00 35.32           N  
ATOM    648  CA  CYS L  87      28.260  23.049  38.976  1.00 36.18           C  
ATOM    649  CB  CYS L  87      29.095  24.314  39.317  1.00 36.36           C  
ATOM    650  SG  CYS L  87      30.183  24.906  37.979  1.00 42.85           S  
ATOM    651  C   CYS L  87      27.300  23.356  37.859  1.00 35.25           C  
ATOM    652  O   CYS L  87      27.566  23.017  36.706  1.00 37.80           O  
ATOM    653  N   GLN L  88      26.135  23.968  38.186  1.00 36.99           N  
ATOM    654  CA  GLN L  88      25.119  24.268  37.212  1.00 34.68           C  
ATOM    655  CB  GLN L  88      24.099  23.116  37.085  1.00 32.75           C  
ATOM    656  CG  GLN L  88      22.954  23.325  36.093  1.00 32.37           C  
ATOM    657  CD  GLN L  88      21.684  23.591  36.891  1.00 35.20           C  
ATOM    658  OE1 GLN L  88      21.350  22.850  37.813  1.00 32.87           O  
ATOM    659  NE2 GLN L  88      20.953  24.676  36.534  1.00 31.34           N  
ATOM    660  C   GLN L  88      24.413  25.527  37.614  1.00 35.66           C  
ATOM    661  O   GLN L  88      24.216  25.799  38.799  1.00 35.82           O  
ATOM    662  N   GLN L  89      24.007  26.324  36.602  1.00 34.23           N  
ATOM    663  CA  GLN L  89      23.416  27.619  36.806  1.00 34.73           C  
ATOM    664  CB  GLN L  89      24.422  28.700  36.369  1.00 33.58           C  
ATOM    665  CG  GLN L  89      23.862  30.100  36.194  1.00 34.51           C  
ATOM    666  CD  GLN L  89      23.451  30.252  34.739  1.00 41.51           C  
ATOM    667  OE1 GLN L  89      22.708  31.165  34.386  1.00 41.46           O  
ATOM    668  NE2 GLN L  89      23.946  29.335  33.865  1.00 36.54           N  
ATOM    669  C   GLN L  89      22.178  27.732  35.973  1.00 36.19           C  
ATOM    670  O   GLN L  89      22.062  27.075  34.940  1.00 35.12           O  
ATOM    671  N   TRP L  90      21.251  28.440  36.657  1.00 27.54           N  
ATOM    672  CA  TRP L  90      20.018  28.924  36.161  1.00 27.81           C  
ATOM    673  CB  TRP L  90      18.764  28.229  36.678  1.00 26.98           C  
ATOM    674  CG  TRP L  90      17.527  28.997  36.271  1.00 30.73           C  
ATOM    675  CD2 TRP L  90      16.640  29.639  37.202  1.00 33.30           C  
ATOM    676  CD1 TRP L  90      17.004  29.207  35.029  1.00 32.32           C  
ATOM    677  NE1 TRP L  90      15.849  29.951  35.127  1.00 16.69           N  
ATOM    678  CE2 TRP L  90      15.612  30.220  36.459  1.00 29.85           C  
ATOM    679  CE3 TRP L  90      16.678  29.731  38.564  1.00 16.85           C  
ATOM    680  CZ2 TRP L  90      14.601  30.904  37.075  1.00 20.41           C  
ATOM    681  CZ3 TRP L  90      15.663  30.427  39.181  1.00 23.48           C  
ATOM    682  CH2 TRP L  90      14.645  31.001  38.449  1.00 24.55           C  
ATOM    683  C   TRP L  90      19.876  30.342  36.601  1.00 30.92           C  
ATOM    684  O   TRP L  90      19.389  30.626  37.696  1.00 32.71           O  
ATOM    685  N   ASN L  91      20.261  31.278  35.725  1.00 32.04           N  
ATOM    686  CA  ASN L  91      20.106  32.661  36.041  0.95 35.72           C  
ATOM    687  CB  ASN L  91      21.393  33.492  35.925  0.95 35.24           C  
ATOM    688  CG  ASN L  91      21.153  34.736  36.764  0.88 48.42           C  
ATOM    689  OD1 ASN L  91      20.660  34.648  37.888  1.00 78.40           O  
ATOM    690  ND2 ASN L  91      21.495  35.929  36.207  1.00 76.29           N  
ATOM    691  C   ASN L  91      19.124  33.173  35.036  1.00 41.06           C  
ATOM    692  O   ASN L  91      17.931  32.890  35.137  1.00 44.25           O  
ATOM    693  N   GLY L  92      19.593  33.950  34.040  1.00 45.98           N  
ATOM    694  CA  GLY L  92      18.676  34.466  33.068  1.00 48.62           C  
ATOM    695  C   GLY L  92      18.024  33.317  32.359  1.00 46.47           C  
ATOM    696  O   GLY L  92      16.800  33.289  32.237  1.00 44.83           O  
ATOM    697  N   TYR L  93      18.814  32.322  31.891  1.00 44.23           N  
ATOM    698  CA  TYR L  93      18.213  31.202  31.210  1.00 42.35           C  
ATOM    699  CB  TYR L  93      17.085  30.562  32.056  1.00 43.22           C  
ATOM    700  CG  TYR L  93      16.474  29.397  31.353  1.00 41.91           C  
ATOM    701  CD1 TYR L  93      15.537  29.591  30.367  1.00 41.86           C  
ATOM    702  CD2 TYR L  93      16.820  28.113  31.701  1.00 43.03           C  
ATOM    703  CE1 TYR L  93      14.965  28.523  29.719  1.00 67.09           C  
ATOM    704  CE2 TYR L  93      16.251  27.041  31.058  1.00 46.97           C  
ATOM    705  CZ  TYR L  93      15.325  27.244  30.066  1.00 68.36           C  
ATOM    706  OH  TYR L  93      14.745  26.138  29.410  1.00 72.95           O  
ATOM    707  C   TYR L  93      17.658  31.688  29.906  1.00 43.40           C  
ATOM    708  O   TYR L  93      17.225  32.832  29.792  1.00 44.45           O  
ATOM    709  N   PRO L  94      17.684  30.921  28.862  1.00 45.47           N  
ATOM    710  CA  PRO L  94      18.312  29.629  28.824  1.00 45.48           C  
ATOM    711  CD  PRO L  94      16.585  31.025  27.918  1.00 44.56           C  
ATOM    712  CB  PRO L  94      17.422  28.775  27.912  1.00 45.76           C  
ATOM    713  CG  PRO L  94      16.711  29.796  27.014  1.00 45.74           C  
ATOM    714  C   PRO L  94      19.645  29.896  28.209  1.00 43.72           C  
ATOM    715  O   PRO L  94      19.877  31.034  27.804  1.00 45.14           O  
ATOM    716  N   PRO L  95      20.494  28.921  28.072  1.00 38.17           N  
ATOM    717  CA  PRO L  95      20.171  27.619  28.595  1.00 34.46           C  
ATOM    718  CD  PRO L  95      21.122  28.820  26.765  1.00 34.42           C  
ATOM    719  CB  PRO L  95      20.727  26.599  27.608  1.00 32.46           C  
ATOM    720  CG  PRO L  95      20.874  27.380  26.297  1.00 30.26           C  
ATOM    721  C   PRO L  95      20.769  27.459  29.951  1.00 33.19           C  
ATOM    722  O   PRO L  95      21.556  28.310  30.365  1.00 32.71           O  
ATOM    723  N   LEU L  96      20.407  26.378  30.665  1.00 30.76           N  
ATOM    724  CA  LEU L  96      21.087  26.120  31.896  1.00 27.21           C  
ATOM    725  CB  LEU L  96      20.512  24.941  32.704  1.00 27.18           C  
ATOM    726  CG  LEU L  96      19.011  25.049  33.022  1.00 43.72           C  
ATOM    727  CD1 LEU L  96      18.686  26.301  33.852  1.00 27.26           C  
ATOM    728  CD2 LEU L  96      18.178  24.922  31.739  1.00 42.94           C  
ATOM    729  C   LEU L  96      22.443  25.686  31.446  1.00 27.76           C  
ATOM    730  O   LEU L  96      22.565  25.043  30.403  1.00 25.20           O  
ATOM    731  N   THR L  97      23.514  26.026  32.188  1.00 35.18           N  
ATOM    732  CA  THR L  97      24.772  25.632  31.654  1.00 34.88           C  
ATOM    733  CB  THR L  97      25.643  26.786  31.254  1.00 34.48           C  
ATOM    734  OG1 THR L  97      25.896  27.621  32.376  1.00 35.39           O  
ATOM    735  CG2 THR L  97      24.933  27.579  30.144  1.00 33.49           C  
ATOM    736  C   THR L  97      25.472  24.909  32.753  1.00 34.82           C  
ATOM    737  O   THR L  97      25.308  25.240  33.926  1.00 34.81           O  
ATOM    738  N   PHE L  98      26.263  23.884  32.394  1.00 34.27           N  
ATOM    739  CA  PHE L  98      26.970  23.119  33.378  1.00 33.13           C  
ATOM    740  CB  PHE L  98      26.880  21.596  33.175  1.00 33.73           C  
ATOM    741  CG  PHE L  98      25.513  21.094  33.496  1.00 34.09           C  
ATOM    742  CD1 PHE L  98      24.477  21.209  32.599  1.00 33.02           C  
ATOM    743  CD2 PHE L  98      25.282  20.478  34.701  1.00 31.74           C  
ATOM    744  CE1 PHE L  98      23.226  20.727  32.911  1.00 31.49           C  
ATOM    745  CE2 PHE L  98      24.035  19.994  35.016  1.00 33.24           C  
ATOM    746  CZ  PHE L  98      23.001  20.118  34.122  1.00 31.27           C  
ATOM    747  C   PHE L  98      28.423  23.430  33.244  1.00 34.98           C  
ATOM    748  O   PHE L  98      28.879  23.881  32.196  1.00 35.71           O  
ATOM    749  N   GLY L  99      29.182  23.225  34.338  1.00 35.58           N  
ATOM    750  CA  GLY L  99      30.601  23.418  34.296  1.00 36.71           C  
ATOM    751  C   GLY L  99      31.199  22.152  33.760  1.00 39.77           C  
ATOM    752  O   GLY L  99      30.526  21.129  33.655  1.00 38.13           O  
ATOM    753  N   GLY L 100      32.503  22.206  33.423  1.00 39.96           N  
ATOM    754  CA  GLY L 100      33.263  21.119  32.868  1.00 37.49           C  
ATOM    755  C   GLY L 100      33.379  20.006  33.864  1.00 36.81           C  
ATOM    756  O   GLY L 100      33.492  18.842  33.484  1.00 38.99           O  
ATOM    757  N   GLY L 101      33.433  20.331  35.170  1.00 35.20           N  
ATOM    758  CA  GLY L 101      33.497  19.288  36.156  1.00 35.10           C  
ATOM    759  C   GLY L 101      34.851  19.240  36.790  1.00 37.34           C  
ATOM    760  O   GLY L 101      35.852  19.652  36.207  1.00 38.64           O  
ATOM    761  N   THR L 102      34.879  18.755  38.050  1.00 36.43           N  
ATOM    762  CA  THR L 102      36.085  18.535  38.794  1.00 36.51           C  
ATOM    763  CB  THR L 102      36.180  19.301  40.080  1.00 37.37           C  
ATOM    764  OG1 THR L 102      35.009  19.089  40.848  1.00 37.10           O  
ATOM    765  CG2 THR L 102      36.398  20.790  39.814  1.00 34.41           C  
ATOM    766  C   THR L 102      36.083  17.100  39.203  1.00 38.63           C  
ATOM    767  O   THR L 102      35.117  16.611  39.788  1.00 36.72           O  
ATOM    768  N   LYS L 103      37.183  16.382  38.918  1.00 39.31           N  
ATOM    769  CA  LYS L 103      37.229  15.007  39.309  1.00 41.17           C  
ATOM    770  CB  LYS L 103      37.871  14.088  38.256  1.00 43.08           C  
ATOM    771  CG  LYS L 103      37.692  12.602  38.566  1.00 43.56           C  
ATOM    772  CD  LYS L 103      38.008  11.684  37.383  1.00 46.81           C  
ATOM    773  CE  LYS L 103      36.852  11.544  36.392  1.00 49.48           C  
ATOM    774  NZ  LYS L 103      37.223  10.602  35.313  1.00 49.81           N1+
ATOM    775  C   LYS L 103      38.044  14.936  40.558  1.00 42.33           C  
ATOM    776  O   LYS L 103      39.121  15.523  40.647  1.00 42.05           O  
ATOM    777  N   LEU L 104      37.528  14.218  41.573  1.00 41.79           N  
ATOM    778  CA  LEU L 104      38.233  14.140  42.817  1.00 40.91           C  
ATOM    779  CB  LEU L 104      37.353  14.538  44.015  1.00 41.11           C  
ATOM    780  CG  LEU L 104      38.085  14.500  45.365  1.00 42.92           C  
ATOM    781  CD1 LEU L 104      39.230  15.524  45.392  1.00 41.43           C  
ATOM    782  CD2 LEU L 104      37.103  14.677  46.535  1.00 43.37           C  
ATOM    783  C   LEU L 104      38.668  12.718  43.018  1.00 41.50           C  
ATOM    784  O   LEU L 104      37.849  11.801  43.030  1.00 41.39           O  
ATOM    785  N   GLU L 105      39.991  12.503  43.183  1.00 42.65           N  
ATOM    786  CA  GLU L 105      40.503  11.178  43.386  1.00 45.06           C  
ATOM    787  CB  GLU L 105      41.679  10.811  42.469  1.00 45.66           C  
ATOM    788  CG  GLU L 105      41.309  10.717  40.991  1.00 48.61           C  
ATOM    789  CD  GLU L 105      42.522  10.166  40.259  1.00 54.52           C  
ATOM    790  OE1 GLU L 105      42.974   9.049  40.629  1.00 54.81           O  
ATOM    791  OE2 GLU L 105      43.016  10.849  39.324  1.00 53.55           O1-
ATOM    792  C   GLU L 105      41.029  11.090  44.782  1.00 45.61           C  
ATOM    793  O   GLU L 105      41.532  12.066  45.335  1.00 43.83           O  
ATOM    794  N   MET L 106      40.909   9.895  45.397  1.00 44.55           N  
ATOM    795  CA  MET L 106      41.407   9.693  46.725  1.00 46.66           C  
ATOM    796  CB  MET L 106      40.737   8.520  47.462  1.00 46.71           C  
ATOM    797  CG  MET L 106      40.796   7.197  46.695  1.00  0.00           C  
ATOM    798  SD  MET L 106      40.422   5.724  47.693  1.00  0.00           S  
ATOM    799  CE  MET L 106      42.142   5.515  48.240  1.00  0.00           C  
ATOM    800  C   MET L 106      42.890   9.364  46.602  1.00 47.34           C  
ATOM    801  O   MET L 106      43.214   8.293  46.021  1.00 47.88           O  
ATOM    802  OXT MET L 106      43.717  10.177  47.090  1.00  0.00           O1-
TER     803      MET L 106 
ATOM    804  N   LYS H 107      10.395   4.038  45.324  1.00 57.05           N1+
ATOM    805  CA  LYS H 107      10.520   5.506  45.428  1.00 59.63           C  
ATOM    806  CB  LYS H 107      11.933   5.922  45.874  1.00 61.15           C  
ATOM    807  CG  LYS H 107      12.293   5.539  47.311  1.00 66.20           C  
ATOM    808  CD  LYS H 107      13.782   5.707  47.618  1.00 68.83           C  
ATOM    809  CE  LYS H 107      14.156   5.391  49.067  1.00  0.00           C  
ATOM    810  NZ  LYS H 107      15.610   5.579  49.269  1.00  0.00           N1+
ATOM    811  C   LYS H 107      10.278   6.123  44.097  1.00 58.19           C  
ATOM    812  O   LYS H 107       9.420   5.676  43.338  1.00 56.64           O  
ATOM    813  N   VAL H 108      11.040   7.189  43.796  1.00 56.93           N  
ATOM    814  CA  VAL H 108      10.912   7.870  42.546  1.00 54.70           C  
ATOM    815  CB  VAL H 108      11.404   9.283  42.619  1.00 53.63           C  
ATOM    816  CG1 VAL H 108      11.383   9.897  41.212  1.00 50.84           C  
ATOM    817  CG2 VAL H 108      10.543  10.036  43.644  1.00 52.41           C  
ATOM    818  C   VAL H 108      11.761   7.141  41.557  1.00 54.68           C  
ATOM    819  O   VAL H 108      12.940   6.884  41.803  1.00 54.20           O  
ATOM    820  N   GLN H 109      11.173   6.793  40.396  1.00 52.81           N  
ATOM    821  CA  GLN H 109      11.908   6.049  39.420  1.00 53.59           C  
ATOM    822  CB  GLN H 109      11.387   4.610  39.300  1.00 55.38           C  
ATOM    823  CG  GLN H 109      12.122   3.751  38.276  1.00 58.76           C  
ATOM    824  CD  GLN H 109      11.396   2.415  38.222  1.00 62.98           C  
ATOM    825  OE1 GLN H 109      11.444   1.624  39.162  1.00 61.82           O  
ATOM    826  NE2 GLN H 109      10.689   2.160  37.090  1.00 59.90           N  
ATOM    827  C   GLN H 109      11.713   6.697  38.084  1.00 49.33           C  
ATOM    828  O   GLN H 109      10.604   7.091  37.725  1.00 48.22           O  
ATOM    829  N   LEU H 110      12.817   6.856  37.318  1.00 48.41           N  
ATOM    830  CA  LEU H 110      12.734   7.363  35.977  1.00 47.89           C  
ATOM    831  CB  LEU H 110      13.451   8.711  35.769  1.00 44.32           C  
ATOM    832  CG  LEU H 110      12.808   9.888  36.523  1.00 43.59           C  
ATOM    833  CD1 LEU H 110      13.569  11.195  36.270  1.00 42.58           C  
ATOM    834  CD2 LEU H 110      11.310  10.009  36.202  1.00 43.83           C  
ATOM    835  C   LEU H 110      13.437   6.356  35.124  1.00 47.12           C  
ATOM    836  O   LEU H 110      14.628   6.109  35.315  1.00 43.57           O  
ATOM    837  N   VAL H 111      12.729   5.730  34.161  1.00 44.95           N  
ATOM    838  CA  VAL H 111      13.388   4.739  33.357  1.00 46.40           C  
ATOM    839  CB  VAL H 111      12.736   3.387  33.438  1.00 46.34           C  
ATOM    840  CG1 VAL H 111      13.452   2.429  32.472  1.00 56.70           C  
ATOM    841  CG2 VAL H 111      12.760   2.917  34.904  1.00 56.83           C  
ATOM    842  C   VAL H 111      13.332   5.179  31.927  1.00 46.65           C  
ATOM    843  O   VAL H 111      12.254   5.287  31.343  1.00 42.59           O  
ATOM    844  N   GLU H 112      14.506   5.449  31.322  1.00 43.83           N  
ATOM    845  CA  GLU H 112      14.518   5.852  29.946  1.00 43.70           C  
ATOM    846  CB  GLU H 112      15.492   7.005  29.625  1.00 42.04           C  
ATOM    847  CG  GLU H 112      16.891   6.868  30.228  1.00 44.41           C  
ATOM    848  CD  GLU H 112      16.870   7.452  31.635  1.00 43.30           C  
ATOM    849  OE1 GLU H 112      16.971   8.701  31.757  1.00 41.77           O  
ATOM    850  OE2 GLU H 112      16.746   6.658  32.606  1.00 42.76           O1-
ATOM    851  C   GLU H 112      14.787   4.672  29.068  1.00 43.90           C  
ATOM    852  O   GLU H 112      15.391   3.686  29.488  1.00 44.93           O  
ATOM    853  N   SER H 113      14.297   4.737  27.810  1.00 42.78           N  
ATOM    854  CA  SER H 113      14.493   3.657  26.887  1.00 44.06           C  
ATOM    855  CB  SER H 113      13.431   2.550  27.008  1.00 43.77           C  
ATOM    856  OG  SER H 113      12.156   3.056  26.637  1.00 45.48           O  
ATOM    857  C   SER H 113      14.393   4.206  25.496  1.00 43.40           C  
ATOM    858  O   SER H 113      14.065   5.375  25.297  1.00 42.01           O  
ATOM    859  N   GLY H 114      14.686   3.354  24.490  1.00 43.41           N  
ATOM    860  CA  GLY H 114      14.560   3.747  23.114  1.00 42.71           C  
ATOM    861  C   GLY H 114      15.885   4.136  22.532  1.00 41.50           C  
ATOM    862  O   GLY H 114      15.955   4.500  21.359  1.00 43.16           O  
ATOM    863  N   GLY H 115      16.976   4.076  23.320  1.00 41.67           N  
ATOM    864  CA  GLY H 115      18.254   4.466  22.786  1.00 43.91           C  
ATOM    865  C   GLY H 115      18.759   3.382  21.885  1.00 44.64           C  
ATOM    866  O   GLY H 115      18.462   2.204  22.077  1.00 44.61           O  
ATOM    867  N   GLY H 116      19.581   3.752  20.882  1.00 40.85           N  
ATOM    868  CA  GLY H 116      20.074   2.750  19.984  1.00 42.48           C  
ATOM    869  C   GLY H 116      21.025   3.385  19.020  1.00 43.12           C  
ATOM    870  O   GLY H 116      21.442   4.530  19.189  1.00 42.30           O  
ATOM    871  N   LEU H 117      21.393   2.619  17.972  1.00 41.78           N  
ATOM    872  CA  LEU H 117      22.322   3.050  16.963  1.00 40.64           C  
ATOM    873  CB  LEU H 117      23.184   1.874  16.453  1.00 41.04           C  
ATOM    874  CG  LEU H 117      24.388   2.221  15.549  1.00 39.60           C  
ATOM    875  CD1 LEU H 117      23.966   2.974  14.281  1.00 38.40           C  
ATOM    876  CD2 LEU H 117      25.515   2.907  16.337  1.00 40.89           C  
ATOM    877  C   LEU H 117      21.492   3.551  15.815  1.00 41.61           C  
ATOM    878  O   LEU H 117      20.537   2.890  15.409  1.00 41.86           O  
ATOM    879  N   VAL H 118      21.813   4.755  15.285  1.00 40.03           N  
ATOM    880  CA  VAL H 118      21.057   5.282  14.180  1.00 40.91           C  
ATOM    881  CB  VAL H 118      20.003   6.252  14.611  1.00 43.26           C  
ATOM    882  CG1 VAL H 118      19.254   6.772  13.374  1.00 44.57           C  
ATOM    883  CG2 VAL H 118      19.105   5.538  15.627  1.00 41.83           C  
ATOM    884  C   VAL H 118      21.996   6.011  13.264  1.00 41.25           C  
ATOM    885  O   VAL H 118      22.994   6.583  13.703  1.00 41.32           O  
ATOM    886  N   GLN H 119      21.692   6.006  11.948  1.00 43.05           N  
ATOM    887  CA  GLN H 119      22.527   6.653  10.971  1.00 46.47           C  
ATOM    888  CB  GLN H 119      22.269   6.209   9.520  1.00 47.30           C  
ATOM    889  CG  GLN H 119      22.658   4.760   9.221  1.00 49.75           C  
ATOM    890  CD  GLN H 119      22.371   4.504   7.748  1.00 56.18           C  
ATOM    891  OE1 GLN H 119      22.928   3.589   7.142  1.00 49.48           O  
ATOM    892  NE2 GLN H 119      21.483   5.341   7.147  1.00 40.78           N  
ATOM    893  C   GLN H 119      22.248   8.118  11.022  1.00 43.74           C  
ATOM    894  O   GLN H 119      21.196   8.543  11.491  1.00 43.16           O  
ATOM    895  N   PRO H 120      23.175   8.906  10.544  1.00 43.96           N  
ATOM    896  CA  PRO H 120      22.983  10.326  10.556  1.00 43.92           C  
ATOM    897  CD  PRO H 120      24.583   8.545  10.584  1.00 44.59           C  
ATOM    898  CB  PRO H 120      24.329  10.932  10.164  1.00 46.73           C  
ATOM    899  CG  PRO H 120      25.347   9.880  10.650  1.00 45.49           C  
ATOM    900  C   PRO H 120      21.850  10.691   9.658  1.00 45.63           C  
ATOM    901  O   PRO H 120      21.716  10.092   8.591  1.00 45.63           O  
ATOM    902  N   GLY H 121      21.024  11.669  10.079  1.00 46.03           N  
ATOM    903  CA  GLY H 121      19.904  12.095   9.295  1.00 43.92           C  
ATOM    904  C   GLY H 121      18.721  11.260   9.673  1.00 43.75           C  
ATOM    905  O   GLY H 121      17.617  11.474   9.175  1.00 43.35           O  
ATOM    906  N   GLY H 122      18.919  10.285  10.579  1.00 41.58           N  
ATOM    907  CA  GLY H 122      17.833   9.427  10.961  1.00 42.69           C  
ATOM    908  C   GLY H 122      17.100  10.063  12.095  1.00 43.46           C  
ATOM    909  O   GLY H 122      17.406  11.180  12.508  1.00 42.28           O  
ATOM    910  N   SER H 123      16.090   9.342  12.623  1.00 41.95           N  
ATOM    911  CA  SER H 123      15.331   9.857  13.720  1.00 45.10           C  
ATOM    912  CB  SER H 123      13.943  10.369  13.305  1.00 45.24           C  
ATOM    913  OG  SER H 123      13.184   9.306  12.749  1.00 46.99           O  
ATOM    914  C   SER H 123      15.130   8.753  14.708  1.00 44.28           C  
ATOM    915  O   SER H 123      15.215   7.573  14.372  1.00 44.25           O  
ATOM    916  N   ARG H 124      14.896   9.126  15.981  1.00 42.29           N  
ATOM    917  CA  ARG H 124      14.639   8.155  17.005  1.00 42.43           C  
ATOM    918  CB  ARG H 124      15.893   7.635  17.720  1.00 43.18           C  
ATOM    919  CG  ARG H 124      16.690   6.627  16.897  1.00 42.97           C  
ATOM    920  CD  ARG H 124      16.042   5.243  16.824  1.00  0.00           C  
ATOM    921  NE  ARG H 124      15.251   5.189  15.564  1.00  0.00           N  
ATOM    922  CZ  ARG H 124      14.279   4.246  15.403  1.00  0.00           C  
ATOM    923  NH1 ARG H 124      13.991   3.374  16.413  1.00  0.00           N1+
ATOM    924  NH2 ARG H 124      13.595   4.172  14.224  1.00  0.00           N  
ATOM    925  C   ARG H 124      13.806   8.810  18.058  1.00 41.66           C  
ATOM    926  O   ARG H 124      13.802  10.034  18.185  1.00 42.45           O  
ATOM    927  N   LYS H 125      13.054   8.011  18.841  1.00 41.10           N  
ATOM    928  CA  LYS H 125      12.280   8.639  19.869  1.00 40.63           C  
ATOM    929  CB  LYS H 125      10.759   8.578  19.653  1.00 42.54           C  
ATOM    930  CG  LYS H 125      10.120   7.244  20.024  1.00 42.17           C  
ATOM    931  CD  LYS H 125       8.603   7.247  19.838  1.00 46.68           C  
ATOM    932  CE  LYS H 125       7.885   8.383  20.565  1.00 50.55           C  
ATOM    933  NZ  LYS H 125       6.480   8.464  20.105  1.00 48.17           N1+
ATOM    934  C   LYS H 125      12.606   7.979  21.171  1.00 40.13           C  
ATOM    935  O   LYS H 125      12.612   6.753  21.285  1.00 39.63           O  
ATOM    936  N   LEU H 126      12.896   8.801  22.195  1.00 39.63           N  
ATOM    937  CA  LEU H 126      13.251   8.307  23.492  1.00 38.67           C  
ATOM    938  CB  LEU H 126      14.357   9.136  24.166  1.00 37.68           C  
ATOM    939  CG  LEU H 126      15.697   9.133  23.404  1.00 36.58           C  
ATOM    940  CD1 LEU H 126      16.745   9.981  24.139  1.00 35.23           C  
ATOM    941  CD2 LEU H 126      16.193   7.703  23.130  1.00 37.68           C  
ATOM    942  C   LEU H 126      12.047   8.403  24.371  1.00 39.61           C  
ATOM    943  O   LEU H 126      11.192   9.268  24.177  1.00 37.56           O  
ATOM    944  N   SER H 127      11.942   7.491  25.358  1.00 40.23           N  
ATOM    945  CA  SER H 127      10.830   7.527  26.262  1.00 39.48           C  
ATOM    946  CB  SER H 127       9.863   6.341  26.117  1.00 39.73           C  
ATOM    947  OG  SER H 127       9.223   6.387  24.851  1.00 42.42           O  
ATOM    948  C   SER H 127      11.365   7.477  27.657  1.00 42.72           C  
ATOM    949  O   SER H 127      12.439   6.937  27.914  1.00 41.73           O  
ATOM    950  N   CYS H 128      10.617   8.085  28.598  1.00 41.88           N  
ATOM    951  CA  CYS H 128      10.993   8.099  29.981  1.00 41.66           C  
ATOM    952  CB  CYS H 128      11.488   9.492  30.420  1.00 42.42           C  
ATOM    953  SG  CYS H 128      11.783   9.672  32.203  1.00 46.93           S  
ATOM    954  C   CYS H 128       9.762   7.762  30.766  1.00 43.64           C  
ATOM    955  O   CYS H 128       8.785   8.509  30.747  1.00 43.30           O  
ATOM    956  N   ALA H 129       9.779   6.621  31.488  1.00 43.13           N  
ATOM    957  CA  ALA H 129       8.619   6.221  32.240  1.00 43.70           C  
ATOM    958  CB  ALA H 129       8.379   4.701  32.236  1.00 43.09           C  
ATOM    959  C   ALA H 129       8.832   6.638  33.659  1.00 46.10           C  
ATOM    960  O   ALA H 129       9.838   6.294  34.277  1.00 46.87           O  
ATOM    961  N   ALA H 130       7.863   7.382  34.227  1.00 46.21           N  
ATOM    962  CA  ALA H 130       8.043   7.891  35.558  1.00 45.83           C  
ATOM    963  CB  ALA H 130       7.855   9.416  35.651  1.00 44.81           C  
ATOM    964  C   ALA H 130       7.048   7.270  36.490  1.00 46.65           C  
ATOM    965  O   ALA H 130       5.899   7.038  36.123  1.00 46.94           O  
ATOM    966  N   SER H 131       7.491   6.968  37.733  1.00 47.99           N  
ATOM    967  CA  SER H 131       6.599   6.423  38.720  1.00 48.01           C  
ATOM    968  CB  SER H 131       6.541   4.885  38.715  1.00 49.35           C  
ATOM    969  OG  SER H 131       7.803   4.346  39.079  1.00 50.74           O  
ATOM    970  C   SER H 131       7.078   6.840  40.083  1.00 49.26           C  
ATOM    971  O   SER H 131       8.242   7.193  40.262  1.00 47.54           O  
ATOM    972  N   GLY H 132       6.175   6.796  41.077  1.00 25.03           N  
ATOM    973  CA  GLY H 132       6.566   7.111  42.417  1.00 22.41           C  
ATOM    974  C   GLY H 132       6.196   8.521  42.749  1.00 26.50           C  
ATOM    975  O   GLY H 132       6.315   8.930  43.902  1.00 31.86           O  
ATOM    976  N   PHE H 133       5.753   9.317  41.758  1.00 27.93           N  
ATOM    977  CA  PHE H 133       5.375  10.659  42.089  1.00 25.71           C  
ATOM    978  CB  PHE H 133       6.546  11.663  42.048  1.00 23.18           C  
ATOM    979  CG  PHE H 133       7.092  11.727  40.664  1.00 23.75           C  
ATOM    980  CD1 PHE H 133       7.859  10.698  40.168  1.00 20.40           C  
ATOM    981  CD2 PHE H 133       6.862  12.826  39.870  1.00 20.19           C  
ATOM    982  CE1 PHE H 133       8.370  10.754  38.895  1.00 20.95           C  
ATOM    983  CE2 PHE H 133       7.372  12.888  38.593  1.00 21.15           C  
ATOM    984  CZ  PHE H 133       8.126  11.850  38.104  1.00 20.42           C  
ATOM    985  C   PHE H 133       4.314  11.110  41.139  1.00 24.68           C  
ATOM    986  O   PHE H 133       4.025  10.444  40.144  1.00 27.49           O  
ATOM    987  N   THR H 134       3.690  12.266  41.444  1.00 26.19           N  
ATOM    988  CA  THR H 134       2.645  12.766  40.603  1.00 25.00           C  
ATOM    989  CB  THR H 134       1.735  13.724  41.312  1.00 30.77           C  
ATOM    990  OG1 THR H 134       1.152  13.095  42.446  1.00 32.29           O  
ATOM    991  CG2 THR H 134       0.631  14.168  40.340  1.00 27.02           C  
ATOM    992  C   THR H 134       3.321  13.477  39.475  1.00 26.52           C  
ATOM    993  O   THR H 134       3.775  14.613  39.596  1.00 29.41           O  
ATOM    994  N   PHE H 135       3.342  12.804  38.314  1.00 25.31           N  
ATOM    995  CA  PHE H 135       4.032  13.202  37.120  1.00 22.08           C  
ATOM    996  CB  PHE H 135       3.779  12.175  35.998  1.00 18.41           C  
ATOM    997  CG  PHE H 135       4.484  12.569  34.746  1.00 22.43           C  
ATOM    998  CD1 PHE H 135       5.845  12.402  34.618  1.00 24.73           C  
ATOM    999  CD2 PHE H 135       3.773  13.077  33.686  1.00 17.88           C  
ATOM   1000  CE1 PHE H 135       6.484  12.759  33.452  1.00 23.74           C  
ATOM   1001  CE2 PHE H 135       4.404  13.435  32.520  1.00 23.59           C  
ATOM   1002  CZ  PHE H 135       5.765  13.279  32.401  1.00 22.42           C  
ATOM   1003  C   PHE H 135       3.537  14.543  36.664  1.00 28.44           C  
ATOM   1004  O   PHE H 135       4.325  15.410  36.292  1.00 30.56           O  
ATOM   1005  N   ARG H 136       2.217  14.764  36.727  1.00 26.18           N  
ATOM   1006  CA  ARG H 136       1.578  15.945  36.213  1.00 27.99           C  
ATOM   1007  CB  ARG H 136       0.055  15.940  36.416  1.00 29.43           C  
ATOM   1008  CG  ARG H 136      -0.357  15.959  37.890  1.00 19.48           C  
ATOM   1009  CD  ARG H 136      -1.873  15.912  38.096  1.00  0.00           C  
ATOM   1010  NE  ARG H 136      -2.225  14.520  38.494  1.00  0.00           N  
ATOM   1011  CZ  ARG H 136      -3.495  14.054  38.316  1.00  0.00           C  
ATOM   1012  NH1 ARG H 136      -4.436  14.838  37.714  1.00  0.00           N1+
ATOM   1013  NH2 ARG H 136      -3.825  12.803  38.751  1.00  0.00           N  
ATOM   1014  C   ARG H 136       2.078  17.171  36.916  1.00 26.82           C  
ATOM   1015  O   ARG H 136       2.042  18.265  36.358  1.00 27.07           O  
ATOM   1016  N   ARG H 137       2.477  17.034  38.189  1.00 29.24           N  
ATOM   1017  CA  ARG H 137       2.907  18.132  39.011  1.00 28.74           C  
ATOM   1018  CB  ARG H 137       3.074  17.741  40.490  1.00 28.86           C  
ATOM   1019  CG  ARG H 137       1.781  17.314  41.183  1.00 35.70           C  
ATOM   1020  CD  ARG H 137       1.966  17.046  42.679  1.00 47.20           C  
ATOM   1021  NE  ARG H 137       2.958  15.941  42.820  1.00 54.22           N  
ATOM   1022  CZ  ARG H 137       3.372  15.546  44.058  1.00 56.14           C  
ATOM   1023  NH1 ARG H 137       2.861  16.142  45.174  1.00 53.50           N1+
ATOM   1024  NH2 ARG H 137       4.300  14.553  44.184  1.00 57.10           N  
ATOM   1025  C   ARG H 137       4.224  18.716  38.589  1.00 31.45           C  
ATOM   1026  O   ARG H 137       4.454  19.904  38.804  1.00 26.70           O  
ATOM   1027  N   PHE H 138       5.144  17.919  38.008  1.00 27.17           N  
ATOM   1028  CA  PHE H 138       6.478  18.431  37.835  1.00 23.24           C  
ATOM   1029  CB  PHE H 138       7.544  17.472  38.399  1.00 19.76           C  
ATOM   1030  CG  PHE H 138       7.342  17.355  39.871  1.00 21.55           C  
ATOM   1031  CD1 PHE H 138       6.310  16.601  40.379  1.00 20.46           C  
ATOM   1032  CD2 PHE H 138       8.192  17.984  40.750  1.00 22.22           C  
ATOM   1033  CE1 PHE H 138       6.120  16.485  41.735  1.00 21.71           C  
ATOM   1034  CE2 PHE H 138       8.007  17.870  42.108  1.00 18.81           C  
ATOM   1035  CZ  PHE H 138       6.968  17.122  42.604  1.00 21.76           C  
ATOM   1036  C   PHE H 138       6.857  18.678  36.411  1.00 20.82           C  
ATOM   1037  O   PHE H 138       6.366  18.047  35.474  1.00 20.42           O  
ATOM   1038  N   GLY H 139       7.769  19.660  36.239  1.00 36.61           N  
ATOM   1039  CA  GLY H 139       8.346  19.918  34.954  1.00 36.17           C  
ATOM   1040  C   GLY H 139       9.313  18.799  34.733  1.00 36.22           C  
ATOM   1041  O   GLY H 139       9.788  18.182  35.687  1.00 35.16           O  
ATOM   1042  N   MET H 140       9.656  18.521  33.463  1.00 35.72           N  
ATOM   1043  CA  MET H 140      10.571  17.452  33.186  1.00 34.74           C  
ATOM   1044  CB  MET H 140       9.884  16.223  32.563  1.00 35.77           C  
ATOM   1045  CG  MET H 140       8.857  15.569  33.494  1.00 34.84           C  
ATOM   1046  SD  MET H 140       9.548  14.851  35.015  1.00 38.62           S  
ATOM   1047  CE  MET H 140      10.289  13.419  34.182  1.00 35.87           C  
ATOM   1048  C   MET H 140      11.595  17.952  32.208  1.00 34.79           C  
ATOM   1049  O   MET H 140      11.325  18.842  31.401  1.00 33.49           O  
ATOM   1050  N   HIS H 141      12.821  17.385  32.264  1.00 34.59           N  
ATOM   1051  CA  HIS H 141      13.862  17.836  31.379  1.00 34.04           C  
ATOM   1052  ND1 HIS H 141      14.714  21.236  32.139  1.00  0.00           N  
ATOM   1053  CG  HIS H 141      14.369  19.983  32.590  1.00 23.01           C  
ATOM   1054  CB  HIS H 141      14.919  18.704  32.064  1.00 32.55           C  
ATOM   1055  NE2 HIS H 141      13.227  21.529  33.765  1.00  0.00           N  
ATOM   1056  CD2 HIS H 141      13.460  20.179  33.575  1.00 23.10           C  
ATOM   1057  CE1 HIS H 141      14.002  22.123  32.879  1.00 21.01           C  
ATOM   1058  C   HIS H 141      14.623  16.679  30.824  1.00 34.47           C  
ATOM   1059  O   HIS H 141      14.520  15.539  31.281  1.00 33.43           O  
ATOM   1060  N   TRP H 142      15.402  16.978  29.768  1.00 32.77           N  
ATOM   1061  CA  TRP H 142      16.296  16.019  29.185  1.00 32.89           C  
ATOM   1062  CB  TRP H 142      16.000  15.661  27.715  1.00 33.57           C  
ATOM   1063  CG  TRP H 142      14.785  14.787  27.507  1.00 32.49           C  
ATOM   1064  CD2 TRP H 142      14.800  13.357  27.641  1.00 33.24           C  
ATOM   1065  CD1 TRP H 142      13.507  15.133  27.177  1.00 31.76           C  
ATOM   1066  NE1 TRP H 142      12.724  14.004  27.094  1.00 33.31           N  
ATOM   1067  CE2 TRP H 142      13.508  12.905  27.379  1.00 34.74           C  
ATOM   1068  CE3 TRP H 142      15.809  12.492  27.958  1.00 33.22           C  
ATOM   1069  CZ2 TRP H 142      13.204  11.572  27.428  1.00 34.21           C  
ATOM   1070  CZ3 TRP H 142      15.499  11.151  28.009  1.00 33.54           C  
ATOM   1071  CH2 TRP H 142      14.222  10.699  27.749  1.00 34.80           C  
ATOM   1072  C   TRP H 142      17.656  16.638  29.224  1.00 32.69           C  
ATOM   1073  O   TRP H 142      17.830  17.807  28.881  1.00 33.82           O  
ATOM   1074  N   VAL H 143      18.655  15.864  29.688  1.00 33.02           N  
ATOM   1075  CA  VAL H 143      20.020  16.310  29.731  1.00 33.07           C  
ATOM   1076  CB  VAL H 143      20.530  16.526  31.131  1.00 33.62           C  
ATOM   1077  CG1 VAL H 143      22.025  16.886  31.073  1.00 31.94           C  
ATOM   1078  CG2 VAL H 143      19.666  17.603  31.810  1.00 33.30           C  
ATOM   1079  C   VAL H 143      20.840  15.214  29.122  1.00 34.34           C  
ATOM   1080  O   VAL H 143      20.525  14.036  29.292  1.00 34.27           O  
ATOM   1081  N   ARG H 144      21.915  15.564  28.382  1.00 34.82           N  
ATOM   1082  CA  ARG H 144      22.698  14.520  27.777  1.00 34.61           C  
ATOM   1083  CB  ARG H 144      22.577  14.435  26.250  1.00 34.41           C  
ATOM   1084  CG  ARG H 144      22.971  15.710  25.517  1.00 33.00           C  
ATOM   1085  CD  ARG H 144      22.771  15.575  24.010  1.00 36.24           C  
ATOM   1086  NE  ARG H 144      22.880  16.936  23.425  1.00 36.97           N  
ATOM   1087  CZ  ARG H 144      22.513  17.156  22.129  1.00 37.79           C  
ATOM   1088  NH1 ARG H 144      22.029  16.126  21.378  1.00 37.48           N1+
ATOM   1089  NH2 ARG H 144      22.620  18.405  21.592  1.00 38.09           N  
ATOM   1090  C   ARG H 144      24.140  14.685  28.137  1.00 35.90           C  
ATOM   1091  O   ARG H 144      24.585  15.765  28.520  1.00 35.25           O  
ATOM   1092  N   GLN H 145      24.903  13.576  28.062  1.00 35.88           N  
ATOM   1093  CA  GLN H 145      26.295  13.619  28.401  1.00 37.73           C  
ATOM   1094  CB  GLN H 145      26.598  12.856  29.704  1.00 38.53           C  
ATOM   1095  CG  GLN H 145      28.023  13.035  30.229  1.00 37.94           C  
ATOM   1096  CD  GLN H 145      28.063  12.437  31.629  1.00 39.78           C  
ATOM   1097  OE1 GLN H 145      27.451  11.403  31.892  1.00 39.99           O  
ATOM   1098  NE2 GLN H 145      28.790  13.113  32.558  1.00 39.44           N  
ATOM   1099  C   GLN H 145      27.058  12.990  27.277  1.00 39.03           C  
ATOM   1100  O   GLN H 145      26.808  11.846  26.899  1.00 37.53           O  
ATOM   1101  N   SER H 146      28.028  13.736  26.718  1.00 40.57           N  
ATOM   1102  CA  SER H 146      28.791  13.269  25.594  1.00 42.50           C  
ATOM   1103  CB  SER H 146      29.446  14.408  24.799  1.00 39.07           C  
ATOM   1104  OG  SER H 146      30.356  15.110  25.632  1.00 17.93           O  
ATOM   1105  C   SER H 146      29.879  12.356  26.070  1.00 44.53           C  
ATOM   1106  O   SER H 146      30.093  12.186  27.268  1.00 43.88           O  
ATOM   1107  N   PRO H 147      30.567  11.745  25.136  1.00 46.83           N  
ATOM   1108  CA  PRO H 147      31.652  10.870  25.491  1.00 47.04           C  
ATOM   1109  CD  PRO H 147      29.945  11.348  23.882  1.00 45.52           C  
ATOM   1110  CB  PRO H 147      32.053  10.164  24.199  1.00 46.05           C  
ATOM   1111  CG  PRO H 147      30.733  10.113  23.405  1.00 44.92           C  
ATOM   1112  C   PRO H 147      32.751  11.629  26.170  1.00 48.87           C  
ATOM   1113  O   PRO H 147      33.547  11.017  26.879  1.00 48.80           O  
ATOM   1114  N   GLU H 148      32.813  12.955  25.943  1.00 50.77           N  
ATOM   1115  CA  GLU H 148      33.751  13.876  26.525  1.00 52.60           C  
ATOM   1116  CB  GLU H 148      33.646  15.280  25.905  1.00 48.82           C  
ATOM   1117  CG  GLU H 148      33.970  15.314  24.409  1.00 52.84           C  
ATOM   1118  CD  GLU H 148      35.459  15.065  24.233  1.00 56.04           C  
ATOM   1119  OE1 GLU H 148      36.245  15.583  25.069  1.00 58.08           O  
ATOM   1120  OE2 GLU H 148      35.830  14.364  23.253  1.00 56.39           O1-
ATOM   1121  C   GLU H 148      33.421  13.982  27.984  1.00 52.53           C  
ATOM   1122  O   GLU H 148      34.267  14.349  28.798  1.00 49.98           O  
ATOM   1123  N   LYS H 149      32.169  13.624  28.334  1.00 47.73           N  
ATOM   1124  CA  LYS H 149      31.598  13.710  29.652  1.00 47.12           C  
ATOM   1125  CB  LYS H 149      32.536  13.237  30.776  1.00 48.03           C  
ATOM   1126  CG  LYS H 149      32.530  11.717  30.933  1.00 49.82           C  
ATOM   1127  CD  LYS H 149      33.634  11.188  31.839  1.00 53.72           C  
ATOM   1128  CE  LYS H 149      33.386   9.759  32.318  1.00 53.67           C  
ATOM   1129  NZ  LYS H 149      33.408   8.817  31.177  1.00 50.86           N1+
ATOM   1130  C   LYS H 149      31.106  15.085  29.978  1.00 47.20           C  
ATOM   1131  O   LYS H 149      30.886  15.400  31.145  1.00 43.94           O  
ATOM   1132  N   GLY H 150      30.881  15.942  28.966  1.00 45.51           N  
ATOM   1133  CA  GLY H 150      30.285  17.210  29.273  1.00 44.25           C  
ATOM   1134  C   GLY H 150      28.810  16.996  29.452  1.00 42.73           C  
ATOM   1135  O   GLY H 150      28.201  16.194  28.746  1.00 41.78           O  
ATOM   1136  N   LEU H 151      28.192  17.735  30.398  1.00 44.17           N  
ATOM   1137  CA  LEU H 151      26.776  17.639  30.608  1.00 39.81           C  
ATOM   1138  CB  LEU H 151      26.347  17.744  32.083  1.00 39.42           C  
ATOM   1139  CG  LEU H 151      26.592  16.470  32.910  1.00 37.83           C  
ATOM   1140  CD1 LEU H 151      26.217  16.681  34.384  1.00 39.40           C  
ATOM   1141  CD2 LEU H 151      25.836  15.276  32.305  1.00 38.02           C  
ATOM   1142  C   LEU H 151      26.146  18.787  29.890  1.00 38.15           C  
ATOM   1143  O   LEU H 151      26.602  19.924  30.002  1.00 40.20           O  
ATOM   1144  N   GLU H 152      25.089  18.505  29.099  1.00 39.12           N  
ATOM   1145  CA  GLU H 152      24.430  19.576  28.415  1.00 39.07           C  
ATOM   1146  CB  GLU H 152      24.898  19.772  26.962  1.00 41.20           C  
ATOM   1147  CG  GLU H 152      24.814  18.545  26.062  1.00 45.11           C  
ATOM   1148  CD  GLU H 152      25.442  18.948  24.732  1.00 47.96           C  
ATOM   1149  OE1 GLU H 152      26.606  19.433  24.751  1.00 50.14           O  
ATOM   1150  OE2 GLU H 152      24.774  18.780  23.681  1.00 49.09           O1-
ATOM   1151  C   GLU H 152      22.938  19.399  28.467  1.00 39.56           C  
ATOM   1152  O   GLU H 152      22.404  18.312  28.245  1.00 38.08           O  
ATOM   1153  N   TRP H 153      22.228  20.503  28.787  1.00 39.39           N  
ATOM   1154  CA  TRP H 153      20.794  20.534  28.880  1.00 35.80           C  
ATOM   1155  CB  TRP H 153      20.311  21.806  29.594  1.00 37.37           C  
ATOM   1156  CG  TRP H 153      18.830  22.066  29.539  1.00 35.57           C  
ATOM   1157  CD2 TRP H 153      18.244  23.039  28.664  1.00 36.56           C  
ATOM   1158  CD1 TRP H 153      17.810  21.528  30.266  1.00 34.76           C  
ATOM   1159  NE1 TRP H 153      16.618  22.103  29.894  1.00 34.42           N  
ATOM   1160  CE2 TRP H 153      16.872  23.037  28.907  1.00 35.36           C  
ATOM   1161  CE3 TRP H 153      18.808  23.874  27.743  1.00 37.33           C  
ATOM   1162  CZ2 TRP H 153      16.037  23.875  28.223  1.00 36.14           C  
ATOM   1163  CZ3 TRP H 153      17.964  24.709  27.046  1.00 37.58           C  
ATOM   1164  CH2 TRP H 153      16.605  24.706  27.281  1.00 37.48           C  
ATOM   1165  C   TRP H 153      20.208  20.532  27.495  1.00 35.72           C  
ATOM   1166  O   TRP H 153      20.609  21.333  26.656  1.00 39.14           O  
ATOM   1167  N   VAL H 154      19.338  19.535  27.189  1.00 34.68           N  
ATOM   1168  CA  VAL H 154      18.646  19.428  25.926  1.00 34.08           C  
ATOM   1169  CB  VAL H 154      18.321  18.004  25.581  1.00 35.41           C  
ATOM   1170  CG1 VAL H 154      17.565  17.980  24.243  1.00 33.41           C  
ATOM   1171  CG2 VAL H 154      19.630  17.198  25.567  1.00 34.80           C  
ATOM   1172  C   VAL H 154      17.356  20.208  25.826  1.00 36.47           C  
ATOM   1173  O   VAL H 154      17.170  21.000  24.899  1.00 37.56           O  
ATOM   1174  N   ALA H 155      16.419  19.992  26.786  1.00 36.32           N  
ATOM   1175  CA  ALA H 155      15.113  20.594  26.688  1.00 35.98           C  
ATOM   1176  CB  ALA H 155      14.241  19.983  25.575  1.00 34.92           C  
ATOM   1177  C   ALA H 155      14.346  20.433  27.975  1.00 34.01           C  
ATOM   1178  O   ALA H 155      14.665  19.599  28.817  1.00 33.94           O  
ATOM   1179  N   TYR H 156      13.292  21.265  28.141  1.00 35.20           N  
ATOM   1180  CA  TYR H 156      12.440  21.294  29.301  1.00 35.14           C  
ATOM   1181  CB  TYR H 156      12.746  22.534  30.165  1.00 33.38           C  
ATOM   1182  CG  TYR H 156      11.563  22.970  30.962  1.00 32.75           C  
ATOM   1183  CD1 TYR H 156      11.090  22.265  32.045  1.00  0.00           C  
ATOM   1184  CD2 TYR H 156      10.938  24.147  30.615  1.00  0.00           C  
ATOM   1185  CE1 TYR H 156      10.003  22.726  32.755  1.00  0.00           C  
ATOM   1186  CE2 TYR H 156       9.854  24.612  31.318  1.00  0.00           C  
ATOM   1187  CZ  TYR H 156       9.380  23.897  32.390  1.00  0.00           C  
ATOM   1188  OH  TYR H 156       8.268  24.373  33.117  1.00  0.00           O  
ATOM   1189  C   TYR H 156      11.001  21.368  28.886  1.00 36.50           C  
ATOM   1190  O   TYR H 156      10.657  21.991  27.882  1.00 36.15           O  
ATOM   1191  N   ILE H 157      10.113  20.682  29.639  1.00 34.50           N  
ATOM   1192  CA  ILE H 157       8.706  20.809  29.385  1.00 35.61           C  
ATOM   1193  CB  ILE H 157       8.094  19.611  28.716  1.00 34.85           C  
ATOM   1194  CG1 ILE H 157       6.665  19.939  28.249  1.00 35.10           C  
ATOM   1195  CG2 ILE H 157       8.204  18.404  29.661  1.00 32.45           C  
ATOM   1196  CD1 ILE H 157       6.116  18.941  27.232  1.00 35.96           C  
ATOM   1197  C   ILE H 157       8.039  21.036  30.707  1.00 36.02           C  
ATOM   1198  O   ILE H 157       8.252  20.289  31.659  1.00 34.09           O  
ATOM   1199  N   GLY H 158       7.206  22.091  30.806  1.00 38.12           N  
ATOM   1200  CA  GLY H 158       6.600  22.408  32.067  1.00 37.12           C  
ATOM   1201  C   GLY H 158       5.359  21.597  32.225  1.00 37.86           C  
ATOM   1202  O   GLY H 158       4.952  20.875  31.316  1.00 37.23           O  
ATOM   1203  N   GLY H 159       4.806  21.494  33.452  1.00 22.43           N  
ATOM   1204  CA  GLY H 159       3.904  20.397  33.767  1.00 22.66           C  
ATOM   1205  C   GLY H 159       2.740  20.318  32.831  1.00 27.10           C  
ATOM   1206  O   GLY H 159       2.265  19.227  32.510  1.00 27.81           O  
ATOM   1207  N   GLY H 160       2.222  21.492  32.449  1.00 28.20           N  
ATOM   1208  CA  GLY H 160       1.122  21.702  31.556  1.00 26.05           C  
ATOM   1209  C   GLY H 160       1.487  21.374  30.142  1.00 28.97           C  
ATOM   1210  O   GLY H 160       0.611  21.123  29.314  1.00 29.24           O  
ATOM   1211  N   SER H 161       2.789  21.447  29.816  1.00 28.02           N  
ATOM   1212  CA  SER H 161       3.265  21.236  28.480  1.00 27.38           C  
ATOM   1213  CB  SER H 161       2.622  20.010  27.817  1.00 25.44           C  
ATOM   1214  OG  SER H 161       3.130  19.850  26.504  1.00 24.89           O  
ATOM   1215  C   SER H 161       2.921  22.444  27.678  1.00 26.41           C  
ATOM   1216  O   SER H 161       3.099  22.487  26.462  1.00 26.41           O  
ATOM   1217  N   SER H 162       2.444  23.489  28.366  1.00 26.74           N  
ATOM   1218  CA  SER H 162       2.143  24.707  27.693  1.00 27.58           C  
ATOM   1219  CB  SER H 162       1.388  25.694  28.602  1.00 26.72           C  
ATOM   1220  OG  SER H 162       2.120  25.918  29.798  1.00 37.03           O  
ATOM   1221  C   SER H 162       3.437  25.321  27.275  1.00 29.17           C  
ATOM   1222  O   SER H 162       3.509  26.105  26.331  1.00 31.87           O  
ATOM   1223  N   THR H 163       4.509  24.940  27.975  1.00 41.96           N  
ATOM   1224  CA  THR H 163       5.793  25.550  27.808  1.00 43.14           C  
ATOM   1225  CB  THR H 163       6.216  26.323  29.013  1.00 42.87           C  
ATOM   1226  OG1 THR H 163       5.267  27.339  29.289  1.00 53.95           O  
ATOM   1227  CG2 THR H 163       7.570  26.964  28.721  1.00 39.11           C  
ATOM   1228  C   THR H 163       6.856  24.550  27.516  1.00 41.73           C  
ATOM   1229  O   THR H 163       7.062  23.590  28.255  1.00 40.12           O  
ATOM   1230  N   ILE H 164       7.579  24.781  26.403  1.00 40.23           N  
ATOM   1231  CA  ILE H 164       8.645  23.911  26.018  1.00 38.20           C  
ATOM   1232  CB  ILE H 164       8.321  23.114  24.786  1.00 39.34           C  
ATOM   1233  CG1 ILE H 164       7.088  22.226  25.037  1.00 35.70           C  
ATOM   1234  CG2 ILE H 164       9.575  22.326  24.379  1.00 38.08           C  
ATOM   1235  CD1 ILE H 164       6.508  21.604  23.768  1.00 25.17           C  
ATOM   1236  C   ILE H 164       9.827  24.781  25.699  1.00 37.49           C  
ATOM   1237  O   ILE H 164       9.675  25.838  25.089  1.00 36.98           O  
ATOM   1238  N   TYR H 165      11.042  24.372  26.132  1.00 36.07           N  
ATOM   1239  CA  TYR H 165      12.221  25.123  25.792  1.00 37.64           C  
ATOM   1240  CB  TYR H 165      12.889  25.882  26.954  1.00 36.93           C  
ATOM   1241  CG  TYR H 165      11.935  26.915  27.438  1.00 39.48           C  
ATOM   1242  CD1 TYR H 165      11.680  28.043  26.692  1.00 38.62           C  
ATOM   1243  CD2 TYR H 165      11.273  26.738  28.628  1.00 29.34           C  
ATOM   1244  CE1 TYR H 165      10.794  28.995  27.137  1.00 31.12           C  
ATOM   1245  CE2 TYR H 165      10.391  27.685  29.080  1.00 39.21           C  
ATOM   1246  CZ  TYR H 165      10.149  28.815  28.336  1.00 32.76           C  
ATOM   1247  OH  TYR H 165       9.239  29.789  28.802  1.00 34.76           O  
ATOM   1248  C   TYR H 165      13.249  24.176  25.248  1.00 38.68           C  
ATOM   1249  O   TYR H 165      13.278  23.001  25.609  1.00 36.91           O  
ATOM   1250  N   TYR H 166      14.121  24.674  24.342  1.00 36.82           N  
ATOM   1251  CA  TYR H 166      15.100  23.823  23.710  1.00 36.98           C  
ATOM   1252  CB  TYR H 166      14.833  23.555  22.217  1.00 37.62           C  
ATOM   1253  CG  TYR H 166      13.532  22.852  22.058  1.00 35.70           C  
ATOM   1254  CD1 TYR H 166      13.449  21.504  22.285  1.00 36.25           C  
ATOM   1255  CD2 TYR H 166      12.395  23.533  21.697  1.00 34.85           C  
ATOM   1256  CE1 TYR H 166      12.257  20.835  22.144  1.00 36.74           C  
ATOM   1257  CE2 TYR H 166      11.197  22.867  21.554  1.00 35.58           C  
ATOM   1258  CZ  TYR H 166      11.127  21.516  21.777  1.00 35.85           C  
ATOM   1259  OH  TYR H 166       9.904  20.827  21.634  1.00 35.97           O  
ATOM   1260  C   TYR H 166      16.448  24.487  23.709  1.00 39.19           C  
ATOM   1261  O   TYR H 166      16.557  25.711  23.726  1.00 39.63           O  
ATOM   1262  N   ALA H 167      17.522  23.668  23.686  1.00 40.02           N  
ATOM   1263  CA  ALA H 167      18.860  24.175  23.549  1.00 41.50           C  
ATOM   1264  CB  ALA H 167      19.959  23.145  23.865  1.00 42.84           C  
ATOM   1265  C   ALA H 167      19.005  24.576  22.114  1.00 44.25           C  
ATOM   1266  O   ALA H 167      18.308  24.067  21.237  1.00 42.60           O  
ATOM   1267  N   ASP H 168      19.939  25.504  21.843  1.00 46.59           N  
ATOM   1268  CA  ASP H 168      20.114  26.072  20.540  1.00 47.25           C  
ATOM   1269  CB  ASP H 168      21.227  27.134  20.514  1.00 49.83           C  
ATOM   1270  CG  ASP H 168      20.751  28.334  21.322  1.00 51.93           C  
ATOM   1271  OD1 ASP H 168      19.552  28.697  21.185  1.00 54.68           O  
ATOM   1272  OD2 ASP H 168      21.577  28.896  22.093  1.00 56.16           O1-
ATOM   1273  C   ASP H 168      20.476  25.017  19.536  1.00 49.79           C  
ATOM   1274  O   ASP H 168      19.979  25.032  18.413  1.00 50.25           O  
ATOM   1275  N   THR H 169      21.344  24.061  19.912  1.00 49.55           N  
ATOM   1276  CA  THR H 169      21.829  23.084  18.975  1.00 47.38           C  
ATOM   1277  CB  THR H 169      22.873  22.190  19.574  1.00 48.06           C  
ATOM   1278  OG1 THR H 169      23.961  22.964  20.055  1.00  0.00           O  
ATOM   1279  CG2 THR H 169      23.366  21.218  18.487  1.00  0.00           C  
ATOM   1280  C   THR H 169      20.714  22.213  18.471  1.00 49.16           C  
ATOM   1281  O   THR H 169      20.710  21.813  17.307  1.00 49.34           O  
ATOM   1282  N   VAL H 170      19.795  21.826  19.371  1.00 48.95           N  
ATOM   1283  CA  VAL H 170      18.689  20.937  19.111  1.00 46.38           C  
ATOM   1284  CB  VAL H 170      18.256  20.184  20.336  1.00 48.99           C  
ATOM   1285  CG1 VAL H 170      19.457  19.375  20.858  1.00 37.90           C  
ATOM   1286  CG2 VAL H 170      17.665  21.171  21.352  1.00 37.50           C  
ATOM   1287  C   VAL H 170      17.447  21.555  18.501  1.00 47.25           C  
ATOM   1288  O   VAL H 170      16.594  20.826  17.999  1.00 49.46           O  
ATOM   1289  N   LYS H 171      17.280  22.893  18.512  1.00 49.36           N  
ATOM   1290  CA  LYS H 171      15.959  23.456  18.333  1.00 51.41           C  
ATOM   1291  CB  LYS H 171      15.931  24.988  18.483  1.00 53.05           C  
ATOM   1292  CG  LYS H 171      16.688  25.792  17.434  1.00 55.93           C  
ATOM   1293  CD  LYS H 171      16.561  27.294  17.693  1.00 60.47           C  
ATOM   1294  CE  LYS H 171      15.182  27.693  18.226  1.00 61.33           C  
ATOM   1295  NZ  LYS H 171      15.201  29.106  18.667  1.00 61.65           N1+
ATOM   1296  C   LYS H 171      15.135  23.025  17.140  1.00 50.08           C  
ATOM   1297  O   LYS H 171      13.971  22.682  17.299  1.00 50.34           O  
ATOM   1298  N   GLY H 172      15.608  23.025  15.899  1.00 50.01           N  
ATOM   1299  CA  GLY H 172      14.656  22.605  14.899  1.00 48.40           C  
ATOM   1300  C   GLY H 172      14.369  21.130  14.996  1.00 47.47           C  
ATOM   1301  O   GLY H 172      13.255  20.674  14.742  1.00 46.93           O  
ATOM   1302  N   ARG H 173      15.421  20.352  15.300  1.00 46.35           N  
ATOM   1303  CA  ARG H 173      15.465  18.916  15.237  1.00 44.40           C  
ATOM   1304  CB  ARG H 173      16.914  18.434  15.325  1.00 45.34           C  
ATOM   1305  CG  ARG H 173      17.788  19.107  14.269  1.00 46.49           C  
ATOM   1306  CD  ARG H 173      19.271  18.776  14.400  1.00 44.20           C  
ATOM   1307  NE  ARG H 173      19.739  19.312  15.708  1.00 43.19           N  
ATOM   1308  CZ  ARG H 173      20.688  18.614  16.393  1.00 41.80           C  
ATOM   1309  NH1 ARG H 173      21.170  17.453  15.866  1.00 40.38           N1+
ATOM   1310  NH2 ARG H 173      21.155  19.063  17.593  1.00 41.62           N  
ATOM   1311  C   ARG H 173      14.684  18.133  16.263  1.00 43.06           C  
ATOM   1312  O   ARG H 173      14.022  17.155  15.916  1.00 41.73           O  
ATOM   1313  N   PHE H 174      14.756  18.518  17.551  1.00 42.19           N  
ATOM   1314  CA  PHE H 174      14.207  17.739  18.632  1.00 39.38           C  
ATOM   1315  CB  PHE H 174      15.101  17.804  19.879  1.00 37.55           C  
ATOM   1316  CG  PHE H 174      16.321  16.972  19.663  1.00 38.30           C  
ATOM   1317  CD1 PHE H 174      17.034  17.032  18.487  1.00 36.59           C  
ATOM   1318  CD2 PHE H 174      16.792  16.174  20.677  1.00 38.93           C  
ATOM   1319  CE1 PHE H 174      18.164  16.268  18.308  1.00 40.36           C  
ATOM   1320  CE2 PHE H 174      17.923  15.411  20.510  1.00 37.89           C  
ATOM   1321  CZ  PHE H 174      18.607  15.452  19.320  1.00 37.95           C  
ATOM   1322  C   PHE H 174      12.872  18.262  19.049  1.00 37.96           C  
ATOM   1323  O   PHE H 174      12.593  19.456  18.939  1.00 39.15           O  
ATOM   1324  N   THR H 175      11.995  17.347  19.521  1.00 36.63           N  
ATOM   1325  CA  THR H 175      10.734  17.780  20.041  1.00 35.41           C  
ATOM   1326  CB  THR H 175       9.573  17.523  19.118  1.00 39.28           C  
ATOM   1327  OG1 THR H 175       8.462  18.322  19.492  1.00 43.98           O  
ATOM   1328  CG2 THR H 175       9.186  16.038  19.188  1.00 36.75           C  
ATOM   1329  C   THR H 175      10.520  17.045  21.331  1.00 36.84           C  
ATOM   1330  O   THR H 175      10.749  15.840  21.431  1.00 36.55           O  
ATOM   1331  N   ILE H 176      10.085  17.777  22.371  1.00 36.26           N  
ATOM   1332  CA  ILE H 176       9.850  17.181  23.651  1.00 35.02           C  
ATOM   1333  CB  ILE H 176      10.535  17.912  24.774  1.00 34.98           C  
ATOM   1334  CG1 ILE H 176      10.509  17.092  26.071  1.00 25.48           C  
ATOM   1335  CG2 ILE H 176       9.897  19.302  24.909  1.00 31.85           C  
ATOM   1336  CD1 ILE H 176      11.414  17.680  27.152  1.00 27.99           C  
ATOM   1337  C   ILE H 176       8.380  17.248  23.895  1.00 36.30           C  
ATOM   1338  O   ILE H 176       7.738  18.249  23.583  1.00 36.96           O  
ATOM   1339  N   SER H 177       7.803  16.148  24.417  1.00 35.20           N  
ATOM   1340  CA  SER H 177       6.395  16.133  24.693  1.00 36.71           C  
ATOM   1341  CB  SER H 177       5.557  15.548  23.546  1.00 38.04           C  
ATOM   1342  OG  SER H 177       5.878  14.177  23.365  1.00 39.41           O  
ATOM   1343  C   SER H 177       6.185  15.263  25.890  1.00 37.54           C  
ATOM   1344  O   SER H 177       7.109  14.595  26.350  1.00 35.98           O  
ATOM   1345  N   ARG H 178       4.955  15.271  26.449  1.00 38.30           N  
ATOM   1346  CA  ARG H 178       4.692  14.474  27.613  1.00 39.54           C  
ATOM   1347  CB  ARG H 178       4.824  15.261  28.930  1.00 38.93           C  
ATOM   1348  CG  ARG H 178       3.848  16.436  29.039  1.00 37.55           C  
ATOM   1349  CD  ARG H 178       4.192  17.425  30.156  1.00 37.51           C  
ATOM   1350  NE  ARG H 178       4.078  16.721  31.461  1.00 35.47           N  
ATOM   1351  CZ  ARG H 178       4.885  17.080  32.503  1.00 37.31           C  
ATOM   1352  NH1 ARG H 178       5.837  18.039  32.329  1.00 36.30           N1+
ATOM   1353  NH2 ARG H 178       4.735  16.486  33.721  1.00 36.88           N  
ATOM   1354  C   ARG H 178       3.286  13.969  27.545  1.00 41.35           C  
ATOM   1355  O   ARG H 178       2.433  14.553  26.876  1.00 39.98           O  
ATOM   1356  N   ASP H 179       3.031  12.832  28.228  1.00 43.38           N  
ATOM   1357  CA  ASP H 179       1.717  12.260  28.295  1.00 45.23           C  
ATOM   1358  CB  ASP H 179       1.618  10.918  27.545  1.00 46.51           C  
ATOM   1359  CG  ASP H 179       0.148  10.545  27.419  1.00 51.52           C  
ATOM   1360  OD1 ASP H 179      -0.647  10.976  28.294  1.00 52.37           O  
ATOM   1361  OD2 ASP H 179      -0.200   9.831  26.440  1.00 51.28           O1-
ATOM   1362  C   ASP H 179       1.443  12.013  29.746  1.00 45.46           C  
ATOM   1363  O   ASP H 179       1.915  11.035  30.324  1.00 43.42           O  
ATOM   1364  N   ASN H 180       0.652  12.905  30.372  1.00 45.62           N  
ATOM   1365  CA  ASN H 180       0.386  12.830  31.780  1.00 47.79           C  
ATOM   1366  CB  ASN H 180      -0.432  14.030  32.287  1.00 45.26           C  
ATOM   1367  CG  ASN H 180       0.469  15.255  32.193  1.00 46.56           C  
ATOM   1368  OD1 ASN H 180       1.678  15.166  32.401  1.00 45.76           O  
ATOM   1369  ND2 ASN H 180      -0.127  16.432  31.862  1.00 48.16           N  
ATOM   1370  C   ASN H 180      -0.348  11.566  32.111  1.00 48.50           C  
ATOM   1371  O   ASN H 180      -0.076  10.953  33.143  1.00 46.26           O  
ATOM   1372  N   PRO H 181      -1.287  11.149  31.313  1.00 48.92           N  
ATOM   1373  CA  PRO H 181      -1.978   9.931  31.636  1.00 49.92           C  
ATOM   1374  CD  PRO H 181      -2.130  12.076  30.575  1.00  0.00           C  
ATOM   1375  CB  PRO H 181      -3.164   9.868  30.676  1.00 50.32           C  
ATOM   1376  CG  PRO H 181      -3.479  11.354  30.405  1.00  0.00           C  
ATOM   1377  C   PRO H 181      -1.072   8.737  31.605  1.00 51.54           C  
ATOM   1378  O   PRO H 181      -1.232   7.848  32.440  1.00 51.07           O  
ATOM   1379  N   LYS H 182      -0.143   8.698  30.631  1.00 51.28           N  
ATOM   1380  CA  LYS H 182       0.837   7.663  30.429  1.00 49.69           C  
ATOM   1381  CB  LYS H 182       1.540   7.757  29.062  1.00 51.53           C  
ATOM   1382  CG  LYS H 182       0.616   7.529  27.862  1.00 54.13           C  
ATOM   1383  CD  LYS H 182       0.001   6.130  27.787  1.00 56.49           C  
ATOM   1384  CE  LYS H 182       0.901   5.101  27.100  1.00 60.35           C  
ATOM   1385  NZ  LYS H 182       1.868   4.543  28.070  1.00 59.56           N1+
ATOM   1386  C   LYS H 182       1.910   7.770  31.473  1.00 49.53           C  
ATOM   1387  O   LYS H 182       2.574   6.785  31.794  1.00 50.14           O  
ATOM   1388  N   ASN H 183       2.119   8.982  32.020  1.00 47.62           N  
ATOM   1389  CA  ASN H 183       3.201   9.232  32.932  1.00 47.79           C  
ATOM   1390  CB  ASN H 183       3.209   8.319  34.171  1.00 48.62           C  
ATOM   1391  CG  ASN H 183       2.129   8.784  35.139  1.00 56.97           C  
ATOM   1392  OD1 ASN H 183       1.570   9.871  34.995  1.00 60.74           O  
ATOM   1393  ND2 ASN H 183       1.843   7.947  36.171  1.00 51.91           N  
ATOM   1394  C   ASN H 183       4.483   9.020  32.198  1.00 46.49           C  
ATOM   1395  O   ASN H 183       5.433   8.444  32.725  1.00 44.88           O  
ATOM   1396  N   THR H 184       4.547   9.491  30.939  1.00 43.24           N  
ATOM   1397  CA  THR H 184       5.763   9.301  30.215  1.00 42.67           C  
ATOM   1398  CB  THR H 184       5.620   8.254  29.164  1.00 44.88           C  
ATOM   1399  OG1 THR H 184       6.891   7.858  28.680  1.00 56.16           O  
ATOM   1400  CG2 THR H 184       4.761   8.840  28.041  1.00 51.52           C  
ATOM   1401  C   THR H 184       6.175  10.594  29.566  1.00 41.82           C  
ATOM   1402  O   THR H 184       5.344  11.424  29.199  1.00 41.00           O  
ATOM   1403  N   LEU H 185       7.505  10.794  29.444  1.00 40.24           N  
ATOM   1404  CA  LEU H 185       8.106  11.943  28.824  1.00 38.79           C  
ATOM   1405  CB  LEU H 185       9.199  12.568  29.710  1.00 35.54           C  
ATOM   1406  CG  LEU H 185       9.960  13.757  29.093  1.00 38.37           C  
ATOM   1407  CD1 LEU H 185       9.031  14.953  28.825  1.00 37.57           C  
ATOM   1408  CD2 LEU H 185      11.176  14.129  29.956  1.00 37.94           C  
ATOM   1409  C   LEU H 185       8.765  11.444  27.574  1.00 38.24           C  
ATOM   1410  O   LEU H 185       9.319  10.346  27.567  1.00 36.32           O  
ATOM   1411  N   PHE H 186       8.717  12.235  26.478  1.00 36.14           N  
ATOM   1412  CA  PHE H 186       9.287  11.762  25.246  1.00 36.13           C  
ATOM   1413  CB  PHE H 186       8.272  11.522  24.115  1.00 35.47           C  
ATOM   1414  CG  PHE H 186       7.306  10.460  24.501  1.00 31.20           C  
ATOM   1415  CD1 PHE H 186       7.672   9.136  24.484  1.00 31.77           C  
ATOM   1416  CD2 PHE H 186       6.036  10.799  24.899  1.00 32.66           C  
ATOM   1417  CE1 PHE H 186       6.774   8.160  24.840  1.00 33.10           C  
ATOM   1418  CE2 PHE H 186       5.133   9.828  25.254  1.00 32.90           C  
ATOM   1419  CZ  PHE H 186       5.503   8.506  25.222  1.00 36.48           C  
ATOM   1420  C   PHE H 186      10.219  12.783  24.679  1.00 37.45           C  
ATOM   1421  O   PHE H 186      10.121  13.978  24.958  1.00 36.33           O  
ATOM   1422  N   LEU H 187      11.183  12.301  23.870  1.00 35.93           N  
ATOM   1423  CA  LEU H 187      12.068  13.177  23.167  1.00 35.10           C  
ATOM   1424  CB  LEU H 187      13.476  13.221  23.781  1.00 35.16           C  
ATOM   1425  CG  LEU H 187      14.449  14.164  23.058  1.00 34.52           C  
ATOM   1426  CD1 LEU H 187      13.953  15.620  23.100  1.00 34.61           C  
ATOM   1427  CD2 LEU H 187      15.871  14.009  23.619  1.00 33.49           C  
ATOM   1428  C   LEU H 187      12.177  12.633  21.778  1.00 39.13           C  
ATOM   1429  O   LEU H 187      12.787  11.588  21.554  1.00 38.87           O  
ATOM   1430  N   GLN H 188      11.574  13.336  20.803  1.00 38.80           N  
ATOM   1431  CA  GLN H 188      11.606  12.898  19.439  1.00 39.20           C  
ATOM   1432  CB  GLN H 188      10.367  13.349  18.645  1.00 38.51           C  
ATOM   1433  CG  GLN H 188      10.205  12.681  17.280  1.00 40.77           C  
ATOM   1434  CD  GLN H 188       9.367  11.430  17.489  1.00 44.50           C  
ATOM   1435  OE1 GLN H 188       8.442  11.422  18.299  1.00 46.34           O  
ATOM   1436  NE2 GLN H 188       9.697  10.342  16.745  1.00 43.46           N  
ATOM   1437  C   GLN H 188      12.793  13.554  18.821  1.00 39.20           C  
ATOM   1438  O   GLN H 188      12.954  14.771  18.905  1.00 38.76           O  
ATOM   1439  N   MET H 189      13.667  12.758  18.179  1.00 39.17           N  
ATOM   1440  CA  MET H 189      14.845  13.341  17.610  1.00 38.93           C  
ATOM   1441  CB  MET H 189      16.132  12.691  18.140  1.00 41.40           C  
ATOM   1442  CG  MET H 189      16.287  12.839  19.655  1.00 41.68           C  
ATOM   1443  SD  MET H 189      17.736  11.991  20.353  1.00 44.48           S  
ATOM   1444  CE  MET H 189      17.109  10.318  20.032  1.00 43.55           C  
ATOM   1445  C   MET H 189      14.799  13.118  16.128  1.00 40.08           C  
ATOM   1446  O   MET H 189      14.452  12.035  15.664  1.00 39.62           O  
ATOM   1447  N   THR H 190      15.133  14.162  15.343  1.00 41.25           N  
ATOM   1448  CA  THR H 190      15.123  14.044  13.911  1.00 42.74           C  
ATOM   1449  CB  THR H 190      13.962  14.746  13.266  1.00 42.09           C  
ATOM   1450  OG1 THR H 190      14.020  16.137  13.542  1.00  0.00           O  
ATOM   1451  CG2 THR H 190      12.654  14.151  13.814  1.00  0.00           C  
ATOM   1452  C   THR H 190      16.368  14.699  13.399  1.00 43.79           C  
ATOM   1453  O   THR H 190      17.014  15.457  14.120  1.00 41.95           O  
ATOM   1454  N   SER H 191      16.738  14.401  12.136  1.00 44.10           N  
ATOM   1455  CA  SER H 191      17.902  14.972  11.512  1.00 43.55           C  
ATOM   1456  CB  SER H 191      17.750  16.469  11.192  1.00 44.48           C  
ATOM   1457  OG  SER H 191      16.736  16.657  10.218  1.00 47.43           O  
ATOM   1458  C   SER H 191      19.066  14.809  12.434  1.00 43.36           C  
ATOM   1459  O   SER H 191      19.801  15.761  12.696  1.00 43.18           O  
ATOM   1460  N   LEU H 192      19.272  13.576  12.930  1.00 41.31           N  
ATOM   1461  CA  LEU H 192      20.292  13.289  13.899  1.00 42.61           C  
ATOM   1462  CB  LEU H 192      20.235  11.835  14.403  1.00 40.77           C  
ATOM   1463  CG  LEU H 192      19.013  11.536  15.292  1.00 41.32           C  
ATOM   1464  CD1 LEU H 192      18.950  10.055  15.675  1.00 42.42           C  
ATOM   1465  CD2 LEU H 192      19.007  12.436  16.538  1.00 39.90           C  
ATOM   1466  C   LEU H 192      21.654  13.529  13.333  1.00 43.62           C  
ATOM   1467  O   LEU H 192      21.941  13.212  12.180  1.00 45.18           O  
ATOM   1468  N   ARG H 193      22.533  14.109  14.179  1.00 43.92           N  
ATOM   1469  CA  ARG H 193      23.884  14.414  13.804  1.00 43.87           C  
ATOM   1470  CB  ARG H 193      24.259  15.884  14.044  1.00 47.41           C  
ATOM   1471  CG  ARG H 193      23.430  16.871  13.221  1.00 50.39           C  
ATOM   1472  CD  ARG H 193      23.773  18.335  13.506  1.00 56.24           C  
ATOM   1473  NE  ARG H 193      22.902  19.175  12.640  1.00 62.58           N  
ATOM   1474  CZ  ARG H 193      22.811  20.519  12.869  1.00 63.47           C  
ATOM   1475  NH1 ARG H 193      23.517  21.083  13.890  1.00 62.42           N1+
ATOM   1476  NH2 ARG H 193      22.016  21.295  12.074  1.00 61.90           N  
ATOM   1477  C   ARG H 193      24.785  13.599  14.677  1.00 45.67           C  
ATOM   1478  O   ARG H 193      24.374  13.088  15.716  1.00 44.87           O  
ATOM   1479  N   SER H 194      26.057  13.461  14.261  1.00 45.53           N  
ATOM   1480  CA  SER H 194      27.014  12.676  14.986  1.00 47.44           C  
ATOM   1481  CB  SER H 194      28.373  12.601  14.269  1.00 47.68           C  
ATOM   1482  OG  SER H 194      28.941  13.896  14.164  1.00 56.71           O  
ATOM   1483  C   SER H 194      27.229  13.295  16.336  1.00 44.05           C  
ATOM   1484  O   SER H 194      27.516  12.595  17.306  1.00 43.12           O  
ATOM   1485  N   GLU H 195      27.060  14.628  16.428  1.00 44.81           N  
ATOM   1486  CA  GLU H 195      27.276  15.385  17.631  1.00 46.77           C  
ATOM   1487  CB  GLU H 195      27.115  16.907  17.446  1.00 49.39           C  
ATOM   1488  CG  GLU H 195      28.209  17.570  16.605  1.00 55.10           C  
ATOM   1489  CD  GLU H 195      27.786  17.552  15.144  1.00 59.73           C  
ATOM   1490  OE1 GLU H 195      26.612  17.185  14.874  1.00 59.73           O  
ATOM   1491  OE2 GLU H 195      28.629  17.909  14.278  1.00 61.10           O1-
ATOM   1492  C   GLU H 195      26.289  14.977  18.685  1.00 44.40           C  
ATOM   1493  O   GLU H 195      26.547  15.148  19.875  1.00 44.65           O  
ATOM   1494  N   ASP H 196      25.112  14.480  18.269  1.00 40.53           N  
ATOM   1495  CA  ASP H 196      24.030  14.085  19.133  1.00 38.51           C  
ATOM   1496  CB  ASP H 196      22.744  13.739  18.365  1.00 37.97           C  
ATOM   1497  CG  ASP H 196      22.187  15.022  17.771  1.00 40.85           C  
ATOM   1498  OD1 ASP H 196      22.296  16.086  18.436  1.00 42.77           O  
ATOM   1499  OD2 ASP H 196      21.652  14.954  16.633  1.00 42.63           O1-
ATOM   1500  C   ASP H 196      24.389  12.874  19.944  1.00 39.07           C  
ATOM   1501  O   ASP H 196      23.688  12.544  20.898  1.00 37.89           O  
ATOM   1502  N   THR H 197      25.435  12.125  19.548  1.00 36.76           N  
ATOM   1503  CA  THR H 197      25.781  10.926  20.266  1.00 36.57           C  
ATOM   1504  CB  THR H 197      27.013  10.259  19.725  1.00 37.48           C  
ATOM   1505  OG1 THR H 197      26.828   9.921  18.358  1.00 37.94           O  
ATOM   1506  CG2 THR H 197      27.294   8.993  20.553  1.00 35.29           C  
ATOM   1507  C   THR H 197      26.040  11.254  21.706  1.00 35.91           C  
ATOM   1508  O   THR H 197      26.838  12.139  22.017  1.00 36.00           O  
ATOM   1509  N   ALA H 198      25.359  10.538  22.631  1.00 35.97           N  
ATOM   1510  CA  ALA H 198      25.552  10.802  24.029  1.00 33.31           C  
ATOM   1511  CB  ALA H 198      25.277  12.269  24.403  1.00 36.29           C  
ATOM   1512  C   ALA H 198      24.594   9.969  24.826  1.00 33.80           C  
ATOM   1513  O   ALA H 198      23.730   9.279  24.284  1.00 32.97           O  
ATOM   1514  N   MET H 199      24.772   9.990  26.163  1.00 32.49           N  
ATOM   1515  CA  MET H 199      23.858   9.343  27.057  1.00 34.96           C  
ATOM   1516  CB  MET H 199      24.500   8.972  28.406  1.00 33.64           C  
ATOM   1517  CG  MET H 199      23.544   8.277  29.376  1.00 43.92           C  
ATOM   1518  SD  MET H 199      23.156   6.548  28.985  1.00 53.75           S  
ATOM   1519  CE  MET H 199      24.681   5.906  29.735  1.00 53.88           C  
ATOM   1520  C   MET H 199      22.777  10.350  27.323  1.00 33.98           C  
ATOM   1521  O   MET H 199      23.064  11.505  27.631  1.00 33.94           O  
ATOM   1522  N   TYR H 200      21.497   9.939  27.227  1.00 33.85           N  
ATOM   1523  CA  TYR H 200      20.419  10.871  27.419  1.00 32.35           C  
ATOM   1524  CB  TYR H 200      19.357  10.823  26.304  1.00 31.66           C  
ATOM   1525  CG  TYR H 200      19.903  11.488  25.085  1.00 33.79           C  
ATOM   1526  CD1 TYR H 200      20.882  10.897  24.318  1.00 31.05           C  
ATOM   1527  CD2 TYR H 200      19.409  12.713  24.700  1.00 30.95           C  
ATOM   1528  CE1 TYR H 200      21.367  11.530  23.196  1.00 33.60           C  
ATOM   1529  CE2 TYR H 200      19.889  13.350  23.581  1.00 31.88           C  
ATOM   1530  CZ  TYR H 200      20.875  12.757  22.827  1.00 33.63           C  
ATOM   1531  OH  TYR H 200      21.374  13.402  21.678  1.00 33.71           O  
ATOM   1532  C   TYR H 200      19.739  10.555  28.712  1.00 34.23           C  
ATOM   1533  O   TYR H 200      19.291   9.433  28.942  1.00 33.77           O  
ATOM   1534  N   TYR H 201      19.635  11.579  29.585  1.00 33.91           N  
ATOM   1535  CA  TYR H 201      19.064  11.402  30.890  1.00 35.40           C  
ATOM   1536  CB  TYR H 201      19.901  11.985  32.048  1.00 34.15           C  
ATOM   1537  CG  TYR H 201      21.197  11.264  32.226  1.00 34.11           C  
ATOM   1538  CD1 TYR H 201      21.234  10.020  32.814  1.00 33.84           C  
ATOM   1539  CD2 TYR H 201      22.381  11.850  31.842  1.00 33.68           C  
ATOM   1540  CE1 TYR H 201      22.428   9.361  32.992  1.00 35.09           C  
ATOM   1541  CE2 TYR H 201      23.579  11.196  32.018  1.00 35.21           C  
ATOM   1542  CZ  TYR H 201      23.606   9.947  32.593  1.00 36.67           C  
ATOM   1543  OH  TYR H 201      24.835   9.276  32.773  1.00 36.64           O  
ATOM   1544  C   TYR H 201      17.786  12.170  30.952  1.00 35.08           C  
ATOM   1545  O   TYR H 201      17.668  13.275  30.425  1.00 34.06           O  
ATOM   1546  N   CYS H 202      16.785  11.556  31.606  1.00 35.55           N  
ATOM   1547  CA  CYS H 202      15.494  12.121  31.862  1.00 36.64           C  
ATOM   1548  CB  CYS H 202      14.423  11.017  31.764  1.00 37.05           C  
ATOM   1549  SG  CYS H 202      12.760  11.455  32.332  1.00 47.16           S  
ATOM   1550  C   CYS H 202      15.558  12.642  33.271  1.00 38.56           C  
ATOM   1551  O   CYS H 202      16.018  11.939  34.172  1.00 37.64           O  
ATOM   1552  N   THR H 203      15.124  13.899  33.510  1.00 37.08           N  
ATOM   1553  CA  THR H 203      15.251  14.441  34.838  1.00 37.15           C  
ATOM   1554  CB  THR H 203      16.324  15.481  34.925  1.00 35.89           C  
ATOM   1555  OG1 THR H 203      16.478  15.927  36.264  1.00  0.00           O  
ATOM   1556  CG2 THR H 203      15.934  16.650  34.006  1.00  0.00           C  
ATOM   1557  C   THR H 203      13.972  15.100  35.266  1.00 35.77           C  
ATOM   1558  O   THR H 203      13.245  15.678  34.458  1.00 33.94           O  
ATOM   1559  N   ARG H 204      13.677  15.020  36.581  1.00 34.70           N  
ATOM   1560  CA  ARG H 204      12.515  15.646  37.146  1.00 36.73           C  
ATOM   1561  CB  ARG H 204      11.935  14.881  38.349  1.00 39.85           C  
ATOM   1562  CG  ARG H 204      10.650  15.491  38.913  1.00 41.55           C  
ATOM   1563  CD  ARG H 204       9.990  14.646  40.008  1.00 43.13           C  
ATOM   1564  NE  ARG H 204      10.732  14.863  41.281  1.00 44.47           N  
ATOM   1565  CZ  ARG H 204      10.157  14.518  42.472  1.00 44.62           C  
ATOM   1566  NH1 ARG H 204       8.909  13.966  42.489  1.00 43.62           N1+
ATOM   1567  NH2 ARG H 204      10.821  14.727  43.646  1.00 43.87           N  
ATOM   1568  C   ARG H 204      12.969  16.986  37.605  1.00 34.11           C  
ATOM   1569  O   ARG H 204      13.994  17.112  38.275  1.00 34.58           O  
ATOM   1570  N   ASP H 205      12.220  18.038  37.238  1.00 34.18           N  
ATOM   1571  CA  ASP H 205      12.728  19.330  37.540  1.00 36.01           C  
ATOM   1572  CB  ASP H 205      12.588  20.351  36.404  1.00 38.15           C  
ATOM   1573  CG  ASP H 205      11.137  20.664  36.069  1.00 40.85           C  
ATOM   1574  OD1 ASP H 205      10.230  20.365  36.890  1.00 50.94           O  
ATOM   1575  OD2 ASP H 205      10.915  21.213  34.958  1.00 40.73           O1-
ATOM   1576  C   ASP H 205      12.174  19.957  38.760  1.00 37.83           C  
ATOM   1577  O   ASP H 205      11.349  19.445  39.512  1.00 38.71           O  
ATOM   1578  N   GLU H 206      12.745  21.033  39.304  1.00 68.32           N  
ATOM   1579  CA  GLU H 206      12.055  21.276  40.543  1.00 65.85           C  
ATOM   1580  CB  GLU H 206      12.732  20.657  41.781  1.00 61.72           C  
ATOM   1581  CG  GLU H 206      11.847  20.710  43.028  1.00 77.68           C  
ATOM   1582  CD  GLU H 206      12.536  19.931  44.141  1.00 37.44           C  
ATOM   1583  OE1 GLU H 206      13.659  20.334  44.546  1.00  0.00           O  
ATOM   1584  OE2 GLU H 206      11.943  18.918  44.603  1.00  0.00           O1-
ATOM   1585  C   GLU H 206      11.993  22.733  40.718  1.00 67.53           C  
ATOM   1586  O   GLU H 206      12.905  23.436  40.289  1.00 71.13           O  
ATOM   1587  N   THR H 207      10.892  23.221  41.328  1.00 68.83           N  
ATOM   1588  CA  THR H 207      10.845  24.619  41.593  1.00 67.42           C  
ATOM   1589  CB  THR H 207       9.626  25.063  42.349  1.00 81.71           C  
ATOM   1590  OG1 THR H 207       9.591  26.479  42.434  1.00  0.00           O  
ATOM   1591  CG2 THR H 207       9.657  24.438  43.755  1.00  0.00           C  
ATOM   1592  C   THR H 207      12.032  24.818  42.454  1.00 68.83           C  
ATOM   1593  O   THR H 207      12.349  23.951  43.265  1.00 71.72           O  
ATOM   1594  N   GLY H 208      12.737  25.946  42.289  1.00 74.53           N  
ATOM   1595  CA  GLY H 208      13.968  26.059  42.997  1.00 71.68           C  
ATOM   1596  C   GLY H 208      15.005  25.374  42.178  1.00 72.23           C  
ATOM   1597  O   GLY H 208      15.201  25.709  41.012  1.00 70.81           O  
ATOM   1598  N   SER H 209      15.720  24.408  42.775  1.00 67.14           N  
ATOM   1599  CA  SER H 209      16.762  23.755  42.048  1.00 66.09           C  
ATOM   1600  CB  SER H 209      17.719  22.953  42.942  1.00 61.36           C  
ATOM   1601  OG  SER H 209      17.008  21.900  43.574  1.00 66.42           O  
ATOM   1602  C   SER H 209      16.136  22.796  41.113  1.00 72.93           C  
ATOM   1603  O   SER H 209      14.998  22.366  41.296  1.00 79.07           O  
ATOM   1604  N   TRP H 210      16.876  22.435  40.058  1.00 66.08           N  
ATOM   1605  CA  TRP H 210      16.270  21.477  39.206  1.00 61.92           C  
ATOM   1606  CB  TRP H 210      16.123  21.868  37.724  1.00 55.62           C  
ATOM   1607  CG  TRP H 210      15.095  22.945  37.448  1.00 43.75           C  
ATOM   1608  CD2 TRP H 210      15.430  24.290  37.096  1.00 46.97           C  
ATOM   1609  CD1 TRP H 210      13.735  22.865  37.392  1.00 42.99           C  
ATOM   1610  NE1 TRP H 210      13.200  24.077  37.030  1.00 46.10           N  
ATOM   1611  CE2 TRP H 210      14.235  24.966  36.843  1.00 49.00           C  
ATOM   1612  CE3 TRP H 210      16.636  24.907  36.987  1.00 48.36           C  
ATOM   1613  CZ2 TRP H 210      14.229  26.281  36.472  1.00 49.00           C  
ATOM   1614  CZ3 TRP H 210      16.617  26.227  36.620  1.00 50.93           C  
ATOM   1615  CH2 TRP H 210      15.446  26.909  36.366  1.00 53.89           C  
ATOM   1616  C   TRP H 210      17.098  20.252  39.268  1.00 68.26           C  
ATOM   1617  O   TRP H 210      17.995  20.122  40.099  1.00 70.62           O  
ATOM   1618  N   PHE H 211      16.765  19.295  38.394  1.00 69.90           N  
ATOM   1619  CA  PHE H 211      17.488  18.073  38.306  1.00 67.07           C  
ATOM   1620  CB  PHE H 211      18.893  18.308  37.734  1.00 60.75           C  
ATOM   1621  CG  PHE H 211      18.632  18.967  36.419  1.00 47.34           C  
ATOM   1622  CD1 PHE H 211      18.540  20.338  36.333  1.00 46.51           C  
ATOM   1623  CD2 PHE H 211      18.453  18.225  35.276  1.00 49.65           C  
ATOM   1624  CE1 PHE H 211      18.293  20.956  35.129  1.00 42.25           C  
ATOM   1625  CE2 PHE H 211      18.204  18.838  34.070  1.00 46.00           C  
ATOM   1626  CZ  PHE H 211      18.124  20.205  33.992  1.00 41.31           C  
ATOM   1627  C   PHE H 211      17.532  17.407  39.645  1.00 67.39           C  
ATOM   1628  O   PHE H 211      18.584  16.956  40.095  1.00 67.46           O  
ATOM   1629  N   ALA H 212      16.374  17.373  40.339  1.00 69.47           N  
ATOM   1630  CA  ALA H 212      16.263  16.685  41.592  1.00 69.08           C  
ATOM   1631  CB  ALA H 212      14.890  16.873  42.256  1.00 71.14           C  
ATOM   1632  C   ALA H 212      16.448  15.213  41.340  1.00 72.61           C  
ATOM   1633  O   ALA H 212      17.201  14.559  42.058  1.00 72.60           O  
ATOM   1634  N   TYR H 213      15.791  14.645  40.299  1.00 35.86           N  
ATOM   1635  CA  TYR H 213      15.937  13.230  40.069  1.00 35.87           C  
ATOM   1636  CB  TYR H 213      14.644  12.416  40.256  1.00 38.49           C  
ATOM   1637  CG  TYR H 213      14.460  12.180  41.711  1.00 26.40           C  
ATOM   1638  CD1 TYR H 213      15.086  11.106  42.302  1.00 27.71           C  
ATOM   1639  CD2 TYR H 213      13.678  13.010  42.479  1.00 27.15           C  
ATOM   1640  CE1 TYR H 213      14.940  10.855  43.644  1.00 26.78           C  
ATOM   1641  CE2 TYR H 213      13.529  12.761  43.822  1.00 27.65           C  
ATOM   1642  CZ  TYR H 213      14.159  11.687  44.406  1.00 28.49           C  
ATOM   1643  OH  TYR H 213      14.005  11.435  45.786  1.00 30.56           O  
ATOM   1644  C   TYR H 213      16.386  12.976  38.672  1.00 36.54           C  
ATOM   1645  O   TYR H 213      15.963  13.651  37.735  1.00 36.36           O  
ATOM   1646  N   TRP H 214      17.262  11.960  38.512  1.00 36.04           N  
ATOM   1647  CA  TRP H 214      17.797  11.610  37.227  1.00 36.99           C  
ATOM   1648  CB  TRP H 214      19.320  11.845  37.144  1.00 36.35           C  
ATOM   1649  CG  TRP H 214      19.742  13.288  37.313  1.00 33.81           C  
ATOM   1650  CD2 TRP H 214      20.438  14.071  36.326  1.00 34.98           C  
ATOM   1651  CD1 TRP H 214      19.603  14.090  38.408  1.00 34.01           C  
ATOM   1652  NE1 TRP H 214      20.159  15.323  38.165  1.00 33.34           N  
ATOM   1653  CE2 TRP H 214      20.681  15.324  36.890  1.00 33.75           C  
ATOM   1654  CE3 TRP H 214      20.849  13.770  35.058  1.00 32.93           C  
ATOM   1655  CZ2 TRP H 214      21.341  16.296  36.192  1.00 32.09           C  
ATOM   1656  CZ3 TRP H 214      21.508  14.756  34.356  1.00 33.47           C  
ATOM   1657  CH2 TRP H 214      21.749  15.996  34.911  1.00 34.63           C  
ATOM   1658  C   TRP H 214      17.580  10.138  37.023  1.00 39.29           C  
ATOM   1659  O   TRP H 214      17.624   9.359  37.974  1.00 37.76           O  
ATOM   1660  N   GLY H 215      17.325   9.720  35.763  1.00 36.91           N  
ATOM   1661  CA  GLY H 215      17.127   8.330  35.447  1.00 37.75           C  
ATOM   1662  C   GLY H 215      18.466   7.734  35.149  1.00 39.33           C  
ATOM   1663  O   GLY H 215      19.475   8.423  35.237  1.00 37.22           O  
ATOM   1664  N   GLN H 216      18.498   6.430  34.793  1.00 38.85           N  
ATOM   1665  CA  GLN H 216      19.707   5.701  34.501  1.00 42.17           C  
ATOM   1666  CB  GLN H 216      19.478   4.197  34.265  1.00 42.91           C  
ATOM   1667  CG  GLN H 216      18.792   3.478  35.426  1.00 33.71           C  
ATOM   1668  CD  GLN H 216      17.304   3.757  35.296  1.00 36.81           C  
ATOM   1669  OE1 GLN H 216      16.550   3.642  36.260  1.00 39.24           O  
ATOM   1670  NE2 GLN H 216      16.870   4.135  34.064  1.00 36.83           N  
ATOM   1671  C   GLN H 216      20.327   6.225  33.240  1.00 39.86           C  
ATOM   1672  O   GLN H 216      21.549   6.274  33.121  1.00 38.80           O  
ATOM   1673  N   GLY H 217      19.495   6.587  32.242  1.00 39.94           N  
ATOM   1674  CA  GLY H 217      20.007   7.124  31.011  1.00 38.95           C  
ATOM   1675  C   GLY H 217      19.983   6.079  29.938  1.00 39.99           C  
ATOM   1676  O   GLY H 217      20.041   4.881  30.205  1.00 40.48           O  
ATOM   1677  N   THR H 218      19.886   6.536  28.671  1.00 39.90           N  
ATOM   1678  CA  THR H 218      19.888   5.654  27.538  1.00 39.25           C  
ATOM   1679  CB  THR H 218      18.568   5.615  26.822  1.00 38.64           C  
ATOM   1680  OG1 THR H 218      18.562   4.593  25.837  1.00 42.05           O  
ATOM   1681  CG2 THR H 218      18.316   6.988  26.178  1.00 40.50           C  
ATOM   1682  C   THR H 218      20.920   6.175  26.584  1.00 37.54           C  
ATOM   1683  O   THR H 218      21.078   7.383  26.424  1.00 36.30           O  
ATOM   1684  N   LEU H 219      21.646   5.257  25.917  1.00 38.61           N  
ATOM   1685  CA  LEU H 219      22.733   5.608  25.045  1.00 36.18           C  
ATOM   1686  CB  LEU H 219      23.839   4.530  25.098  1.00 37.97           C  
ATOM   1687  CG  LEU H 219      25.039   4.687  24.142  1.00 29.06           C  
ATOM   1688  CD1 LEU H 219      24.657   4.340  22.697  1.00 30.29           C  
ATOM   1689  CD2 LEU H 219      25.704   6.065  24.277  1.00 29.87           C  
ATOM   1690  C   LEU H 219      22.240   5.745  23.635  1.00 36.09           C  
ATOM   1691  O   LEU H 219      21.499   4.901  23.136  1.00 37.56           O  
ATOM   1692  N   VAL H 220      22.626   6.852  22.963  1.00 36.77           N  
ATOM   1693  CA  VAL H 220      22.263   7.045  21.588  1.00 35.87           C  
ATOM   1694  CB  VAL H 220      21.421   8.269  21.361  1.00 34.71           C  
ATOM   1695  CG1 VAL H 220      21.196   8.448  19.850  1.00 36.18           C  
ATOM   1696  CG2 VAL H 220      20.120   8.118  22.165  1.00 34.30           C  
ATOM   1697  C   VAL H 220      23.538   7.233  20.829  1.00 35.19           C  
ATOM   1698  O   VAL H 220      24.361   8.077  21.179  1.00 36.39           O  
ATOM   1699  N   THR H 221      23.747   6.429  19.770  1.00 37.73           N  
ATOM   1700  CA  THR H 221      24.936   6.590  18.985  1.00 37.08           C  
ATOM   1701  CB  THR H 221      25.870   5.416  19.051  1.00 37.15           C  
ATOM   1702  OG1 THR H 221      25.163   4.218  18.773  1.00 39.71           O  
ATOM   1703  CG2 THR H 221      26.520   5.351  20.441  1.00 36.37           C  
ATOM   1704  C   THR H 221      24.531   6.817  17.569  1.00 37.62           C  
ATOM   1705  O   THR H 221      23.729   6.071  17.008  1.00 37.26           O  
ATOM   1706  N   VAL H 222      25.077   7.884  16.954  1.00 35.85           N  
ATOM   1707  CA  VAL H 222      24.744   8.195  15.596  1.00 38.28           C  
ATOM   1708  CB  VAL H 222      24.391   9.641  15.412  1.00 38.63           C  
ATOM   1709  CG1 VAL H 222      24.106   9.899  13.926  1.00 39.78           C  
ATOM   1710  CG2 VAL H 222      23.213   9.974  16.344  1.00 37.77           C  
ATOM   1711  C   VAL H 222      25.958   7.919  14.773  1.00 39.91           C  
ATOM   1712  O   VAL H 222      26.978   8.592  14.911  1.00 39.21           O  
ATOM   1713  N   SER H 223      25.869   6.909  13.886  1.00 40.32           N  
ATOM   1714  CA  SER H 223      27.012   6.576  13.090  1.00 41.67           C  
ATOM   1715  CB  SER H 223      28.009   5.656  13.815  1.00 42.38           C  
ATOM   1716  OG  SER H 223      29.111   5.367  12.968  1.00 42.75           O  
ATOM   1717  C   SER H 223      26.542   5.833  11.884  1.00 44.72           C  
ATOM   1718  O   SER H 223      25.432   5.307  11.846  1.00 42.53           O  
ATOM   1719  N   ALA H 224      27.401   5.780  10.850  1.00 45.10           N  
ATOM   1720  CA  ALA H 224      27.065   5.068   9.656  1.00 46.51           C  
ATOM   1721  CB  ALA H 224      27.912   5.482   8.441  1.00 47.74           C  
ATOM   1722  C   ALA H 224      27.355   3.602   9.937  1.00 45.56           C  
ATOM   1723  O   ALA H 224      27.177   2.765   9.011  1.00 48.04           O  
ATOM   1724  OXT ALA H 224      27.765   3.300  11.089  1.00  0.00           O1-
TER    1725      ALA H 224 
CONECT  160  650
CONECT  650  160
CONECT  953 1549
CONECT 1549  953
END
