# Supplementary material for: Fully automated antibody structure prediction using BIOVIA tools: Validation study
Source: PLoS One. 2017 May 18;12(5):e0177923. doi: 10.1371/journal.pone.0177923 (PMC5436848; doi:10.1371/journal.pone.0177923)
Supplement: S3 Dataset — Predicted structures using the Top5 framework method, Chothia CDR definition with canonical filtering, using up to 5 CDR templates rather than the default 3, and generating 10 CDR models. (ZIP) [file pone.0177923.s005.zip › 4CAD_GH_FV_FinalModel.pdb]

REMARK   Accelrys Discovery Studio PDB file
REMARK   Created:  2015-11-30T18:05:16Z
SSBOND   1 CYS L   23    CYS L   88                                     
SSBOND   2 CYS H  129    CYS H  203                                     
ATOM      1  N   ASP L   1      27.112  33.144  25.866  1.00 65.91           N1+
ATOM      2  CA  ASP L   1      26.487  32.274  26.887  1.00 63.74           C  
ATOM      3  CB  ASP L   1      26.752  30.793  26.571  1.00 67.67           C  
ATOM      4  CG  ASP L   1      25.913  30.388  25.373  1.00 68.16           C  
ATOM      5  OD1 ASP L   1      24.664  30.539  25.451  1.00 77.30           O  
ATOM      6  OD2 ASP L   1      26.509  29.930  24.364  1.00 66.22           O1-
ATOM      7  C   ASP L   1      27.097  32.535  28.220  1.00 59.80           C  
ATOM      8  O   ASP L   1      28.178  33.115  28.311  1.00 59.82           O  
ATOM      9  N   ILE L   2      26.399  32.126  29.298  1.00 48.08           N  
ATOM     10  CA  ILE L   2      27.030  32.271  30.569  1.00 46.28           C  
ATOM     11  CB  ILE L   2      26.089  32.400  31.730  1.00 43.80           C  
ATOM     12  CG1 ILE L   2      25.273  33.701  31.595  1.00 44.83           C  
ATOM     13  CG2 ILE L   2      26.917  32.334  33.025  1.00 41.99           C  
ATOM     14  CD1 ILE L   2      24.124  33.831  32.597  1.00 52.44           C  
ATOM     15  C   ILE L   2      27.849  31.038  30.710  1.00 45.40           C  
ATOM     16  O   ILE L   2      27.342  29.921  30.615  1.00 47.59           O  
ATOM     17  N   GLN L   3      29.162  31.230  30.915  1.00 43.24           N  
ATOM     18  CA  GLN L   3      30.071  30.125  30.931  1.00 45.73           C  
ATOM     19  CB  GLN L   3      31.305  30.392  30.051  1.00 53.34           C  
ATOM     20  CG  GLN L   3      32.321  29.253  30.019  1.00 59.95           C  
ATOM     21  CD  GLN L   3      31.665  28.074  29.318  1.00 72.97           C  
ATOM     22  OE1 GLN L   3      31.603  26.971  29.859  1.00 76.64           O  
ATOM     23  NE2 GLN L   3      31.160  28.307  28.077  1.00 73.31           N  
ATOM     24  C   GLN L   3      30.544  29.916  32.329  1.00 45.36           C  
ATOM     25  O   GLN L   3      30.787  30.869  33.068  1.00 45.98           O  
ATOM     26  N   LEU L   4      30.662  28.639  32.743  1.00 44.30           N  
ATOM     27  CA  LEU L   4      31.181  28.386  34.050  1.00 43.90           C  
ATOM     28  CB  LEU L   4      30.311  27.482  34.939  1.00 48.92           C  
ATOM     29  CG  LEU L   4      29.103  28.230  35.534  1.00 48.44           C  
ATOM     30  CD1 LEU L   4      29.563  29.295  36.546  1.00  0.00           C  
ATOM     31  CD2 LEU L   4      28.203  28.815  34.435  1.00  0.00           C  
ATOM     32  C   LEU L   4      32.541  27.787  33.922  1.00 43.38           C  
ATOM     33  O   LEU L   4      32.766  26.885  33.117  1.00 43.69           O  
ATOM     34  N   THR L   5      33.494  28.316  34.716  1.00 41.62           N  
ATOM     35  CA  THR L   5      34.846  27.842  34.708  1.00 40.88           C  
ATOM     36  CB  THR L   5      35.859  28.949  34.667  1.00 42.64           C  
ATOM     37  OG1 THR L   5      35.675  29.743  33.505  1.00 46.36           O  
ATOM     38  CG2 THR L   5      37.268  28.335  34.681  1.00 41.24           C  
ATOM     39  C   THR L   5      35.046  27.119  35.996  1.00 39.19           C  
ATOM     40  O   THR L   5      34.979  27.715  37.070  1.00 39.62           O  
ATOM     41  N   GLN L   6      35.327  25.807  35.918  1.00 43.33           N  
ATOM     42  CA  GLN L   6      35.391  25.046  37.127  1.00 46.42           C  
ATOM     43  CB  GLN L   6      34.471  23.811  37.007  1.00 43.52           C  
ATOM     44  CG  GLN L   6      33.639  23.468  38.250  1.00 42.70           C  
ATOM     45  CD  GLN L   6      34.365  22.490  39.136  1.00 41.50           C  
ATOM     46  OE1 GLN L   6      35.485  22.752  39.560  1.00 39.31           O  
ATOM     47  NE2 GLN L   6      33.712  21.336  39.443  1.00 41.93           N  
ATOM     48  C   GLN L   6      36.822  24.623  37.302  1.00 46.59           C  
ATOM     49  O   GLN L   6      37.484  24.232  36.341  1.00 44.40           O  
ATOM     50  N   SER L   7      37.361  24.733  38.535  0.90 46.14           N  
ATOM     51  CA  SER L   7      38.726  24.337  38.750  0.90 48.53           C  
ATOM     52  CB  SER L   7      39.713  25.516  38.712  0.90 49.72           C  
ATOM     53  OG  SER L   7      39.457  26.400  39.792  0.90 52.55           O  
ATOM     54  C   SER L   7      38.816  23.719  40.111  0.90 47.64           C  
ATOM     55  O   SER L   7      38.024  24.054  40.992  0.90 48.65           O  
ATOM     56  N   PRO L   8      39.752  22.825  40.342  1.00 44.73           N  
ATOM     57  CA  PRO L   8      40.674  22.380  39.328  1.00 44.46           C  
ATOM     58  CD  PRO L   8      40.329  22.727  41.672  1.00 45.85           C  
ATOM     59  CB  PRO L   8      41.895  21.830  40.061  1.00 46.45           C  
ATOM     60  CG  PRO L   8      41.827  22.473  41.451  1.00 43.94           C  
ATOM     61  C   PRO L   8      40.027  21.299  38.524  1.00 45.44           C  
ATOM     62  O   PRO L   8      39.046  20.721  38.987  1.00 46.41           O  
ATOM     63  N   ALA L   9      40.572  21.003  37.329  1.00 45.04           N  
ATOM     64  CA  ALA L   9      40.051  19.958  36.498  1.00 43.21           C  
ATOM     65  CB  ALA L   9      40.796  19.844  35.158  1.00 47.47           C  
ATOM     66  C   ALA L   9      40.220  18.657  37.215  1.00 42.14           C  
ATOM     67  O   ALA L   9      39.328  17.811  37.207  1.00 41.17           O  
ATOM     68  N   SER L  10      41.387  18.450  37.853  1.00 45.41           N  
ATOM     69  CA  SER L  10      41.565  17.216  38.559  1.00 44.18           C  
ATOM     70  CB  SER L  10      42.479  16.203  37.848  1.00 42.59           C  
ATOM     71  OG  SER L  10      43.822  16.660  37.860  1.00 45.70           O  
ATOM     72  C   SER L  10      42.207  17.538  39.864  1.00 46.43           C  
ATOM     73  O   SER L  10      42.974  18.493  39.972  1.00 48.56           O  
ATOM     74  N   LEU L  11      41.876  16.757  40.908  1.00 44.33           N  
ATOM     75  CA  LEU L  11      42.498  17.023  42.166  1.00 46.45           C  
ATOM     76  CB  LEU L  11      41.672  17.962  43.056  1.00 46.24           C  
ATOM     77  CG  LEU L  11      42.393  18.360  44.352  1.00 49.38           C  
ATOM     78  CD1 LEU L  11      43.750  19.018  44.058  1.00 50.08           C  
ATOM     79  CD2 LEU L  11      41.498  19.269  45.201  1.00 50.68           C  
ATOM     80  C   LEU L  11      42.710  15.722  42.872  1.00 45.71           C  
ATOM     81  O   LEU L  11      41.862  14.831  42.828  1.00 46.51           O  
ATOM     82  N   SER L  12      43.872  15.569  43.537  1.00 50.10           N  
ATOM     83  CA  SER L  12      44.138  14.343  44.234  1.00 49.06           C  
ATOM     84  CB  SER L  12      45.488  13.701  43.867  1.00 49.12           C  
ATOM     85  OG  SER L  12      45.479  13.285  42.509  1.00 52.43           O  
ATOM     86  C   SER L  12      44.158  14.646  45.696  1.00 48.40           C  
ATOM     87  O   SER L  12      44.741  15.638  46.131  1.00 46.88           O  
ATOM     88  N   ALA L  13      43.505  13.785  46.501  1.00 45.81           N  
ATOM     89  CA  ALA L  13      43.447  14.036  47.910  1.00 48.62           C  
ATOM     90  CB  ALA L  13      42.239  14.891  48.329  1.00 40.65           C  
ATOM     91  C   ALA L  13      43.327  12.729  48.622  1.00 49.74           C  
ATOM     92  O   ALA L  13      43.057  11.693  48.018  1.00 51.05           O  
ATOM     93  N   SER L  14      43.540  12.761  49.952  1.00 56.13           N  
ATOM     94  CA  SER L  14      43.487  11.580  50.761  1.00 56.17           C  
ATOM     95  CB  SER L  14      44.712  11.422  51.675  1.00 53.03           C  
ATOM     96  OG  SER L  14      45.892  11.295  50.898  1.00 55.84           O  
ATOM     97  C   SER L  14      42.299  11.705  51.657  1.00 55.11           C  
ATOM     98  O   SER L  14      41.781  12.798  51.878  1.00 56.01           O  
ATOM     99  N   VAL L  15      41.832  10.566  52.200  1.00 48.35           N  
ATOM    100  CA  VAL L  15      40.680  10.574  53.050  1.00 50.39           C  
ATOM    101  CB  VAL L  15      40.252   9.202  53.478  1.00 42.18           C  
ATOM    102  CG1 VAL L  15      39.068   9.340  54.450  1.00 41.00           C  
ATOM    103  CG2 VAL L  15      39.944   8.371  52.223  1.00 42.02           C  
ATOM    104  C   VAL L  15      41.012  11.345  54.288  1.00 52.47           C  
ATOM    105  O   VAL L  15      42.128  11.272  54.800  1.00 56.27           O  
ATOM    106  N   GLY L  16      40.030  12.126  54.785  1.00 52.24           N  
ATOM    107  CA  GLY L  16      40.194  12.876  55.998  1.00 53.54           C  
ATOM    108  C   GLY L  16      40.666  14.257  55.669  1.00 55.09           C  
ATOM    109  O   GLY L  16      40.695  15.132  56.532  1.00 55.23           O  
ATOM    110  N   GLU L  17      41.044  14.493  54.401  1.00 56.05           N  
ATOM    111  CA  GLU L  17      41.556  15.775  54.016  1.00 58.09           C  
ATOM    112  CB  GLU L  17      42.520  15.667  52.823  1.00 60.46           C  
ATOM    113  CG  GLU L  17      43.483  16.843  52.677  1.00 67.28           C  
ATOM    114  CD  GLU L  17      44.540  16.434  51.661  1.00 70.71           C  
ATOM    115  OE1 GLU L  17      44.292  15.446  50.921  1.00 71.73           O  
ATOM    116  OE2 GLU L  17      45.610  17.099  51.613  1.00 70.30           O1-
ATOM    117  C   GLU L  17      40.399  16.659  53.649  1.00 61.03           C  
ATOM    118  O   GLU L  17      39.300  16.178  53.378  1.00 60.66           O  
ATOM    119  N   THR L  18      40.616  17.993  53.661  1.00 58.12           N  
ATOM    120  CA  THR L  18      39.582  18.930  53.318  1.00 56.76           C  
ATOM    121  CB  THR L  18      39.488  20.090  54.267  1.00 51.69           C  
ATOM    122  OG1 THR L  18      39.244  19.624  55.586  1.00 54.15           O  
ATOM    123  CG2 THR L  18      38.349  21.017  53.809  1.00 50.17           C  
ATOM    124  C   THR L  18      39.928  19.494  51.977  1.00 56.97           C  
ATOM    125  O   THR L  18      41.084  19.817  51.711  1.00 58.52           O  
ATOM    126  N   VAL L  19      38.922  19.623  51.087  0.90 50.96           N  
ATOM    127  CA  VAL L  19      39.201  20.089  49.759  0.90 50.92           C  
ATOM    128  CB  VAL L  19      39.174  18.969  48.763  0.90 47.60           C  
ATOM    129  CG1 VAL L  19      37.782  18.322  48.774  0.90 42.53           C  
ATOM    130  CG2 VAL L  19      39.567  19.529  47.399  0.90 45.40           C  
ATOM    131  C   VAL L  19      38.172  21.105  49.358  0.90 48.70           C  
ATOM    132  O   VAL L  19      37.065  21.130  49.893  0.90 48.79           O  
ATOM    133  N   THR L  20      38.533  22.003  48.412  1.00 49.58           N  
ATOM    134  CA  THR L  20      37.613  23.008  47.953  1.00 49.99           C  
ATOM    135  CB  THR L  20      37.958  24.384  48.444  1.00 44.54           C  
ATOM    136  OG1 THR L  20      37.984  24.406  49.862  1.00 47.24           O  
ATOM    137  CG2 THR L  20      36.906  25.375  47.924  1.00 41.30           C  
ATOM    138  C   THR L  20      37.674  23.053  46.455  1.00 49.04           C  
ATOM    139  O   THR L  20      38.754  23.074  45.868  1.00 48.38           O  
ATOM    140  N   ILE L  21      36.499  23.087  45.799  1.00 47.03           N  
ATOM    141  CA  ILE L  21      36.428  23.145  44.366  1.00 46.60           C  
ATOM    142  CB  ILE L  21      35.600  22.040  43.777  1.00 41.69           C  
ATOM    143  CG1 ILE L  21      36.213  20.676  44.132  1.00 40.12           C  
ATOM    144  CG2 ILE L  21      35.483  22.282  42.264  1.00 38.47           C  
ATOM    145  CD1 ILE L  21      35.300  19.491  43.823  1.00 37.21           C  
ATOM    146  C   ILE L  21      35.761  24.445  44.053  1.00 46.30           C  
ATOM    147  O   ILE L  21      34.855  24.868  44.769  1.00 47.30           O  
ATOM    148  N   THR L  22      36.202  25.135  42.984  0.90 43.99           N  
ATOM    149  CA  THR L  22      35.635  26.431  42.751  0.90 42.68           C  
ATOM    150  CB  THR L  22      36.654  27.525  42.904  0.90 41.66           C  
ATOM    151  OG1 THR L  22      36.033  28.799  42.876  0.90 42.14           O  
ATOM    152  CG2 THR L  22      37.694  27.399  41.785  0.90 41.73           C  
ATOM    153  C   THR L  22      35.014  26.501  41.388  0.90 41.36           C  
ATOM    154  O   THR L  22      35.403  25.792  40.463  0.90 40.03           O  
ATOM    155  N   CYS L  23      33.979  27.357  41.252  0.90 43.77           N  
ATOM    156  CA  CYS L  23      33.289  27.531  40.004  0.90 46.21           C  
ATOM    157  CB  CYS L  23      31.908  26.822  40.034  0.90 54.71           C  
ATOM    158  SG  CYS L  23      31.014  26.741  38.450  0.90 62.52           S  
ATOM    159  C   CYS L  23      33.114  29.013  39.814  0.90 47.88           C  
ATOM    160  O   CYS L  23      32.655  29.710  40.718  0.90 49.90           O  
ATOM    161  N   ARG L  24      33.523  29.559  38.643  0.90 48.55           N  
ATOM    162  CA  ARG L  24      33.304  30.966  38.445  0.90 47.44           C  
ATOM    163  CB  ARG L  24      34.557  31.874  38.506  0.90 49.72           C  
ATOM    164  CG  ARG L  24      35.715  31.525  37.574  0.90 53.82           C  
ATOM    165  CD  ARG L  24      36.985  31.112  38.329  0.90 59.23           C  
ATOM    166  NE  ARG L  24      37.469  32.302  39.096  0.88 69.42           N  
ATOM    167  CZ  ARG L  24      38.424  32.166  40.062  0.88 69.19           C  
ATOM    168  NH1 ARG L  24      38.929  30.933  40.358  0.88 68.26           N1+
ATOM    169  NH2 ARG L  24      38.873  33.261  40.746  0.88 67.12           N  
ATOM    170  C   ARG L  24      32.530  31.184  37.185  0.90 49.50           C  
ATOM    171  O   ARG L  24      32.798  30.585  36.145  0.90 50.41           O  
ATOM    172  N   ALA L  25      31.495  32.043  37.288  1.00 49.27           N  
ATOM    173  CA  ALA L  25      30.594  32.324  36.207  1.00 48.51           C  
ATOM    174  CB  ALA L  25      29.162  32.633  36.674  1.00 45.48           C  
ATOM    175  C   ALA L  25      31.074  33.511  35.440  1.00 47.52           C  
ATOM    176  O   ALA L  25      31.716  34.409  35.983  1.00 44.68           O  
ATOM    177  N   SER L  26      30.776  33.510  34.124  1.00 30.20           N  
ATOM    178  CA  SER L  26      31.133  34.569  33.228  1.00 31.61           C  
ATOM    179  CB  SER L  26      30.948  34.196  31.745  1.00 31.36           C  
ATOM    180  OG  SER L  26      29.575  33.968  31.459  1.00 31.05           O  
ATOM    181  C   SER L  26      30.282  35.769  33.515  1.00 32.85           C  
ATOM    182  O   SER L  26      30.670  36.894  33.200  1.00 34.11           O  
ATOM    183  N   GLY L  27      29.090  35.557  34.114  1.00 31.67           N  
ATOM    184  CA  GLY L  27      28.199  36.645  34.423  1.00 31.35           C  
ATOM    185  C   GLY L  27      27.609  36.359  35.774  1.00 32.04           C  
ATOM    186  O   GLY L  27      27.776  35.265  36.304  1.00 33.10           O  
ATOM    187  N   ASN L  28      26.881  37.338  36.357  1.00 32.03           N  
ATOM    188  CA  ASN L  28      26.353  37.188  37.689  1.00 31.47           C  
ATOM    189  CB  ASN L  28      26.008  38.531  38.356  1.00 34.25           C  
ATOM    190  CG  ASN L  28      25.799  38.293  39.845  1.00 35.73           C  
ATOM    191  OD1 ASN L  28      25.198  37.301  40.252  1.00 35.50           O  
ATOM    192  ND2 ASN L  28      26.316  39.226  40.688  1.00 37.54           N  
ATOM    193  C   ASN L  28      25.110  36.343  37.671  1.00 29.81           C  
ATOM    194  O   ASN L  28      24.080  36.723  37.116  1.00 31.40           O  
ATOM    195  N   ILE L  29      25.229  35.129  38.245  1.00 27.15           N  
ATOM    196  CA  ILE L  29      24.199  34.132  38.404  1.00 27.21           C  
ATOM    197  CB  ILE L  29      24.664  32.701  38.295  1.00 27.46           C  
ATOM    198  CG1 ILE L  29      25.705  32.320  39.346  1.00 28.56           C  
ATOM    199  CG2 ILE L  29      25.162  32.509  36.853  1.00 26.78           C  
ATOM    200  CD1 ILE L  29      25.993  30.820  39.377  1.00 26.30           C  
ATOM    201  C   ILE L  29      23.237  34.370  39.543  1.00 28.32           C  
ATOM    202  O   ILE L  29      22.184  33.737  39.596  1.00 26.62           O  
ATOM    203  N   HIS L  30      23.612  35.187  40.548  1.00 28.66           N  
ATOM    204  CA  HIS L  30      22.735  35.503  41.650  1.00 28.92           C  
ATOM    205  ND1 HIS L  30      22.104  38.693  41.222  1.00 30.99           N  
ATOM    206  CG  HIS L  30      21.758  37.542  40.550  1.00 30.11           C  
ATOM    207  CB  HIS L  30      21.455  36.236  41.217  1.00 30.87           C  
ATOM    208  NE2 HIS L  30      22.117  39.194  39.056  1.00 30.89           N  
ATOM    209  CD2 HIS L  30      21.771  37.866  39.228  1.00 29.78           C  
ATOM    210  CE1 HIS L  30      22.307  39.649  40.281  1.00 30.31           C  
ATOM    211  C   HIS L  30      22.331  34.291  42.442  1.00 31.07           C  
ATOM    212  O   HIS L  30      21.159  34.096  42.760  1.00 29.45           O  
ATOM    213  N   ASN L  31      23.322  33.458  42.805  1.00 29.45           N  
ATOM    214  CA  ASN L  31      23.149  32.329  43.679  1.00 29.02           C  
ATOM    215  CB  ASN L  31      22.475  32.705  45.009  1.00 29.26           C  
ATOM    216  CG  ASN L  31      23.448  33.572  45.796  1.00 32.08           C  
ATOM    217  OD1 ASN L  31      24.662  33.475  45.621  1.00 36.00           O  
ATOM    218  ND2 ASN L  31      22.904  34.442  46.689  1.00 30.57           N  
ATOM    219  C   ASN L  31      22.351  31.228  43.059  1.00 26.93           C  
ATOM    220  O   ASN L  31      21.953  30.292  43.755  1.00 26.32           O  
ATOM    221  N   TYR L  32      22.133  31.253  41.733  1.00 25.24           N  
ATOM    222  CA  TYR L  32      21.432  30.127  41.194  1.00 23.90           C  
ATOM    223  CB  TYR L  32      20.566  30.463  39.965  1.00 25.51           C  
ATOM    224  CG  TYR L  32      19.340  31.198  40.393  1.00 27.21           C  
ATOM    225  CD1 TYR L  32      19.374  32.527  40.746  1.00 29.78           C  
ATOM    226  CD2 TYR L  32      18.132  30.545  40.415  1.00 29.43           C  
ATOM    227  CE1 TYR L  32      18.225  33.180  41.130  1.00 30.66           C  
ATOM    228  CE2 TYR L  32      16.980  31.190  40.796  1.00 30.13           C  
ATOM    229  CZ  TYR L  32      17.025  32.512  41.157  1.00 30.80           C  
ATOM    230  OH  TYR L  32      15.845  33.179  41.549  1.00 33.09           O  
ATOM    231  C   TYR L  32      22.484  29.167  40.737  1.00 25.45           C  
ATOM    232  O   TYR L  32      22.690  28.987  39.536  1.00 24.97           O  
ATOM    233  N   LEU L  33      23.170  28.504  41.696  1.00 41.57           N  
ATOM    234  CA  LEU L  33      24.187  27.581  41.304  1.00 40.72           C  
ATOM    235  CB  LEU L  33      25.596  28.044  41.726  1.00 37.21           C  
ATOM    236  CG  LEU L  33      26.736  27.081  41.342  1.00 40.83           C  
ATOM    237  CD1 LEU L  33      26.895  26.958  39.821  1.00 44.00           C  
ATOM    238  CD2 LEU L  33      28.040  27.484  42.042  1.00 42.81           C  
ATOM    239  C   LEU L  33      23.924  26.276  41.996  1.00 39.63           C  
ATOM    240  O   LEU L  33      23.527  26.249  43.164  1.00 34.09           O  
ATOM    241  N   ALA L  34      24.141  25.156  41.271  1.00 37.25           N  
ATOM    242  CA  ALA L  34      23.922  23.836  41.794  1.00 35.46           C  
ATOM    243  CB  ALA L  34      22.959  22.995  40.959  1.00 29.23           C  
ATOM    244  C   ALA L  34      25.206  23.102  41.680  1.00 36.14           C  
ATOM    245  O   ALA L  34      26.049  23.421  40.845  1.00 37.26           O  
ATOM    246  N   TRP L  35      25.385  22.100  42.556  1.00 37.63           N  
ATOM    247  CA  TRP L  35      26.558  21.286  42.486  1.00 39.89           C  
ATOM    248  CB  TRP L  35      27.522  21.404  43.684  1.00 38.99           C  
ATOM    249  CG  TRP L  35      28.229  22.731  43.830  1.00 37.47           C  
ATOM    250  CD2 TRP L  35      29.537  23.016  43.304  1.00 37.65           C  
ATOM    251  CD1 TRP L  35      27.819  23.860  44.478  1.00 38.28           C  
ATOM    252  NE1 TRP L  35      28.778  24.837  44.375  1.00 37.18           N  
ATOM    253  CE2 TRP L  35      29.843  24.328  43.662  1.00 36.90           C  
ATOM    254  CE3 TRP L  35      30.406  22.250  42.585  1.00 38.08           C  
ATOM    255  CZ2 TRP L  35      31.034  24.898  43.301  1.00 38.52           C  
ATOM    256  CZ3 TRP L  35      31.608  22.820  42.227  1.00 37.81           C  
ATOM    257  CH2 TRP L  35      31.918  24.121  42.579  1.00 39.12           C  
ATOM    258  C   TRP L  35      26.112  19.876  42.468  1.00 39.11           C  
ATOM    259  O   TRP L  35      25.275  19.504  43.286  1.00 40.94           O  
ATOM    260  N   TYR L  36      26.716  19.078  41.560  1.00 36.07           N  
ATOM    261  CA  TYR L  36      26.405  17.694  41.319  1.00 36.05           C  
ATOM    262  CB  TYR L  36      26.398  17.240  39.875  1.00 36.55           C  
ATOM    263  CG  TYR L  36      25.324  17.756  39.007  1.00 35.88           C  
ATOM    264  CD1 TYR L  36      25.436  18.960  38.375  1.00 33.92           C  
ATOM    265  CD2 TYR L  36      24.207  16.993  38.829  1.00 36.67           C  
ATOM    266  CE1 TYR L  36      24.450  19.384  37.534  1.00 36.11           C  
ATOM    267  CE2 TYR L  36      23.220  17.412  37.982  1.00 35.94           C  
ATOM    268  CZ  TYR L  36      23.348  18.604  37.323  1.00 37.07           C  
ATOM    269  OH  TYR L  36      22.332  19.017  36.440  1.00 37.89           O  
ATOM    270  C   TYR L  36      27.541  16.817  41.687  1.00 35.79           C  
ATOM    271  O   TYR L  36      28.703  17.188  41.558  1.00 37.09           O  
ATOM    272  N   GLN L  37      27.198  15.585  42.118  1.00 35.70           N  
ATOM    273  CA  GLN L  37      28.174  14.556  42.324  1.00 35.47           C  
ATOM    274  CB  GLN L  37      28.146  13.889  43.713  1.00 33.81           C  
ATOM    275  CG  GLN L  37      29.176  12.762  43.826  1.00 37.32           C  
ATOM    276  CD  GLN L  37      29.024  12.095  45.184  1.00 42.46           C  
ATOM    277  OE1 GLN L  37      27.949  12.100  45.780  1.00 49.16           O  
ATOM    278  NE2 GLN L  37      30.135  11.498  45.685  1.00 40.45           N  
ATOM    279  C   GLN L  37      27.819  13.451  41.378  1.00 39.20           C  
ATOM    280  O   GLN L  37      26.656  13.061  41.278  1.00 41.57           O  
ATOM    281  N   GLN L  38      28.808  12.923  40.631  1.00 40.38           N  
ATOM    282  CA  GLN L  38      28.508  11.809  39.778  1.00 40.15           C  
ATOM    283  CB  GLN L  38      28.507  12.142  38.271  1.00 37.11           C  
ATOM    284  CG  GLN L  38      28.109  10.949  37.396  1.00 38.60           C  
ATOM    285  CD  GLN L  38      28.007  11.394  35.941  1.00 39.28           C  
ATOM    286  OE1 GLN L  38      28.351  12.522  35.596  1.00 39.87           O  
ATOM    287  NE2 GLN L  38      27.513  10.486  35.057  1.00 40.98           N  
ATOM    288  C   GLN L  38      29.548  10.773  40.035  1.00 43.35           C  
ATOM    289  O   GLN L  38      30.743  11.016  39.882  1.00 41.85           O  
ATOM    290  N   LYS L  39      29.119   9.576  40.467  1.00 46.06           N  
ATOM    291  CA  LYS L  39      30.107   8.569  40.676  1.00 47.76           C  
ATOM    292  CB  LYS L  39      29.925   7.741  41.955  1.00 48.49           C  
ATOM    293  CG  LYS L  39      28.494   7.323  42.268  1.00 48.68           C  
ATOM    294  CD  LYS L  39      28.446   6.379  43.465  1.00 53.07           C  
ATOM    295  CE  LYS L  39      29.112   6.974  44.707  1.00 58.95           C  
ATOM    296  NZ  LYS L  39      29.168   5.966  45.787  1.00 63.70           N1+
ATOM    297  C   LYS L  39      30.165   7.714  39.463  1.00 47.71           C  
ATOM    298  O   LYS L  39      29.271   7.742  38.621  1.00 46.12           O  
ATOM    299  N   GLN L  40      31.247   6.932  39.345  1.00 52.09           N  
ATOM    300  CA  GLN L  40      31.492   6.172  38.161  1.00 53.37           C  
ATOM    301  CB  GLN L  40      32.718   5.266  38.318  1.00 59.83           C  
ATOM    302  CG  GLN L  40      33.976   6.087  38.593  1.00 65.38           C  
ATOM    303  CD  GLN L  40      35.037   5.138  39.113  1.00 69.03           C  
ATOM    304  OE1 GLN L  40      34.833   4.461  40.118  1.00 70.88           O  
ATOM    305  NE2 GLN L  40      36.201   5.082  38.412  1.00 69.11           N  
ATOM    306  C   GLN L  40      30.301   5.328  37.844  1.00 53.01           C  
ATOM    307  O   GLN L  40      29.774   4.615  38.696  1.00 55.31           O  
ATOM    308  N   GLY L  41      29.834   5.446  36.583  1.00 51.13           N  
ATOM    309  CA  GLY L  41      28.775   4.639  36.045  1.00 51.76           C  
ATOM    310  C   GLY L  41      27.460   4.988  36.667  1.00 53.49           C  
ATOM    311  O   GLY L  41      26.540   4.173  36.666  1.00 54.09           O  
ATOM    312  N   LYS L  42      27.313   6.226  37.169  1.00 55.00           N  
ATOM    313  CA  LYS L  42      26.135   6.577  37.914  1.00 52.55           C  
ATOM    314  CB  LYS L  42      26.552   7.060  39.309  1.00 51.12           C  
ATOM    315  CG  LYS L  42      25.538   6.910  40.430  1.00 54.96           C  
ATOM    316  CD  LYS L  42      25.511   5.497  41.003  1.00 60.33           C  
ATOM    317  CE  LYS L  42      24.903   5.456  42.401  1.00 64.51           C  
ATOM    318  NZ  LYS L  42      25.554   6.475  43.253  1.00 65.66           N1+
ATOM    319  C   LYS L  42      25.517   7.791  37.289  1.00 50.25           C  
ATOM    320  O   LYS L  42      26.169   8.516  36.541  1.00 49.32           O  
ATOM    321  N   SER L  43      24.220   8.039  37.580  1.00 46.04           N  
ATOM    322  CA  SER L  43      23.577   9.252  37.156  1.00 45.71           C  
ATOM    323  CB  SER L  43      22.040   9.176  37.202  1.00 45.75           C  
ATOM    324  OG  SER L  43      21.567   8.168  36.320  1.00 45.47           O  
ATOM    325  C   SER L  43      24.000  10.299  38.151  1.00 44.62           C  
ATOM    326  O   SER L  43      24.374   9.963  39.270  1.00 42.01           O  
ATOM    327  N   PRO L  44      23.969  11.556  37.799  1.00 45.47           N  
ATOM    328  CA  PRO L  44      24.395  12.577  38.728  1.00 43.97           C  
ATOM    329  CD  PRO L  44      24.221  11.935  36.419  1.00 38.37           C  
ATOM    330  CB  PRO L  44      24.618  13.830  37.885  1.00 38.12           C  
ATOM    331  CG  PRO L  44      24.962  13.278  36.493  1.00 37.06           C  
ATOM    332  C   PRO L  44      23.380  12.750  39.813  1.00 42.92           C  
ATOM    333  O   PRO L  44      22.225  12.394  39.589  1.00 44.67           O  
ATOM    334  N   GLN L  45      23.777  13.244  41.008  0.90 33.25           N  
ATOM    335  CA  GLN L  45      22.772  13.464  42.014  0.90 37.11           C  
ATOM    336  CB  GLN L  45      22.628  12.357  43.072  0.90 49.67           C  
ATOM    337  CG  GLN L  45      21.970  11.095  42.512  0.90 56.42           C  
ATOM    338  CD  GLN L  45      21.336  10.350  43.676  0.90 61.63           C  
ATOM    339  OE1 GLN L  45      20.326  10.795  44.219  0.90 66.16           O  
ATOM    340  NE2 GLN L  45      21.930   9.195  44.076  0.90 61.28           N  
ATOM    341  C   GLN L  45      23.012  14.754  42.735  0.90 36.30           C  
ATOM    342  O   GLN L  45      24.169  15.114  42.950  0.90 34.60           O  
ATOM    343  N   LEU L  46      21.899  15.442  43.140  1.00 37.41           N  
ATOM    344  CA  LEU L  46      21.910  16.728  43.823  1.00 38.29           C  
ATOM    345  CB  LEU L  46      20.623  17.311  44.439  1.00 37.75           C  
ATOM    346  CG  LEU L  46      19.999  18.493  43.698  1.00 35.50           C  
ATOM    347  CD1 LEU L  46      21.077  19.377  43.052  1.00 35.27           C  
ATOM    348  CD2 LEU L  46      18.779  18.114  42.884  1.00 34.12           C  
ATOM    349  C   LEU L  46      22.750  16.756  45.049  1.00 38.11           C  
ATOM    350  O   LEU L  46      22.487  15.999  45.978  1.00 38.43           O  
ATOM    351  N   LEU L  47      23.845  17.552  45.039  1.00 35.12           N  
ATOM    352  CA  LEU L  47      24.547  17.883  46.254  1.00 36.27           C  
ATOM    353  CB  LEU L  47      26.067  18.047  46.062  1.00 37.73           C  
ATOM    354  CG  LEU L  47      26.834  16.720  45.940  1.00 39.50           C  
ATOM    355  CD1 LEU L  47      28.342  16.951  45.774  1.00 37.62           C  
ATOM    356  CD2 LEU L  47      26.541  15.814  47.141  1.00 38.90           C  
ATOM    357  C   LEU L  47      24.054  19.129  46.942  1.00 38.29           C  
ATOM    358  O   LEU L  47      23.718  19.125  48.128  1.00 38.97           O  
ATOM    359  N   VAL L  48      24.000  20.246  46.181  1.00 39.88           N  
ATOM    360  CA  VAL L  48      23.650  21.527  46.740  1.00 38.35           C  
ATOM    361  CB  VAL L  48      24.818  22.351  47.209  1.00 33.59           C  
ATOM    362  CG1 VAL L  48      25.365  21.785  48.522  1.00 33.27           C  
ATOM    363  CG2 VAL L  48      25.865  22.348  46.097  1.00 31.86           C  
ATOM    364  C   VAL L  48      22.952  22.344  45.710  1.00 39.94           C  
ATOM    365  O   VAL L  48      23.216  22.243  44.514  1.00 40.47           O  
ATOM    366  N   TYR L  49      22.027  23.193  46.182  1.00 41.95           N  
ATOM    367  CA  TYR L  49      21.294  24.062  45.326  1.00 41.65           C  
ATOM    368  CB  TYR L  49      19.867  23.564  45.083  1.00 45.77           C  
ATOM    369  CG  TYR L  49      19.109  23.288  46.332  1.00 46.96           C  
ATOM    370  CD1 TYR L  49      19.529  22.331  47.225  1.00 46.41           C  
ATOM    371  CD2 TYR L  49      17.923  23.934  46.574  1.00 47.02           C  
ATOM    372  CE1 TYR L  49      18.815  22.072  48.371  1.00 46.94           C  
ATOM    373  CE2 TYR L  49      17.200  23.680  47.716  1.00 49.38           C  
ATOM    374  CZ  TYR L  49      17.651  22.751  48.621  1.00 48.84           C  
ATOM    375  OH  TYR L  49      16.918  22.490  49.797  1.00 48.82           O  
ATOM    376  C   TYR L  49      21.244  25.411  45.956  1.00 41.51           C  
ATOM    377  O   TYR L  49      21.488  25.568  47.150  1.00 40.26           O  
ATOM    378  N   ASN L  50      20.994  26.448  45.115  1.00 20.31           N  
ATOM    379  CA  ASN L  50      20.912  27.821  45.542  1.00 22.73           C  
ATOM    380  CB  ASN L  50      19.814  28.065  46.592  1.00 23.36           C  
ATOM    381  CG  ASN L  50      18.471  27.773  45.944  1.00 26.74           C  
ATOM    382  OD1 ASN L  50      18.400  27.390  44.778  1.00 26.85           O  
ATOM    383  ND2 ASN L  50      17.374  27.952  46.725  1.00 26.49           N  
ATOM    384  C   ASN L  50      22.217  28.209  46.163  1.00 22.89           C  
ATOM    385  O   ASN L  50      22.275  29.071  47.037  1.00 21.74           O  
ATOM    386  N   ALA L  51      23.295  27.548  45.717  1.00 21.50           N  
ATOM    387  CA  ALA L  51      24.657  27.786  46.103  1.00 23.79           C  
ATOM    388  CB  ALA L  51      25.047  29.271  46.012  1.00 24.34           C  
ATOM    389  C   ALA L  51      24.944  27.324  47.511  1.00 23.89           C  
ATOM    390  O   ALA L  51      25.961  26.671  47.739  1.00 22.92           O  
ATOM    391  N   LYS L  52      24.097  27.712  48.490  1.00 24.36           N  
ATOM    392  CA  LYS L  52      24.253  27.383  49.892  1.00 25.59           C  
ATOM    393  CB  LYS L  52      23.843  28.542  50.817  1.00 28.85           C  
ATOM    394  CG  LYS L  52      24.759  29.760  50.687  1.00 33.94           C  
ATOM    395  CD  LYS L  52      24.256  31.001  51.426  1.00 39.13           C  
ATOM    396  CE  LYS L  52      22.922  31.538  50.907  1.00 42.46           C  
ATOM    397  NZ  LYS L  52      21.808  30.768  51.502  1.00 45.22           N1+
ATOM    398  C   LYS L  52      23.553  26.155  50.402  1.00 25.17           C  
ATOM    399  O   LYS L  52      24.026  25.510  51.335  1.00 24.49           O  
ATOM    400  N   THR L  53      22.374  25.819  49.851  1.00 46.29           N  
ATOM    401  CA  THR L  53      21.557  24.835  50.517  1.00 47.39           C  
ATOM    402  CB  THR L  53      20.087  25.019  50.287  1.00 45.77           C  
ATOM    403  OG1 THR L  53      19.680  26.308  50.722  1.00 52.06           O  
ATOM    404  CG2 THR L  53      19.338  23.945  51.092  1.00 48.43           C  
ATOM    405  C   THR L  53      21.911  23.428  50.142  1.00 47.14           C  
ATOM    406  O   THR L  53      22.153  23.106  48.980  1.00 45.45           O  
ATOM    407  N   LEU L  54      21.936  22.540  51.162  0.90 44.69           N  
ATOM    408  CA  LEU L  54      22.247  21.153  50.954  0.90 43.33           C  
ATOM    409  CB  LEU L  54      22.734  20.388  52.200  0.90 43.14           C  
ATOM    410  CG  LEU L  54      24.059  20.862  52.822  0.90 45.22           C  
ATOM    411  CD1 LEU L  54      25.244  20.710  51.856  0.90 43.01           C  
ATOM    412  CD2 LEU L  54      23.913  22.264  53.418  0.90 48.91           C  
ATOM    413  C   LEU L  54      20.999  20.439  50.559  0.90 44.96           C  
ATOM    414  O   LEU L  54      19.911  20.743  51.045  0.90 45.23           O  
ATOM    415  N   ALA L  55      21.147  19.443  49.668  1.00 48.79           N  
ATOM    416  CA  ALA L  55      20.043  18.637  49.245  1.00 48.09           C  
ATOM    417  CB  ALA L  55      20.330  17.824  47.974  1.00 42.65           C  
ATOM    418  C   ALA L  55      19.769  17.670  50.355  1.00 52.67           C  
ATOM    419  O   ALA L  55      20.603  17.457  51.234  1.00 53.18           O  
ATOM    420  N   ASP L  56      18.564  17.070  50.359  1.00 52.94           N  
ATOM    421  CA  ASP L  56      18.242  16.161  51.419  1.00 57.00           C  
ATOM    422  CB  ASP L  56      16.769  15.722  51.439  1.00 73.77           C  
ATOM    423  CG  ASP L  56      16.472  14.980  50.145  1.00106.88           C  
ATOM    424  OD1 ASP L  56      16.885  15.480  49.064  1.00 21.55           O  
ATOM    425  OD2 ASP L  56      15.830  13.901  50.225  1.00 21.39           O1-
ATOM    426  C   ASP L  56      19.100  14.938  51.304  1.00 56.60           C  
ATOM    427  O   ASP L  56      19.365  14.443  50.210  1.00 54.13           O  
ATOM    428  N   GLY L  57      19.572  14.431  52.462  1.00 60.49           N  
ATOM    429  CA  GLY L  57      20.347  13.225  52.497  1.00 59.61           C  
ATOM    430  C   GLY L  57      21.808  13.543  52.371  1.00 58.34           C  
ATOM    431  O   GLY L  57      22.651  12.662  52.530  1.00 59.43           O  
ATOM    432  N   VAL L  58      22.152  14.815  52.088  1.00 54.43           N  
ATOM    433  CA  VAL L  58      23.535  15.174  51.917  1.00 53.56           C  
ATOM    434  CB  VAL L  58      23.730  16.450  51.141  1.00 51.16           C  
ATOM    435  CG1 VAL L  58      25.219  16.831  51.155  1.00 51.12           C  
ATOM    436  CG2 VAL L  58      23.157  16.259  49.728  1.00 47.35           C  
ATOM    437  C   VAL L  58      24.158  15.398  53.266  1.00 54.04           C  
ATOM    438  O   VAL L  58      23.586  16.064  54.127  1.00 54.76           O  
ATOM    439  N   PRO L  59      25.339  14.859  53.456  1.00 49.35           N  
ATOM    440  CA  PRO L  59      26.090  14.966  54.681  1.00 49.64           C  
ATOM    441  CD  PRO L  59      26.091  14.207  52.397  1.00 48.39           C  
ATOM    442  CB  PRO L  59      27.306  14.062  54.491  1.00 50.92           C  
ATOM    443  CG  PRO L  59      27.514  14.056  52.966  1.00 49.15           C  
ATOM    444  C   PRO L  59      26.509  16.389  54.922  1.00 48.73           C  
ATOM    445  O   PRO L  59      26.630  17.152  53.966  1.00 48.01           O  
ATOM    446  N   SER L  60      26.738  16.757  56.199  1.00 52.12           N  
ATOM    447  CA  SER L  60      27.119  18.086  56.601  1.00 53.46           C  
ATOM    448  CB  SER L  60      27.059  18.301  58.124  1.00 57.51           C  
ATOM    449  OG  SER L  60      25.711  18.283  58.568  1.00 61.70           O  
ATOM    450  C   SER L  60      28.523  18.397  56.167  1.00 55.19           C  
ATOM    451  O   SER L  60      28.936  19.554  56.217  1.00 51.89           O  
ATOM    452  N   ARG L  61      29.300  17.387  55.735  1.00 68.94           N  
ATOM    453  CA  ARG L  61      30.672  17.626  55.362  1.00 67.70           C  
ATOM    454  CB  ARG L  61      31.383  16.438  54.710  1.00 56.90           C  
ATOM    455  CG  ARG L  61      31.498  15.179  55.542  1.00 55.82           C  
ATOM    456  CD  ARG L  61      32.213  14.071  54.773  1.00 55.38           C  
ATOM    457  NE  ARG L  61      31.999  12.829  55.553  1.00 52.45           N  
ATOM    458  CZ  ARG L  61      30.836  12.136  55.383  1.00 52.67           C  
ATOM    459  NH1 ARG L  61      29.939  12.526  54.435  1.00 55.67           N1+
ATOM    460  NH2 ARG L  61      30.552  11.064  56.175  1.00 50.32           N  
ATOM    461  C   ARG L  61      30.688  18.586  54.225  1.00 65.24           C  
ATOM    462  O   ARG L  61      31.617  19.383  54.093  1.00 64.94           O  
ATOM    463  N   PHE L  62      29.685  18.457  53.336  1.00 52.00           N  
ATOM    464  CA  PHE L  62      29.612  19.284  52.170  1.00 51.00           C  
ATOM    465  CB  PHE L  62      28.715  18.721  51.058  1.00 48.17           C  
ATOM    466  CG  PHE L  62      29.433  17.583  50.426  1.00 48.71           C  
ATOM    467  CD1 PHE L  62      30.346  17.817  49.428  1.00 46.46           C  
ATOM    468  CD2 PHE L  62      29.201  16.287  50.822  1.00 48.71           C  
ATOM    469  CE1 PHE L  62      31.018  16.777  48.833  1.00 46.13           C  
ATOM    470  CE2 PHE L  62      29.870  15.243  50.231  1.00 48.53           C  
ATOM    471  CZ  PHE L  62      30.780  15.486  49.233  1.00 47.55           C  
ATOM    472  C   PHE L  62      29.044  20.620  52.519  1.00 50.96           C  
ATOM    473  O   PHE L  62      28.061  20.728  53.249  1.00 52.10           O  
ATOM    474  N   SER L  63      29.672  21.689  51.986  1.00 48.60           N  
ATOM    475  CA  SER L  63      29.186  23.021  52.193  1.00 48.25           C  
ATOM    476  CB  SER L  63      30.016  23.861  53.179  1.00 47.01           C  
ATOM    477  OG  SER L  63      29.920  23.356  54.499  1.00 48.23           O  
ATOM    478  C   SER L  63      29.336  23.746  50.900  1.00 47.70           C  
ATOM    479  O   SER L  63      30.301  23.537  50.168  1.00 48.47           O  
ATOM    480  N   GLY L  64      28.380  24.643  50.599  1.00 46.27           N  
ATOM    481  CA  GLY L  64      28.480  25.429  49.411  1.00 48.05           C  
ATOM    482  C   GLY L  64      28.442  26.854  49.852  1.00 48.44           C  
ATOM    483  O   GLY L  64      27.837  27.188  50.872  1.00 47.88           O  
ATOM    484  N   SER L  65      29.112  27.737  49.090  1.00 44.87           N  
ATOM    485  CA  SER L  65      29.111  29.126  49.445  1.00 47.72           C  
ATOM    486  CB  SER L  65      30.155  29.489  50.511  1.00 47.98           C  
ATOM    487  OG  SER L  65      31.464  29.263  50.011  1.00 47.45           O  
ATOM    488  C   SER L  65      29.441  29.913  48.211  1.00 48.63           C  
ATOM    489  O   SER L  65      29.776  29.350  47.169  1.00 47.31           O  
ATOM    490  N   GLY L  66      29.318  31.253  48.298  1.00 50.45           N  
ATOM    491  CA  GLY L  66      29.656  32.090  47.179  1.00 50.90           C  
ATOM    492  C   GLY L  66      28.485  32.944  46.815  1.00 50.67           C  
ATOM    493  O   GLY L  66      27.380  32.756  47.318  1.00 48.84           O  
ATOM    494  N   SER L  67      28.717  33.922  45.920  1.00 52.73           N  
ATOM    495  CA  SER L  67      27.686  34.816  45.489  1.00 55.11           C  
ATOM    496  CB  SER L  67      27.447  35.971  46.484  1.00 67.29           C  
ATOM    497  OG  SER L  67      28.631  36.749  46.594  1.00 63.91           O  
ATOM    498  C   SER L  67      28.192  35.453  44.231  1.00 53.74           C  
ATOM    499  O   SER L  67      29.382  35.405  43.954  1.00 51.64           O  
ATOM    500  N   GLY L  68      27.294  36.041  43.424  1.00 54.37           N  
ATOM    501  CA  GLY L  68      27.783  36.749  42.282  1.00 54.02           C  
ATOM    502  C   GLY L  68      28.489  35.814  41.349  1.00 51.27           C  
ATOM    503  O   GLY L  68      27.878  34.899  40.809  1.00 49.36           O  
ATOM    504  N   THR L  69      29.766  36.133  41.040  1.00 50.81           N  
ATOM    505  CA  THR L  69      30.640  35.412  40.147  1.00 51.02           C  
ATOM    506  CB  THR L  69      31.748  36.272  39.617  1.00 55.80           C  
ATOM    507  OG1 THR L  69      32.565  36.722  40.688  1.00 60.12           O  
ATOM    508  CG2 THR L  69      31.145  37.459  38.841  1.00 55.24           C  
ATOM    509  C   THR L  69      31.308  34.190  40.726  1.00 48.99           C  
ATOM    510  O   THR L  69      31.582  33.240  39.992  1.00 46.88           O  
ATOM    511  N   GLN L  70      31.658  34.186  42.028  1.00 51.35           N  
ATOM    512  CA  GLN L  70      32.418  33.061  42.498  1.00 50.25           C  
ATOM    513  CB  GLN L  70      33.741  33.379  43.195  1.00 50.01           C  
ATOM    514  CG  GLN L  70      34.917  33.543  42.242  1.00 55.78           C  
ATOM    515  CD  GLN L  70      36.142  33.244  43.085  1.00 53.46           C  
ATOM    516  OE1 GLN L  70      36.427  33.942  44.054  1.00 56.90           O  
ATOM    517  NE2 GLN L  70      36.870  32.154  42.733  1.00 62.48           N  
ATOM    518  C   GLN L  70      31.667  32.214  43.465  1.00 48.96           C  
ATOM    519  O   GLN L  70      30.956  32.702  44.344  1.00 48.33           O  
ATOM    520  N   TYR L  71      31.853  30.886  43.316  1.00 46.69           N  
ATOM    521  CA  TYR L  71      31.211  29.947  44.181  1.00 46.27           C  
ATOM    522  CB  TYR L  71      30.020  29.225  43.531  1.00 45.05           C  
ATOM    523  CG  TYR L  71      29.036  30.261  43.125  1.00 42.86           C  
ATOM    524  CD1 TYR L  71      29.255  30.965  41.969  1.00 41.71           C  
ATOM    525  CD2 TYR L  71      27.915  30.525  43.882  1.00 42.74           C  
ATOM    526  CE1 TYR L  71      28.363  31.926  41.564  1.00 44.62           C  
ATOM    527  CE2 TYR L  71      27.019  31.485  43.481  1.00 43.97           C  
ATOM    528  CZ  TYR L  71      27.251  32.183  42.324  1.00 45.40           C  
ATOM    529  OH  TYR L  71      26.336  33.161  41.906  1.00 17.14           O  
ATOM    530  C   TYR L  71      32.208  28.881  44.517  1.00 45.70           C  
ATOM    531  O   TYR L  71      33.188  28.680  43.800  1.00 45.50           O  
ATOM    532  N   SER L  72      31.989  28.171  45.646  0.90 47.25           N  
ATOM    533  CA  SER L  72      32.887  27.111  45.983  0.90 48.68           C  
ATOM    534  CB  SER L  72      34.041  27.557  46.894  0.90 44.33           C  
ATOM    535  OG  SER L  72      33.527  28.124  48.089  0.90 47.99           O  
ATOM    536  C   SER L  72      32.125  26.038  46.689  0.90 50.20           C  
ATOM    537  O   SER L  72      31.111  26.285  47.344  0.90 51.71           O  
ATOM    538  N   LEU L  73      32.604  24.793  46.527  1.00 47.44           N  
ATOM    539  CA  LEU L  73      32.042  23.658  47.185  1.00 46.70           C  
ATOM    540  CB  LEU L  73      31.531  22.611  46.174  1.00 37.08           C  
ATOM    541  CG  LEU L  73      30.993  21.306  46.778  1.00 34.03           C  
ATOM    542  CD1 LEU L  73      30.189  20.517  45.741  1.00 35.00           C  
ATOM    543  CD2 LEU L  73      32.132  20.435  47.321  1.00 30.77           C  
ATOM    544  C   LEU L  73      33.147  23.103  48.017  1.00 47.70           C  
ATOM    545  O   LEU L  73      34.236  22.846  47.508  1.00 47.35           O  
ATOM    546  N   LYS L  74      32.915  22.929  49.333  1.00 45.65           N  
ATOM    547  CA  LYS L  74      34.003  22.420  50.106  1.00 44.29           C  
ATOM    548  CB  LYS L  74      34.587  23.411  51.136  1.00 49.28           C  
ATOM    549  CG  LYS L  74      33.738  23.662  52.379  1.00 52.23           C  
ATOM    550  CD  LYS L  74      34.415  24.617  53.368  1.00 55.58           C  
ATOM    551  CE  LYS L  74      35.806  24.169  53.820  1.00 58.10           C  
ATOM    552  NZ  LYS L  74      36.382  25.167  54.749  1.00 57.28           N1+
ATOM    553  C   LYS L  74      33.567  21.167  50.776  1.00 44.84           C  
ATOM    554  O   LYS L  74      32.418  21.015  51.188  1.00 46.38           O  
ATOM    555  N   ILE L  75      34.505  20.208  50.856  1.00 44.17           N  
ATOM    556  CA  ILE L  75      34.243  18.939  51.458  1.00 45.53           C  
ATOM    557  CB  ILE L  75      34.599  17.786  50.563  1.00 44.06           C  
ATOM    558  CG1 ILE L  75      33.839  17.886  49.234  1.00 44.24           C  
ATOM    559  CG2 ILE L  75      34.338  16.474  51.324  1.00 47.05           C  
ATOM    560  CD1 ILE L  75      34.369  16.938  48.158  1.00 41.27           C  
ATOM    561  C   ILE L  75      35.173  18.843  52.626  1.00 49.24           C  
ATOM    562  O   ILE L  75      36.384  18.973  52.470  1.00 49.58           O  
ATOM    563  N   ASN L  76      34.635  18.612  53.837  0.90 67.20           N  
ATOM    564  CA  ASN L  76      35.508  18.490  54.971  0.90 70.93           C  
ATOM    565  CB  ASN L  76      35.029  19.246  56.229  0.90 53.08           C  
ATOM    566  CG  ASN L  76      35.235  20.749  56.056  0.88 56.98           C  
ATOM    567  OD1 ASN L  76      34.717  21.361  55.126  0.88 59.53           O  
ATOM    568  ND2 ASN L  76      36.009  21.368  56.988  0.88 60.21           N  
ATOM    569  C   ASN L  76      35.542  17.037  55.341  0.90 74.50           C  
ATOM    570  O   ASN L  76      34.535  16.341  55.247  0.90 77.48           O  
ATOM    571  N   SER L  77      36.709  16.540  55.799  1.00 59.91           N  
ATOM    572  CA  SER L  77      36.847  15.160  56.189  1.00 59.54           C  
ATOM    573  CB  SER L  77      36.099  14.810  57.489  1.00 65.78           C  
ATOM    574  OG  SER L  77      36.677  15.496  58.588  1.00 68.42           O  
ATOM    575  C   SER L  77      36.331  14.255  55.115  1.00 57.31           C  
ATOM    576  O   SER L  77      35.366  13.522  55.313  1.00 57.71           O  
ATOM    577  N   LEU L  78      37.004  14.273  53.954  0.90 56.44           N  
ATOM    578  CA  LEU L  78      36.678  13.531  52.772  0.90 54.93           C  
ATOM    579  CB  LEU L  78      37.781  13.850  51.732  0.90 55.24           C  
ATOM    580  CG  LEU L  78      37.564  13.464  50.265  0.88 46.81           C  
ATOM    581  CD1 LEU L  78      38.778  13.878  49.417  0.88 43.26           C  
ATOM    582  CD2 LEU L  78      37.253  11.978  50.121  0.88 47.73           C  
ATOM    583  C   LEU L  78      36.640  12.053  53.129  0.90 53.92           C  
ATOM    584  O   LEU L  78      37.480  11.557  53.881  0.90 57.28           O  
ATOM    585  N   GLN L  79      35.616  11.317  52.627  0.90 49.33           N  
ATOM    586  CA  GLN L  79      35.464   9.905  52.865  0.90 51.31           C  
ATOM    587  CB  GLN L  79      34.097   9.509  53.433  0.90 56.92           C  
ATOM    588  CG  GLN L  79      33.891   9.955  54.873  0.90 58.71           C  
ATOM    589  CD  GLN L  79      32.640   9.237  55.334  0.90 60.65           C  
ATOM    590  OE1 GLN L  79      32.582   8.723  56.448  0.90 61.64           O  
ATOM    591  NE2 GLN L  79      31.613   9.170  54.444  0.90 60.88           N  
ATOM    592  C   GLN L  79      35.591   9.200  51.547  0.90 51.19           C  
ATOM    593  O   GLN L  79      35.535   9.815  50.488  0.90 52.18           O  
ATOM    594  N   PRO L  80      35.750   7.903  51.591  0.90 52.12           N  
ATOM    595  CA  PRO L  80      35.949   7.166  50.374  0.90 54.69           C  
ATOM    596  CD  PRO L  80      36.346   7.233  52.737  1.00 52.73           C  
ATOM    597  CB  PRO L  80      36.280   5.744  50.808  0.90 51.52           C  
ATOM    598  CG  PRO L  80      36.956   5.931  52.181  1.00 54.70           C  
ATOM    599  C   PRO L  80      34.797   7.277  49.424  0.90 55.73           C  
ATOM    600  O   PRO L  80      34.997   7.116  48.222  0.90 54.98           O  
ATOM    601  N   GLU L  81      33.589   7.538  49.938  1.00 57.25           N  
ATOM    602  CA  GLU L  81      32.399   7.631  49.148  1.00 57.82           C  
ATOM    603  CB  GLU L  81      31.149   7.868  50.007  1.00 64.73           C  
ATOM    604  CG  GLU L  81      31.218   9.229  50.697  1.00 67.34           C  
ATOM    605  CD  GLU L  81      30.132   9.316  51.743  1.00 79.90           C  
ATOM    606  OE1 GLU L  81      29.562   8.258  52.119  1.00 82.39           O  
ATOM    607  OE2 GLU L  81      29.866  10.464  52.185  1.00 78.03           O1-
ATOM    608  C   GLU L  81      32.480   8.823  48.245  1.00 54.66           C  
ATOM    609  O   GLU L  81      31.916   8.811  47.151  1.00 55.13           O  
ATOM    610  N   ASP L  82      33.136   9.902  48.710  1.00 50.85           N  
ATOM    611  CA  ASP L  82      33.194  11.129  47.974  1.00 50.23           C  
ATOM    612  CB  ASP L  82      33.227  12.452  48.785  1.00 50.12           C  
ATOM    613  CG  ASP L  82      33.549  12.286  50.258  1.00 53.17           C  
ATOM    614  OD1 ASP L  82      32.677  11.779  51.014  1.00 54.32           O  
ATOM    615  OD2 ASP L  82      34.655  12.735  50.656  1.00 50.23           O1-
ATOM    616  C   ASP L  82      34.073  11.165  46.747  1.00 50.34           C  
ATOM    617  O   ASP L  82      34.088  12.165  46.030  1.00 52.64           O  
ATOM    618  N   PHE L  83      34.906  10.140  46.483  1.00 43.41           N  
ATOM    619  CA  PHE L  83      35.686  10.175  45.275  1.00 43.97           C  
ATOM    620  CB  PHE L  83      36.703   9.016  45.201  1.00 46.25           C  
ATOM    621  CG  PHE L  83      37.764   9.277  46.211  1.00 49.62           C  
ATOM    622  CD1 PHE L  83      37.496   9.102  47.551  1.00 52.61           C  
ATOM    623  CD2 PHE L  83      39.005   9.725  45.823  1.00 48.36           C  
ATOM    624  CE1 PHE L  83      38.471   9.344  48.493  1.00 52.78           C  
ATOM    625  CE2 PHE L  83      39.980   9.965  46.760  1.00 50.01           C  
ATOM    626  CZ  PHE L  83      39.712   9.790  48.096  1.00 52.31           C  
ATOM    627  C   PHE L  83      34.776  10.058  44.083  1.00 45.16           C  
ATOM    628  O   PHE L  83      33.867   9.231  44.056  1.00 47.81           O  
ATOM    629  N   GLY L  84      35.018  10.896  43.049  1.00 44.02           N  
ATOM    630  CA  GLY L  84      34.196  10.871  41.871  1.00 43.56           C  
ATOM    631  C   GLY L  84      34.309  12.201  41.193  1.00 43.35           C  
ATOM    632  O   GLY L  84      35.262  12.945  41.420  1.00 45.31           O  
ATOM    633  N   ASN L  85      33.326  12.531  40.329  1.00 38.04           N  
ATOM    634  CA  ASN L  85      33.367  13.767  39.595  1.00 39.24           C  
ATOM    635  CB  ASN L  85      32.996  13.614  38.110  1.00 45.27           C  
ATOM    636  CG  ASN L  85      34.074  12.823  37.383  1.00  0.00           C  
ATOM    637  OD1 ASN L  85      35.180  12.632  37.886  1.00  0.00           O  
ATOM    638  ND2 ASN L  85      33.739  12.358  36.150  1.00  0.00           N  
ATOM    639  C   ASN L  85      32.355  14.706  40.177  1.00 40.19           C  
ATOM    640  O   ASN L  85      31.319  14.280  40.687  1.00 41.30           O  
ATOM    641  N   TYR L  86      32.652  16.027  40.128  1.00 42.08           N  
ATOM    642  CA  TYR L  86      31.741  17.028  40.615  1.00 40.72           C  
ATOM    643  CB  TYR L  86      32.230  17.827  41.842  1.00 41.24           C  
ATOM    644  CG  TYR L  86      32.365  16.899  42.996  1.00 41.85           C  
ATOM    645  CD1 TYR L  86      31.333  16.064  43.335  1.00 41.95           C  
ATOM    646  CD2 TYR L  86      33.488  16.897  43.786  1.00 42.41           C  
ATOM    647  CE1 TYR L  86      31.429  15.209  44.405  1.00 43.13           C  
ATOM    648  CE2 TYR L  86      33.588  16.043  44.861  1.00 41.88           C  
ATOM    649  CZ  TYR L  86      32.561  15.193  45.172  1.00 42.41           C  
ATOM    650  OH  TYR L  86      32.658  14.313  46.269  1.00 41.92           O  
ATOM    651  C   TYR L  86      31.532  18.046  39.533  1.00 39.88           C  
ATOM    652  O   TYR L  86      32.481  18.438  38.852  1.00 39.82           O  
ATOM    653  N   TYR L  87      30.266  18.502  39.353  1.00 35.04           N  
ATOM    654  CA  TYR L  87      29.960  19.481  38.343  1.00 35.21           C  
ATOM    655  CB  TYR L  87      28.990  19.005  37.250  1.00 34.91           C  
ATOM    656  CG  TYR L  87      29.541  17.843  36.510  1.00 37.52           C  
ATOM    657  CD1 TYR L  87      30.390  18.016  35.443  1.00 40.24           C  
ATOM    658  CD2 TYR L  87      29.182  16.569  36.879  1.00 37.62           C  
ATOM    659  CE1 TYR L  87      30.879  16.927  34.761  1.00 39.11           C  
ATOM    660  CE2 TYR L  87      29.666  15.478  36.203  1.00 39.48           C  
ATOM    661  CZ  TYR L  87      30.522  15.659  35.144  1.00 39.68           C  
ATOM    662  OH  TYR L  87      31.023  14.542  34.445  1.00 38.96           O  
ATOM    663  C   TYR L  87      29.195  20.592  38.984  1.00 35.35           C  
ATOM    664  O   TYR L  87      28.404  20.372  39.900  1.00 34.74           O  
ATOM    665  N   CYS L  88      29.417  21.829  38.496  1.00 34.24           N  
ATOM    666  CA  CYS L  88      28.661  22.956  38.952  1.00 34.29           C  
ATOM    667  CB  CYS L  88      29.530  24.176  39.365  1.00 40.43           C  
ATOM    668  SG  CYS L  88      30.693  24.753  38.082  1.00 59.42           S  
ATOM    669  C   CYS L  88      27.799  23.350  37.807  1.00 35.82           C  
ATOM    670  O   CYS L  88      28.118  23.051  36.658  1.00 36.51           O  
ATOM    671  N   GLN L  89      26.647  23.983  38.094  1.00 36.61           N  
ATOM    672  CA  GLN L  89      25.762  24.376  37.046  1.00 38.07           C  
ATOM    673  CB  GLN L  89      24.746  23.312  36.763  1.00 34.85           C  
ATOM    674  CG  GLN L  89      25.024  22.267  35.730  1.00 37.31           C  
ATOM    675  CD  GLN L  89      23.649  21.680  35.597  1.00 37.39           C  
ATOM    676  OE1 GLN L  89      23.272  21.290  34.505  1.00 36.59           O  
ATOM    677  NE2 GLN L  89      22.844  21.652  36.693  1.00 37.52           N  
ATOM    678  C   GLN L  89      25.010  25.595  37.484  1.00 40.67           C  
ATOM    679  O   GLN L  89      24.604  25.684  38.641  1.00 41.86           O  
ATOM    680  N   HIS L  90      24.750  26.530  36.545  1.00 41.40           N  
ATOM    681  CA  HIS L  90      24.060  27.751  36.878  1.00 40.45           C  
ATOM    682  ND1 HIS L  90      23.567  30.415  34.536  1.00 41.17           N  
ATOM    683  CG  HIS L  90      24.299  29.313  34.895  1.00 41.85           C  
ATOM    684  CB  HIS L  90      24.724  29.017  36.301  1.00 40.27           C  
ATOM    685  NE2 HIS L  90      23.921  29.268  32.671  1.00 41.02           N  
ATOM    686  CD2 HIS L  90      24.506  28.618  33.741  1.00 40.93           C  
ATOM    687  CE1 HIS L  90      23.369  30.341  33.198  1.00 40.15           C  
ATOM    688  C   HIS L  90      22.699  27.692  36.279  1.00 38.44           C  
ATOM    689  O   HIS L  90      22.517  27.193  35.174  1.00 39.76           O  
ATOM    690  N   PHE L  91      21.681  28.055  37.086  1.00 25.06           N  
ATOM    691  CA  PHE L  91      20.269  28.138  36.806  1.00 26.26           C  
ATOM    692  CB  PHE L  91      19.420  27.622  37.974  1.00 25.66           C  
ATOM    693  CG  PHE L  91      19.674  26.148  38.001  1.00 26.22           C  
ATOM    694  CD1 PHE L  91      20.856  25.641  38.488  1.00 24.94           C  
ATOM    695  CD2 PHE L  91      18.729  25.266  37.534  1.00 25.32           C  
ATOM    696  CE1 PHE L  91      21.092  24.284  38.510  1.00 25.80           C  
ATOM    697  CE2 PHE L  91      18.958  23.909  37.555  1.00 26.71           C  
ATOM    698  CZ  PHE L  91      20.141  23.412  38.044  1.00 26.86           C  
ATOM    699  C   PHE L  91      19.783  29.481  36.328  1.00 27.25           C  
ATOM    700  O   PHE L  91      18.613  29.611  35.983  1.00 26.99           O  
ATOM    701  N   TRP L  92      20.609  30.542  36.397  1.00 28.50           N  
ATOM    702  CA  TRP L  92      20.159  31.893  36.154  1.00 30.04           C  
ATOM    703  CB  TRP L  92      21.318  32.899  36.285  1.00 30.94           C  
ATOM    704  CG  TRP L  92      20.990  34.326  35.916  1.00 31.69           C  
ATOM    705  CD2 TRP L  92      20.290  35.248  36.764  1.00 32.57           C  
ATOM    706  CD1 TRP L  92      21.268  34.997  34.761  1.00 32.94           C  
ATOM    707  NE1 TRP L  92      20.790  36.284  34.839  1.00 32.47           N  
ATOM    708  CE2 TRP L  92      20.183  36.451  36.065  1.00 32.93           C  
ATOM    709  CE3 TRP L  92      19.777  35.106  38.021  1.00 32.29           C  
ATOM    710  CZ2 TRP L  92      19.558  37.534  36.617  1.00 32.30           C  
ATOM    711  CZ3 TRP L  92      19.146  36.199  38.573  1.00 32.72           C  
ATOM    712  CH2 TRP L  92      19.040  37.390  37.884  1.00 32.54           C  
ATOM    713  C   TRP L  92      19.511  32.106  34.812  1.00 31.12           C  
ATOM    714  O   TRP L  92      18.378  32.584  34.757  1.00 31.48           O  
ATOM    715  N   SER L  93      20.179  31.776  33.690  1.00 30.81           N  
ATOM    716  CA  SER L  93      19.545  32.049  32.428  1.00 32.05           C  
ATOM    717  CB  SER L  93      20.082  33.312  31.735  1.00 35.42           C  
ATOM    718  OG  SER L  93      21.449  33.132  31.396  1.00 36.99           O  
ATOM    719  C   SER L  93      19.799  30.899  31.509  1.00 32.17           C  
ATOM    720  O   SER L  93      20.683  30.080  31.747  1.00 32.74           O  
ATOM    721  N   THR L  94      19.004  30.797  30.426  1.00 32.56           N  
ATOM    722  CA  THR L  94      19.212  29.725  29.504  1.00 33.01           C  
ATOM    723  CB  THR L  94      18.011  29.445  28.648  1.00 37.27           C  
ATOM    724  OG1 THR L  94      18.184  28.231  27.934  1.00 42.93           O  
ATOM    725  CG2 THR L  94      17.825  30.613  27.669  1.00 40.40           C  
ATOM    726  C   THR L  94      20.332  30.140  28.607  1.00 32.48           C  
ATOM    727  O   THR L  94      20.473  31.320  28.291  1.00 32.98           O  
ATOM    728  N   PRO L  95      21.157  29.215  28.199  1.00 31.31           N  
ATOM    729  CA  PRO L  95      21.051  27.848  28.633  1.00 29.89           C  
ATOM    730  CD  PRO L  95      21.777  29.322  26.892  1.00 29.65           C  
ATOM    731  CB  PRO L  95      21.712  27.000  27.543  1.00 28.76           C  
ATOM    732  CG  PRO L  95      22.539  28.002  26.722  1.00 28.97           C  
ATOM    733  C   PRO L  95      21.667  27.658  29.984  1.00 28.87           C  
ATOM    734  O   PRO L  95      22.502  28.469  30.384  1.00 28.64           O  
ATOM    735  N   TRP L  96      21.278  26.583  30.697  1.00 27.35           N  
ATOM    736  CA  TRP L  96      21.828  26.354  32.002  1.00 25.18           C  
ATOM    737  CB  TRP L  96      20.883  25.563  32.922  1.00 24.60           C  
ATOM    738  CG  TRP L  96      19.612  26.289  33.292  1.00 24.45           C  
ATOM    739  CD2 TRP L  96      18.451  25.641  33.835  1.00 17.30           C  
ATOM    740  CD1 TRP L  96      19.301  27.611  33.177  1.00 18.01           C  
ATOM    741  NE1 TRP L  96      18.018  27.831  33.618  1.00 17.48           N  
ATOM    742  CE2 TRP L  96      17.483  26.626  34.023  1.00 18.30           C  
ATOM    743  CE3 TRP L  96      18.209  24.333  34.141  1.00 17.08           C  
ATOM    744  CZ2 TRP L  96      16.250  26.315  34.524  1.00 19.17           C  
ATOM    745  CZ3 TRP L  96      16.969  24.025  34.654  1.00 18.10           C  
ATOM    746  CH2 TRP L  96      16.009  24.997  34.840  1.00 18.14           C  
ATOM    747  C   TRP L  96      23.029  25.490  31.803  1.00 24.54           C  
ATOM    748  O   TRP L  96      22.938  24.264  31.802  1.00 24.43           O  
ATOM    749  N   THR L  97      24.203  26.126  31.670  0.90 30.72           N  
ATOM    750  CA  THR L  97      25.442  25.430  31.425  0.90 33.00           C  
ATOM    751  CB  THR L  97      26.490  26.313  30.817  0.90 43.37           C  
ATOM    752  OG1 THR L  97      26.780  27.395  31.691  0.90 46.27           O  
ATOM    753  CG2 THR L  97      25.958  26.844  29.477  0.90 43.51           C  
ATOM    754  C   THR L  97      26.046  24.807  32.651  0.90 30.66           C  
ATOM    755  O   THR L  97      25.850  25.255  33.779  0.90 28.95           O  
ATOM    756  N   PHE L  98      26.831  23.730  32.416  1.00 32.62           N  
ATOM    757  CA  PHE L  98      27.542  22.965  33.406  1.00 32.26           C  
ATOM    758  CB  PHE L  98      27.736  21.478  33.036  1.00 35.15           C  
ATOM    759  CG  PHE L  98      26.516  20.627  33.124  1.00 38.29           C  
ATOM    760  CD1 PHE L  98      25.649  20.491  32.059  1.00 40.73           C  
ATOM    761  CD2 PHE L  98      26.257  19.946  34.290  1.00 36.67           C  
ATOM    762  CE1 PHE L  98      24.536  19.686  32.165  1.00 39.84           C  
ATOM    763  CE2 PHE L  98      25.149  19.141  34.393  1.00 38.31           C  
ATOM    764  CZ  PHE L  98      24.283  19.005  33.334  1.00 40.60           C  
ATOM    765  C   PHE L  98      28.963  23.433  33.389  1.00 33.18           C  
ATOM    766  O   PHE L  98      29.453  23.960  32.392  1.00 33.28           O  
ATOM    767  N   GLY L  99      29.674  23.225  34.511  1.00 34.77           N  
ATOM    768  CA  GLY L  99      31.079  23.506  34.542  1.00 35.87           C  
ATOM    769  C   GLY L  99      31.738  22.339  33.866  1.00 36.50           C  
ATOM    770  O   GLY L  99      31.076  21.360  33.532  1.00 37.45           O  
ATOM    771  N   GLY L 100      33.064  22.421  33.645  1.00 36.92           N  
ATOM    772  CA  GLY L 100      33.830  21.396  32.987  1.00 38.88           C  
ATOM    773  C   GLY L 100      33.843  20.147  33.812  1.00 37.03           C  
ATOM    774  O   GLY L 100      33.894  19.041  33.275  1.00 37.25           O  
ATOM    775  N   GLY L 101      33.847  20.293  35.150  1.00 37.85           N  
ATOM    776  CA  GLY L 101      33.861  19.149  36.019  1.00 38.25           C  
ATOM    777  C   GLY L 101      35.198  19.049  36.691  1.00 40.64           C  
ATOM    778  O   GLY L 101      36.214  19.517  36.176  1.00 41.20           O  
ATOM    779  N   THR L 102      35.206  18.446  37.900  1.00 38.73           N  
ATOM    780  CA  THR L 102      36.420  18.220  38.631  1.00 37.05           C  
ATOM    781  CB  THR L 102      36.522  18.993  39.913  1.00 36.41           C  
ATOM    782  OG1 THR L 102      36.485  20.384  39.644  1.00 38.74           O  
ATOM    783  CG2 THR L 102      37.842  18.631  40.617  1.00 36.39           C  
ATOM    784  C   THR L 102      36.442  16.776  39.004  1.00 37.64           C  
ATOM    785  O   THR L 102      35.479  16.250  39.561  1.00 38.10           O  
ATOM    786  N   LYS L 103      37.558  16.086  38.709  1.00 44.28           N  
ATOM    787  CA  LYS L 103      37.580  14.697  39.044  1.00 46.88           C  
ATOM    788  CB  LYS L 103      38.014  13.810  37.858  1.00 47.57           C  
ATOM    789  CG  LYS L 103      39.507  13.759  37.539  1.00 50.78           C  
ATOM    790  CD  LYS L 103      40.247  12.671  38.309  1.00 56.97           C  
ATOM    791  CE  LYS L 103      39.612  11.287  38.123  1.00 62.16           C  
ATOM    792  NZ  LYS L 103      39.149  11.120  36.725  1.00 65.11           N1+
ATOM    793  C   LYS L 103      38.468  14.544  40.231  1.00 47.98           C  
ATOM    794  O   LYS L 103      39.643  14.909  40.210  1.00 48.87           O  
ATOM    795  N   LEU L 104      37.890  14.009  41.322  1.00 44.79           N  
ATOM    796  CA  LEU L 104      38.598  13.890  42.560  1.00 44.83           C  
ATOM    797  CB  LEU L 104      37.694  14.198  43.764  1.00 42.71           C  
ATOM    798  CG  LEU L 104      38.429  14.264  45.108  1.00 44.51           C  
ATOM    799  CD1 LEU L 104      39.507  15.358  45.102  1.00 47.45           C  
ATOM    800  CD2 LEU L 104      37.428  14.441  46.260  1.00 43.99           C  
ATOM    801  C   LEU L 104      39.097  12.485  42.659  1.00 48.94           C  
ATOM    802  O   LEU L 104      38.321  11.531  42.629  1.00 49.29           O  
ATOM    803  N   GLU L 105      40.431  12.338  42.798  1.00 48.57           N  
ATOM    804  CA  GLU L 105      41.043  11.043  42.793  1.00 47.40           C  
ATOM    805  CB  GLU L 105      42.148  10.906  41.734  1.00 71.31           C  
ATOM    806  CG  GLU L 105      42.566   9.460  41.484  1.00 76.61           C  
ATOM    807  CD  GLU L 105      43.951   9.464  40.853  1.00 78.34           C  
ATOM    808  OE1 GLU L 105      44.224  10.353  40.006  1.00 81.83           O  
ATOM    809  OE2 GLU L 105      44.761   8.571  41.217  1.00 74.85           O1-
ATOM    810  C   GLU L 105      41.694  10.792  44.118  1.00 43.75           C  
ATOM    811  O   GLU L 105      41.895  11.698  44.924  1.00 43.59           O  
ATOM    812  N   LEU L 106      42.034   9.510  44.352  1.00 43.97           N  
ATOM    813  CA  LEU L 106      42.615   9.013  45.565  1.00 45.77           C  
ATOM    814  CB  LEU L 106      42.305   7.506  45.677  1.00 42.44           C  
ATOM    815  CG  LEU L 106      42.516   6.830  47.040  1.00 54.53           C  
ATOM    816  CD1 LEU L 106      42.158   5.340  46.958  1.00 43.40           C  
ATOM    817  CD2 LEU L 106      43.917   7.057  47.600  1.00 54.81           C  
ATOM    818  C   LEU L 106      44.104   9.231  45.464  1.00 49.47           C  
ATOM    819  O   LEU L 106      44.734   8.852  44.477  1.00 48.50           O  
ATOM    820  N   LYS L 107      44.707   9.846  46.506  1.00 53.70           N  
ATOM    821  CA  LYS L 107      46.104  10.195  46.506  0.90 54.87           C  
ATOM    822  CB  LYS L 107      46.340  11.558  47.182  0.90 57.24           C  
ATOM    823  CG  LYS L 107      47.799  12.014  47.230  0.90 59.75           C  
ATOM    824  CD  LYS L 107      47.961  13.487  47.626  0.88 70.64           C  
ATOM    825  CE  LYS L 107      46.965  13.936  48.694  0.88 68.37           C  
ATOM    826  NZ  LYS L 107      47.136  15.380  48.972  0.88 60.70           N1+
ATOM    827  C   LYS L 107      46.930   9.164  47.279  1.00 52.27           C  
ATOM    828  O   LYS L 107      46.350   8.246  47.914  1.00 50.06           O  
ATOM    829  OXT LYS L 107      48.183   9.299  47.251  1.00  0.00           O1-
TER     830      LYS L 107 
ATOM    831  N   GLN H 108       7.085   8.336  45.604  1.00 59.30           N1+
ATOM    832  CA  GLN H 108       8.201   7.564  45.014  1.00 64.41           C  
ATOM    833  CB  GLN H 108       7.864   6.070  45.066  1.00 69.18           C  
ATOM    834  CG  GLN H 108       9.013   5.158  44.650  1.00 74.26           C  
ATOM    835  CD  GLN H 108       8.525   3.737  44.864  1.00 76.43           C  
ATOM    836  OE1 GLN H 108       8.198   3.346  45.982  1.00 84.15           O  
ATOM    837  NE2 GLN H 108       8.454   2.945  43.761  1.00 98.83           N  
ATOM    838  C   GLN H 108       8.399   7.987  43.595  1.00 65.35           C  
ATOM    839  O   GLN H 108       7.784   7.451  42.674  1.00 67.46           O  
ATOM    840  N   VAL H 109       9.283   8.984  43.397  1.00 59.66           N  
ATOM    841  CA  VAL H 109       9.532   9.548  42.102  1.00 55.56           C  
ATOM    842  CB  VAL H 109      10.289  10.838  42.152  1.00 46.34           C  
ATOM    843  CG1 VAL H 109      10.594  11.270  40.709  1.00 39.44           C  
ATOM    844  CG2 VAL H 109       9.487  11.859  42.968  1.00 46.17           C  
ATOM    845  C   VAL H 109      10.408   8.628  41.316  1.00 54.13           C  
ATOM    846  O   VAL H 109      11.400   8.116  41.831  1.00 52.46           O  
ATOM    847  N   GLN H 110      10.060   8.397  40.031  1.00 50.51           N  
ATOM    848  CA  GLN H 110      10.916   7.594  39.208  1.00 50.68           C  
ATOM    849  CB  GLN H 110      10.585   6.091  39.207  1.00 59.52           C  
ATOM    850  CG  GLN H 110      10.878   5.396  40.532  1.00 63.41           C  
ATOM    851  CD  GLN H 110      10.553   3.920  40.369  1.00 67.81           C  
ATOM    852  OE1 GLN H 110       9.933   3.511  39.389  1.00 75.77           O  
ATOM    853  NE2 GLN H 110      10.991   3.095  41.358  1.00 74.86           N  
ATOM    854  C   GLN H 110      10.794   8.042  37.786  1.00 47.24           C  
ATOM    855  O   GLN H 110       9.701   8.336  37.303  1.00 44.88           O  
ATOM    856  N   LEU H 111      11.946   8.123  37.088  1.00 46.25           N  
ATOM    857  CA  LEU H 111      11.981   8.430  35.686  1.00 44.87           C  
ATOM    858  CB  LEU H 111      12.893   9.620  35.324  1.00 42.44           C  
ATOM    859  CG  LEU H 111      12.346  11.018  35.693  1.00 41.93           C  
ATOM    860  CD1 LEU H 111      11.185  11.431  34.779  1.00 43.45           C  
ATOM    861  CD2 LEU H 111      11.974  11.114  37.176  1.00 39.99           C  
ATOM    862  C   LEU H 111      12.555   7.219  35.012  1.00 45.42           C  
ATOM    863  O   LEU H 111      13.714   6.876  35.239  1.00 47.05           O  
ATOM    864  N   LYS H 112      11.751   6.551  34.153  1.00 43.18           N  
ATOM    865  CA  LYS H 112      12.169   5.350  33.477  1.00 44.94           C  
ATOM    866  CB  LYS H 112      11.039   4.320  33.291  1.00 58.19           C  
ATOM    867  CG  LYS H 112      10.475   3.704  34.571  1.00 64.01           C  
ATOM    868  CD  LYS H 112       9.136   2.996  34.337  1.00 72.72           C  
ATOM    869  CE  LYS H 112       9.122   2.113  33.086  1.00  0.00           C  
ATOM    870  NZ  LYS H 112       7.791   1.489  32.916  1.00  0.00           N1+
ATOM    871  C   LYS H 112      12.562   5.711  32.081  1.00 43.64           C  
ATOM    872  O   LYS H 112      11.759   6.254  31.324  1.00 43.24           O  
ATOM    873  N   GLN H 113      13.810   5.377  31.702  1.00 41.60           N  
ATOM    874  CA  GLN H 113      14.366   5.691  30.414  1.00 41.60           C  
ATOM    875  CB  GLN H 113      15.895   5.833  30.473  1.00 43.40           C  
ATOM    876  CG  GLN H 113      16.413   6.725  31.599  1.00 44.73           C  
ATOM    877  CD  GLN H 113      16.404   8.177  31.167  1.00 44.66           C  
ATOM    878  OE1 GLN H 113      16.629   9.061  31.988  1.00 44.94           O  
ATOM    879  NE2 GLN H 113      16.165   8.425  29.850  1.00 44.58           N  
ATOM    880  C   GLN H 113      14.154   4.524  29.494  1.00 39.87           C  
ATOM    881  O   GLN H 113      13.983   3.393  29.941  1.00 36.48           O  
ATOM    882  N   SER H 114      14.196   4.775  28.166  1.00 39.10           N  
ATOM    883  CA  SER H 114      14.060   3.737  27.179  1.00 39.48           C  
ATOM    884  CB  SER H 114      13.989   4.254  25.733  1.00 38.95           C  
ATOM    885  OG  SER H 114      12.936   5.187  25.569  1.00 46.97           O  
ATOM    886  C   SER H 114      15.324   2.939  27.217  1.00 38.00           C  
ATOM    887  O   SER H 114      16.294   3.320  27.868  1.00 40.19           O  
ATOM    888  N   GLY H 115      15.338   1.798  26.499  1.00 43.63           N  
ATOM    889  CA  GLY H 115      16.487   0.940  26.486  1.00 46.08           C  
ATOM    890  C   GLY H 115      17.517   1.494  25.552  1.00 46.25           C  
ATOM    891  O   GLY H 115      17.254   2.412  24.778  1.00 48.54           O  
ATOM    892  N   ALA H 116      18.730   0.904  25.599  1.00 41.87           N  
ATOM    893  CA  ALA H 116      19.841   1.342  24.800  1.00 42.48           C  
ATOM    894  CB  ALA H 116      21.153   0.602  25.113  1.00 29.70           C  
ATOM    895  C   ALA H 116      19.523   1.112  23.363  1.00 42.71           C  
ATOM    896  O   ALA H 116      18.833   0.157  23.002  1.00 43.86           O  
ATOM    897  N   GLU H 117      20.024   2.004  22.488  0.90 45.24           N  
ATOM    898  CA  GLU H 117      19.707   1.843  21.104  0.90 47.05           C  
ATOM    899  CB  GLU H 117      18.722   2.900  20.592  0.90 58.23           C  
ATOM    900  CG  GLU H 117      17.349   2.785  21.249  0.90 64.44           C  
ATOM    901  CD  GLU H 117      16.497   3.918  20.718  0.90 68.97           C  
ATOM    902  OE1 GLU H 117      16.637   5.053  21.242  0.90 72.18           O  
ATOM    903  OE2 GLU H 117      15.702   3.666  19.774  0.90 68.66           O1-
ATOM    904  C   GLU H 117      20.948   1.969  20.283  0.90 44.83           C  
ATOM    905  O   GLU H 117      21.878   2.693  20.635  0.90 43.48           O  
ATOM    906  N   LEU H 118      21.000   1.214  19.168  1.00 43.51           N  
ATOM    907  CA  LEU H 118      22.090   1.358  18.251  1.00 43.07           C  
ATOM    908  CB  LEU H 118      23.024   0.134  18.138  1.00 42.90           C  
ATOM    909  CG  LEU H 118      22.362  -1.162  17.647  1.00 54.62           C  
ATOM    910  CD1 LEU H 118      23.391  -2.301  17.576  1.00 56.23           C  
ATOM    911  CD2 LEU H 118      21.146  -1.535  18.503  1.00 52.60           C  
ATOM    912  C   LEU H 118      21.490   1.623  16.907  1.00 45.28           C  
ATOM    913  O   LEU H 118      20.652   0.860  16.430  1.00 46.00           O  
ATOM    914  N   MET H 119      21.897   2.735  16.267  1.00 46.55           N  
ATOM    915  CA  MET H 119      21.345   3.074  14.990  1.00 48.86           C  
ATOM    916  CB  MET H 119      20.288   4.196  15.052  1.00 56.10           C  
ATOM    917  CG  MET H 119      20.726   5.455  15.801  1.00114.53           C  
ATOM    918  SD  MET H 119      21.000   5.216  17.584  1.00114.53           S  
ATOM    919  CE  MET H 119      19.387   4.440  17.894  1.00114.53           C  
ATOM    920  C   MET H 119      22.450   3.478  14.065  1.00 47.81           C  
ATOM    921  O   MET H 119      23.560   3.782  14.495  1.00 45.94           O  
ATOM    922  N   LYS H 120      22.174   3.446  12.745  1.00 48.26           N  
ATOM    923  CA  LYS H 120      23.169   3.792  11.773  1.00 47.24           C  
ATOM    924  CB  LYS H 120      22.977   3.113  10.405  1.00 53.37           C  
ATOM    925  CG  LYS H 120      23.275   1.612  10.447  1.00 57.82           C  
ATOM    926  CD  LYS H 120      22.867   0.862   9.179  1.00 61.85           C  
ATOM    927  CE  LYS H 120      21.367   0.582   9.083  1.00 55.12           C  
ATOM    928  NZ  LYS H 120      21.070  -0.144   7.828  1.00 57.31           N1+
ATOM    929  C   LYS H 120      23.157   5.271  11.579  1.00 45.54           C  
ATOM    930  O   LYS H 120      22.186   5.959  11.891  1.00 45.93           O  
ATOM    931  N   PRO H 121      24.248   5.772  11.071  1.00 44.25           N  
ATOM    932  CA  PRO H 121      24.356   7.187  10.870  1.00 45.28           C  
ATOM    933  CD  PRO H 121      25.543   5.151  11.295  1.00 44.10           C  
ATOM    934  CB  PRO H 121      25.823   7.447  10.537  1.00 44.03           C  
ATOM    935  CG  PRO H 121      26.563   6.305  11.259  1.00 44.15           C  
ATOM    936  C   PRO H 121      23.391   7.665   9.838  1.00 45.72           C  
ATOM    937  O   PRO H 121      23.159   6.957   8.860  1.00 45.66           O  
ATOM    938  N   GLY H 122      22.817   8.867  10.043  1.00 46.47           N  
ATOM    939  CA  GLY H 122      21.899   9.439   9.103  1.00 46.27           C  
ATOM    940  C   GLY H 122      20.498   9.109   9.518  1.00 46.61           C  
ATOM    941  O   GLY H 122      19.542   9.693   9.010  1.00 47.08           O  
ATOM    942  N   ALA H 123      20.340   8.158  10.456  1.00 49.50           N  
ATOM    943  CA  ALA H 123      19.042   7.750  10.917  1.00 50.85           C  
ATOM    944  CB  ALA H 123      19.007   6.306  11.447  1.00 52.72           C  
ATOM    945  C   ALA H 123      18.615   8.653  12.033  1.00 52.55           C  
ATOM    946  O   ALA H 123      19.360   9.532  12.462  1.00 50.32           O  
ATOM    947  N   SER H 124      17.360   8.478  12.499  1.00 51.47           N  
ATOM    948  CA  SER H 124      16.853   9.255  13.595  1.00 52.23           C  
ATOM    949  CB  SER H 124      15.617  10.094  13.229  1.00 53.50           C  
ATOM    950  OG  SER H 124      14.557   9.248  12.808  1.00 56.91           O  
ATOM    951  C   SER H 124      16.462   8.300  14.684  1.00 50.42           C  
ATOM    952  O   SER H 124      16.211   7.124  14.431  1.00 52.84           O  
ATOM    953  N   VAL H 125      16.430   8.787  15.943  1.00 46.21           N  
ATOM    954  CA  VAL H 125      16.105   7.933  17.053  1.00 43.31           C  
ATOM    955  CB  VAL H 125      17.326   7.533  17.830  1.00 39.25           C  
ATOM    956  CG1 VAL H 125      18.010   8.805  18.356  1.00 37.14           C  
ATOM    957  CG2 VAL H 125      16.909   6.557  18.937  1.00 41.73           C  
ATOM    958  C   VAL H 125      15.198   8.686  17.978  1.00 41.32           C  
ATOM    959  O   VAL H 125      15.198   9.915  17.995  1.00 41.73           O  
ATOM    960  N   LYS H 126      14.382   7.950  18.765  1.00 41.93           N  
ATOM    961  CA  LYS H 126      13.473   8.577  19.685  1.00 41.78           C  
ATOM    962  CB  LYS H 126      12.007   8.360  19.271  1.00 50.14           C  
ATOM    963  CG  LYS H 126      10.986   9.257  19.972  1.00 53.39           C  
ATOM    964  CD  LYS H 126       9.629   9.249  19.262  1.00 59.82           C  
ATOM    965  CE  LYS H 126       8.580  10.163  19.894  1.00 68.29           C  
ATOM    966  NZ  LYS H 126       7.312  10.072  19.135  1.00 64.43           N1+
ATOM    967  C   LYS H 126      13.676   7.942  21.031  1.00 44.45           C  
ATOM    968  O   LYS H 126      13.522   6.731  21.181  1.00 47.31           O  
ATOM    969  N   ILE H 127      14.004   8.755  22.060  1.00 42.58           N  
ATOM    970  CA  ILE H 127      14.232   8.237  23.385  1.00 41.84           C  
ATOM    971  CB  ILE H 127      15.466   8.760  24.077  1.00 41.29           C  
ATOM    972  CG1 ILE H 127      16.750   8.375  23.330  1.00 80.00           C  
ATOM    973  CG2 ILE H 127      15.449   8.232  25.521  1.00 69.50           C  
ATOM    974  CD1 ILE H 127      16.930   9.118  22.016  1.00 37.90           C  
ATOM    975  C   ILE H 127      13.087   8.687  24.233  1.00 42.90           C  
ATOM    976  O   ILE H 127      12.548   9.774  24.027  1.00 43.93           O  
ATOM    977  N   SER H 128      12.671   7.842  25.201  1.00 39.96           N  
ATOM    978  CA  SER H 128      11.553   8.215  26.020  1.00 39.77           C  
ATOM    979  CB  SER H 128      10.300   7.349  25.791  1.00 39.03           C  
ATOM    980  OG  SER H 128      10.535   6.012  26.205  1.00 40.99           O  
ATOM    981  C   SER H 128      11.909   8.133  27.475  1.00 40.46           C  
ATOM    982  O   SER H 128      12.816   7.405  27.880  1.00 38.17           O  
ATOM    983  N   CYS H 129      11.191   8.926  28.300  0.90 40.65           N  
ATOM    984  CA  CYS H 129      11.397   8.979  29.719  0.90 41.39           C  
ATOM    985  CB  CYS H 129      12.131  10.288  30.110  0.90 44.62           C  
ATOM    986  SG  CYS H 129      12.472  10.525  31.879  0.90 51.51           S  
ATOM    987  C   CYS H 129      10.025   8.937  30.333  0.90 42.02           C  
ATOM    988  O   CYS H 129       9.233   9.860  30.151  0.90 39.55           O  
ATOM    989  N   LYS H 130       9.686   7.857  31.070  1.00 43.55           N  
ATOM    990  CA  LYS H 130       8.356   7.806  31.612  1.00 44.80           C  
ATOM    991  CB  LYS H 130       7.636   6.453  31.432  1.00 61.07           C  
ATOM    992  CG  LYS H 130       6.114   6.582  31.558  1.00 75.25           C  
ATOM    993  CD  LYS H 130       5.334   5.433  30.915  1.00 76.72           C  
ATOM    994  CE  LYS H 130       4.783   4.425  31.918  1.00 78.70           C  
ATOM    995  NZ  LYS H 130       5.902   3.786  32.639  1.00 79.27           N1+
ATOM    996  C   LYS H 130       8.429   8.156  33.063  1.00 43.27           C  
ATOM    997  O   LYS H 130       9.265   7.644  33.806  1.00 41.86           O  
ATOM    998  N   ALA H 131       7.530   9.057  33.502  1.00 42.91           N  
ATOM    999  CA  ALA H 131       7.577   9.554  34.846  1.00 43.32           C  
ATOM   1000  CB  ALA H 131       7.355  11.072  34.932  1.00 38.39           C  
ATOM   1001  C   ALA H 131       6.507   8.913  35.664  1.00 45.73           C  
ATOM   1002  O   ALA H 131       5.439   8.564  35.162  1.00 45.31           O  
ATOM   1003  N   THR H 132       6.807   8.712  36.964  1.00 54.27           N  
ATOM   1004  CA  THR H 132       5.861   8.134  37.869  1.00 54.82           C  
ATOM   1005  CB  THR H 132       6.049   6.648  38.006  1.00 48.07           C  
ATOM   1006  OG1 THR H 132       5.891   6.018  36.743  1.00 79.09           O  
ATOM   1007  CG2 THR H 132       5.038   6.087  39.018  1.00 79.09           C  
ATOM   1008  C   THR H 132       6.098   8.733  39.222  1.00 53.38           C  
ATOM   1009  O   THR H 132       7.210   9.152  39.537  1.00 52.84           O  
ATOM   1010  N   GLY H 133       5.021   8.842  40.025  1.00 44.91           N  
ATOM   1011  CA  GLY H 133       5.139   9.328  41.371  1.00 45.60           C  
ATOM   1012  C   GLY H 133       4.722  10.764  41.517  1.00 45.46           C  
ATOM   1013  O   GLY H 133       4.586  11.237  42.645  1.00 47.65           O  
ATOM   1014  N   TYR H 134       4.508  11.513  40.417  1.00 42.61           N  
ATOM   1015  CA  TYR H 134       4.141  12.895  40.594  1.00 43.08           C  
ATOM   1016  CB  TYR H 134       5.333  13.883  40.544  1.00 42.63           C  
ATOM   1017  CG  TYR H 134       6.136  13.764  39.278  1.00 41.62           C  
ATOM   1018  CD1 TYR H 134       5.595  13.930  38.026  1.00 42.21           C  
ATOM   1019  CD2 TYR H 134       7.487  13.547  39.333  1.00 40.38           C  
ATOM   1020  CE1 TYR H 134       6.332  13.844  36.873  1.00 41.72           C  
ATOM   1021  CE2 TYR H 134       8.238  13.457  38.183  1.00 40.49           C  
ATOM   1022  CZ  TYR H 134       7.670  13.603  36.944  1.00 41.15           C  
ATOM   1023  OH  TYR H 134       8.440  13.515  35.766  1.00 41.43           O  
ATOM   1024  C   TYR H 134       3.175  13.322  39.524  1.00 43.09           C  
ATOM   1025  O   TYR H 134       2.788  12.541  38.656  1.00 43.59           O  
ATOM   1026  N   LYS H 135       2.763  14.609  39.566  1.00 45.73           N  
ATOM   1027  CA  LYS H 135       1.923  15.147  38.537  1.00 45.03           C  
ATOM   1028  CB  LYS H 135       1.095  16.368  38.971  1.00 43.84           C  
ATOM   1029  CG  LYS H 135       0.212  16.911  37.846  1.00 27.90           C  
ATOM   1030  CD  LYS H 135      -0.856  17.902  38.311  1.00 36.50           C  
ATOM   1031  CE  LYS H 135      -1.711  18.445  37.165  1.00  0.00           C  
ATOM   1032  NZ  LYS H 135      -2.740  19.369  37.692  1.00  0.00           N1+
ATOM   1033  C   LYS H 135       2.851  15.593  37.452  1.00 43.54           C  
ATOM   1034  O   LYS H 135       3.607  16.551  37.612  1.00 42.44           O  
ATOM   1035  N   PHE H 136       2.769  14.914  36.297  1.00 41.62           N  
ATOM   1036  CA  PHE H 136       3.669  15.050  35.186  1.00 42.28           C  
ATOM   1037  CB  PHE H 136       3.325  14.028  34.084  1.00 43.77           C  
ATOM   1038  CG  PHE H 136       4.299  14.119  32.962  1.00 42.92           C  
ATOM   1039  CD1 PHE H 136       5.571  13.612  33.099  1.00 44.40           C  
ATOM   1040  CD2 PHE H 136       3.932  14.679  31.760  1.00 42.71           C  
ATOM   1041  CE1 PHE H 136       6.472  13.684  32.063  1.00 43.91           C  
ATOM   1042  CE2 PHE H 136       4.829  14.754  30.720  1.00 42.79           C  
ATOM   1043  CZ  PHE H 136       6.103  14.258  30.871  1.00 42.46           C  
ATOM   1044  C   PHE H 136       3.643  16.432  34.589  1.00 42.93           C  
ATOM   1045  O   PHE H 136       4.688  16.976  34.235  1.00 43.15           O  
ATOM   1046  N   SER H 137       2.444  17.030  34.455  1.00 42.80           N  
ATOM   1047  CA  SER H 137       2.258  18.297  33.799  1.00 40.78           C  
ATOM   1048  CB  SER H 137       0.774  18.674  33.671  1.00 51.53           C  
ATOM   1049  OG  SER H 137       0.074  17.680  32.939  1.00 54.28           O  
ATOM   1050  C   SER H 137       2.906  19.429  34.541  1.00 41.47           C  
ATOM   1051  O   SER H 137       3.258  20.449  33.953  1.00 43.61           O  
ATOM   1052  N   SER H 138       3.037  19.300  35.865  1.00 38.48           N  
ATOM   1053  CA  SER H 138       3.518  20.375  36.693  1.00 39.70           C  
ATOM   1054  CB  SER H 138       3.149  20.178  38.173  1.00 50.08           C  
ATOM   1055  OG  SER H 138       1.737  20.149  38.321  1.00 53.61           O  
ATOM   1056  C   SER H 138       5.008  20.575  36.634  1.00 39.38           C  
ATOM   1057  O   SER H 138       5.490  21.636  37.033  1.00 40.85           O  
ATOM   1058  N   TYR H 139       5.791  19.596  36.135  1.00 40.10           N  
ATOM   1059  CA  TYR H 139       7.220  19.741  36.292  1.00 39.61           C  
ATOM   1060  CB  TYR H 139       7.900  18.552  37.005  1.00 40.01           C  
ATOM   1061  CG  TYR H 139       7.456  18.402  38.421  1.00 41.02           C  
ATOM   1062  CD1 TYR H 139       6.288  17.746  38.731  1.00 42.26           C  
ATOM   1063  CD2 TYR H 139       8.226  18.895  39.446  1.00 40.85           C  
ATOM   1064  CE1 TYR H 139       5.891  17.597  40.039  1.00 42.97           C  
ATOM   1065  CE2 TYR H 139       7.835  18.749  40.755  1.00 43.50           C  
ATOM   1066  CZ  TYR H 139       6.664  18.100  41.054  1.00 45.60           C  
ATOM   1067  OH  TYR H 139       6.262  17.947  42.398  1.00 48.00           O  
ATOM   1068  C   TYR H 139       7.881  19.760  34.961  1.00 39.11           C  
ATOM   1069  O   TYR H 139       7.432  19.144  33.998  1.00 40.33           O  
ATOM   1070  N   TRP H 140       9.010  20.474  34.872  1.00 40.83           N  
ATOM   1071  CA  TRP H 140       9.632  20.509  33.577  1.00 38.06           C  
ATOM   1072  CB  TRP H 140      10.391  21.818  33.286  1.00 37.76           C  
ATOM   1073  CG  TRP H 140       9.482  23.001  33.016  1.00 41.81           C  
ATOM   1074  CD2 TRP H 140       9.666  23.947  31.947  1.00 43.06           C  
ATOM   1075  CD1 TRP H 140       8.368  23.404  33.693  1.00 43.05           C  
ATOM   1076  NE1 TRP H 140       7.840  24.532  33.110  1.00 46.47           N  
ATOM   1077  CE2 TRP H 140       8.628  24.879  32.036  1.00 36.39           C  
ATOM   1078  CE3 TRP H 140      10.613  24.032  30.971  1.00 45.27           C  
ATOM   1079  CZ2 TRP H 140       8.521  25.906  31.142  1.00 46.33           C  
ATOM   1080  CZ3 TRP H 140      10.505  25.076  30.079  1.00 45.89           C  
ATOM   1081  CH2 TRP H 140       9.480  25.996  30.160  1.00 45.89           C  
ATOM   1082  C   TRP H 140      10.578  19.346  33.473  1.00 39.83           C  
ATOM   1083  O   TRP H 140      11.107  18.869  34.477  1.00 40.30           O  
ATOM   1084  N   ILE H 141      10.784  18.837  32.237  1.00 39.75           N  
ATOM   1085  CA  ILE H 141      11.670  17.726  32.029  1.00 37.72           C  
ATOM   1086  CB  ILE H 141      11.048  16.610  31.237  1.00 37.76           C  
ATOM   1087  CG1 ILE H 141       9.868  15.992  32.008  1.00 46.02           C  
ATOM   1088  CG2 ILE H 141      12.152  15.598  30.886  1.00 51.15           C  
ATOM   1089  CD1 ILE H 141      10.272  15.348  33.335  1.00 44.39           C  
ATOM   1090  C   ILE H 141      12.856  18.222  31.248  1.00 36.22           C  
ATOM   1091  O   ILE H 141      12.697  18.806  30.178  1.00 35.40           O  
ATOM   1092  N   GLU H 142      14.078  18.004  31.792  1.00 37.54           N  
ATOM   1093  CA  GLU H 142      15.333  18.406  31.200  1.00 36.98           C  
ATOM   1094  CB  GLU H 142      16.389  18.941  32.204  1.00 30.02           C  
ATOM   1095  CG  GLU H 142      16.496  20.461  32.429  1.00 31.75           C  
ATOM   1096  CD  GLU H 142      15.207  21.081  32.919  1.00 62.83           C  
ATOM   1097  OE1 GLU H 142      14.191  20.891  32.209  1.00 59.42           O  
ATOM   1098  OE2 GLU H 142      15.208  21.768  33.974  1.00 67.54           O1-
ATOM   1099  C   GLU H 142      16.000  17.233  30.542  1.00 36.12           C  
ATOM   1100  O   GLU H 142      15.771  16.077  30.895  1.00 37.30           O  
ATOM   1101  N   TRP H 143      16.852  17.523  29.534  1.00 30.71           N  
ATOM   1102  CA  TRP H 143      17.595  16.487  28.867  1.00 31.51           C  
ATOM   1103  CB  TRP H 143      17.158  16.256  27.407  1.00 36.26           C  
ATOM   1104  CG  TRP H 143      15.767  15.682  27.267  1.00 39.69           C  
ATOM   1105  CD2 TRP H 143      15.465  14.282  27.147  1.00 40.51           C  
ATOM   1106  CD1 TRP H 143      14.571  16.337  27.221  1.00 43.58           C  
ATOM   1107  NE1 TRP H 143      13.543  15.432  27.085  1.00 43.61           N  
ATOM   1108  CE2 TRP H 143      14.080  14.163  27.038  1.00 41.63           C  
ATOM   1109  CE3 TRP H 143      16.277  13.183  27.133  1.00 38.56           C  
ATOM   1110  CZ2 TRP H 143      13.482  12.941  26.909  1.00 41.87           C  
ATOM   1111  CZ3 TRP H 143      15.670  11.953  27.005  1.00 37.64           C  
ATOM   1112  CH2 TRP H 143      14.300  11.834  26.894  1.00 41.02           C  
ATOM   1113  C   TRP H 143      19.039  16.894  28.855  1.00 31.98           C  
ATOM   1114  O   TRP H 143      19.373  18.031  28.525  1.00 35.04           O  
ATOM   1115  N   VAL H 144      19.944  15.963  29.231  1.00 32.32           N  
ATOM   1116  CA  VAL H 144      21.355  16.257  29.257  1.00 32.76           C  
ATOM   1117  CB  VAL H 144      21.949  16.317  30.632  1.00 30.44           C  
ATOM   1118  CG1 VAL H 144      21.544  17.627  31.311  1.00 31.45           C  
ATOM   1119  CG2 VAL H 144      21.430  15.097  31.401  1.00 28.03           C  
ATOM   1120  C   VAL H 144      22.113  15.195  28.527  1.00 34.82           C  
ATOM   1121  O   VAL H 144      21.763  14.013  28.589  1.00 36.14           O  
ATOM   1122  N   LYS H 145      23.187  15.589  27.802  1.00 33.47           N  
ATOM   1123  CA  LYS H 145      23.938  14.542  27.174  1.00 32.26           C  
ATOM   1124  CB  LYS H 145      24.154  14.593  25.649  1.00 31.61           C  
ATOM   1125  CG  LYS H 145      25.464  15.237  25.213  1.00 32.10           C  
ATOM   1126  CD  LYS H 145      25.975  14.714  23.867  1.00 34.18           C  
ATOM   1127  CE  LYS H 145      25.436  15.436  22.638  1.00 36.98           C  
ATOM   1128  NZ  LYS H 145      24.041  15.029  22.384  1.00 39.23           N1+
ATOM   1129  C   LYS H 145      25.284  14.455  27.826  1.00 37.07           C  
ATOM   1130  O   LYS H 145      25.827  15.437  28.333  1.00 40.17           O  
ATOM   1131  N   GLN H 146      25.833  13.224  27.839  1.00 38.94           N  
ATOM   1132  CA  GLN H 146      27.089  12.888  28.449  1.00 38.16           C  
ATOM   1133  CB  GLN H 146      26.859  11.987  29.677  1.00 34.48           C  
ATOM   1134  CG  GLN H 146      28.110  11.326  30.259  1.00 34.52           C  
ATOM   1135  CD  GLN H 146      28.347  11.864  31.660  1.00 37.39           C  
ATOM   1136  OE1 GLN H 146      27.788  12.886  32.049  1.00 39.12           O  
ATOM   1137  NE2 GLN H 146      29.183  11.139  32.451  1.00 39.60           N  
ATOM   1138  C   GLN H 146      27.844  12.011  27.498  1.00 40.83           C  
ATOM   1139  O   GLN H 146      27.463  10.864  27.282  1.00 38.80           O  
ATOM   1140  N   ARG H 147      28.958  12.512  26.934  1.00 48.21           N  
ATOM   1141  CA  ARG H 147      29.768  11.742  26.034  1.00 49.59           C  
ATOM   1142  CB  ARG H 147      30.565  12.662  25.105  1.00 51.94           C  
ATOM   1143  CG  ARG H 147      29.621  13.668  24.442  1.00 54.82           C  
ATOM   1144  CD  ARG H 147      30.296  14.617  23.461  1.00 60.49           C  
ATOM   1145  NE  ARG H 147      30.547  13.819  22.236  1.00 73.76           N  
ATOM   1146  CZ  ARG H 147      31.775  13.850  21.651  1.00 76.30           C  
ATOM   1147  NH1 ARG H 147      32.743  14.683  22.129  1.00 73.82           N1+
ATOM   1148  NH2 ARG H 147      32.041  13.033  20.591  1.00 74.80           N  
ATOM   1149  C   ARG H 147      30.691  10.934  26.893  1.00 52.64           C  
ATOM   1150  O   ARG H 147      30.941  11.304  28.039  1.00 53.76           O  
ATOM   1151  N   PRO H 148      31.211   9.839  26.408  1.00 55.97           N  
ATOM   1152  CA  PRO H 148      32.026   9.025  27.262  1.00 55.78           C  
ATOM   1153  CD  PRO H 148      30.553   9.053  25.376  1.00 53.41           C  
ATOM   1154  CB  PRO H 148      32.294   7.744  26.480  1.00 53.52           C  
ATOM   1155  CG  PRO H 148      31.038   7.607  25.597  1.00 54.33           C  
ATOM   1156  C   PRO H 148      33.233   9.743  27.762  1.00 55.09           C  
ATOM   1157  O   PRO H 148      33.991  10.290  26.963  1.00 56.04           O  
ATOM   1158  N   GLY H 149      33.422   9.739  29.095  1.00 51.49           N  
ATOM   1159  CA  GLY H 149      34.568  10.348  29.697  1.00 52.63           C  
ATOM   1160  C   GLY H 149      34.497  11.835  29.528  1.00 52.08           C  
ATOM   1161  O   GLY H 149      35.520  12.516  29.573  1.00 49.94           O  
ATOM   1162  N   HIS H 150      33.288  12.395  29.338  1.00 55.25           N  
ATOM   1163  CA  HIS H 150      33.223  13.818  29.160  1.00 52.72           C  
ATOM   1164  ND1 HIS H 150      34.961  14.679  26.559  1.00107.74           N  
ATOM   1165  CG  HIS H 150      33.767  14.002  26.681  1.00 62.03           C  
ATOM   1166  CB  HIS H 150      32.762  14.271  27.761  1.00 56.94           C  
ATOM   1167  NE2 HIS H 150      34.885  13.218  24.885  1.00 76.15           N  
ATOM   1168  CD2 HIS H 150      33.738  13.114  25.650  1.00107.74           C  
ATOM   1169  CE1 HIS H 150      35.590  14.170  25.471  1.00107.74           C  
ATOM   1170  C   HIS H 150      32.247  14.390  30.140  1.00 50.05           C  
ATOM   1171  O   HIS H 150      31.671  13.678  30.960  1.00 49.70           O  
ATOM   1172  N   GLY H 151      32.051  15.723  30.063  1.00 45.87           N  
ATOM   1173  CA  GLY H 151      31.217  16.443  30.987  1.00 47.34           C  
ATOM   1174  C   GLY H 151      29.790  16.399  30.547  1.00 47.47           C  
ATOM   1175  O   GLY H 151      29.448  15.760  29.554  1.00 46.11           O  
ATOM   1176  N   LEU H 152      28.900  17.088  31.294  1.00 42.98           N  
ATOM   1177  CA  LEU H 152      27.526  17.055  30.894  1.00 40.83           C  
ATOM   1178  CB  LEU H 152      26.487  16.881  32.012  1.00 37.83           C  
ATOM   1179  CG  LEU H 152      26.659  15.582  32.812  1.00 33.49           C  
ATOM   1180  CD1 LEU H 152      27.650  15.760  33.967  1.00 31.41           C  
ATOM   1181  CD2 LEU H 152      25.311  14.980  33.217  1.00 33.76           C  
ATOM   1182  C   LEU H 152      27.172  18.301  30.155  1.00 40.93           C  
ATOM   1183  O   LEU H 152      27.705  19.373  30.432  1.00 42.20           O  
ATOM   1184  N   GLU H 153      26.279  18.171  29.148  1.00 37.48           N  
ATOM   1185  CA  GLU H 153      25.833  19.343  28.452  1.00 36.76           C  
ATOM   1186  CB  GLU H 153      26.438  19.570  27.047  1.00 45.63           C  
ATOM   1187  CG  GLU H 153      26.176  18.518  25.972  1.00 50.84           C  
ATOM   1188  CD  GLU H 153      26.909  19.003  24.721  1.00 54.25           C  
ATOM   1189  OE1 GLU H 153      27.384  20.170  24.734  1.00 53.93           O  
ATOM   1190  OE2 GLU H 153      27.011  18.217  23.744  1.00 57.55           O1-
ATOM   1191  C   GLU H 153      24.335  19.346  28.402  1.00 34.88           C  
ATOM   1192  O   GLU H 153      23.694  18.315  28.207  1.00 34.39           O  
ATOM   1193  N   TRP H 154      23.737  20.541  28.595  1.00 35.29           N  
ATOM   1194  CA  TRP H 154      22.309  20.660  28.669  1.00 35.43           C  
ATOM   1195  CB  TRP H 154      21.854  21.856  29.517  1.00 39.56           C  
ATOM   1196  CG  TRP H 154      20.363  21.938  29.724  1.00 39.29           C  
ATOM   1197  CD2 TRP H 154      19.542  22.924  29.092  1.00 38.46           C  
ATOM   1198  CD1 TRP H 154      19.536  21.188  30.509  1.00 38.88           C  
ATOM   1199  NE1 TRP H 154      18.246  21.655  30.416  1.00 36.20           N  
ATOM   1200  CE2 TRP H 154      18.237  22.722  29.540  1.00 37.90           C  
ATOM   1201  CE3 TRP H 154      19.858  23.910  28.204  1.00 35.72           C  
ATOM   1202  CZ2 TRP H 154      17.217  23.516  29.100  1.00 39.41           C  
ATOM   1203  CZ3 TRP H 154      18.832  24.713  27.768  1.00 34.94           C  
ATOM   1204  CH2 TRP H 154      17.538  24.516  28.206  1.00 37.34           C  
ATOM   1205  C   TRP H 154      21.761  20.838  27.286  1.00 35.07           C  
ATOM   1206  O   TRP H 154      22.164  21.748  26.564  1.00 36.03           O  
ATOM   1207  N   ILE H 155      20.898  19.892  26.850  1.00 35.63           N  
ATOM   1208  CA  ILE H 155      20.235  19.960  25.576  1.00 38.28           C  
ATOM   1209  CB  ILE H 155      19.854  18.606  25.049  1.00 35.25           C  
ATOM   1210  CG1 ILE H 155      21.128  17.763  24.843  1.00 36.53           C  
ATOM   1211  CG2 ILE H 155      19.048  18.799  23.753  1.00 33.63           C  
ATOM   1212  CD1 ILE H 155      20.856  16.291  24.549  1.00 37.98           C  
ATOM   1213  C   ILE H 155      19.029  20.867  25.556  1.00 38.17           C  
ATOM   1214  O   ILE H 155      18.889  21.694  24.655  1.00 37.56           O  
ATOM   1215  N   GLY H 156      18.117  20.745  26.550  1.00 43.18           N  
ATOM   1216  CA  GLY H 156      16.915  21.540  26.515  1.00 43.55           C  
ATOM   1217  C   GLY H 156      15.938  21.036  27.542  1.00 42.92           C  
ATOM   1218  O   GLY H 156      16.248  20.151  28.337  1.00 38.66           O  
ATOM   1219  N   GLU H 157      14.716  21.618  27.553  1.00 38.24           N  
ATOM   1220  CA  GLU H 157      13.713  21.224  28.500  1.00 38.84           C  
ATOM   1221  CB  GLU H 157      13.758  22.070  29.779  1.00 37.48           C  
ATOM   1222  CG  GLU H 157      13.616  23.568  29.522  1.00 30.53           C  
ATOM   1223  CD  GLU H 157      13.751  24.278  30.857  1.00 42.12           C  
ATOM   1224  OE1 GLU H 157      13.751  23.580  31.906  1.00 62.69           O  
ATOM   1225  OE2 GLU H 157      13.853  25.533  30.837  1.00 62.69           O1-
ATOM   1226  C   GLU H 157      12.355  21.404  27.885  1.00 39.68           C  
ATOM   1227  O   GLU H 157      12.194  22.096  26.879  1.00 39.28           O  
ATOM   1228  N   ILE H 158      11.341  20.724  28.463  1.00 38.76           N  
ATOM   1229  CA  ILE H 158       9.991  20.870  27.999  1.00 39.58           C  
ATOM   1230  CB  ILE H 158       9.541  19.757  27.092  1.00 34.41           C  
ATOM   1231  CG1 ILE H 158       8.156  20.074  26.501  1.00 32.17           C  
ATOM   1232  CG2 ILE H 158       9.616  18.436  27.873  1.00 35.65           C  
ATOM   1233  CD1 ILE H 158       7.743  19.141  25.363  1.00 29.03           C  
ATOM   1234  C   ILE H 158       9.079  20.896  29.187  1.00 42.86           C  
ATOM   1235  O   ILE H 158       9.330  20.244  30.199  1.00 43.78           O  
ATOM   1236  N   PHE H 159       7.994  21.690  29.090  1.00 42.45           N  
ATOM   1237  CA  PHE H 159       7.000  21.761  30.124  1.00 43.28           C  
ATOM   1238  CB  PHE H 159       6.579  23.211  30.424  1.00 39.58           C  
ATOM   1239  CG  PHE H 159       5.404  23.213  31.339  1.00 43.35           C  
ATOM   1240  CD1 PHE H 159       5.528  22.870  32.665  1.00 51.39           C  
ATOM   1241  CD2 PHE H 159       4.171  23.593  30.865  1.00 51.39           C  
ATOM   1242  CE1 PHE H 159       4.434  22.886  33.498  1.00  0.00           C  
ATOM   1243  CE2 PHE H 159       3.072  23.612  31.691  1.00  0.00           C  
ATOM   1244  CZ  PHE H 159       3.203  23.255  33.011  1.00  0.00           C  
ATOM   1245  C   PHE H 159       5.811  21.022  29.609  1.00 43.54           C  
ATOM   1246  O   PHE H 159       5.099  21.505  28.729  1.00 43.38           O  
ATOM   1247  N   PRO H 160       5.514  19.912  30.285  1.00 49.17           N  
ATOM   1248  CA  PRO H 160       4.513  18.956  29.879  1.00 49.72           C  
ATOM   1249  CD  PRO H 160       6.484  19.328  31.202  1.00 50.70           C  
ATOM   1250  CB  PRO H 160       4.644  17.786  30.854  1.00 49.56           C  
ATOM   1251  CG  PRO H 160       6.114  17.838  31.303  1.00 52.56           C  
ATOM   1252  C   PRO H 160       3.075  19.342  29.649  1.00 51.21           C  
ATOM   1253  O   PRO H 160       2.443  18.618  28.907  1.00 54.26           O  
ATOM   1254  N   GLY H 161       2.420  20.299  30.316  1.00 51.57           N  
ATOM   1255  CA  GLY H 161       1.065  20.560  29.883  1.00 54.85           C  
ATOM   1256  C   GLY H 161       1.010  21.466  28.691  1.00 54.71           C  
ATOM   1257  O   GLY H 161       0.354  21.190  27.685  1.00 57.21           O  
ATOM   1258  N   SER H 162       1.716  22.607  28.820  1.00 53.24           N  
ATOM   1259  CA  SER H 162       1.663  23.659  27.848  1.00 55.04           C  
ATOM   1260  CB  SER H 162       2.211  25.003  28.356  1.00 53.73           C  
ATOM   1261  OG  SER H 162       3.620  24.941  28.496  1.00 54.18           O  
ATOM   1262  C   SER H 162       2.444  23.278  26.649  1.00 55.50           C  
ATOM   1263  O   SER H 162       2.120  23.672  25.530  1.00 57.05           O  
ATOM   1264  N   GLY H 163       3.515  22.501  26.857  1.00 56.49           N  
ATOM   1265  CA  GLY H 163       4.293  22.109  25.729  1.00 55.95           C  
ATOM   1266  C   GLY H 163       5.340  23.145  25.442  1.00 53.70           C  
ATOM   1267  O   GLY H 163       5.970  23.098  24.386  1.00 55.77           O  
ATOM   1268  N   ASN H 164       5.561  24.120  26.354  0.90 45.38           N  
ATOM   1269  CA  ASN H 164       6.611  25.065  26.082  0.90 46.69           C  
ATOM   1270  CB  ASN H 164       6.703  26.223  27.091  0.88 55.13           C  
ATOM   1271  CG  ASN H 164       5.572  27.199  26.812  0.83 55.22           C  
ATOM   1272  OD1 ASN H 164       4.918  27.140  25.772  0.83 54.79           O  
ATOM   1273  ND2 ASN H 164       5.345  28.141  27.766  0.75 35.96           N  
ATOM   1274  C   ASN H 164       7.925  24.353  26.116  0.90 45.81           C  
ATOM   1275  O   ASN H 164       8.124  23.428  26.901  0.90 44.82           O  
ATOM   1276  N   THR H 165       8.865  24.772  25.241  1.00 47.99           N  
ATOM   1277  CA  THR H 165      10.152  24.138  25.199  1.00 47.98           C  
ATOM   1278  CB  THR H 165      10.342  23.249  24.005  1.00 46.56           C  
ATOM   1279  OG1 THR H 165      10.227  24.007  22.809  1.00 43.51           O  
ATOM   1280  CG2 THR H 165       9.284  22.134  24.034  1.00 46.77           C  
ATOM   1281  C   THR H 165      11.232  25.178  25.130  1.00 46.61           C  
ATOM   1282  O   THR H 165      11.004  26.314  24.715  1.00 45.61           O  
ATOM   1283  N   ASN H 166      12.450  24.795  25.574  1.00 42.02           N  
ATOM   1284  CA  ASN H 166      13.606  25.645  25.500  1.00 42.85           C  
ATOM   1285  CB  ASN H 166      14.038  26.239  26.854  1.00 43.58           C  
ATOM   1286  CG  ASN H 166      13.019  27.298  27.252  1.00 44.86           C  
ATOM   1287  OD1 ASN H 166      12.522  28.046  26.412  1.00 49.61           O  
ATOM   1288  ND2 ASN H 166      12.696  27.368  28.571  1.00 53.47           N  
ATOM   1289  C   ASN H 166      14.730  24.790  25.002  1.00 44.48           C  
ATOM   1290  O   ASN H 166      14.870  23.635  25.403  1.00 39.51           O  
ATOM   1291  N   TYR H 167      15.574  25.340  24.106  1.00 44.91           N  
ATOM   1292  CA  TYR H 167      16.622  24.530  23.552  1.00 45.22           C  
ATOM   1293  CB  TYR H 167      16.472  24.247  22.045  1.00 48.03           C  
ATOM   1294  CG  TYR H 167      15.262  23.423  21.771  1.00 37.15           C  
ATOM   1295  CD1 TYR H 167      15.287  22.060  21.953  1.00 38.20           C  
ATOM   1296  CD2 TYR H 167      14.110  24.011  21.306  1.00 38.48           C  
ATOM   1297  CE1 TYR H 167      14.174  21.296  21.691  1.00 38.20           C  
ATOM   1298  CE2 TYR H 167      12.994  23.253  21.042  1.00 39.23           C  
ATOM   1299  CZ  TYR H 167      13.024  21.893  21.236  1.00 39.01           C  
ATOM   1300  OH  TYR H 167      11.880  21.113  20.965  1.00 39.12           O  
ATOM   1301  C   TYR H 167      17.927  25.245  23.659  1.00 46.79           C  
ATOM   1302  O   TYR H 167      17.999  26.472  23.609  1.00 48.95           O  
ATOM   1303  N   ASN H 168      19.004  24.458  23.832  1.00 46.85           N  
ATOM   1304  CA  ASN H 168      20.328  24.986  23.757  1.00 49.49           C  
ATOM   1305  CB  ASN H 168      21.389  23.931  24.130  1.00 49.19           C  
ATOM   1306  CG  ASN H 168      22.789  24.524  24.057  1.00 51.43           C  
ATOM   1307  OD1 ASN H 168      23.125  25.265  23.135  1.00 52.54           O  
ATOM   1308  ND2 ASN H 168      23.639  24.169  25.058  1.00 58.33           N  
ATOM   1309  C   ASN H 168      20.464  25.299  22.300  1.00 51.18           C  
ATOM   1310  O   ASN H 168      20.020  24.524  21.455  1.00 52.55           O  
ATOM   1311  N   GLU H 169      21.093  26.432  21.955  0.90 52.13           N  
ATOM   1312  CA  GLU H 169      21.139  26.849  20.582  0.90 52.21           C  
ATOM   1313  CB  GLU H 169      21.916  28.164  20.394  0.90 66.42           C  
ATOM   1314  CG  GLU H 169      21.879  28.705  18.963  0.90 72.64           C  
ATOM   1315  CD  GLU H 169      20.543  29.404  18.755  0.90 77.26           C  
ATOM   1316  OE1 GLU H 169      19.778  29.530  19.749  0.88 95.55           O  
ATOM   1317  OE2 GLU H 169      20.270  29.823  17.598  0.88 92.02           O1-
ATOM   1318  C   GLU H 169      21.821  25.804  19.758  0.90 52.85           C  
ATOM   1319  O   GLU H 169      21.431  25.548  18.620  0.90 54.43           O  
ATOM   1320  N   LYS H 170      22.857  25.159  20.318  1.00 47.96           N  
ATOM   1321  CA  LYS H 170      23.640  24.222  19.566  1.00 46.38           C  
ATOM   1322  CB  LYS H 170      24.817  23.666  20.382  1.00 53.84           C  
ATOM   1323  CG  LYS H 170      25.816  24.756  20.782  1.00 57.78           C  
ATOM   1324  CD  LYS H 170      26.819  24.320  21.850  1.00 60.24           C  
ATOM   1325  CE  LYS H 170      28.139  23.803  21.276  1.00 61.77           C  
ATOM   1326  NZ  LYS H 170      29.001  24.941  20.886  1.00 62.24           N1+
ATOM   1327  C   LYS H 170      22.800  23.070  19.098  1.00 47.82           C  
ATOM   1328  O   LYS H 170      22.952  22.600  17.974  1.00 47.76           O  
ATOM   1329  N   PHE H 171      21.910  22.574  19.968  1.00 51.07           N  
ATOM   1330  CA  PHE H 171      21.075  21.430  19.735  1.00 53.94           C  
ATOM   1331  CB  PHE H 171      20.732  20.658  21.014  1.00 53.24           C  
ATOM   1332  CG  PHE H 171      22.016  19.961  21.309  1.00 57.93           C  
ATOM   1333  CD1 PHE H 171      23.009  20.563  22.041  1.00 60.27           C  
ATOM   1334  CD2 PHE H 171      22.241  18.701  20.818  1.00 59.91           C  
ATOM   1335  CE1 PHE H 171      24.195  19.912  22.295  1.00 59.94           C  
ATOM   1336  CE2 PHE H 171      23.423  18.047  21.067  1.00 60.13           C  
ATOM   1337  CZ  PHE H 171      24.407  18.648  21.809  1.00 59.80           C  
ATOM   1338  C   PHE H 171      19.854  21.663  18.896  1.00 57.08           C  
ATOM   1339  O   PHE H 171      19.236  20.692  18.463  1.00 58.26           O  
ATOM   1340  N   LYS H 172      19.452  22.926  18.654  1.00 66.65           N  
ATOM   1341  CA  LYS H 172      18.165  23.204  18.071  1.00 68.68           C  
ATOM   1342  CB  LYS H 172      17.939  24.690  17.762  1.00 66.43           C  
ATOM   1343  CG  LYS H 172      17.766  25.524  19.031  1.00 66.54           C  
ATOM   1344  CD  LYS H 172      17.712  27.030  18.780  1.00 71.32           C  
ATOM   1345  CE  LYS H 172      16.320  27.525  18.382  1.00 76.72           C  
ATOM   1346  NZ  LYS H 172      16.342  28.991  18.190  1.00 73.84           N1+
ATOM   1347  C   LYS H 172      17.887  22.412  16.828  1.00 66.72           C  
ATOM   1348  O   LYS H 172      16.761  21.950  16.651  1.00 68.70           O  
ATOM   1349  N   GLY H 173      18.852  22.246  15.912  1.00 57.42           N  
ATOM   1350  CA  GLY H 173      18.555  21.460  14.745  1.00 56.67           C  
ATOM   1351  C   GLY H 173      18.375  20.002  15.083  1.00 56.82           C  
ATOM   1352  O   GLY H 173      17.483  19.340  14.553  1.00 56.47           O  
ATOM   1353  N   LYS H 174      19.260  19.450  15.938  1.00 56.15           N  
ATOM   1354  CA  LYS H 174      19.261  18.040  16.232  1.00 53.83           C  
ATOM   1355  CB  LYS H 174      20.526  17.533  16.935  1.00 50.20           C  
ATOM   1356  CG  LYS H 174      21.636  17.175  15.957  1.00 47.21           C  
ATOM   1357  CD  LYS H 174      22.932  16.736  16.628  1.00 45.08           C  
ATOM   1358  CE  LYS H 174      24.008  16.336  15.618  1.00 45.02           C  
ATOM   1359  NZ  LYS H 174      25.228  15.899  16.327  1.00 46.42           N1+
ATOM   1360  C   LYS H 174      18.124  17.530  17.058  1.00 53.50           C  
ATOM   1361  O   LYS H 174      17.552  16.491  16.727  1.00 53.75           O  
ATOM   1362  N   ALA H 175      17.760  18.224  18.152  1.00 49.59           N  
ATOM   1363  CA  ALA H 175      16.825  17.612  19.053  1.00 45.37           C  
ATOM   1364  CB  ALA H 175      17.281  17.651  20.522  1.00 37.30           C  
ATOM   1365  C   ALA H 175      15.479  18.258  18.990  1.00 43.72           C  
ATOM   1366  O   ALA H 175      15.353  19.463  18.779  1.00 44.80           O  
ATOM   1367  N   THR H 176      14.428  17.422  19.149  1.00 39.26           N  
ATOM   1368  CA  THR H 176      13.066  17.869  19.184  1.00 38.73           C  
ATOM   1369  CB  THR H 176      12.265  17.432  17.992  1.00 36.58           C  
ATOM   1370  OG1 THR H 176      12.865  17.910  16.796  1.00 30.49           O  
ATOM   1371  CG2 THR H 176      10.837  17.987  18.123  1.00 32.44           C  
ATOM   1372  C   THR H 176      12.444  17.238  20.392  1.00 41.17           C  
ATOM   1373  O   THR H 176      12.528  16.024  20.577  1.00 40.42           O  
ATOM   1374  N   LEU H 177      11.786  18.048  21.241  1.00 44.41           N  
ATOM   1375  CA  LEU H 177      11.245  17.532  22.468  1.00 43.43           C  
ATOM   1376  CB  LEU H 177      11.649  18.380  23.682  1.00 40.60           C  
ATOM   1377  CG  LEU H 177      13.172  18.456  23.881  1.00 47.15           C  
ATOM   1378  CD1 LEU H 177      13.533  19.315  25.103  1.00 43.35           C  
ATOM   1379  CD2 LEU H 177      13.801  17.054  23.930  1.00 44.27           C  
ATOM   1380  C   LEU H 177       9.754  17.545  22.397  1.00 41.86           C  
ATOM   1381  O   LEU H 177       9.150  18.495  21.898  1.00 42.23           O  
ATOM   1382  N   THR H 178       9.120  16.465  22.907  1.00 42.65           N  
ATOM   1383  CA  THR H 178       7.690  16.360  22.884  1.00 45.59           C  
ATOM   1384  CB  THR H 178       7.200  15.452  21.789  1.00 46.94           C  
ATOM   1385  OG1 THR H 178       7.751  15.838  20.543  1.00 49.19           O  
ATOM   1386  CG2 THR H 178       5.676  15.577  21.696  1.00 46.82           C  
ATOM   1387  C   THR H 178       7.285  15.713  24.176  1.00 45.61           C  
ATOM   1388  O   THR H 178       8.134  15.221  24.919  1.00 47.38           O  
ATOM   1389  N   ALA H 179       5.974  15.723  24.498  1.00 41.45           N  
ATOM   1390  CA  ALA H 179       5.531  15.064  25.694  1.00 41.16           C  
ATOM   1391  CB  ALA H 179       5.521  15.979  26.929  1.00 49.10           C  
ATOM   1392  C   ALA H 179       4.123  14.594  25.483  1.00 46.55           C  
ATOM   1393  O   ALA H 179       3.327  15.252  24.814  1.00 48.20           O  
ATOM   1394  N   ASP H 180       3.791  13.421  26.060  1.00 51.56           N  
ATOM   1395  CA  ASP H 180       2.465  12.879  25.971  1.00 51.44           C  
ATOM   1396  CB  ASP H 180       2.438  11.445  25.406  1.00 56.82           C  
ATOM   1397  CG  ASP H 180       1.002  11.066  25.068  1.00 60.41           C  
ATOM   1398  OD1 ASP H 180       0.087  11.889  25.335  1.00 63.02           O  
ATOM   1399  OD2 ASP H 180       0.803   9.942  24.535  1.00 62.44           O1-
ATOM   1400  C   ASP H 180       1.937  12.832  27.371  1.00 52.16           C  
ATOM   1401  O   ASP H 180       2.371  12.019  28.186  1.00 53.40           O  
ATOM   1402  N   THR H 181       0.974  13.714  27.687  1.00 51.01           N  
ATOM   1403  CA  THR H 181       0.425  13.813  29.009  1.00 51.60           C  
ATOM   1404  CB  THR H 181      -0.546  14.951  29.147  1.00 48.11           C  
ATOM   1405  OG1 THR H 181      -1.607  14.807  28.214  1.00 43.26           O  
ATOM   1406  CG2 THR H 181       0.196  16.279  28.917  1.00 42.61           C  
ATOM   1407  C   THR H 181      -0.289  12.548  29.373  1.00 53.19           C  
ATOM   1408  O   THR H 181      -0.235  12.106  30.520  1.00 52.58           O  
ATOM   1409  N   SER H 182      -0.988  11.924  28.409  1.00 56.71           N  
ATOM   1410  CA  SER H 182      -1.740  10.743  28.720  1.00 54.90           C  
ATOM   1411  CB  SER H 182      -2.537  10.209  27.515  1.00 52.28           C  
ATOM   1412  OG  SER H 182      -1.657   9.822  26.471  1.00 51.41           O  
ATOM   1413  C   SER H 182      -0.812   9.660  29.187  1.00 54.18           C  
ATOM   1414  O   SER H 182      -1.165   8.888  30.078  1.00 55.08           O  
ATOM   1415  N   SER H 183       0.374   9.547  28.554  1.00 50.53           N  
ATOM   1416  CA  SER H 183       1.375   8.559  28.874  1.00 49.01           C  
ATOM   1417  CB  SER H 183       2.358   8.301  27.722  1.00 54.17           C  
ATOM   1418  OG  SER H 183       1.678   7.784  26.593  1.00 56.88           O  
ATOM   1419  C   SER H 183       2.243   8.957  30.034  1.00 50.49           C  
ATOM   1420  O   SER H 183       2.894   8.102  30.635  1.00 51.40           O  
ATOM   1421  N   ASN H 184       2.297  10.257  30.388  1.00 50.91           N  
ATOM   1422  CA  ASN H 184       3.243  10.694  31.383  1.00 50.10           C  
ATOM   1423  CB  ASN H 184       3.073  10.039  32.767  1.00 46.41           C  
ATOM   1424  CG  ASN H 184       1.922  10.715  33.499  1.00 45.06           C  
ATOM   1425  OD1 ASN H 184       1.276  11.620  32.973  1.00 43.63           O  
ATOM   1426  ND2 ASN H 184       1.671  10.279  34.762  1.00 46.10           N  
ATOM   1427  C   ASN H 184       4.620  10.371  30.886  1.00 48.92           C  
ATOM   1428  O   ASN H 184       5.486   9.953  31.654  1.00 43.95           O  
ATOM   1429  N   THR H 185       4.859  10.569  29.571  1.00 50.97           N  
ATOM   1430  CA  THR H 185       6.148  10.272  29.016  1.00 50.43           C  
ATOM   1431  CB  THR H 185       6.110   9.099  28.081  1.00 49.18           C  
ATOM   1432  OG1 THR H 185       5.614   7.949  28.749  1.00 50.48           O  
ATOM   1433  CG2 THR H 185       7.531   8.835  27.565  1.00 46.55           C  
ATOM   1434  C   THR H 185       6.628  11.449  28.214  1.00 48.73           C  
ATOM   1435  O   THR H 185       5.856  12.089  27.502  1.00 47.54           O  
ATOM   1436  N   ALA H 186       7.943  11.750  28.314  1.00 42.99           N  
ATOM   1437  CA  ALA H 186       8.563  12.814  27.573  1.00 41.07           C  
ATOM   1438  CB  ALA H 186       9.439  13.735  28.437  1.00 47.83           C  
ATOM   1439  C   ALA H 186       9.458  12.157  26.568  1.00 41.98           C  
ATOM   1440  O   ALA H 186      10.017  11.095  26.839  1.00 41.28           O  
ATOM   1441  N   TYR H 187       9.606  12.769  25.371  1.00 45.37           N  
ATOM   1442  CA  TYR H 187      10.386  12.149  24.334  1.00 45.94           C  
ATOM   1443  CB  TYR H 187       9.561  11.771  23.088  1.00 46.87           C  
ATOM   1444  CG  TYR H 187       8.517  10.765  23.436  1.00 48.50           C  
ATOM   1445  CD1 TYR H 187       8.830   9.428  23.523  1.00 46.66           C  
ATOM   1446  CD2 TYR H 187       7.218  11.159  23.658  1.00 50.34           C  
ATOM   1447  CE1 TYR H 187       7.863   8.500  23.838  1.00 48.38           C  
ATOM   1448  CE2 TYR H 187       6.247  10.237  23.972  1.00 52.34           C  
ATOM   1449  CZ  TYR H 187       6.570   8.904  24.064  1.00 51.34           C  
ATOM   1450  OH  TYR H 187       5.578   7.953  24.386  1.00 52.21           O  
ATOM   1451  C   TYR H 187      11.410  13.114  23.817  1.00 45.73           C  
ATOM   1452  O   TYR H 187      11.214  14.328  23.826  1.00 45.85           O  
ATOM   1453  N   MET H 188      12.557  12.565  23.363  1.00 46.45           N  
ATOM   1454  CA  MET H 188      13.588  13.333  22.726  1.00 46.64           C  
ATOM   1455  CB  MET H 188      14.927  13.336  23.478  1.00 42.39           C  
ATOM   1456  CG  MET H 188      16.037  14.021  22.678  1.00 43.09           C  
ATOM   1457  SD  MET H 188      17.726  13.641  23.236  1.00 50.78           S  
ATOM   1458  CE  MET H 188      17.928  15.086  24.304  1.00 40.33           C  
ATOM   1459  C   MET H 188      13.871  12.653  21.425  1.00 48.29           C  
ATOM   1460  O   MET H 188      14.096  11.443  21.386  1.00 47.92           O  
ATOM   1461  N   GLN H 189      13.878  13.419  20.321  0.90 44.03           N  
ATOM   1462  CA  GLN H 189      14.131  12.840  19.033  0.90 43.18           C  
ATOM   1463  CB  GLN H 189      12.998  13.132  18.031  0.90 47.29           C  
ATOM   1464  CG  GLN H 189      13.207  12.540  16.637  0.90 52.34           C  
ATOM   1465  CD  GLN H 189      12.003  12.926  15.790  0.90 52.60           C  
ATOM   1466  OE1 GLN H 189      12.120  13.690  14.832  0.90 51.07           O  
ATOM   1467  NE2 GLN H 189      10.807  12.390  16.149  0.88 58.31           N  
ATOM   1468  C   GLN H 189      15.382  13.464  18.497  0.90 43.45           C  
ATOM   1469  O   GLN H 189      15.501  14.688  18.451  0.90 43.31           O  
ATOM   1470  N   LEU H 190      16.364  12.627  18.095  1.00 41.55           N  
ATOM   1471  CA  LEU H 190      17.588  13.129  17.527  1.00 40.56           C  
ATOM   1472  CB  LEU H 190      18.868  12.467  18.075  1.00 35.33           C  
ATOM   1473  CG  LEU H 190      19.209  12.743  19.552  1.00 34.54           C  
ATOM   1474  CD1 LEU H 190      19.688  14.181  19.784  1.00 31.88           C  
ATOM   1475  CD2 LEU H 190      18.050  12.351  20.467  1.00 34.94           C  
ATOM   1476  C   LEU H 190      17.569  12.768  16.075  1.00 42.31           C  
ATOM   1477  O   LEU H 190      17.340  11.614  15.718  1.00 43.59           O  
ATOM   1478  N   SER H 191      17.842  13.744  15.189  1.00 47.35           N  
ATOM   1479  CA  SER H 191      17.786  13.446  13.786  1.00 49.77           C  
ATOM   1480  CB  SER H 191      16.837  14.366  13.001  1.00 56.43           C  
ATOM   1481  OG  SER H 191      17.285  15.710  13.086  1.00 42.22           O  
ATOM   1482  C   SER H 191      19.152  13.588  13.193  1.00 47.64           C  
ATOM   1483  O   SER H 191      20.048  14.176  13.793  1.00 44.58           O  
ATOM   1484  N   SER H 192      19.342  13.015  11.984  1.00 51.07           N  
ATOM   1485  CA  SER H 192      20.583  13.102  11.266  1.00 53.20           C  
ATOM   1486  CB  SER H 192      20.853  14.521  10.729  1.00 49.55           C  
ATOM   1487  OG  SER H 192      22.084  14.557  10.025  1.00 54.34           O  
ATOM   1488  C   SER H 192      21.712  12.716  12.171  1.00 50.73           C  
ATOM   1489  O   SER H 192      22.646  13.488  12.379  1.00 49.60           O  
ATOM   1490  N   LEU H 193      21.667  11.481  12.712  1.00 47.07           N  
ATOM   1491  CA  LEU H 193      22.638  11.017  13.663  1.00 46.56           C  
ATOM   1492  CB  LEU H 193      22.246   9.670  14.288  1.00 47.19           C  
ATOM   1493  CG  LEU H 193      20.982   9.767  15.161  1.00 46.31           C  
ATOM   1494  CD1 LEU H 193      20.615   8.409  15.777  1.00 49.17           C  
ATOM   1495  CD2 LEU H 193      21.136  10.868  16.223  1.00 41.32           C  
ATOM   1496  C   LEU H 193      24.001  10.875  13.058  1.00 44.62           C  
ATOM   1497  O   LEU H 193      24.168  10.446  11.916  1.00 44.88           O  
ATOM   1498  N   THR H 194      25.019  11.249  13.859  1.00 43.04           N  
ATOM   1499  CA  THR H 194      26.403  11.167  13.488  1.00 46.53           C  
ATOM   1500  CB  THR H 194      27.050  12.505  13.283  1.00 53.55           C  
ATOM   1501  OG1 THR H 194      27.017  13.253  14.490  1.00 54.85           O  
ATOM   1502  CG2 THR H 194      26.299  13.259  12.175  1.00 54.80           C  
ATOM   1503  C   THR H 194      27.118  10.520  14.634  1.00 47.03           C  
ATOM   1504  O   THR H 194      26.541  10.282  15.692  1.00 45.68           O  
ATOM   1505  N   SER H 195      28.418  10.225  14.449  0.90 52.54           N  
ATOM   1506  CA  SER H 195      29.187   9.561  15.462  0.90 54.17           C  
ATOM   1507  CB  SER H 195      30.634   9.286  15.023  0.90 61.21           C  
ATOM   1508  OG  SER H 195      30.640   8.398  13.916  0.90 62.08           O  
ATOM   1509  C   SER H 195      29.249  10.446  16.670  0.90 50.16           C  
ATOM   1510  O   SER H 195      29.420   9.969  17.791  0.90 47.25           O  
ATOM   1511  N   GLU H 196      29.095  11.765  16.467  0.90 51.26           N  
ATOM   1512  CA  GLU H 196      29.175  12.727  17.531  0.90 54.38           C  
ATOM   1513  CB  GLU H 196      28.979  14.175  17.051  0.90 68.16           C  
ATOM   1514  CG  GLU H 196      30.150  14.732  16.244  0.90 73.24           C  
ATOM   1515  CD  GLU H 196      31.225  15.164  17.227  1.00 73.20           C  
ATOM   1516  OE1 GLU H 196      30.873  15.868  18.212  1.00 75.86           O  
ATOM   1517  OE2 GLU H 196      32.411  14.797  17.009  1.00 75.67           O1-
ATOM   1518  C   GLU H 196      28.079  12.472  18.520  0.90 52.74           C  
ATOM   1519  O   GLU H 196      28.250  12.718  19.711  0.90 55.25           O  
ATOM   1520  N   ASP H 197      26.915  12.009  18.033  1.00 44.41           N  
ATOM   1521  CA  ASP H 197      25.733  11.782  18.816  1.00 43.51           C  
ATOM   1522  CB  ASP H 197      24.482  11.533  17.956  1.00 42.96           C  
ATOM   1523  CG  ASP H 197      24.021  12.890  17.445  1.00 46.28           C  
ATOM   1524  OD1 ASP H 197      23.410  13.638  18.254  1.00 48.01           O  
ATOM   1525  OD2 ASP H 197      24.285  13.205  16.255  1.00 47.28           O1-
ATOM   1526  C   ASP H 197      25.875  10.643  19.782  1.00 42.52           C  
ATOM   1527  O   ASP H 197      25.105  10.567  20.739  1.00 41.17           O  
ATOM   1528  N   SER H 198      26.797   9.691  19.547  1.00 43.49           N  
ATOM   1529  CA  SER H 198      26.894   8.592  20.470  1.00 42.44           C  
ATOM   1530  CB  SER H 198      28.015   7.599  20.133  1.00 48.60           C  
ATOM   1531  OG  SER H 198      27.781   7.028  18.855  1.00 59.28           O  
ATOM   1532  C   SER H 198      27.169   9.143  21.833  1.00 41.11           C  
ATOM   1533  O   SER H 198      28.099   9.923  22.025  1.00 39.96           O  
ATOM   1534  N   ALA H 199      26.341   8.751  22.827  1.00 39.30           N  
ATOM   1535  CA  ALA H 199      26.521   9.263  24.155  1.00 41.07           C  
ATOM   1536  CB  ALA H 199      26.464  10.803  24.227  1.00 42.96           C  
ATOM   1537  C   ALA H 199      25.406   8.744  25.006  1.00 40.14           C  
ATOM   1538  O   ALA H 199      24.541   8.004  24.541  1.00 40.74           O  
ATOM   1539  N   VAL H 200      25.427   9.099  26.306  1.00 37.69           N  
ATOM   1540  CA  VAL H 200      24.366   8.713  27.187  1.00 37.61           C  
ATOM   1541  CB  VAL H 200      24.826   8.323  28.560  1.00 35.19           C  
ATOM   1542  CG1 VAL H 200      23.588   8.037  29.423  1.00 31.43           C  
ATOM   1543  CG2 VAL H 200      25.783   7.127  28.436  1.00 35.86           C  
ATOM   1544  C   VAL H 200      23.480   9.912  27.319  1.00 37.99           C  
ATOM   1545  O   VAL H 200      23.967  11.038  27.422  1.00 37.72           O  
ATOM   1546  N   TYR H 201      22.147   9.704  27.284  1.00 35.14           N  
ATOM   1547  CA  TYR H 201      21.251  10.817  27.383  1.00 34.95           C  
ATOM   1548  CB  TYR H 201      20.248  10.945  26.215  1.00 34.25           C  
ATOM   1549  CG  TYR H 201      20.986  11.212  24.947  1.00 36.28           C  
ATOM   1550  CD1 TYR H 201      21.404  12.482  24.637  1.00 37.31           C  
ATOM   1551  CD2 TYR H 201      21.273  10.201  24.064  1.00 37.65           C  
ATOM   1552  CE1 TYR H 201      22.081  12.743  23.472  1.00 39.04           C  
ATOM   1553  CE2 TYR H 201      21.950  10.457  22.893  1.00 39.71           C  
ATOM   1554  CZ  TYR H 201      22.355  11.730  22.593  1.00 39.38           C  
ATOM   1555  OH  TYR H 201      23.049  12.003  21.396  1.00 36.68           O  
ATOM   1556  C   TYR H 201      20.430  10.615  28.615  1.00 36.46           C  
ATOM   1557  O   TYR H 201      19.873   9.541  28.836  1.00 36.20           O  
ATOM   1558  N   TYR H 202      20.317  11.673  29.443  1.00 38.03           N  
ATOM   1559  CA  TYR H 202      19.577  11.570  30.668  1.00 38.30           C  
ATOM   1560  CB  TYR H 202      20.334  12.058  31.915  1.00 31.90           C  
ATOM   1561  CG  TYR H 202      21.528  11.214  32.213  1.00 38.48           C  
ATOM   1562  CD1 TYR H 202      21.394   9.997  32.840  1.00 37.01           C  
ATOM   1563  CD2 TYR H 202      22.789  11.665  31.900  1.00 40.05           C  
ATOM   1564  CE1 TYR H 202      22.500   9.229  33.120  1.00 37.27           C  
ATOM   1565  CE2 TYR H 202      23.897  10.903  32.179  1.00 39.99           C  
ATOM   1566  CZ  TYR H 202      23.755   9.685  32.797  1.00 39.07           C  
ATOM   1567  OH  TYR H 202      24.889   8.897  33.090  1.00 32.78           O  
ATOM   1568  C   TYR H 202      18.401  12.493  30.590  1.00 35.00           C  
ATOM   1569  O   TYR H 202      18.424  13.486  29.867  1.00 34.52           O  
ATOM   1570  N   CYS H 203      17.314  12.140  31.304  1.00 35.14           N  
ATOM   1571  CA  CYS H 203      16.192  13.019  31.470  1.00 37.27           C  
ATOM   1572  CB  CYS H 203      14.822  12.409  31.086  1.00 43.93           C  
ATOM   1573  SG  CYS H 203      14.475  10.872  31.993  1.00 59.25           S  
ATOM   1574  C   CYS H 203      16.166  13.291  32.938  1.00 36.36           C  
ATOM   1575  O   CYS H 203      16.456  12.398  33.731  1.00 34.87           O  
ATOM   1576  N   ALA H 204      15.858  14.540  33.339  1.00 33.46           N  
ATOM   1577  CA  ALA H 204      15.869  14.855  34.738  1.00 33.58           C  
ATOM   1578  CB  ALA H 204      17.147  15.579  35.181  1.00 32.09           C  
ATOM   1579  C   ALA H 204      14.722  15.764  34.994  1.00 37.14           C  
ATOM   1580  O   ALA H 204      14.286  16.497  34.106  1.00 37.92           O  
ATOM   1581  N   ARG H 205      14.199  15.734  36.229  1.00 39.48           N  
ATOM   1582  CA  ARG H 205      13.072  16.551  36.518  1.00 41.97           C  
ATOM   1583  CB  ARG H 205      12.033  15.844  37.397  1.00 51.99           C  
ATOM   1584  CG  ARG H 205      10.828  16.724  37.686  1.00 52.47           C  
ATOM   1585  CD  ARG H 205       9.699  16.000  38.412  1.00 52.25           C  
ATOM   1586  NE  ARG H 205      10.096  15.835  39.837  1.00 57.30           N  
ATOM   1587  CZ  ARG H 205      10.675  14.670  40.234  1.00 61.95           C  
ATOM   1588  NH1 ARG H 205      10.991  13.732  39.294  1.00 64.35           N1+
ATOM   1589  NH2 ARG H 205      10.906  14.436  41.557  1.00 61.14           N  
ATOM   1590  C   ARG H 205      13.548  17.780  37.218  1.00 43.46           C  
ATOM   1591  O   ARG H 205      14.333  17.727  38.165  1.00 44.49           O  
ATOM   1592  N   ARG H 206      13.085  18.943  36.721  1.00 41.12           N  
ATOM   1593  CA  ARG H 206      13.422  20.225  37.265  1.00 41.24           C  
ATOM   1594  CB  ARG H 206      13.298  21.330  36.200  1.00 46.81           C  
ATOM   1595  CG  ARG H 206      12.921  22.711  36.727  1.00 33.80           C  
ATOM   1596  CD  ARG H 206      11.400  22.889  36.700  1.00  0.00           C  
ATOM   1597  NE  ARG H 206      11.093  24.346  36.711  1.00  0.00           N  
ATOM   1598  CZ  ARG H 206       9.796  24.755  36.602  1.00 17.16           C  
ATOM   1599  NH1 ARG H 206       8.797  23.825  36.522  1.00  0.00           N1+
ATOM   1600  NH2 ARG H 206       9.481  26.083  36.601  1.00  0.00           N  
ATOM   1601  C   ARG H 206      12.484  20.493  38.373  1.00 43.17           C  
ATOM   1602  O   ARG H 206      11.271  20.339  38.239  1.00 42.29           O  
ATOM   1603  N   GLY H 207      13.060  20.711  39.575  1.00 21.17           N  
ATOM   1604  CA  GLY H 207      12.313  20.926  40.774  1.00 21.91           C  
ATOM   1605  C   GLY H 207      12.051  22.378  40.858  1.00 23.46           C  
ATOM   1606  O   GLY H 207      12.761  23.191  40.267  1.00 24.14           O  
ATOM   1607  N   ALA H 208      11.025  22.748  41.632  1.00 23.66           N  
ATOM   1608  CA  ALA H 208      10.732  24.141  41.731  1.00 22.40           C  
ATOM   1609  CB  ALA H 208       9.284  24.490  41.340  1.00 24.06           C  
ATOM   1610  C   ALA H 208      10.903  24.528  43.146  1.00 23.90           C  
ATOM   1611  O   ALA H 208      10.583  23.765  44.053  1.00 23.77           O  
ATOM   1612  N   PHE H 209      11.467  25.725  43.358  1.00 25.30           N  
ATOM   1613  CA  PHE H 209      11.566  26.250  44.681  1.00 27.21           C  
ATOM   1614  CB  PHE H 209      13.007  26.479  45.166  1.00 28.55           C  
ATOM   1615  CG  PHE H 209      12.930  26.896  46.595  1.00 37.20           C  
ATOM   1616  CD1 PHE H 209      12.677  28.208  46.927  1.00 22.98           C  
ATOM   1617  CD2 PHE H 209      13.116  25.977  47.603  1.00  0.00           C  
ATOM   1618  CE1 PHE H 209      12.606  28.593  48.244  1.00  0.00           C  
ATOM   1619  CE2 PHE H 209      13.046  26.359  48.923  1.00  0.00           C  
ATOM   1620  CZ  PHE H 209      12.793  27.671  49.246  1.00 52.92           C  
ATOM   1621  C   PHE H 209      10.898  27.581  44.584  1.00 28.49           C  
ATOM   1622  O   PHE H 209      11.029  28.272  43.575  1.00 29.54           O  
ATOM   1623  N   TYR H 210      10.153  27.976  45.628  1.00 30.64           N  
ATOM   1624  CA  TYR H 210       9.418  29.200  45.518  1.00 32.83           C  
ATOM   1625  CB  TYR H 210       7.924  28.987  45.835  1.00 35.48           C  
ATOM   1626  CG  TYR H 210       7.152  30.245  45.632  1.00 35.56           C  
ATOM   1627  CD1 TYR H 210       6.731  30.613  44.374  1.00 35.89           C  
ATOM   1628  CD2 TYR H 210       6.829  31.049  46.701  1.00 34.56           C  
ATOM   1629  CE1 TYR H 210       6.012  31.770  44.182  1.00 29.70           C  
ATOM   1630  CE2 TYR H 210       6.111  32.207  46.515  1.00 30.25           C  
ATOM   1631  CZ  TYR H 210       5.701  32.570  45.256  1.00 29.59           C  
ATOM   1632  OH  TYR H 210       4.964  33.760  45.066  1.00 27.50           O  
ATOM   1633  C   TYR H 210       9.979  30.183  46.502  1.00 33.95           C  
ATOM   1634  O   TYR H 210      10.016  29.934  47.706  1.00 34.03           O  
ATOM   1635  N   SER H 211      10.439  31.342  45.991  1.00 36.36           N  
ATOM   1636  CA  SER H 211      10.979  32.371  46.831  1.00 37.65           C  
ATOM   1637  CB  SER H 211      12.480  32.622  46.604  1.00 41.89           C  
ATOM   1638  OG  SER H 211      12.696  33.104  45.286  1.00  0.00           O  
ATOM   1639  C   SER H 211      10.246  33.616  46.466  1.00 37.03           C  
ATOM   1640  O   SER H 211       9.601  33.676  45.422  1.00 36.44           O  
ATOM   1641  N   TYR H 212      10.297  34.661  47.310  1.00 36.92           N  
ATOM   1642  CA  TYR H 212       9.515  35.785  46.902  1.00 36.97           C  
ATOM   1643  CB  TYR H 212       9.372  36.872  47.984  1.00 38.63           C  
ATOM   1644  CG  TYR H 212      10.727  37.361  48.371  1.00 42.61           C  
ATOM   1645  CD1 TYR H 212      11.507  36.630  49.237  1.00 36.64           C  
ATOM   1646  CD2 TYR H 212      11.206  38.558  47.888  1.00 36.12           C  
ATOM   1647  CE1 TYR H 212      12.756  37.077  49.600  1.00 40.14           C  
ATOM   1648  CE2 TYR H 212      12.454  39.010  48.248  1.00 38.34           C  
ATOM   1649  CZ  TYR H 212      13.231  38.269  49.105  1.00 49.10           C  
ATOM   1650  OH  TYR H 212      14.513  38.730  49.475  1.00 44.04           O  
ATOM   1651  C   TYR H 212      10.157  36.367  45.688  1.00 37.11           C  
ATOM   1652  O   TYR H 212      11.284  36.861  45.729  1.00 39.55           O  
ATOM   1653  N   GLY H 213       9.422  36.326  44.562  1.00 35.18           N  
ATOM   1654  CA  GLY H 213       9.907  36.921  43.357  1.00 32.93           C  
ATOM   1655  C   GLY H 213      10.383  35.895  42.370  1.00 32.97           C  
ATOM   1656  O   GLY H 213      10.525  36.224  41.194  1.00 33.94           O  
ATOM   1657  N   SER H 214      10.645  34.630  42.763  1.00 31.06           N  
ATOM   1658  CA  SER H 214      11.136  33.794  41.699  1.00 29.63           C  
ATOM   1659  CB  SER H 214      12.595  34.101  41.329  1.00 28.21           C  
ATOM   1660  OG  SER H 214      13.446  33.828  42.433  1.00 23.20           O  
ATOM   1661  C   SER H 214      11.047  32.335  42.042  1.00 27.00           C  
ATOM   1662  O   SER H 214      10.611  31.952  43.125  1.00 25.71           O  
ATOM   1663  N   SER H 215      11.451  31.478  41.070  1.00 25.62           N  
ATOM   1664  CA  SER H 215      11.452  30.046  41.229  1.00 24.59           C  
ATOM   1665  CB  SER H 215      10.619  29.313  40.151  1.00 22.82           C  
ATOM   1666  OG  SER H 215      11.211  29.481  38.871  1.00 20.60           O  
ATOM   1667  C   SER H 215      12.861  29.548  41.033  1.00 25.24           C  
ATOM   1668  O   SER H 215      13.499  29.850  40.026  1.00 25.21           O  
ATOM   1669  N   TYR H 216      13.383  28.751  41.991  1.00 23.68           N  
ATOM   1670  CA  TYR H 216      14.694  28.174  41.853  1.00 22.94           C  
ATOM   1671  CB  TYR H 216      15.396  27.739  43.160  1.00 24.89           C  
ATOM   1672  CG  TYR H 216      15.957  28.861  43.973  1.00 20.80           C  
ATOM   1673  CD1 TYR H 216      17.118  29.499  43.593  1.00 20.50           C  
ATOM   1674  CD2 TYR H 216      15.348  29.243  45.147  1.00 23.61           C  
ATOM   1675  CE1 TYR H 216      17.648  30.514  44.358  1.00 22.41           C  
ATOM   1676  CE2 TYR H 216      15.871  30.257  45.916  1.00 24.30           C  
ATOM   1677  CZ  TYR H 216      17.021  30.895  45.520  1.00 22.90           C  
ATOM   1678  OH  TYR H 216      17.560  31.934  46.307  1.00 29.13           O  
ATOM   1679  C   TYR H 216      14.505  26.903  41.105  1.00 23.33           C  
ATOM   1680  O   TYR H 216      13.547  26.175  41.354  1.00 25.05           O  
ATOM   1681  N   TYR H 217      15.418  26.604  40.164  1.00 21.23           N  
ATOM   1682  CA  TYR H 217      15.317  25.416  39.377  1.00 23.01           C  
ATOM   1683  CB  TYR H 217      15.589  25.641  37.871  1.00 21.67           C  
ATOM   1684  CG  TYR H 217      14.592  26.499  37.163  1.00 22.23           C  
ATOM   1685  CD1 TYR H 217      13.452  25.948  36.625  1.00 22.80           C  
ATOM   1686  CD2 TYR H 217      14.815  27.846  36.991  1.00 23.78           C  
ATOM   1687  CE1 TYR H 217      12.532  26.718  35.955  1.00 27.47           C  
ATOM   1688  CE2 TYR H 217      13.901  28.628  36.322  1.00 25.97           C  
ATOM   1689  CZ  TYR H 217      12.758  28.063  35.806  1.00 27.72           C  
ATOM   1690  OH  TYR H 217      11.817  28.858  35.120  1.00 31.16           O  
ATOM   1691  C   TYR H 217      16.466  24.530  39.782  1.00 22.49           C  
ATOM   1692  O   TYR H 217      17.574  25.011  40.008  1.00 22.56           O  
ATOM   1693  N   ALA H 218      16.224  23.208  39.912  1.00 22.45           N  
ATOM   1694  CA  ALA H 218      17.291  22.283  40.203  1.00 20.76           C  
ATOM   1695  CB  ALA H 218      17.588  22.154  41.705  1.00 21.65           C  
ATOM   1696  C   ALA H 218      16.844  20.932  39.721  1.00 20.96           C  
ATOM   1697  O   ALA H 218      15.659  20.628  39.788  1.00 22.64           O  
ATOM   1698  N   MET H 219      17.772  20.075  39.236  1.00 20.80           N  
ATOM   1699  CA  MET H 219      17.390  18.768  38.758  1.00 20.76           C  
ATOM   1700  CB  MET H 219      18.340  18.238  37.673  1.00 18.96           C  
ATOM   1701  CG  MET H 219      18.355  19.099  36.410  1.00 21.90           C  
ATOM   1702  SD  MET H 219      19.651  18.649  35.219  1.00 26.20           S  
ATOM   1703  CE  MET H 219      19.203  19.931  34.014  1.00 27.95           C  
ATOM   1704  C   MET H 219      17.481  17.826  39.925  1.00 22.48           C  
ATOM   1705  O   MET H 219      18.561  17.339  40.255  1.00 21.76           O  
ATOM   1706  N   ASP H 220      16.340  17.576  40.602  1.00 23.57           N  
ATOM   1707  CA  ASP H 220      16.303  16.743  41.775  1.00 23.24           C  
ATOM   1708  CB  ASP H 220      15.048  16.965  42.643  1.00 22.88           C  
ATOM   1709  CG  ASP H 220      13.797  16.604  41.855  1.00 28.96           C  
ATOM   1710  OD1 ASP H 220      13.842  16.644  40.597  1.00 30.54           O  
ATOM   1711  OD2 ASP H 220      12.771  16.287  42.511  1.00 31.22           O1-
ATOM   1712  C   ASP H 220      16.426  15.275  41.492  1.00 24.47           C  
ATOM   1713  O   ASP H 220      17.109  14.552  42.213  1.00 27.80           O  
ATOM   1714  N   PHE H 221      15.765  14.790  40.434  1.00 41.73           N  
ATOM   1715  CA  PHE H 221      15.726  13.375  40.183  1.00 40.80           C  
ATOM   1716  CB  PHE H 221      14.317  12.762  40.334  1.00 43.39           C  
ATOM   1717  CG  PHE H 221      14.482  11.401  40.918  1.00 46.98           C  
ATOM   1718  CD1 PHE H 221      15.212  10.438  40.268  1.00 51.86           C  
ATOM   1719  CD2 PHE H 221      13.955  11.122  42.161  1.00 48.75           C  
ATOM   1720  CE1 PHE H 221      15.378   9.200  40.839  1.00 54.08           C  
ATOM   1721  CE2 PHE H 221      14.112   9.889  42.741  1.00 51.85           C  
ATOM   1722  CZ  PHE H 221      14.825   8.928  42.070  1.00 53.93           C  
ATOM   1723  C   PHE H 221      16.146  13.159  38.757  1.00 41.02           C  
ATOM   1724  O   PHE H 221      15.719  13.887  37.861  1.00 41.36           O  
ATOM   1725  N   TRP H 222      16.967  12.118  38.501  1.00 34.39           N  
ATOM   1726  CA  TRP H 222      17.478  11.865  37.179  1.00 35.59           C  
ATOM   1727  CB  TRP H 222      19.006  11.743  37.117  1.00 39.44           C  
ATOM   1728  CG  TRP H 222      19.820  12.994  37.340  1.00 39.45           C  
ATOM   1729  CD2 TRP H 222      20.653  13.571  36.328  1.00 39.52           C  
ATOM   1730  CD1 TRP H 222      20.031  13.716  38.474  1.00 39.20           C  
ATOM   1731  NE1 TRP H 222      20.975  14.689  38.238  1.00 39.32           N  
ATOM   1732  CE2 TRP H 222      21.357  14.608  36.913  1.00 39.59           C  
ATOM   1733  CE3 TRP H 222      20.839  13.249  35.015  1.00 39.33           C  
ATOM   1734  CZ2 TRP H 222      22.262  15.331  36.189  1.00 40.22           C  
ATOM   1735  CZ3 TRP H 222      21.728  14.009  34.289  1.00 37.62           C  
ATOM   1736  CH2 TRP H 222      22.436  15.034  34.864  1.00 37.71           C  
ATOM   1737  C   TRP H 222      17.016  10.519  36.709  1.00 37.28           C  
ATOM   1738  O   TRP H 222      16.672   9.646  37.499  1.00 38.26           O  
ATOM   1739  N   GLY H 223      16.998  10.316  35.379  1.00 36.34           N  
ATOM   1740  CA  GLY H 223      16.672   9.024  34.865  1.00 37.02           C  
ATOM   1741  C   GLY H 223      17.933   8.212  34.933  1.00 37.94           C  
ATOM   1742  O   GLY H 223      18.981   8.710  35.339  1.00 37.00           O  
ATOM   1743  N   GLN H 224      17.846   6.920  34.555  1.00 43.69           N  
ATOM   1744  CA  GLN H 224      18.964   6.012  34.573  1.00 43.02           C  
ATOM   1745  CB  GLN H 224      18.594   4.554  34.254  1.00 41.10           C  
ATOM   1746  CG  GLN H 224      17.540   3.934  35.168  1.00 44.56           C  
ATOM   1747  CD  GLN H 224      16.202   4.042  34.451  1.00 50.28           C  
ATOM   1748  OE1 GLN H 224      15.388   4.919  34.735  1.00 51.73           O  
ATOM   1749  NE2 GLN H 224      15.974   3.116  33.481  1.00 53.33           N  
ATOM   1750  C   GLN H 224      19.935   6.402  33.506  1.00 42.35           C  
ATOM   1751  O   GLN H 224      21.141   6.208  33.654  1.00 43.00           O  
ATOM   1752  N   GLY H 225      19.421   6.917  32.374  1.00 38.33           N  
ATOM   1753  CA  GLY H 225      20.250   7.269  31.256  1.00 39.86           C  
ATOM   1754  C   GLY H 225      20.025   6.256  30.172  1.00 42.20           C  
ATOM   1755  O   GLY H 225      19.831   5.071  30.439  1.00 41.47           O  
ATOM   1756  N   THR H 226      20.049   6.720  28.901  1.00 42.27           N  
ATOM   1757  CA  THR H 226      19.859   5.868  27.756  1.00 40.02           C  
ATOM   1758  CB  THR H 226      18.748   6.325  26.843  1.00 41.68           C  
ATOM   1759  OG1 THR H 226      17.512   6.379  27.542  1.00 43.57           O  
ATOM   1760  CG2 THR H 226      18.641   5.357  25.651  1.00 39.87           C  
ATOM   1761  C   THR H 226      21.121   5.937  26.954  1.00 38.97           C  
ATOM   1762  O   THR H 226      21.633   7.020  26.678  1.00 37.55           O  
ATOM   1763  N   SER H 227      21.657   4.775  26.538  1.00 41.74           N  
ATOM   1764  CA  SER H 227      22.888   4.801  25.798  1.00 40.23           C  
ATOM   1765  CB  SER H 227      23.834   3.645  26.162  1.00 41.04           C  
ATOM   1766  OG  SER H 227      25.025   3.729  25.393  1.00 64.71           O  
ATOM   1767  C   SER H 227      22.577   4.677  24.345  1.00 39.02           C  
ATOM   1768  O   SER H 227      21.941   3.721  23.904  1.00 42.94           O  
ATOM   1769  N   VAL H 228      23.042   5.663  23.554  1.00 38.27           N  
ATOM   1770  CA  VAL H 228      22.805   5.659  22.141  1.00 39.52           C  
ATOM   1771  CB  VAL H 228      22.203   6.950  21.658  1.00 36.94           C  
ATOM   1772  CG1 VAL H 228      22.139   6.940  20.125  1.00 46.61           C  
ATOM   1773  CG2 VAL H 228      20.828   7.128  22.326  1.00 52.36           C  
ATOM   1774  C   VAL H 228      24.120   5.481  21.455  1.00 40.35           C  
ATOM   1775  O   VAL H 228      25.080   6.202  21.721  1.00 37.81           O  
ATOM   1776  N   THR H 229      24.193   4.488  20.546  1.00 40.06           N  
ATOM   1777  CA  THR H 229      25.404   4.237  19.823  1.00 41.63           C  
ATOM   1778  CB  THR H 229      25.930   2.850  20.032  1.00 41.10           C  
ATOM   1779  OG1 THR H 229      24.943   1.903  19.661  1.00 41.14           O  
ATOM   1780  CG2 THR H 229      26.306   2.672  21.509  1.00 34.10           C  
ATOM   1781  C   THR H 229      25.102   4.371  18.367  1.00 42.01           C  
ATOM   1782  O   THR H 229      24.196   3.723  17.845  1.00 42.86           O  
ATOM   1783  N   VAL H 230      25.864   5.232  17.667  1.00 44.51           N  
ATOM   1784  CA  VAL H 230      25.645   5.388  16.260  1.00 43.71           C  
ATOM   1785  CB  VAL H 230      25.591   6.824  15.829  1.00 43.79           C  
ATOM   1786  CG1 VAL H 230      25.449   6.875  14.300  1.00 43.08           C  
ATOM   1787  CG2 VAL H 230      24.443   7.515  16.584  1.00 44.64           C  
ATOM   1788  C   VAL H 230      26.805   4.755  15.576  1.00 43.70           C  
ATOM   1789  O   VAL H 230      27.950   5.159  15.764  1.00 41.10           O  
ATOM   1790  N   SER H 231      26.540   3.720  14.756  1.00 47.48           N  
ATOM   1791  CA  SER H 231      27.631   3.081  14.093  1.00 49.32           C  
ATOM   1792  CB  SER H 231      28.334   2.022  14.961  1.00 44.67           C  
ATOM   1793  OG  SER H 231      29.407   1.431  14.243  1.00 45.27           O  
ATOM   1794  C   SER H 231      27.095   2.387  12.891  1.00 48.60           C  
ATOM   1795  O   SER H 231      25.920   2.028  12.836  1.00 45.05           O  
ATOM   1796  N   SER H 232      27.961   2.187  11.886  0.90 48.84           N  
ATOM   1797  CA  SER H 232      27.552   1.503  10.699  0.90 49.86           C  
ATOM   1798  CB  SER H 232      28.405   1.862   9.472  0.90 50.39           C  
ATOM   1799  OG  SER H 232      28.255   3.240   9.161  0.90 51.87           O  
ATOM   1800  C   SER H 232      27.761   0.023  10.981  0.90 51.32           C  
ATOM   1801  O   SER H 232      28.940  -0.375  11.171  0.90 53.21           O  
ATOM   1802  OXT SER H 232      26.749  -0.727  11.012  1.00  0.00           O1-
TER    1803      SER H 232 
CONECT  158  668
CONECT  668  158
CONECT  986 1573
CONECT 1573  986
END
