# Supplementary material for: Fully automated antibody structure prediction using BIOVIA tools: Validation study
Source: PLoS One. 2017 May 18;12(5):e0177923. doi: 10.1371/journal.pone.0177923 (PMC5436848; doi:10.1371/journal.pone.0177923)
Supplement: S3 Dataset — Predicted structures using the Top5 framework method, Chothia CDR definition with canonical filtering, using up to 5 CDR templates rather than the default 3, and generating 10 CDR models. (ZIP) [file pone.0177923.s005.zip › 4CMH_CB_FV_FinalModel.pdb]

REMARK   Accelrys Discovery Studio PDB file
REMARK   Created:  2015-11-30T18:31:12Z
SSBOND   1 CYS L   23    CYS L   88                                     
SSBOND   2 CYS H  129    CYS H  203                                     
ATOM      1  N   ASP L   1      25.737  32.807  25.830  1.00 36.05           N1+
ATOM      2  CA  ASP L   1      25.781  31.732  26.842  1.00 36.89           C  
ATOM      3  CB  ASP L   1      26.295  30.427  26.213  1.00 37.45           C  
ATOM      4  CG  ASP L   1      25.239  29.935  25.235  1.00 38.07           C  
ATOM      5  OD1 ASP L   1      24.072  30.395  25.347  1.00 39.20           O  
ATOM      6  OD2 ASP L   1      25.586  29.098  24.360  1.00 41.69           O1-
ATOM      7  C   ASP L   1      26.695  32.113  27.956  1.00 36.38           C  
ATOM      8  O   ASP L   1      27.629  32.890  27.772  1.00 36.36           O  
ATOM      9  N   ILE L   2      26.439  31.567  29.158  1.00 35.31           N  
ATOM     10  CA  ILE L   2      27.258  31.877  30.291  1.00 34.13           C  
ATOM     11  CB  ILE L   2      26.473  32.085  31.557  1.00 31.80           C  
ATOM     12  CG1 ILE L   2      25.587  33.334  31.422  1.00 26.61           C  
ATOM     13  CG2 ILE L   2      27.447  32.148  32.746  1.00 26.72           C  
ATOM     14  CD1 ILE L   2      24.565  33.479  32.547  1.00 27.16           C  
ATOM     15  C   ILE L   2      28.173  30.718  30.482  1.00 33.29           C  
ATOM     16  O   ILE L   2      27.738  29.571  30.577  1.00 32.63           O  
ATOM     17  N   VAL L   3      29.491  30.997  30.514  1.00 32.34           N  
ATOM     18  CA  VAL L   3      30.431  29.926  30.639  1.00 32.55           C  
ATOM     19  CB  VAL L   3      31.733  30.156  29.926  1.00 33.10           C  
ATOM     20  CG1 VAL L   3      31.470  30.151  28.415  1.00 30.41           C  
ATOM     21  CG2 VAL L   3      32.355  31.466  30.435  1.00 31.62           C  
ATOM     22  C   VAL L   3      30.748  29.708  32.079  1.00 32.78           C  
ATOM     23  O   VAL L   3      31.024  30.645  32.828  1.00 31.34           O  
ATOM     24  N   MET L   4      30.709  28.431  32.495  1.00 32.58           N  
ATOM     25  CA  MET L   4      31.039  28.099  33.844  1.00 31.79           C  
ATOM     26  CB  MET L   4      30.064  27.091  34.481  1.00 31.40           C  
ATOM     27  CG  MET L   4      28.623  27.603  34.567  1.00 24.69           C  
ATOM     28  SD  MET L   4      28.372  28.994  35.709  1.00 24.64           S  
ATOM     29  CE  MET L   4      28.370  27.970  37.209  1.00 23.86           C  
ATOM     30  C   MET L   4      32.382  27.449  33.786  1.00 31.70           C  
ATOM     31  O   MET L   4      32.577  26.453  33.089  1.00 30.10           O  
ATOM     32  N   THR L   5      33.364  28.010  34.513  1.00 31.18           N  
ATOM     33  CA  THR L   5      34.671  27.437  34.435  1.00 31.62           C  
ATOM     34  CB  THR L   5      35.707  28.423  33.974  1.00 31.84           C  
ATOM     35  OG1 THR L   5      36.931  27.763  33.693  1.00 33.09           O  
ATOM     36  CG2 THR L   5      35.906  29.503  35.047  1.00 28.78           C  
ATOM     37  C   THR L   5      35.029  26.898  35.784  1.00 31.46           C  
ATOM     38  O   THR L   5      34.976  27.605  36.791  1.00 29.87           O  
ATOM     39  N   GLN L   6      35.398  25.600  35.833  1.00 31.54           N  
ATOM     40  CA  GLN L   6      35.721  25.014  37.099  1.00 31.12           C  
ATOM     41  CB  GLN L   6      35.174  23.591  37.327  1.00 31.34           C  
ATOM     42  CG  GLN L   6      33.671  23.541  37.606  1.00 31.12           C  
ATOM     43  CD  GLN L   6      33.335  22.126  38.052  1.00 30.44           C  
ATOM     44  OE1 GLN L   6      32.761  21.345  37.297  1.00 29.19           O  
ATOM     45  NE2 GLN L   6      33.706  21.786  39.315  1.00 28.09           N  
ATOM     46  C   GLN L   6      37.193  24.953  37.248  1.00 31.69           C  
ATOM     47  O   GLN L   6      37.901  24.456  36.370  1.00 31.99           O  
ATOM     48  N   SER L   7      37.676  25.463  38.399  1.00 32.91           N  
ATOM     49  CA  SER L   7      39.079  25.467  38.635  1.00 33.33           C  
ATOM     50  CB  SER L   7      39.590  26.646  39.470  1.00 33.84           C  
ATOM     51  OG  SER L   7      40.994  26.536  39.647  1.00 36.21           O  
ATOM     52  C   SER L   7      39.387  24.224  39.369  1.00 33.10           C  
ATOM     53  O   SER L   7      38.929  24.007  40.500  1.00 32.78           O  
ATOM     54  N   HIS L   8      40.176  23.411  38.635  1.00 33.80           N  
ATOM     55  CA  HIS L   8      40.736  22.141  38.948  1.00 34.46           C  
ATOM     56  ND1 HIS L   8      41.200  23.721  41.858  1.00 15.00           N  
ATOM     57  CG  HIS L   8      41.496  22.485  41.329  1.00 36.60           C  
ATOM     58  CB  HIS L   8      40.590  21.719  40.419  1.00 33.75           C  
ATOM     59  NE2 HIS L   8      43.223  23.177  42.604  1.00 36.81           N  
ATOM     60  CD2 HIS L   8      42.734  22.167  41.795  1.00 15.00           C  
ATOM     61  CE1 HIS L   8      42.267  24.088  42.611  1.00 15.00           C  
ATOM     62  C   HIS L   8      40.050  21.117  38.108  1.00 33.72           C  
ATOM     63  O   HIS L   8      38.879  20.819  38.321  1.00 35.35           O  
ATOM     64  N   LEU L   9      40.751  20.591  37.084  1.00 34.56           N  
ATOM     65  CA  LEU L   9      40.209  19.520  36.301  1.00 34.54           C  
ATOM     66  CB  LEU L   9      41.027  19.225  35.027  1.00 35.05           C  
ATOM     67  CG  LEU L   9      42.445  18.667  35.271  1.00 39.57           C  
ATOM     68  CD1 LEU L   9      43.195  18.475  33.942  1.00  0.00           C  
ATOM     69  CD2 LEU L   9      43.238  19.527  36.268  1.00  0.00           C  
ATOM     70  C   LEU L   9      40.219  18.302  37.173  1.00 34.32           C  
ATOM     71  O   LEU L   9      39.272  17.516  37.188  1.00 33.07           O  
ATOM     72  N   SER L  10      41.314  18.126  37.940  1.00 34.36           N  
ATOM     73  CA  SER L  10      41.446  16.986  38.803  1.00 34.96           C  
ATOM     74  CB  SER L  10      42.286  15.856  38.184  1.00 36.70           C  
ATOM     75  OG  SER L  10      43.603  16.318  37.927  1.00 36.22           O  
ATOM     76  C   SER L  10      42.141  17.423  40.057  1.00 34.84           C  
ATOM     77  O   SER L  10      42.851  18.429  40.069  1.00 35.20           O  
ATOM     78  N   MET L  11      41.928  16.670  41.159  1.00 35.32           N  
ATOM     79  CA  MET L  11      42.554  16.992  42.412  1.00 35.41           C  
ATOM     80  CB  MET L  11      41.652  17.802  43.357  1.00 35.64           C  
ATOM     81  CG  MET L  11      41.218  19.166  42.829  1.00 37.43           C  
ATOM     82  SD  MET L  11      39.951  19.976  43.849  1.00 39.83           S  
ATOM     83  CE  MET L  11      41.081  20.327  45.225  1.00 40.51           C  
ATOM     84  C   MET L  11      42.787  15.704  43.143  1.00 34.25           C  
ATOM     85  O   MET L  11      42.017  14.757  43.004  1.00 34.91           O  
ATOM     86  N   SER L  12      43.863  15.636  43.956  1.00 34.42           N  
ATOM     87  CA  SER L  12      44.097  14.451  44.734  1.00 34.79           C  
ATOM     88  CB  SER L  12      45.447  13.767  44.446  1.00 34.11           C  
ATOM     89  OG  SER L  12      46.523  14.633  44.769  1.00 36.35           O  
ATOM     90  C   SER L  12      44.070  14.844  46.178  1.00 34.22           C  
ATOM     91  O   SER L  12      44.593  15.894  46.553  1.00 34.83           O  
ATOM     92  N   THR L  13      43.416  14.019  47.027  1.00 34.54           N  
ATOM     93  CA  THR L  13      43.347  14.332  48.431  1.00 34.52           C  
ATOM     94  CB  THR L  13      42.151  15.164  48.782  1.00 34.01           C  
ATOM     95  OG1 THR L  13      42.176  15.514  50.158  1.00 33.58           O  
ATOM     96  CG2 THR L  13      40.881  14.364  48.452  1.00 35.63           C  
ATOM     97  C   THR L  13      43.265  13.061  49.232  1.00 34.69           C  
ATOM     98  O   THR L  13      42.802  12.029  48.750  1.00 35.16           O  
ATOM     99  N   SER L  14      43.727  13.115  50.500  1.00 34.78           N  
ATOM    100  CA  SER L  14      43.700  11.962  51.360  1.00 35.07           C  
ATOM    101  CB  SER L  14      44.854  11.919  52.374  1.00 35.51           C  
ATOM    102  OG  SER L  14      46.097  11.807  51.696  1.00 36.43           O  
ATOM    103  C   SER L  14      42.434  11.989  52.153  1.00 35.10           C  
ATOM    104  O   SER L  14      41.797  13.032  52.293  1.00 34.80           O  
ATOM    105  N   LEU L  15      42.042  10.830  52.718  1.00 35.60           N  
ATOM    106  CA  LEU L  15      40.833  10.815  53.485  1.00 35.96           C  
ATOM    107  CB  LEU L  15      40.337   9.411  53.876  1.00 36.33           C  
ATOM    108  CG  LEU L  15      39.813   8.587  52.687  1.00  0.00           C  
ATOM    109  CD1 LEU L  15      40.931   8.260  51.686  1.00  0.00           C  
ATOM    110  CD2 LEU L  15      39.058   7.339  53.166  1.00  0.00           C  
ATOM    111  C   LEU L  15      41.050  11.595  54.737  1.00 36.53           C  
ATOM    112  O   LEU L  15      42.078  11.468  55.402  1.00 38.28           O  
ATOM    113  N   GLY L  16      40.054  12.431  55.087  1.00 37.48           N  
ATOM    114  CA  GLY L  16      40.120  13.212  56.286  1.00 36.87           C  
ATOM    115  C   GLY L  16      40.495  14.628  55.961  1.00 36.75           C  
ATOM    116  O   GLY L  16      40.290  15.521  56.781  1.00 36.26           O  
ATOM    117  N   ASP L  17      41.055  14.883  54.762  1.00 36.44           N  
ATOM    118  CA  ASP L  17      41.476  16.221  54.436  1.00 37.89           C  
ATOM    119  CB  ASP L  17      42.627  16.262  53.415  1.00 39.30           C  
ATOM    120  CG  ASP L  17      43.887  15.722  54.085  1.00 42.35           C  
ATOM    121  OD1 ASP L  17      43.801  15.292  55.265  1.00 40.64           O  
ATOM    122  OD2 ASP L  17      44.958  15.736  53.420  1.00 40.09           O1-
ATOM    123  C   ASP L  17      40.327  17.015  53.876  1.00 39.41           C  
ATOM    124  O   ASP L  17      39.306  16.472  53.455  1.00 40.01           O  
ATOM    125  N   PRO L  18      40.465  18.317  53.958  1.00 39.49           N  
ATOM    126  CA  PRO L  18      39.483  19.199  53.366  1.00 38.95           C  
ATOM    127  CD  PRO L  18      40.955  18.847  55.222  1.00 45.92           C  
ATOM    128  CB  PRO L  18      39.478  20.471  54.215  1.00 40.41           C  
ATOM    129  CG  PRO L  18      40.024  20.014  55.575  1.00 43.48           C  
ATOM    130  C   PRO L  18      39.794  19.496  51.922  1.00 38.39           C  
ATOM    131  O   PRO L  18      40.973  19.568  51.577  1.00 38.90           O  
ATOM    132  N   VAL L  19      38.771  19.729  51.071  1.00 37.86           N  
ATOM    133  CA  VAL L  19      39.023  20.026  49.686  1.00 36.77           C  
ATOM    134  CB  VAL L  19      38.811  18.835  48.794  1.00 37.04           C  
ATOM    135  CG1 VAL L  19      38.923  19.269  47.328  1.00 36.69           C  
ATOM    136  CG2 VAL L  19      39.831  17.756  49.177  1.00 37.29           C  
ATOM    137  C   VAL L  19      38.054  21.080  49.249  1.00 36.42           C  
ATOM    138  O   VAL L  19      36.918  21.122  49.719  1.00 33.95           O  
ATOM    139  N   SER L  20      38.483  21.975  48.333  1.00 36.55           N  
ATOM    140  CA  SER L  20      37.585  22.981  47.849  1.00 35.40           C  
ATOM    141  CB  SER L  20      37.826  24.366  48.469  1.00 36.97           C  
ATOM    142  OG  SER L  20      39.161  24.781  48.228  1.00 40.50           O  
ATOM    143  C   SER L  20      37.748  23.076  46.367  1.00 34.25           C  
ATOM    144  O   SER L  20      38.861  23.090  45.843  1.00 32.51           O  
ATOM    145  N   ILE L  21      36.607  23.148  45.655  1.00 34.47           N  
ATOM    146  CA  ILE L  21      36.572  23.207  44.225  1.00 32.81           C  
ATOM    147  CB  ILE L  21      35.685  22.142  43.648  1.00 33.61           C  
ATOM    148  CG1 ILE L  21      36.186  20.751  44.071  1.00 32.69           C  
ATOM    149  CG2 ILE L  21      35.609  22.333  42.125  1.00 29.12           C  
ATOM    150  CD1 ILE L  21      35.178  19.632  43.811  1.00 30.78           C  
ATOM    151  C   ILE L  21      35.955  24.522  43.884  1.00 33.38           C  
ATOM    152  O   ILE L  21      34.970  24.931  44.498  1.00 33.26           O  
ATOM    153  N   THR L  22      36.518  25.237  42.892  1.00 32.79           N  
ATOM    154  CA  THR L  22      35.964  26.525  42.601  1.00 33.28           C  
ATOM    155  CB  THR L  22      36.985  27.622  42.597  1.00 33.88           C  
ATOM    156  OG1 THR L  22      37.958  27.374  41.597  1.00 35.36           O  
ATOM    157  CG2 THR L  22      37.654  27.680  43.979  1.00 32.33           C  
ATOM    158  C   THR L  22      35.297  26.495  41.262  1.00 32.73           C  
ATOM    159  O   THR L  22      35.628  25.687  40.394  1.00 32.50           O  
ATOM    160  N   CYS L  23      34.287  27.370  41.095  1.00 34.00           N  
ATOM    161  CA  CYS L  23      33.551  27.483  39.866  1.00 34.45           C  
ATOM    162  CB  CYS L  23      32.196  26.738  39.929  1.00 34.69           C  
ATOM    163  SG  CYS L  23      31.208  26.839  38.406  1.00 40.01           S  
ATOM    164  C   CYS L  23      33.300  28.946  39.639  1.00 34.37           C  
ATOM    165  O   CYS L  23      32.813  29.647  40.530  1.00 34.14           O  
ATOM    166  N   LYS L  24      33.643  29.459  38.434  1.00 34.65           N  
ATOM    167  CA  LYS L  24      33.418  30.859  38.174  1.00 35.24           C  
ATOM    168  CB  LYS L  24      34.689  31.670  37.868  1.00 36.39           C  
ATOM    169  CG  LYS L  24      35.559  31.924  39.098  1.00 38.84           C  
ATOM    170  CD  LYS L  24      36.920  32.541  38.776  1.00 40.53           C  
ATOM    171  CE  LYS L  24      37.778  32.784  40.017  1.00 42.67           C  
ATOM    172  NZ  LYS L  24      38.998  33.536  39.649  1.00 41.70           N1+
ATOM    173  C   LYS L  24      32.511  31.012  36.995  1.00 34.54           C  
ATOM    174  O   LYS L  24      32.563  30.233  36.045  1.00 36.01           O  
ATOM    175  N   ALA L  25      31.656  32.053  37.029  1.00 33.21           N  
ATOM    176  CA  ALA L  25      30.715  32.290  35.973  1.00 32.91           C  
ATOM    177  CB  ALA L  25      29.280  32.534  36.473  1.00 30.70           C  
ATOM    178  C   ALA L  25      31.138  33.523  35.241  1.00 33.07           C  
ATOM    179  O   ALA L  25      31.669  34.460  35.834  1.00 31.92           O  
ATOM    180  N   SER L  26      30.864  33.534  33.929  1.00 39.19           N  
ATOM    181  CA  SER L  26      31.204  34.655  33.120  1.00 40.93           C  
ATOM    182  CB  SER L  26      30.963  34.416  31.617  1.00 41.23           C  
ATOM    183  OG  SER L  26      29.573  34.302  31.345  1.00 40.90           O  
ATOM    184  C   SER L  26      30.390  35.842  33.543  1.00 42.60           C  
ATOM    185  O   SER L  26      30.858  36.974  33.428  1.00 42.53           O  
ATOM    186  N   GLN L  27      29.146  35.623  34.029  0.90 42.65           N  
ATOM    187  CA  GLN L  27      28.330  36.734  34.442  0.90 44.94           C  
ATOM    188  CB  GLN L  27      27.144  37.031  33.514  0.90 45.05           C  
ATOM    189  CG  GLN L  27      27.560  37.537  32.134  0.90 49.31           C  
ATOM    190  CD  GLN L  27      26.291  37.861  31.362  0.90 52.51           C  
ATOM    191  OE1 GLN L  27      25.465  36.986  31.110  0.90 53.22           O  
ATOM    192  NE2 GLN L  27      26.116  39.162  31.002  0.90 52.54           N  
ATOM    193  C   GLN L  27      27.755  36.456  35.797  0.90 42.77           C  
ATOM    194  O   GLN L  27      27.699  35.311  36.241  0.90 43.24           O  
ATOM    195  N   ASP L  28      27.311  37.527  36.492  1.00 41.64           N  
ATOM    196  CA  ASP L  28      26.763  37.372  37.809  1.00 42.89           C  
ATOM    197  CB  ASP L  28      26.441  38.713  38.505  1.00 45.93           C  
ATOM    198  CG  ASP L  28      26.194  38.456  39.985  1.00 48.82           C  
ATOM    199  OD1 ASP L  28      25.641  37.374  40.315  1.00 49.47           O  
ATOM    200  OD2 ASP L  28      26.563  39.340  40.805  1.00 54.09           O1-
ATOM    201  C   ASP L  28      25.501  36.574  37.694  1.00 42.73           C  
ATOM    202  O   ASP L  28      24.623  36.895  36.892  1.00 44.38           O  
ATOM    203  N   VAL L  29      25.389  35.477  38.475  1.00 40.72           N  
ATOM    204  CA  VAL L  29      24.177  34.710  38.424  1.00 38.28           C  
ATOM    205  CB  VAL L  29      24.350  33.332  37.850  1.00 38.75           C  
ATOM    206  CG1 VAL L  29      24.699  33.463  36.358  1.00 38.25           C  
ATOM    207  CG2 VAL L  29      25.417  32.588  38.670  1.00 37.19           C  
ATOM    208  C   VAL L  29      23.608  34.569  39.801  1.00 40.81           C  
ATOM    209  O   VAL L  29      23.052  33.522  40.131  1.00 42.15           O  
ATOM    210  N   SER L  30      23.676  35.641  40.625  1.00 42.03           N  
ATOM    211  CA  SER L  30      23.085  35.581  41.935  1.00 41.08           C  
ATOM    212  CB  SER L  30      21.548  35.478  41.921  1.00 42.96           C  
ATOM    213  OG  SER L  30      20.969  36.698  41.485  1.00 24.07           O  
ATOM    214  C   SER L  30      23.613  34.387  42.659  1.00 40.32           C  
ATOM    215  O   SER L  30      24.815  34.123  42.664  1.00 41.82           O  
ATOM    216  N   THR L  31      22.715  33.660  43.349  1.00 40.58           N  
ATOM    217  CA  THR L  31      23.141  32.462  44.012  1.00 40.31           C  
ATOM    218  CB  THR L  31      22.755  32.450  45.465  1.00 40.61           C  
ATOM    219  OG1 THR L  31      21.340  32.479  45.598  1.00 41.46           O  
ATOM    220  CG2 THR L  31      23.376  33.676  46.158  1.00 40.15           C  
ATOM    221  C   THR L  31      22.437  31.304  43.367  1.00 38.47           C  
ATOM    222  O   THR L  31      22.196  30.284  44.014  1.00 39.91           O  
ATOM    223  N   VAL L  32      22.140  31.412  42.057  1.00 36.15           N  
ATOM    224  CA  VAL L  32      21.381  30.417  41.358  1.00 35.11           C  
ATOM    225  CB  VAL L  32      20.528  31.085  40.323  1.00 34.62           C  
ATOM    226  CG1 VAL L  32      19.741  30.046  39.529  1.00  0.00           C  
ATOM    227  CG2 VAL L  32      19.643  32.112  41.050  1.00  0.00           C  
ATOM    228  C   VAL L  32      22.330  29.466  40.705  1.00 34.53           C  
ATOM    229  O   VAL L  32      22.548  29.439  39.497  1.00 33.04           O  
ATOM    230  N   VAL L  33      22.886  28.582  41.520  1.00 27.61           N  
ATOM    231  CA  VAL L  33      23.852  27.621  41.064  1.00 26.90           C  
ATOM    232  CB  VAL L  33      25.276  28.067  41.265  1.00 26.81           C  
ATOM    233  CG1 VAL L  33      26.218  26.906  40.905  1.00 25.65           C  
ATOM    234  CG2 VAL L  33      25.519  29.334  40.428  1.00 27.26           C  
ATOM    235  C   VAL L  33      23.678  26.363  41.859  1.00 27.55           C  
ATOM    236  O   VAL L  33      23.316  26.405  43.034  1.00 27.43           O  
ATOM    237  N   ALA L  34      23.948  25.201  41.224  1.00 27.30           N  
ATOM    238  CA  ALA L  34      23.810  23.937  41.895  1.00 27.17           C  
ATOM    239  CB  ALA L  34      22.646  23.087  41.371  1.00 25.47           C  
ATOM    240  C   ALA L  34      25.059  23.128  41.685  1.00 27.06           C  
ATOM    241  O   ALA L  34      25.831  23.373  40.760  1.00 26.79           O  
ATOM    242  N   TRP L  35      25.296  22.146  42.581  1.00 26.32           N  
ATOM    243  CA  TRP L  35      26.445  21.288  42.489  1.00 26.66           C  
ATOM    244  CB  TRP L  35      27.371  21.388  43.718  1.00 26.88           C  
ATOM    245  CG  TRP L  35      28.084  22.716  43.830  1.00 27.94           C  
ATOM    246  CD2 TRP L  35      29.365  22.990  43.241  1.00 29.33           C  
ATOM    247  CD1 TRP L  35      27.693  23.865  44.454  1.00 29.07           C  
ATOM    248  NE1 TRP L  35      28.647  24.841  44.282  1.00 28.54           N  
ATOM    249  CE2 TRP L  35      29.682  24.315  43.537  1.00 29.04           C  
ATOM    250  CE3 TRP L  35      30.204  22.202  42.508  1.00 28.26           C  
ATOM    251  CZ2 TRP L  35      30.848  24.876  43.102  1.00 28.15           C  
ATOM    252  CZ3 TRP L  35      31.382  22.769  42.075  1.00 28.29           C  
ATOM    253  CH2 TRP L  35      31.698  24.080  42.364  1.00 27.57           C  
ATOM    254  C   TRP L  35      25.972  19.864  42.383  1.00 25.58           C  
ATOM    255  O   TRP L  35      25.061  19.442  43.096  1.00 25.11           O  
ATOM    256  N   TYR L  36      26.610  19.081  41.486  1.00 25.55           N  
ATOM    257  CA  TYR L  36      26.242  17.707  41.254  1.00 25.12           C  
ATOM    258  CB  TYR L  36      25.870  17.390  39.803  1.00 24.72           C  
ATOM    259  CG  TYR L  36      24.647  18.111  39.376  1.00 24.52           C  
ATOM    260  CD1 TYR L  36      24.731  19.364  38.816  1.00 23.26           C  
ATOM    261  CD2 TYR L  36      23.420  17.517  39.537  1.00 24.23           C  
ATOM    262  CE1 TYR L  36      23.594  20.012  38.405  1.00 22.93           C  
ATOM    263  CE2 TYR L  36      22.281  18.158  39.128  1.00 22.97           C  
ATOM    264  CZ  TYR L  36      22.376  19.402  38.560  1.00 22.26           C  
ATOM    265  OH  TYR L  36      21.213  20.059  38.129  1.00 17.09           O  
ATOM    266  C   TYR L  36      27.436  16.818  41.463  1.00 26.31           C  
ATOM    267  O   TYR L  36      28.573  17.213  41.212  1.00 26.27           O  
ATOM    268  N   GLN L  37      27.182  15.570  41.920  1.00 26.17           N  
ATOM    269  CA  GLN L  37      28.213  14.577  42.115  1.00 27.29           C  
ATOM    270  CB  GLN L  37      28.229  14.007  43.548  1.00 27.37           C  
ATOM    271  CG  GLN L  37      29.288  12.927  43.786  1.00 27.82           C  
ATOM    272  CD  GLN L  37      29.098  12.365  45.192  1.00 27.88           C  
ATOM    273  OE1 GLN L  37      27.987  12.322  45.717  1.00 26.78           O  
ATOM    274  NE2 GLN L  37      30.213  11.915  45.822  1.00 26.86           N  
ATOM    275  C   GLN L  37      27.910  13.414  41.212  1.00 26.41           C  
ATOM    276  O   GLN L  37      26.779  12.937  41.161  1.00 27.59           O  
ATOM    277  N   GLN L  38      28.918  12.918  40.462  1.00 26.33           N  
ATOM    278  CA  GLN L  38      28.647  11.799  39.602  1.00 26.61           C  
ATOM    279  CB  GLN L  38      28.546  12.185  38.116  1.00 25.99           C  
ATOM    280  CG  GLN L  38      28.184  11.012  37.204  1.00 24.72           C  
ATOM    281  CD  GLN L  38      28.072  11.532  35.776  1.00 25.28           C  
ATOM    282  OE1 GLN L  38      28.718  12.511  35.403  1.00 25.55           O  
ATOM    283  NE2 GLN L  38      27.222  10.861  34.953  1.00 22.83           N  
ATOM    284  C   GLN L  38      29.740  10.779  39.741  1.00 27.26           C  
ATOM    285  O   GLN L  38      30.919  11.077  39.566  1.00 27.92           O  
ATOM    286  N   LYS L  39      29.361   9.529  40.070  1.00 27.84           N  
ATOM    287  CA  LYS L  39      30.312   8.459  40.183  1.00 29.83           C  
ATOM    288  CB  LYS L  39      29.984   7.478  41.325  1.00 30.31           C  
ATOM    289  CG  LYS L  39      30.070   8.157  42.698  1.00 31.32           C  
ATOM    290  CD  LYS L  39      29.429   7.372  43.846  1.00 31.87           C  
ATOM    291  CE  LYS L  39      29.418   8.140  45.172  1.00 33.95           C  
ATOM    292  NZ  LYS L  39      28.690   7.368  46.205  1.00 34.45           N1+
ATOM    293  C   LYS L  39      30.300   7.733  38.871  1.00 31.13           C  
ATOM    294  O   LYS L  39      29.385   7.899  38.067  1.00 30.86           O  
ATOM    295  N   PRO L  40      31.293   6.930  38.612  1.00 31.47           N  
ATOM    296  CA  PRO L  40      31.350   6.300  37.325  1.00 31.59           C  
ATOM    297  CD  PRO L  40      32.617   7.148  39.173  1.00 31.43           C  
ATOM    298  CB  PRO L  40      32.736   5.664  37.241  1.00 31.93           C  
ATOM    299  CG  PRO L  40      33.599   6.585  38.128  1.00 32.33           C  
ATOM    300  C   PRO L  40      30.211   5.379  37.033  1.00 31.93           C  
ATOM    301  O   PRO L  40      29.824   4.592  37.896  1.00 31.75           O  
ATOM    302  N   GLY L  41      29.659   5.483  35.808  1.00 32.13           N  
ATOM    303  CA  GLY L  41      28.609   4.617  35.354  1.00 32.34           C  
ATOM    304  C   GLY L  41      27.303   5.041  35.946  1.00 32.58           C  
ATOM    305  O   GLY L  41      26.289   4.373  35.745  1.00 32.15           O  
ATOM    306  N   GLN L  42      27.274   6.170  36.677  1.00 32.33           N  
ATOM    307  CA  GLN L  42      26.035   6.536  37.303  1.00 31.01           C  
ATOM    308  CB  GLN L  42      26.128   6.565  38.839  1.00 33.23           C  
ATOM    309  CG  GLN L  42      26.442   5.191  39.442  1.00 35.05           C  
ATOM    310  CD  GLN L  42      26.661   5.345  40.942  1.00 36.97           C  
ATOM    311  OE1 GLN L  42      26.313   6.365  41.534  1.00 39.74           O  
ATOM    312  NE2 GLN L  42      27.257   4.301  41.577  1.00 38.56           N  
ATOM    313  C   GLN L  42      25.635   7.898  36.826  1.00 30.24           C  
ATOM    314  O   GLN L  42      26.406   8.601  36.175  1.00 30.21           O  
ATOM    315  N   SER L  43      24.372   8.279  37.104  1.00 29.40           N  
ATOM    316  CA  SER L  43      23.866   9.566  36.724  1.00 29.24           C  
ATOM    317  CB  SER L  43      22.335   9.604  36.610  1.00 29.91           C  
ATOM    318  OG  SER L  43      21.751   9.294  37.867  1.00 32.37           O  
ATOM    319  C   SER L  43      24.281  10.557  37.770  1.00 28.51           C  
ATOM    320  O   SER L  43      24.715  10.182  38.856  1.00 29.56           O  
ATOM    321  N   PRO L  44      24.155  11.822  37.467  1.00 28.52           N  
ATOM    322  CA  PRO L  44      24.568  12.833  38.404  1.00 27.94           C  
ATOM    323  CD  PRO L  44      24.279  12.268  36.087  1.00 27.11           C  
ATOM    324  CB  PRO L  44      24.611  14.135  37.607  1.00 27.47           C  
ATOM    325  CG  PRO L  44      24.898  13.672  36.164  1.00 26.14           C  
ATOM    326  C   PRO L  44      23.649  12.873  39.591  1.00 27.34           C  
ATOM    327  O   PRO L  44      22.489  12.484  39.456  1.00 27.28           O  
ATOM    328  N   ARG L  45      24.149  13.324  40.764  1.00 28.01           N  
ATOM    329  CA  ARG L  45      23.355  13.368  41.964  1.00 28.86           C  
ATOM    330  CB  ARG L  45      23.904  12.415  43.042  1.00 30.10           C  
ATOM    331  CG  ARG L  45      22.894  11.975  44.102  1.00 32.23           C  
ATOM    332  CD  ARG L  45      23.413  10.805  44.941  1.00 35.56           C  
ATOM    333  NE  ARG L  45      22.232  10.115  45.530  1.00  0.00           N  
ATOM    334  CZ  ARG L  45      21.867  10.330  46.826  1.00  0.00           C  
ATOM    335  NH1 ARG L  45      22.625  11.133  47.628  1.00  0.00           N1+
ATOM    336  NH2 ARG L  45      20.744   9.730  47.317  1.00  0.00           N  
ATOM    337  C   ARG L  45      23.437  14.774  42.499  1.00 28.35           C  
ATOM    338  O   ARG L  45      24.532  15.323  42.632  1.00 28.73           O  
ATOM    339  N   ARG L  46      22.281  15.398  42.835  1.00 28.13           N  
ATOM    340  CA  ARG L  46      22.317  16.773  43.280  1.00 26.60           C  
ATOM    341  CB  ARG L  46      20.991  17.542  43.121  1.00 26.75           C  
ATOM    342  CG  ARG L  46      21.169  19.030  43.438  1.00 29.30           C  
ATOM    343  CD  ARG L  46      20.088  19.942  42.853  1.00  0.00           C  
ATOM    344  NE  ARG L  46      19.289  20.529  43.965  1.00  0.00           N  
ATOM    345  CZ  ARG L  46      18.025  20.084  44.220  1.00  0.00           C  
ATOM    346  NH1 ARG L  46      17.532  18.996  43.559  1.00  0.00           N1+
ATOM    347  NH2 ARG L  46      17.236  20.779  45.090  1.00  0.00           N  
ATOM    348  C   ARG L  46      22.723  16.865  44.723  1.00 26.53           C  
ATOM    349  O   ARG L  46      22.130  16.221  45.590  1.00 27.02           O  
ATOM    350  N   LEU L  47      23.864  17.548  44.982  1.00 26.00           N  
ATOM    351  CA  LEU L  47      24.348  17.849  46.305  1.00 26.32           C  
ATOM    352  CB  LEU L  47      25.881  17.898  46.369  1.00 27.06           C  
ATOM    353  CG  LEU L  47      26.537  16.547  46.035  1.00 27.30           C  
ATOM    354  CD1 LEU L  47      28.069  16.630  46.129  1.00 26.56           C  
ATOM    355  CD2 LEU L  47      25.943  15.417  46.888  1.00 27.06           C  
ATOM    356  C   LEU L  47      23.849  19.141  46.892  1.00 26.42           C  
ATOM    357  O   LEU L  47      23.357  19.178  48.019  1.00 26.45           O  
ATOM    358  N   ILE L  48      23.981  20.253  46.130  1.00 25.47           N  
ATOM    359  CA  ILE L  48      23.670  21.546  46.671  1.00 25.74           C  
ATOM    360  CB  ILE L  48      24.891  22.306  47.104  1.00 24.73           C  
ATOM    361  CG1 ILE L  48      25.557  21.550  48.264  1.00 23.95           C  
ATOM    362  CG2 ILE L  48      24.495  23.748  47.454  1.00 24.04           C  
ATOM    363  CD1 ILE L  48      26.908  22.113  48.683  1.00 24.71           C  
ATOM    364  C   ILE L  48      22.932  22.356  45.658  1.00 24.70           C  
ATOM    365  O   ILE L  48      23.186  22.264  44.458  1.00 23.92           O  
ATOM    366  N   TYR L  49      21.965  23.167  46.131  1.00 25.76           N  
ATOM    367  CA  TYR L  49      21.241  24.017  45.232  1.00 26.48           C  
ATOM    368  CB  TYR L  49      19.816  23.526  44.890  1.00 26.32           C  
ATOM    369  CG  TYR L  49      18.928  23.537  46.085  1.00 26.52           C  
ATOM    370  CD1 TYR L  49      18.214  24.668  46.408  1.00 26.42           C  
ATOM    371  CD2 TYR L  49      18.794  22.416  46.872  1.00 26.56           C  
ATOM    372  CE1 TYR L  49      17.386  24.682  47.504  1.00 25.50           C  
ATOM    373  CE2 TYR L  49      17.967  22.425  47.971  1.00 28.04           C  
ATOM    374  CZ  TYR L  49      17.261  23.560  48.288  1.00 26.34           C  
ATOM    375  OH  TYR L  49      16.409  23.575  49.414  1.00 27.02           O  
ATOM    376  C   TYR L  49      21.185  25.385  45.846  1.00 27.01           C  
ATOM    377  O   TYR L  49      21.415  25.540  47.044  1.00 27.32           O  
ATOM    378  N   SER L  50      20.965  26.412  44.996  1.00 22.38           N  
ATOM    379  CA  SER L  50      20.912  27.782  45.422  1.00 22.65           C  
ATOM    380  CB  SER L  50      19.751  28.057  46.390  1.00 24.37           C  
ATOM    381  OG  SER L  50      18.517  27.886  45.709  1.00 29.76           O  
ATOM    382  C   SER L  50      22.212  28.149  46.071  1.00 22.44           C  
ATOM    383  O   SER L  50      22.260  28.927  47.021  1.00 22.81           O  
ATOM    384  N   ALA L  51      23.298  27.541  45.561  1.00 21.12           N  
ATOM    385  CA  ALA L  51      24.666  27.817  45.898  1.00 21.03           C  
ATOM    386  CB  ALA L  51      25.011  29.311  45.782  1.00 21.62           C  
ATOM    387  C   ALA L  51      25.042  27.369  47.286  1.00 20.46           C  
ATOM    388  O   ALA L  51      26.191  26.978  47.491  1.00 21.30           O  
ATOM    389  N   SER L  52      24.097  27.312  48.254  1.00 21.50           N  
ATOM    390  CA  SER L  52      24.561  27.036  49.592  1.00 21.59           C  
ATOM    391  CB  SER L  52      24.604  28.306  50.457  1.00 22.46           C  
ATOM    392  OG  SER L  52      25.360  29.323  49.818  1.00 24.81           O  
ATOM    393  C   SER L  52      23.616  26.130  50.330  1.00 21.70           C  
ATOM    394  O   SER L  52      23.822  25.883  51.519  1.00 22.78           O  
ATOM    395  N   TYR L  53      22.580  25.578  49.670  1.00 29.71           N  
ATOM    396  CA  TYR L  53      21.648  24.772  50.413  1.00 30.94           C  
ATOM    397  CB  TYR L  53      20.166  25.027  50.069  1.00 33.30           C  
ATOM    398  CG  TYR L  53      19.772  26.388  50.536  1.00 36.17           C  
ATOM    399  CD1 TYR L  53      20.032  27.501  49.771  1.00 36.83           C  
ATOM    400  CD2 TYR L  53      19.130  26.554  51.740  1.00 36.93           C  
ATOM    401  CE1 TYR L  53      19.666  28.756  50.199  1.00 38.00           C  
ATOM    402  CE2 TYR L  53      18.760  27.806  52.176  1.00 38.61           C  
ATOM    403  CZ  TYR L  53      19.028  28.910  51.406  1.00 39.06           C  
ATOM    404  OH  TYR L  53      18.650  30.194  51.849  1.00 39.43           O  
ATOM    405  C   TYR L  53      21.910  23.329  50.107  1.00 31.26           C  
ATOM    406  O   TYR L  53      22.090  22.949  48.949  1.00 31.52           O  
ATOM    407  N   ARG L  54      21.964  22.490  51.162  1.00 32.54           N  
ATOM    408  CA  ARG L  54      22.199  21.085  50.975  1.00 33.03           C  
ATOM    409  CB  ARG L  54      22.729  20.348  52.213  1.00 34.29           C  
ATOM    410  CG  ARG L  54      24.132  20.748  52.657  1.00 36.69           C  
ATOM    411  CD  ARG L  54      24.604  19.926  53.856  1.00 38.30           C  
ATOM    412  NE  ARG L  54      25.805  20.594  54.420  1.00 40.28           N  
ATOM    413  CZ  ARG L  54      25.903  20.761  55.770  1.00 42.18           C  
ATOM    414  NH1 ARG L  54      24.889  20.338  56.578  1.00 42.28           N1+
ATOM    415  NH2 ARG L  54      27.006  21.350  56.316  1.00 42.26           N  
ATOM    416  C   ARG L  54      20.905  20.424  50.645  1.00 32.67           C  
ATOM    417  O   ARG L  54      19.857  20.745  51.204  1.00 33.00           O  
ATOM    418  N   TYR L  55      20.963  19.442  49.731  1.00 31.90           N  
ATOM    419  CA  TYR L  55      19.793  18.721  49.336  1.00 32.38           C  
ATOM    420  CB  TYR L  55      19.970  18.031  47.970  1.00 30.74           C  
ATOM    421  CG  TYR L  55      18.623  17.684  47.434  1.00 31.83           C  
ATOM    422  CD1 TYR L  55      17.788  18.682  46.981  1.00 28.72           C  
ATOM    423  CD2 TYR L  55      18.206  16.376  47.344  1.00 28.56           C  
ATOM    424  CE1 TYR L  55      16.545  18.379  46.482  1.00 28.53           C  
ATOM    425  CE2 TYR L  55      16.964  16.068  46.844  1.00 29.45           C  
ATOM    426  CZ  TYR L  55      16.133  17.072  46.414  1.00 31.20           C  
ATOM    427  OH  TYR L  55      14.856  16.764  45.902  1.00 31.59           O  
ATOM    428  C   TYR L  55      19.571  17.707  50.415  1.00 32.59           C  
ATOM    429  O   TYR L  55      20.523  17.217  51.020  1.00 32.89           O  
ATOM    430  N   ILE L  56      18.301  17.394  50.727  1.00 34.42           N  
ATOM    431  CA  ILE L  56      18.037  16.509  51.824  1.00 35.90           C  
ATOM    432  CB  ILE L  56      16.577  16.251  52.058  1.00 37.02           C  
ATOM    433  CG1 ILE L  56      15.950  15.520  50.863  1.00  0.00           C  
ATOM    434  CG2 ILE L  56      15.908  17.598  52.381  1.00 36.29           C  
ATOM    435  CD1 ILE L  56      14.565  14.953  51.171  1.00  0.00           C  
ATOM    436  C   ILE L  56      18.730  15.196  51.613  1.00 36.26           C  
ATOM    437  O   ILE L  56      18.727  14.638  50.517  1.00 36.36           O  
ATOM    438  N   GLY L  57      19.374  14.690  52.688  1.00 36.88           N  
ATOM    439  CA  GLY L  57      20.038  13.415  52.669  1.00 37.58           C  
ATOM    440  C   GLY L  57      21.513  13.589  52.467  1.00 38.16           C  
ATOM    441  O   GLY L  57      22.275  12.641  52.649  1.00 38.85           O  
ATOM    442  N   VAL L  58      21.963  14.803  52.097  1.00 38.16           N  
ATOM    443  CA  VAL L  58      23.364  15.022  51.845  1.00 37.67           C  
ATOM    444  CB  VAL L  58      23.634  16.243  51.013  1.00 37.21           C  
ATOM    445  CG1 VAL L  58      25.153  16.448  50.910  1.00 35.72           C  
ATOM    446  CG2 VAL L  58      22.940  16.077  49.652  1.00 34.32           C  
ATOM    447  C   VAL L  58      24.079  15.212  53.155  1.00 38.14           C  
ATOM    448  O   VAL L  58      23.569  15.844  54.077  1.00 38.09           O  
ATOM    449  N   PRO L  59      25.276  14.686  53.239  1.00 38.66           N  
ATOM    450  CA  PRO L  59      26.053  14.797  54.448  1.00 38.24           C  
ATOM    451  CD  PRO L  59      25.591  13.466  52.511  1.00 38.54           C  
ATOM    452  CB  PRO L  59      27.199  13.801  54.303  1.00 38.30           C  
ATOM    453  CG  PRO L  59      26.618  12.718  53.379  1.00 38.20           C  
ATOM    454  C   PRO L  59      26.515  16.197  54.713  1.00 38.48           C  
ATOM    455  O   PRO L  59      26.711  16.963  53.772  1.00 37.90           O  
ATOM    456  N   ASP L  60      26.727  16.526  56.001  1.00 39.32           N  
ATOM    457  CA  ASP L  60      27.095  17.833  56.469  1.00 39.31           C  
ATOM    458  CB  ASP L  60      27.100  17.953  58.006  1.00 41.44           C  
ATOM    459  CG  ASP L  60      28.157  17.025  58.587  1.00 44.19           C  
ATOM    460  OD1 ASP L  60      28.327  15.902  58.042  1.00 46.64           O  
ATOM    461  OD2 ASP L  60      28.812  17.429  59.585  1.00 46.26           O1-
ATOM    462  C   ASP L  60      28.454  18.215  55.968  1.00 38.13           C  
ATOM    463  O   ASP L  60      28.786  19.398  55.920  1.00 37.56           O  
ATOM    464  N   ARG L  61      29.294  17.230  55.611  1.00 36.80           N  
ATOM    465  CA  ARG L  61      30.635  17.522  55.185  1.00 36.56           C  
ATOM    466  CB  ARG L  61      31.503  16.274  54.937  1.00 37.97           C  
ATOM    467  CG  ARG L  61      30.991  15.326  53.854  1.00 37.31           C  
ATOM    468  CD  ARG L  61      31.919  14.127  53.656  1.00 38.23           C  
ATOM    469  NE  ARG L  61      31.344  13.269  52.586  1.00 38.52           N  
ATOM    470  CZ  ARG L  61      30.465  12.278  52.912  1.00 40.23           C  
ATOM    471  NH1 ARG L  61      30.066  12.124  54.208  1.00 40.69           N1+
ATOM    472  NH2 ARG L  61      29.988  11.441  51.946  1.00 41.29           N  
ATOM    473  C   ARG L  61      30.617  18.345  53.929  1.00 34.94           C  
ATOM    474  O   ARG L  61      31.551  19.110  53.686  1.00 32.62           O  
ATOM    475  N   PHE L  62      29.578  18.183  53.082  1.00 35.63           N  
ATOM    476  CA  PHE L  62      29.505  18.918  51.849  1.00 34.52           C  
ATOM    477  CB  PHE L  62      28.601  18.251  50.797  1.00 34.85           C  
ATOM    478  CG  PHE L  62      29.175  16.920  50.440  1.00 34.54           C  
ATOM    479  CD1 PHE L  62      30.210  16.816  49.542  1.00 34.79           C  
ATOM    480  CD2 PHE L  62      28.667  15.768  50.997  1.00 35.52           C  
ATOM    481  CE1 PHE L  62      30.733  15.588  49.211  1.00 35.54           C  
ATOM    482  CE2 PHE L  62      29.187  14.538  50.669  1.00 36.23           C  
ATOM    483  CZ  PHE L  62      30.224  14.444  49.774  1.00 35.12           C  
ATOM    484  C   PHE L  62      28.922  20.272  52.123  1.00 33.71           C  
ATOM    485  O   PHE L  62      27.912  20.399  52.807  1.00 32.40           O  
ATOM    486  N   THR L  63      29.561  21.332  51.587  1.00 33.64           N  
ATOM    487  CA  THR L  63      29.085  22.667  51.816  1.00 33.84           C  
ATOM    488  CB  THR L  63      29.805  23.302  52.972  1.00 34.59           C  
ATOM    489  OG1 THR L  63      29.335  24.619  53.195  1.00 34.50           O  
ATOM    490  CG2 THR L  63      31.318  23.285  52.704  1.00 34.22           C  
ATOM    491  C   THR L  63      29.317  23.477  50.574  1.00 33.93           C  
ATOM    492  O   THR L  63      30.288  23.253  49.856  1.00 34.30           O  
ATOM    493  N   GLY L  64      28.414  24.447  50.288  1.00 32.76           N  
ATOM    494  CA  GLY L  64      28.565  25.279  49.123  1.00 31.50           C  
ATOM    495  C   GLY L  64      28.509  26.708  49.565  1.00 29.41           C  
ATOM    496  O   GLY L  64      27.861  27.034  50.559  1.00 29.30           O  
ATOM    497  N   SER L  65      29.191  27.607  48.822  1.00 29.38           N  
ATOM    498  CA  SER L  65      29.206  28.991  49.209  1.00 30.74           C  
ATOM    499  CB  SER L  65      30.373  29.349  50.145  1.00 31.07           C  
ATOM    500  OG  SER L  65      30.309  28.588  51.341  1.00 33.27           O  
ATOM    501  C   SER L  65      29.413  29.831  47.988  1.00 30.55           C  
ATOM    502  O   SER L  65      29.719  29.323  46.910  1.00 31.28           O  
ATOM    503  N   GLY L  66      29.250  31.164  48.144  1.00 31.20           N  
ATOM    504  CA  GLY L  66      29.516  32.073  47.061  1.00 30.83           C  
ATOM    505  C   GLY L  66      28.257  32.682  46.514  1.00 30.85           C  
ATOM    506  O   GLY L  66      27.153  32.161  46.669  1.00 28.43           O  
ATOM    507  N   ALA L  67      28.420  33.854  45.862  1.00 29.74           N  
ATOM    508  CA  ALA L  67      27.329  34.539  45.233  1.00 30.68           C  
ATOM    509  CB  ALA L  67      26.607  35.528  46.161  1.00 32.06           C  
ATOM    510  C   ALA L  67      27.913  35.329  44.106  1.00 30.30           C  
ATOM    511  O   ALA L  67      29.098  35.659  44.118  1.00 32.25           O  
ATOM    512  N   GLY L  68      27.092  35.675  43.097  1.00 28.83           N  
ATOM    513  CA  GLY L  68      27.620  36.432  42.000  1.00 29.47           C  
ATOM    514  C   GLY L  68      28.325  35.515  41.048  1.00 30.58           C  
ATOM    515  O   GLY L  68      27.700  34.669  40.412  1.00 30.84           O  
ATOM    516  N   THR L  69      29.611  35.812  40.785  1.00 29.25           N  
ATOM    517  CA  THR L  69      30.477  35.062  39.911  1.00 30.53           C  
ATOM    518  CB  THR L  69      31.515  35.929  39.263  1.00 30.75           C  
ATOM    519  OG1 THR L  69      32.392  36.467  40.241  1.00 30.52           O  
ATOM    520  CG2 THR L  69      30.796  37.067  38.518  1.00 28.10           C  
ATOM    521  C   THR L  69      31.210  33.900  40.535  1.00 30.28           C  
ATOM    522  O   THR L  69      31.428  32.893  39.865  1.00 31.45           O  
ATOM    523  N   ASP L  70      31.644  34.014  41.813  1.00 30.48           N  
ATOM    524  CA  ASP L  70      32.545  33.034  42.380  1.00 31.76           C  
ATOM    525  CB  ASP L  70      33.644  33.669  43.248  1.00 33.01           C  
ATOM    526  CG  ASP L  70      34.523  34.514  42.340  1.00 36.58           C  
ATOM    527  OD1 ASP L  70      34.934  33.996  41.270  1.00 38.86           O  
ATOM    528  OD2 ASP L  70      34.796  35.690  42.705  1.00 41.59           O1-
ATOM    529  C   ASP L  70      31.816  32.078  43.270  1.00 31.51           C  
ATOM    530  O   ASP L  70      31.066  32.495  44.151  1.00 32.18           O  
ATOM    531  N   PHE L  71      32.051  30.759  43.081  1.00 30.21           N  
ATOM    532  CA  PHE L  71      31.345  29.804  43.886  1.00 29.19           C  
ATOM    533  CB  PHE L  71      30.245  29.047  43.114  1.00 28.23           C  
ATOM    534  CG  PHE L  71      29.285  30.043  42.548  1.00 26.95           C  
ATOM    535  CD1 PHE L  71      28.234  30.528  43.294  1.00 26.75           C  
ATOM    536  CD2 PHE L  71      29.442  30.501  41.260  1.00 25.96           C  
ATOM    537  CE1 PHE L  71      27.358  31.447  42.761  1.00 27.34           C  
ATOM    538  CE2 PHE L  71      28.569  31.418  40.724  1.00 27.01           C  
ATOM    539  CZ  PHE L  71      27.522  31.896  41.474  1.00 26.56           C  
ATOM    540  C   PHE L  71      32.338  28.775  44.335  1.00 30.16           C  
ATOM    541  O   PHE L  71      33.346  28.549  43.667  1.00 31.85           O  
ATOM    542  N   THR L  72      32.081  28.130  45.497  1.00 30.41           N  
ATOM    543  CA  THR L  72      33.004  27.152  45.992  1.00 30.93           C  
ATOM    544  CB  THR L  72      33.862  27.684  47.103  1.00 31.68           C  
ATOM    545  OG1 THR L  72      34.582  28.825  46.661  1.00 34.23           O  
ATOM    546  CG2 THR L  72      34.843  26.587  47.548  1.00 31.08           C  
ATOM    547  C   THR L  72      32.242  25.991  46.551  1.00 31.55           C  
ATOM    548  O   THR L  72      31.193  26.150  47.175  1.00 29.85           O  
ATOM    549  N   PHE L  73      32.772  24.774  46.325  1.00 31.81           N  
ATOM    550  CA  PHE L  73      32.214  23.567  46.861  1.00 31.06           C  
ATOM    551  CB  PHE L  73      31.926  22.543  45.750  1.00 31.11           C  
ATOM    552  CG  PHE L  73      31.358  21.298  46.331  1.00 31.52           C  
ATOM    553  CD1 PHE L  73      30.051  21.246  46.757  1.00 31.14           C  
ATOM    554  CD2 PHE L  73      32.142  20.172  46.421  1.00 30.98           C  
ATOM    555  CE1 PHE L  73      29.540  20.085  47.282  1.00 35.76           C  
ATOM    556  CE2 PHE L  73      31.635  19.008  46.945  1.00 36.51           C  
ATOM    557  CZ  PHE L  73      30.332  18.965  47.378  1.00 35.88           C  
ATOM    558  C   PHE L  73      33.275  23.020  47.761  1.00 31.79           C  
ATOM    559  O   PHE L  73      34.419  22.846  47.342  1.00 30.14           O  
ATOM    560  N   THR L  74      32.934  22.742  49.036  1.00 31.38           N  
ATOM    561  CA  THR L  74      33.956  22.299  49.941  1.00 32.09           C  
ATOM    562  CB  THR L  74      34.250  23.294  51.026  1.00 32.48           C  
ATOM    563  OG1 THR L  74      34.657  24.528  50.453  1.00 33.40           O  
ATOM    564  CG2 THR L  74      35.366  22.738  51.927  1.00 30.19           C  
ATOM    565  C   THR L  74      33.546  21.023  50.598  1.00 32.68           C  
ATOM    566  O   THR L  74      32.396  20.842  50.998  1.00 33.33           O  
ATOM    567  N   ILE L  75      34.508  20.089  50.719  1.00 32.39           N  
ATOM    568  CA  ILE L  75      34.227  18.842  51.355  1.00 33.27           C  
ATOM    569  CB  ILE L  75      34.547  17.671  50.473  1.00 32.92           C  
ATOM    570  CG1 ILE L  75      33.742  17.751  49.167  1.00 33.79           C  
ATOM    571  CG2 ILE L  75      34.286  16.384  51.271  1.00 32.43           C  
ATOM    572  CD1 ILE L  75      34.244  16.788  48.092  1.00 33.86           C  
ATOM    573  C   ILE L  75      35.129  18.753  52.534  1.00 34.94           C  
ATOM    574  O   ILE L  75      36.350  18.687  52.396  1.00 34.72           O  
ATOM    575  N   SER L  76      34.548  18.780  53.744  1.00 35.37           N  
ATOM    576  CA  SER L  76      35.382  18.602  54.884  1.00 37.34           C  
ATOM    577  CB  SER L  76      34.836  19.262  56.159  1.00 37.94           C  
ATOM    578  OG  SER L  76      33.592  18.675  56.510  1.00 37.36           O  
ATOM    579  C   SER L  76      35.439  17.125  55.096  1.00 38.25           C  
ATOM    580  O   SER L  76      34.527  16.396  54.717  1.00 37.24           O  
ATOM    581  N   SER L  77      36.540  16.651  55.696  1.00 39.03           N  
ATOM    582  CA  SER L  77      36.705  15.261  56.014  1.00 39.28           C  
ATOM    583  CB  SER L  77      35.869  14.836  57.233  1.00 39.62           C  
ATOM    584  OG  SER L  77      36.062  13.458  57.510  1.00 43.58           O  
ATOM    585  C   SER L  77      36.343  14.370  54.862  1.00 39.35           C  
ATOM    586  O   SER L  77      35.353  13.643  54.932  1.00 38.75           O  
ATOM    587  N   VAL L  78      37.135  14.402  53.772  1.00 39.74           N  
ATOM    588  CA  VAL L  78      36.868  13.608  52.603  1.00 39.79           C  
ATOM    589  CB  VAL L  78      37.908  13.776  51.533  1.00 40.43           C  
ATOM    590  CG1 VAL L  78      37.624  12.780  50.400  1.00 39.46           C  
ATOM    591  CG2 VAL L  78      37.921  15.246  51.085  1.00 40.24           C  
ATOM    592  C   VAL L  78      36.858  12.158  52.977  1.00 39.64           C  
ATOM    593  O   VAL L  78      37.631  11.709  53.822  1.00 38.76           O  
ATOM    594  N   GLN L  79      35.947  11.388  52.346  1.00 39.08           N  
ATOM    595  CA  GLN L  79      35.850   9.978  52.597  1.00 40.17           C  
ATOM    596  CB  GLN L  79      34.505   9.567  53.216  1.00 39.59           C  
ATOM    597  CG  GLN L  79      34.324  10.233  54.582  1.00 41.58           C  
ATOM    598  CD  GLN L  79      33.007   9.804  55.197  1.00 42.22           C  
ATOM    599  OE1 GLN L  79      32.419   8.796  54.809  1.00 43.64           O  
ATOM    600  NE2 GLN L  79      32.537  10.590  56.202  1.00 42.15           N  
ATOM    601  C   GLN L  79      36.064   9.268  51.291  1.00 40.54           C  
ATOM    602  O   GLN L  79      36.010   9.877  50.224  1.00 40.90           O  
ATOM    603  N   ALA L  80      36.319   7.946  51.351  1.00 40.97           N  
ATOM    604  CA  ALA L  80      36.651   7.164  50.190  1.00 41.09           C  
ATOM    605  CB  ALA L  80      36.903   5.684  50.516  1.00 41.50           C  
ATOM    606  C   ALA L  80      35.530   7.211  49.200  1.00 40.26           C  
ATOM    607  O   ALA L  80      35.754   7.283  47.994  1.00 40.86           O  
ATOM    608  N   GLU L  81      34.285   7.184  49.696  1.00 40.32           N  
ATOM    609  CA  GLU L  81      33.102   7.163  48.882  1.00 40.04           C  
ATOM    610  CB  GLU L  81      31.820   7.028  49.719  1.00 41.47           C  
ATOM    611  CG  GLU L  81      31.606   8.181  50.698  1.00 44.58           C  
ATOM    612  CD  GLU L  81      30.494   7.778  51.655  1.00 46.70           C  
ATOM    613  OE1 GLU L  81      30.535   6.620  52.151  1.00 47.26           O  
ATOM    614  OE2 GLU L  81      29.589   8.617  51.901  1.00 47.76           O1-
ATOM    615  C   GLU L  81      33.009   8.430  48.090  1.00 38.24           C  
ATOM    616  O   GLU L  81      32.351   8.471  47.051  1.00 39.11           O  
ATOM    617  N   ASP L  82      33.653   9.501  48.584  1.00 36.58           N  
ATOM    618  CA  ASP L  82      33.604  10.816  48.007  1.00 36.30           C  
ATOM    619  CB  ASP L  82      34.292  11.877  48.884  1.00 35.54           C  
ATOM    620  CG  ASP L  82      33.456  12.045  50.149  1.00 36.28           C  
ATOM    621  OD1 ASP L  82      32.565  11.188  50.388  1.00 38.02           O  
ATOM    622  OD2 ASP L  82      33.692  13.036  50.887  1.00 37.31           O1-
ATOM    623  C   ASP L  82      34.228  10.847  46.642  1.00 35.67           C  
ATOM    624  O   ASP L  82      34.030  11.815  45.911  1.00 36.02           O  
ATOM    625  N   LEU L  83      35.049   9.843  46.273  1.00 34.75           N  
ATOM    626  CA  LEU L  83      35.639   9.887  44.960  1.00 33.75           C  
ATOM    627  CB  LEU L  83      36.477   8.653  44.579  1.00 34.10           C  
ATOM    628  CG  LEU L  83      37.860   8.576  45.240  1.00 34.25           C  
ATOM    629  CD1 LEU L  83      38.614   7.314  44.788  1.00 35.30           C  
ATOM    630  CD2 LEU L  83      38.662   9.864  44.989  1.00 34.97           C  
ATOM    631  C   LEU L  83      34.553   9.980  43.937  1.00 32.83           C  
ATOM    632  O   LEU L  83      33.619   9.178  43.927  1.00 33.17           O  
ATOM    633  N   ALA L  84      34.663  10.987  43.044  1.00 31.85           N  
ATOM    634  CA  ALA L  84      33.693  11.177  42.006  1.00 30.97           C  
ATOM    635  CB  ALA L  84      32.256  11.334  42.529  1.00 31.87           C  
ATOM    636  C   ALA L  84      34.040  12.447  41.283  1.00 30.59           C  
ATOM    637  O   ALA L  84      35.033  13.107  41.586  1.00 30.57           O  
ATOM    638  N   VAL L  85      33.227  12.807  40.268  1.00 29.23           N  
ATOM    639  CA  VAL L  85      33.443  14.030  39.547  1.00 27.72           C  
ATOM    640  CB  VAL L  85      33.299  13.887  38.060  1.00 26.71           C  
ATOM    641  CG1 VAL L  85      33.429  15.279  37.420  1.00 26.61           C  
ATOM    642  CG2 VAL L  85      34.347  12.876  37.567  1.00 21.94           C  
ATOM    643  C   VAL L  85      32.395  14.996  40.015  1.00 27.77           C  
ATOM    644  O   VAL L  85      31.255  14.604  40.257  1.00 28.62           O  
ATOM    645  N   TYR L  86      32.755  16.289  40.172  1.00 27.52           N  
ATOM    646  CA  TYR L  86      31.794  17.238  40.664  1.00 27.15           C  
ATOM    647  CB  TYR L  86      32.230  17.942  41.961  1.00 26.14           C  
ATOM    648  CG  TYR L  86      32.319  16.917  43.040  1.00 25.79           C  
ATOM    649  CD1 TYR L  86      33.482  16.211  43.247  1.00 24.04           C  
ATOM    650  CD2 TYR L  86      31.236  16.658  43.846  1.00 25.87           C  
ATOM    651  CE1 TYR L  86      33.564  15.264  44.242  1.00 25.81           C  
ATOM    652  CE2 TYR L  86      31.311  15.712  44.842  1.00 25.47           C  
ATOM    653  CZ  TYR L  86      32.476  15.013  45.043  1.00 25.90           C  
ATOM    654  OH  TYR L  86      32.555  14.042  46.064  1.00 27.14           O  
ATOM    655  C   TYR L  86      31.590  18.317  39.641  1.00 26.76           C  
ATOM    656  O   TYR L  86      32.551  18.867  39.104  1.00 25.99           O  
ATOM    657  N   TYR L  87      30.312  18.657  39.362  1.00 26.92           N  
ATOM    658  CA  TYR L  87      30.029  19.656  38.367  1.00 27.54           C  
ATOM    659  CB  TYR L  87      29.123  19.175  37.214  1.00 26.93           C  
ATOM    660  CG  TYR L  87      29.702  18.007  36.487  1.00 28.13           C  
ATOM    661  CD1 TYR L  87      29.402  16.726  36.887  1.00 29.32           C  
ATOM    662  CD2 TYR L  87      30.528  18.184  35.402  1.00 27.32           C  
ATOM    663  CE1 TYR L  87      29.919  15.639  36.221  1.00 28.15           C  
ATOM    664  CE2 TYR L  87      31.048  17.102  34.731  1.00 26.34           C  
ATOM    665  CZ  TYR L  87      30.745  15.827  35.139  1.00 26.27           C  
ATOM    666  OH  TYR L  87      31.279  14.719  34.450  1.00 29.98           O  
ATOM    667  C   TYR L  87      29.221  20.753  39.011  1.00 27.58           C  
ATOM    668  O   TYR L  87      28.389  20.502  39.883  1.00 27.57           O  
ATOM    669  N   CYS L  88      29.460  22.015  38.583  1.00 28.70           N  
ATOM    670  CA  CYS L  88      28.702  23.159  39.020  1.00 29.65           C  
ATOM    671  CB  CYS L  88      29.573  24.398  39.358  1.00 32.12           C  
ATOM    672  SG  CYS L  88      30.668  24.913  37.995  1.00 38.13           S  
ATOM    673  C   CYS L  88      27.789  23.520  37.880  1.00 28.07           C  
ATOM    674  O   CYS L  88      28.119  23.265  36.721  1.00 28.09           O  
ATOM    675  N   GLN L  89      26.593  24.083  38.175  1.00 26.52           N  
ATOM    676  CA  GLN L  89      25.675  24.441  37.119  1.00 26.51           C  
ATOM    677  CB  GLN L  89      24.552  23.418  36.925  1.00 25.22           C  
ATOM    678  CG  GLN L  89      23.604  23.785  35.784  1.00 25.48           C  
ATOM    679  CD  GLN L  89      22.319  23.020  36.032  1.00 26.86           C  
ATOM    680  OE1 GLN L  89      21.428  22.969  35.187  1.00 32.99           O  
ATOM    681  NE2 GLN L  89      22.218  22.415  37.244  1.00 29.00           N  
ATOM    682  C   GLN L  89      24.997  25.741  37.458  1.00 26.83           C  
ATOM    683  O   GLN L  89      24.711  26.017  38.621  1.00 25.40           O  
ATOM    684  N   GLN L  90      24.714  26.575  36.432  1.00 25.49           N  
ATOM    685  CA  GLN L  90      24.026  27.822  36.645  1.00 25.96           C  
ATOM    686  CB  GLN L  90      24.795  29.037  36.089  1.00 25.61           C  
ATOM    687  CG  GLN L  90      24.978  29.039  34.568  1.00 25.32           C  
ATOM    688  CD  GLN L  90      23.723  29.632  33.952  1.00 25.17           C  
ATOM    689  OE1 GLN L  90      23.116  30.541  34.516  1.00 27.90           O  
ATOM    690  NE2 GLN L  90      23.309  29.104  32.771  1.00 25.09           N  
ATOM    691  C   GLN L  90      22.689  27.744  35.967  1.00 26.48           C  
ATOM    692  O   GLN L  90      22.579  27.296  34.826  1.00 24.73           O  
ATOM    693  N   HIS L  91      21.715  27.770  36.922  1.00 29.38           N  
ATOM    694  CA  HIS L  91      20.282  27.735  36.851  1.00 30.08           C  
ATOM    695  ND1 HIS L  91      18.644  27.488  40.163  1.00 34.08           N  
ATOM    696  CG  HIS L  91      19.695  27.066  39.374  1.00 31.23           C  
ATOM    697  CB  HIS L  91      19.573  26.812  37.895  1.00 31.12           C  
ATOM    698  NE2 HIS L  91      20.391  27.230  41.519  1.00 35.30           N  
ATOM    699  CD2 HIS L  91      20.751  26.912  40.219  1.00 32.97           C  
ATOM    700  CE1 HIS L  91      19.118  27.570  41.434  1.00 35.49           C  
ATOM    701  C   HIS L  91      19.686  29.108  36.722  1.00 30.45           C  
ATOM    702  O   HIS L  91      18.472  29.270  36.794  1.00 30.88           O  
ATOM    703  N   TYR L  92      20.537  30.151  36.663  1.00 31.21           N  
ATOM    704  CA  TYR L  92      20.072  31.509  36.620  1.00 32.14           C  
ATOM    705  CB  TYR L  92      21.241  32.504  36.627  1.00 32.70           C  
ATOM    706  CG  TYR L  92      20.633  33.859  36.661  1.00 34.01           C  
ATOM    707  CD1 TYR L  92      20.091  34.341  37.830  1.00 33.83           C  
ATOM    708  CD2 TYR L  92      20.607  34.644  35.532  1.00 34.35           C  
ATOM    709  CE1 TYR L  92      19.524  35.593  37.864  1.00 36.11           C  
ATOM    710  CE2 TYR L  92      20.042  35.896  35.559  1.00 33.16           C  
ATOM    711  CZ  TYR L  92      19.499  36.369  36.729  1.00 37.26           C  
ATOM    712  OH  TYR L  92      18.916  37.653  36.764  1.00 39.81           O  
ATOM    713  C   TYR L  92      19.244  31.779  35.391  1.00 33.26           C  
ATOM    714  O   TYR L  92      18.143  32.317  35.503  1.00 35.00           O  
ATOM    715  N   SER L  93      19.721  31.423  34.179  1.00 32.36           N  
ATOM    716  CA  SER L  93      18.923  31.704  33.015  1.00 31.48           C  
ATOM    717  CB  SER L  93      19.194  33.090  32.406  1.00 32.56           C  
ATOM    718  OG  SER L  93      20.476  33.111  31.797  1.00 33.29           O  
ATOM    719  C   SER L  93      19.262  30.699  31.957  1.00 32.44           C  
ATOM    720  O   SER L  93      20.328  30.089  31.980  1.00 31.61           O  
ATOM    721  N   PRO L  94      18.363  30.506  31.027  1.00 31.62           N  
ATOM    722  CA  PRO L  94      18.622  29.592  29.949  1.00 30.51           C  
ATOM    723  CD  PRO L  94      16.943  30.655  31.284  1.00 16.15           C  
ATOM    724  CB  PRO L  94      17.256  29.246  29.344  1.00 31.39           C  
ATOM    725  CG  PRO L  94      16.286  30.281  29.946  1.00 16.58           C  
ATOM    726  C   PRO L  94      19.573  30.240  28.996  1.00 30.57           C  
ATOM    727  O   PRO L  94      19.561  31.470  28.910  1.00 32.46           O  
ATOM    728  N   PRO L  95      20.391  29.484  28.305  1.00 30.70           N  
ATOM    729  CA  PRO L  95      20.435  28.053  28.472  1.00 30.30           C  
ATOM    730  CD  PRO L  95      20.901  29.903  27.012  1.00 30.12           C  
ATOM    731  CB  PRO L  95      21.082  27.497  27.204  1.00 30.91           C  
ATOM    732  CG  PRO L  95      21.756  28.714  26.546  1.00 30.97           C  
ATOM    733  C   PRO L  95      21.180  27.711  29.729  1.00 29.90           C  
ATOM    734  O   PRO L  95      22.057  28.475  30.128  1.00 31.52           O  
ATOM    735  N   TYR L  96      20.874  26.559  30.361  1.00 30.13           N  
ATOM    736  CA  TYR L  96      21.538  26.243  31.596  1.00 28.95           C  
ATOM    737  CB  TYR L  96      20.754  25.288  32.517  1.00 28.77           C  
ATOM    738  CG  TYR L  96      19.445  25.933  32.824  1.00 27.84           C  
ATOM    739  CD1 TYR L  96      19.363  26.930  33.767  1.00 28.78           C  
ATOM    740  CD2 TYR L  96      18.304  25.570  32.146  1.00 28.28           C  
ATOM    741  CE1 TYR L  96      18.160  27.532  34.047  1.00 29.42           C  
ATOM    742  CE2 TYR L  96      17.096  26.166  32.422  1.00 28.64           C  
ATOM    743  CZ  TYR L  96      17.023  27.151  33.377  1.00 28.62           C  
ATOM    744  OH  TYR L  96      15.789  27.770  33.666  1.00 28.91           O  
ATOM    745  C   TYR L  96      22.838  25.603  31.256  1.00 29.92           C  
ATOM    746  O   TYR L  96      22.905  24.707  30.415  1.00 34.06           O  
ATOM    747  N   THR L  97      23.926  26.062  31.900  1.00 24.25           N  
ATOM    748  CA  THR L  97      25.198  25.519  31.532  1.00 23.32           C  
ATOM    749  CB  THR L  97      26.128  26.553  30.961  1.00 25.07           C  
ATOM    750  OG1 THR L  97      26.357  27.582  31.911  1.00 27.48           O  
ATOM    751  CG2 THR L  97      25.500  27.141  29.685  1.00 20.93           C  
ATOM    752  C   THR L  97      25.879  24.898  32.711  1.00 23.42           C  
ATOM    753  O   THR L  97      25.634  25.266  33.860  1.00 21.97           O  
ATOM    754  N   PHE L  98      26.777  23.929  32.428  1.00 23.07           N  
ATOM    755  CA  PHE L  98      27.480  23.202  33.450  1.00 23.65           C  
ATOM    756  CB  PHE L  98      27.410  21.674  33.291  1.00 23.37           C  
ATOM    757  CG  PHE L  98      26.006  21.200  33.387  1.00 23.68           C  
ATOM    758  CD1 PHE L  98      25.179  21.250  32.290  1.00 22.19           C  
ATOM    759  CD2 PHE L  98      25.527  20.682  34.565  1.00 23.09           C  
ATOM    760  CE1 PHE L  98      23.886  20.800  32.377  1.00 24.47           C  
ATOM    761  CE2 PHE L  98      24.232  20.230  34.657  1.00 22.13           C  
ATOM    762  CZ  PHE L  98      23.409  20.290  33.560  1.00 23.38           C  
ATOM    763  C   PHE L  98      28.946  23.485  33.310  1.00 23.79           C  
ATOM    764  O   PHE L  98      29.420  23.936  32.268  1.00 25.19           O  
ATOM    765  N   GLY L  99      29.706  23.230  34.394  1.00 24.79           N  
ATOM    766  CA  GLY L  99      31.132  23.386  34.356  1.00 26.03           C  
ATOM    767  C   GLY L  99      31.704  22.132  33.759  1.00 26.17           C  
ATOM    768  O   GLY L  99      30.995  21.156  33.521  1.00 28.33           O  
ATOM    769  N   GLY L 100      33.027  22.144  33.509  1.00 26.01           N  
ATOM    770  CA  GLY L 100      33.770  21.058  32.926  1.00 26.65           C  
ATOM    771  C   GLY L 100      33.783  19.881  33.854  1.00 27.80           C  
ATOM    772  O   GLY L 100      33.874  18.737  33.411  1.00 29.62           O  
ATOM    773  N   GLY L 101      33.769  20.136  35.176  1.00 27.70           N  
ATOM    774  CA  GLY L 101      33.777  19.064  36.131  1.00 27.68           C  
ATOM    775  C   GLY L 101      35.139  18.953  36.741  1.00 27.88           C  
ATOM    776  O   GLY L 101      36.143  19.306  36.124  1.00 26.16           O  
ATOM    777  N   THR L 102      35.186  18.461  37.999  1.00 27.85           N  
ATOM    778  CA  THR L 102      36.437  18.282  38.676  1.00 27.68           C  
ATOM    779  CB  THR L 102      36.630  19.252  39.818  1.00 28.02           C  
ATOM    780  OG1 THR L 102      37.993  19.290  40.192  1.00 29.88           O  
ATOM    781  CG2 THR L 102      35.779  18.854  41.032  1.00 26.08           C  
ATOM    782  C   THR L 102      36.488  16.864  39.182  1.00 27.79           C  
ATOM    783  O   THR L 102      35.590  16.393  39.876  1.00 26.97           O  
ATOM    784  N   LYS L 103      37.562  16.137  38.825  1.00 29.41           N  
ATOM    785  CA  LYS L 103      37.736  14.757  39.180  1.00 30.37           C  
ATOM    786  CB  LYS L 103      38.690  14.077  38.181  1.00 32.02           C  
ATOM    787  CG  LYS L 103      38.932  12.577  38.353  1.00 33.61           C  
ATOM    788  CD  LYS L 103      37.832  11.686  37.777  1.00 37.14           C  
ATOM    789  CE  LYS L 103      38.267  10.225  37.643  1.00 38.65           C  
ATOM    790  NZ  LYS L 103      39.382  10.118  36.675  1.00 39.35           N1+
ATOM    791  C   LYS L 103      38.393  14.716  40.528  1.00 30.40           C  
ATOM    792  O   LYS L 103      39.426  15.349  40.743  1.00 30.55           O  
ATOM    793  N   LEU L 104      37.812  13.957  41.476  1.00 31.72           N  
ATOM    794  CA  LEU L 104      38.386  13.895  42.792  1.00 32.87           C  
ATOM    795  CB  LEU L 104      37.316  14.050  43.891  1.00 33.38           C  
ATOM    796  CG  LEU L 104      37.868  14.256  45.312  1.00 33.57           C  
ATOM    797  CD1 LEU L 104      38.569  15.617  45.432  1.00 34.23           C  
ATOM    798  CD2 LEU L 104      36.771  14.066  46.370  1.00 30.57           C  
ATOM    799  C   LEU L 104      39.020  12.541  42.935  1.00 33.06           C  
ATOM    800  O   LEU L 104      38.346  11.518  42.816  1.00 34.08           O  
ATOM    801  N   GLU L 105      40.345  12.498  43.196  1.00 33.36           N  
ATOM    802  CA  GLU L 105      41.036  11.243  43.321  1.00 34.10           C  
ATOM    803  CB  GLU L 105      42.286  11.161  42.434  1.00 35.47           C  
ATOM    804  CG  GLU L 105      41.973  11.251  40.940  1.00 40.82           C  
ATOM    805  CD  GLU L 105      43.294  11.280  40.188  1.00 43.97           C  
ATOM    806  OE1 GLU L 105      44.212  12.023  40.628  1.00 44.57           O  
ATOM    807  OE2 GLU L 105      43.405  10.553  39.166  1.00 44.25           O1-
ATOM    808  C   GLU L 105      41.484  11.097  44.745  1.00 33.59           C  
ATOM    809  O   GLU L 105      41.726  12.086  45.435  1.00 31.75           O  
ATOM    810  N   ILE L 106      41.610   9.842  45.227  1.00 33.14           N  
ATOM    811  CA  ILE L 106      41.986   9.627  46.600  1.00 33.77           C  
ATOM    812  CB  ILE L 106      41.253   8.501  47.279  1.00 33.97           C  
ATOM    813  CG1 ILE L 106      39.776   8.852  47.522  1.00 32.89           C  
ATOM    814  CG2 ILE L 106      42.013   8.153  48.568  1.00 29.43           C  
ATOM    815  CD1 ILE L 106      39.566   9.988  48.524  1.00 34.82           C  
ATOM    816  C   ILE L 106      43.435   9.297  46.672  1.00 34.38           C  
ATOM    817  O   ILE L 106      43.932   8.427  45.959  1.00 34.86           O  
ATOM    818  N   LYS L 107      44.150  10.020  47.550  1.00 34.47           N  
ATOM    819  CA  LYS L 107      45.546   9.795  47.749  1.00 33.83           C  
ATOM    820  CB  LYS L 107      46.262  11.009  48.360  1.00 34.76           C  
ATOM    821  CG  LYS L 107      47.784  10.955  48.229  1.00 37.89           C  
ATOM    822  CD  LYS L 107      48.464  12.271  48.614  1.00 39.68           C  
ATOM    823  CE  LYS L 107      47.950  13.483  47.834  1.00 40.56           C  
ATOM    824  NZ  LYS L 107      48.447  14.733  48.454  1.00 40.46           N1+
ATOM    825  C   LYS L 107      45.624   8.656  48.754  1.00 33.16           C  
ATOM    826  O   LYS L 107      44.902   8.729  49.786  1.00 32.86           O  
ATOM    827  OXT LYS L 107      46.395   7.694  48.500  1.00  0.00           O1-
TER     828      LYS L 107 
ATOM    829  N   GLN H 108       8.330   6.441  45.747  1.00 34.93           N1+
ATOM    830  CA  GLN H 108       9.458   7.359  45.460  1.00 35.38           C  
ATOM    831  CB  GLN H 108      10.793   6.616  45.637  1.00 37.08           C  
ATOM    832  CG  GLN H 108      12.037   7.467  45.373  1.00 43.15           C  
ATOM    833  CD  GLN H 108      13.254   6.566  45.524  1.00 47.63           C  
ATOM    834  OE1 GLN H 108      14.383   7.038  45.661  1.00 50.52           O  
ATOM    835  NE2 GLN H 108      13.018   5.229  45.492  1.00 49.48           N  
ATOM    836  C   GLN H 108       9.387   7.856  44.049  1.00 33.65           C  
ATOM    837  O   GLN H 108       8.780   7.217  43.191  1.00 33.18           O  
ATOM    838  N   VAL H 109      10.000   9.029  43.783  1.00 32.11           N  
ATOM    839  CA  VAL H 109      10.016   9.587  42.460  1.00 29.94           C  
ATOM    840  CB  VAL H 109      10.564  10.987  42.437  1.00 29.85           C  
ATOM    841  CG1 VAL H 109      10.708  11.451  40.979  1.00 29.18           C  
ATOM    842  CG2 VAL H 109       9.662  11.881  43.301  1.00 31.10           C  
ATOM    843  C   VAL H 109      10.948   8.746  41.651  1.00 29.40           C  
ATOM    844  O   VAL H 109      12.022   8.380  42.125  1.00 30.19           O  
ATOM    845  N   GLN H 110      10.561   8.392  40.408  1.00 30.09           N  
ATOM    846  CA  GLN H 110      11.473   7.587  39.651  1.00 30.27           C  
ATOM    847  CB  GLN H 110      11.244   6.080  39.831  1.00 31.86           C  
ATOM    848  CG  GLN H 110      12.398   5.242  39.289  1.00 34.71           C  
ATOM    849  CD  GLN H 110      12.168   3.804  39.716  1.00 38.32           C  
ATOM    850  OE1 GLN H 110      12.026   3.510  40.901  1.00 30.80           O  
ATOM    851  NE2 GLN H 110      12.131   2.881  38.719  1.00 29.86           N  
ATOM    852  C   GLN H 110      11.344   7.921  38.196  1.00 29.52           C  
ATOM    853  O   GLN H 110      10.257   8.215  37.701  1.00 28.79           O  
ATOM    854  N   LEU H 111      12.485   7.904  37.476  1.00 28.09           N  
ATOM    855  CA  LEU H 111      12.496   8.209  36.072  1.00 28.13           C  
ATOM    856  CB  LEU H 111      13.365   9.441  35.763  1.00 27.45           C  
ATOM    857  CG  LEU H 111      12.831  10.739  36.405  1.00 26.53           C  
ATOM    858  CD1 LEU H 111      13.735  11.941  36.094  1.00 27.87           C  
ATOM    859  CD2 LEU H 111      11.374  11.000  35.991  1.00 25.84           C  
ATOM    860  C   LEU H 111      13.106   7.033  35.368  1.00 28.03           C  
ATOM    861  O   LEU H 111      14.304   6.781  35.492  1.00 29.13           O  
ATOM    862  N   VAL H 112      12.303   6.283  34.584  1.00 28.97           N  
ATOM    863  CA  VAL H 112      12.852   5.126  33.938  1.00 28.75           C  
ATOM    864  CB  VAL H 112      12.003   3.895  34.111  1.00 30.00           C  
ATOM    865  CG1 VAL H 112      12.000   3.523  35.604  1.00  0.00           C  
ATOM    866  CG2 VAL H 112      10.592   4.176  33.564  1.00  0.00           C  
ATOM    867  C   VAL H 112      13.001   5.415  32.477  1.00 28.35           C  
ATOM    868  O   VAL H 112      12.027   5.661  31.767  1.00 27.22           O  
ATOM    869  N   GLN H 113      14.258   5.393  31.989  1.00 28.66           N  
ATOM    870  CA  GLN H 113      14.506   5.680  30.607  1.00 27.87           C  
ATOM    871  CB  GLN H 113      15.771   6.512  30.348  1.00 27.79           C  
ATOM    872  CG  GLN H 113      15.649   7.935  30.893  1.00 28.87           C  
ATOM    873  CD  GLN H 113      16.875   8.721  30.457  1.00 28.17           C  
ATOM    874  OE1 GLN H 113      17.764   9.003  31.258  1.00 27.42           O  
ATOM    875  NE2 GLN H 113      16.923   9.090  29.150  1.00 32.47           N  
ATOM    876  C   GLN H 113      14.608   4.404  29.834  1.00 27.21           C  
ATOM    877  O   GLN H 113      14.809   3.328  30.397  1.00 25.85           O  
ATOM    878  N   SER H 114      14.469   4.515  28.498  1.00 28.01           N  
ATOM    879  CA  SER H 114      14.497   3.386  27.612  1.00 27.31           C  
ATOM    880  CB  SER H 114      13.952   3.693  26.202  1.00 27.23           C  
ATOM    881  OG  SER H 114      14.713   4.721  25.586  1.00 27.02           O  
ATOM    882  C   SER H 114      15.901   2.873  27.487  1.00 28.51           C  
ATOM    883  O   SER H 114      16.852   3.478  27.977  1.00 27.61           O  
ATOM    884  N   GLY H 115      16.051   1.715  26.813  1.00 28.06           N  
ATOM    885  CA  GLY H 115      17.315   1.041  26.698  1.00 26.94           C  
ATOM    886  C   GLY H 115      18.183   1.707  25.674  1.00 27.58           C  
ATOM    887  O   GLY H 115      17.785   2.666  25.013  1.00 27.43           O  
ATOM    888  N   ALA H 116      19.413   1.170  25.526  1.00 28.32           N  
ATOM    889  CA  ALA H 116      20.419   1.691  24.642  1.00 28.52           C  
ATOM    890  CB  ALA H 116      21.774   0.970  24.759  1.00 27.26           C  
ATOM    891  C   ALA H 116      19.952   1.552  23.232  1.00 29.69           C  
ATOM    892  O   ALA H 116      19.141   0.684  22.911  1.00 30.67           O  
ATOM    893  N   GLU H 117      20.446   2.439  22.345  1.00 31.93           N  
ATOM    894  CA  GLU H 117      19.996   2.390  20.987  1.00 32.71           C  
ATOM    895  CB  GLU H 117      19.060   3.562  20.651  1.00 35.13           C  
ATOM    896  CG  GLU H 117      18.183   3.343  19.419  1.00 39.13           C  
ATOM    897  CD  GLU H 117      17.058   2.395  19.810  1.00 43.71           C  
ATOM    898  OE1 GLU H 117      17.313   1.161  19.854  1.00 44.44           O  
ATOM    899  OE2 GLU H 117      15.933   2.889  20.076  1.00 46.01           O1-
ATOM    900  C   GLU H 117      21.185   2.479  20.077  1.00 33.74           C  
ATOM    901  O   GLU H 117      22.145   3.196  20.355  1.00 32.83           O  
ATOM    902  N   VAL H 118      21.155   1.712  18.967  1.00 32.61           N  
ATOM    903  CA  VAL H 118      22.200   1.770  17.986  1.00 32.19           C  
ATOM    904  CB  VAL H 118      22.868   0.448  17.755  1.00 31.92           C  
ATOM    905  CG1 VAL H 118      23.884   0.600  16.611  1.00  0.00           C  
ATOM    906  CG2 VAL H 118      23.482  -0.024  19.083  1.00  0.00           C  
ATOM    907  C   VAL H 118      21.527   2.165  16.710  1.00 31.62           C  
ATOM    908  O   VAL H 118      20.564   1.527  16.287  1.00 31.86           O  
ATOM    909  N   ALA H 119      22.012   3.241  16.060  1.00 32.20           N  
ATOM    910  CA  ALA H 119      21.361   3.683  14.861  1.00 33.62           C  
ATOM    911  CB  ALA H 119      20.454   4.906  15.075  1.00 33.13           C  
ATOM    912  C   ALA H 119      22.403   4.086  13.869  1.00 34.31           C  
ATOM    913  O   ALA H 119      23.531   4.418  14.229  1.00 32.95           O  
ATOM    914  N   LYS H 120      22.034   4.046  12.574  1.00 35.00           N  
ATOM    915  CA  LYS H 120      22.922   4.401  11.504  1.00 36.65           C  
ATOM    916  CB  LYS H 120      22.548   3.726  10.175  1.00 39.32           C  
ATOM    917  CG  LYS H 120      22.482   2.203  10.309  1.00 43.14           C  
ATOM    918  CD  LYS H 120      23.793   1.554  10.764  1.00 47.57           C  
ATOM    919  CE  LYS H 120      23.610   0.162  11.380  1.00 46.93           C  
ATOM    920  NZ  LYS H 120      22.778  -0.683  10.496  1.00 47.58           N1+
ATOM    921  C   LYS H 120      22.838   5.883  11.328  1.00 36.23           C  
ATOM    922  O   LYS H 120      21.869   6.513  11.745  1.00 35.66           O  
ATOM    923  N   PRO H 121      23.834   6.466  10.721  1.00 36.04           N  
ATOM    924  CA  PRO H 121      23.832   7.890  10.559  1.00 34.85           C  
ATOM    925  CD  PRO H 121      25.182   5.923  10.778  1.00 36.01           C  
ATOM    926  CB  PRO H 121      25.233   8.251  10.070  1.00 35.12           C  
ATOM    927  CG  PRO H 121      26.118   7.138  10.665  1.00 36.30           C  
ATOM    928  C   PRO H 121      22.732   8.334   9.651  1.00 35.35           C  
ATOM    929  O   PRO H 121      22.408   7.615   8.707  1.00 33.72           O  
ATOM    930  N   GLY H 122      22.140   9.511   9.934  1.00 34.87           N  
ATOM    931  CA  GLY H 122      21.104  10.061   9.110  1.00 34.51           C  
ATOM    932  C   GLY H 122      19.778   9.556   9.587  1.00 34.97           C  
ATOM    933  O   GLY H 122      18.734   9.986   9.102  1.00 37.03           O  
ATOM    934  N   THR H 123      19.788   8.637  10.570  1.00 33.38           N  
ATOM    935  CA  THR H 123      18.572   8.044  11.049  1.00 33.57           C  
ATOM    936  CB  THR H 123      18.812   6.643  11.559  1.00 31.87           C  
ATOM    937  OG1 THR H 123      19.484   5.895  10.556  1.00  0.00           O  
ATOM    938  CG2 THR H 123      17.477   5.935  11.863  1.00  0.00           C  
ATOM    939  C   THR H 123      18.071   8.908  12.176  1.00 34.09           C  
ATOM    940  O   THR H 123      18.661   9.941  12.486  1.00 35.16           O  
ATOM    941  N   SER H 124      16.930   8.526  12.785  1.00 34.05           N  
ATOM    942  CA  SER H 124      16.377   9.246  13.896  1.00 33.86           C  
ATOM    943  CB  SER H 124      15.026   9.914  13.593  1.00 35.40           C  
ATOM    944  OG  SER H 124      15.192  10.970  12.661  1.00 38.26           O  
ATOM    945  C   SER H 124      16.104   8.250  14.980  1.00 33.05           C  
ATOM    946  O   SER H 124      15.964   7.056  14.720  1.00 35.37           O  
ATOM    947  N   VAL H 125      16.057   8.717  16.247  1.00 33.06           N  
ATOM    948  CA  VAL H 125      15.728   7.833  17.332  1.00 31.50           C  
ATOM    949  CB  VAL H 125      16.884   7.417  18.206  1.00 32.00           C  
ATOM    950  CG1 VAL H 125      17.949   6.709  17.365  1.00 29.39           C  
ATOM    951  CG2 VAL H 125      17.396   8.643  18.971  1.00 30.90           C  
ATOM    952  C   VAL H 125      14.822   8.588  18.250  1.00 31.07           C  
ATOM    953  O   VAL H 125      14.863   9.817  18.306  1.00 30.24           O  
ATOM    954  N   LYS H 126      13.955   7.867  18.988  1.00 30.80           N  
ATOM    955  CA  LYS H 126      13.131   8.550  19.942  1.00 30.54           C  
ATOM    956  CB  LYS H 126      11.639   8.589  19.568  1.00 30.58           C  
ATOM    957  CG  LYS H 126      10.849   9.630  20.366  1.00 32.41           C  
ATOM    958  CD  LYS H 126       9.512  10.007  19.724  1.00 32.70           C  
ATOM    959  CE  LYS H 126       8.845  11.228  20.363  1.00 32.91           C  
ATOM    960  NZ  LYS H 126       7.639  11.607  19.595  1.00 32.44           N1+
ATOM    961  C   LYS H 126      13.288   7.840  21.251  1.00 31.43           C  
ATOM    962  O   LYS H 126      12.972   6.657  21.372  1.00 32.33           O  
ATOM    963  N   LEU H 127      13.782   8.566  22.274  1.00 32.67           N  
ATOM    964  CA  LEU H 127      14.041   7.994  23.565  1.00 31.71           C  
ATOM    965  CB  LEU H 127      15.343   8.537  24.177  1.00 33.87           C  
ATOM    966  CG  LEU H 127      16.566   8.346  23.253  1.00 28.79           C  
ATOM    967  CD1 LEU H 127      17.846   8.905  23.895  1.00 38.92           C  
ATOM    968  CD2 LEU H 127      16.713   6.890  22.785  1.00 15.00           C  
ATOM    969  C   LEU H 127      12.906   8.361  24.472  1.00 31.09           C  
ATOM    970  O   LEU H 127      12.241   9.375  24.266  1.00 30.05           O  
ATOM    971  N   SER H 128      12.647   7.532  25.508  1.00 29.98           N  
ATOM    972  CA  SER H 128      11.542   7.810  26.382  1.00 29.57           C  
ATOM    973  CB  SER H 128      10.416   6.766  26.289  1.00 30.56           C  
ATOM    974  OG  SER H 128      10.890   5.493  26.702  1.00 31.79           O  
ATOM    975  C   SER H 128      12.009   7.843  27.806  1.00 30.28           C  
ATOM    976  O   SER H 128      13.048   7.286  28.155  1.00 29.18           O  
ATOM    977  N   CYS H 129      11.241   8.552  28.660  1.00 30.75           N  
ATOM    978  CA  CYS H 129      11.527   8.664  30.062  1.00 31.51           C  
ATOM    979  CB  CYS H 129      12.205  10.018  30.400  1.00 32.26           C  
ATOM    980  SG  CYS H 129      12.613  10.268  32.156  1.00 35.62           S  
ATOM    981  C   CYS H 129      10.202   8.578  30.765  1.00 31.30           C  
ATOM    982  O   CYS H 129       9.403   9.511  30.720  1.00 30.07           O  
ATOM    983  N   LYS H 130       9.946   7.439  31.445  1.00 30.37           N  
ATOM    984  CA  LYS H 130       8.695   7.184  32.110  1.00 30.53           C  
ATOM    985  CB  LYS H 130       8.397   5.678  32.194  1.00 32.77           C  
ATOM    986  CG  LYS H 130       7.030   5.303  32.768  1.00 41.12           C  
ATOM    987  CD  LYS H 130       5.870   5.497  31.791  1.00 42.79           C  
ATOM    988  CE  LYS H 130       4.540   4.967  32.328  1.00 45.75           C  
ATOM    989  NZ  LYS H 130       3.569   4.810  31.223  1.00 47.91           N1+
ATOM    990  C   LYS H 130       8.811   7.688  33.516  1.00 30.18           C  
ATOM    991  O   LYS H 130       9.754   7.348  34.226  1.00 30.76           O  
ATOM    992  N   ALA H 131       7.835   8.500  33.966  1.00 29.03           N  
ATOM    993  CA  ALA H 131       7.924   9.062  35.284  1.00 28.94           C  
ATOM    994  CB  ALA H 131       7.738  10.589  35.311  1.00 28.06           C  
ATOM    995  C   ALA H 131       6.864   8.466  36.151  1.00 28.63           C  
ATOM    996  O   ALA H 131       5.781   8.122  35.681  1.00 29.94           O  
ATOM    997  N   SER H 132       7.176   8.303  37.456  1.00 29.05           N  
ATOM    998  CA  SER H 132       6.217   7.771  38.379  1.00 28.99           C  
ATOM    999  CB  SER H 132       6.202   6.233  38.418  1.00 28.00           C  
ATOM   1000  OG  SER H 132       7.468   5.740  38.833  1.00 28.34           O  
ATOM   1001  C   SER H 132       6.569   8.247  39.754  1.00 28.48           C  
ATOM   1002  O   SER H 132       7.698   8.659  40.012  1.00 28.47           O  
ATOM   1003  N   GLY H 133       5.589   8.207  40.684  1.00 31.99           N  
ATOM   1004  CA  GLY H 133       5.827   8.551  42.060  1.00 28.77           C  
ATOM   1005  C   GLY H 133       5.499   9.991  42.323  1.00 32.90           C  
ATOM   1006  O   GLY H 133       5.452  10.413  43.478  1.00 34.55           O  
ATOM   1007  N   TYR H 134       5.285  10.808  41.276  1.00 28.20           N  
ATOM   1008  CA  TYR H 134       4.965  12.177  41.552  1.00 27.06           C  
ATOM   1009  CB  TYR H 134       6.192  13.116  41.579  1.00 28.92           C  
ATOM   1010  CG  TYR H 134       6.759  13.328  40.214  1.00 29.57           C  
ATOM   1011  CD1 TYR H 134       6.303  14.341  39.408  1.00 25.89           C  
ATOM   1012  CD2 TYR H 134       7.768  12.536  39.729  1.00 26.79           C  
ATOM   1013  CE1 TYR H 134       6.834  14.542  38.151  1.00 26.65           C  
ATOM   1014  CE2 TYR H 134       8.301  12.732  38.476  1.00 26.76           C  
ATOM   1015  CZ  TYR H 134       7.840  13.739  37.674  1.00 26.97           C  
ATOM   1016  OH  TYR H 134       8.395  13.929  36.389  1.00 25.14           O  
ATOM   1017  C   TYR H 134       4.017  12.650  40.501  1.00 28.94           C  
ATOM   1018  O   TYR H 134       3.771  11.952  39.515  1.00 27.23           O  
ATOM   1019  N   THR H 135       3.430  13.847  40.707  1.00 29.06           N  
ATOM   1020  CA  THR H 135       2.518  14.365  39.730  1.00 30.39           C  
ATOM   1021  CB  THR H 135       1.679  15.497  40.246  1.00 33.23           C  
ATOM   1022  OG1 THR H 135       0.943  15.066  41.382  1.00 34.83           O  
ATOM   1023  CG2 THR H 135       0.713  15.954  39.141  1.00 32.35           C  
ATOM   1024  C   THR H 135       3.343  14.846  38.573  1.00 30.27           C  
ATOM   1025  O   THR H 135       4.103  15.807  38.676  1.00 28.89           O  
ATOM   1026  N   PHE H 136       3.144  14.192  37.417  1.00 28.73           N  
ATOM   1027  CA  PHE H 136       3.881  14.356  36.192  1.00 28.88           C  
ATOM   1028  CB  PHE H 136       3.353  13.368  35.126  1.00 28.39           C  
ATOM   1029  CG  PHE H 136       4.032  13.517  33.804  1.00 29.90           C  
ATOM   1030  CD1 PHE H 136       5.315  13.058  33.594  1.00 32.52           C  
ATOM   1031  CD2 PHE H 136       3.350  14.083  32.753  1.00 32.22           C  
ATOM   1032  CE1 PHE H 136       5.919  13.189  32.363  1.00 32.29           C  
ATOM   1033  CE2 PHE H 136       3.948  14.216  31.524  1.00 31.97           C  
ATOM   1034  CZ  PHE H 136       5.232  13.771  31.325  1.00 31.83           C  
ATOM   1035  C   PHE H 136       3.744  15.761  35.684  1.00 28.91           C  
ATOM   1036  O   PHE H 136       4.706  16.356  35.202  1.00 29.93           O  
ATOM   1037  N   THR H 137       2.529  16.318  35.795  1.00 26.64           N  
ATOM   1038  CA  THR H 137       2.156  17.620  35.317  1.00 27.94           C  
ATOM   1039  CB  THR H 137       0.705  17.882  35.544  1.00 29.32           C  
ATOM   1040  OG1 THR H 137      -0.078  16.861  34.948  1.00 22.28           O  
ATOM   1041  CG2 THR H 137       0.359  19.249  34.937  1.00 18.43           C  
ATOM   1042  C   THR H 137       2.853  18.709  36.075  1.00 27.55           C  
ATOM   1043  O   THR H 137       3.110  19.786  35.538  1.00 25.45           O  
ATOM   1044  N   ASP H 138       3.129  18.468  37.365  1.00 25.40           N  
ATOM   1045  CA  ASP H 138       3.646  19.452  38.270  1.00 26.09           C  
ATOM   1046  CB  ASP H 138       3.743  18.927  39.707  1.00 28.71           C  
ATOM   1047  CG  ASP H 138       2.325  18.739  40.229  1.00 33.23           C  
ATOM   1048  OD1 ASP H 138       1.377  19.206  39.541  1.00 39.58           O  
ATOM   1049  OD2 ASP H 138       2.170  18.129  41.320  1.00 35.62           O1-
ATOM   1050  C   ASP H 138       5.009  19.964  37.896  1.00 27.87           C  
ATOM   1051  O   ASP H 138       5.289  21.131  38.157  1.00 27.72           O  
ATOM   1052  N   TYR H 139       5.903  19.148  37.292  1.00 27.16           N  
ATOM   1053  CA  TYR H 139       7.258  19.628  37.132  1.00 24.08           C  
ATOM   1054  CB  TYR H 139       8.265  18.768  37.903  1.00 23.77           C  
ATOM   1055  CG  TYR H 139       7.786  18.671  39.304  1.00 26.16           C  
ATOM   1056  CD1 TYR H 139       8.168  19.595  40.243  1.00 27.52           C  
ATOM   1057  CD2 TYR H 139       6.948  17.645  39.677  1.00 27.54           C  
ATOM   1058  CE1 TYR H 139       7.720  19.495  41.537  1.00 28.13           C  
ATOM   1059  CE2 TYR H 139       6.496  17.539  40.971  1.00 26.95           C  
ATOM   1060  CZ  TYR H 139       6.885  18.468  41.905  1.00 27.26           C  
ATOM   1061  OH  TYR H 139       6.427  18.368  43.235  1.00 31.03           O  
ATOM   1062  C   TYR H 139       7.722  19.538  35.698  1.00 23.30           C  
ATOM   1063  O   TYR H 139       7.165  18.784  34.904  1.00 26.00           O  
ATOM   1064  N   TRP H 140       8.780  20.322  35.354  1.00 25.17           N  
ATOM   1065  CA  TRP H 140       9.402  20.397  34.061  1.00 25.76           C  
ATOM   1066  CB  TRP H 140      10.257  21.662  33.866  1.00 26.00           C  
ATOM   1067  CG  TRP H 140       9.473  22.944  33.733  1.00 28.17           C  
ATOM   1068  CD2 TRP H 140       8.995  23.730  34.836  1.00 24.17           C  
ATOM   1069  CD1 TRP H 140       9.074  23.588  32.599  1.00 26.67           C  
ATOM   1070  NE1 TRP H 140       8.384  24.731  32.926  1.00 18.68           N  
ATOM   1071  CE2 TRP H 140       8.326  24.830  34.299  1.00 23.96           C  
ATOM   1072  CE3 TRP H 140       9.102  23.549  36.186  1.00 17.42           C  
ATOM   1073  CZ2 TRP H 140       7.751  25.769  35.105  1.00 16.27           C  
ATOM   1074  CZ3 TRP H 140       8.523  24.501  36.995  1.00 18.08           C  
ATOM   1075  CH2 TRP H 140       7.862  25.588  36.466  1.00 17.31           C  
ATOM   1076  C   TRP H 140      10.327  19.234  33.929  1.00 27.62           C  
ATOM   1077  O   TRP H 140      10.921  18.791  34.911  1.00 28.51           O  
ATOM   1078  N   MET H 141      10.457  18.696  32.697  1.00 27.50           N  
ATOM   1079  CA  MET H 141      11.348  17.595  32.481  1.00 26.54           C  
ATOM   1080  CB  MET H 141      10.666  16.415  31.765  1.00 28.05           C  
ATOM   1081  CG  MET H 141      11.506  15.139  31.744  1.00 28.75           C  
ATOM   1082  SD  MET H 141      11.694  14.352  33.373  1.00 32.91           S  
ATOM   1083  CE  MET H 141       9.988  13.736  33.494  1.00 31.12           C  
ATOM   1084  C   MET H 141      12.451  18.093  31.603  1.00 26.62           C  
ATOM   1085  O   MET H 141      12.200  18.660  30.539  1.00 24.56           O  
ATOM   1086  N   GLN H 142      13.714  17.886  32.026  1.00 26.18           N  
ATOM   1087  CA  GLN H 142      14.805  18.399  31.252  1.00 25.82           C  
ATOM   1088  CB  GLN H 142      15.708  19.372  32.024  1.00 24.58           C  
ATOM   1089  CG  GLN H 142      14.952  20.665  32.343  1.00 24.88           C  
ATOM   1090  CD  GLN H 142      15.877  21.653  33.032  1.00  0.00           C  
ATOM   1091  OE1 GLN H 142      16.400  21.393  34.115  1.00  0.00           O  
ATOM   1092  NE2 GLN H 142      16.069  22.833  32.383  1.00 25.76           N  
ATOM   1093  C   GLN H 142      15.608  17.263  30.695  1.00 25.29           C  
ATOM   1094  O   GLN H 142      15.528  16.129  31.165  1.00 25.73           O  
ATOM   1095  N   TRP H 143      16.368  17.541  29.615  1.00 25.55           N  
ATOM   1096  CA  TRP H 143      17.165  16.522  28.991  1.00 25.23           C  
ATOM   1097  CB  TRP H 143      16.682  16.163  27.577  1.00 25.05           C  
ATOM   1098  CG  TRP H 143      15.316  15.521  27.574  1.00 25.62           C  
ATOM   1099  CD2 TRP H 143      15.077  14.104  27.537  1.00 25.90           C  
ATOM   1100  CD1 TRP H 143      14.091  16.117  27.612  1.00 26.55           C  
ATOM   1101  NE1 TRP H 143      13.102  15.162  27.607  1.00 24.36           N  
ATOM   1102  CE2 TRP H 143      13.694  13.919  27.558  1.00 25.35           C  
ATOM   1103  CE3 TRP H 143      15.938  13.045  27.490  1.00 26.29           C  
ATOM   1104  CZ2 TRP H 143      13.148  12.667  27.532  1.00 24.81           C  
ATOM   1105  CZ3 TRP H 143      15.383  11.784  27.462  1.00 26.32           C  
ATOM   1106  CH2 TRP H 143      14.016  11.600  27.482  1.00 25.99           C  
ATOM   1107  C   TRP H 143      18.581  17.008  28.891  1.00 24.48           C  
ATOM   1108  O   TRP H 143      18.831  18.167  28.562  1.00 24.26           O  
ATOM   1109  N   VAL H 144      19.553  16.111  29.175  1.00 24.62           N  
ATOM   1110  CA  VAL H 144      20.937  16.498  29.166  1.00 24.62           C  
ATOM   1111  CB  VAL H 144      21.525  16.561  30.544  1.00 25.00           C  
ATOM   1112  CG1 VAL H 144      23.032  16.836  30.436  1.00 23.32           C  
ATOM   1113  CG2 VAL H 144      20.756  17.630  31.337  1.00 24.88           C  
ATOM   1114  C   VAL H 144      21.745  15.506  28.382  1.00 24.64           C  
ATOM   1115  O   VAL H 144      21.467  14.307  28.385  1.00 24.38           O  
ATOM   1116  N   LYS H 145      22.794  16.006  27.692  1.00 25.67           N  
ATOM   1117  CA  LYS H 145      23.653  15.171  26.894  1.00 25.84           C  
ATOM   1118  CB  LYS H 145      23.907  15.744  25.487  1.00 25.71           C  
ATOM   1119  CG  LYS H 145      24.824  14.882  24.620  1.00 25.11           C  
ATOM   1120  CD  LYS H 145      24.951  15.386  23.183  1.00 24.13           C  
ATOM   1121  CE  LYS H 145      26.015  14.640  22.377  1.00 25.10           C  
ATOM   1122  NZ  LYS H 145      26.108  15.204  21.014  1.00 26.04           N1+
ATOM   1123  C   LYS H 145      24.990  15.076  27.559  1.00 25.76           C  
ATOM   1124  O   LYS H 145      25.474  16.047  28.137  1.00 24.90           O  
ATOM   1125  N   GLN H 146      25.625  13.883  27.501  1.00 25.82           N  
ATOM   1126  CA  GLN H 146      26.915  13.757  28.115  1.00 28.55           C  
ATOM   1127  CB  GLN H 146      26.874  13.091  29.501  1.00 27.59           C  
ATOM   1128  CG  GLN H 146      28.249  12.959  30.158  1.00 27.32           C  
ATOM   1129  CD  GLN H 146      28.058  12.391  31.560  1.00 27.90           C  
ATOM   1130  OE1 GLN H 146      26.980  11.919  31.914  1.00 27.99           O  
ATOM   1131  NE2 GLN H 146      29.135  12.440  32.388  1.00 29.11           N  
ATOM   1132  C   GLN H 146      27.822  12.937  27.255  1.00 30.27           C  
ATOM   1133  O   GLN H 146      27.506  11.811  26.871  1.00 28.94           O  
ATOM   1134  N   ARG H 147      28.990  13.515  26.923  1.00 32.48           N  
ATOM   1135  CA  ARG H 147      30.012  12.801  26.220  1.00 34.30           C  
ATOM   1136  CB  ARG H 147      30.109  13.089  24.710  1.00 34.75           C  
ATOM   1137  CG  ARG H 147      30.345  14.545  24.325  1.00 42.48           C  
ATOM   1138  CD  ARG H 147      30.802  14.693  22.872  1.00 44.35           C  
ATOM   1139  NE  ARG H 147      30.101  13.654  22.065  1.00 48.87           N  
ATOM   1140  CZ  ARG H 147      30.638  13.248  20.879  1.00 49.32           C  
ATOM   1141  NH1 ARG H 147      31.795  13.817  20.433  1.00 49.46           N1+
ATOM   1142  NH2 ARG H 147      30.024  12.278  20.141  1.00 46.39           N  
ATOM   1143  C   ARG H 147      31.297  13.170  26.889  1.00 35.34           C  
ATOM   1144  O   ARG H 147      31.391  14.191  27.571  1.00 34.56           O  
ATOM   1145  N   PRO H 148      32.290  12.345  26.749  1.00 37.33           N  
ATOM   1146  CA  PRO H 148      33.518  12.628  27.429  1.00 37.87           C  
ATOM   1147  CD  PRO H 148      32.074  10.917  26.586  1.00 37.46           C  
ATOM   1148  CB  PRO H 148      34.369  11.371  27.279  1.00 36.64           C  
ATOM   1149  CG  PRO H 148      33.316  10.247  27.204  1.00 37.11           C  
ATOM   1150  C   PRO H 148      34.186  13.906  27.023  1.00 39.32           C  
ATOM   1151  O   PRO H 148      34.772  14.551  27.891  1.00 39.75           O  
ATOM   1152  N   GLY H 149      34.157  14.272  25.726  1.00 40.04           N  
ATOM   1153  CA  GLY H 149      34.787  15.489  25.284  1.00 41.18           C  
ATOM   1154  C   GLY H 149      34.036  16.704  25.763  1.00 41.65           C  
ATOM   1155  O   GLY H 149      34.637  17.672  26.225  1.00 41.49           O  
ATOM   1156  N   GLN H 150      32.696  16.679  25.600  1.00 41.13           N  
ATOM   1157  CA  GLN H 150      31.779  17.759  25.873  1.00 41.17           C  
ATOM   1158  CB  GLN H 150      30.434  17.606  25.144  1.00 42.83           C  
ATOM   1159  CG  GLN H 150      30.559  17.612  23.618  1.00 46.49           C  
ATOM   1160  CD  GLN H 150      31.109  18.958  23.166  1.00 49.56           C  
ATOM   1161  OE1 GLN H 150      32.256  19.304  23.445  1.00 52.41           O  
ATOM   1162  NE2 GLN H 150      30.269  19.742  22.441  1.00 50.65           N  
ATOM   1163  C   GLN H 150      31.460  18.013  27.329  1.00 39.67           C  
ATOM   1164  O   GLN H 150      31.209  19.159  27.690  1.00 41.00           O  
ATOM   1165  N   GLY H 151      31.411  16.996  28.215  1.00 37.71           N  
ATOM   1166  CA  GLY H 151      30.946  17.280  29.553  1.00 34.23           C  
ATOM   1167  C   GLY H 151      29.443  17.174  29.500  1.00 33.09           C  
ATOM   1168  O   GLY H 151      28.908  16.415  28.698  1.00 31.66           O  
ATOM   1169  N   LEU H 152      28.713  17.917  30.362  1.00 31.12           N  
ATOM   1170  CA  LEU H 152      27.274  17.856  30.402  1.00 29.52           C  
ATOM   1171  CB  LEU H 152      26.735  17.931  31.843  1.00 28.55           C  
ATOM   1172  CG  LEU H 152      27.101  16.708  32.711  1.00 26.35           C  
ATOM   1173  CD1 LEU H 152      26.718  16.924  34.181  1.00 24.34           C  
ATOM   1174  CD2 LEU H 152      26.473  15.422  32.156  1.00 24.31           C  
ATOM   1175  C   LEU H 152      26.735  19.038  29.644  1.00 28.51           C  
ATOM   1176  O   LEU H 152      27.239  20.153  29.777  1.00 27.09           O  
ATOM   1177  N   GLU H 153      25.697  18.811  28.804  1.00 27.57           N  
ATOM   1178  CA  GLU H 153      25.105  19.875  28.039  1.00 27.85           C  
ATOM   1179  CB  GLU H 153      25.337  19.774  26.521  1.00 29.63           C  
ATOM   1180  CG  GLU H 153      26.767  20.043  26.057  1.00 32.84           C  
ATOM   1181  CD  GLU H 153      26.782  19.899  24.541  1.00 35.15           C  
ATOM   1182  OE1 GLU H 153      26.187  20.769  23.855  1.00 37.05           O  
ATOM   1183  OE2 GLU H 153      27.388  18.909  24.049  1.00 38.74           O1-
ATOM   1184  C   GLU H 153      23.617  19.813  28.202  1.00 27.34           C  
ATOM   1185  O   GLU H 153      23.021  18.740  28.147  1.00 27.12           O  
ATOM   1186  N   TRP H 154      22.979  20.987  28.386  1.00 26.59           N  
ATOM   1187  CA  TRP H 154      21.547  21.042  28.533  1.00 25.90           C  
ATOM   1188  CB  TRP H 154      21.048  22.238  29.359  1.00 26.50           C  
ATOM   1189  CG  TRP H 154      19.547  22.412  29.330  1.00 27.02           C  
ATOM   1190  CD2 TRP H 154      18.884  23.532  28.721  1.00 26.32           C  
ATOM   1191  CD1 TRP H 154      18.564  21.624  29.853  1.00 26.71           C  
ATOM   1192  NE1 TRP H 154      17.334  22.193  29.633  1.00 27.08           N  
ATOM   1193  CE2 TRP H 154      17.514  23.365  28.930  1.00 26.22           C  
ATOM   1194  CE3 TRP H 154      19.373  24.610  28.043  1.00 27.96           C  
ATOM   1195  CZ2 TRP H 154      16.612  24.275  28.457  1.00 26.74           C  
ATOM   1196  CZ3 TRP H 154      18.462  25.529  27.574  1.00 28.65           C  
ATOM   1197  CH2 TRP H 154      17.107  25.365  27.777  1.00 25.70           C  
ATOM   1198  C   TRP H 154      20.923  21.150  27.179  1.00 25.47           C  
ATOM   1199  O   TRP H 154      21.234  22.063  26.417  1.00 25.19           O  
ATOM   1200  N   ILE H 155      20.092  20.148  26.817  1.00 24.09           N  
ATOM   1201  CA  ILE H 155      19.377  20.123  25.572  1.00 25.03           C  
ATOM   1202  CB  ILE H 155      18.938  18.732  25.222  1.00 24.84           C  
ATOM   1203  CG1 ILE H 155      20.171  17.820  25.095  1.00 24.20           C  
ATOM   1204  CG2 ILE H 155      18.091  18.797  23.941  1.00 23.14           C  
ATOM   1205  CD1 ILE H 155      19.836  16.331  25.043  1.00 25.01           C  
ATOM   1206  C   ILE H 155      18.160  21.010  25.565  1.00 24.32           C  
ATOM   1207  O   ILE H 155      18.015  21.861  24.688  1.00 25.92           O  
ATOM   1208  N   GLY H 156      17.259  20.853  26.564  1.00 25.43           N  
ATOM   1209  CA  GLY H 156      16.044  21.631  26.586  1.00 25.69           C  
ATOM   1210  C   GLY H 156      15.124  21.075  27.635  1.00 26.22           C  
ATOM   1211  O   GLY H 156      15.442  20.094  28.304  1.00 25.14           O  
ATOM   1212  N   THR H 157      13.940  21.704  27.807  1.00 24.53           N  
ATOM   1213  CA  THR H 157      13.026  21.257  28.819  1.00 25.70           C  
ATOM   1214  CB  THR H 157      13.080  22.092  30.062  1.00 25.54           C  
ATOM   1215  OG1 THR H 157      12.251  21.534  31.070  1.00  0.00           O  
ATOM   1216  CG2 THR H 157      12.617  23.516  29.709  1.00  0.00           C  
ATOM   1217  C   THR H 157      11.630  21.350  28.295  1.00 26.34           C  
ATOM   1218  O   THR H 157      11.362  22.068  27.332  1.00 25.16           O  
ATOM   1219  N   ILE H 158      10.704  20.585  28.916  1.00 26.42           N  
ATOM   1220  CA  ILE H 158       9.325  20.622  28.521  1.00 25.57           C  
ATOM   1221  CB  ILE H 158       8.833  19.398  27.808  1.00 24.70           C  
ATOM   1222  CG1 ILE H 158       8.896  18.173  28.721  1.00 24.35           C  
ATOM   1223  CG2 ILE H 158       9.632  19.215  26.529  1.00 24.03           C  
ATOM   1224  CD1 ILE H 158       8.259  16.943  28.082  1.00 17.16           C  
ATOM   1225  C   ILE H 158       8.480  20.668  29.745  1.00 26.31           C  
ATOM   1226  O   ILE H 158       8.805  20.078  30.774  1.00 27.21           O  
ATOM   1227  N   TYR H 159       7.338  21.365  29.644  1.00 28.27           N  
ATOM   1228  CA  TYR H 159       6.414  21.398  30.733  1.00 28.98           C  
ATOM   1229  CB  TYR H 159       5.882  22.822  30.985  1.00 29.98           C  
ATOM   1230  CG  TYR H 159       4.883  22.802  32.088  1.00 31.83           C  
ATOM   1231  CD1 TYR H 159       5.252  22.479  33.372  1.00 41.02           C  
ATOM   1232  CD2 TYR H 159       3.575  23.149  31.837  1.00 43.06           C  
ATOM   1233  CE1 TYR H 159       4.318  22.473  34.384  1.00 45.01           C  
ATOM   1234  CE2 TYR H 159       2.640  23.144  32.843  1.00 42.05           C  
ATOM   1235  CZ  TYR H 159       3.011  22.802  34.119  1.00 44.43           C  
ATOM   1236  OH  TYR H 159       2.052  22.795  35.155  1.00 43.23           O  
ATOM   1237  C   TYR H 159       5.304  20.498  30.297  1.00 29.47           C  
ATOM   1238  O   TYR H 159       4.580  20.794  29.352  1.00 28.14           O  
ATOM   1239  N   PRO H 160       5.053  19.389  30.909  1.00 20.63           N  
ATOM   1240  CA  PRO H 160       4.004  18.540  30.390  1.00 21.09           C  
ATOM   1241  CD  PRO H 160       6.105  18.639  31.571  1.00 20.40           C  
ATOM   1242  CB  PRO H 160       4.181  17.212  31.118  1.00 20.63           C  
ATOM   1243  CG  PRO H 160       5.692  17.167  31.428  1.00 20.40           C  
ATOM   1244  C   PRO H 160       2.611  19.097  30.441  1.00 21.81           C  
ATOM   1245  O   PRO H 160       1.793  18.741  29.593  1.00 21.75           O  
ATOM   1246  N   GLY H 161       2.287  19.949  31.425  1.00 21.97           N  
ATOM   1247  CA  GLY H 161       0.920  20.367  31.477  1.00 22.28           C  
ATOM   1248  C   GLY H 161       0.575  21.173  30.266  1.00 22.64           C  
ATOM   1249  O   GLY H 161      -0.437  20.936  29.605  1.00 23.25           O  
ATOM   1250  N   ASP H 162       1.406  22.193  30.002  1.00 22.45           N  
ATOM   1251  CA  ASP H 162       1.253  23.113  28.918  1.00 21.97           C  
ATOM   1252  CB  ASP H 162       2.056  24.396  29.185  1.00 22.66           C  
ATOM   1253  CG  ASP H 162       1.546  25.458  28.258  1.00 23.01           C  
ATOM   1254  OD1 ASP H 162       1.512  25.177  27.033  1.00 23.86           O  
ATOM   1255  OD2 ASP H 162       1.158  26.548  28.756  1.00 23.55           O1-
ATOM   1256  C   ASP H 162       1.699  22.510  27.614  1.00 22.11           C  
ATOM   1257  O   ASP H 162       1.061  22.714  26.585  1.00 22.72           O  
ATOM   1258  N   GLY H 163       2.813  21.747  27.616  1.00 21.35           N  
ATOM   1259  CA  GLY H 163       3.331  21.187  26.390  1.00 20.97           C  
ATOM   1260  C   GLY H 163       4.362  22.121  25.824  1.00 21.07           C  
ATOM   1261  O   GLY H 163       4.900  21.931  24.731  1.00 20.59           O  
ATOM   1262  N   ASP H 164       4.673  23.176  26.577  1.00 31.09           N  
ATOM   1263  CA  ASP H 164       5.582  24.207  26.150  1.00 31.74           C  
ATOM   1264  CB  ASP H 164       5.459  25.517  26.948  1.00 33.15           C  
ATOM   1265  CG  ASP H 164       4.154  26.191  26.555  1.00 35.84           C  
ATOM   1266  OD1 ASP H 164       3.608  25.847  25.473  1.00 39.70           O  
ATOM   1267  OD2 ASP H 164       3.685  27.061  27.335  1.00 39.93           O1-
ATOM   1268  C   ASP H 164       6.986  23.719  26.314  1.00 32.12           C  
ATOM   1269  O   ASP H 164       7.285  22.924  27.206  1.00 31.35           O  
ATOM   1270  N   THR H 165       7.896  24.184  25.432  1.00 31.65           N  
ATOM   1271  CA  THR H 165       9.251  23.727  25.536  1.00 30.94           C  
ATOM   1272  CB  THR H 165       9.594  22.636  24.564  1.00 30.14           C  
ATOM   1273  OG1 THR H 165       9.440  23.102  23.231  1.00 32.05           O  
ATOM   1274  CG2 THR H 165       8.671  21.433  24.820  1.00 28.67           C  
ATOM   1275  C   THR H 165      10.204  24.855  25.293  1.00 30.78           C  
ATOM   1276  O   THR H 165       9.850  25.905  24.759  1.00 29.32           O  
ATOM   1277  N   GLY H 166      11.464  24.644  25.719  1.00 31.69           N  
ATOM   1278  CA  GLY H 166      12.519  25.595  25.525  1.00 31.84           C  
ATOM   1279  C   GLY H 166      13.713  24.791  25.123  1.00 31.98           C  
ATOM   1280  O   GLY H 166      13.954  23.717  25.674  1.00 31.15           O  
ATOM   1281  N   TYR H 167      14.507  25.300  24.159  1.00 31.18           N  
ATOM   1282  CA  TYR H 167      15.616  24.519  23.685  1.00 30.46           C  
ATOM   1283  CB  TYR H 167      15.488  24.062  22.217  1.00 29.37           C  
ATOM   1284  CG  TYR H 167      14.326  23.141  22.042  1.00 31.71           C  
ATOM   1285  CD1 TYR H 167      14.472  21.785  22.218  1.00 31.04           C  
ATOM   1286  CD2 TYR H 167      13.087  23.626  21.695  1.00 29.39           C  
ATOM   1287  CE1 TYR H 167      13.407  20.930  22.051  1.00 31.79           C  
ATOM   1288  CE2 TYR H 167      12.018  22.777  21.525  1.00 29.48           C  
ATOM   1289  CZ  TYR H 167      12.175  21.424  21.701  1.00 29.29           C  
ATOM   1290  OH  TYR H 167      11.080  20.552  21.525  1.00 30.53           O  
ATOM   1291  C   TYR H 167      16.875  25.326  23.719  1.00 31.15           C  
ATOM   1292  O   TYR H 167      16.863  26.553  23.617  1.00 31.50           O  
ATOM   1293  N   ALA H 168      18.012  24.623  23.893  1.00 30.86           N  
ATOM   1294  CA  ALA H 168      19.281  25.272  23.807  1.00 31.83           C  
ATOM   1295  CB  ALA H 168      20.455  24.394  24.271  1.00 34.15           C  
ATOM   1296  C   ALA H 168      19.453  25.542  22.349  1.00 31.60           C  
ATOM   1297  O   ALA H 168      19.012  24.762  21.508  1.00 32.75           O  
ATOM   1298  N   GLN H 169      20.124  26.648  22.002  1.00 33.87           N  
ATOM   1299  CA  GLN H 169      20.230  27.017  20.622  1.00 34.71           C  
ATOM   1300  CB  GLN H 169      20.998  28.327  20.427  1.00 36.08           C  
ATOM   1301  CG  GLN H 169      20.252  29.524  21.012  1.00 39.96           C  
ATOM   1302  CD  GLN H 169      21.124  30.741  20.791  1.00 41.20           C  
ATOM   1303  OE1 GLN H 169      22.300  30.746  21.149  1.00 49.26           O  
ATOM   1304  NE2 GLN H 169      20.537  31.800  20.173  1.00 47.85           N  
ATOM   1305  C   GLN H 169      20.942  25.942  19.865  1.00 33.93           C  
ATOM   1306  O   GLN H 169      20.612  25.665  18.712  1.00 34.74           O  
ATOM   1307  N   LYS H 170      21.935  25.296  20.498  1.00 33.76           N  
ATOM   1308  CA  LYS H 170      22.728  24.317  19.809  1.00 33.90           C  
ATOM   1309  CB  LYS H 170      23.774  23.650  20.719  1.00 34.67           C  
ATOM   1310  CG  LYS H 170      24.853  24.590  21.261  1.00 36.76           C  
ATOM   1311  CD  LYS H 170      25.650  23.975  22.415  1.00 38.75           C  
ATOM   1312  CE  LYS H 170      26.661  24.927  23.058  1.00 38.92           C  
ATOM   1313  NZ  LYS H 170      27.780  25.187  22.125  1.00 40.13           N1+
ATOM   1314  C   LYS H 170      21.857  23.201  19.312  1.00 33.11           C  
ATOM   1315  O   LYS H 170      22.008  22.733  18.185  1.00 33.47           O  
ATOM   1316  N   PHE H 171      20.944  22.725  20.170  1.00 31.49           N  
ATOM   1317  CA  PHE H 171      20.072  21.613  19.920  1.00 32.51           C  
ATOM   1318  CB  PHE H 171      19.593  20.931  21.210  1.00 30.91           C  
ATOM   1319  CG  PHE H 171      20.827  20.310  21.773  1.00 29.51           C  
ATOM   1320  CD1 PHE H 171      21.217  19.054  21.370  1.00 28.06           C  
ATOM   1321  CD2 PHE H 171      21.617  20.983  22.676  1.00 30.44           C  
ATOM   1322  CE1 PHE H 171      22.357  18.472  21.870  1.00 29.95           C  
ATOM   1323  CE2 PHE H 171      22.760  20.404  23.181  1.00 28.13           C  
ATOM   1324  CZ  PHE H 171      23.133  19.145  22.781  1.00 28.44           C  
ATOM   1325  C   PHE H 171      18.912  21.935  19.037  1.00 33.59           C  
ATOM   1326  O   PHE H 171      18.268  21.022  18.526  1.00 31.87           O  
ATOM   1327  N   GLN H 172      18.549  23.225  18.912  1.00 36.12           N  
ATOM   1328  CA  GLN H 172      17.404  23.591  18.131  1.00 37.03           C  
ATOM   1329  CB  GLN H 172      17.261  25.120  17.998  1.00 36.90           C  
ATOM   1330  CG  GLN H 172      16.058  25.581  17.174  1.00 38.40           C  
ATOM   1331  CD  GLN H 172      16.055  27.103  17.190  1.00 47.25           C  
ATOM   1332  OE1 GLN H 172      14.999  27.734  17.166  1.00  0.00           O  
ATOM   1333  NE2 GLN H 172      17.269  27.714  17.235  1.00  0.00           N  
ATOM   1334  C   GLN H 172      17.538  22.988  16.763  1.00 37.73           C  
ATOM   1335  O   GLN H 172      18.534  23.176  16.065  1.00 39.83           O  
ATOM   1336  N   GLY H 173      16.512  22.206  16.371  1.00 36.43           N  
ATOM   1337  CA  GLY H 173      16.447  21.562  15.093  1.00 37.42           C  
ATOM   1338  C   GLY H 173      16.803  20.116  15.256  1.00 36.88           C  
ATOM   1339  O   GLY H 173      16.223  19.252  14.599  1.00 37.13           O  
ATOM   1340  N   LYS H 174      17.806  19.821  16.106  1.00 34.91           N  
ATOM   1341  CA  LYS H 174      18.225  18.468  16.331  1.00 34.74           C  
ATOM   1342  CB  LYS H 174      19.619  18.368  16.964  1.00 34.44           C  
ATOM   1343  CG  LYS H 174      20.118  16.929  17.061  1.00 33.89           C  
ATOM   1344  CD  LYS H 174      21.633  16.840  17.225  1.00 34.55           C  
ATOM   1345  CE  LYS H 174      22.388  17.260  15.963  1.00 34.66           C  
ATOM   1346  NZ  LYS H 174      22.138  16.288  14.877  1.00 33.65           N1+
ATOM   1347  C   LYS H 174      17.269  17.711  17.203  1.00 34.08           C  
ATOM   1348  O   LYS H 174      16.945  16.559  16.915  1.00 33.17           O  
ATOM   1349  N   ALA H 175      16.776  18.340  18.291  1.00 32.62           N  
ATOM   1350  CA  ALA H 175      15.988  17.597  19.236  1.00 31.26           C  
ATOM   1351  CB  ALA H 175      16.568  17.613  20.661  1.00 30.97           C  
ATOM   1352  C   ALA H 175      14.604  18.152  19.327  1.00 30.79           C  
ATOM   1353  O   ALA H 175      14.383  19.348  19.152  1.00 30.20           O  
ATOM   1354  N   THR H 176      13.626  17.254  19.569  1.00 29.57           N  
ATOM   1355  CA  THR H 176      12.262  17.651  19.769  1.00 29.32           C  
ATOM   1356  CB  THR H 176      11.342  17.270  18.649  1.00 29.44           C  
ATOM   1357  OG1 THR H 176      11.443  15.879  18.391  1.00 30.23           O  
ATOM   1358  CG2 THR H 176      11.697  18.085  17.398  1.00 27.51           C  
ATOM   1359  C   THR H 176      11.774  16.966  21.000  1.00 29.93           C  
ATOM   1360  O   THR H 176      11.919  15.753  21.154  1.00 28.71           O  
ATOM   1361  N   LEU H 177      11.159  17.741  21.911  1.00 28.99           N  
ATOM   1362  CA  LEU H 177      10.708  17.179  23.148  1.00 27.56           C  
ATOM   1363  CB  LEU H 177      11.193  17.990  24.354  1.00 27.76           C  
ATOM   1364  CG  LEU H 177      12.726  18.135  24.394  1.00 29.15           C  
ATOM   1365  CD1 LEU H 177      13.190  18.948  25.611  1.00 24.81           C  
ATOM   1366  CD2 LEU H 177      13.415  16.769  24.288  1.00 28.85           C  
ATOM   1367  C   LEU H 177       9.212  17.173  23.158  1.00 27.76           C  
ATOM   1368  O   LEU H 177       8.568  18.146  22.768  1.00 27.70           O  
ATOM   1369  N   THR H 178       8.622  16.044  23.597  1.00 27.22           N  
ATOM   1370  CA  THR H 178       7.193  15.925  23.665  1.00 27.84           C  
ATOM   1371  CB  THR H 178       6.611  15.185  22.497  1.00 27.41           C  
ATOM   1372  OG1 THR H 178       7.135  13.867  22.442  1.00 28.43           O  
ATOM   1373  CG2 THR H 178       6.955  15.947  21.205  1.00 24.83           C  
ATOM   1374  C   THR H 178       6.858  15.150  24.900  1.00 28.10           C  
ATOM   1375  O   THR H 178       7.747  14.646  25.587  1.00 29.69           O  
ATOM   1376  N   ALA H 179       5.553  15.061  25.231  1.00 30.14           N  
ATOM   1377  CA  ALA H 179       5.167  14.330  26.403  1.00 30.64           C  
ATOM   1378  CB  ALA H 179       5.095  15.198  27.671  1.00 30.56           C  
ATOM   1379  C   ALA H 179       3.799  13.756  26.189  1.00 31.65           C  
ATOM   1380  O   ALA H 179       3.016  14.246  25.374  1.00 31.68           O  
ATOM   1381  N   ASP H 180       3.506  12.654  26.909  1.00 33.28           N  
ATOM   1382  CA  ASP H 180       2.213  12.036  26.877  1.00 33.10           C  
ATOM   1383  CB  ASP H 180       2.262  10.574  26.397  1.00 33.96           C  
ATOM   1384  CG  ASP H 180       0.845  10.083  26.144  1.00 36.58           C  
ATOM   1385  OD1 ASP H 180      -0.118  10.820  26.487  1.00 37.33           O  
ATOM   1386  OD2 ASP H 180       0.706   8.955  25.600  1.00 37.49           O1-
ATOM   1387  C   ASP H 180       1.739  12.034  28.297  1.00 33.12           C  
ATOM   1388  O   ASP H 180       2.203  11.243  29.113  1.00 34.76           O  
ATOM   1389  N   LYS H 181       0.796  12.932  28.631  1.00 33.35           N  
ATOM   1390  CA  LYS H 181       0.342  13.067  29.985  1.00 34.03           C  
ATOM   1391  CB  LYS H 181      -0.589  14.274  30.196  1.00 33.95           C  
ATOM   1392  CG  LYS H 181       0.202  15.579  30.316  1.00 33.30           C  
ATOM   1393  CD  LYS H 181      -0.608  16.870  30.170  1.00 34.97           C  
ATOM   1394  CE  LYS H 181      -2.032  16.802  30.723  1.00 35.42           C  
ATOM   1395  NZ  LYS H 181      -2.935  16.224  29.703  1.00 37.26           N1+
ATOM   1396  C   LYS H 181      -0.342  11.825  30.450  1.00 34.01           C  
ATOM   1397  O   LYS H 181      -0.226  11.452  31.617  1.00 34.34           O  
ATOM   1398  N   SER H 182      -1.079  11.145  29.558  1.00 34.17           N  
ATOM   1399  CA  SER H 182      -1.801   9.978  29.972  1.00 33.80           C  
ATOM   1400  CB  SER H 182      -2.572   9.328  28.813  1.00 33.91           C  
ATOM   1401  OG  SER H 182      -3.510  10.249  28.278  1.00 36.74           O  
ATOM   1402  C   SER H 182      -0.838   8.949  30.487  1.00 32.61           C  
ATOM   1403  O   SER H 182      -1.069   8.350  31.536  1.00 33.77           O  
ATOM   1404  N   SER H 183       0.247   8.697  29.724  1.00 31.96           N  
ATOM   1405  CA  SER H 183       1.250   7.714  30.042  1.00 32.04           C  
ATOM   1406  CB  SER H 183       1.997   7.204  28.797  1.00 31.37           C  
ATOM   1407  OG  SER H 183       2.742   8.257  28.204  1.00 32.22           O  
ATOM   1408  C   SER H 183       2.273   8.227  31.020  1.00 31.97           C  
ATOM   1409  O   SER H 183       3.106   7.456  31.494  1.00 30.55           O  
ATOM   1410  N   LYS H 184       2.271   9.534  31.343  1.00 30.81           N  
ATOM   1411  CA  LYS H 184       3.254  10.071  32.250  1.00 29.95           C  
ATOM   1412  CB  LYS H 184       3.261   9.417  33.640  1.00 29.63           C  
ATOM   1413  CG  LYS H 184       2.017   9.650  34.492  1.00 15.00           C  
ATOM   1414  CD  LYS H 184       2.021   8.796  35.763  1.00  0.00           C  
ATOM   1415  CE  LYS H 184       0.825   9.037  36.686  1.00  0.00           C  
ATOM   1416  NZ  LYS H 184       0.955   8.209  37.905  1.00  0.00           N1+
ATOM   1417  C   LYS H 184       4.625   9.834  31.697  1.00 29.73           C  
ATOM   1418  O   LYS H 184       5.549   9.516  32.446  1.00 30.70           O  
ATOM   1419  N   THR H 185       4.809   9.984  30.372  1.00 28.91           N  
ATOM   1420  CA  THR H 185       6.120   9.744  29.851  1.00 28.66           C  
ATOM   1421  CB  THR H 185       6.187   8.505  29.010  1.00 28.83           C  
ATOM   1422  OG1 THR H 185       7.533   8.089  28.853  1.00 32.11           O  
ATOM   1423  CG2 THR H 185       5.566   8.807  27.639  1.00 28.61           C  
ATOM   1424  C   THR H 185       6.530  10.919  29.012  1.00 28.58           C  
ATOM   1425  O   THR H 185       5.694  11.599  28.416  1.00 28.05           O  
ATOM   1426  N   VAL H 186       7.850  11.195  28.962  1.00 28.02           N  
ATOM   1427  CA  VAL H 186       8.361  12.286  28.181  1.00 27.49           C  
ATOM   1428  CB  VAL H 186       9.226  13.237  28.958  1.00 26.26           C  
ATOM   1429  CG1 VAL H 186       9.787  14.291  27.988  1.00 23.05           C  
ATOM   1430  CG2 VAL H 186       8.392  13.834  30.103  1.00 23.32           C  
ATOM   1431  C   VAL H 186       9.210  11.682  27.106  1.00 29.07           C  
ATOM   1432  O   VAL H 186       9.786  10.612  27.300  1.00 30.39           O  
ATOM   1433  N   TYR H 187       9.294  12.342  25.930  1.00 28.94           N  
ATOM   1434  CA  TYR H 187      10.060  11.772  24.858  1.00 28.41           C  
ATOM   1435  CB  TYR H 187       9.241  11.349  23.623  1.00 28.93           C  
ATOM   1436  CG  TYR H 187       8.262  10.286  23.973  1.00 27.18           C  
ATOM   1437  CD1 TYR H 187       8.679   9.005  24.230  1.00 28.50           C  
ATOM   1438  CD2 TYR H 187       6.923  10.577  24.063  1.00 28.19           C  
ATOM   1439  CE1 TYR H 187       7.774   8.024  24.554  1.00 27.52           C  
ATOM   1440  CE2 TYR H 187       6.012   9.600  24.385  1.00 27.11           C  
ATOM   1441  CZ  TYR H 187       6.437   8.320  24.630  1.00 29.09           C  
ATOM   1442  OH  TYR H 187       5.508   7.314  24.961  1.00 30.57           O  
ATOM   1443  C   TYR H 187      11.020  12.788  24.321  1.00 28.53           C  
ATOM   1444  O   TYR H 187      10.794  13.993  24.407  1.00 28.17           O  
ATOM   1445  N   MET H 188      12.151  12.296  23.770  1.00 28.98           N  
ATOM   1446  CA  MET H 188      13.095  13.150  23.114  1.00 29.67           C  
ATOM   1447  CB  MET H 188      14.413  13.348  23.884  1.00 31.14           C  
ATOM   1448  CG  MET H 188      15.390  14.266  23.149  1.00 31.45           C  
ATOM   1449  SD  MET H 188      16.891  14.706  24.074  1.00 38.49           S  
ATOM   1450  CE  MET H 188      17.599  13.034  24.077  1.00 37.57           C  
ATOM   1451  C   MET H 188      13.423  12.499  21.808  1.00 30.68           C  
ATOM   1452  O   MET H 188      13.808  11.332  21.762  1.00 31.45           O  
ATOM   1453  N   HIS H 189      13.287  13.258  20.705  1.00 31.88           N  
ATOM   1454  CA  HIS H 189      13.510  12.717  19.396  1.00 33.09           C  
ATOM   1455  ND1 HIS H 189      11.253  12.115  16.344  1.00 15.00           N  
ATOM   1456  CG  HIS H 189      12.350  12.266  17.160  1.00 37.63           C  
ATOM   1457  CB  HIS H 189      12.305  12.975  18.478  1.00 34.00           C  
ATOM   1458  NE2 HIS H 189      12.956  11.142  15.302  1.00 42.39           N  
ATOM   1459  CD2 HIS H 189      13.382  11.666  16.510  1.00 15.00           C  
ATOM   1460  CE1 HIS H 189      11.671  11.436  15.247  1.00 15.00           C  
ATOM   1461  C   HIS H 189      14.699  13.409  18.809  1.00 32.72           C  
ATOM   1462  O   HIS H 189      14.797  14.635  18.842  1.00 32.02           O  
ATOM   1463  N   LEU H 190      15.653  12.626  18.265  1.00 33.41           N  
ATOM   1464  CA  LEU H 190      16.829  13.199  17.672  1.00 32.63           C  
ATOM   1465  CB  LEU H 190      18.132  12.645  18.265  1.00 32.36           C  
ATOM   1466  CG  LEU H 190      18.310  12.946  19.763  1.00 33.12           C  
ATOM   1467  CD1 LEU H 190      19.636  12.367  20.283  1.00 33.48           C  
ATOM   1468  CD2 LEU H 190      18.161  14.447  20.058  1.00 31.75           C  
ATOM   1469  C   LEU H 190      16.822  12.831  16.219  1.00 34.42           C  
ATOM   1470  O   LEU H 190      16.588  11.676  15.871  1.00 34.40           O  
ATOM   1471  N   SER H 191      17.099  13.802  15.322  1.00 34.63           N  
ATOM   1472  CA  SER H 191      17.046  13.491  13.919  1.00 35.72           C  
ATOM   1473  CB  SER H 191      15.966  14.278  13.156  1.00 35.93           C  
ATOM   1474  OG  SER H 191      16.273  15.663  13.172  1.00 41.33           O  
ATOM   1475  C   SER H 191      18.365  13.814  13.282  1.00 36.86           C  
ATOM   1476  O   SER H 191      19.211  14.478  13.878  1.00 36.12           O  
ATOM   1477  N   SER H 192      18.562  13.311  12.041  1.00 35.75           N  
ATOM   1478  CA  SER H 192      19.761  13.564  11.286  1.00 36.40           C  
ATOM   1479  CB  SER H 192      19.868  15.022  10.806  1.00 36.39           C  
ATOM   1480  OG  SER H 192      21.066  15.214  10.069  1.00 37.88           O  
ATOM   1481  C   SER H 192      20.946  13.254  12.142  1.00 35.61           C  
ATOM   1482  O   SER H 192      21.834  14.086  12.321  1.00 36.24           O  
ATOM   1483  N   LEU H 193      20.991  12.023  12.676  1.00 36.63           N  
ATOM   1484  CA  LEU H 193      22.019  11.630  13.593  1.00 35.82           C  
ATOM   1485  CB  LEU H 193      21.734  10.287  14.288  1.00 35.49           C  
ATOM   1486  CG  LEU H 193      20.482  10.327  15.184  1.00 34.73           C  
ATOM   1487  CD1 LEU H 193      20.230   8.970  15.860  1.00 32.92           C  
ATOM   1488  CD2 LEU H 193      20.551  11.491  16.183  1.00 31.50           C  
ATOM   1489  C   LEU H 193      23.350  11.529  12.920  1.00 35.14           C  
ATOM   1490  O   LEU H 193      23.469  11.163  11.751  1.00 35.11           O  
ATOM   1491  N   ALA H 194      24.396  11.879  13.691  1.00 35.47           N  
ATOM   1492  CA  ALA H 194      25.759  11.832  13.257  1.00 35.59           C  
ATOM   1493  CB  ALA H 194      26.344  13.214  12.919  1.00 35.41           C  
ATOM   1494  C   ALA H 194      26.529  11.283  14.417  1.00 34.72           C  
ATOM   1495  O   ALA H 194      25.987  11.102  15.505  1.00 34.24           O  
ATOM   1496  N   SER H 195      27.825  10.994  14.208  1.00 35.25           N  
ATOM   1497  CA  SER H 195      28.649  10.413  15.231  1.00 36.49           C  
ATOM   1498  CB  SER H 195      30.090  10.166  14.758  1.00 35.46           C  
ATOM   1499  OG  SER H 195      30.731  11.403  14.483  1.00 37.21           O  
ATOM   1500  C   SER H 195      28.727  11.356  16.393  1.00 36.34           C  
ATOM   1501  O   SER H 195      28.971  10.938  17.523  1.00 37.77           O  
ATOM   1502  N   GLU H 196      28.518  12.661  16.146  1.00 36.47           N  
ATOM   1503  CA  GLU H 196      28.593  13.656  17.179  1.00 36.35           C  
ATOM   1504  CB  GLU H 196      28.398  15.084  16.648  1.00 38.67           C  
ATOM   1505  CG  GLU H 196      29.620  15.638  15.917  1.00 44.72           C  
ATOM   1506  CD  GLU H 196      30.603  16.104  16.981  1.00 48.46           C  
ATOM   1507  OE1 GLU H 196      30.152  16.778  17.943  1.00 51.47           O  
ATOM   1508  OE2 GLU H 196      31.816  15.781  16.851  1.00 49.32           O1-
ATOM   1509  C   GLU H 196      27.516  13.405  18.187  1.00 35.06           C  
ATOM   1510  O   GLU H 196      27.678  13.718  19.365  1.00 34.88           O  
ATOM   1511  N   ASP H 197      26.374  12.871  17.728  1.00 33.93           N  
ATOM   1512  CA  ASP H 197      25.218  12.581  18.528  1.00 33.05           C  
ATOM   1513  CB  ASP H 197      23.980  12.257  17.677  1.00 33.38           C  
ATOM   1514  CG  ASP H 197      23.547  13.558  17.017  1.00 34.51           C  
ATOM   1515  OD1 ASP H 197      23.639  14.620  17.687  1.00 35.47           O  
ATOM   1516  OD2 ASP H 197      23.128  13.510  15.829  1.00 34.58           O1-
ATOM   1517  C   ASP H 197      25.464  11.439  19.470  1.00 33.04           C  
ATOM   1518  O   ASP H 197      24.696  11.247  20.412  1.00 32.16           O  
ATOM   1519  N   SER H 198      26.479  10.594  19.221  1.00 32.77           N  
ATOM   1520  CA  SER H 198      26.680   9.498  20.126  1.00 32.19           C  
ATOM   1521  CB  SER H 198      27.851   8.594  19.718  1.00 32.58           C  
ATOM   1522  OG  SER H 198      27.591   8.016  18.448  1.00 37.01           O  
ATOM   1523  C   SER H 198      26.969  10.057  21.488  1.00 31.56           C  
ATOM   1524  O   SER H 198      27.853  10.896  21.647  1.00 29.60           O  
ATOM   1525  N   ALA H 199      26.224   9.594  22.516  1.00 31.40           N  
ATOM   1526  CA  ALA H 199      26.423  10.082  23.854  1.00 29.08           C  
ATOM   1527  CB  ALA H 199      26.248  11.604  23.981  1.00 28.05           C  
ATOM   1528  C   ALA H 199      25.395   9.441  24.734  1.00 29.00           C  
ATOM   1529  O   ALA H 199      24.580   8.643  24.274  1.00 28.06           O  
ATOM   1530  N   VAL H 200      25.439   9.751  26.047  1.00 29.40           N  
ATOM   1531  CA  VAL H 200      24.455   9.248  26.962  1.00 28.21           C  
ATOM   1532  CB  VAL H 200      25.026   8.842  28.287  1.00 27.60           C  
ATOM   1533  CG1 VAL H 200      23.877   8.405  29.209  1.00 27.46           C  
ATOM   1534  CG2 VAL H 200      26.087   7.755  28.054  1.00 25.77           C  
ATOM   1535  C   VAL H 200      23.511  10.384  27.212  1.00 27.96           C  
ATOM   1536  O   VAL H 200      23.945  11.516  27.420  1.00 28.79           O  
ATOM   1537  N   TYR H 201      22.189  10.107  27.194  1.00 28.42           N  
ATOM   1538  CA  TYR H 201      21.220  11.154  27.363  1.00 27.64           C  
ATOM   1539  CB  TYR H 201      20.193  11.243  26.215  1.00 27.62           C  
ATOM   1540  CG  TYR H 201      20.899  11.616  24.953  1.00 27.68           C  
ATOM   1541  CD1 TYR H 201      21.199  12.930  24.700  1.00 29.52           C  
ATOM   1542  CD2 TYR H 201      21.271  10.666  24.029  1.00 27.55           C  
ATOM   1543  CE1 TYR H 201      21.848  13.296  23.548  1.00 28.26           C  
ATOM   1544  CE2 TYR H 201      21.924  11.028  22.870  1.00 27.40           C  
ATOM   1545  CZ  TYR H 201      22.213  12.349  22.630  1.00 28.03           C  
ATOM   1546  OH  TYR H 201      22.878  12.748  21.452  1.00 26.12           O  
ATOM   1547  C   TYR H 201      20.440  10.904  28.620  1.00 27.35           C  
ATOM   1548  O   TYR H 201      19.976   9.791  28.867  1.00 27.28           O  
ATOM   1549  N   TYR H 202      20.262  11.956  29.449  1.00 27.06           N  
ATOM   1550  CA  TYR H 202      19.552  11.800  30.688  1.00 26.58           C  
ATOM   1551  CB  TYR H 202      20.325  12.238  31.948  1.00 26.24           C  
ATOM   1552  CG  TYR H 202      21.521  11.380  32.179  1.00 26.62           C  
ATOM   1553  CD1 TYR H 202      21.389  10.147  32.771  1.00 26.77           C  
ATOM   1554  CD2 TYR H 202      22.773  11.807  31.804  1.00 25.62           C  
ATOM   1555  CE1 TYR H 202      22.490   9.354  32.991  1.00 24.59           C  
ATOM   1556  CE2 TYR H 202      23.878  11.018  32.024  1.00 24.41           C  
ATOM   1557  CZ  TYR H 202      23.736   9.789  32.620  1.00 24.91           C  
ATOM   1558  OH  TYR H 202      24.861   8.971  32.853  1.00 21.16           O  
ATOM   1559  C   TYR H 202      18.349  12.694  30.682  1.00 27.57           C  
ATOM   1560  O   TYR H 202      18.339  13.745  30.042  1.00 26.76           O  
ATOM   1561  N   CYS H 203      17.283  12.256  31.386  1.00 28.36           N  
ATOM   1562  CA  CYS H 203      16.109  13.051  31.606  1.00 27.87           C  
ATOM   1563  CB  CYS H 203      14.776  12.310  31.313  1.00 30.35           C  
ATOM   1564  SG  CYS H 203      14.605  10.724  32.195  1.00 33.81           S  
ATOM   1565  C   CYS H 203      16.157  13.365  33.070  1.00 27.25           C  
ATOM   1566  O   CYS H 203      16.644  12.553  33.855  1.00 26.66           O  
ATOM   1567  N   ALA H 204      15.713  14.571  33.484  1.00 27.06           N  
ATOM   1568  CA  ALA H 204      15.763  14.841  34.889  1.00 26.24           C  
ATOM   1569  CB  ALA H 204      17.099  15.434  35.336  1.00 25.69           C  
ATOM   1570  C   ALA H 204      14.635  15.751  35.258  1.00 27.21           C  
ATOM   1571  O   ALA H 204      14.157  16.547  34.450  1.00 27.45           O  
ATOM   1572  N   ARG H 205      14.170  15.638  36.516  1.00 26.84           N  
ATOM   1573  CA  ARG H 205      13.052  16.419  36.947  1.00 26.77           C  
ATOM   1574  CB  ARG H 205      12.242  15.720  38.052  1.00 27.37           C  
ATOM   1575  CG  ARG H 205      10.881  16.357  38.330  1.00 26.41           C  
ATOM   1576  CD  ARG H 205      10.080  15.643  39.423  1.00 26.89           C  
ATOM   1577  NE  ARG H 205      10.601  16.098  40.743  1.00 27.39           N  
ATOM   1578  CZ  ARG H 205       9.888  15.846  41.879  1.00 26.46           C  
ATOM   1579  NH1 ARG H 205       8.720  15.144  41.810  1.00 24.83           N1+
ATOM   1580  NH2 ARG H 205      10.340  16.294  43.087  1.00 26.46           N  
ATOM   1581  C   ARG H 205      13.586  17.706  37.469  1.00 26.73           C  
ATOM   1582  O   ARG H 205      14.565  17.729  38.211  1.00 25.61           O  
ATOM   1583  N   GLY H 206      12.950  18.824  37.072  1.00 26.98           N  
ATOM   1584  CA  GLY H 206      13.401  20.106  37.526  1.00 27.28           C  
ATOM   1585  C   GLY H 206      12.515  20.493  38.661  1.00 27.63           C  
ATOM   1586  O   GLY H 206      11.295  20.514  38.519  1.00 28.25           O  
ATOM   1587  N   ASP H 207      13.012  21.169  39.712  1.00 12.94           N  
ATOM   1588  CA  ASP H 207      12.002  21.737  40.585  1.00 14.07           C  
ATOM   1589  CB  ASP H 207      12.378  21.598  42.070  1.00 15.99           C  
ATOM   1590  CG  ASP H 207      11.208  22.039  42.933  1.00 16.91           C  
ATOM   1591  OD1 ASP H 207      10.093  22.220  42.374  1.00 19.55           O  
ATOM   1592  OD2 ASP H 207      11.412  22.206  44.164  1.00 18.74           O1-
ATOM   1593  C   ASP H 207      11.881  23.221  40.274  1.00 13.83           C  
ATOM   1594  O   ASP H 207      12.205  24.063  41.106  1.00 15.04           O  
ATOM   1595  N   TYR H 208      11.370  23.608  39.086  1.00 15.20           N  
ATOM   1596  CA  TYR H 208      11.340  25.004  38.724  1.00 15.75           C  
ATOM   1597  CB  TYR H 208      11.301  25.236  37.195  1.00 15.64           C  
ATOM   1598  CG  TYR H 208      11.316  26.667  36.764  1.00 15.65           C  
ATOM   1599  CD1 TYR H 208      12.499  27.332  36.590  1.00 15.82           C  
ATOM   1600  CD2 TYR H 208      10.161  27.359  36.499  1.00 16.60           C  
ATOM   1601  CE1 TYR H 208      12.505  28.642  36.173  1.00 17.18           C  
ATOM   1602  CE2 TYR H 208      10.146  28.663  36.082  1.00 17.03           C  
ATOM   1603  CZ  TYR H 208      11.334  29.313  35.918  1.00 17.51           C  
ATOM   1604  OH  TYR H 208      11.352  30.656  35.491  1.00 20.23           O  
ATOM   1605  C   TYR H 208      10.350  25.776  39.560  1.00 16.67           C  
ATOM   1606  O   TYR H 208      10.520  26.981  39.733  1.00 16.31           O  
ATOM   1607  N   TYR H 209       9.264  25.139  40.067  1.00 18.04           N  
ATOM   1608  CA  TYR H 209       8.379  25.844  40.968  1.00 18.33           C  
ATOM   1609  CB  TYR H 209       6.974  25.237  41.087  1.00 17.39           C  
ATOM   1610  CG  TYR H 209       6.232  25.388  39.818  1.00 17.81           C  
ATOM   1611  CD1 TYR H 209       5.612  26.582  39.553  1.00 17.08           C  
ATOM   1612  CD2 TYR H 209       6.137  24.352  38.917  1.00 18.60           C  
ATOM   1613  CE1 TYR H 209       4.907  26.747  38.390  1.00 18.37           C  
ATOM   1614  CE2 TYR H 209       5.429  24.514  37.748  1.00 19.12           C  
ATOM   1615  CZ  TYR H 209       4.819  25.718  37.486  1.00 19.97           C  
ATOM   1616  OH  TYR H 209       4.092  25.900  36.290  1.00 19.88           O  
ATOM   1617  C   TYR H 209       8.908  25.599  42.338  1.00 18.60           C  
ATOM   1618  O   TYR H 209       8.230  24.989  43.169  1.00 19.21           O  
ATOM   1619  N   GLY H 210      10.108  26.118  42.641  1.00 17.45           N  
ATOM   1620  CA  GLY H 210      10.600  25.799  43.941  1.00 17.27           C  
ATOM   1621  C   GLY H 210      12.030  26.219  44.057  1.00 16.96           C  
ATOM   1622  O   GLY H 210      12.389  27.368  43.811  1.00 18.14           O  
ATOM   1623  N   SER H 211      12.869  25.269  44.509  1.00 16.62           N  
ATOM   1624  CA  SER H 211      14.271  25.478  44.726  1.00 15.35           C  
ATOM   1625  CB  SER H 211      14.943  24.293  45.442  1.00 15.32           C  
ATOM   1626  OG  SER H 211      14.376  24.120  46.732  1.00 14.47           O  
ATOM   1627  C   SER H 211      14.959  25.664  43.413  1.00 15.22           C  
ATOM   1628  O   SER H 211      16.074  26.180  43.361  1.00 15.15           O  
ATOM   1629  N   ASN H 212      14.290  25.271  42.313  1.00 15.04           N  
ATOM   1630  CA  ASN H 212      14.845  25.402  40.996  1.00 15.03           C  
ATOM   1631  CB  ASN H 212      15.228  26.855  40.647  1.00 15.42           C  
ATOM   1632  CG  ASN H 212      13.959  27.699  40.516  1.00  0.00           C  
ATOM   1633  OD1 ASN H 212      13.236  27.910  41.486  1.00  0.00           O  
ATOM   1634  ND2 ASN H 212      13.679  28.213  39.288  1.00  0.00           N  
ATOM   1635  C   ASN H 212      16.074  24.562  40.835  1.00 14.48           C  
ATOM   1636  O   ASN H 212      17.111  25.058  40.401  1.00 14.59           O  
ATOM   1637  N   SER H 213      16.003  23.258  41.196  1.00 13.80           N  
ATOM   1638  CA  SER H 213      17.148  22.438  40.949  1.00 12.88           C  
ATOM   1639  CB  SER H 213      18.087  22.348  42.141  1.00 13.48           C  
ATOM   1640  OG  SER H 213      18.599  23.647  42.404  1.00  0.00           O  
ATOM   1641  C   SER H 213      16.728  21.078  40.429  1.00 12.42           C  
ATOM   1642  O   SER H 213      15.572  20.669  40.533  1.00 12.33           O  
ATOM   1643  N   LEU H 214      17.675  20.342  39.802  1.00 11.82           N  
ATOM   1644  CA  LEU H 214      17.293  19.094  39.199  1.00 10.62           C  
ATOM   1645  CB  LEU H 214      17.994  18.816  37.858  1.00  9.15           C  
ATOM   1646  CG  LEU H 214      17.608  19.833  36.762  1.00  7.97           C  
ATOM   1647  CD1 LEU H 214      18.251  21.211  37.014  1.00  7.80           C  
ATOM   1648  CD2 LEU H 214      17.877  19.263  35.358  1.00  9.81           C  
ATOM   1649  C   LEU H 214      17.568  18.002  40.172  1.00 11.74           C  
ATOM   1650  O   LEU H 214      18.677  17.476  40.272  1.00 11.10           O  
ATOM   1651  N   ASP H 215      16.512  17.673  40.939  1.00 10.44           N  
ATOM   1652  CA  ASP H 215      16.549  16.709  41.990  1.00 10.95           C  
ATOM   1653  CB  ASP H 215      15.439  16.917  43.054  1.00 12.24           C  
ATOM   1654  CG  ASP H 215      14.051  17.112  42.449  1.00 11.70           C  
ATOM   1655  OD1 ASP H 215      13.892  16.958  41.209  1.00 12.76           O  
ATOM   1656  OD2 ASP H 215      13.126  17.451  43.237  1.00 15.13           O1-
ATOM   1657  C   ASP H 215      16.656  15.286  41.546  1.00 11.66           C  
ATOM   1658  O   ASP H 215      17.393  14.521  42.166  1.00 12.96           O  
ATOM   1659  N   TYR H 216      15.968  14.870  40.466  1.00 26.91           N  
ATOM   1660  CA  TYR H 216      16.024  13.463  40.195  1.00 26.47           C  
ATOM   1661  CB  TYR H 216      14.684  12.731  40.398  1.00 26.24           C  
ATOM   1662  CG  TYR H 216      14.226  13.006  41.793  1.00 25.85           C  
ATOM   1663  CD1 TYR H 216      14.910  12.511  42.877  1.00 28.50           C  
ATOM   1664  CD2 TYR H 216      13.126  13.797  42.027  1.00 25.23           C  
ATOM   1665  CE1 TYR H 216      14.493  12.778  44.161  1.00 27.81           C  
ATOM   1666  CE2 TYR H 216      12.703  14.062  43.309  1.00 27.28           C  
ATOM   1667  CZ  TYR H 216      13.385  13.553  44.381  1.00 29.08           C  
ATOM   1668  OH  TYR H 216      12.948  13.835  45.692  1.00 30.54           O  
ATOM   1669  C   TYR H 216      16.454  13.270  38.774  1.00 26.82           C  
ATOM   1670  O   TYR H 216      16.121  14.064  37.895  1.00 27.82           O  
ATOM   1671  N   TRP H 217      17.224  12.192  38.516  1.00 25.56           N  
ATOM   1672  CA  TRP H 217      17.734  11.950  37.195  1.00 26.88           C  
ATOM   1673  CB  TRP H 217      19.266  12.085  37.123  1.00 25.23           C  
ATOM   1674  CG  TRP H 217      19.774  13.492  37.323  1.00 24.56           C  
ATOM   1675  CD2 TRP H 217      20.524  14.228  36.343  1.00 23.64           C  
ATOM   1676  CD1 TRP H 217      19.676  14.298  38.420  1.00 24.81           C  
ATOM   1677  NE1 TRP H 217      20.305  15.497  38.178  1.00 23.36           N  
ATOM   1678  CE2 TRP H 217      20.837  15.465  36.905  1.00 23.01           C  
ATOM   1679  CE3 TRP H 217      20.925  13.896  35.081  1.00 25.27           C  
ATOM   1680  CZ2 TRP H 217      21.557  16.394  36.211  1.00 23.72           C  
ATOM   1681  CZ3 TRP H 217      21.649  14.837  34.382  1.00 24.94           C  
ATOM   1682  CH2 TRP H 217      21.958  16.063  34.935  1.00 23.52           C  
ATOM   1683  C   TRP H 217      17.414  10.541  36.799  1.00 27.76           C  
ATOM   1684  O   TRP H 217      17.218   9.667  37.643  1.00 28.57           O  
ATOM   1685  N   GLY H 218      17.332  10.298  35.474  1.00 27.34           N  
ATOM   1686  CA  GLY H 218      17.085   8.974  34.975  1.00 28.08           C  
ATOM   1687  C   GLY H 218      18.408   8.270  34.938  1.00 27.58           C  
ATOM   1688  O   GLY H 218      19.447   8.873  35.198  1.00 27.10           O  
ATOM   1689  N   GLN H 219      18.391   6.962  34.614  1.00 28.35           N  
ATOM   1690  CA  GLN H 219      19.572   6.143  34.535  1.00 28.87           C  
ATOM   1691  CB  GLN H 219      19.278   4.639  34.350  1.00 29.05           C  
ATOM   1692  CG  GLN H 219      18.641   4.259  33.007  1.00 29.84           C  
ATOM   1693  CD  GLN H 219      17.123   4.378  33.096  1.00 32.00           C  
ATOM   1694  OE1 GLN H 219      16.583   5.366  33.590  1.00 32.08           O  
ATOM   1695  NE2 GLN H 219      16.408   3.332  32.598  1.00 31.74           N  
ATOM   1696  C   GLN H 219      20.404   6.590  33.372  1.00 28.85           C  
ATOM   1697  O   GLN H 219      21.630   6.478  33.393  1.00 28.70           O  
ATOM   1698  N   GLY H 220      19.748   7.081  32.305  1.00 27.99           N  
ATOM   1699  CA  GLY H 220      20.452   7.527  31.137  1.00 28.85           C  
ATOM   1700  C   GLY H 220      20.278   6.501  30.063  1.00 29.31           C  
ATOM   1701  O   GLY H 220      20.109   5.315  30.340  1.00 29.50           O  
ATOM   1702  N   THR H 221      20.296   6.955  28.792  1.00 27.82           N  
ATOM   1703  CA  THR H 221      20.181   6.064  27.673  1.00 27.19           C  
ATOM   1704  CB  THR H 221      18.950   6.299  26.843  1.00 26.70           C  
ATOM   1705  OG1 THR H 221      17.779   6.132  27.626  1.00 24.83           O  
ATOM   1706  CG2 THR H 221      18.944   5.301  25.676  1.00 23.22           C  
ATOM   1707  C   THR H 221      21.358   6.323  26.785  1.00 26.69           C  
ATOM   1708  O   THR H 221      21.612   7.461  26.395  1.00 27.04           O  
ATOM   1709  N   SER H 222      22.103   5.261  26.420  1.00 27.33           N  
ATOM   1710  CA  SER H 222      23.261   5.454  25.594  1.00 27.41           C  
ATOM   1711  CB  SER H 222      24.369   4.408  25.829  1.00 28.56           C  
ATOM   1712  OG  SER H 222      24.864   4.493  27.158  1.00 15.00           O  
ATOM   1713  C   SER H 222      22.842   5.326  24.164  1.00 28.38           C  
ATOM   1714  O   SER H 222      22.131   4.394  23.789  1.00 29.18           O  
ATOM   1715  N   VAL H 223      23.276   6.287  23.325  1.00 29.39           N  
ATOM   1716  CA  VAL H 223      22.941   6.248  21.933  1.00 28.70           C  
ATOM   1717  CB  VAL H 223      22.270   7.504  21.456  1.00 28.28           C  
ATOM   1718  CG1 VAL H 223      21.974   7.362  19.954  1.00 28.68           C  
ATOM   1719  CG2 VAL H 223      21.027   7.773  22.323  1.00 29.48           C  
ATOM   1720  C   VAL H 223      24.221   6.125  21.174  1.00 28.77           C  
ATOM   1721  O   VAL H 223      25.156   6.899  21.379  1.00 28.62           O  
ATOM   1722  N   THR H 224      24.299   5.127  20.273  1.00 30.84           N  
ATOM   1723  CA  THR H 224      25.492   4.969  19.495  1.00 31.38           C  
ATOM   1724  CB  THR H 224      26.139   3.624  19.667  1.00 32.81           C  
ATOM   1725  OG1 THR H 224      26.456   3.408  21.035  1.00 32.30           O  
ATOM   1726  CG2 THR H 224      27.420   3.581  18.817  1.00 29.61           C  
ATOM   1727  C   THR H 224      25.101   5.108  18.059  1.00 32.48           C  
ATOM   1728  O   THR H 224      24.194   4.426  17.585  1.00 30.88           O  
ATOM   1729  N   VAL H 225      25.774   6.019  17.328  1.00 32.96           N  
ATOM   1730  CA  VAL H 225      25.456   6.198  15.942  1.00 33.44           C  
ATOM   1731  CB  VAL H 225      25.294   7.642  15.563  1.00 32.97           C  
ATOM   1732  CG1 VAL H 225      25.009   7.728  14.056  1.00 34.29           C  
ATOM   1733  CG2 VAL H 225      24.197   8.263  16.441  1.00 31.19           C  
ATOM   1734  C   VAL H 225      26.607   5.664  15.153  1.00 33.25           C  
ATOM   1735  O   VAL H 225      27.709   6.208  15.201  1.00 34.15           O  
ATOM   1736  N   SER H 226      26.375   4.576  14.397  1.00 34.30           N  
ATOM   1737  CA  SER H 226      27.456   4.039  13.628  1.00 34.86           C  
ATOM   1738  CB  SER H 226      28.335   3.048  14.409  1.00 34.27           C  
ATOM   1739  OG  SER H 226      29.374   2.564  13.573  1.00 35.20           O  
ATOM   1740  C   SER H 226      26.880   3.279  12.484  1.00 35.30           C  
ATOM   1741  O   SER H 226      25.725   2.858  12.514  1.00 35.74           O  
ATOM   1742  N   SER H 227      27.692   3.097  11.425  1.00 36.07           N  
ATOM   1743  CA  SER H 227      27.251   2.355  10.284  1.00 35.25           C  
ATOM   1744  CB  SER H 227      28.046   2.680   9.006  1.00 34.47           C  
ATOM   1745  OG  SER H 227      27.824   4.027   8.618  1.00 33.25           O  
ATOM   1746  C   SER H 227      27.486   0.884  10.610  1.00 35.32           C  
ATOM   1747  O   SER H 227      27.216   0.032   9.721  1.00 35.99           O  
ATOM   1748  OXT SER H 227      27.943   0.592  11.746  1.00  0.00           O1-
TER    1749      SER H 227 
CONECT  163  672
CONECT  672  163
CONECT  980 1564
CONECT 1564  980
END
