# Supplementary material for: Fully automated antibody structure prediction using BIOVIA tools: Validation study
Source: PLoS One. 2017 May 18;12(5):e0177923. doi: 10.1371/journal.pone.0177923 (PMC5436848; doi:10.1371/journal.pone.0177923)
Supplement: S3 Dataset — Predicted structures using the Top5 framework method, Chothia CDR definition with canonical filtering, using up to 5 CDR templates rather than the default 3, and generating 10 CDR models. (ZIP) [file pone.0177923.s005.zip › 4CNI_BA_FV_FinalModel.pdb]

REMARK   Accelrys Discovery Studio PDB file
REMARK   Created:  2015-11-30T21:26:44Z
SSBOND   1 CYS L   23    CYS L   88                                     
SSBOND   2 CYS H  129    CYS H  205                                     
ATOM      1  N   ASP L   1      25.000  33.355  26.382  1.00 41.96           N1+
ATOM      2  CA  ASP L   1      25.389  32.030  26.915  1.00 40.37           C  
ATOM      3  CB  ASP L   1      26.071  31.211  25.801  1.00 41.64           C  
ATOM      4  CG  ASP L   1      26.158  29.754  26.230  1.00 42.70           C  
ATOM      5  OD1 ASP L   1      26.016  29.484  27.451  1.00 42.07           O  
ATOM      6  OD2 ASP L   1      26.361  28.889  25.336  1.00 44.02           O1-
ATOM      7  C   ASP L   1      26.340  32.242  28.048  1.00 39.32           C  
ATOM      8  O   ASP L   1      27.303  32.992  27.917  1.00 41.00           O  
ATOM      9  N   ILE L   2      26.089  31.591  29.203  1.00 36.68           N  
ATOM     10  CA  ILE L   2      26.936  31.818  30.336  1.00 35.29           C  
ATOM     11  CB  ILE L   2      26.189  31.992  31.625  1.00 33.69           C  
ATOM     12  CG1 ILE L   2      27.137  32.463  32.732  1.00 33.21           C  
ATOM     13  CG2 ILE L   2      25.460  30.687  31.950  1.00 32.00           C  
ATOM     14  CD1 ILE L   2      26.403  32.890  33.997  1.00 32.79           C  
ATOM     15  C   ILE L   2      27.852  30.650  30.471  1.00 35.10           C  
ATOM     16  O   ILE L   2      27.431  29.494  30.464  1.00 36.79           O  
ATOM     17  N   GLN L   3      29.158  30.942  30.577  1.00 34.32           N  
ATOM     18  CA  GLN L   3      30.124  29.894  30.663  1.00 34.00           C  
ATOM     19  CB  GLN L   3      31.464  30.264  30.013  1.00 36.84           C  
ATOM     20  CG  GLN L   3      31.353  30.538  28.515  1.00 41.10           C  
ATOM     21  CD  GLN L   3      32.733  30.938  28.017  1.00 45.56           C  
ATOM     22  OE1 GLN L   3      33.221  32.027  28.314  1.00 47.14           O  
ATOM     23  NE2 GLN L   3      33.384  30.033  27.241  1.00 46.14           N  
ATOM     24  C   GLN L   3      30.415  29.641  32.103  1.00 32.85           C  
ATOM     25  O   GLN L   3      30.510  30.566  32.910  1.00 32.08           O  
ATOM     26  N   MET L   4      30.553  28.352  32.457  1.00 32.26           N  
ATOM     27  CA  MET L   4      30.878  27.985  33.801  1.00 30.87           C  
ATOM     28  CB  MET L   4      29.927  26.929  34.385  1.00 29.78           C  
ATOM     29  CG  MET L   4      28.470  27.392  34.428  1.00 29.95           C  
ATOM     30  SD  MET L   4      28.177  28.835  35.491  1.00 30.33           S  
ATOM     31  CE  MET L   4      28.351  27.891  37.031  1.00 28.79           C  
ATOM     32  C   MET L   4      32.225  27.349  33.730  1.00 30.53           C  
ATOM     33  O   MET L   4      32.436  26.429  32.942  1.00 31.36           O  
ATOM     34  N   THR L   5      33.176  27.834  34.550  1.00 29.58           N  
ATOM     35  CA  THR L   5      34.504  27.296  34.506  1.00 28.78           C  
ATOM     36  CB  THR L   5      35.533  28.327  34.141  1.00 29.56           C  
ATOM     37  OG1 THR L   5      35.233  28.894  32.874  1.00 30.15           O  
ATOM     38  CG2 THR L   5      36.911  27.651  34.099  1.00 30.43           C  
ATOM     39  C   THR L   5      34.843  26.791  35.872  1.00 29.95           C  
ATOM     40  O   THR L   5      34.799  27.537  36.849  1.00 31.24           O  
ATOM     41  N   GLN L   6      35.210  25.498  35.970  1.00 28.49           N  
ATOM     42  CA  GLN L   6      35.544  24.927  37.243  1.00 27.90           C  
ATOM     43  CB  GLN L   6      35.019  23.500  37.464  1.00 28.40           C  
ATOM     44  CG  GLN L   6      33.507  23.401  37.647  1.00 29.39           C  
ATOM     45  CD  GLN L   6      33.183  21.938  37.915  1.00 30.89           C  
ATOM     46  OE1 GLN L   6      32.544  21.271  37.107  1.00 31.64           O  
ATOM     47  NE2 GLN L   6      33.640  21.423  39.089  1.00 31.36           N  
ATOM     48  C   GLN L   6      37.030  24.831  37.367  1.00 28.97           C  
ATOM     49  O   GLN L   6      37.752  24.788  36.372  1.00 29.10           O  
ATOM     50  N   SER L   7      37.520  24.826  38.622  1.00 28.33           N  
ATOM     51  CA  SER L   7      38.925  24.674  38.868  1.00 29.00           C  
ATOM     52  CB  SER L   7      39.653  26.022  39.017  1.00 30.67           C  
ATOM     53  OG  SER L   7      41.038  25.819  39.260  1.00 31.79           O  
ATOM     54  C   SER L   7      39.052  23.956  40.175  1.00 29.81           C  
ATOM     55  O   SER L   7      38.303  24.248  41.110  1.00 30.73           O  
ATOM     56  N   PRO L   8      39.959  23.020  40.308  1.00 30.10           N  
ATOM     57  CA  PRO L   8      40.835  22.574  39.256  1.00 30.06           C  
ATOM     58  CD  PRO L   8      40.478  22.690  41.625  1.00 29.79           C  
ATOM     59  CB  PRO L   8      42.073  22.008  39.951  1.00 30.91           C  
ATOM     60  CG  PRO L   8      41.583  21.657  41.365  1.00 30.00           C  
ATOM     61  C   PRO L   8      40.130  21.530  38.451  1.00 29.63           C  
ATOM     62  O   PRO L   8      39.018  21.149  38.813  1.00 29.44           O  
ATOM     63  N   SER L   9      40.738  21.078  37.336  1.00 30.03           N  
ATOM     64  CA  SER L   9      40.154  20.040  36.536  1.00 30.43           C  
ATOM     65  CB  SER L   9      40.889  19.826  35.203  1.00 32.74           C  
ATOM     66  OG  SER L   9      40.776  20.985  34.391  1.00 34.99           O  
ATOM     67  C   SER L   9      40.202  18.744  37.292  1.00 29.60           C  
ATOM     68  O   SER L   9      39.238  17.981  37.279  1.00 29.12           O  
ATOM     69  N   SER L  10      41.332  18.450  37.965  1.00 31.18           N  
ATOM     70  CA  SER L  10      41.427  17.213  38.694  1.00 29.67           C  
ATOM     71  CB  SER L  10      42.091  16.092  37.874  1.00 29.96           C  
ATOM     72  OG  SER L  10      42.171  14.894  38.631  1.00 31.24           O  
ATOM     73  C   SER L  10      42.268  17.458  39.910  1.00 29.29           C  
ATOM     74  O   SER L  10      43.124  18.341  39.907  1.00 29.52           O  
ATOM     75  N   LEU L  11      42.020  16.706  41.007  1.00 29.16           N  
ATOM     76  CA  LEU L  11      42.845  16.869  42.172  1.00 29.66           C  
ATOM     77  CB  LEU L  11      42.368  17.930  43.181  1.00 29.02           C  
ATOM     78  CG  LEU L  11      41.080  17.566  43.942  1.00 29.77           C  
ATOM     79  CD1 LEU L  11      40.804  18.585  45.054  1.00 30.30           C  
ATOM     80  CD2 LEU L  11      39.885  17.414  42.989  1.00 28.76           C  
ATOM     81  C   LEU L  11      42.917  15.571  42.920  1.00 30.12           C  
ATOM     82  O   LEU L  11      42.065  14.697  42.770  1.00 30.21           O  
ATOM     83  N   SER L  12      43.970  15.412  43.749  1.00 31.27           N  
ATOM     84  CA  SER L  12      44.102  14.219  44.537  1.00 31.17           C  
ATOM     85  CB  SER L  12      45.342  13.390  44.158  1.00 32.70           C  
ATOM     86  OG  SER L  12      45.342  12.152  44.849  1.00 34.38           O  
ATOM     87  C   SER L  12      44.244  14.657  45.966  1.00 30.15           C  
ATOM     88  O   SER L  12      45.010  15.570  46.270  1.00 30.76           O  
ATOM     89  N   ALA L  13      43.498  14.013  46.889  1.00 29.15           N  
ATOM     90  CA  ALA L  13      43.571  14.404  48.271  1.00 28.66           C  
ATOM     91  CB  ALA L  13      42.423  15.330  48.711  1.00 26.31           C  
ATOM     92  C   ALA L  13      43.495  13.175  49.124  1.00 29.43           C  
ATOM     93  O   ALA L  13      43.010  12.130  48.692  1.00 30.64           O  
ATOM     94  N   SER L  14      44.004  13.282  50.368  1.00 29.55           N  
ATOM     95  CA  SER L  14      44.011  12.184  51.295  1.00 29.50           C  
ATOM     96  CB  SER L  14      45.134  12.284  52.345  1.00 30.50           C  
ATOM     97  OG  SER L  14      46.405  12.248  51.712  1.00 32.15           O  
ATOM     98  C   SER L  14      42.710  12.175  52.032  1.00 27.94           C  
ATOM     99  O   SER L  14      41.964  13.153  52.017  1.00 28.08           O  
ATOM    100  N   VAL L  15      42.401  11.052  52.710  1.00 25.78           N  
ATOM    101  CA  VAL L  15      41.169  10.963  53.434  1.00 26.04           C  
ATOM    102  CB  VAL L  15      40.851   9.583  53.935  1.00 26.27           C  
ATOM    103  CG1 VAL L  15      40.654   8.657  52.727  1.00 24.38           C  
ATOM    104  CG2 VAL L  15      41.972   9.127  54.883  1.00 25.78           C  
ATOM    105  C   VAL L  15      41.266  11.855  54.628  1.00 27.71           C  
ATOM    106  O   VAL L  15      42.274  11.859  55.333  1.00 29.59           O  
ATOM    107  N   GLY L  16      40.197  12.638  54.876  1.00 28.77           N  
ATOM    108  CA  GLY L  16      40.156  13.501  56.021  1.00 29.48           C  
ATOM    109  C   GLY L  16      40.603  14.884  55.650  1.00 31.15           C  
ATOM    110  O   GLY L  16      40.550  15.791  56.478  1.00 32.20           O  
ATOM    111  N   ASP L  17      41.061  15.098  54.402  1.00 30.60           N  
ATOM    112  CA  ASP L  17      41.505  16.417  54.041  1.00 31.59           C  
ATOM    113  CB  ASP L  17      42.417  16.461  52.802  1.00 32.41           C  
ATOM    114  CG  ASP L  17      43.797  15.942  53.177  1.00 34.99           C  
ATOM    115  OD1 ASP L  17      44.023  15.648  54.381  1.00 35.66           O  
ATOM    116  OD2 ASP L  17      44.652  15.844  52.257  1.00 36.76           O1-
ATOM    117  C   ASP L  17      40.316  17.257  53.713  1.00 31.88           C  
ATOM    118  O   ASP L  17      39.216  16.749  53.502  1.00 30.59           O  
ATOM    119  N   ARG L  18      40.505  18.591  53.680  1.00 32.81           N  
ATOM    120  CA  ARG L  18      39.413  19.416  53.265  1.00 31.82           C  
ATOM    121  CB  ARG L  18      39.227  20.719  54.066  1.00 32.07           C  
ATOM    122  CG  ARG L  18      40.426  21.662  54.034  1.00 31.91           C  
ATOM    123  CD  ARG L  18      40.182  22.985  54.767  1.00 34.26           C  
ATOM    124  NE  ARG L  18      39.364  22.684  55.974  1.00 36.35           N  
ATOM    125  CZ  ARG L  18      38.006  22.812  55.920  1.00 38.54           C  
ATOM    126  NH1 ARG L  18      37.409  23.247  54.773  1.00 38.50           N1+
ATOM    127  NH2 ARG L  18      37.246  22.499  57.009  1.00 38.93           N  
ATOM    128  C   ARG L  18      39.688  19.763  51.840  1.00 31.88           C  
ATOM    129  O   ARG L  18      40.768  20.247  51.502  1.00 33.15           O  
ATOM    130  N   VAL L  19      38.702  19.498  50.960  1.00 32.83           N  
ATOM    131  CA  VAL L  19      38.874  19.723  49.554  1.00 33.07           C  
ATOM    132  CB  VAL L  19      38.466  18.534  48.725  1.00 32.50           C  
ATOM    133  CG1 VAL L  19      38.551  18.902  47.236  1.00 32.54           C  
ATOM    134  CG2 VAL L  19      39.344  17.334  49.114  1.00 31.84           C  
ATOM    135  C   VAL L  19      37.991  20.864  49.158  1.00 32.50           C  
ATOM    136  O   VAL L  19      36.836  20.941  49.573  1.00 33.25           O  
ATOM    137  N   THR L  20      38.524  21.791  48.336  1.00 30.70           N  
ATOM    138  CA  THR L  20      37.766  22.938  47.923  1.00 31.94           C  
ATOM    139  CB  THR L  20      38.394  24.214  48.405  1.00 33.21           C  
ATOM    140  OG1 THR L  20      38.564  24.168  49.813  1.00 35.40           O  
ATOM    141  CG2 THR L  20      37.478  25.390  48.045  1.00 32.13           C  
ATOM    142  C   THR L  20      37.762  22.972  46.419  1.00 31.55           C  
ATOM    143  O   THR L  20      38.815  22.909  45.787  1.00 33.13           O  
ATOM    144  N   ILE L  21      36.563  23.075  45.806  1.00 30.66           N  
ATOM    145  CA  ILE L  21      36.453  23.128  44.373  1.00 30.40           C  
ATOM    146  CB  ILE L  21      35.585  22.047  43.796  1.00 30.39           C  
ATOM    147  CG1 ILE L  21      36.193  20.664  44.083  1.00 31.05           C  
ATOM    148  CG2 ILE L  21      35.396  22.335  42.298  1.00 31.26           C  
ATOM    149  CD1 ILE L  21      35.234  19.507  43.804  1.00 31.36           C  
ATOM    150  C   ILE L  21      35.835  24.447  44.029  1.00 30.20           C  
ATOM    151  O   ILE L  21      34.910  24.904  44.700  1.00 30.05           O  
ATOM    152  N   THR L  22      36.334  25.103  42.960  1.00 29.98           N  
ATOM    153  CA  THR L  22      35.860  26.422  42.657  1.00 29.97           C  
ATOM    154  CB  THR L  22      36.987  27.407  42.515  1.00 29.83           C  
ATOM    155  OG1 THR L  22      36.519  28.733  42.697  1.00 32.49           O  
ATOM    156  CG2 THR L  22      37.588  27.260  41.107  1.00 31.84           C  
ATOM    157  C   THR L  22      35.097  26.395  41.363  1.00 29.69           C  
ATOM    158  O   THR L  22      35.372  25.587  40.478  1.00 29.20           O  
ATOM    159  N   CYS L  23      34.078  27.274  41.242  1.00 30.49           N  
ATOM    160  CA  CYS L  23      33.289  27.382  40.042  1.00 31.52           C  
ATOM    161  CB  CYS L  23      31.905  26.690  40.177  1.00 33.55           C  
ATOM    162  SG  CYS L  23      30.860  26.760  38.684  1.00 36.80           S  
ATOM    163  C   CYS L  23      33.109  28.852  39.767  1.00 31.43           C  
ATOM    164  O   CYS L  23      32.699  29.613  40.645  1.00 31.22           O  
ATOM    165  N   GLN L  24      33.428  29.287  38.526  1.00 32.33           N  
ATOM    166  CA  GLN L  24      33.370  30.676  38.146  1.00 32.28           C  
ATOM    167  CB  GLN L  24      34.708  31.190  37.592  1.00 34.40           C  
ATOM    168  CG  GLN L  24      34.649  32.621  37.053  1.00 37.21           C  
ATOM    169  CD  GLN L  24      35.899  32.840  36.210  1.00 39.27           C  
ATOM    170  OE1 GLN L  24      36.509  31.887  35.725  1.00  0.00           O  
ATOM    171  NE2 GLN L  24      36.286  34.129  36.018  1.00  0.00           N  
ATOM    172  C   GLN L  24      32.396  30.836  37.022  1.00 31.73           C  
ATOM    173  O   GLN L  24      32.352  30.021  36.103  1.00 32.99           O  
ATOM    174  N   ALA L  25      31.605  31.928  37.054  1.00 30.07           N  
ATOM    175  CA  ALA L  25      30.639  32.173  36.022  1.00 29.19           C  
ATOM    176  CB  ALA L  25      29.225  32.472  36.553  1.00 27.20           C  
ATOM    177  C   ALA L  25      31.096  33.365  35.236  1.00 30.25           C  
ATOM    178  O   ALA L  25      31.722  34.278  35.771  1.00 31.07           O  
ATOM    179  N   SER L  26      30.766  33.369  33.931  1.00 19.65           N  
ATOM    180  CA  SER L  26      31.126  34.447  33.058  1.00 20.65           C  
ATOM    181  CB  SER L  26      30.859  34.128  31.575  1.00 21.45           C  
ATOM    182  OG  SER L  26      29.471  33.935  31.351  1.00 22.18           O  
ATOM    183  C   SER L  26      30.351  35.680  33.423  1.00 23.08           C  
ATOM    184  O   SER L  26      30.843  36.793  33.237  1.00 25.61           O  
ATOM    185  N   GLN L  27      29.114  35.512  33.938  1.00 23.16           N  
ATOM    186  CA  GLN L  27      28.295  36.635  34.311  1.00 25.33           C  
ATOM    187  CB  GLN L  27      27.099  36.867  33.372  1.00 28.03           C  
ATOM    188  CG  GLN L  27      27.488  37.308  31.959  1.00 33.08           C  
ATOM    189  CD  GLN L  27      27.924  38.766  32.008  1.00 39.51           C  
ATOM    190  OE1 GLN L  27      27.334  39.578  32.718  1.00 40.64           O  
ATOM    191  NE2 GLN L  27      28.987  39.110  31.233  1.00 36.88           N  
ATOM    192  C   GLN L  27      27.729  36.358  35.674  1.00 26.08           C  
ATOM    193  O   GLN L  27      27.718  35.217  36.130  1.00 26.43           O  
ATOM    194  N   ASP L  28      27.246  37.415  36.360  1.00 23.97           N  
ATOM    195  CA  ASP L  28      26.702  37.299  37.686  1.00 24.09           C  
ATOM    196  CB  ASP L  28      26.284  38.672  38.258  1.00 26.29           C  
ATOM    197  CG  ASP L  28      25.908  38.532  39.725  1.00 32.94           C  
ATOM    198  OD1 ASP L  28      25.800  37.371  40.198  1.00 32.77           O  
ATOM    199  OD2 ASP L  28      25.721  39.586  40.392  1.00 41.64           O1-
ATOM    200  C   ASP L  28      25.486  36.425  37.628  1.00 23.01           C  
ATOM    201  O   ASP L  28      24.581  36.669  36.832  1.00 22.80           O  
ATOM    202  N   ILE L  29      25.444  35.354  38.458  1.00 20.79           N  
ATOM    203  CA  ILE L  29      24.285  34.505  38.446  1.00 19.89           C  
ATOM    204  CB  ILE L  29      24.607  33.079  38.095  1.00 18.42           C  
ATOM    205  CG1 ILE L  29      25.552  32.461  39.138  1.00 17.56           C  
ATOM    206  CG2 ILE L  29      25.157  33.046  36.662  1.00 18.65           C  
ATOM    207  CD1 ILE L  29      25.695  30.943  39.015  1.00 19.72           C  
ATOM    208  C   ILE L  29      23.648  34.476  39.805  1.00 20.94           C  
ATOM    209  O   ILE L  29      22.948  33.519  40.140  1.00 19.11           O  
ATOM    210  N   GLY L  30      23.819  35.538  40.612  1.00 21.12           N  
ATOM    211  CA  GLY L  30      23.191  35.556  41.903  1.00 21.85           C  
ATOM    212  C   GLY L  30      23.612  34.340  42.669  1.00 21.37           C  
ATOM    213  O   GLY L  30      24.790  33.979  42.692  1.00 22.40           O  
ATOM    214  N   ILE L  31      22.649  33.691  43.359  1.00 21.40           N  
ATOM    215  CA  ILE L  31      23.012  32.521  44.101  1.00 21.54           C  
ATOM    216  CB  ILE L  31      22.552  32.653  45.531  1.00 23.35           C  
ATOM    217  CG1 ILE L  31      23.044  33.990  46.110  1.00 15.88           C  
ATOM    218  CG2 ILE L  31      23.085  31.470  46.351  1.00 16.07           C  
ATOM    219  CD1 ILE L  31      22.385  34.358  47.439  1.00 24.67           C  
ATOM    220  C   ILE L  31      22.333  31.339  43.453  1.00 21.51           C  
ATOM    221  O   ILE L  31      22.048  30.332  44.097  1.00 21.09           O  
ATOM    222  N   SER L  32      22.129  31.381  42.121  1.00 20.21           N  
ATOM    223  CA  SER L  32      21.450  30.277  41.500  1.00 19.63           C  
ATOM    224  CB  SER L  32      20.553  30.713  40.328  1.00 21.03           C  
ATOM    225  OG  SER L  32      21.326  31.390  39.348  1.00 12.57           O  
ATOM    226  C   SER L  32      22.482  29.337  40.969  1.00 19.64           C  
ATOM    227  O   SER L  32      22.732  29.273  39.766  1.00 18.87           O  
ATOM    228  N   LEU L  33      23.073  28.534  41.874  1.00 27.00           N  
ATOM    229  CA  LEU L  33      24.118  27.637  41.461  1.00 28.59           C  
ATOM    230  CB  LEU L  33      25.524  28.097  41.874  1.00 29.26           C  
ATOM    231  CG  LEU L  33      26.630  27.125  41.427  1.00 32.07           C  
ATOM    232  CD1 LEU L  33      26.813  27.156  39.905  1.00 32.08           C  
ATOM    233  CD2 LEU L  33      27.941  27.362  42.187  1.00 32.23           C  
ATOM    234  C   LEU L  33      23.879  26.328  42.164  1.00 29.22           C  
ATOM    235  O   LEU L  33      23.544  26.307  43.345  1.00 28.87           O  
ATOM    236  N   SER L  34      24.056  25.193  41.450  1.00 28.99           N  
ATOM    237  CA  SER L  34      23.839  23.918  42.075  1.00 28.22           C  
ATOM    238  CB  SER L  34      22.663  23.151  41.455  1.00 28.94           C  
ATOM    239  OG  SER L  34      21.474  23.920  41.557  1.00  0.00           O  
ATOM    240  C   SER L  34      25.072  23.079  41.883  1.00 28.53           C  
ATOM    241  O   SER L  34      25.848  23.306  40.957  1.00 29.23           O  
ATOM    242  N   TRP L  35      25.288  22.087  42.778  1.00 27.98           N  
ATOM    243  CA  TRP L  35      26.443  21.229  42.680  1.00 26.79           C  
ATOM    244  CB  TRP L  35      27.398  21.336  43.882  1.00 26.24           C  
ATOM    245  CG  TRP L  35      28.134  22.650  43.972  1.00 25.16           C  
ATOM    246  CD2 TRP L  35      29.415  22.894  43.368  1.00 24.85           C  
ATOM    247  CD1 TRP L  35      27.779  23.803  44.604  1.00 25.36           C  
ATOM    248  NE1 TRP L  35      28.760  24.752  44.439  1.00 24.84           N  
ATOM    249  CE2 TRP L  35      29.773  24.204  43.680  1.00 24.45           C  
ATOM    250  CE3 TRP L  35      30.229  22.090  42.624  1.00 25.75           C  
ATOM    251  CZ2 TRP L  35      30.957  24.734  43.248  1.00 25.27           C  
ATOM    252  CZ3 TRP L  35      31.416  22.630  42.181  1.00 25.62           C  
ATOM    253  CH2 TRP L  35      31.773  23.927  42.487  1.00 25.03           C  
ATOM    254  C   TRP L  35      25.987  19.799  42.615  1.00 27.54           C  
ATOM    255  O   TRP L  35      25.083  19.392  43.346  1.00 26.28           O  
ATOM    256  N   TYR L  36      26.625  18.992  41.735  1.00 27.57           N  
ATOM    257  CA  TYR L  36      26.239  17.614  41.571  1.00 26.76           C  
ATOM    258  CB  TYR L  36      25.651  17.277  40.189  1.00 26.49           C  
ATOM    259  CG  TYR L  36      24.500  18.180  39.926  1.00 26.54           C  
ATOM    260  CD1 TYR L  36      24.718  19.382  39.307  1.00 26.20           C  
ATOM    261  CD2 TYR L  36      23.217  17.845  40.282  1.00 26.28           C  
ATOM    262  CE1 TYR L  36      23.678  20.237  39.050  1.00 26.52           C  
ATOM    263  CE2 TYR L  36      22.168  18.701  40.028  1.00 26.97           C  
ATOM    264  CZ  TYR L  36      22.401  19.902  39.408  1.00 27.23           C  
ATOM    265  OH  TYR L  36      21.352  20.802  39.137  1.00 27.64           O  
ATOM    266  C   TYR L  36      27.447  16.736  41.701  1.00 27.87           C  
ATOM    267  O   TYR L  36      28.576  17.153  41.443  1.00 29.59           O  
ATOM    268  N   GLN L  37      27.214  15.477  42.128  1.00 27.13           N  
ATOM    269  CA  GLN L  37      28.247  14.484  42.269  1.00 26.27           C  
ATOM    270  CB  GLN L  37      28.290  13.855  43.675  1.00 26.22           C  
ATOM    271  CG  GLN L  37      29.326  12.738  43.836  1.00 26.68           C  
ATOM    272  CD  GLN L  37      29.123  12.112  45.211  1.00 27.38           C  
ATOM    273  OE1 GLN L  37      28.275  11.240  45.390  1.00 28.34           O  
ATOM    274  NE2 GLN L  37      29.918  12.575  46.211  1.00 25.78           N  
ATOM    275  C   GLN L  37      27.910  13.365  41.337  1.00 26.24           C  
ATOM    276  O   GLN L  37      26.789  12.860  41.346  1.00 27.85           O  
ATOM    277  N   GLN L  38      28.873  12.946  40.492  1.00 26.00           N  
ATOM    278  CA  GLN L  38      28.586  11.847  39.613  1.00 27.78           C  
ATOM    279  CB  GLN L  38      28.524  12.235  38.125  1.00 26.86           C  
ATOM    280  CG  GLN L  38      28.215  11.048  37.212  1.00 27.22           C  
ATOM    281  CD  GLN L  38      28.178  11.542  35.773  1.00 27.31           C  
ATOM    282  OE1 GLN L  38      28.923  12.439  35.387  1.00 28.06           O  
ATOM    283  NE2 GLN L  38      27.278  10.935  34.952  1.00 26.97           N  
ATOM    284  C   GLN L  38      29.654  10.808  39.751  1.00 29.50           C  
ATOM    285  O   GLN L  38      30.844  11.087  39.599  1.00 30.49           O  
ATOM    286  N   LYS L  39      29.239   9.560  40.051  1.00 29.98           N  
ATOM    287  CA  LYS L  39      30.159   8.462  40.143  1.00 32.46           C  
ATOM    288  CB  LYS L  39      29.805   7.441  41.235  1.00 32.05           C  
ATOM    289  CG  LYS L  39      30.037   8.008  42.637  1.00 31.93           C  
ATOM    290  CD  LYS L  39      29.462   7.162  43.771  1.00 33.26           C  
ATOM    291  CE  LYS L  39      29.803   7.716  45.156  1.00 34.92           C  
ATOM    292  NZ  LYS L  39      29.247   6.838  46.208  1.00 35.38           N1+
ATOM    293  C   LYS L  39      30.153   7.786  38.811  1.00 34.15           C  
ATOM    294  O   LYS L  39      29.249   7.995  38.004  1.00 35.62           O  
ATOM    295  N   PRO L  40      31.144   6.983  38.545  1.00 35.94           N  
ATOM    296  CA  PRO L  40      31.237   6.392  37.242  1.00 36.56           C  
ATOM    297  CD  PRO L  40      32.451   7.155  39.158  1.00 35.68           C  
ATOM    298  CB  PRO L  40      32.615   5.737  37.179  1.00 36.70           C  
ATOM    299  CG  PRO L  40      33.459   6.608  38.130  1.00 36.18           C  
ATOM    300  C   PRO L  40      30.102   5.493  36.872  1.00 36.62           C  
ATOM    301  O   PRO L  40      29.764   4.589  37.637  1.00 37.09           O  
ATOM    302  N   GLY L  41      29.523   5.731  35.678  1.00 35.96           N  
ATOM    303  CA  GLY L  41      28.479   4.910  35.144  1.00 36.35           C  
ATOM    304  C   GLY L  41      27.198   5.164  35.868  1.00 36.19           C  
ATOM    305  O   GLY L  41      26.297   4.329  35.832  1.00 36.33           O  
ATOM    306  N   LYS L  42      27.070   6.315  36.556  1.00 34.87           N  
ATOM    307  CA  LYS L  42      25.828   6.544  37.236  1.00 33.51           C  
ATOM    308  CB  LYS L  42      25.889   6.317  38.754  1.00 35.28           C  
ATOM    309  CG  LYS L  42      25.988   4.832  39.102  1.00 37.07           C  
ATOM    310  CD  LYS L  42      26.299   4.551  40.570  1.00 38.42           C  
ATOM    311  CE  LYS L  42      26.288   3.058  40.899  1.00 40.43           C  
ATOM    312  NZ  LYS L  42      24.938   2.507  40.647  1.00 40.06           N1+
ATOM    313  C   LYS L  42      25.380   7.949  36.990  1.00 30.68           C  
ATOM    314  O   LYS L  42      26.140   8.780  36.499  1.00 29.69           O  
ATOM    315  N   ALA L  43      24.096   8.226  37.303  1.00 29.12           N  
ATOM    316  CA  ALA L  43      23.521   9.531  37.134  1.00 28.82           C  
ATOM    317  CB  ALA L  43      21.988   9.543  37.221  1.00 29.26           C  
ATOM    318  C   ALA L  43      24.047  10.423  38.220  1.00 27.64           C  
ATOM    319  O   ALA L  43      24.484   9.956  39.270  1.00 29.80           O  
ATOM    320  N   PRO L  44      24.023  11.708  37.970  1.00 25.84           N  
ATOM    321  CA  PRO L  44      24.502  12.668  38.931  1.00 25.07           C  
ATOM    322  CD  PRO L  44      24.097  12.211  36.607  1.00 25.82           C  
ATOM    323  CB  PRO L  44      24.604  13.991  38.178  1.00 24.89           C  
ATOM    324  CG  PRO L  44      24.800  13.572  36.712  1.00 25.69           C  
ATOM    325  C   PRO L  44      23.554  12.748  40.090  1.00 24.42           C  
ATOM    326  O   PRO L  44      22.381  12.422  39.918  1.00 25.97           O  
ATOM    327  N   LYS L  45      24.046  13.160  41.279  1.00 26.44           N  
ATOM    328  CA  LYS L  45      23.202  13.312  42.433  1.00 27.49           C  
ATOM    329  CB  LYS L  45      23.608  12.437  43.630  1.00 28.79           C  
ATOM    330  CG  LYS L  45      22.690  12.607  44.841  1.00 31.80           C  
ATOM    331  CD  LYS L  45      22.920  11.587  45.959  1.00 32.93           C  
ATOM    332  CE  LYS L  45      22.067  11.847  47.203  1.00 43.35           C  
ATOM    333  NZ  LYS L  45      22.474  10.940  48.298  1.00 44.50           N1+
ATOM    334  C   LYS L  45      23.342  14.738  42.874  1.00 27.16           C  
ATOM    335  O   LYS L  45      24.425  15.311  42.792  1.00 28.33           O  
ATOM    336  N   LEU L  46      22.255  15.363  43.372  1.00 26.62           N  
ATOM    337  CA  LEU L  46      22.386  16.756  43.714  1.00 25.57           C  
ATOM    338  CB  LEU L  46      21.090  17.569  43.629  1.00 25.03           C  
ATOM    339  CG  LEU L  46      21.343  19.039  44.004  1.00 26.14           C  
ATOM    340  CD1 LEU L  46      22.050  19.804  42.876  1.00 26.21           C  
ATOM    341  CD2 LEU L  46      20.081  19.728  44.509  1.00 24.71           C  
ATOM    342  C   LEU L  46      22.836  16.892  45.135  1.00 25.63           C  
ATOM    343  O   LEU L  46      22.192  16.372  46.043  1.00 25.86           O  
ATOM    344  N   LEU L  47      24.035  17.481  45.344  1.00 26.13           N  
ATOM    345  CA  LEU L  47      24.566  17.776  46.651  1.00 25.46           C  
ATOM    346  CB  LEU L  47      26.096  17.869  46.627  1.00 23.70           C  
ATOM    347  CG  LEU L  47      26.765  16.566  46.158  1.00 24.02           C  
ATOM    348  CD1 LEU L  47      28.293  16.705  46.152  1.00 24.54           C  
ATOM    349  CD2 LEU L  47      26.275  15.359  46.974  1.00 21.06           C  
ATOM    350  C   LEU L  47      24.057  19.065  47.238  1.00 27.04           C  
ATOM    351  O   LEU L  47      23.563  19.101  48.362  1.00 28.13           O  
ATOM    352  N   ILE L  48      24.172  20.171  46.465  1.00 26.31           N  
ATOM    353  CA  ILE L  48      23.829  21.462  46.991  1.00 25.57           C  
ATOM    354  CB  ILE L  48      25.022  22.256  47.442  1.00 25.80           C  
ATOM    355  CG1 ILE L  48      25.698  21.539  48.623  1.00 26.62           C  
ATOM    356  CG2 ILE L  48      24.562  23.686  47.772  1.00 25.71           C  
ATOM    357  CD1 ILE L  48      27.044  22.138  49.018  1.00 28.35           C  
ATOM    358  C   ILE L  48      23.114  22.245  45.943  1.00 26.22           C  
ATOM    359  O   ILE L  48      23.380  22.105  44.750  1.00 26.66           O  
ATOM    360  N   TYR L  49      22.154  23.080  46.389  1.00 25.23           N  
ATOM    361  CA  TYR L  49      21.390  23.904  45.502  1.00 25.52           C  
ATOM    362  CB  TYR L  49      20.000  23.330  45.224  1.00 26.12           C  
ATOM    363  CG  TYR L  49      19.258  23.162  46.505  1.00 25.46           C  
ATOM    364  CD1 TYR L  49      19.587  22.156  47.382  1.00 27.36           C  
ATOM    365  CD2 TYR L  49      18.221  24.001  46.824  1.00 24.93           C  
ATOM    366  CE1 TYR L  49      18.893  21.988  48.556  1.00 27.71           C  
ATOM    367  CE2 TYR L  49      17.521  23.837  47.995  1.00 25.66           C  
ATOM    368  CZ  TYR L  49      17.853  22.829  48.865  1.00 26.92           C  
ATOM    369  OH  TYR L  49      17.137  22.655  50.068  1.00 26.84           O  
ATOM    370  C   TYR L  49      21.266  25.262  46.124  1.00 26.59           C  
ATOM    371  O   TYR L  49      21.459  25.417  47.329  1.00 26.96           O  
ATOM    372  N   ASN L  50      20.966  26.294  45.298  1.00 20.31           N  
ATOM    373  CA  ASN L  50      20.836  27.659  45.749  1.00 22.73           C  
ATOM    374  CB  ASN L  50      19.776  27.839  46.850  1.00 23.36           C  
ATOM    375  CG  ASN L  50      18.403  27.544  46.263  1.00 26.74           C  
ATOM    376  OD1 ASN L  50      18.253  27.361  45.056  1.00 26.85           O  
ATOM    377  ND2 ASN L  50      17.370  27.498  47.146  1.00 26.49           N  
ATOM    378  C   ASN L  50      22.149  28.110  46.320  1.00 22.89           C  
ATOM    379  O   ASN L  50      22.198  28.997  47.171  1.00 21.74           O  
ATOM    380  N   ALA L  51      23.244  27.483  45.860  1.00 21.50           N  
ATOM    381  CA  ALA L  51      24.612  27.780  46.192  1.00 23.79           C  
ATOM    382  CB  ALA L  51      24.990  29.256  45.993  1.00 24.34           C  
ATOM    383  C   ALA L  51      24.962  27.393  47.604  1.00 23.89           C  
ATOM    384  O   ALA L  51      26.111  27.033  47.855  1.00 22.92           O  
ATOM    385  N   ASN L  52      24.000  27.354  48.553  1.00 24.36           N  
ATOM    386  CA  ASN L  52      24.458  27.083  49.892  1.00 25.59           C  
ATOM    387  CB  ASN L  52      24.476  28.340  50.775  1.00 28.85           C  
ATOM    388  CG  ASN L  52      25.514  29.301  50.216  1.00 33.94           C  
ATOM    389  OD1 ASN L  52      25.362  29.828  49.116  1.00  0.00           O  
ATOM    390  ND2 ASN L  52      26.606  29.538  50.993  1.00  0.00           N  
ATOM    391  C   ASN L  52      23.562  26.105  50.588  1.00 25.17           C  
ATOM    392  O   ASN L  52      23.873  25.648  51.688  1.00 24.49           O  
ATOM    393  N   ASN L  53      22.431  25.730  49.972  1.00 27.00           N  
ATOM    394  CA  ASN L  53      21.534  24.859  50.687  1.00 27.80           C  
ATOM    395  CB  ASN L  53      20.055  25.069  50.334  1.00 29.53           C  
ATOM    396  CG  ASN L  53      19.609  26.368  50.981  1.00 38.43           C  
ATOM    397  OD1 ASN L  53      19.961  26.659  52.123  1.00 52.72           O  
ATOM    398  ND2 ASN L  53      18.816  27.177  50.230  1.00 51.28           N  
ATOM    399  C   ASN L  53      21.860  23.422  50.429  1.00 28.33           C  
ATOM    400  O   ASN L  53      22.048  23.011  49.286  1.00 29.24           O  
ATOM    401  N   LEU L  54      21.929  22.611  51.508  1.00 28.88           N  
ATOM    402  CA  LEU L  54      22.213  21.210  51.346  1.00 28.20           C  
ATOM    403  CB  LEU L  54      22.772  20.517  52.598  1.00 27.65           C  
ATOM    404  CG  LEU L  54      24.225  20.894  52.922  1.00 28.53           C  
ATOM    405  CD1 LEU L  54      24.714  20.160  54.174  1.00 29.45           C  
ATOM    406  CD2 LEU L  54      25.146  20.667  51.714  1.00 27.86           C  
ATOM    407  C   LEU L  54      20.966  20.481  50.957  1.00 29.36           C  
ATOM    408  O   LEU L  54      19.867  20.770  51.432  1.00 31.00           O  
ATOM    409  N   ALA L  55      21.125  19.489  50.061  1.00 28.68           N  
ATOM    410  CA  ALA L  55      20.020  18.694  49.621  1.00 28.13           C  
ATOM    411  CB  ALA L  55      20.314  17.882  48.346  1.00 28.33           C  
ATOM    412  C   ALA L  55      19.692  17.735  50.717  1.00 28.92           C  
ATOM    413  O   ALA L  55      20.526  17.433  51.570  1.00 28.25           O  
ATOM    414  N   ASP L  56      18.441  17.242  50.733  1.00 30.05           N  
ATOM    415  CA  ASP L  56      18.043  16.347  51.775  1.00 30.55           C  
ATOM    416  CB  ASP L  56      16.536  16.048  51.758  1.00 32.62           C  
ATOM    417  CG  ASP L  56      15.816  17.346  52.093  1.00  0.00           C  
ATOM    418  OD1 ASP L  56      16.320  18.095  52.970  1.00  0.00           O  
ATOM    419  OD2 ASP L  56      14.759  17.614  51.462  1.00  0.00           O1-
ATOM    420  C   ASP L  56      18.770  15.049  51.606  1.00 30.25           C  
ATOM    421  O   ASP L  56      18.893  14.522  50.502  1.00 31.82           O  
ATOM    422  N   GLY L  57      19.292  14.503  52.721  1.00 30.27           N  
ATOM    423  CA  GLY L  57      19.924  13.214  52.700  1.00 29.25           C  
ATOM    424  C   GLY L  57      21.388  13.332  52.399  1.00 28.82           C  
ATOM    425  O   GLY L  57      22.103  12.332  52.441  1.00 30.27           O  
ATOM    426  N   VAL L  58      21.886  14.545  52.087  1.00 26.81           N  
ATOM    427  CA  VAL L  58      23.282  14.681  51.769  1.00 26.72           C  
ATOM    428  CB  VAL L  58      23.570  15.857  50.884  1.00 25.82           C  
ATOM    429  CG1 VAL L  58      25.089  15.953  50.672  1.00 25.39           C  
ATOM    430  CG2 VAL L  58      22.767  15.696  49.583  1.00 23.99           C  
ATOM    431  C   VAL L  58      24.047  14.870  53.045  1.00 28.50           C  
ATOM    432  O   VAL L  58      23.584  15.549  53.958  1.00 29.50           O  
ATOM    433  N   PRO L  59      25.226  14.298  53.113  1.00 29.53           N  
ATOM    434  CA  PRO L  59      26.035  14.380  54.308  1.00 29.16           C  
ATOM    435  CD  PRO L  59      25.531  13.111  52.330  1.00 29.27           C  
ATOM    436  CB  PRO L  59      27.182  13.394  54.098  1.00 29.68           C  
ATOM    437  CG  PRO L  59      26.591  12.343  53.141  1.00 29.78           C  
ATOM    438  C   PRO L  59      26.492  15.781  54.583  1.00 29.19           C  
ATOM    439  O   PRO L  59      26.768  16.523  53.643  1.00 28.65           O  
ATOM    440  N   SER L  60      26.619  16.138  55.877  1.00 29.84           N  
ATOM    441  CA  SER L  60      26.925  17.471  56.320  1.00 29.57           C  
ATOM    442  CB  SER L  60      26.823  17.639  57.841  1.00 30.53           C  
ATOM    443  OG  SER L  60      27.138  18.976  58.194  1.00 31.99           O  
ATOM    444  C   SER L  60      28.310  17.874  55.932  1.00 28.70           C  
ATOM    445  O   SER L  60      28.656  19.053  56.003  1.00 28.99           O  
ATOM    446  N   ARG L  61      29.151  16.916  55.518  1.00 28.39           N  
ATOM    447  CA  ARG L  61      30.506  17.247  55.189  1.00 28.20           C  
ATOM    448  CB  ARG L  61      31.438  16.029  54.994  1.00 28.03           C  
ATOM    449  CG  ARG L  61      31.052  15.011  53.919  1.00 28.13           C  
ATOM    450  CD  ARG L  61      32.067  13.864  53.845  1.00 29.19           C  
ATOM    451  NE  ARG L  61      31.651  12.902  52.785  1.00 29.24           N  
ATOM    452  CZ  ARG L  61      30.976  11.758  53.104  1.00 30.97           C  
ATOM    453  NH1 ARG L  61      30.605  11.506  54.394  1.00 33.83           N1+
ATOM    454  NH2 ARG L  61      30.681  10.852  52.126  1.00 31.48           N  
ATOM    455  C   ARG L  61      30.542  18.148  53.989  1.00 28.43           C  
ATOM    456  O   ARG L  61      31.532  18.851  53.785  1.00 30.85           O  
ATOM    457  N   PHE L  62      29.491  18.112  53.139  1.00 27.93           N  
ATOM    458  CA  PHE L  62      29.447  18.948  51.968  1.00 26.93           C  
ATOM    459  CB  PHE L  62      28.570  18.360  50.848  1.00 25.45           C  
ATOM    460  CG  PHE L  62      29.168  17.058  50.441  1.00 24.89           C  
ATOM    461  CD1 PHE L  62      30.219  17.011  49.556  1.00 25.77           C  
ATOM    462  CD2 PHE L  62      28.673  15.879  50.946  1.00 25.77           C  
ATOM    463  CE1 PHE L  62      30.764  15.803  49.187  1.00 25.61           C  
ATOM    464  CE2 PHE L  62      29.216  14.670  50.581  1.00 26.07           C  
ATOM    465  CZ  PHE L  62      30.265  14.630  49.698  1.00 25.07           C  
ATOM    466  C   PHE L  62      28.851  20.284  52.319  1.00 27.90           C  
ATOM    467  O   PHE L  62      27.869  20.370  53.054  1.00 29.56           O  
ATOM    468  N   SER L  63      29.443  21.377  51.791  1.00 27.26           N  
ATOM    469  CA  SER L  63      28.927  22.696  52.035  1.00 28.66           C  
ATOM    470  CB  SER L  63      29.577  23.401  53.237  1.00 30.43           C  
ATOM    471  OG  SER L  63      30.965  23.586  53.001  1.00 34.23           O  
ATOM    472  C   SER L  63      29.208  23.526  50.820  1.00 28.86           C  
ATOM    473  O   SER L  63      30.112  23.220  50.044  1.00 28.85           O  
ATOM    474  N   GLY L  64      28.431  24.611  50.620  1.00 28.51           N  
ATOM    475  CA  GLY L  64      28.643  25.425  49.458  1.00 29.27           C  
ATOM    476  C   GLY L  64      28.591  26.861  49.874  1.00 30.69           C  
ATOM    477  O   GLY L  64      27.967  27.199  50.878  1.00 30.92           O  
ATOM    478  N   SER L  65      29.252  27.745  49.091  1.00 31.18           N  
ATOM    479  CA  SER L  65      29.290  29.142  49.418  1.00 32.36           C  
ATOM    480  CB  SER L  65      30.447  29.472  50.378  1.00 34.27           C  
ATOM    481  OG  SER L  65      30.459  30.856  50.683  1.00 37.12           O  
ATOM    482  C   SER L  65      29.512  29.924  48.149  1.00 32.41           C  
ATOM    483  O   SER L  65      29.758  29.348  47.089  1.00 32.20           O  
ATOM    484  N   GLY L  66      29.418  31.273  48.226  1.00 33.04           N  
ATOM    485  CA  GLY L  66      29.670  32.106  47.076  1.00 34.80           C  
ATOM    486  C   GLY L  66      28.405  32.727  46.561  1.00 36.07           C  
ATOM    487  O   GLY L  66      27.298  32.293  46.869  1.00 35.25           O  
ATOM    488  N   SER L  67      28.566  33.814  45.774  1.00 37.03           N  
ATOM    489  CA  SER L  67      27.469  34.497  45.149  1.00 36.95           C  
ATOM    490  CB  SER L  67      26.770  35.506  46.077  1.00 36.98           C  
ATOM    491  OG  SER L  67      27.674  36.540  46.439  1.00 38.89           O  
ATOM    492  C   SER L  67      28.052  35.265  44.009  1.00 35.98           C  
ATOM    493  O   SER L  67      29.260  35.484  43.948  1.00 35.82           O  
ATOM    494  N   GLY L  68      27.203  35.706  43.062  1.00 35.37           N  
ATOM    495  CA  GLY L  68      27.713  36.466  41.962  1.00 34.60           C  
ATOM    496  C   GLY L  68      28.468  35.558  41.039  1.00 34.03           C  
ATOM    497  O   GLY L  68      27.901  34.637  40.458  1.00 33.34           O  
ATOM    498  N   THR L  69      29.743  35.905  40.771  1.00 33.31           N  
ATOM    499  CA  THR L  69      30.609  35.169  39.887  1.00 32.72           C  
ATOM    500  CB  THR L  69      31.700  36.026  39.317  1.00 32.08           C  
ATOM    501  OG1 THR L  69      32.530  36.521  40.356  1.00 31.94           O  
ATOM    502  CG2 THR L  69      31.059  37.197  38.552  1.00 31.15           C  
ATOM    503  C   THR L  69      31.274  33.954  40.483  1.00 34.28           C  
ATOM    504  O   THR L  69      31.481  32.969  39.776  1.00 35.21           O  
ATOM    505  N   ASP L  70      31.665  33.992  41.779  1.00 33.46           N  
ATOM    506  CA  ASP L  70      32.491  32.929  42.294  1.00 33.60           C  
ATOM    507  CB  ASP L  70      33.761  33.458  42.981  1.00 35.49           C  
ATOM    508  CG  ASP L  70      34.600  34.159  41.921  1.00 38.18           C  
ATOM    509  OD1 ASP L  70      34.742  33.593  40.805  1.00 45.28           O  
ATOM    510  OD2 ASP L  70      35.096  35.282  42.208  1.00 47.49           O1-
ATOM    511  C   ASP L  70      31.757  32.096  43.301  1.00 33.12           C  
ATOM    512  O   ASP L  70      31.092  32.618  44.195  1.00 33.42           O  
ATOM    513  N   PHE L  71      31.886  30.755  43.180  1.00 31.78           N  
ATOM    514  CA  PHE L  71      31.217  29.855  44.078  1.00 31.38           C  
ATOM    515  CB  PHE L  71      30.009  29.144  43.446  1.00 30.53           C  
ATOM    516  CG  PHE L  71      29.011  30.186  43.077  1.00 31.42           C  
ATOM    517  CD1 PHE L  71      29.053  30.781  41.838  1.00 30.84           C  
ATOM    518  CD2 PHE L  71      28.037  30.577  43.967  1.00 30.98           C  
ATOM    519  CE1 PHE L  71      28.134  31.742  41.492  1.00 31.53           C  
ATOM    520  CE2 PHE L  71      27.115  31.539  43.624  1.00 30.99           C  
ATOM    521  CZ  PHE L  71      27.161  32.124  42.383  1.00 31.28           C  
ATOM    522  C   PHE L  71      32.193  28.789  44.469  1.00 31.21           C  
ATOM    523  O   PHE L  71      33.179  28.560  43.770  1.00 31.92           O  
ATOM    524  N   THR L  72      31.952  28.113  45.618  1.00 31.25           N  
ATOM    525  CA  THR L  72      32.885  27.111  46.049  1.00 30.29           C  
ATOM    526  CB  THR L  72      33.852  27.637  47.067  1.00 30.71           C  
ATOM    527  OG1 THR L  72      34.579  28.734  46.533  1.00 29.07           O  
ATOM    528  CG2 THR L  72      34.813  26.507  47.458  1.00 27.15           C  
ATOM    529  C   THR L  72      32.176  25.951  46.680  1.00 29.28           C  
ATOM    530  O   THR L  72      31.166  26.108  47.369  1.00 28.34           O  
ATOM    531  N   LEU L  73      32.714  24.735  46.458  1.00 28.80           N  
ATOM    532  CA  LEU L  73      32.206  23.535  47.054  1.00 28.36           C  
ATOM    533  CB  LEU L  73      31.951  22.424  46.021  1.00 28.01           C  
ATOM    534  CG  LEU L  73      31.401  21.122  46.627  1.00 27.39           C  
ATOM    535  CD1 LEU L  73      30.023  21.335  47.265  1.00 27.52           C  
ATOM    536  CD2 LEU L  73      31.405  19.985  45.597  1.00 26.49           C  
ATOM    537  C   LEU L  73      33.268  23.057  47.994  1.00 29.16           C  
ATOM    538  O   LEU L  73      34.432  22.941  47.611  1.00 30.56           O  
ATOM    539  N   THR L  74      32.908  22.784  49.263  1.00 29.36           N  
ATOM    540  CA  THR L  74      33.912  22.361  50.200  1.00 29.36           C  
ATOM    541  CB  THR L  74      34.117  23.327  51.335  1.00 30.58           C  
ATOM    542  OG1 THR L  74      34.486  24.603  50.832  1.00 32.85           O  
ATOM    543  CG2 THR L  74      35.225  22.785  52.256  1.00 29.53           C  
ATOM    544  C   THR L  74      33.515  21.052  50.797  1.00 29.25           C  
ATOM    545  O   THR L  74      32.384  20.865  51.245  1.00 30.73           O  
ATOM    546  N   ILE L  75      34.464  20.099  50.813  1.00 28.41           N  
ATOM    547  CA  ILE L  75      34.214  18.828  51.415  1.00 27.22           C  
ATOM    548  CB  ILE L  75      34.638  17.677  50.546  1.00 26.54           C  
ATOM    549  CG1 ILE L  75      33.880  17.701  49.209  1.00 26.95           C  
ATOM    550  CG2 ILE L  75      34.450  16.375  51.342  1.00 26.56           C  
ATOM    551  CD1 ILE L  75      34.451  16.731  48.176  1.00 25.74           C  
ATOM    552  C   ILE L  75      35.068  18.785  52.632  1.00 27.76           C  
ATOM    553  O   ILE L  75      36.295  18.757  52.542  1.00 28.31           O  
ATOM    554  N   SER L  76      34.445  18.824  53.821  1.00 28.71           N  
ATOM    555  CA  SER L  76      35.251  18.671  54.985  1.00 29.57           C  
ATOM    556  CB  SER L  76      34.643  19.288  56.258  1.00 29.54           C  
ATOM    557  OG  SER L  76      33.386  18.696  56.539  1.00 29.94           O  
ATOM    558  C   SER L  76      35.357  17.186  55.155  1.00 30.06           C  
ATOM    559  O   SER L  76      34.451  16.444  54.796  1.00 32.01           O  
ATOM    560  N   SER L  77      36.469  16.697  55.710  1.00 29.59           N  
ATOM    561  CA  SER L  77      36.643  15.281  55.908  1.00 30.14           C  
ATOM    562  CB  SER L  77      35.808  14.714  57.071  1.00 28.38           C  
ATOM    563  OG  SER L  77      36.311  15.182  58.314  1.00 28.64           O  
ATOM    564  C   SER L  77      36.337  14.455  54.687  1.00 29.58           C  
ATOM    565  O   SER L  77      35.291  13.813  54.599  1.00 30.52           O  
ATOM    566  N   LEU L  78      37.268  14.440  53.714  1.00 28.14           N  
ATOM    567  CA  LEU L  78      37.155  13.686  52.494  1.00 27.65           C  
ATOM    568  CB  LEU L  78      38.420  13.913  51.639  1.00 27.36           C  
ATOM    569  CG  LEU L  78      38.405  13.389  50.195  1.00 26.90           C  
ATOM    570  CD1 LEU L  78      38.237  11.873  50.130  1.00 25.79           C  
ATOM    571  CD2 LEU L  78      37.385  14.149  49.345  1.00 26.13           C  
ATOM    572  C   LEU L  78      37.075  12.226  52.866  1.00 28.05           C  
ATOM    573  O   LEU L  78      37.804  11.761  53.743  1.00 28.74           O  
ATOM    574  N   GLN L  79      36.166  11.463  52.210  1.00 27.71           N  
ATOM    575  CA  GLN L  79      35.986  10.058  52.487  1.00 28.13           C  
ATOM    576  CB  GLN L  79      34.542   9.689  52.867  1.00 28.34           C  
ATOM    577  CG  GLN L  79      34.026  10.403  54.118  1.00 29.52           C  
ATOM    578  CD  GLN L  79      34.706   9.802  55.337  1.00 30.88           C  
ATOM    579  OE1 GLN L  79      35.625  10.391  55.903  1.00 32.63           O  
ATOM    580  NE2 GLN L  79      34.243   8.596  55.761  1.00 31.12           N  
ATOM    581  C   GLN L  79      36.297   9.299  51.230  1.00 27.63           C  
ATOM    582  O   GLN L  79      36.316   9.869  50.142  1.00 28.35           O  
ATOM    583  N   PRO L  80      36.556   8.022  51.348  1.00 28.26           N  
ATOM    584  CA  PRO L  80      36.879   7.219  50.196  1.00 28.24           C  
ATOM    585  CD  PRO L  80      37.114   7.472  52.572  1.00 29.04           C  
ATOM    586  CB  PRO L  80      37.313   5.866  50.753  1.00 29.40           C  
ATOM    587  CG  PRO L  80      37.884   6.211  52.140  1.00 29.52           C  
ATOM    588  C   PRO L  80      35.753   7.140  49.208  1.00 28.38           C  
ATOM    589  O   PRO L  80      36.024   6.954  48.024  1.00 29.52           O  
ATOM    590  N   GLU L  81      34.494   7.260  49.675  1.00 28.61           N  
ATOM    591  CA  GLU L  81      33.312   7.179  48.855  1.00 28.10           C  
ATOM    592  CB  GLU L  81      31.993   7.178  49.654  1.00 30.25           C  
ATOM    593  CG  GLU L  81      31.782   5.988  50.592  1.00 32.61           C  
ATOM    594  CD  GLU L  81      32.356   6.345  51.955  1.00 31.15           C  
ATOM    595  OE1 GLU L  81      33.569   6.094  52.173  1.00 31.36           O  
ATOM    596  OE2 GLU L  81      31.587   6.878  52.798  1.00 31.26           O1-
ATOM    597  C   GLU L  81      33.229   8.384  47.972  1.00 27.91           C  
ATOM    598  O   GLU L  81      32.590   8.355  46.922  1.00 29.78           O  
ATOM    599  N   ASP L  82      33.855   9.486  48.416  1.00 27.86           N  
ATOM    600  CA  ASP L  82      33.796  10.796  47.830  1.00 28.05           C  
ATOM    601  CB  ASP L  82      34.463  11.868  48.708  1.00 28.65           C  
ATOM    602  CG  ASP L  82      33.552  12.067  49.914  1.00 29.81           C  
ATOM    603  OD1 ASP L  82      32.379  11.615  49.843  1.00 30.92           O  
ATOM    604  OD2 ASP L  82      34.010  12.673  50.920  1.00 31.03           O1-
ATOM    605  C   ASP L  82      34.396  10.841  46.459  1.00 28.46           C  
ATOM    606  O   ASP L  82      34.194  11.820  45.742  1.00 30.48           O  
ATOM    607  N   PHE L  83      35.216   9.845  46.082  1.00 27.38           N  
ATOM    608  CA  PHE L  83      35.768   9.815  44.755  1.00 28.26           C  
ATOM    609  CB  PHE L  83      36.510   8.488  44.499  1.00 31.04           C  
ATOM    610  CG  PHE L  83      36.776   8.298  43.047  1.00 32.93           C  
ATOM    611  CD1 PHE L  83      37.859   8.879  42.427  1.00 33.35           C  
ATOM    612  CD2 PHE L  83      35.929   7.507  42.305  1.00 35.06           C  
ATOM    613  CE1 PHE L  83      38.084   8.681  41.084  1.00 34.41           C  
ATOM    614  CE2 PHE L  83      36.151   7.306  40.963  1.00 36.51           C  
ATOM    615  CZ  PHE L  83      37.230   7.894  40.350  1.00 35.72           C  
ATOM    616  C   PHE L  83      34.644   9.948  43.771  1.00 29.26           C  
ATOM    617  O   PHE L  83      33.676   9.189  43.817  1.00 30.87           O  
ATOM    618  N   ALA L  84      34.747  10.938  42.855  1.00 28.52           N  
ATOM    619  CA  ALA L  84      33.717  11.162  41.876  1.00 27.38           C  
ATOM    620  CB  ALA L  84      32.333  11.407  42.498  1.00 26.05           C  
ATOM    621  C   ALA L  84      34.079  12.396  41.103  1.00 28.43           C  
ATOM    622  O   ALA L  84      35.104  13.028  41.352  1.00 31.27           O  
ATOM    623  N   THR L  85      33.245  12.752  40.105  1.00 26.81           N  
ATOM    624  CA  THR L  85      33.449  13.963  39.365  1.00 27.01           C  
ATOM    625  CB  THR L  85      33.240  13.802  37.886  1.00 26.83           C  
ATOM    626  OG1 THR L  85      34.133  12.827  37.365  1.00 36.59           O  
ATOM    627  CG2 THR L  85      33.485  15.159  37.206  1.00 33.19           C  
ATOM    628  C   THR L  85      32.406  14.913  39.873  1.00 27.69           C  
ATOM    629  O   THR L  85      31.261  14.522  40.079  1.00 29.02           O  
ATOM    630  N   TYR L  86      32.775  16.191  40.104  1.00 27.46           N  
ATOM    631  CA  TYR L  86      31.824  17.120  40.651  1.00 27.21           C  
ATOM    632  CB  TYR L  86      32.310  17.824  41.929  1.00 27.59           C  
ATOM    633  CG  TYR L  86      32.364  16.803  43.016  1.00 27.80           C  
ATOM    634  CD1 TYR L  86      33.472  16.004  43.185  1.00 28.92           C  
ATOM    635  CD2 TYR L  86      31.297  16.644  43.869  1.00 27.71           C  
ATOM    636  CE1 TYR L  86      33.514  15.062  44.190  1.00 28.84           C  
ATOM    637  CE2 TYR L  86      31.333  15.706  44.874  1.00 27.74           C  
ATOM    638  CZ  TYR L  86      32.443  14.912  45.038  1.00 28.31           C  
ATOM    639  OH  TYR L  86      32.481  13.950  46.069  1.00 27.71           O  
ATOM    640  C   TYR L  86      31.537  18.181  39.634  1.00 27.61           C  
ATOM    641  O   TYR L  86      32.445  18.705  38.992  1.00 27.66           O  
ATOM    642  N   TYR L  87      30.237  18.518  39.462  1.00 27.06           N  
ATOM    643  CA  TYR L  87      29.852  19.497  38.485  1.00 26.51           C  
ATOM    644  CB  TYR L  87      28.894  18.989  37.388  1.00 25.64           C  
ATOM    645  CG  TYR L  87      29.545  18.011  36.471  1.00 25.32           C  
ATOM    646  CD1 TYR L  87      30.214  18.445  35.349  1.00 26.18           C  
ATOM    647  CD2 TYR L  87      29.478  16.662  36.719  1.00 25.73           C  
ATOM    648  CE1 TYR L  87      30.810  17.552  34.489  1.00 26.94           C  
ATOM    649  CE2 TYR L  87      30.072  15.766  35.862  1.00 25.49           C  
ATOM    650  CZ  TYR L  87      30.738  16.206  34.746  1.00 26.30           C  
ATOM    651  OH  TYR L  87      31.345  15.281  33.869  1.00 27.40           O  
ATOM    652  C   TYR L  87      29.064  20.590  39.146  1.00 27.50           C  
ATOM    653  O   TYR L  87      28.316  20.355  40.094  1.00 27.95           O  
ATOM    654  N   CYS L  88      29.233  21.832  38.641  1.00 28.22           N  
ATOM    655  CA  CYS L  88      28.457  22.956  39.085  1.00 28.56           C  
ATOM    656  CB  CYS L  88      29.294  24.207  39.477  1.00 30.01           C  
ATOM    657  SG  CYS L  88      30.432  24.817  38.189  1.00 34.72           S  
ATOM    658  C   CYS L  88      27.510  23.296  37.963  1.00 29.20           C  
ATOM    659  O   CYS L  88      27.737  22.922  36.814  1.00 28.96           O  
ATOM    660  N   LEU L  89      26.381  23.965  38.279  1.00 29.07           N  
ATOM    661  CA  LEU L  89      25.391  24.288  37.285  1.00 28.61           C  
ATOM    662  CB  LEU L  89      24.240  23.269  37.270  1.00 29.31           C  
ATOM    663  CG  LEU L  89      23.065  23.631  36.342  1.00 32.03           C  
ATOM    664  CD1 LEU L  89      23.467  23.577  34.859  1.00  0.00           C  
ATOM    665  CD2 LEU L  89      21.829  22.777  36.668  1.00  0.00           C  
ATOM    666  C   LEU L  89      24.765  25.604  37.631  1.00 29.32           C  
ATOM    667  O   LEU L  89      24.480  25.872  38.795  1.00 30.74           O  
ATOM    668  N   GLN L  90      24.520  26.461  36.616  1.00 29.30           N  
ATOM    669  CA  GLN L  90      23.860  27.712  36.875  1.00 27.20           C  
ATOM    670  CB  GLN L  90      24.534  28.927  36.210  1.00 26.02           C  
ATOM    671  CG  GLN L  90      24.571  28.881  34.682  1.00 26.70           C  
ATOM    672  CD  GLN L  90      23.240  29.345  34.110  1.00 33.22           C  
ATOM    673  OE1 GLN L  90      22.440  29.991  34.786  1.00 34.62           O  
ATOM    674  NE2 GLN L  90      23.004  29.013  32.813  1.00 25.64           N  
ATOM    675  C   GLN L  90      22.460  27.601  36.369  1.00 27.10           C  
ATOM    676  O   GLN L  90      22.219  27.042  35.299  1.00 28.29           O  
ATOM    677  N   HIS L  91      21.489  28.010  37.191  1.00 32.30           N  
ATOM    678  CA  HIS L  91      20.163  27.928  36.685  1.00 33.56           C  
ATOM    679  ND1 HIS L  91      18.520  27.815  39.635  1.00 36.01           N  
ATOM    680  CG  HIS L  91      19.326  26.977  38.894  1.00 37.77           C  
ATOM    681  CB  HIS L  91      19.295  26.878  37.400  1.00 33.79           C  
ATOM    682  NE2 HIS L  91      19.787  26.702  41.085  1.00 36.37           N  
ATOM    683  CD2 HIS L  91      20.092  26.306  39.796  1.00 37.64           C  
ATOM    684  CE1 HIS L  91      18.837  27.610  40.937  1.00 36.58           C  
ATOM    685  C   HIS L  91      19.546  29.273  36.849  1.00 35.14           C  
ATOM    686  O   HIS L  91      18.375  29.391  37.205  1.00 34.13           O  
ATOM    687  N   ASN L  92      20.347  30.329  36.604  1.00 34.26           N  
ATOM    688  CA  ASN L  92      19.848  31.671  36.653  1.00 36.09           C  
ATOM    689  CB  ASN L  92      20.961  32.715  36.473  1.00 39.75           C  
ATOM    690  CG  ASN L  92      20.357  34.097  36.674  1.00 45.33           C  
ATOM    691  OD1 ASN L  92      19.358  34.261  37.374  1.00 43.77           O  
ATOM    692  ND2 ASN L  92      20.977  35.122  36.032  1.00 58.81           N  
ATOM    693  C   ASN L  92      18.901  31.831  35.507  1.00 36.93           C  
ATOM    694  O   ASN L  92      17.794  32.341  35.668  1.00 38.82           O  
ATOM    695  N   SER L  93      19.321  31.379  34.306  1.00 37.10           N  
ATOM    696  CA  SER L  93      18.478  31.500  33.152  1.00 37.72           C  
ATOM    697  CB  SER L  93      18.583  32.875  32.470  1.00 38.92           C  
ATOM    698  OG  SER L  93      19.920  33.106  32.051  1.00 22.56           O  
ATOM    699  C   SER L  93      18.891  30.463  32.153  1.00 39.02           C  
ATOM    700  O   SER L  93      20.012  29.958  32.190  1.00 37.30           O  
ATOM    701  N   ALA L  94      17.968  30.102  31.238  1.00 37.60           N  
ATOM    702  CA  ALA L  94      18.269  29.128  30.227  1.00 37.93           C  
ATOM    703  CB  ALA L  94      17.025  28.505  29.571  1.00 38.55           C  
ATOM    704  C   ALA L  94      19.060  29.800  29.153  1.00 38.29           C  
ATOM    705  O   ALA L  94      18.953  31.011  28.955  1.00 39.97           O  
ATOM    706  N   PRO L  95      19.865  29.049  28.448  1.00 36.52           N  
ATOM    707  CA  PRO L  95      19.994  27.645  28.725  1.00 36.83           C  
ATOM    708  CD  PRO L  95      20.047  29.332  27.034  1.00 38.21           C  
ATOM    709  CB  PRO L  95      20.604  27.015  27.477  1.00 37.37           C  
ATOM    710  CG  PRO L  95      20.174  27.964  26.347  1.00 40.04           C  
ATOM    711  C   PRO L  95      20.813  27.413  29.950  1.00 38.50           C  
ATOM    712  O   PRO L  95      21.647  28.253  30.287  1.00 37.68           O  
ATOM    713  N   TYR L  96      20.594  26.269  30.623  1.00 36.69           N  
ATOM    714  CA  TYR L  96      21.335  25.961  31.807  1.00 35.67           C  
ATOM    715  CB  TYR L  96      20.667  24.883  32.679  1.00 36.18           C  
ATOM    716  CG  TYR L  96      19.275  25.323  32.972  1.00 34.25           C  
ATOM    717  CD1 TYR L  96      18.272  25.062  32.067  1.00 25.63           C  
ATOM    718  CD2 TYR L  96      18.967  25.986  34.136  1.00 25.27           C  
ATOM    719  CE1 TYR L  96      16.979  25.456  32.310  1.00 31.58           C  
ATOM    720  CE2 TYR L  96      17.674  26.385  34.386  1.00 25.18           C  
ATOM    721  CZ  TYR L  96      16.679  26.120  33.474  1.00 32.65           C  
ATOM    722  OH  TYR L  96      15.351  26.523  33.727  1.00 40.48           O  
ATOM    723  C   TYR L  96      22.628  25.381  31.332  1.00 38.18           C  
ATOM    724  O   TYR L  96      22.644  24.549  30.428  1.00 37.02           O  
ATOM    725  N   THR L  97      23.753  25.840  31.909  1.00 28.18           N  
ATOM    726  CA  THR L  97      25.046  25.331  31.560  1.00 28.31           C  
ATOM    727  CB  THR L  97      25.923  26.373  30.928  1.00 29.19           C  
ATOM    728  OG1 THR L  97      26.042  27.496  31.787  1.00 28.99           O  
ATOM    729  CG2 THR L  97      25.292  26.798  29.592  1.00 27.77           C  
ATOM    730  C   THR L  97      25.718  24.791  32.790  1.00 29.35           C  
ATOM    731  O   THR L  97      25.451  25.221  33.914  1.00 29.41           O  
ATOM    732  N   PHE L  98      26.604  23.793  32.583  1.00 29.58           N  
ATOM    733  CA  PHE L  98      27.319  23.131  33.639  1.00 27.72           C  
ATOM    734  CB  PHE L  98      27.206  21.592  33.598  1.00 27.53           C  
ATOM    735  CG  PHE L  98      25.807  21.126  33.845  1.00 26.42           C  
ATOM    736  CD1 PHE L  98      24.878  21.096  32.830  1.00 28.03           C  
ATOM    737  CD2 PHE L  98      25.428  20.691  35.094  1.00 25.33           C  
ATOM    738  CE1 PHE L  98      23.595  20.652  33.062  1.00 28.46           C  
ATOM    739  CE2 PHE L  98      24.149  20.246  35.335  1.00 25.60           C  
ATOM    740  CZ  PHE L  98      23.227  20.228  34.317  1.00 26.85           C  
ATOM    741  C   PHE L  98      28.778  23.393  33.414  1.00 27.78           C  
ATOM    742  O   PHE L  98      29.194  23.779  32.323  1.00 27.25           O  
ATOM    743  N   GLY L  99      29.594  23.204  34.469  1.00 28.69           N  
ATOM    744  CA  GLY L  99      31.017  23.342  34.351  1.00 28.84           C  
ATOM    745  C   GLY L  99      31.528  22.072  33.734  1.00 30.10           C  
ATOM    746  O   GLY L  99      30.761  21.135  33.517  1.00 31.11           O  
ATOM    747  N   GLN L 100      32.845  22.034  33.429  1.00 31.55           N  
ATOM    748  CA  GLN L 100      33.523  20.928  32.795  1.00 32.69           C  
ATOM    749  CB  GLN L 100      35.009  21.195  32.499  1.00 35.65           C  
ATOM    750  CG  GLN L 100      35.286  22.552  31.872  1.00 38.95           C  
ATOM    751  CD  GLN L 100      35.323  23.525  33.040  1.00 41.61           C  
ATOM    752  OE1 GLN L 100      34.580  24.503  33.073  1.00 42.39           O  
ATOM    753  NE2 GLN L 100      36.205  23.244  34.038  1.00 41.40           N  
ATOM    754  C   GLN L 100      33.561  19.765  33.734  1.00 31.17           C  
ATOM    755  O   GLN L 100      33.516  18.613  33.307  1.00 30.39           O  
ATOM    756  N   GLY L 101      33.701  20.042  35.045  1.00 29.36           N  
ATOM    757  CA  GLY L 101      33.757  18.986  36.016  1.00 28.63           C  
ATOM    758  C   GLY L 101      35.110  18.933  36.651  1.00 29.80           C  
ATOM    759  O   GLY L 101      36.122  19.307  36.058  1.00 30.52           O  
ATOM    760  N   THR L 102      35.138  18.479  37.922  1.00 29.75           N  
ATOM    761  CA  THR L 102      36.378  18.327  38.622  1.00 29.71           C  
ATOM    762  CB  THR L 102      36.546  19.317  39.746  1.00 29.67           C  
ATOM    763  OG1 THR L 102      37.886  19.301  40.197  1.00 30.01           O  
ATOM    764  CG2 THR L 102      35.599  19.004  40.915  1.00 27.33           C  
ATOM    765  C   THR L 102      36.431  16.920  39.148  1.00 30.62           C  
ATOM    766  O   THR L 102      35.548  16.479  39.882  1.00 30.45           O  
ATOM    767  N   LYS L 103      37.485  16.162  38.774  1.00 31.79           N  
ATOM    768  CA  LYS L 103      37.571  14.797  39.213  1.00 32.97           C  
ATOM    769  CB  LYS L 103      38.278  13.845  38.230  1.00 35.23           C  
ATOM    770  CG  LYS L 103      37.594  13.654  36.874  1.00 38.32           C  
ATOM    771  CD  LYS L 103      38.410  12.760  35.937  1.00 39.44           C  
ATOM    772  CE  LYS L 103      37.846  12.635  34.521  1.00 41.38           C  
ATOM    773  NZ  LYS L 103      38.488  13.631  33.633  1.00 42.87           N1+
ATOM    774  C   LYS L 103      38.374  14.747  40.471  1.00 32.18           C  
ATOM    775  O   LYS L 103      39.486  15.269  40.545  1.00 33.50           O  
ATOM    776  N   LEU L 104      37.819  14.089  41.502  1.00 30.92           N  
ATOM    777  CA  LEU L 104      38.498  13.966  42.756  1.00 30.12           C  
ATOM    778  CB  LEU L 104      37.563  14.206  43.947  1.00 28.79           C  
ATOM    779  CG  LEU L 104      38.233  14.024  45.315  1.00  0.00           C  
ATOM    780  CD1 LEU L 104      39.315  15.085  45.570  1.00  0.00           C  
ATOM    781  CD2 LEU L 104      37.168  13.956  46.416  1.00  0.00           C  
ATOM    782  C   LEU L 104      39.009  12.564  42.869  1.00 30.75           C  
ATOM    783  O   LEU L 104      38.267  11.603  42.669  1.00 31.17           O  
ATOM    784  N   GLU L 105      40.309  12.417  43.187  1.00 32.39           N  
ATOM    785  CA  GLU L 105      40.888  11.115  43.355  1.00 33.76           C  
ATOM    786  CB  GLU L 105      42.099  10.854  42.445  1.00 36.36           C  
ATOM    787  CG  GLU L 105      42.528   9.388  42.436  1.00 41.43           C  
ATOM    788  CD  GLU L 105      43.879   9.277  41.749  1.00 44.63           C  
ATOM    789  OE1 GLU L 105      44.041   9.857  40.643  1.00 46.86           O  
ATOM    790  OE2 GLU L 105      44.771   8.596  42.323  1.00 47.30           O1-
ATOM    791  C   GLU L 105      41.380  11.051  44.767  1.00 33.63           C  
ATOM    792  O   GLU L 105      41.778  12.066  45.334  1.00 33.53           O  
ATOM    793  N   ILE L 106      41.375   9.849  45.379  1.00 32.44           N  
ATOM    794  CA  ILE L 106      41.772   9.758  46.756  1.00 31.62           C  
ATOM    795  CB  ILE L 106      40.868   8.862  47.549  1.00 32.51           C  
ATOM    796  CG1 ILE L 106      39.433   9.404  47.466  1.00 32.86           C  
ATOM    797  CG2 ILE L 106      41.400   8.775  48.989  1.00 30.72           C  
ATOM    798  CD1 ILE L 106      38.363   8.404  47.886  1.00 32.25           C  
ATOM    799  C   ILE L 106      43.165   9.220  46.817  1.00 30.46           C  
ATOM    800  O   ILE L 106      43.473   8.167  46.262  1.00 29.21           O  
ATOM    801  N   LYS L 107      44.058   9.966  47.495  1.00 30.92           N  
ATOM    802  CA  LYS L 107      45.421   9.545  47.610  1.00 31.80           C  
ATOM    803  CB  LYS L 107      46.416  10.716  47.710  1.00 33.05           C  
ATOM    804  CG  LYS L 107      47.880  10.271  47.640  1.00 34.15           C  
ATOM    805  CD  LYS L 107      48.856  11.393  47.273  1.00 36.43           C  
ATOM    806  CE  LYS L 107      49.317  12.250  48.452  1.00 37.96           C  
ATOM    807  NZ  LYS L 107      50.295  13.257  47.983  1.00 37.83           N1+
ATOM    808  C   LYS L 107      45.548   8.706  48.875  1.00 31.46           C  
ATOM    809  O   LYS L 107      45.201   9.216  49.973  1.00 31.22           O  
ATOM    810  OXT LYS L 107      46.001   7.536  48.754  1.00  0.00           O1-
TER     811      LYS L 107 
ATOM    812  N   GLU H 108       8.040   6.140  46.321  1.00 47.04           N1+
ATOM    813  CA  GLU H 108       9.439   6.130  45.841  1.00 46.03           C  
ATOM    814  CB  GLU H 108       9.964   4.689  45.779  1.00 48.37           C  
ATOM    815  CG  GLU H 108      11.476   4.618  45.584  1.00 51.56           C  
ATOM    816  CD  GLU H 108      12.095   5.183  46.851  1.00 53.87           C  
ATOM    817  OE1 GLU H 108      11.613   4.810  47.954  1.00 54.15           O  
ATOM    818  OE2 GLU H 108      13.044   6.004  46.737  1.00 56.11           O1-
ATOM    819  C   GLU H 108       9.506   6.722  44.471  1.00 42.72           C  
ATOM    820  O   GLU H 108       9.050   6.122  43.500  1.00 41.88           O  
ATOM    821  N   VAL H 109      10.088   7.930  44.359  1.00 38.98           N  
ATOM    822  CA  VAL H 109      10.148   8.590  43.089  1.00 36.29           C  
ATOM    823  CB  VAL H 109      10.499  10.042  43.210  1.00 34.19           C  
ATOM    824  CG1 VAL H 109      10.595  10.649  41.800  1.00 33.93           C  
ATOM    825  CG2 VAL H 109       9.461  10.718  44.122  1.00 32.18           C  
ATOM    826  C   VAL H 109      11.205   7.932  42.260  1.00 35.61           C  
ATOM    827  O   VAL H 109      12.298   7.649  42.746  1.00 35.97           O  
ATOM    828  N   GLN H 110      10.893   7.638  40.979  1.00 34.92           N  
ATOM    829  CA  GLN H 110      11.908   7.071  40.137  1.00 35.20           C  
ATOM    830  CB  GLN H 110      12.078   5.547  40.264  1.00 36.67           C  
ATOM    831  CG  GLN H 110      10.873   4.731  39.795  1.00 38.98           C  
ATOM    832  CD  GLN H 110      11.288   3.266  39.805  1.00 41.17           C  
ATOM    833  OE1 GLN H 110      12.359   2.910  39.318  1.00 43.21           O  
ATOM    834  NE2 GLN H 110      10.420   2.390  40.378  1.00 41.06           N  
ATOM    835  C   GLN H 110      11.593   7.357  38.698  1.00 33.92           C  
ATOM    836  O   GLN H 110      10.432   7.468  38.305  1.00 33.39           O  
ATOM    837  N   LEU H 111      12.657   7.503  37.878  1.00 32.86           N  
ATOM    838  CA  LEU H 111      12.530   7.733  36.465  1.00 31.89           C  
ATOM    839  CB  LEU H 111      13.211   9.027  35.977  1.00 31.88           C  
ATOM    840  CG  LEU H 111      12.590  10.343  36.479  1.00 32.06           C  
ATOM    841  CD1 LEU H 111      11.164  10.533  35.945  1.00 31.55           C  
ATOM    842  CD2 LEU H 111      12.680  10.474  38.003  1.00 31.44           C  
ATOM    843  C   LEU H 111      13.244   6.620  35.757  1.00 30.18           C  
ATOM    844  O   LEU H 111      14.400   6.324  36.065  1.00 31.03           O  
ATOM    845  N   VAL H 112      12.577   5.970  34.778  1.00 30.72           N  
ATOM    846  CA  VAL H 112      13.222   4.898  34.070  1.00 30.97           C  
ATOM    847  CB  VAL H 112      12.501   3.589  34.223  1.00 30.87           C  
ATOM    848  CG1 VAL H 112      13.220   2.515  33.394  1.00 25.80           C  
ATOM    849  CG2 VAL H 112      12.405   3.261  35.722  1.00 25.76           C  
ATOM    850  C   VAL H 112      13.226   5.224  32.605  1.00 31.61           C  
ATOM    851  O   VAL H 112      12.169   5.371  31.994  1.00 32.92           O  
ATOM    852  N   GLU H 113      14.428   5.330  31.999  1.00 31.74           N  
ATOM    853  CA  GLU H 113      14.529   5.638  30.596  1.00 31.21           C  
ATOM    854  CB  GLU H 113      15.754   6.482  30.198  1.00 30.85           C  
ATOM    855  CG  GLU H 113      15.726   7.933  30.680  1.00 31.05           C  
ATOM    856  CD  GLU H 113      16.671   8.066  31.862  1.00 33.25           C  
ATOM    857  OE1 GLU H 113      16.362   7.510  32.947  1.00 35.25           O  
ATOM    858  OE2 GLU H 113      17.724   8.734  31.686  1.00 34.86           O1-
ATOM    859  C   GLU H 113      14.629   4.379  29.793  1.00 32.58           C  
ATOM    860  O   GLU H 113      15.033   3.332  30.297  1.00 33.41           O  
ATOM    861  N   SER H 114      14.242   4.464  28.500  1.00 32.81           N  
ATOM    862  CA  SER H 114      14.331   3.357  27.588  1.00 32.57           C  
ATOM    863  CB  SER H 114      13.115   2.413  27.625  1.00 32.16           C  
ATOM    864  OG  SER H 114      13.059   1.715  28.860  1.00 34.88           O  
ATOM    865  C   SER H 114      14.360   3.918  26.197  1.00 32.46           C  
ATOM    866  O   SER H 114      14.132   5.109  25.995  1.00 30.71           O  
ATOM    867  N   GLY H 115      14.639   3.054  25.194  1.00 32.76           N  
ATOM    868  CA  GLY H 115      14.590   3.467  23.817  1.00 34.05           C  
ATOM    869  C   GLY H 115      15.955   3.731  23.243  1.00 34.91           C  
ATOM    870  O   GLY H 115      16.069   4.039  22.056  1.00 36.42           O  
ATOM    871  N   GLY H 116      17.031   3.607  24.040  1.00 34.23           N  
ATOM    872  CA  GLY H 116      18.335   3.894  23.506  1.00 34.29           C  
ATOM    873  C   GLY H 116      18.750   2.782  22.598  1.00 35.73           C  
ATOM    874  O   GLY H 116      18.151   1.708  22.594  1.00 37.76           O  
ATOM    875  N   GLY H 117      19.807   3.015  21.792  1.00 34.74           N  
ATOM    876  CA  GLY H 117      20.237   1.976  20.901  1.00 32.50           C  
ATOM    877  C   GLY H 117      21.114   2.571  19.847  1.00 32.33           C  
ATOM    878  O   GLY H 117      21.579   3.704  19.968  1.00 33.18           O  
ATOM    879  N   LEU H 118      21.362   1.798  18.769  1.00 32.52           N  
ATOM    880  CA  LEU H 118      22.236   2.241  17.718  1.00 31.07           C  
ATOM    881  CB  LEU H 118      23.171   1.127  17.218  1.00 29.78           C  
ATOM    882  CG  LEU H 118      24.127   1.566  16.098  1.00 29.55           C  
ATOM    883  CD1 LEU H 118      25.181   2.555  16.623  1.00 28.77           C  
ATOM    884  CD2 LEU H 118      24.742   0.354  15.388  1.00 28.67           C  
ATOM    885  C   LEU H 118      21.407   2.693  16.551  1.00 31.90           C  
ATOM    886  O   LEU H 118      20.412   2.059  16.201  1.00 32.34           O  
ATOM    887  N   VAL H 119      21.784   3.835  15.931  1.00 32.27           N  
ATOM    888  CA  VAL H 119      21.075   4.303  14.768  1.00 33.87           C  
ATOM    889  CB  VAL H 119      20.071   5.392  15.013  1.00 34.13           C  
ATOM    890  CG1 VAL H 119      18.965   4.865  15.932  1.00 33.41           C  
ATOM    891  CG2 VAL H 119      20.805   6.635  15.537  1.00 33.92           C  
ATOM    892  C   VAL H 119      22.057   4.895  13.808  1.00 34.17           C  
ATOM    893  O   VAL H 119      23.145   5.328  14.186  1.00 34.81           O  
ATOM    894  N   GLN H 120      21.675   4.929  12.517  1.00 35.13           N  
ATOM    895  CA  GLN H 120      22.504   5.483  11.487  1.00 35.25           C  
ATOM    896  CB  GLN H 120      22.094   5.065  10.068  1.00 36.47           C  
ATOM    897  CG  GLN H 120      22.256   3.575   9.778  1.00 38.75           C  
ATOM    898  CD  GLN H 120      21.809   3.354   8.344  1.00 41.03           C  
ATOM    899  OE1 GLN H 120      21.507   4.305   7.625  1.00 43.48           O  
ATOM    900  NE2 GLN H 120      21.758   2.067   7.912  1.00 41.77           N  
ATOM    901  C   GLN H 120      22.373   6.968  11.541  1.00 34.15           C  
ATOM    902  O   GLN H 120      21.409   7.510  12.078  1.00 35.26           O  
ATOM    903  N   PRO H 121      23.340   7.642  10.989  1.00 33.50           N  
ATOM    904  CA  PRO H 121      23.304   9.076  10.980  1.00 33.16           C  
ATOM    905  CD  PRO H 121      24.698   7.127  10.939  1.00 32.97           C  
ATOM    906  CB  PRO H 121      24.682   9.522  10.502  1.00 32.77           C  
ATOM    907  CG  PRO H 121      25.605   8.370  10.943  1.00 32.91           C  
ATOM    908  C   PRO H 121      22.168   9.539  10.131  1.00 33.06           C  
ATOM    909  O   PRO H 121      21.925   8.942   9.084  1.00 32.18           O  
ATOM    910  N   GLY H 122      21.463  10.601  10.563  1.00 32.84           N  
ATOM    911  CA  GLY H 122      20.356  11.111   9.810  1.00 32.98           C  
ATOM    912  C   GLY H 122      19.134  10.325  10.176  1.00 33.54           C  
ATOM    913  O   GLY H 122      18.053  10.574   9.646  1.00 33.27           O  
ATOM    914  N   GLY H 123      19.271   9.360  11.106  1.00 33.80           N  
ATOM    915  CA  GLY H 123      18.154   8.535  11.476  1.00 33.52           C  
ATOM    916  C   GLY H 123      17.398   9.182  12.594  1.00 33.96           C  
ATOM    917  O   GLY H 123      17.714  10.291  13.021  1.00 33.67           O  
ATOM    918  N   SER H 124      16.365   8.474  13.101  1.00 35.73           N  
ATOM    919  CA  SER H 124      15.547   9.001  14.155  1.00 34.61           C  
ATOM    920  CB  SER H 124      14.106   9.306  13.710  1.00 36.31           C  
ATOM    921  OG  SER H 124      14.094  10.317  12.713  1.00 39.54           O  
ATOM    922  C   SER H 124      15.435   7.977  15.244  1.00 34.25           C  
ATOM    923  O   SER H 124      15.542   6.775  15.004  1.00 34.75           O  
ATOM    924  N   LEU H 125      15.250   8.453  16.494  1.00 34.54           N  
ATOM    925  CA  LEU H 125      15.040   7.612  17.639  1.00 33.39           C  
ATOM    926  CB  LEU H 125      16.286   7.312  18.488  1.00 33.04           C  
ATOM    927  CG  LEU H 125      17.250   6.257  17.930  1.00 33.73           C  
ATOM    928  CD1 LEU H 125      18.438   6.065  18.889  1.00 34.17           C  
ATOM    929  CD2 LEU H 125      16.525   4.933  17.634  1.00 33.16           C  
ATOM    930  C   LEU H 125      14.139   8.339  18.578  1.00 33.36           C  
ATOM    931  O   LEU H 125      14.084   9.568  18.575  1.00 34.47           O  
ATOM    932  N   ARG H 126      13.395   7.587  19.409  1.00 33.67           N  
ATOM    933  CA  ARG H 126      12.573   8.244  20.381  1.00 33.75           C  
ATOM    934  CB  ARG H 126      11.067   8.108  20.116  1.00 35.51           C  
ATOM    935  CG  ARG H 126      10.221   8.957  21.065  1.00 37.39           C  
ATOM    936  CD  ARG H 126       8.733   8.969  20.718  1.00 39.93           C  
ATOM    937  NE  ARG H 126       8.206   7.603  20.975  1.00 42.08           N  
ATOM    938  CZ  ARG H 126       6.920   7.444  21.395  1.00 44.07           C  
ATOM    939  NH1 ARG H 126       6.125   8.541  21.576  1.00 44.30           N1+
ATOM    940  NH2 ARG H 126       6.441   6.193  21.652  1.00 43.36           N  
ATOM    941  C   ARG H 126      12.870   7.631  21.713  1.00 32.51           C  
ATOM    942  O   ARG H 126      12.829   6.412  21.873  1.00 33.45           O  
ATOM    943  N   LEU H 127      13.177   8.478  22.716  1.00 32.90           N  
ATOM    944  CA  LEU H 127      13.504   7.995  24.029  1.00 31.57           C  
ATOM    945  CB  LEU H 127      14.674   8.752  24.673  1.00 29.21           C  
ATOM    946  CG  LEU H 127      15.990   8.625  23.884  1.00 29.72           C  
ATOM    947  CD1 LEU H 127      17.129   9.398  24.566  1.00 28.00           C  
ATOM    948  CD2 LEU H 127      16.353   7.155  23.620  1.00 29.00           C  
ATOM    949  C   LEU H 127      12.312   8.190  24.908  1.00 32.09           C  
ATOM    950  O   LEU H 127      11.513   9.101  24.693  1.00 32.57           O  
ATOM    951  N   SER H 128      12.162   7.318  25.925  1.00 33.13           N  
ATOM    952  CA  SER H 128      11.034   7.403  26.809  1.00 33.24           C  
ATOM    953  CB  SER H 128      10.122   6.163  26.748  1.00 32.76           C  
ATOM    954  OG  SER H 128       9.583   6.000  25.444  1.00 36.67           O  
ATOM    955  C   SER H 128      11.545   7.471  28.215  1.00 33.80           C  
ATOM    956  O   SER H 128      12.595   6.921  28.540  1.00 33.73           O  
ATOM    957  N   CYS H 129      10.807   8.181  29.086  1.00 33.92           N  
ATOM    958  CA  CYS H 129      11.163   8.275  30.470  1.00 32.84           C  
ATOM    959  CB  CYS H 129      11.696   9.675  30.844  1.00 33.26           C  
ATOM    960  SG  CYS H 129      12.041   9.923  32.613  1.00 38.57           S  
ATOM    961  C   CYS H 129       9.903   8.007  31.230  1.00 32.30           C  
ATOM    962  O   CYS H 129       8.952   8.781  31.146  1.00 32.74           O  
ATOM    963  N   ALA H 130       9.854   6.892  31.987  1.00 31.07           N  
ATOM    964  CA  ALA H 130       8.654   6.559  32.700  1.00 29.52           C  
ATOM    965  CB  ALA H 130       8.366   5.050  32.746  1.00 27.30           C  
ATOM    966  C   ALA H 130       8.816   7.032  34.106  1.00 28.80           C  
ATOM    967  O   ALA H 130       9.820   6.756  34.759  1.00 30.93           O  
ATOM    968  N   ALA H 131       7.808   7.759  34.620  1.00 27.83           N  
ATOM    969  CA  ALA H 131       7.918   8.297  35.944  1.00 28.41           C  
ATOM    970  CB  ALA H 131       7.603   9.801  36.020  1.00 28.78           C  
ATOM    971  C   ALA H 131       6.957   7.594  36.841  1.00 28.59           C  
ATOM    972  O   ALA H 131       5.853   7.240  36.429  1.00 29.18           O  
ATOM    973  N   SER H 132       7.379   7.357  38.102  1.00 29.49           N  
ATOM    974  CA  SER H 132       6.526   6.694  39.042  1.00 30.15           C  
ATOM    975  CB  SER H 132       6.858   5.201  39.214  1.00 30.28           C  
ATOM    976  OG  SER H 132       6.723   4.515  37.978  1.00 32.25           O  
ATOM    977  C   SER H 132       6.757   7.317  40.380  1.00 29.95           C  
ATOM    978  O   SER H 132       7.820   7.879  40.637  1.00 30.28           O  
ATOM    979  N   GLY H 133       5.781   7.253  41.305  1.00 34.17           N  
ATOM    980  CA  GLY H 133       6.111   7.633  42.654  1.00 30.74           C  
ATOM    981  C   GLY H 133       5.914   9.087  42.947  1.00 42.34           C  
ATOM    982  O   GLY H 133       6.200   9.527  44.060  1.00 35.57           O  
ATOM    983  N   PHE H 134       5.451   9.889  41.975  1.00 36.13           N  
ATOM    984  CA  PHE H 134       5.214  11.267  42.283  1.00 34.22           C  
ATOM    985  CB  PHE H 134       6.468  12.160  42.171  1.00 33.13           C  
ATOM    986  CG  PHE H 134       7.024  12.144  40.785  1.00 32.15           C  
ATOM    987  CD1 PHE H 134       7.937  11.195  40.390  1.00 32.30           C  
ATOM    988  CD2 PHE H 134       6.646  13.099  39.873  1.00 28.82           C  
ATOM    989  CE1 PHE H 134       8.450  11.196  39.112  1.00 31.13           C  
ATOM    990  CE2 PHE H 134       7.158  13.104  38.596  1.00 28.43           C  
ATOM    991  CZ  PHE H 134       8.063  12.151  38.208  1.00 27.52           C  
ATOM    992  C   PHE H 134       4.165  11.760  41.342  1.00 35.96           C  
ATOM    993  O   PHE H 134       3.856  11.096  40.355  1.00 41.81           O  
ATOM    994  N   ASN H 135       3.558  12.931  41.631  1.00 43.31           N  
ATOM    995  CA  ASN H 135       2.546  13.388  40.726  1.00 33.44           C  
ATOM    996  CB  ASN H 135       1.597  14.441  41.322  1.00 40.17           C  
ATOM    997  CG  ASN H 135       0.352  14.494  40.443  1.00 66.10           C  
ATOM    998  OD1 ASN H 135      -0.218  13.463  40.090  1.00 83.25           O  
ATOM    999  ND2 ASN H 135      -0.082  15.728  40.078  1.00 70.36           N  
ATOM   1000  C   ASN H 135       3.264  13.995  39.562  1.00 35.31           C  
ATOM   1001  O   ASN H 135       3.777  15.108  39.626  1.00 33.13           O  
ATOM   1002  N   PHE H 136       3.259  13.257  38.441  1.00 33.92           N  
ATOM   1003  CA  PHE H 136       3.968  13.529  37.224  1.00 29.98           C  
ATOM   1004  CB  PHE H 136       3.641  12.463  36.161  1.00 33.39           C  
ATOM   1005  CG  PHE H 136       4.272  12.790  34.849  1.00 33.63           C  
ATOM   1006  CD1 PHE H 136       5.586  12.474  34.604  1.00 39.03           C  
ATOM   1007  CD2 PHE H 136       3.538  13.388  33.849  1.00 39.28           C  
ATOM   1008  CE1 PHE H 136       6.164  12.765  33.391  1.00 34.24           C  
ATOM   1009  CE2 PHE H 136       4.113  13.681  32.634  1.00 37.20           C  
ATOM   1010  CZ  PHE H 136       5.430  13.370  32.402  1.00 33.54           C  
ATOM   1011  C   PHE H 136       3.527  14.841  36.662  1.00 30.76           C  
ATOM   1012  O   PHE H 136       4.345  15.627  36.181  1.00 33.95           O  
ATOM   1013  N   ASN H 137       2.213  15.107  36.740  1.00 37.77           N  
ATOM   1014  CA  ASN H 137       1.582  16.241  36.130  1.00 35.48           C  
ATOM   1015  CB  ASN H 137       0.089  16.348  36.485  1.00 37.36           C  
ATOM   1016  CG  ASN H 137      -0.618  15.093  36.018  1.00 34.13           C  
ATOM   1017  OD1 ASN H 137      -1.028  14.990  34.866  1.00 34.21           O  
ATOM   1018  ND2 ASN H 137      -0.761  14.106  36.941  1.00 30.71           N  
ATOM   1019  C   ASN H 137       2.195  17.500  36.647  1.00 32.14           C  
ATOM   1020  O   ASN H 137       2.326  18.487  35.929  1.00 31.63           O  
ATOM   1021  N   ASP H 138       2.563  17.510  37.928  1.00 39.34           N  
ATOM   1022  CA  ASP H 138       3.036  18.673  38.610  1.00 29.78           C  
ATOM   1023  CB  ASP H 138       3.075  18.486  40.136  1.00 32.80           C  
ATOM   1024  CG  ASP H 138       1.642  18.388  40.645  1.00 33.99           C  
ATOM   1025  OD1 ASP H 138       0.705  18.698  39.862  1.00 33.60           O  
ATOM   1026  OD2 ASP H 138       1.468  17.999  41.830  1.00 31.09           O1-
ATOM   1027  C   ASP H 138       4.408  19.167  38.196  1.00 32.43           C  
ATOM   1028  O   ASP H 138       4.662  20.356  38.378  1.00 30.28           O  
ATOM   1029  N   TYR H 139       5.326  18.343  37.629  1.00 28.72           N  
ATOM   1030  CA  TYR H 139       6.711  18.783  37.601  1.00 26.42           C  
ATOM   1031  CB  TYR H 139       7.679  17.733  38.181  1.00 25.34           C  
ATOM   1032  CG  TYR H 139       7.370  17.409  39.607  1.00 27.80           C  
ATOM   1033  CD1 TYR H 139       6.328  16.573  39.931  1.00 30.34           C  
ATOM   1034  CD2 TYR H 139       8.148  17.911  40.625  1.00 27.17           C  
ATOM   1035  CE1 TYR H 139       6.063  16.265  41.246  1.00 25.60           C  
ATOM   1036  CE2 TYR H 139       7.895  17.610  41.940  1.00 30.57           C  
ATOM   1037  CZ  TYR H 139       6.847  16.781  42.251  1.00 32.61           C  
ATOM   1038  OH  TYR H 139       6.579  16.462  43.599  1.00 33.12           O  
ATOM   1039  C   TYR H 139       7.281  19.062  36.238  1.00 26.88           C  
ATOM   1040  O   TYR H 139       6.696  18.664  35.235  1.00 29.85           O  
ATOM   1041  N   PHE H 140       8.439  19.803  36.168  1.00 30.90           N  
ATOM   1042  CA  PHE H 140       9.066  19.973  34.882  1.00 30.31           C  
ATOM   1043  CB  PHE H 140      10.021  21.177  34.776  1.00 29.73           C  
ATOM   1044  CG  PHE H 140       9.261  22.431  34.535  1.00 30.75           C  
ATOM   1045  CD1 PHE H 140       8.635  23.094  35.564  1.00 34.27           C  
ATOM   1046  CD2 PHE H 140       9.197  22.949  33.261  1.00 33.56           C  
ATOM   1047  CE1 PHE H 140       7.944  24.255  35.315  1.00 47.42           C  
ATOM   1048  CE2 PHE H 140       8.509  24.110  33.007  1.00 31.90           C  
ATOM   1049  CZ  PHE H 140       7.878  24.763  34.038  1.00 49.10           C  
ATOM   1050  C   PHE H 140       9.932  18.775  34.643  1.00 30.79           C  
ATOM   1051  O   PHE H 140      10.445  18.188  35.595  1.00 30.67           O  
ATOM   1052  N   MET H 141      10.106  18.374  33.361  1.00 30.36           N  
ATOM   1053  CA  MET H 141      10.971  17.274  33.034  1.00 29.11           C  
ATOM   1054  CB  MET H 141      10.251  16.091  32.387  1.00 28.65           C  
ATOM   1055  CG  MET H 141       9.253  15.427  33.333  1.00 20.44           C  
ATOM   1056  SD  MET H 141       9.991  14.769  34.858  1.00 22.04           S  
ATOM   1057  CE  MET H 141       8.444  14.056  35.483  1.00 21.30           C  
ATOM   1058  C   MET H 141      11.994  17.784  32.068  1.00 28.50           C  
ATOM   1059  O   MET H 141      11.678  18.538  31.150  1.00 29.72           O  
ATOM   1060  N   ASN H 142      13.263  17.368  32.251  1.00 27.32           N  
ATOM   1061  CA  ASN H 142      14.330  17.888  31.447  1.00 28.28           C  
ATOM   1062  CB  ASN H 142      15.263  18.810  32.247  1.00 28.26           C  
ATOM   1063  CG  ASN H 142      14.421  19.981  32.732  1.00 35.77           C  
ATOM   1064  OD1 ASN H 142      14.567  21.108  32.262  1.00  0.00           O  
ATOM   1065  ND2 ASN H 142      13.495  19.702  33.688  1.00  0.00           N  
ATOM   1066  C   ASN H 142      15.154  16.750  30.951  1.00 29.52           C  
ATOM   1067  O   ASN H 142      15.135  15.659  31.516  1.00 31.25           O  
ATOM   1068  N   TRP H 143      15.881  16.975  29.842  1.00 29.99           N  
ATOM   1069  CA  TRP H 143      16.771  15.968  29.342  1.00 29.48           C  
ATOM   1070  CB  TRP H 143      16.476  15.525  27.896  1.00 29.56           C  
ATOM   1071  CG  TRP H 143      15.178  14.769  27.734  1.00 30.83           C  
ATOM   1072  CD2 TRP H 143      15.051  13.340  27.841  1.00 30.41           C  
ATOM   1073  CD1 TRP H 143      13.928  15.244  27.462  1.00 32.03           C  
ATOM   1074  NE1 TRP H 143      13.031  14.205  27.398  1.00 31.32           N  
ATOM   1075  CE2 TRP H 143      13.708  13.028  27.628  1.00 30.30           C  
ATOM   1076  CE3 TRP H 143      15.977  12.373  28.102  1.00 31.42           C  
ATOM   1077  CZ2 TRP H 143      13.269  11.735  27.672  1.00 31.38           C  
ATOM   1078  CZ3 TRP H 143      15.534  11.068  28.138  1.00 32.84           C  
ATOM   1079  CH2 TRP H 143      14.205  10.757  27.928  1.00 32.37           C  
ATOM   1080  C   TRP H 143      18.141  16.563  29.360  1.00 29.17           C  
ATOM   1081  O   TRP H 143      18.338  17.703  28.942  1.00 29.40           O  
ATOM   1082  N   VAL H 144      19.119  15.801  29.889  1.00 28.14           N  
ATOM   1083  CA  VAL H 144      20.494  16.212  29.946  1.00 27.55           C  
ATOM   1084  CB  VAL H 144      20.993  16.429  31.344  1.00 26.22           C  
ATOM   1085  CG1 VAL H 144      22.491  16.771  31.287  1.00 24.46           C  
ATOM   1086  CG2 VAL H 144      20.136  17.524  31.997  1.00 26.39           C  
ATOM   1087  C   VAL H 144      21.288  15.077  29.353  1.00 28.09           C  
ATOM   1088  O   VAL H 144      20.962  13.911  29.573  1.00 27.76           O  
ATOM   1089  N   ARG H 145      22.368  15.380  28.597  1.00 26.78           N  
ATOM   1090  CA  ARG H 145      23.087  14.331  27.913  1.00 27.45           C  
ATOM   1091  CB  ARG H 145      22.989  14.484  26.386  1.00 28.58           C  
ATOM   1092  CG  ARG H 145      23.629  15.788  25.899  1.00 28.47           C  
ATOM   1093  CD  ARG H 145      22.901  16.463  24.738  1.00 29.77           C  
ATOM   1094  NE  ARG H 145      23.010  15.606  23.533  1.00 31.44           N  
ATOM   1095  CZ  ARG H 145      23.959  15.863  22.586  1.00 32.01           C  
ATOM   1096  NH1 ARG H 145      24.879  16.852  22.765  1.00 32.83           N1+
ATOM   1097  NH2 ARG H 145      23.969  15.128  21.442  1.00 32.22           N  
ATOM   1098  C   ARG H 145      24.546  14.398  28.259  1.00 28.74           C  
ATOM   1099  O   ARG H 145      25.054  15.438  28.671  1.00 30.45           O  
ATOM   1100  N   GLN H 146      25.261  13.258  28.119  1.00 29.12           N  
ATOM   1101  CA  GLN H 146      26.671  13.232  28.406  1.00 29.47           C  
ATOM   1102  CB  GLN H 146      26.971  12.650  29.802  1.00 28.26           C  
ATOM   1103  CG  GLN H 146      28.446  12.689  30.212  1.00 28.81           C  
ATOM   1104  CD  GLN H 146      28.550  12.177  31.645  1.00 29.66           C  
ATOM   1105  OE1 GLN H 146      27.687  11.438  32.119  1.00 31.29           O  
ATOM   1106  NE2 GLN H 146      29.634  12.582  32.360  1.00 28.77           N  
ATOM   1107  C   GLN H 146      27.359  12.374  27.386  1.00 29.87           C  
ATOM   1108  O   GLN H 146      27.135  11.167  27.319  1.00 28.66           O  
ATOM   1109  N   ALA H 147      28.239  12.985  26.565  1.00 30.83           N  
ATOM   1110  CA  ALA H 147      28.988  12.262  25.573  1.00 32.66           C  
ATOM   1111  CB  ALA H 147      29.662  13.166  24.528  1.00 30.14           C  
ATOM   1112  C   ALA H 147      30.060  11.512  26.299  1.00 34.74           C  
ATOM   1113  O   ALA H 147      30.420  11.862  27.422  1.00 34.28           O  
ATOM   1114  N   PRO H 148      30.578  10.473  25.699  1.00 36.37           N  
ATOM   1115  CA  PRO H 148      31.573   9.711  26.389  1.00 36.15           C  
ATOM   1116  CD  PRO H 148      29.799   9.649  24.788  1.00 36.39           C  
ATOM   1117  CB  PRO H 148      31.759   8.433  25.574  1.00 37.00           C  
ATOM   1118  CG  PRO H 148      30.376   8.226  24.924  1.00 36.67           C  
ATOM   1119  C   PRO H 148      32.823  10.484  26.654  1.00 36.78           C  
ATOM   1120  O   PRO H 148      33.401  11.041  25.722  1.00 36.69           O  
ATOM   1121  N   GLY H 149      33.259  10.509  27.930  1.00 35.89           N  
ATOM   1122  CA  GLY H 149      34.471  11.167  28.320  1.00 34.28           C  
ATOM   1123  C   GLY H 149      34.235  12.640  28.454  1.00 34.90           C  
ATOM   1124  O   GLY H 149      35.160  13.389  28.763  1.00 36.48           O  
ATOM   1125  N   LYS H 150      32.989  13.105  28.243  1.00 35.23           N  
ATOM   1126  CA  LYS H 150      32.758  14.522  28.318  1.00 35.70           C  
ATOM   1127  CB  LYS H 150      32.112  15.141  27.064  1.00 39.16           C  
ATOM   1128  CG  LYS H 150      33.083  15.340  25.896  1.00 41.75           C  
ATOM   1129  CD  LYS H 150      32.397  15.747  24.589  1.00 44.03           C  
ATOM   1130  CE  LYS H 150      33.361  16.261  23.514  1.00 45.02           C  
ATOM   1131  NZ  LYS H 150      34.188  15.152  22.991  1.00 44.73           N1+
ATOM   1132  C   LYS H 150      31.866  14.827  29.481  1.00 33.72           C  
ATOM   1133  O   LYS H 150      31.563  13.960  30.299  1.00 33.13           O  
ATOM   1134  N   GLY H 151      31.458  16.111  29.583  1.00 31.77           N  
ATOM   1135  CA  GLY H 151      30.666  16.602  30.679  1.00 30.39           C  
ATOM   1136  C   GLY H 151      29.198  16.517  30.362  1.00 29.74           C  
ATOM   1137  O   GLY H 151      28.786  15.848  29.419  1.00 30.18           O  
ATOM   1138  N   LEU H 152      28.372  17.228  31.163  1.00 29.39           N  
ATOM   1139  CA  LEU H 152      26.936  17.211  31.069  1.00 28.35           C  
ATOM   1140  CB  LEU H 152      26.268  17.360  32.444  1.00 27.11           C  
ATOM   1141  CG  LEU H 152      26.512  16.182  33.402  1.00 25.64           C  
ATOM   1142  CD1 LEU H 152      26.015  16.515  34.815  1.00 23.57           C  
ATOM   1143  CD2 LEU H 152      25.874  14.889  32.865  1.00 24.25           C  
ATOM   1144  C   LEU H 152      26.473  18.384  30.256  1.00 29.10           C  
ATOM   1145  O   LEU H 152      26.937  19.507  30.451  1.00 28.50           O  
ATOM   1146  N   GLU H 153      25.533  18.139  29.317  1.00 29.21           N  
ATOM   1147  CA  GLU H 153      24.989  19.182  28.488  1.00 29.62           C  
ATOM   1148  CB  GLU H 153      25.378  19.032  27.007  1.00 30.35           C  
ATOM   1149  CG  GLU H 153      24.897  20.174  26.111  1.00 31.78           C  
ATOM   1150  CD  GLU H 153      25.267  19.815  24.678  1.00 34.12           C  
ATOM   1151  OE1 GLU H 153      25.792  18.689  24.472  1.00 35.14           O  
ATOM   1152  OE2 GLU H 153      25.026  20.656  23.771  1.00 36.64           O1-
ATOM   1153  C   GLU H 153      23.488  19.101  28.557  1.00 30.37           C  
ATOM   1154  O   GLU H 153      22.907  18.028  28.407  1.00 32.78           O  
ATOM   1155  N   TRP H 154      22.815  20.250  28.782  1.00 30.22           N  
ATOM   1156  CA  TRP H 154      21.374  20.293  28.889  1.00 29.21           C  
ATOM   1157  CB  TRP H 154      20.888  21.535  29.657  1.00 28.16           C  
ATOM   1158  CG  TRP H 154      19.392  21.696  29.740  1.00 28.24           C  
ATOM   1159  CD2 TRP H 154      18.650  22.643  28.957  1.00 28.08           C  
ATOM   1160  CD1 TRP H 154      18.489  21.058  30.536  1.00 27.76           C  
ATOM   1161  NE1 TRP H 154      17.226  21.543  30.294  1.00 27.03           N  
ATOM   1162  CE2 TRP H 154      17.310  22.519  29.325  1.00 27.20           C  
ATOM   1163  CE3 TRP H 154      19.052  23.541  28.012  1.00 28.34           C  
ATOM   1164  CZ2 TRP H 154      16.349  23.298  28.748  1.00 28.45           C  
ATOM   1165  CZ3 TRP H 154      18.078  24.323  27.431  1.00 27.92           C  
ATOM   1166  CH2 TRP H 154      16.751  24.202  27.791  1.00 28.41           C  
ATOM   1167  C   TRP H 154      20.790  20.335  27.507  1.00 30.01           C  
ATOM   1168  O   TRP H 154      21.223  21.120  26.675  1.00 31.58           O  
ATOM   1169  N   VAL H 155      19.889  19.374  27.212  1.00 28.34           N  
ATOM   1170  CA  VAL H 155      19.175  19.199  25.973  1.00 28.42           C  
ATOM   1171  CB  VAL H 155      18.838  17.745  25.815  1.00 29.52           C  
ATOM   1172  CG1 VAL H 155      18.075  17.524  24.511  1.00 29.53           C  
ATOM   1173  CG2 VAL H 155      20.140  16.936  25.899  1.00 30.63           C  
ATOM   1174  C   VAL H 155      17.898  19.989  25.818  1.00 29.10           C  
ATOM   1175  O   VAL H 155      17.710  20.702  24.830  1.00 30.67           O  
ATOM   1176  N   ALA H 156      16.964  19.882  26.796  1.00 29.16           N  
ATOM   1177  CA  ALA H 156      15.659  20.469  26.619  1.00 28.94           C  
ATOM   1178  CB  ALA H 156      14.849  19.816  25.481  1.00 21.48           C  
ATOM   1179  C   ALA H 156      14.843  20.319  27.874  1.00 30.02           C  
ATOM   1180  O   ALA H 156      15.221  19.605  28.801  1.00 31.21           O  
ATOM   1181  N   GLN H 157      13.688  21.028  27.935  1.00 29.99           N  
ATOM   1182  CA  GLN H 157      12.827  20.957  29.086  1.00 30.12           C  
ATOM   1183  CB  GLN H 157      13.069  22.074  30.117  1.00 35.66           C  
ATOM   1184  CG  GLN H 157      12.743  23.473  29.593  1.00 31.80           C  
ATOM   1185  CD  GLN H 157      13.015  24.468  30.713  1.00 48.77           C  
ATOM   1186  OE1 GLN H 157      12.410  24.401  31.782  1.00  0.00           O  
ATOM   1187  NE2 GLN H 157      13.950  25.424  30.462  1.00  0.00           N  
ATOM   1188  C   GLN H 157      11.401  21.107  28.646  1.00 29.75           C  
ATOM   1189  O   GLN H 157      11.118  21.670  27.592  1.00 29.66           O  
ATOM   1190  N   MET H 158      10.449  20.595  29.459  1.00 28.93           N  
ATOM   1191  CA  MET H 158       9.068  20.727  29.084  1.00 28.22           C  
ATOM   1192  CB  MET H 158       8.551  19.529  28.260  1.00 27.45           C  
ATOM   1193  CG  MET H 158       7.102  19.652  27.775  1.00  0.00           C  
ATOM   1194  SD  MET H 158       6.518  18.229  26.803  1.00  0.00           S  
ATOM   1195  CE  MET H 158       4.849  18.883  26.513  1.00  0.00           C  
ATOM   1196  C   MET H 158       8.207  20.804  30.307  1.00 29.30           C  
ATOM   1197  O   MET H 158       8.469  20.138  31.307  1.00 31.46           O  
ATOM   1198  N   ARG H 159       7.167  21.665  30.266  1.00 28.48           N  
ATOM   1199  CA  ARG H 159       6.168  21.625  31.293  1.00 30.02           C  
ATOM   1200  CB  ARG H 159       5.240  22.847  31.318  1.00 26.48           C  
ATOM   1201  CG  ARG H 159       5.950  24.180  31.536  1.00 46.47           C  
ATOM   1202  CD  ARG H 159       4.976  25.356  31.594  1.00  0.00           C  
ATOM   1203  NE  ARG H 159       5.771  26.592  31.819  1.00  0.00           N  
ATOM   1204  CZ  ARG H 159       5.135  27.799  31.843  1.00 50.89           C  
ATOM   1205  NH1 ARG H 159       3.778  27.852  31.710  1.00  0.00           N1+
ATOM   1206  NH2 ARG H 159       5.852  28.948  32.000  1.00  0.00           N  
ATOM   1207  C   ARG H 159       5.329  20.474  30.825  1.00 30.50           C  
ATOM   1208  O   ARG H 159       5.184  20.315  29.619  1.00 31.05           O  
ATOM   1209  N   ASN H 160       4.379  20.719  31.822  1.00 23.86           N  
ATOM   1210  CA  ASN H 160       3.057  20.292  32.215  1.00 28.80           C  
ATOM   1211  CB  ASN H 160       2.899  19.979  33.713  1.00 26.40           C  
ATOM   1212  CG  ASN H 160       3.206  21.209  34.539  1.00 26.09           C  
ATOM   1213  OD1 ASN H 160       3.964  22.078  34.120  1.00 19.92           O  
ATOM   1214  ND2 ASN H 160       2.614  21.276  35.762  1.00 21.63           N  
ATOM   1215  C   ASN H 160       1.962  21.248  31.769  1.00 23.16           C  
ATOM   1216  O   ASN H 160       2.206  22.359  31.300  1.00 26.68           O  
ATOM   1217  N   LYS H 161       0.701  20.787  31.959  1.00 28.75           N  
ATOM   1218  CA  LYS H 161      -0.548  21.300  31.425  1.00 31.14           C  
ATOM   1219  CB  LYS H 161      -1.745  20.396  31.770  1.00 33.70           C  
ATOM   1220  CG  LYS H 161      -3.023  20.792  31.020  1.00 32.72           C  
ATOM   1221  CD  LYS H 161      -4.146  19.753  31.080  1.00 36.83           C  
ATOM   1222  CE  LYS H 161      -5.272  20.025  30.077  0.93 43.83           C  
ATOM   1223  NZ  LYS H 161      -5.902  21.339  30.344  0.93 37.03           N1+
ATOM   1224  C   LYS H 161      -0.961  22.688  31.798  1.00 32.88           C  
ATOM   1225  O   LYS H 161      -1.305  23.469  30.912  1.00 33.58           O  
ATOM   1226  N   ASN H 162      -0.958  23.054  33.089  1.00 31.16           N  
ATOM   1227  CA  ASN H 162      -1.462  24.359  33.452  1.00 30.95           C  
ATOM   1228  CB  ASN H 162      -1.367  24.618  34.961  1.00 33.58           C  
ATOM   1229  CG  ASN H 162      -2.430  23.771  35.643  1.00 22.43           C  
ATOM   1230  OD1 ASN H 162      -3.591  23.766  35.236  1.00  0.00           O  
ATOM   1231  ND2 ASN H 162      -2.029  23.035  36.714  1.00  0.00           N  
ATOM   1232  C   ASN H 162      -0.579  25.336  32.784  1.00 34.07           C  
ATOM   1233  O   ASN H 162      -0.947  26.417  32.331  1.00 32.49           O  
ATOM   1234  N   TYR H 163       0.650  24.868  32.753  1.00 33.25           N  
ATOM   1235  CA  TYR H 163       1.907  25.298  32.307  1.00 31.97           C  
ATOM   1236  CB  TYR H 163       2.803  24.340  33.101  1.00 33.34           C  
ATOM   1237  CG  TYR H 163       2.660  24.806  34.521  1.00 31.46           C  
ATOM   1238  CD1 TYR H 163       3.486  25.789  35.017  1.00 27.55           C  
ATOM   1239  CD2 TYR H 163       1.685  24.298  35.350  1.00 31.40           C  
ATOM   1240  CE1 TYR H 163       3.362  26.241  36.311  1.00 30.39           C  
ATOM   1241  CE2 TYR H 163       1.553  24.743  36.645  1.00 33.41           C  
ATOM   1242  CZ  TYR H 163       2.395  25.715  37.131  1.00 30.82           C  
ATOM   1243  OH  TYR H 163       2.266  26.177  38.458  1.00 40.03           O  
ATOM   1244  C   TYR H 163       1.897  25.317  30.786  1.00 33.60           C  
ATOM   1245  O   TYR H 163       2.732  25.956  30.146  1.00 36.50           O  
ATOM   1246  N   GLN H 164       0.935  24.596  30.168  1.00 35.74           N  
ATOM   1247  CA  GLN H 164       0.688  24.593  28.742  1.00 35.19           C  
ATOM   1248  CB  GLN H 164       0.594  26.027  28.190  1.00 41.10           C  
ATOM   1249  CG  GLN H 164       0.017  26.136  26.780  1.00 51.70           C  
ATOM   1250  CD  GLN H 164      -0.204  27.617  26.505  1.00  0.00           C  
ATOM   1251  OE1 GLN H 164       0.747  28.392  26.424  1.00  0.00           O  
ATOM   1252  NE2 GLN H 164      -1.495  28.025  26.375  1.00  0.00           N  
ATOM   1253  C   GLN H 164       1.676  23.799  27.922  1.00 44.68           C  
ATOM   1254  O   GLN H 164       1.924  24.123  26.761  1.00 35.21           O  
ATOM   1255  N   TYR H 165       2.259  22.732  28.505  1.00 38.94           N  
ATOM   1256  CA  TYR H 165       3.048  21.734  27.801  1.00 29.40           C  
ATOM   1257  CB  TYR H 165       2.222  20.791  26.916  1.00 24.76           C  
ATOM   1258  CG  TYR H 165       1.334  20.011  27.813  1.00 28.49           C  
ATOM   1259  CD1 TYR H 165       1.804  18.895  28.463  1.00 32.10           C  
ATOM   1260  CD2 TYR H 165       0.037  20.407  28.025  1.00 28.80           C  
ATOM   1261  CE1 TYR H 165       0.984  18.172  29.298  1.00 29.79           C  
ATOM   1262  CE2 TYR H 165      -0.788  19.688  28.859  1.00 28.64           C  
ATOM   1263  CZ  TYR H 165      -0.315  18.568  29.498  1.00 28.78           C  
ATOM   1264  OH  TYR H 165      -1.161  17.830  30.353  1.00 32.80           O  
ATOM   1265  C   TYR H 165       4.070  22.357  26.923  1.00 32.40           C  
ATOM   1266  O   TYR H 165       4.397  21.938  25.820  1.00 30.20           O  
ATOM   1267  N   GLY H 166       4.657  23.352  27.517  1.00 34.74           N  
ATOM   1268  CA  GLY H 166       5.606  24.361  27.107  1.00 34.09           C  
ATOM   1269  C   GLY H 166       6.931  23.703  26.849  1.00 33.09           C  
ATOM   1270  O   GLY H 166       7.250  22.699  27.484  1.00 31.74           O  
ATOM   1271  N   THR H 167       7.755  24.269  25.930  1.00 33.76           N  
ATOM   1272  CA  THR H 167       8.991  23.602  25.603  1.00 32.59           C  
ATOM   1273  CB  THR H 167       8.838  22.731  24.392  1.00 32.80           C  
ATOM   1274  OG1 THR H 167      10.003  21.949  24.191  1.00 32.28           O  
ATOM   1275  CG2 THR H 167       8.559  23.623  23.170  1.00 32.73           C  
ATOM   1276  C   THR H 167      10.115  24.577  25.334  1.00 31.63           C  
ATOM   1277  O   THR H 167       9.894  25.669  24.817  1.00 31.33           O  
ATOM   1278  N   TYR H 168      11.367  24.186  25.700  0.90 30.03           N  
ATOM   1279  CA  TYR H 168      12.556  24.976  25.474  0.90 30.28           C  
ATOM   1280  CB  TYR H 168      13.021  25.736  26.728  0.90 31.03           C  
ATOM   1281  CG  TYR H 168      11.992  26.776  27.016  1.00 32.75           C  
ATOM   1282  CD1 TYR H 168      10.844  26.471  27.712  1.00  5.36           C  
ATOM   1283  CD2 TYR H 168      12.178  28.067  26.579  1.00 18.63           C  
ATOM   1284  CE1 TYR H 168       9.904  27.444  27.968  1.00 19.65           C  
ATOM   1285  CE2 TYR H 168      11.243  29.044  26.832  1.00  3.55           C  
ATOM   1286  CZ  TYR H 168      10.102  28.732  27.527  1.00 28.22           C  
ATOM   1287  OH  TYR H 168       9.140  29.732  27.788  1.00  7.34           O  
ATOM   1288  C   TYR H 168      13.673  24.054  25.045  0.90 31.58           C  
ATOM   1289  O   TYR H 168      13.762  22.921  25.517  0.90 30.99           O  
ATOM   1290  N   TYR H 169      14.573  24.515  24.141  1.00 31.69           N  
ATOM   1291  CA  TYR H 169      15.609  23.640  23.649  1.00 30.96           C  
ATOM   1292  CB  TYR H 169      15.433  23.237  22.171  1.00 31.49           C  
ATOM   1293  CG  TYR H 169      14.120  22.562  21.971  1.00 32.37           C  
ATOM   1294  CD1 TYR H 169      13.989  21.207  22.161  1.00 32.58           C  
ATOM   1295  CD2 TYR H 169      13.016  23.288  21.587  1.00 32.86           C  
ATOM   1296  CE1 TYR H 169      12.777  20.587  21.972  1.00 34.29           C  
ATOM   1297  CE2 TYR H 169      11.801  22.673  21.395  1.00 33.11           C  
ATOM   1298  CZ  TYR H 169      11.682  21.318  21.588  1.00 34.73           C  
ATOM   1299  OH  TYR H 169      10.440  20.677  21.395  1.00 45.36           O  
ATOM   1300  C   TYR H 169      16.933  24.346  23.677  1.00 30.42           C  
ATOM   1301  O   TYR H 169      17.009  25.571  23.599  1.00 30.93           O  
ATOM   1302  N   ALA H 170      18.025  23.557  23.796  1.00 28.28           N  
ATOM   1303  CA  ALA H 170      19.358  24.077  23.716  1.00 29.47           C  
ATOM   1304  CB  ALA H 170      20.437  23.062  24.133  1.00 27.38           C  
ATOM   1305  C   ALA H 170      19.578  24.409  22.275  1.00 30.32           C  
ATOM   1306  O   ALA H 170      18.964  23.819  21.388  1.00 31.01           O  
ATOM   1307  N   GLU H 171      20.480  25.366  22.005  1.00 31.13           N  
ATOM   1308  CA  GLU H 171      20.702  25.834  20.669  1.00 33.77           C  
ATOM   1309  CB  GLU H 171      21.705  26.998  20.624  1.00 34.10           C  
ATOM   1310  CG  GLU H 171      21.136  28.272  21.253  1.00 36.71           C  
ATOM   1311  CD  GLU H 171      22.222  29.337  21.287  1.00  0.00           C  
ATOM   1312  OE1 GLU H 171      23.422  28.971  21.184  1.00  0.00           O  
ATOM   1313  OE2 GLU H 171      21.857  30.534  21.425  1.00  0.00           O1-
ATOM   1314  C   GLU H 171      21.200  24.724  19.787  1.00 35.04           C  
ATOM   1315  O   GLU H 171      20.839  24.659  18.613  1.00 36.95           O  
ATOM   1316  N   SER H 172      22.039  23.819  20.321  1.00 35.08           N  
ATOM   1317  CA  SER H 172      22.618  22.775  19.517  1.00 34.65           C  
ATOM   1318  CB  SER H 172      23.599  21.899  20.317  1.00 35.56           C  
ATOM   1319  OG  SER H 172      22.920  21.236  21.375  1.00 44.50           O  
ATOM   1320  C   SER H 172      21.550  21.881  18.955  1.00 34.65           C  
ATOM   1321  O   SER H 172      21.677  21.385  17.837  1.00 34.42           O  
ATOM   1322  N   LEU H 173      20.520  21.593  19.773  1.00 34.75           N  
ATOM   1323  CA  LEU H 173      19.375  20.755  19.515  1.00 34.14           C  
ATOM   1324  CB  LEU H 173      18.695  20.312  20.836  1.00 33.47           C  
ATOM   1325  CG  LEU H 173      17.399  19.458  20.748  1.00  0.00           C  
ATOM   1326  CD1 LEU H 173      17.060  18.898  22.130  1.00  0.00           C  
ATOM   1327  CD2 LEU H 173      16.153  20.212  20.242  1.00  0.00           C  
ATOM   1328  C   LEU H 173      18.302  21.363  18.662  1.00 34.35           C  
ATOM   1329  O   LEU H 173      17.628  20.625  17.945  1.00 34.85           O  
ATOM   1330  N   GLU H 174      18.061  22.688  18.758  1.00 35.81           N  
ATOM   1331  CA  GLU H 174      16.851  23.267  18.225  1.00 35.56           C  
ATOM   1332  CB  GLU H 174      16.789  24.805  18.277  1.00 37.38           C  
ATOM   1333  CG  GLU H 174      16.657  25.360  19.695  1.00 40.52           C  
ATOM   1334  CD  GLU H 174      16.204  26.809  19.588  1.00 41.88           C  
ATOM   1335  OE1 GLU H 174      15.735  27.200  18.487  1.00  0.00           O  
ATOM   1336  OE2 GLU H 174      16.313  27.540  20.608  1.00  0.00           O1-
ATOM   1337  C   GLU H 174      16.554  22.864  16.818  1.00 34.26           C  
ATOM   1338  O   GLU H 174      17.398  22.941  15.926  1.00 33.87           O  
ATOM   1339  N   GLY H 175      15.301  22.391  16.628  1.00 33.78           N  
ATOM   1340  CA  GLY H 175      14.732  22.039  15.359  1.00 32.97           C  
ATOM   1341  C   GLY H 175      14.808  20.558  15.139  1.00 33.36           C  
ATOM   1342  O   GLY H 175      13.931  19.975  14.505  1.00 34.05           O  
ATOM   1343  N   ARG H 176      15.906  19.929  15.592  1.00 33.05           N  
ATOM   1344  CA  ARG H 176      16.124  18.519  15.427  1.00 32.54           C  
ATOM   1345  CB  ARG H 176      17.613  18.160  15.543  1.00 32.55           C  
ATOM   1346  CG  ARG H 176      18.451  18.864  14.469  1.00 32.86           C  
ATOM   1347  CD  ARG H 176      19.897  18.377  14.373  1.00 32.77           C  
ATOM   1348  NE  ARG H 176      20.604  18.748  15.631  1.00 32.60           N  
ATOM   1349  CZ  ARG H 176      21.320  17.789  16.286  1.00 33.74           C  
ATOM   1350  NH1 ARG H 176      21.302  16.512  15.811  1.00 33.63           N1+
ATOM   1351  NH2 ARG H 176      22.039  18.099  17.405  1.00 33.01           N  
ATOM   1352  C   ARG H 176      15.355  17.664  16.400  1.00 32.35           C  
ATOM   1353  O   ARG H 176      14.835  16.610  16.034  1.00 33.05           O  
ATOM   1354  N   PHE H 177      15.267  18.098  17.676  1.00 31.29           N  
ATOM   1355  CA  PHE H 177      14.706  17.284  18.727  1.00 31.37           C  
ATOM   1356  CB  PHE H 177      15.568  17.281  20.000  1.00 30.72           C  
ATOM   1357  CG  PHE H 177      16.847  16.544  19.785  1.00 31.03           C  
ATOM   1358  CD1 PHE H 177      17.688  16.853  18.741  1.00 30.67           C  
ATOM   1359  CD2 PHE H 177      17.242  15.581  20.683  1.00 31.46           C  
ATOM   1360  CE1 PHE H 177      18.873  16.174  18.566  1.00 31.41           C  
ATOM   1361  CE2 PHE H 177      18.426  14.902  20.516  1.00 31.89           C  
ATOM   1362  CZ  PHE H 177      19.245  15.194  19.454  1.00 31.74           C  
ATOM   1363  C   PHE H 177      13.397  17.860  19.163  1.00 31.71           C  
ATOM   1364  O   PHE H 177      13.163  19.063  19.056  1.00 31.20           O  
ATOM   1365  N   THR H 178      12.497  16.987  19.662  1.00 31.83           N  
ATOM   1366  CA  THR H 178      11.233  17.437  20.166  1.00 30.21           C  
ATOM   1367  CB  THR H 178      10.082  17.098  19.265  1.00 29.81           C  
ATOM   1368  OG1 THR H 178      10.278  17.678  17.984  1.00 29.69           O  
ATOM   1369  CG2 THR H 178       8.785  17.635  19.895  1.00 28.80           C  
ATOM   1370  C   THR H 178      11.000  16.746  21.470  1.00 29.25           C  
ATOM   1371  O   THR H 178      11.279  15.556  21.616  1.00 29.14           O  
ATOM   1372  N   ILE H 179      10.472  17.491  22.460  1.00 28.71           N  
ATOM   1373  CA  ILE H 179      10.196  16.920  23.744  1.00 29.08           C  
ATOM   1374  CB  ILE H 179      10.814  17.693  24.875  1.00 27.87           C  
ATOM   1375  CG1 ILE H 179      10.715  16.913  26.194  1.00 27.88           C  
ATOM   1376  CG2 ILE H 179      10.165  19.085  24.918  1.00 25.95           C  
ATOM   1377  CD1 ILE H 179      11.542  17.535  27.317  1.00 26.78           C  
ATOM   1378  C   ILE H 179       8.711  16.939  23.920  1.00 30.58           C  
ATOM   1379  O   ILE H 179       8.055  17.929  23.601  1.00 30.24           O  
ATOM   1380  N   SER H 180       8.130  15.819  24.395  1.00 31.15           N  
ATOM   1381  CA  SER H 180       6.707  15.776  24.577  1.00 30.40           C  
ATOM   1382  CB  SER H 180       5.959  15.121  23.405  1.00 28.84           C  
ATOM   1383  OG  SER H 180       6.356  13.765  23.274  1.00 29.38           O  
ATOM   1384  C   SER H 180       6.414  14.976  25.803  1.00 29.87           C  
ATOM   1385  O   SER H 180       7.294  14.304  26.341  1.00 30.96           O  
ATOM   1386  N   ARG H 181       5.157  15.057  26.295  1.00 29.55           N  
ATOM   1387  CA  ARG H 181       4.790  14.338  27.479  1.00 30.45           C  
ATOM   1388  CB  ARG H 181       4.767  15.224  28.737  1.00 30.54           C  
ATOM   1389  CG  ARG H 181       6.152  15.717  29.147  1.00 19.85           C  
ATOM   1390  CD  ARG H 181       6.143  16.866  30.156  1.00 19.94           C  
ATOM   1391  NE  ARG H 181       5.889  16.304  31.511  1.00 20.15           N  
ATOM   1392  CZ  ARG H 181       6.266  17.015  32.616  1.00 19.73           C  
ATOM   1393  NH1 ARG H 181       6.930  18.196  32.470  1.00 20.00           N1+
ATOM   1394  NH2 ARG H 181       5.969  16.557  33.866  1.00 19.57           N  
ATOM   1395  C   ARG H 181       3.402  13.817  27.314  1.00 31.51           C  
ATOM   1396  O   ARG H 181       2.580  14.399  26.606  1.00 33.19           O  
ATOM   1397  N   ASP H 182       3.124  12.671  27.963  1.00 32.66           N  
ATOM   1398  CA  ASP H 182       1.821  12.079  27.957  1.00 32.64           C  
ATOM   1399  CB  ASP H 182       1.796  10.695  27.284  1.00 33.36           C  
ATOM   1400  CG  ASP H 182       0.350  10.249  27.123  1.00 34.35           C  
ATOM   1401  OD1 ASP H 182      -0.540  10.870  27.760  1.00 34.37           O  
ATOM   1402  OD2 ASP H 182       0.115   9.278  26.355  1.00 35.23           O1-
ATOM   1403  C   ASP H 182       1.468  11.895  29.396  1.00 33.02           C  
ATOM   1404  O   ASP H 182       1.921  10.951  30.042  1.00 34.43           O  
ATOM   1405  N   ASP H 183       0.635  12.803  29.934  1.00 34.26           N  
ATOM   1406  CA  ASP H 183       0.298  12.765  31.326  1.00 34.77           C  
ATOM   1407  CB  ASP H 183      -0.470  14.009  31.804  1.00 34.30           C  
ATOM   1408  CG  ASP H 183      -1.678  14.205  30.912  1.00 21.32           C  
ATOM   1409  OD1 ASP H 183      -1.469  14.555  29.719  1.00  0.00           O  
ATOM   1410  OD2 ASP H 183      -2.822  14.030  31.409  1.00 20.09           O1-
ATOM   1411  C   ASP H 183      -0.451  11.514  31.681  1.00 34.91           C  
ATOM   1412  O   ASP H 183      -0.291  10.991  32.782  1.00 36.19           O  
ATOM   1413  N   SER H 184      -1.296  10.985  30.779  1.00 34.85           N  
ATOM   1414  CA  SER H 184      -2.022   9.800  31.143  1.00 35.85           C  
ATOM   1415  CB  SER H 184      -3.010   9.335  30.056  1.00 35.52           C  
ATOM   1416  OG  SER H 184      -2.311   8.886  28.904  1.00 45.93           O  
ATOM   1417  C   SER H 184      -1.045   8.688  31.389  1.00 36.71           C  
ATOM   1418  O   SER H 184      -1.180   7.928  32.348  1.00 37.76           O  
ATOM   1419  N   LYS H 185      -0.048   8.560  30.493  1.00 35.41           N  
ATOM   1420  CA  LYS H 185       0.993   7.573  30.548  1.00 34.36           C  
ATOM   1421  CB  LYS H 185       1.733   7.406  29.211  1.00 33.23           C  
ATOM   1422  CG  LYS H 185       0.871   6.700  28.161  1.00 32.86           C  
ATOM   1423  CD  LYS H 185       1.425   6.789  26.739  1.00 34.08           C  
ATOM   1424  CE  LYS H 185       0.547   6.086  25.700  1.00 34.56           C  
ATOM   1425  NZ  LYS H 185       1.144   6.218  24.352  1.00 35.95           N1+
ATOM   1426  C   LYS H 185       1.981   7.891  31.631  1.00 33.38           C  
ATOM   1427  O   LYS H 185       2.685   7.007  32.117  1.00 32.76           O  
ATOM   1428  N   ASN H 186       2.092   9.173  32.029  1.00 32.43           N  
ATOM   1429  CA  ASN H 186       3.050   9.514  33.039  1.00 31.35           C  
ATOM   1430  CB  ASN H 186       2.860   8.659  34.308  1.00 30.92           C  
ATOM   1431  CG  ASN H 186       3.525   9.322  35.502  1.00 31.87           C  
ATOM   1432  OD1 ASN H 186       4.746   9.437  35.572  1.00 32.32           O  
ATOM   1433  ND2 ASN H 186       2.695   9.772  36.481  1.00 31.23           N  
ATOM   1434  C   ASN H 186       4.415   9.266  32.470  1.00 31.15           C  
ATOM   1435  O   ASN H 186       5.335   8.857  33.177  1.00 31.59           O  
ATOM   1436  N   SER H 187       4.590   9.520  31.157  1.00 29.68           N  
ATOM   1437  CA  SER H 187       5.883   9.298  30.577  1.00 30.38           C  
ATOM   1438  CB  SER H 187       5.943   8.050  29.681  1.00 30.80           C  
ATOM   1439  OG  SER H 187       5.669   6.888  30.450  1.00  0.00           O  
ATOM   1440  C   SER H 187       6.237  10.475  29.723  1.00 30.39           C  
ATOM   1441  O   SER H 187       5.363  11.113  29.137  1.00 32.29           O  
ATOM   1442  N   LEU H 188       7.542  10.812  29.648  1.00 29.03           N  
ATOM   1443  CA  LEU H 188       7.940  11.879  28.776  1.00 29.07           C  
ATOM   1444  CB  LEU H 188       8.728  13.045  29.397  1.00 26.77           C  
ATOM   1445  CG  LEU H 188      10.018  12.652  30.119  1.00 18.45           C  
ATOM   1446  CD1 LEU H 188      10.824  13.901  30.503  1.00 15.44           C  
ATOM   1447  CD2 LEU H 188       9.701  11.783  31.344  1.00 17.83           C  
ATOM   1448  C   LEU H 188       8.770  11.294  27.686  1.00 28.75           C  
ATOM   1449  O   LEU H 188       9.305  10.194  27.812  1.00 28.41           O  
ATOM   1450  N   TYR H 189       8.873  12.021  26.558  1.00 29.28           N  
ATOM   1451  CA  TYR H 189       9.566  11.475  25.436  1.00 29.21           C  
ATOM   1452  CB  TYR H 189       8.628  11.075  24.283  1.00 28.10           C  
ATOM   1453  CG  TYR H 189       7.670  10.029  24.744  1.00 29.29           C  
ATOM   1454  CD1 TYR H 189       8.021   8.699  24.746  1.00 30.37           C  
ATOM   1455  CD2 TYR H 189       6.407  10.383  25.164  1.00 30.31           C  
ATOM   1456  CE1 TYR H 189       7.131   7.741  25.167  1.00 32.34           C  
ATOM   1457  CE2 TYR H 189       5.511   9.430  25.586  1.00 30.30           C  
ATOM   1458  CZ  TYR H 189       5.874   8.107  25.589  1.00 32.48           C  
ATOM   1459  OH  TYR H 189       4.958   7.127  26.022  1.00 33.61           O  
ATOM   1460  C   TYR H 189      10.489  12.496  24.856  1.00 29.76           C  
ATOM   1461  O   TYR H 189      10.337  13.702  25.056  1.00 30.66           O  
ATOM   1462  N   LEU H 190      11.518  12.001  24.144  1.00 29.56           N  
ATOM   1463  CA  LEU H 190      12.400  12.864  23.426  1.00 29.05           C  
ATOM   1464  CB  LEU H 190      13.817  12.904  24.018  1.00 28.78           C  
ATOM   1465  CG  LEU H 190      14.774  13.847  23.268  1.00 28.68           C  
ATOM   1466  CD1 LEU H 190      14.300  15.310  23.351  1.00 26.35           C  
ATOM   1467  CD2 LEU H 190      16.220  13.660  23.755  1.00 27.02           C  
ATOM   1468  C   LEU H 190      12.495  12.302  22.044  1.00 30.53           C  
ATOM   1469  O   LEU H 190      13.015  11.205  21.843  1.00 31.50           O  
ATOM   1470  N   GLN H 191      11.982  13.048  21.048  1.00 30.20           N  
ATOM   1471  CA  GLN H 191      12.031  12.594  19.689  1.00 30.39           C  
ATOM   1472  CB  GLN H 191      10.819  13.055  18.856  1.00 30.82           C  
ATOM   1473  CG  GLN H 191      10.871  12.655  17.380  1.00 32.19           C  
ATOM   1474  CD  GLN H 191      10.800  11.140  17.274  1.00 33.56           C  
ATOM   1475  OE1 GLN H 191      10.140  10.475  18.071  1.00 35.07           O  
ATOM   1476  NE2 GLN H 191      11.500  10.573  16.254  1.00 33.19           N  
ATOM   1477  C   GLN H 191      13.260  13.192  19.087  1.00 31.06           C  
ATOM   1478  O   GLN H 191      13.426  14.410  19.077  1.00 30.88           O  
ATOM   1479  N   MET H 192      14.168  12.337  18.577  1.00 31.72           N  
ATOM   1480  CA  MET H 192      15.381  12.856  18.016  1.00 32.53           C  
ATOM   1481  CB  MET H 192      16.649  12.223  18.613  1.00 31.60           C  
ATOM   1482  CG  MET H 192      16.792  12.481  20.115  1.00 33.69           C  
ATOM   1483  SD  MET H 192      18.274  11.761  20.882  1.00 36.20           S  
ATOM   1484  CE  MET H 192      17.755  10.033  20.727  1.00 37.00           C  
ATOM   1485  C   MET H 192      15.385  12.563  16.549  1.00 33.00           C  
ATOM   1486  O   MET H 192      15.232  11.416  16.131  1.00 35.51           O  
ATOM   1487  N   ASN H 193      15.573  13.616  15.725  1.00 33.04           N  
ATOM   1488  CA  ASN H 193      15.586  13.459  14.298  1.00 33.35           C  
ATOM   1489  CB  ASN H 193      14.480  14.255  13.581  1.00 33.76           C  
ATOM   1490  CG  ASN H 193      13.124  13.682  13.975  1.00 34.66           C  
ATOM   1491  OD1 ASN H 193      12.955  12.471  14.103  1.00 36.13           O  
ATOM   1492  ND2 ASN H 193      12.124  14.582  14.168  1.00 32.83           N  
ATOM   1493  C   ASN H 193      16.893  13.996  13.794  1.00 32.50           C  
ATOM   1494  O   ASN H 193      17.570  14.753  14.487  1.00 31.95           O  
ATOM   1495  N   SER H 194      17.286  13.590  12.566  1.00 33.12           N  
ATOM   1496  CA  SER H 194      18.491  14.068  11.942  1.00 33.07           C  
ATOM   1497  CB  SER H 194      18.418  15.541  11.508  1.00 33.55           C  
ATOM   1498  OG  SER H 194      17.444  15.703  10.490  1.00 36.79           O  
ATOM   1499  C   SER H 194      19.641  13.941  12.887  1.00 31.84           C  
ATOM   1500  O   SER H 194      20.341  14.917  13.155  1.00 31.44           O  
ATOM   1501  N   LEU H 195      19.872  12.725  13.410  1.00 32.60           N  
ATOM   1502  CA  LEU H 195      20.919  12.501  14.362  1.00 32.32           C  
ATOM   1503  CB  LEU H 195      20.804  11.135  15.063  1.00 30.41           C  
ATOM   1504  CG  LEU H 195      19.622  11.052  16.048  1.00 29.59           C  
ATOM   1505  CD1 LEU H 195      19.515   9.656  16.673  1.00 29.26           C  
ATOM   1506  CD2 LEU H 195      19.724  12.146  17.124  1.00 29.06           C  
ATOM   1507  C   LEU H 195      22.267  12.592  13.711  1.00 33.19           C  
ATOM   1508  O   LEU H 195      22.443  12.269  12.537  1.00 33.04           O  
ATOM   1509  N   LYS H 196      23.260  13.062  14.497  1.00 33.76           N  
ATOM   1510  CA  LYS H 196      24.612  13.229  14.044  1.00 34.78           C  
ATOM   1511  CB  LYS H 196      25.076  14.694  14.068  1.00 37.29           C  
ATOM   1512  CG  LYS H 196      24.293  15.626  13.144  1.00 39.93           C  
ATOM   1513  CD  LYS H 196      24.504  17.102  13.491  1.00 41.75           C  
ATOM   1514  CE  LYS H 196      23.722  18.065  12.602  1.00  0.00           C  
ATOM   1515  NZ  LYS H 196      23.818  19.435  13.150  1.00  0.00           N1+
ATOM   1516  C   LYS H 196      25.498  12.499  15.008  1.00 34.07           C  
ATOM   1517  O   LYS H 196      25.067  12.075  16.078  1.00 34.00           O  
ATOM   1518  N   THR H 197      26.785  12.355  14.649  1.00 34.30           N  
ATOM   1519  CA  THR H 197      27.745  11.644  15.446  1.00 33.76           C  
ATOM   1520  CB  THR H 197      29.092  11.576  14.794  1.00 31.73           C  
ATOM   1521  OG1 THR H 197      28.979  10.934  13.533  1.00  0.00           O  
ATOM   1522  CG2 THR H 197      30.053  10.789  15.701  1.00  0.00           C  
ATOM   1523  C   THR H 197      27.901  12.335  16.769  1.00 33.60           C  
ATOM   1524  O   THR H 197      28.100  11.683  17.794  1.00 34.56           O  
ATOM   1525  N   GLU H 198      27.797  13.677  16.779  1.00 34.17           N  
ATOM   1526  CA  GLU H 198      27.987  14.481  17.958  1.00 34.25           C  
ATOM   1527  CB  GLU H 198      27.823  15.990  17.700  1.00 37.11           C  
ATOM   1528  CG  GLU H 198      28.902  16.587  16.794  1.00 40.39           C  
ATOM   1529  CD  GLU H 198      28.508  16.372  15.338  1.00 43.49           C  
ATOM   1530  OE1 GLU H 198      27.580  17.080  14.867  1.00 43.80           O  
ATOM   1531  OE2 GLU H 198      29.134  15.503  14.676  1.00 44.42           O1-
ATOM   1532  C   GLU H 198      26.963  14.109  18.986  1.00 33.67           C  
ATOM   1533  O   GLU H 198      27.191  14.273  20.183  1.00 35.24           O  
ATOM   1534  N   ASP H 199      25.788  13.641  18.534  1.00 33.08           N  
ATOM   1535  CA  ASP H 199      24.673  13.291  19.372  1.00 31.91           C  
ATOM   1536  CB  ASP H 199      23.389  13.025  18.574  1.00 32.28           C  
ATOM   1537  CG  ASP H 199      22.954  14.362  18.001  1.00 33.58           C  
ATOM   1538  OD1 ASP H 199      22.980  15.363  18.765  1.00 33.73           O  
ATOM   1539  OD2 ASP H 199      22.608  14.403  16.789  1.00 33.24           O1-
ATOM   1540  C   ASP H 199      24.965  12.078  20.210  1.00 30.58           C  
ATOM   1541  O   ASP H 199      24.255  11.816  21.180  1.00 31.56           O  
ATOM   1542  N   THR H 200      25.966  11.261  19.840  1.00 28.86           N  
ATOM   1543  CA  THR H 200      26.229  10.068  20.598  1.00 29.57           C  
ATOM   1544  CB  THR H 200      27.432   9.322  20.104  1.00 28.44           C  
ATOM   1545  OG1 THR H 200      27.266   8.982  18.736  1.00 29.37           O  
ATOM   1546  CG2 THR H 200      27.601   8.046  20.947  1.00 25.73           C  
ATOM   1547  C   THR H 200      26.470  10.438  22.030  1.00 29.93           C  
ATOM   1548  O   THR H 200      27.363  11.228  22.334  1.00 32.80           O  
ATOM   1549  N   ALA H 201      25.660   9.880  22.960  1.00 29.74           N  
ATOM   1550  CA  ALA H 201      25.859  10.206  24.346  1.00 29.48           C  
ATOM   1551  CB  ALA H 201      25.637  11.697  24.660  1.00 29.45           C  
ATOM   1552  C   ALA H 201      24.885   9.433  25.181  1.00 28.16           C  
ATOM   1553  O   ALA H 201      23.995   8.758  24.666  1.00 27.93           O  
ATOM   1554  N   VAL H 202      25.073   9.478  26.516  1.00 27.37           N  
ATOM   1555  CA  VAL H 202      24.123   8.872  27.397  1.00 26.61           C  
ATOM   1556  CB  VAL H 202      24.717   8.411  28.697  1.00 25.19           C  
ATOM   1557  CG1 VAL H 202      25.013   9.626  29.589  1.00 22.56           C  
ATOM   1558  CG2 VAL H 202      23.782   7.363  29.314  1.00 21.62           C  
ATOM   1559  C   VAL H 202      23.104   9.941  27.658  1.00 27.63           C  
ATOM   1560  O   VAL H 202      23.457  11.098  27.879  1.00 29.15           O  
ATOM   1561  N   TYR H 203      21.805   9.591  27.625  1.00 28.07           N  
ATOM   1562  CA  TYR H 203      20.802  10.599  27.819  1.00 28.59           C  
ATOM   1563  CB  TYR H 203      19.731  10.635  26.710  1.00 27.78           C  
ATOM   1564  CG  TYR H 203      20.303  11.256  25.474  1.00 29.20           C  
ATOM   1565  CD1 TYR H 203      21.194  10.578  24.672  1.00 30.50           C  
ATOM   1566  CD2 TYR H 203      19.922  12.527  25.105  1.00 30.39           C  
ATOM   1567  CE1 TYR H 203      21.702  11.163  23.534  1.00 31.01           C  
ATOM   1568  CE2 TYR H 203      20.426  13.118  23.969  1.00 30.87           C  
ATOM   1569  CZ  TYR H 203      21.320  12.435  23.181  1.00 31.21           C  
ATOM   1570  OH  TYR H 203      21.839  13.037  22.015  1.00 31.47           O  
ATOM   1571  C   TYR H 203      20.111  10.350  29.118  1.00 29.49           C  
ATOM   1572  O   TYR H 203      19.682   9.234  29.409  1.00 29.75           O  
ATOM   1573  N   TYR H 204      19.988  11.424  29.927  1.00 29.21           N  
ATOM   1574  CA  TYR H 204      19.388  11.335  31.228  1.00 27.92           C  
ATOM   1575  CB  TYR H 204      20.221  11.953  32.369  1.00 28.10           C  
ATOM   1576  CG  TYR H 204      21.538  11.273  32.503  1.00 29.27           C  
ATOM   1577  CD1 TYR H 204      21.675  10.149  33.284  1.00 27.72           C  
ATOM   1578  CD2 TYR H 204      22.642  11.765  31.849  1.00 28.86           C  
ATOM   1579  CE1 TYR H 204      22.893   9.525  33.414  1.00 28.70           C  
ATOM   1580  CE2 TYR H 204      23.863  11.146  31.975  1.00 28.97           C  
ATOM   1581  CZ  TYR H 204      23.989  10.024  32.758  1.00 29.53           C  
ATOM   1582  OH  TYR H 204      25.241   9.386  32.890  1.00 30.17           O  
ATOM   1583  C   TYR H 204      18.138  12.151  31.235  1.00 28.57           C  
ATOM   1584  O   TYR H 204      18.061  13.234  30.658  1.00 28.86           O  
ATOM   1585  N   CYS H 205      17.114  11.605  31.907  1.00 30.91           N  
ATOM   1586  CA  CYS H 205      15.858  12.239  32.155  1.00 30.72           C  
ATOM   1587  CB  CYS H 205      14.750  11.163  32.162  1.00 32.31           C  
ATOM   1588  SG  CYS H 205      13.087  11.673  32.667  1.00 38.66           S  
ATOM   1589  C   CYS H 205      16.005  12.828  33.530  1.00 30.45           C  
ATOM   1590  O   CYS H 205      16.558  12.193  34.426  1.00 28.58           O  
ATOM   1591  N   ALA H 206      15.553  14.082  33.730  1.00 28.84           N  
ATOM   1592  CA  ALA H 206      15.698  14.684  35.026  1.00 29.46           C  
ATOM   1593  CB  ALA H 206      16.846  15.706  35.111  1.00 29.01           C  
ATOM   1594  C   ALA H 206      14.437  15.416  35.339  1.00 29.94           C  
ATOM   1595  O   ALA H 206      13.691  15.827  34.453  1.00 29.86           O  
ATOM   1596  N   ARG H 207      14.168  15.596  36.638  1.00 27.69           N  
ATOM   1597  CA  ARG H 207      12.947  16.216  37.045  1.00 28.78           C  
ATOM   1598  CB  ARG H 207      12.036  15.195  37.745  1.00 27.39           C  
ATOM   1599  CG  ARG H 207      10.702  15.738  38.237  1.00 28.36           C  
ATOM   1600  CD  ARG H 207      10.053  14.823  39.276  1.00 28.09           C  
ATOM   1601  NE  ARG H 207      10.774  15.042  40.561  1.00 29.70           N  
ATOM   1602  CZ  ARG H 207      10.217  14.628  41.736  1.00 30.11           C  
ATOM   1603  NH1 ARG H 207       9.027  13.962  41.725  1.00 30.48           N1+
ATOM   1604  NH2 ARG H 207      10.847  14.884  42.920  1.00 28.31           N  
ATOM   1605  C   ARG H 207      13.247  17.280  38.043  1.00 28.71           C  
ATOM   1606  O   ARG H 207      14.191  17.161  38.821  1.00 30.35           O  
ATOM   1607  N   GLU H 208      12.462  18.379  38.012  1.00 29.02           N  
ATOM   1608  CA  GLU H 208      12.572  19.346  39.064  1.00 29.70           C  
ATOM   1609  CB  GLU H 208      12.902  20.791  38.646  1.00 28.77           C  
ATOM   1610  CG  GLU H 208      12.213  21.268  37.376  1.00 28.48           C  
ATOM   1611  CD  GLU H 208      13.201  20.982  36.250  1.00  0.00           C  
ATOM   1612  OE1 GLU H 208      13.877  19.920  36.313  1.00  0.00           O  
ATOM   1613  OE2 GLU H 208      13.309  21.831  35.327  1.00  0.00           O1-
ATOM   1614  C   GLU H 208      11.293  19.295  39.822  1.00 31.37           C  
ATOM   1615  O   GLU H 208      10.228  19.030  39.265  1.00 30.30           O  
ATOM   1616  N   SER H 209      11.769  19.792  41.002  1.00 38.07           N  
ATOM   1617  CA  SER H 209      11.429  20.187  42.321  1.00 39.98           C  
ATOM   1618  CB  SER H 209      12.330  19.546  43.390  1.00 34.10           C  
ATOM   1619  OG  SER H 209      12.224  18.131  43.343  1.00 61.59           O  
ATOM   1620  C   SER H 209      11.545  21.685  42.457  1.00 39.93           C  
ATOM   1621  O   SER H 209      11.358  22.444  41.508  1.00 41.02           O  
ATOM   1622  N   TYR H 210      11.932  22.128  43.673  1.00 39.16           N  
ATOM   1623  CA  TYR H 210      11.809  23.483  44.154  1.00 39.70           C  
ATOM   1624  CB  TYR H 210      12.412  23.645  45.560  1.00 41.98           C  
ATOM   1625  CG  TYR H 210      11.650  22.798  46.520  1.00 37.87           C  
ATOM   1626  CD1 TYR H 210      11.903  21.448  46.615  1.00 42.34           C  
ATOM   1627  CD2 TYR H 210      10.698  23.357  47.339  1.00 38.31           C  
ATOM   1628  CE1 TYR H 210      11.208  20.666  47.507  1.00 40.52           C  
ATOM   1629  CE2 TYR H 210      10.001  22.579  48.232  1.00 40.05           C  
ATOM   1630  CZ  TYR H 210      10.254  21.232  48.316  1.00 39.08           C  
ATOM   1631  OH  TYR H 210       9.541  20.433  49.235  1.00 39.74           O  
ATOM   1632  C   TYR H 210      12.441  24.569  43.323  1.00 39.63           C  
ATOM   1633  O   TYR H 210      11.722  25.470  42.893  1.00 40.44           O  
ATOM   1634  N   TYR H 211      13.761  24.564  43.042  1.00 36.05           N  
ATOM   1635  CA  TYR H 211      14.198  25.760  42.364  1.00 35.94           C  
ATOM   1636  CB  TYR H 211      15.187  26.595  43.202  1.00 35.96           C  
ATOM   1637  CG  TYR H 211      14.475  27.117  44.408  1.00 37.75           C  
ATOM   1638  CD1 TYR H 211      13.671  28.231  44.319  1.00 39.85           C  
ATOM   1639  CD2 TYR H 211      14.620  26.498  45.629  1.00 36.40           C  
ATOM   1640  CE1 TYR H 211      13.019  28.718  45.428  1.00 38.54           C  
ATOM   1641  CE2 TYR H 211      13.970  26.980  46.741  1.00 37.97           C  
ATOM   1642  CZ  TYR H 211      13.167  28.090  46.642  1.00 41.19           C  
ATOM   1643  OH  TYR H 211      12.500  28.585  47.781  1.00 39.81           O  
ATOM   1644  C   TYR H 211      14.896  25.452  41.075  1.00 35.30           C  
ATOM   1645  O   TYR H 211      16.071  25.787  40.922  1.00 34.55           O  
ATOM   1646  N   GLY H 212      14.184  24.859  40.094  1.00 34.28           N  
ATOM   1647  CA  GLY H 212      14.768  24.605  38.806  1.00 32.62           C  
ATOM   1648  C   GLY H 212      15.898  23.641  38.967  1.00 32.18           C  
ATOM   1649  O   GLY H 212      16.767  23.557  38.101  1.00 32.77           O  
ATOM   1650  N   PHE H 213      15.924  22.877  40.077  1.00 30.84           N  
ATOM   1651  CA  PHE H 213      17.047  21.999  40.233  1.00 30.56           C  
ATOM   1652  CB  PHE H 213      17.689  22.051  41.632  1.00 30.73           C  
ATOM   1653  CG  PHE H 213      16.795  21.349  42.591  1.00 29.47           C  
ATOM   1654  CD1 PHE H 213      15.559  21.859  42.901  1.00 32.38           C  
ATOM   1655  CD2 PHE H 213      17.179  20.150  43.148  1.00 29.35           C  
ATOM   1656  CE1 PHE H 213      14.739  21.196  43.779  1.00 34.81           C  
ATOM   1657  CE2 PHE H 213      16.362  19.482  44.030  1.00 31.72           C  
ATOM   1658  CZ  PHE H 213      15.136  20.009  44.348  1.00 34.58           C  
ATOM   1659  C   PHE H 213      16.556  20.611  39.985  1.00 30.64           C  
ATOM   1660  O   PHE H 213      15.402  20.290  40.264  1.00 30.79           O  
ATOM   1661  N   THR H 214      17.438  19.754  39.434  1.00 30.65           N  
ATOM   1662  CA  THR H 214      17.034  18.416  39.118  1.00 30.41           C  
ATOM   1663  CB  THR H 214      17.720  17.852  37.911  1.00 30.17           C  
ATOM   1664  OG1 THR H 214      19.126  17.848  38.108  1.00  0.00           O  
ATOM   1665  CG2 THR H 214      17.343  18.700  36.686  1.00  0.00           C  
ATOM   1666  C   THR H 214      17.342  17.546  40.290  1.00 30.64           C  
ATOM   1667  O   THR H 214      18.485  17.150  40.514  1.00 29.79           O  
ATOM   1668  N   SER H 215      16.293  17.248  41.081  1.00 30.05           N  
ATOM   1669  CA  SER H 215      16.418  16.463  42.275  1.00 30.83           C  
ATOM   1670  CB  SER H 215      15.173  16.559  43.176  1.00 33.60           C  
ATOM   1671  OG  SER H 215      14.036  16.037  42.504  1.00  0.00           O  
ATOM   1672  C   SER H 215      16.640  15.014  41.971  1.00 31.32           C  
ATOM   1673  O   SER H 215      17.381  14.328  42.671  1.00 32.41           O  
ATOM   1674  N   TYR H 216      15.990  14.522  40.906  1.00 26.17           N  
ATOM   1675  CA  TYR H 216      15.961  13.123  40.544  1.00 26.47           C  
ATOM   1676  CB  TYR H 216      14.575  12.462  40.656  1.00 26.39           C  
ATOM   1677  CG  TYR H 216      14.259  12.234  42.094  1.00 27.04           C  
ATOM   1678  CD1 TYR H 216      13.727  13.232  42.876  1.00 24.81           C  
ATOM   1679  CD2 TYR H 216      14.497  11.001  42.657  1.00 26.95           C  
ATOM   1680  CE1 TYR H 216      13.439  13.002  44.202  1.00 29.38           C  
ATOM   1681  CE2 TYR H 216      14.212  10.764  43.981  1.00 25.49           C  
ATOM   1682  CZ  TYR H 216      13.683  11.767  44.756  1.00 26.57           C  
ATOM   1683  OH  TYR H 216      13.389  11.529  46.116  1.00 28.14           O  
ATOM   1684  C   TYR H 216      16.370  12.948  39.121  1.00 26.80           C  
ATOM   1685  O   TYR H 216      16.028  13.750  38.257  1.00 28.07           O  
ATOM   1686  N   TRP H 217      17.122  11.861  38.851  1.00 28.36           N  
ATOM   1687  CA  TRP H 217      17.593  11.601  37.522  1.00 28.63           C  
ATOM   1688  CB  TRP H 217      19.118  11.810  37.385  1.00 28.47           C  
ATOM   1689  CG  TRP H 217      19.612  13.199  37.739  1.00 28.42           C  
ATOM   1690  CD2 TRP H 217      20.237  14.124  36.830  1.00 28.42           C  
ATOM   1691  CD1 TRP H 217      19.601  13.810  38.959  1.00 28.42           C  
ATOM   1692  NE1 TRP H 217      20.166  15.060  38.868  1.00 28.55           N  
ATOM   1693  CE2 TRP H 217      20.564  15.268  37.567  1.00 27.92           C  
ATOM   1694  CE3 TRP H 217      20.520  14.033  35.498  1.00 28.31           C  
ATOM   1695  CZ2 TRP H 217      21.175  16.336  36.977  1.00 29.20           C  
ATOM   1696  CZ3 TRP H 217      21.137  15.116  34.908  1.00 28.73           C  
ATOM   1697  CH2 TRP H 217      21.457  16.245  35.633  1.00 29.74           C  
ATOM   1698  C   TRP H 217      17.350  10.150  37.242  1.00 27.99           C  
ATOM   1699  O   TRP H 217      17.297   9.327  38.155  1.00 28.62           O  
ATOM   1700  N   GLY H 218      17.185   9.802  35.951  1.00 28.50           N  
ATOM   1701  CA  GLY H 218      17.008   8.430  35.569  1.00 28.70           C  
ATOM   1702  C   GLY H 218      18.376   7.835  35.445  1.00 30.26           C  
ATOM   1703  O   GLY H 218      19.375   8.519  35.655  1.00 32.56           O  
ATOM   1704  N   GLN H 219      18.446   6.526  35.124  1.00 30.41           N  
ATOM   1705  CA  GLN H 219      19.696   5.830  34.985  1.00 31.16           C  
ATOM   1706  CB  GLN H 219      19.575   4.290  34.947  1.00 33.65           C  
ATOM   1707  CG  GLN H 219      18.843   3.708  33.736  1.00 36.63           C  
ATOM   1708  CD  GLN H 219      17.346   3.740  33.998  1.00 38.24           C  
ATOM   1709  OE1 GLN H 219      16.895   4.149  35.066  1.00 40.71           O  
ATOM   1710  NE2 GLN H 219      16.551   3.281  32.995  1.00 35.99           N  
ATOM   1711  C   GLN H 219      20.416   6.284  33.750  1.00 32.29           C  
ATOM   1712  O   GLN H 219      21.645   6.292  33.715  1.00 32.69           O  
ATOM   1713  N   GLY H 220      19.671   6.628  32.681  1.00 32.31           N  
ATOM   1714  CA  GLY H 220      20.283   7.100  31.468  1.00 32.84           C  
ATOM   1715  C   GLY H 220      20.312   5.987  30.467  1.00 33.40           C  
ATOM   1716  O   GLY H 220      20.486   4.823  30.819  1.00 33.92           O  
ATOM   1717  N   THR H 221      20.150   6.340  29.172  1.00 33.21           N  
ATOM   1718  CA  THR H 221      20.162   5.363  28.118  1.00 32.77           C  
ATOM   1719  CB  THR H 221      18.850   5.267  27.398  1.00 34.87           C  
ATOM   1720  OG1 THR H 221      17.805   4.994  28.318  1.00 37.88           O  
ATOM   1721  CG2 THR H 221      18.929   4.120  26.384  1.00 35.02           C  
ATOM   1722  C   THR H 221      21.191   5.802  27.118  1.00 31.90           C  
ATOM   1723  O   THR H 221      21.348   6.993  26.860  1.00 32.17           O  
ATOM   1724  N   LEU H 222      21.915   4.838  26.513  1.00 30.46           N  
ATOM   1725  CA  LEU H 222      22.981   5.171  25.610  1.00 30.05           C  
ATOM   1726  CB  LEU H 222      24.154   4.179  25.689  1.00 30.79           C  
ATOM   1727  CG  LEU H 222      25.327   4.504  24.746  1.00 31.58           C  
ATOM   1728  CD1 LEU H 222      26.013   5.825  25.121  1.00 29.00           C  
ATOM   1729  CD2 LEU H 222      26.309   3.325  24.666  1.00 30.33           C  
ATOM   1730  C   LEU H 222      22.482   5.180  24.196  1.00 30.25           C  
ATOM   1731  O   LEU H 222      21.856   4.229  23.730  1.00 31.75           O  
ATOM   1732  N   VAL H 223      22.746   6.291  23.483  1.00 29.00           N  
ATOM   1733  CA  VAL H 223      22.387   6.412  22.098  1.00 28.84           C  
ATOM   1734  CB  VAL H 223      21.617   7.663  21.798  1.00 29.61           C  
ATOM   1735  CG1 VAL H 223      21.427   7.769  20.276  1.00 27.36           C  
ATOM   1736  CG2 VAL H 223      20.298   7.632  22.588  1.00 29.31           C  
ATOM   1737  C   VAL H 223      23.673   6.495  21.336  1.00 28.14           C  
ATOM   1738  O   VAL H 223      24.489   7.387  21.570  1.00 26.29           O  
ATOM   1739  N   THR H 224      23.890   5.556  20.394  1.00 26.63           N  
ATOM   1740  CA  THR H 224      25.108   5.570  19.638  1.00 27.66           C  
ATOM   1741  CB  THR H 224      25.875   4.282  19.736  1.00 26.31           C  
ATOM   1742  OG1 THR H 224      26.173   3.986  21.092  1.00 26.85           O  
ATOM   1743  CG2 THR H 224      27.185   4.426  18.951  1.00 25.18           C  
ATOM   1744  C   THR H 224      24.735   5.758  18.201  1.00 29.42           C  
ATOM   1745  O   THR H 224      23.931   5.005  17.655  1.00 30.68           O  
ATOM   1746  N   VAL H 225      25.319   6.786  17.550  1.00 29.56           N  
ATOM   1747  CA  VAL H 225      25.008   7.048  16.174  1.00 29.04           C  
ATOM   1748  CB  VAL H 225      24.730   8.498  15.904  1.00 29.46           C  
ATOM   1749  CG1 VAL H 225      24.469   8.674  14.402  1.00 29.37           C  
ATOM   1750  CG2 VAL H 225      23.560   8.958  16.787  1.00 29.92           C  
ATOM   1751  C   VAL H 225      26.205   6.681  15.357  1.00 29.47           C  
ATOM   1752  O   VAL H 225      27.263   7.296  15.484  1.00 30.48           O  
ATOM   1753  N   SER H 226      26.061   5.663  14.487  1.00 28.71           N  
ATOM   1754  CA  SER H 226      27.161   5.263  13.658  1.00 29.01           C  
ATOM   1755  CB  SER H 226      28.148   4.316  14.359  1.00 29.03           C  
ATOM   1756  OG  SER H 226      28.803   4.992  15.420  1.00 29.34           O  
ATOM   1757  C   SER H 226      26.601   4.523  12.488  1.00 29.37           C  
ATOM   1758  O   SER H 226      25.485   4.010  12.535  1.00 29.67           O  
ATOM   1759  N   SER H 227      27.373   4.454  11.388  1.00 30.54           N  
ATOM   1760  CA  SER H 227      26.889   3.750  10.239  1.00 31.97           C  
ATOM   1761  CB  SER H 227      27.559   4.172   8.921  1.00 33.06           C  
ATOM   1762  OG  SER H 227      27.174   5.497   8.581  1.00 34.33           O  
ATOM   1763  C   SER H 227      27.182   2.279  10.466  1.00 30.74           C  
ATOM   1764  O   SER H 227      28.387   1.930  10.589  1.00 32.30           O  
ATOM   1765  OXT SER H 227      26.207   1.484  10.525  1.00  0.00           O1-
TER    1766      SER H 227 
CONECT  162  657
CONECT  657  162
CONECT  960 1588
CONECT 1588  960
END
