# Supplementary material for: Fully automated antibody structure prediction using BIOVIA tools: Validation study
Source: PLoS One. 2017 May 18;12(5):e0177923. doi: 10.1371/journal.pone.0177923 (PMC5436848; doi:10.1371/journal.pone.0177923)
Supplement: S3 Dataset — Predicted structures using the Top5 framework method, Chothia CDR definition with canonical filtering, using up to 5 CDR templates rather than the default 3, and generating 10 CDR models. (ZIP) [file pone.0177923.s005.zip › 4EDW_LH_FV_FinalModel.pdb]

REMARK   Accelrys Discovery Studio PDB file
REMARK   Created:  2015-11-30T22:49:45Z
SSBOND   1 CYS L   23    CYS L   88                                     
SSBOND   2 CYS H  129    CYS H  202                                     
ATOM      1  N   ASP L   1      25.623  32.568  25.868  1.00 45.15           N1+
ATOM      2  CA  ASP L   1      25.081  32.225  27.206  1.00 42.94           C  
ATOM      3  CB  ASP L   1      24.584  30.771  27.224  1.00 41.73           C  
ATOM      4  CG  ASP L   1      23.355  30.697  26.324  1.00 50.98           C  
ATOM      5  OD1 ASP L   1      22.540  31.660  26.348  1.00 54.23           O  
ATOM      6  OD2 ASP L   1      23.222  29.681  25.591  1.00 51.55           O1-
ATOM      7  C   ASP L   1      26.132  32.409  28.260  1.00 43.32           C  
ATOM      8  O   ASP L   1      27.088  33.157  28.069  1.00 45.98           O  
ATOM      9  N   ILE L   2      25.981  31.724  29.410  1.00 38.69           N  
ATOM     10  CA  ILE L   2      26.915  31.886  30.491  1.00 36.61           C  
ATOM     11  CB  ILE L   2      26.279  32.034  31.844  1.00 35.91           C  
ATOM     12  CG1 ILE L   2      25.557  33.382  31.941  1.00 36.57           C  
ATOM     13  CG2 ILE L   2      27.374  31.860  32.906  1.00 33.73           C  
ATOM     14  CD1 ILE L   2      24.393  33.505  30.970  1.00 40.36           C  
ATOM     15  C   ILE L   2      27.850  30.720  30.547  1.00 39.22           C  
ATOM     16  O   ILE L   2      27.450  29.562  30.440  1.00 40.84           O  
ATOM     17  N   GLN L   3      29.152  31.029  30.711  1.00 37.11           N  
ATOM     18  CA  GLN L   3      30.176  30.024  30.737  1.00 36.08           C  
ATOM     19  CB  GLN L   3      31.498  30.511  30.114  1.00 41.27           C  
ATOM     20  CG  GLN L   3      31.347  31.152  28.734  1.00 51.54           C  
ATOM     21  CD  GLN L   3      30.920  30.090  27.735  1.00 61.73           C  
ATOM     22  OE1 GLN L   3      30.138  29.197  28.055  1.00 58.59           O  
ATOM     23  NE2 GLN L   3      31.442  30.192  26.484  1.00 65.73           N  
ATOM     24  C   GLN L   3      30.508  29.749  32.171  1.00 37.38           C  
ATOM     25  O   GLN L   3      30.660  30.674  32.966  1.00 37.74           O  
ATOM     26  N   MET L   4      30.630  28.461  32.542  1.00 34.41           N  
ATOM     27  CA  MET L   4      30.985  28.140  33.895  1.00 34.13           C  
ATOM     28  CB  MET L   4      29.984  27.189  34.570  1.00 34.12           C  
ATOM     29  CG  MET L   4      28.569  27.768  34.618  1.00 33.31           C  
ATOM     30  SD  MET L   4      28.437  29.367  35.473  1.00 20.24           S  
ATOM     31  CE  MET L   4      28.677  28.672  37.131  1.00 21.95           C  
ATOM     32  C   MET L   4      32.316  27.457  33.844  1.00 35.89           C  
ATOM     33  O   MET L   4      32.488  26.458  33.147  1.00 36.70           O  
ATOM     34  N   THR L   5      33.305  27.990  34.589  1.00 34.33           N  
ATOM     35  CA  THR L   5      34.630  27.437  34.568  1.00 35.58           C  
ATOM     36  CB  THR L   5      35.679  28.467  34.254  1.00 38.08           C  
ATOM     37  OG1 THR L   5      35.411  29.081  33.003  1.00 41.75           O  
ATOM     38  CG2 THR L   5      37.056  27.785  34.215  1.00 35.01           C  
ATOM     39  C   THR L   5      34.927  26.922  35.941  1.00 36.68           C  
ATOM     40  O   THR L   5      34.795  27.647  36.925  1.00 35.82           O  
ATOM     41  N   GLN L   6      35.350  25.646  36.045  1.00 34.75           N  
ATOM     42  CA  GLN L   6      35.642  25.076  37.329  1.00 33.80           C  
ATOM     43  CB  GLN L   6      35.000  23.699  37.546  1.00 36.91           C  
ATOM     44  CG  GLN L   6      33.477  23.747  37.624  1.00 36.94           C  
ATOM     45  CD  GLN L   6      32.967  22.318  37.685  1.00 34.26           C  
ATOM     46  OE1 GLN L   6      32.179  21.896  36.841  1.00 34.46           O  
ATOM     47  NE2 GLN L   6      33.420  21.546  38.708  1.00 34.03           N  
ATOM     48  C   GLN L   6      37.117  24.866  37.439  1.00 35.03           C  
ATOM     49  O   GLN L   6      37.814  24.672  36.445  1.00 36.74           O  
ATOM     50  N   SER L   7      37.633  24.939  38.682  1.00 35.55           N  
ATOM     51  CA  SER L   7      39.022  24.682  38.929  1.00 37.37           C  
ATOM     52  CB  SER L   7      39.885  25.950  39.051  1.00 42.06           C  
ATOM     53  OG  SER L   7      39.953  26.630  37.808  1.00 50.43           O  
ATOM     54  C   SER L   7      39.091  24.015  40.262  1.00 38.87           C  
ATOM     55  O   SER L   7      38.306  24.333  41.154  1.00 39.45           O  
ATOM     56  N   PRO L   8      39.992  23.085  40.434  1.00 36.64           N  
ATOM     57  CA  PRO L   8      40.872  22.629  39.394  1.00 36.60           C  
ATOM     58  CD  PRO L   8      40.527  22.810  41.757  1.00 37.05           C  
ATOM     59  CB  PRO L   8      42.092  22.033  40.097  1.00 38.30           C  
ATOM     60  CG  PRO L   8      41.604  21.740  41.523  1.00 39.76           C  
ATOM     61  C   PRO L   8      40.147  21.616  38.571  1.00 37.22           C  
ATOM     62  O   PRO L   8      39.035  21.233  38.936  1.00 41.69           O  
ATOM     63  N   SER L   9      40.754  21.193  37.444  1.00 35.86           N  
ATOM     64  CA  SER L   9      40.182  20.200  36.585  1.00 35.80           C  
ATOM     65  CB  SER L   9      41.009  19.985  35.306  1.00 41.48           C  
ATOM     66  OG  SER L   9      41.048  21.188  34.551  1.00 52.32           O  
ATOM     67  C   SER L   9      40.142  18.895  37.322  1.00 37.23           C  
ATOM     68  O   SER L   9      39.185  18.135  37.191  1.00 36.71           O  
ATOM     69  N   SER L  10      41.196  18.584  38.102  1.00 36.52           N  
ATOM     70  CA  SER L  10      41.197  17.357  38.850  1.00 34.41           C  
ATOM     71  CB  SER L  10      41.740  16.152  38.065  1.00 38.39           C  
ATOM     72  OG  SER L  10      43.114  16.349  37.755  1.00 45.47           O  
ATOM     73  C   SER L  10      42.092  17.561  40.033  1.00 36.02           C  
ATOM     74  O   SER L  10      42.924  18.467  40.036  1.00 34.56           O  
ATOM     75  N   LEU L  11      41.914  16.750  41.098  1.00 34.71           N  
ATOM     76  CA  LEU L  11      42.793  16.896  42.222  1.00 34.77           C  
ATOM     77  CB  LEU L  11      42.410  18.054  43.168  1.00 37.24           C  
ATOM     78  CG  LEU L  11      41.017  17.963  43.809  1.00 39.87           C  
ATOM     79  CD1 LEU L  11      40.967  16.848  44.859  1.00 40.31           C  
ATOM     80  CD2 LEU L  11      40.567  19.327  44.361  1.00 40.63           C  
ATOM     81  C   LEU L  11      42.842  15.599  42.965  1.00 35.20           C  
ATOM     82  O   LEU L  11      41.962  14.750  42.819  1.00 35.92           O  
ATOM     83  N   SER L  12      43.911  15.396  43.758  1.00 34.87           N  
ATOM     84  CA  SER L  12      44.029  14.180  44.507  1.00 34.24           C  
ATOM     85  CB  SER L  12      45.230  13.330  44.062  1.00 37.55           C  
ATOM     86  OG  SER L  12      45.304  12.141  44.831  1.00 43.78           O  
ATOM     87  C   SER L  12      44.234  14.566  45.942  1.00 37.30           C  
ATOM     88  O   SER L  12      45.003  15.479  46.243  1.00 36.09           O  
ATOM     89  N   ALA L  13      43.538  13.879  46.870  1.00 35.67           N  
ATOM     90  CA  ALA L  13      43.684  14.218  48.257  1.00 35.13           C  
ATOM     91  CB  ALA L  13      42.635  15.228  48.751  1.00 35.70           C  
ATOM     92  C   ALA L  13      43.531  12.967  49.069  1.00 35.76           C  
ATOM     93  O   ALA L  13      42.976  11.971  48.606  1.00 37.06           O  
ATOM     94  N   SER L  14      44.062  12.986  50.309  1.00 34.75           N  
ATOM     95  CA  SER L  14      43.977  11.845  51.175  1.00 34.37           C  
ATOM     96  CB  SER L  14      45.098  11.779  52.227  1.00 35.28           C  
ATOM     97  OG  SER L  14      46.354  11.600  51.587  1.00 41.42           O  
ATOM     98  C   SER L  14      42.674  11.901  51.904  1.00 34.72           C  
ATOM     99  O   SER L  14      42.033  12.948  51.979  1.00 36.74           O  
ATOM    100  N   VAL L  15      42.241  10.758  52.470  1.00 35.69           N  
ATOM    101  CA  VAL L  15      40.996  10.791  53.173  1.00 34.27           C  
ATOM    102  CB  VAL L  15      40.413   9.443  53.497  1.00 35.84           C  
ATOM    103  CG1 VAL L  15      40.020   8.751  52.181  1.00 36.78           C  
ATOM    104  CG2 VAL L  15      41.426   8.642  54.325  1.00 34.07           C  
ATOM    105  C   VAL L  15      41.191  11.567  54.432  1.00 36.32           C  
ATOM    106  O   VAL L  15      42.228  11.472  55.088  1.00 37.94           O  
ATOM    107  N   GLY L  16      40.178  12.385  54.780  1.00 35.36           N  
ATOM    108  CA  GLY L  16      40.224  13.189  55.967  1.00 35.17           C  
ATOM    109  C   GLY L  16      40.592  14.599  55.604  1.00 36.63           C  
ATOM    110  O   GLY L  16      40.400  15.515  56.402  1.00 38.64           O  
ATOM    111  N   ASP L  17      41.119  14.820  54.385  1.00 34.46           N  
ATOM    112  CA  ASP L  17      41.543  16.141  54.006  1.00 34.40           C  
ATOM    113  CB  ASP L  17      42.514  16.163  52.812  1.00 36.79           C  
ATOM    114  CG  ASP L  17      43.844  15.577  53.260  1.00 40.38           C  
ATOM    115  OD1 ASP L  17      44.010  15.351  54.488  1.00 40.56           O  
ATOM    116  OD2 ASP L  17      44.715  15.352  52.378  1.00 44.65           O1-
ATOM    117  C   ASP L  17      40.359  16.964  53.615  1.00 36.31           C  
ATOM    118  O   ASP L  17      39.291  16.445  53.295  1.00 36.35           O  
ATOM    119  N   ARG L  18      40.532  18.302  53.644  1.00 35.35           N  
ATOM    120  CA  ARG L  18      39.471  19.175  53.244  1.00 36.55           C  
ATOM    121  CB  ARG L  18      39.421  20.479  54.057  1.00 38.04           C  
ATOM    122  CG  ARG L  18      38.130  21.271  53.856  1.00 48.93           C  
ATOM    123  CD  ARG L  18      38.107  22.591  54.624  1.00 45.66           C  
ATOM    124  NE  ARG L  18      39.186  23.437  54.047  1.00 52.33           N  
ATOM    125  CZ  ARG L  18      39.001  24.781  53.917  1.00 55.95           C  
ATOM    126  NH1 ARG L  18      37.826  25.351  54.314  1.00 59.60           N1+
ATOM    127  NH2 ARG L  18      39.996  25.555  53.392  1.00 66.48           N  
ATOM    128  C   ARG L  18      39.727  19.501  51.803  1.00 37.97           C  
ATOM    129  O   ARG L  18      40.853  19.815  51.422  1.00 40.13           O  
ATOM    130  N   VAL L  19      38.681  19.402  50.956  1.00 35.70           N  
ATOM    131  CA  VAL L  19      38.842  19.656  49.553  1.00 34.00           C  
ATOM    132  CB  VAL L  19      38.379  18.510  48.695  1.00 34.45           C  
ATOM    133  CG1 VAL L  19      38.500  18.909  47.216  1.00 35.37           C  
ATOM    134  CG2 VAL L  19      39.176  17.250  49.067  1.00 37.39           C  
ATOM    135  C   VAL L  19      37.974  20.823  49.204  1.00 34.26           C  
ATOM    136  O   VAL L  19      36.873  20.965  49.730  1.00 34.45           O  
ATOM    137  N   THR L  20      38.470  21.705  48.310  1.00 34.03           N  
ATOM    138  CA  THR L  20      37.707  22.849  47.900  1.00 33.08           C  
ATOM    139  CB  THR L  20      38.302  24.142  48.378  1.00 37.40           C  
ATOM    140  OG1 THR L  20      38.389  24.151  49.795  1.00 40.49           O  
ATOM    141  CG2 THR L  20      37.420  25.303  47.900  1.00 35.16           C  
ATOM    142  C   THR L  20      37.711  22.897  46.400  1.00 33.63           C  
ATOM    143  O   THR L  20      38.755  22.742  45.768  1.00 38.42           O  
ATOM    144  N   ILE L  21      36.528  23.119  45.792  1.00 30.58           N  
ATOM    145  CA  ILE L  21      36.415  23.203  44.362  1.00 30.69           C  
ATOM    146  CB  ILE L  21      35.551  22.127  43.772  1.00 33.29           C  
ATOM    147  CG1 ILE L  21      36.137  20.743  44.097  1.00 35.38           C  
ATOM    148  CG2 ILE L  21      35.415  22.395  42.263  1.00 35.99           C  
ATOM    149  CD1 ILE L  21      35.173  19.594  43.816  1.00 34.32           C  
ATOM    150  C   ILE L  21      35.757  24.514  44.059  1.00 33.82           C  
ATOM    151  O   ILE L  21      34.842  24.934  44.765  1.00 33.39           O  
ATOM    152  N   THR L  22      36.208  25.200  42.989  1.00 30.36           N  
ATOM    153  CA  THR L  22      35.673  26.498  42.702  0.90 29.73           C  
ATOM    154  CB  THR L  22      36.737  27.549  42.590  0.90 34.26           C  
ATOM    155  OG1 THR L  22      37.528  27.590  43.768  0.88 38.71           O  
ATOM    156  CG2 THR L  22      36.051  28.904  42.386  0.88 40.64           C  
ATOM    157  C   THR L  22      34.965  26.465  41.379  1.00 31.78           C  
ATOM    158  O   THR L  22      35.260  25.634  40.520  1.00 33.34           O  
ATOM    159  N   CYS L  23      33.975  27.365  41.206  1.00 31.53           N  
ATOM    160  CA  CYS L  23      33.253  27.474  39.964  1.00 31.33           C  
ATOM    161  CB  CYS L  23      31.868  26.774  40.037  1.00 32.21           C  
ATOM    162  SG  CYS L  23      30.872  26.857  38.511  1.00 34.80           S  
ATOM    163  C   CYS L  23      33.068  28.947  39.703  1.00 34.63           C  
ATOM    164  O   CYS L  23      32.521  29.664  40.543  1.00 33.02           O  
ATOM    165  N   ARG L  24      33.539  29.446  38.533  1.00 31.43           N  
ATOM    166  CA  ARG L  24      33.400  30.849  38.221  1.00 32.59           C  
ATOM    167  CB  ARG L  24      34.688  31.563  37.772  1.00 34.92           C  
ATOM    168  CG  ARG L  24      35.655  31.922  38.896  1.00 45.26           C  
ATOM    169  CD  ARG L  24      36.896  32.671  38.407  1.00 50.14           C  
ATOM    170  NE  ARG L  24      37.747  32.963  39.596  1.00 54.35           N  
ATOM    171  CZ  ARG L  24      37.736  34.202  40.170  1.00 65.81           C  
ATOM    172  NH1 ARG L  24      36.966  35.201  39.641  1.00 54.27           N1+
ATOM    173  NH2 ARG L  24      38.494  34.446  41.279  1.00 58.35           N  
ATOM    174  C   ARG L  24      32.457  30.998  37.073  1.00 33.92           C  
ATOM    175  O   ARG L  24      32.490  30.228  36.113  1.00 36.30           O  
ATOM    176  N   ALA L  25      31.596  32.033  37.146  1.00 32.04           N  
ATOM    177  CA  ALA L  25      30.629  32.283  36.118  1.00 34.23           C  
ATOM    178  CB  ALA L  25      29.228  32.599  36.668  1.00 32.13           C  
ATOM    179  C   ALA L  25      31.079  33.480  35.336  1.00 34.78           C  
ATOM    180  O   ALA L  25      31.640  34.433  35.874  1.00 37.17           O  
ATOM    181  N   SER L  26      30.806  33.472  34.014  1.00 30.21           N  
ATOM    182  CA  SER L  26      31.168  34.540  33.122  1.00 31.10           C  
ATOM    183  CB  SER L  26      30.978  34.167  31.645  1.00 30.51           C  
ATOM    184  OG  SER L  26      31.877  33.127  31.294  1.00 28.39           O  
ATOM    185  C   SER L  26      30.321  35.749  33.388  1.00 31.99           C  
ATOM    186  O   SER L  26      30.700  36.863  33.024  1.00 32.62           O  
ATOM    187  N   GLN L  27      29.138  35.556  34.005  1.00 31.99           N  
ATOM    188  CA  GLN L  27      28.238  36.649  34.260  1.00 31.71           C  
ATOM    189  CB  GLN L  27      27.045  36.646  33.286  1.00 31.21           C  
ATOM    190  CG  GLN L  27      26.121  37.858  33.393  1.00 31.91           C  
ATOM    191  CD  GLN L  27      26.765  39.031  32.667  0.90 34.21           C  
ATOM    192  OE1 GLN L  27      26.697  40.170  33.128  0.90 35.93           O  
ATOM    193  NE2 GLN L  27      27.397  38.757  31.495  0.90 35.31           N  
ATOM    194  C   GLN L  27      27.699  36.455  35.649  1.00 31.73           C  
ATOM    195  O   GLN L  27      27.747  35.347  36.180  1.00 32.55           O  
ATOM    196  N   SER L  28      27.186  37.532  36.287  1.00 31.71           N  
ATOM    197  CA  SER L  28      26.669  37.403  37.621  1.00 31.76           C  
ATOM    198  CB  SER L  28      26.277  38.741  38.269  1.00 32.77           C  
ATOM    199  OG  SER L  28      25.778  38.521  39.579  1.00 35.45           O  
ATOM    200  C   SER L  28      25.444  36.557  37.566  1.00 31.61           C  
ATOM    201  O   SER L  28      24.411  36.940  37.021  1.00 31.44           O  
ATOM    202  N   ILE L  29      25.581  35.335  38.093  1.00 31.39           N  
ATOM    203  CA  ILE L  29      24.545  34.354  38.182  1.00 30.20           C  
ATOM    204  CB  ILE L  29      25.045  32.931  38.188  1.00 30.00           C  
ATOM    205  CG1 ILE L  29      25.867  32.587  39.433  1.00 28.43           C  
ATOM    206  CG2 ILE L  29      25.834  32.734  36.883  1.00 30.67           C  
ATOM    207  CD1 ILE L  29      26.150  31.088  39.540  1.00 27.49           C  
ATOM    208  C   ILE L  29      23.622  34.585  39.332  1.00 29.95           C  
ATOM    209  O   ILE L  29      22.495  34.100  39.307  1.00 29.72           O  
ATOM    210  N   SER L  30      24.122  35.209  40.421  1.00 29.98           N  
ATOM    211  CA  SER L  30      23.355  35.414  41.614  1.00 29.92           C  
ATOM    212  CB  SER L  30      21.839  35.656  41.442  1.00 30.23           C  
ATOM    213  OG  SER L  30      21.603  36.919  40.840  1.00 31.07           O  
ATOM    214  C   SER L  30      23.558  34.179  42.425  1.00 30.13           C  
ATOM    215  O   SER L  30      24.635  33.589  42.415  1.00 32.98           O  
ATOM    216  N   ASN L  31      22.533  33.808  43.205  1.00 29.03           N  
ATOM    217  CA  ASN L  31      22.529  32.640  44.037  1.00 27.74           C  
ATOM    218  CB  ASN L  31      21.454  32.703  45.140  1.00 28.71           C  
ATOM    219  CG  ASN L  31      20.075  32.717  44.496  0.90 33.36           C  
ATOM    220  OD1 ASN L  31      19.244  31.855  44.770  0.90 36.77           O  
ATOM    221  ND2 ASN L  31      19.813  33.730  43.626  0.90 34.53           N  
ATOM    222  C   ASN L  31      22.316  31.382  43.240  1.00 26.26           C  
ATOM    223  O   ASN L  31      22.564  30.291  43.746  1.00 26.94           O  
ATOM    224  N   ASN L  32      21.808  31.484  41.993  1.00 23.98           N  
ATOM    225  CA  ASN L  32      21.401  30.310  41.263  1.00 22.54           C  
ATOM    226  CB  ASN L  32      20.616  30.660  39.993  1.00 23.72           C  
ATOM    227  CG  ASN L  32      19.364  31.415  40.413  1.00 24.70           C  
ATOM    228  OD1 ASN L  32      18.915  31.321  41.554  1.00 30.23           O  
ATOM    229  ND2 ASN L  32      18.781  32.188  39.459  1.00 26.15           N  
ATOM    230  C   ASN L  32      22.547  29.449  40.820  1.00 21.03           C  
ATOM    231  O   ASN L  32      22.893  29.419  39.638  1.00 20.55           O  
ATOM    232  N   LEU L  33      23.139  28.682  41.754  1.00 26.93           N  
ATOM    233  CA  LEU L  33      24.160  27.743  41.375  1.00 27.05           C  
ATOM    234  CB  LEU L  33      25.572  28.235  41.745  1.00 28.18           C  
ATOM    235  CG  LEU L  33      26.691  27.226  41.434  1.00 30.36           C  
ATOM    236  CD1 LEU L  33      26.818  26.954  39.935  1.00 29.90           C  
ATOM    237  CD2 LEU L  33      28.021  27.664  42.050  1.00 27.83           C  
ATOM    238  C   LEU L  33      23.933  26.465  42.121  1.00 28.59           C  
ATOM    239  O   LEU L  33      23.649  26.483  43.317  1.00 28.33           O  
ATOM    240  N   ASN L  34      24.080  25.316  41.421  1.00 26.12           N  
ATOM    241  CA  ASN L  34      23.835  24.026  42.010  1.00 27.98           C  
ATOM    242  CB  ASN L  34      22.729  23.250  41.282  1.00 16.08           C  
ATOM    243  CG  ASN L  34      21.485  24.121  41.221  1.00 21.13           C  
ATOM    244  OD1 ASN L  34      21.181  24.868  42.150  1.00 21.56           O  
ATOM    245  ND2 ASN L  34      20.740  24.019  40.086  1.00 24.19           N  
ATOM    246  C   ASN L  34      25.071  23.189  41.838  1.00 27.61           C  
ATOM    247  O   ASN L  34      25.830  23.380  40.890  1.00 30.01           O  
ATOM    248  N   TRP L  35      25.301  22.232  42.765  1.00 26.69           N  
ATOM    249  CA  TRP L  35      26.435  21.349  42.684  1.00 25.89           C  
ATOM    250  CB  TRP L  35      27.378  21.453  43.894  1.00 27.05           C  
ATOM    251  CG  TRP L  35      28.132  22.757  43.956  1.00 27.69           C  
ATOM    252  CD2 TRP L  35      29.362  22.997  43.253  1.00 29.04           C  
ATOM    253  CD1 TRP L  35      27.842  23.907  44.629  1.00 29.29           C  
ATOM    254  NE1 TRP L  35      28.815  24.849  44.390  1.00 28.77           N  
ATOM    255  CE2 TRP L  35      29.756  24.302  43.543  1.00 28.85           C  
ATOM    256  CE3 TRP L  35      30.098  22.192  42.430  1.00 28.43           C  
ATOM    257  CZ2 TRP L  35      30.901  24.826  43.013  1.00 29.51           C  
ATOM    258  CZ3 TRP L  35      31.252  22.721  41.897  1.00 29.44           C  
ATOM    259  CH2 TRP L  35      31.644  24.012  42.184  1.00 29.32           C  
ATOM    260  C   TRP L  35      25.944  19.930  42.622  1.00 27.71           C  
ATOM    261  O   TRP L  35      25.007  19.555  43.327  1.00 27.61           O  
ATOM    262  N   TYR L  36      26.593  19.103  41.767  1.00 27.75           N  
ATOM    263  CA  TYR L  36      26.226  17.722  41.559  1.00 26.78           C  
ATOM    264  CB  TYR L  36      25.750  17.412  40.128  1.00 29.53           C  
ATOM    265  CG  TYR L  36      24.562  18.238  39.775  1.00 26.97           C  
ATOM    266  CD1 TYR L  36      23.291  17.813  40.076  1.00 25.47           C  
ATOM    267  CD2 TYR L  36      24.721  19.441  39.135  1.00 28.30           C  
ATOM    268  CE1 TYR L  36      22.199  18.577  39.744  1.00 26.66           C  
ATOM    269  CE2 TYR L  36      23.632  20.210  38.798  1.00 26.45           C  
ATOM    270  CZ  TYR L  36      22.367  19.777  39.104  1.00 26.35           C  
ATOM    271  OH  TYR L  36      21.249  20.564  38.763  1.00 33.55           O  
ATOM    272  C   TYR L  36      27.446  16.843  41.736  1.00 28.11           C  
ATOM    273  O   TYR L  36      28.582  17.279  41.546  1.00 29.82           O  
ATOM    274  N   GLN L  37      27.215  15.564  42.116  1.00 28.03           N  
ATOM    275  CA  GLN L  37      28.243  14.564  42.295  1.00 26.99           C  
ATOM    276  CB  GLN L  37      28.191  13.908  43.686  1.00 27.84           C  
ATOM    277  CG  GLN L  37      29.224  12.801  43.907  1.00 28.64           C  
ATOM    278  CD  GLN L  37      28.885  12.103  45.221  1.00 29.48           C  
ATOM    279  OE1 GLN L  37      27.789  11.574  45.395  1.00 32.32           O  
ATOM    280  NE2 GLN L  37      29.853  12.095  46.176  1.00 29.27           N  
ATOM    281  C   GLN L  37      27.957  13.460  41.317  1.00 27.77           C  
ATOM    282  O   GLN L  37      26.823  12.996  41.217  1.00 32.50           O  
ATOM    283  N   GLN L  38      28.973  13.001  40.560  1.00 27.66           N  
ATOM    284  CA  GLN L  38      28.743  11.939  39.616  1.00 29.37           C  
ATOM    285  CB  GLN L  38      28.896  12.392  38.153  1.00 28.91           C  
ATOM    286  CG  GLN L  38      28.664  11.260  37.149  1.00 29.18           C  
ATOM    287  CD  GLN L  38      28.840  11.801  35.735  1.00 33.57           C  
ATOM    288  OE1 GLN L  38      29.718  12.619  35.472  1.00 37.74           O  
ATOM    289  NE2 GLN L  38      27.978  11.323  34.796  1.00 30.58           N  
ATOM    290  C   GLN L  38      29.752  10.853  39.822  1.00 31.06           C  
ATOM    291  O   GLN L  38      30.957  11.097  39.792  1.00 31.77           O  
ATOM    292  N   LYS L  39      29.272   9.607  40.008  1.00 31.81           N  
ATOM    293  CA  LYS L  39      30.140   8.475  40.166  1.00 32.67           C  
ATOM    294  CB  LYS L  39      29.659   7.487  41.238  1.00 34.70           C  
ATOM    295  CG  LYS L  39      29.658   8.079  42.649  1.00 36.49           C  
ATOM    296  CD  LYS L  39      28.850   7.251  43.649  1.00 39.30           C  
ATOM    297  CE  LYS L  39      28.938   7.767  45.088  1.00 42.14           C  
ATOM    298  NZ  LYS L  39      30.250   7.407  45.674  1.00 42.27           N1+
ATOM    299  C   LYS L  39      30.122   7.755  38.855  1.00 36.05           C  
ATOM    300  O   LYS L  39      29.110   7.759  38.156  1.00 34.86           O  
ATOM    301  N   PRO L  40      31.217   7.140  38.500  1.00 36.89           N  
ATOM    302  CA  PRO L  40      31.334   6.496  37.221  1.00 37.39           C  
ATOM    303  CD  PRO L  40      32.148   6.590  39.472  1.00 40.39           C  
ATOM    304  CB  PRO L  40      32.683   5.781  37.247  1.00 37.76           C  
ATOM    305  CG  PRO L  40      32.860   5.440  38.737  1.00 41.00           C  
ATOM    306  C   PRO L  40      30.208   5.540  36.975  1.00 38.01           C  
ATOM    307  O   PRO L  40      29.927   4.706  37.833  1.00 37.39           O  
ATOM    308  N   GLY L  41      29.554   5.653  35.801  1.00 37.66           N  
ATOM    309  CA  GLY L  41      28.523   4.741  35.396  1.00 40.18           C  
ATOM    310  C   GLY L  41      27.200   5.105  35.998  1.00 41.93           C  
ATOM    311  O   GLY L  41      26.200   4.445  35.717  1.00 41.40           O  
ATOM    312  N   LYS L  42      27.129   6.165  36.826  1.00 39.31           N  
ATOM    313  CA  LYS L  42      25.856   6.435  37.434  1.00 36.30           C  
ATOM    314  CB  LYS L  42      25.858   6.298  38.968  1.00 38.00           C  
ATOM    315  CG  LYS L  42      26.302   4.918  39.466  1.00 41.09           C  
ATOM    316  CD  LYS L  42      25.463   3.750  38.940  1.00 45.65           C  
ATOM    317  CE  LYS L  42      24.071   3.649  39.565  0.80 43.60           C  
ATOM    318  NZ  LYS L  42      23.128   4.527  38.837  0.80 49.25           N1+
ATOM    319  C   LYS L  42      25.443   7.835  37.114  1.00 34.90           C  
ATOM    320  O   LYS L  42      26.243   8.656  36.671  1.00 35.58           O  
ATOM    321  N   ALA L  43      24.143   8.126  37.316  1.00 31.82           N  
ATOM    322  CA  ALA L  43      23.633   9.439  37.069  1.00 33.23           C  
ATOM    323  CB  ALA L  43      22.096   9.519  37.080  1.00 33.61           C  
ATOM    324  C   ALA L  43      24.141  10.342  38.151  1.00 31.13           C  
ATOM    325  O   ALA L  43      24.514   9.911  39.240  1.00 32.92           O  
ATOM    326  N   PRO L  44      24.176  11.604  37.848  1.00 30.25           N  
ATOM    327  CA  PRO L  44      24.624  12.588  38.798  1.00 28.33           C  
ATOM    328  CD  PRO L  44      24.347  12.046  36.474  1.00 29.95           C  
ATOM    329  CB  PRO L  44      24.775  13.883  38.005  1.00 29.18           C  
ATOM    330  CG  PRO L  44      25.051  13.409  36.567  1.00 32.18           C  
ATOM    331  C   PRO L  44      23.633  12.705  39.924  1.00 28.85           C  
ATOM    332  O   PRO L  44      22.475  12.337  39.737  1.00 32.64           O  
ATOM    333  N   LYS L  45      24.079  13.182  41.108  1.00 27.67           N  
ATOM    334  CA  LYS L  45      23.231  13.349  42.261  1.00 27.27           C  
ATOM    335  CB  LYS L  45      23.671  12.440  43.421  1.00 31.18           C  
ATOM    336  CG  LYS L  45      22.850  12.588  44.699  1.00 34.61           C  
ATOM    337  CD  LYS L  45      23.213  11.542  45.755  1.00 36.48           C  
ATOM    338  CE  LYS L  45      22.660  11.852  47.146  1.00 44.97           C  
ATOM    339  NZ  LYS L  45      23.167  10.865  48.125  1.00 51.60           N1+
ATOM    340  C   LYS L  45      23.393  14.766  42.738  1.00 27.74           C  
ATOM    341  O   LYS L  45      24.520  15.251  42.831  1.00 28.93           O  
ATOM    342  N   LEU L  46      22.290  15.482  43.077  1.00 27.20           N  
ATOM    343  CA  LEU L  46      22.592  16.827  43.479  1.00 27.18           C  
ATOM    344  CB  LEU L  46      21.844  17.978  42.769  1.00 25.63           C  
ATOM    345  CG  LEU L  46      22.139  19.394  43.287  1.00 27.16           C  
ATOM    346  CD1 LEU L  46      21.657  20.454  42.293  1.00 17.06           C  
ATOM    347  CD2 LEU L  46      21.484  19.630  44.650  1.00 16.46           C  
ATOM    348  C   LEU L  46      22.744  16.990  44.958  1.00 28.50           C  
ATOM    349  O   LEU L  46      21.986  16.465  45.776  1.00 31.49           O  
ATOM    350  N   LEU L  47      23.918  17.564  45.292  1.00 26.35           N  
ATOM    351  CA  LEU L  47      24.375  17.887  46.613  1.00 25.65           C  
ATOM    352  CB  LEU L  47      25.910  17.925  46.672  1.00 27.25           C  
ATOM    353  CG  LEU L  47      26.555  16.589  46.260  1.00 28.84           C  
ATOM    354  CD1 LEU L  47      28.086  16.666  46.345  1.00 27.95           C  
ATOM    355  CD2 LEU L  47      25.971  15.410  47.052  1.00 31.37           C  
ATOM    356  C   LEU L  47      23.871  19.189  47.183  1.00 28.68           C  
ATOM    357  O   LEU L  47      23.403  19.228  48.320  1.00 29.74           O  
ATOM    358  N   ILE L  48      23.971  20.297  46.411  1.00 26.40           N  
ATOM    359  CA  ILE L  48      23.629  21.582  46.966  1.00 25.42           C  
ATOM    360  CB  ILE L  48      24.837  22.362  47.401  1.00 26.45           C  
ATOM    361  CG1 ILE L  48      25.590  21.596  48.498  1.00 28.96           C  
ATOM    362  CG2 ILE L  48      24.387  23.769  47.828  1.00 26.57           C  
ATOM    363  CD1 ILE L  48      26.968  22.174  48.810  1.00 31.56           C  
ATOM    364  C   ILE L  48      22.924  22.409  45.943  1.00 25.90           C  
ATOM    365  O   ILE L  48      23.256  22.350  44.761  1.00 27.33           O  
ATOM    366  N   TYR L  49      21.920  23.207  46.369  1.00 24.82           N  
ATOM    367  CA  TYR L  49      21.271  24.049  45.406  1.00 25.37           C  
ATOM    368  CB  TYR L  49      19.832  23.645  45.036  1.00 25.93           C  
ATOM    369  CG  TYR L  49      18.866  24.158  46.047  1.00 26.10           C  
ATOM    370  CD1 TYR L  49      18.547  23.437  47.164  1.00 27.09           C  
ATOM    371  CD2 TYR L  49      18.264  25.378  45.877  1.00 26.96           C  
ATOM    372  CE1 TYR L  49      17.651  23.896  48.099  1.00 27.52           C  
ATOM    373  CE2 TYR L  49      17.362  25.856  46.801  1.00 26.73           C  
ATOM    374  CZ  TYR L  49      17.053  25.116  47.915  1.00 29.33           C  
ATOM    375  OH  TYR L  49      16.127  25.603  48.863  1.00 33.12           O  
ATOM    376  C   TYR L  49      21.211  25.431  45.980  1.00 26.74           C  
ATOM    377  O   TYR L  49      21.329  25.615  47.190  1.00 28.29           O  
ATOM    378  N   TYR L  50      21.042  26.486  45.149  0.95 24.15           N  
ATOM    379  CA  TYR L  50      20.923  27.786  45.768  0.95 25.21           C  
ATOM    380  CB  TYR L  50      19.703  27.756  46.737  0.95 26.69           C  
ATOM    381  CG  TYR L  50      19.527  28.791  47.795  1.00 28.22           C  
ATOM    382  CD1 TYR L  50      19.308  30.107  47.480  1.00 28.87           C  
ATOM    383  CD2 TYR L  50      19.516  28.409  49.120  1.00 28.78           C  
ATOM    384  CE1 TYR L  50      19.126  31.034  48.477  1.00 30.62           C  
ATOM    385  CE2 TYR L  50      19.334  29.331  50.122  1.00 30.03           C  
ATOM    386  CZ  TYR L  50      19.139  30.653  49.797  1.00 29.97           C  
ATOM    387  OH  TYR L  50      18.948  31.616  50.809  1.00 31.49           O  
ATOM    388  C   TYR L  50      22.206  28.152  46.460  0.95 24.80           C  
ATOM    389  O   TYR L  50      22.230  28.866  47.459  0.95 25.42           O  
ATOM    390  N   THR L  51      23.325  27.657  45.909  1.00 24.88           N  
ATOM    391  CA  THR L  51      24.656  27.988  46.335  1.00 25.18           C  
ATOM    392  CB  THR L  51      24.866  29.464  46.492  1.00 24.00           C  
ATOM    393  OG1 THR L  51      24.657  30.129  45.254  1.00 25.22           O  
ATOM    394  CG2 THR L  51      26.298  29.701  47.003  1.00 24.80           C  
ATOM    395  C   THR L  51      25.025  27.370  47.651  1.00 25.70           C  
ATOM    396  O   THR L  51      26.184  27.000  47.833  1.00 26.12           O  
ATOM    397  N   SER L  52      24.071  27.140  48.581  1.00 25.53           N  
ATOM    398  CA  SER L  52      24.564  26.667  49.848  1.00 26.39           C  
ATOM    399  CB  SER L  52      24.824  27.813  50.843  1.00 27.83           C  
ATOM    400  OG  SER L  52      25.790  28.716  50.329  1.00 29.65           O  
ATOM    401  C   SER L  52      23.552  25.804  50.509  1.00 26.16           C  
ATOM    402  O   SER L  52      23.807  25.255  51.581  1.00 27.27           O  
ATOM    403  N   ARG L  53      22.374  25.634  49.903  1.00 24.75           N  
ATOM    404  CA  ARG L  53      21.462  24.816  50.652  1.00 25.05           C  
ATOM    405  CB  ARG L  53      19.971  25.092  50.385  1.00 28.90           C  
ATOM    406  CG  ARG L  53      19.072  24.417  51.426  1.00 24.31           C  
ATOM    407  CD  ARG L  53      17.587  24.761  51.302  1.00  0.00           C  
ATOM    408  NE  ARG L  53      16.913  24.238  52.524  1.00  0.00           N  
ATOM    409  CZ  ARG L  53      16.404  22.970  52.545  1.00  0.00           C  
ATOM    410  NH1 ARG L  53      16.489  22.183  51.436  1.00  0.00           N1+
ATOM    411  NH2 ARG L  53      15.809  22.491  53.677  1.00  0.00           N  
ATOM    412  C   ARG L  53      21.733  23.386  50.316  1.00 28.00           C  
ATOM    413  O   ARG L  53      21.792  23.009  49.147  1.00 28.38           O  
ATOM    414  N   PHE L  54      21.917  22.545  51.351  1.00 27.67           N  
ATOM    415  CA  PHE L  54      22.229  21.170  51.089  1.00 29.36           C  
ATOM    416  CB  PHE L  54      22.950  20.460  52.249  1.00 31.94           C  
ATOM    417  CG  PHE L  54      21.968  20.258  53.350  1.00 32.67           C  
ATOM    418  CD1 PHE L  54      21.736  21.237  54.288  1.00 35.27           C  
ATOM    419  CD2 PHE L  54      21.266  19.077  53.436  1.00 29.03           C  
ATOM    420  CE1 PHE L  54      20.823  21.032  55.296  1.00  0.00           C  
ATOM    421  CE2 PHE L  54      20.354  18.867  54.440  1.00  0.00           C  
ATOM    422  CZ  PHE L  54      20.133  19.847  55.375  1.00  0.00           C  
ATOM    423  C   PHE L  54      20.959  20.429  50.835  1.00 31.87           C  
ATOM    424  O   PHE L  54      19.935  20.677  51.472  1.00 32.77           O  
ATOM    425  N   HIS L  55      20.992  19.485  49.876  1.00 28.91           N  
ATOM    426  CA  HIS L  55      19.804  18.722  49.646  1.00 28.90           C  
ATOM    427  ND1 HIS L  55      17.223  17.633  48.209  1.00  0.00           N  
ATOM    428  CG  HIS L  55      18.495  17.109  48.277  1.00 32.98           C  
ATOM    429  CB  HIS L  55      19.758  17.922  48.337  1.00 30.05           C  
ATOM    430  NE2 HIS L  55      16.993  15.425  48.272  1.00 39.27           N  
ATOM    431  CD2 HIS L  55      18.335  15.761  48.311  1.00  0.00           C  
ATOM    432  CE1 HIS L  55      16.364  16.585  48.213  1.00  0.00           C  
ATOM    433  C   HIS L  55      19.667  17.765  50.783  1.00 30.51           C  
ATOM    434  O   HIS L  55      20.656  17.351  51.383  1.00 32.56           O  
ATOM    435  N   SER L  56      18.424  17.389  51.128  1.00 31.13           N  
ATOM    436  CA  SER L  56      18.246  16.525  52.253  1.00 32.80           C  
ATOM    437  CB  SER L  56      16.772  16.309  52.643  1.00 38.08           C  
ATOM    438  OG  SER L  56      16.073  15.636  51.606  1.00 47.48           O  
ATOM    439  C   SER L  56      18.864  15.194  51.955  1.00 33.55           C  
ATOM    440  O   SER L  56      18.822  14.703  50.830  1.00 33.36           O  
ATOM    441  N   GLY L  57      19.487  14.584  52.981  1.00 34.68           N  
ATOM    442  CA  GLY L  57      20.061  13.278  52.837  1.00 37.31           C  
ATOM    443  C   GLY L  57      21.514  13.395  52.504  1.00 38.53           C  
ATOM    444  O   GLY L  57      22.254  12.422  52.633  1.00 41.31           O  
ATOM    445  N   VAL L  58      21.971  14.588  52.076  1.00 32.95           N  
ATOM    446  CA  VAL L  58      23.356  14.743  51.731  1.00 30.72           C  
ATOM    447  CB  VAL L  58      23.617  15.973  50.911  1.00 30.30           C  
ATOM    448  CG1 VAL L  58      25.129  16.108  50.681  1.00 31.25           C  
ATOM    449  CG2 VAL L  58      22.794  15.879  49.615  1.00 30.16           C  
ATOM    450  C   VAL L  58      24.126  14.868  53.010  1.00 31.65           C  
ATOM    451  O   VAL L  58      23.636  15.447  53.979  1.00 31.95           O  
ATOM    452  N   PRO L  59      25.324  14.335  53.037  1.00 29.95           N  
ATOM    453  CA  PRO L  59      26.128  14.386  54.230  1.00 31.85           C  
ATOM    454  CD  PRO L  59      25.656  13.190  52.204  1.00 33.58           C  
ATOM    455  CB  PRO L  59      27.303  13.444  53.976  1.00 33.51           C  
ATOM    456  CG  PRO L  59      26.735  12.415  52.981  1.00 35.53           C  
ATOM    457  C   PRO L  59      26.531  15.794  54.541  1.00 33.65           C  
ATOM    458  O   PRO L  59      26.664  16.600  53.622  1.00 31.75           O  
ATOM    459  N   SER L  60      26.732  16.100  55.839  1.00 31.81           N  
ATOM    460  CA  SER L  60      27.036  17.419  56.325  1.00 33.76           C  
ATOM    461  CB  SER L  60      27.024  17.506  57.861  1.00 35.41           C  
ATOM    462  OG  SER L  60      25.735  17.185  58.362  1.00 44.70           O  
ATOM    463  C   SER L  60      28.399  17.848  55.883  1.00 33.12           C  
ATOM    464  O   SER L  60      28.710  19.037  55.909  1.00 34.94           O  
ATOM    465  N   ARG L  61      29.249  16.899  55.457  1.00 32.95           N  
ATOM    466  CA  ARG L  61      30.597  17.236  55.092  1.00 29.75           C  
ATOM    467  CB  ARG L  61      31.478  16.024  54.729  1.00 29.16           C  
ATOM    468  CG  ARG L  61      31.027  15.212  53.512  1.00 33.36           C  
ATOM    469  CD  ARG L  61      32.008  14.085  53.168  1.00 32.98           C  
ATOM    470  NE  ARG L  61      31.702  12.951  54.078  1.00 31.82           N  
ATOM    471  CZ  ARG L  61      30.912  11.927  53.648  1.00 32.74           C  
ATOM    472  NH1 ARG L  61      30.605  11.817  52.322  1.00 33.59           N1+
ATOM    473  NH2 ARG L  61      30.437  11.013  54.544  1.00 34.64           N  
ATOM    474  C   ARG L  61      30.578  18.169  53.919  1.00 30.19           C  
ATOM    475  O   ARG L  61      31.514  18.951  53.739  1.00 32.73           O  
ATOM    476  N   PHE L  62      29.537  18.075  53.064  1.00 28.42           N  
ATOM    477  CA  PHE L  62      29.452  18.903  51.893  1.00 27.65           C  
ATOM    478  CB  PHE L  62      28.555  18.299  50.801  1.00 27.65           C  
ATOM    479  CG  PHE L  62      29.125  16.982  50.396  1.00 28.99           C  
ATOM    480  CD1 PHE L  62      30.170  16.904  49.507  1.00 28.09           C  
ATOM    481  CD2 PHE L  62      28.601  15.813  50.899  1.00 29.61           C  
ATOM    482  CE1 PHE L  62      30.687  15.684  49.136  1.00 30.73           C  
ATOM    483  CE2 PHE L  62      29.114  14.592  50.532  1.00 31.45           C  
ATOM    484  CZ  PHE L  62      30.159  14.523  49.645  1.00 28.66           C  
ATOM    485  C   PHE L  62      28.844  20.236  52.241  1.00 29.76           C  
ATOM    486  O   PHE L  62      27.892  20.322  53.015  1.00 34.02           O  
ATOM    487  N   SER L  63      29.393  21.323  51.655  1.00 27.56           N  
ATOM    488  CA  SER L  63      28.864  22.641  51.880  1.00 27.63           C  
ATOM    489  CB  SER L  63      29.468  23.343  53.106  1.00 28.68           C  
ATOM    490  OG  SER L  63      30.870  23.496  52.941  1.00 36.86           O  
ATOM    491  C   SER L  63      29.189  23.475  50.679  1.00 29.55           C  
ATOM    492  O   SER L  63      30.030  23.094  49.868  1.00 31.27           O  
ATOM    493  N   GLY L  64      28.515  24.636  50.525  1.00 29.28           N  
ATOM    494  CA  GLY L  64      28.802  25.481  49.399  1.00 28.06           C  
ATOM    495  C   GLY L  64      28.624  26.905  49.822  1.00 29.18           C  
ATOM    496  O   GLY L  64      27.836  27.213  50.716  1.00 31.63           O  
ATOM    497  N   SER L  65      29.369  27.818  49.167  1.00 29.31           N  
ATOM    498  CA  SER L  65      29.272  29.213  49.481  1.00 31.90           C  
ATOM    499  CB  SER L  65      30.247  29.655  50.585  1.00 33.71           C  
ATOM    500  OG  SER L  65      31.585  29.435  50.165  1.00 43.34           O  
ATOM    501  C   SER L  65      29.603  29.979  48.239  1.00 32.33           C  
ATOM    502  O   SER L  65      30.033  29.409  47.238  1.00 34.05           O  
ATOM    503  N   GLY L  66      29.372  31.307  48.265  1.00 29.09           N  
ATOM    504  CA  GLY L  66      29.725  32.109  47.132  1.00 29.42           C  
ATOM    505  C   GLY L  66      28.541  32.915  46.712  1.00 31.37           C  
ATOM    506  O   GLY L  66      27.415  32.679  47.147  1.00 32.03           O  
ATOM    507  N   SER L  67      28.789  33.916  45.847  1.00 29.35           N  
ATOM    508  CA  SER L  67      27.743  34.746  45.337  1.00 30.08           C  
ATOM    509  CB  SER L  67      27.347  35.874  46.307  1.00 32.82           C  
ATOM    510  OG  SER L  67      26.308  36.663  45.748  1.00 43.78           O  
ATOM    511  C   SER L  67      28.267  35.396  44.098  1.00 31.02           C  
ATOM    512  O   SER L  67      29.476  35.514  43.908  1.00 34.10           O  
ATOM    513  N   GLY L  68      27.359  35.833  43.208  1.00 31.43           N  
ATOM    514  CA  GLY L  68      27.798  36.528  42.036  1.00 30.62           C  
ATOM    515  C   GLY L  68      28.512  35.593  41.112  1.00 32.69           C  
ATOM    516  O   GLY L  68      27.929  34.644  40.594  1.00 32.91           O  
ATOM    517  N   THR L  69      29.767  35.949  40.772  1.00 30.73           N  
ATOM    518  CA  THR L  69      30.604  35.208  39.865  1.00 31.32           C  
ATOM    519  CB  THR L  69      31.680  36.055  39.254  1.00 36.23           C  
ATOM    520  OG1 THR L  69      32.581  36.504  40.255  1.00 38.01           O  
ATOM    521  CG2 THR L  69      31.027  37.261  38.561  1.00 35.96           C  
ATOM    522  C   THR L  69      31.292  34.002  40.442  1.00 31.29           C  
ATOM    523  O   THR L  69      31.421  32.993  39.752  1.00 33.52           O  
ATOM    524  N   ASP L  70      31.805  34.055  41.690  1.00 29.43           N  
ATOM    525  CA  ASP L  70      32.571  32.912  42.116  1.00 30.79           C  
ATOM    526  CB  ASP L  70      34.063  33.192  42.384  1.00 35.51           C  
ATOM    527  CG  ASP L  70      34.224  34.399  43.283  1.00 42.27           C  
ATOM    528  OD1 ASP L  70      33.723  35.483  42.884  1.00 30.83           O  
ATOM    529  OD2 ASP L  70      34.860  34.269  44.360  1.00 39.37           O1-
ATOM    530  C   ASP L  70      31.941  32.161  43.242  1.00 33.85           C  
ATOM    531  O   ASP L  70      31.395  32.735  44.183  1.00 34.36           O  
ATOM    532  N   PHE L  71      32.004  30.813  43.136  1.00 30.66           N  
ATOM    533  CA  PHE L  71      31.374  29.940  44.083  1.00 28.11           C  
ATOM    534  CB  PHE L  71      30.119  29.248  43.518  1.00 27.91           C  
ATOM    535  CG  PHE L  71      29.125  30.304  43.165  1.00 27.88           C  
ATOM    536  CD1 PHE L  71      29.166  30.922  41.937  1.00 28.54           C  
ATOM    537  CD2 PHE L  71      28.151  30.675  44.060  1.00 29.17           C  
ATOM    538  CE1 PHE L  71      28.251  31.894  41.610  1.00 30.28           C  
ATOM    539  CE2 PHE L  71      27.233  31.645  43.738  1.00 26.22           C  
ATOM    540  CZ  PHE L  71      27.281  32.259  42.512  1.00 28.09           C  
ATOM    541  C   PHE L  71      32.335  28.855  44.467  1.00 30.61           C  
ATOM    542  O   PHE L  71      33.246  28.516  43.710  1.00 29.17           O  
ATOM    543  N   THR L  72      32.148  28.289  45.681  1.00 28.71           N  
ATOM    544  CA  THR L  72      33.017  27.262  46.175  1.00 28.46           C  
ATOM    545  CB  THR L  72      33.911  27.743  47.277  1.00 30.46           C  
ATOM    546  OG1 THR L  72      34.743  28.797  46.818  1.00 38.18           O  
ATOM    547  CG2 THR L  72      34.760  26.565  47.771  1.00 30.17           C  
ATOM    548  C   THR L  72      32.202  26.140  46.750  1.00 30.53           C  
ATOM    549  O   THR L  72      31.173  26.351  47.391  1.00 32.59           O  
ATOM    550  N   PHE L  73      32.675  24.901  46.513  1.00 28.62           N  
ATOM    551  CA  PHE L  73      32.102  23.687  47.021  1.00 28.44           C  
ATOM    552  CB  PHE L  73      31.809  22.713  45.862  1.00 28.18           C  
ATOM    553  CG  PHE L  73      31.357  21.385  46.349  1.00 28.34           C  
ATOM    554  CD1 PHE L  73      30.070  21.190  46.791  1.00 28.21           C  
ATOM    555  CD2 PHE L  73      32.229  20.323  46.327  1.00 28.07           C  
ATOM    556  CE1 PHE L  73      29.668  19.949  47.225  1.00 22.08           C  
ATOM    557  CE2 PHE L  73      31.831  19.082  46.758  1.00 17.85           C  
ATOM    558  CZ  PHE L  73      30.548  18.893  47.212  1.00 14.36           C  
ATOM    559  C   PHE L  73      33.157  23.098  47.911  1.00 30.84           C  
ATOM    560  O   PHE L  73      34.299  22.931  47.487  1.00 34.14           O  
ATOM    561  N   THR L  74      32.816  22.778  49.180  1.00 31.43           N  
ATOM    562  CA  THR L  74      33.828  22.283  50.075  1.00 29.57           C  
ATOM    563  CB  THR L  74      34.096  23.206  51.229  1.00 32.94           C  
ATOM    564  OG1 THR L  74      34.560  24.464  50.761  1.00 34.66           O  
ATOM    565  CG2 THR L  74      35.142  22.561  52.151  1.00 32.40           C  
ATOM    566  C   THR L  74      33.412  20.976  50.667  1.00 30.36           C  
ATOM    567  O   THR L  74      32.265  20.789  51.068  1.00 30.57           O  
ATOM    568  N   ILE L  75      34.367  20.025  50.727  1.00 28.54           N  
ATOM    569  CA  ILE L  75      34.143  18.769  51.381  1.00 29.36           C  
ATOM    570  CB  ILE L  75      34.598  17.579  50.581  1.00 29.22           C  
ATOM    571  CG1 ILE L  75      33.877  17.533  49.225  1.00 27.97           C  
ATOM    572  CG2 ILE L  75      34.349  16.313  51.419  1.00 31.16           C  
ATOM    573  CD1 ILE L  75      34.454  16.497  48.261  1.00 27.57           C  
ATOM    574  C   ILE L  75      35.003  18.852  52.602  1.00 31.72           C  
ATOM    575  O   ILE L  75      36.227  18.902  52.505  1.00 32.08           O  
ATOM    576  N   SER L  76      34.375  18.879  53.792  1.00 30.69           N  
ATOM    577  CA  SER L  76      35.092  19.098  55.018  1.00 31.95           C  
ATOM    578  CB  SER L  76      34.161  19.157  56.240  1.00 35.78           C  
ATOM    579  OG  SER L  76      33.512  17.908  56.429  1.00 38.28           O  
ATOM    580  C   SER L  76      36.092  18.011  55.264  1.00 35.36           C  
ATOM    581  O   SER L  76      37.261  18.292  55.522  1.00 35.84           O  
ATOM    582  N   SER L  77      35.662  16.737  55.216  1.00 34.52           N  
ATOM    583  CA  SER L  77      36.591  15.664  55.436  1.00 32.61           C  
ATOM    584  CB  SER L  77      36.399  14.979  56.800  1.00 34.32           C  
ATOM    585  OG  SER L  77      37.330  13.919  56.962  1.00 37.80           O  
ATOM    586  C   SER L  77      36.332  14.655  54.369  1.00 33.35           C  
ATOM    587  O   SER L  77      35.264  14.053  54.313  1.00 32.92           O  
ATOM    588  N   LEU L  78      37.336  14.414  53.511  1.00 32.44           N  
ATOM    589  CA  LEU L  78      37.132  13.568  52.376  0.90 30.89           C  
ATOM    590  CB  LEU L  78      38.282  13.690  51.360  0.90 34.76           C  
ATOM    591  CG  LEU L  78      38.003  13.064  49.986  0.90 34.20           C  
ATOM    592  CD1 LEU L  78      36.810  13.755  49.303  0.90 31.82           C  
ATOM    593  CD2 LEU L  78      39.265  13.090  49.105  0.90 36.94           C  
ATOM    594  C   LEU L  78      37.004  12.143  52.823  1.00 34.67           C  
ATOM    595  O   LEU L  78      37.704  11.696  53.731  1.00 33.65           O  
ATOM    596  N   GLN L  79      36.074  11.401  52.182  1.00 33.93           N  
ATOM    597  CA  GLN L  79      35.840  10.015  52.488  1.00 32.97           C  
ATOM    598  CB  GLN L  79      34.384   9.721  52.889  1.00 33.70           C  
ATOM    599  CG  GLN L  79      33.968  10.384  54.203  1.00 37.77           C  
ATOM    600  CD  GLN L  79      34.627   9.618  55.337  1.00 45.96           C  
ATOM    601  OE1 GLN L  79      34.876   8.418  55.230  1.00 49.17           O  
ATOM    602  NE2 GLN L  79      34.926  10.329  56.457  1.00 48.20           N  
ATOM    603  C   GLN L  79      36.121   9.249  51.228  1.00 34.20           C  
ATOM    604  O   GLN L  79      36.087   9.817  50.140  1.00 35.86           O  
ATOM    605  N   PRO L  80      36.403   7.976  51.330  1.00 33.56           N  
ATOM    606  CA  PRO L  80      36.740   7.194  50.168  1.00 32.44           C  
ATOM    607  CD  PRO L  80      36.956   7.410  52.549  1.00 35.51           C  
ATOM    608  CB  PRO L  80      37.197   5.838  50.704  1.00 34.42           C  
ATOM    609  CG  PRO L  80      37.750   6.170  52.103  1.00 35.97           C  
ATOM    610  C   PRO L  80      35.621   7.117  49.176  1.00 33.47           C  
ATOM    611  O   PRO L  80      35.883   6.947  47.987  1.00 37.42           O  
ATOM    612  N   GLU L  81      34.375   7.222  49.657  1.00 32.14           N  
ATOM    613  CA  GLU L  81      33.175   7.156  48.875  1.00 34.06           C  
ATOM    614  CB  GLU L  81      31.932   7.117  49.767  1.00 34.65           C  
ATOM    615  CG  GLU L  81      31.766   8.410  50.560  1.00 35.41           C  
ATOM    616  CD  GLU L  81      30.951   8.076  51.792  1.00 47.93           C  
ATOM    617  OE1 GLU L  81      31.522   7.428  52.708  1.00 47.26           O  
ATOM    618  OE2 GLU L  81      29.752   8.457  51.837  1.00 51.14           O1-
ATOM    619  C   GLU L  81      33.073   8.382  48.019  1.00 34.64           C  
ATOM    620  O   GLU L  81      32.399   8.376  46.993  1.00 36.06           O  
ATOM    621  N   ASP L  82      33.720   9.477  48.453  1.00 30.02           N  
ATOM    622  CA  ASP L  82      33.642  10.782  47.852  1.00 31.26           C  
ATOM    623  CB  ASP L  82      34.267  11.881  48.733  1.00 30.01           C  
ATOM    624  CG  ASP L  82      33.369  12.033  49.958  1.00 33.27           C  
ATOM    625  OD1 ASP L  82      32.192  11.585  49.885  1.00 35.49           O  
ATOM    626  OD2 ASP L  82      33.845  12.595  50.981  1.00 32.42           O1-
ATOM    627  C   ASP L  82      34.244  10.825  46.475  1.00 32.53           C  
ATOM    628  O   ASP L  82      34.045  11.806  45.760  1.00 32.08           O  
ATOM    629  N   ILE L  83      35.050   9.822  46.075  1.00 30.96           N  
ATOM    630  CA  ILE L  83      35.634   9.854  44.756  1.00 30.29           C  
ATOM    631  CB  ILE L  83      36.368   8.590  44.404  1.00 31.92           C  
ATOM    632  CG1 ILE L  83      37.466   8.290  45.432  1.00 17.73           C  
ATOM    633  CG2 ILE L  83      36.912   8.734  42.974  1.00 24.45           C  
ATOM    634  CD1 ILE L  83      38.076   6.900  45.266  1.00 36.41           C  
ATOM    635  C   ILE L  83      34.533  10.001  43.745  1.00 30.85           C  
ATOM    636  O   ILE L  83      33.563   9.243  43.749  1.00 31.56           O  
ATOM    637  N   ALA L  84      34.656  11.003  42.846  1.00 30.81           N  
ATOM    638  CA  ALA L  84      33.661  11.221  41.833  1.00 31.17           C  
ATOM    639  CB  ALA L  84      32.242  11.403  42.400  1.00 28.71           C  
ATOM    640  C   ALA L  84      34.020  12.493  41.132  1.00 32.00           C  
ATOM    641  O   ALA L  84      35.009  13.143  41.467  1.00 34.82           O  
ATOM    642  N   THR L  85      33.232  12.865  40.105  1.00 30.99           N  
ATOM    643  CA  THR L  85      33.461  14.113  39.443  1.00 29.47           C  
ATOM    644  CB  THR L  85      33.427  14.027  37.947  1.00 31.14           C  
ATOM    645  OG1 THR L  85      34.424  13.125  37.491  1.00 36.60           O  
ATOM    646  CG2 THR L  85      33.667  15.430  37.363  1.00 31.47           C  
ATOM    647  C   THR L  85      32.348  15.010  39.884  1.00 30.74           C  
ATOM    648  O   THR L  85      31.197  14.585  39.968  1.00 32.92           O  
ATOM    649  N   TYR L  86      32.666  16.285  40.190  1.00 28.81           N  
ATOM    650  CA  TYR L  86      31.659  17.177  40.694  1.00 27.58           C  
ATOM    651  CB  TYR L  86      32.036  17.823  42.043  1.00 27.28           C  
ATOM    652  CG  TYR L  86      32.069  16.754  43.091  1.00 30.52           C  
ATOM    653  CD1 TYR L  86      33.151  15.911  43.216  1.00 32.38           C  
ATOM    654  CD2 TYR L  86      31.011  16.600  43.962  1.00 30.05           C  
ATOM    655  CE1 TYR L  86      33.176  14.934  44.185  1.00 30.84           C  
ATOM    656  CE2 TYR L  86      31.029  15.625  44.932  1.00 31.79           C  
ATOM    657  CZ  TYR L  86      32.114  14.790  45.045  1.00 29.81           C  
ATOM    658  OH  TYR L  86      32.140  13.787  46.037  1.00 31.93           O  
ATOM    659  C   TYR L  86      31.452  18.271  39.692  1.00 32.24           C  
ATOM    660  O   TYR L  86      32.405  18.737  39.069  1.00 33.61           O  
ATOM    661  N   TYR L  87      30.176  18.682  39.494  1.00 31.29           N  
ATOM    662  CA  TYR L  87      29.864  19.693  38.518  1.00 29.63           C  
ATOM    663  CB  TYR L  87      29.000  19.197  37.339  1.00 30.52           C  
ATOM    664  CG  TYR L  87      29.666  18.106  36.569  1.00 29.49           C  
ATOM    665  CD1 TYR L  87      30.528  18.382  35.533  1.00 29.76           C  
ATOM    666  CD2 TYR L  87      29.417  16.791  36.881  1.00 31.84           C  
ATOM    667  CE1 TYR L  87      31.128  17.369  34.821  1.00 31.57           C  
ATOM    668  CE2 TYR L  87      30.014  15.774  36.172  1.00 29.71           C  
ATOM    669  CZ  TYR L  87      30.872  16.059  35.138  1.00 31.08           C  
ATOM    670  OH  TYR L  87      31.485  15.017  34.408  1.00 34.39           O  
ATOM    671  C   TYR L  87      29.025  20.769  39.152  1.00 28.57           C  
ATOM    672  O   TYR L  87      28.241  20.520  40.065  1.00 31.39           O  
ATOM    673  N   CYS L  88      29.190  22.018  38.668  1.00 27.62           N  
ATOM    674  CA  CYS L  88      28.364  23.119  39.078  1.00 28.75           C  
ATOM    675  CB  CYS L  88      29.163  24.413  39.402  1.00 29.73           C  
ATOM    676  SG  CYS L  88      30.311  24.932  38.082  1.00 31.50           S  
ATOM    677  C   CYS L  88      27.433  23.393  37.932  1.00 28.28           C  
ATOM    678  O   CYS L  88      27.748  23.078  36.786  1.00 30.32           O  
ATOM    679  N   GLN L  89      26.231  23.936  38.222  1.00 27.18           N  
ATOM    680  CA  GLN L  89      25.296  24.253  37.178  1.00 25.66           C  
ATOM    681  CB  GLN L  89      24.136  23.258  37.002  1.00 28.46           C  
ATOM    682  CG  GLN L  89      23.200  23.690  35.870  1.00 28.39           C  
ATOM    683  CD  GLN L  89      21.958  22.809  35.864  1.00 20.19           C  
ATOM    684  OE1 GLN L  89      21.491  22.349  36.907  1.00 20.40           O  
ATOM    685  NE2 GLN L  89      21.398  22.583  34.647  1.00 22.55           N  
ATOM    686  C   GLN L  89      24.647  25.545  37.533  1.00 27.84           C  
ATOM    687  O   GLN L  89      24.329  25.791  38.694  1.00 29.44           O  
ATOM    688  N   GLN L  90      24.418  26.389  36.511  1.00 29.08           N  
ATOM    689  CA  GLN L  90      23.827  27.689  36.649  1.00 28.21           C  
ATOM    690  CB  GLN L  90      24.647  28.706  35.831  1.00 28.81           C  
ATOM    691  CG  GLN L  90      23.983  30.043  35.547  1.00 28.26           C  
ATOM    692  CD  GLN L  90      23.282  29.898  34.204  1.00 33.23           C  
ATOM    693  OE1 GLN L  90      22.481  30.744  33.816  1.00 32.23           O  
ATOM    694  NE2 GLN L  90      23.596  28.800  33.468  1.00 29.42           N  
ATOM    695  C   GLN L  90      22.400  27.632  36.156  1.00 30.58           C  
ATOM    696  O   GLN L  90      22.117  27.151  35.062  1.00 29.28           O  
ATOM    697  N   GLU L  91      21.501  27.945  37.116  1.00 26.85           N  
ATOM    698  CA  GLU L  91      20.066  28.046  37.095  1.00 28.78           C  
ATOM    699  CB  GLU L  91      19.463  27.868  38.500  1.00 31.13           C  
ATOM    700  CG  GLU L  91      19.624  26.470  39.100  1.00 24.87           C  
ATOM    701  CD  GLU L  91      19.354  26.578  40.597  1.00  0.00           C  
ATOM    702  OE1 GLU L  91      19.734  27.623  41.189  1.00  0.00           O  
ATOM    703  OE2 GLU L  91      18.784  25.612  41.171  1.00  0.00           O1-
ATOM    704  C   GLU L  91      19.569  29.379  36.614  1.00 28.80           C  
ATOM    705  O   GLU L  91      18.404  29.508  36.245  1.00 31.46           O  
ATOM    706  N   HIS L  92      20.405  30.430  36.684  1.00 28.24           N  
ATOM    707  CA  HIS L  92      19.898  31.761  36.494  1.00 31.04           C  
ATOM    708  ND1 HIS L  92      19.694  34.534  38.033  1.00 63.94           N  
ATOM    709  CG  HIS L  92      20.365  34.182  36.883  1.00 38.14           C  
ATOM    710  CB  HIS L  92      20.975  32.834  36.676  1.00 33.74           C  
ATOM    711  NE2 HIS L  92      19.637  36.308  36.698  1.00 60.72           N  
ATOM    712  CD2 HIS L  92      20.320  35.277  36.078  1.00 58.95           C  
ATOM    713  CE1 HIS L  92      19.280  35.814  37.869  1.00 60.90           C  
ATOM    714  C   HIS L  92      19.252  31.978  35.158  1.00 32.10           C  
ATOM    715  O   HIS L  92      18.123  32.468  35.106  1.00 33.13           O  
ATOM    716  N   THR L  93      19.920  31.630  34.037  0.90 30.67           N  
ATOM    717  CA  THR L  93      19.293  31.903  32.772  0.90 32.93           C  
ATOM    718  CB  THR L  93      19.823  33.134  32.095  0.90 39.46           C  
ATOM    719  OG1 THR L  93      21.205  32.984  31.806  1.00 36.67           O  
ATOM    720  CG2 THR L  93      19.603  34.336  33.029  1.00 34.20           C  
ATOM    721  C   THR L  93      19.495  30.752  31.837  0.90 31.62           C  
ATOM    722  O   THR L  93      20.429  29.965  31.980  0.90 30.95           O  
ATOM    723  N   LEU L  94      18.582  30.621  30.852  1.00 31.44           N  
ATOM    724  CA  LEU L  94      18.672  29.567  29.881  1.00 32.48           C  
ATOM    725  CB  LEU L  94      17.350  29.316  29.129  1.00 33.48           C  
ATOM    726  CG  LEU L  94      16.199  28.810  30.019  1.00 35.14           C  
ATOM    727  CD1 LEU L  94      14.919  28.589  29.194  1.00 30.16           C  
ATOM    728  CD2 LEU L  94      16.613  27.550  30.799  1.00 27.84           C  
ATOM    729  C   LEU L  94      19.671  29.996  28.856  1.00 36.61           C  
ATOM    730  O   LEU L  94      19.835  31.187  28.599  1.00 39.33           O  
ATOM    731  N   PRO L  95      20.366  29.054  28.270  1.00 38.10           N  
ATOM    732  CA  PRO L  95      20.214  27.682  28.669  1.00 34.93           C  
ATOM    733  CD  PRO L  95      20.660  29.167  26.850  1.00 38.64           C  
ATOM    734  CB  PRO L  95      20.717  26.831  27.508  1.00 33.66           C  
ATOM    735  CG  PRO L  95      20.527  27.742  26.287  1.00 48.32           C  
ATOM    736  C   PRO L  95      20.992  27.444  29.922  1.00 32.17           C  
ATOM    737  O   PRO L  95      21.880  28.236  30.234  1.00 33.09           O  
ATOM    738  N   TYR L  96      20.681  26.357  30.652  1.00 29.01           N  
ATOM    739  CA  TYR L  96      21.397  26.088  31.864  1.00 30.59           C  
ATOM    740  CB  TYR L  96      20.649  25.161  32.836  1.00 28.66           C  
ATOM    741  CG  TYR L  96      19.316  25.765  33.130  1.00 30.86           C  
ATOM    742  CD1 TYR L  96      19.211  27.012  33.702  1.00 31.98           C  
ATOM    743  CD2 TYR L  96      18.165  25.058  32.866  1.00 31.12           C  
ATOM    744  CE1 TYR L  96      17.976  27.552  33.976  1.00 32.45           C  
ATOM    745  CE2 TYR L  96      16.927  25.593  33.139  1.00 33.57           C  
ATOM    746  CZ  TYR L  96      16.833  26.845  33.695  1.00 32.93           C  
ATOM    747  OH  TYR L  96      15.568  27.403  33.981  1.00 33.32           O  
ATOM    748  C   TYR L  96      22.673  25.408  31.465  1.00 29.66           C  
ATOM    749  O   TYR L  96      22.664  24.484  30.653  1.00 31.62           O  
ATOM    750  N   THR L  97      23.815  25.861  32.019  1.00 30.85           N  
ATOM    751  CA  THR L  97      25.067  25.310  31.606  1.00 30.62           C  
ATOM    752  CB  THR L  97      25.959  26.335  30.971  1.00 33.57           C  
ATOM    753  OG1 THR L  97      26.131  27.438  31.848  1.00 34.11           O  
ATOM    754  CG2 THR L  97      25.325  26.793  29.647  1.00 39.58           C  
ATOM    755  C   THR L  97      25.785  24.746  32.786  1.00 31.04           C  
ATOM    756  O   THR L  97      25.687  25.249  33.905  1.00 31.33           O  
ATOM    757  N   PHE L  98      26.537  23.656  32.539  1.00 28.71           N  
ATOM    758  CA  PHE L  98      27.273  23.015  33.585  1.00 30.26           C  
ATOM    759  CB  PHE L  98      27.290  21.476  33.512  1.00 29.91           C  
ATOM    760  CG  PHE L  98      25.931  20.908  33.743  1.00 31.19           C  
ATOM    761  CD1 PHE L  98      25.501  20.609  35.014  1.00 32.33           C  
ATOM    762  CD2 PHE L  98      25.088  20.660  32.687  1.00 31.21           C  
ATOM    763  CE1 PHE L  98      24.251  20.078  35.225  1.00 30.87           C  
ATOM    764  CE2 PHE L  98      23.836  20.129  32.893  1.00 31.78           C  
ATOM    765  CZ  PHE L  98      23.412  19.838  34.164  1.00 30.81           C  
ATOM    766  C   PHE L  98      28.706  23.399  33.452  1.00 32.62           C  
ATOM    767  O   PHE L  98      29.160  23.860  32.407  1.00 32.10           O  
ATOM    768  N   GLY L  99      29.453  23.230  34.554  1.00 32.52           N  
ATOM    769  CA  GLY L  99      30.862  23.458  34.519  1.00 30.93           C  
ATOM    770  C   GLY L  99      31.447  22.236  33.880  1.00 32.67           C  
ATOM    771  O   GLY L  99      30.730  21.284  33.582  1.00 31.24           O  
ATOM    772  N   GLN L 100      32.770  22.244  33.646  1.00 32.37           N  
ATOM    773  CA  GLN L 100      33.476  21.166  33.003  0.92 34.36           C  
ATOM    774  CB  GLN L 100      34.965  21.457  32.836  0.92 35.66           C  
ATOM    775  CG  GLN L 100      35.261  22.795  32.186  0.92 38.49           C  
ATOM    776  CD  GLN L 100      36.283  23.444  33.095  0.92 45.74           C  
ATOM    777  OE1 GLN L 100      36.380  24.665  33.166  0.92 43.55           O  
ATOM    778  NE2 GLN L 100      37.066  22.604  33.824  0.92 39.07           N  
ATOM    779  C   GLN L 100      33.458  19.965  33.889  1.00 34.36           C  
ATOM    780  O   GLN L 100      33.433  18.830  33.416  1.00 33.92           O  
ATOM    781  N   GLY L 101      33.529  20.193  35.212  1.00 34.92           N  
ATOM    782  CA  GLY L 101      33.577  19.103  36.140  1.00 35.14           C  
ATOM    783  C   GLY L 101      34.963  19.026  36.699  1.00 37.40           C  
ATOM    784  O   GLY L 101      35.947  19.334  36.029  1.00 35.61           O  
ATOM    785  N   THR L 102      35.054  18.623  37.981  1.00 36.03           N  
ATOM    786  CA  THR L 102      36.312  18.452  38.645  1.00 33.99           C  
ATOM    787  CB  THR L 102      36.455  19.329  39.856  1.00 35.53           C  
ATOM    788  OG1 THR L 102      36.331  20.692  39.480  1.00 38.21           O  
ATOM    789  CG2 THR L 102      37.826  19.085  40.506  1.00 35.93           C  
ATOM    790  C   THR L 102      36.334  17.033  39.106  1.00 35.85           C  
ATOM    791  O   THR L 102      35.396  16.564  39.749  1.00 37.72           O  
ATOM    792  N   LYS L 103      37.418  16.305  38.778  1.00 35.05           N  
ATOM    793  CA  LYS L 103      37.527  14.928  39.152  1.00 34.68           C  
ATOM    794  CB  LYS L 103      38.269  14.092  38.099  1.00 35.44           C  
ATOM    795  CG  LYS L 103      38.397  12.609  38.442  1.00 39.79           C  
ATOM    796  CD  LYS L 103      38.865  11.772  37.251  1.00 43.62           C  
ATOM    797  CE  LYS L 103      39.056  10.289  37.566  1.00 48.39           C  
ATOM    798  NZ  LYS L 103      39.467   9.568  36.341  1.00 50.19           N1+
ATOM    799  C   LYS L 103      38.320  14.865  40.422  1.00 36.41           C  
ATOM    800  O   LYS L 103      39.422  15.401  40.515  1.00 39.00           O  
ATOM    801  N   LEU L 104      37.752  14.196  41.441  1.00 35.30           N  
ATOM    802  CA  LEU L 104      38.371  14.051  42.728  1.00 34.16           C  
ATOM    803  CB  LEU L 104      37.360  14.243  43.877  1.00 36.52           C  
ATOM    804  CG  LEU L 104      37.884  13.890  45.283  1.00 18.91           C  
ATOM    805  CD1 LEU L 104      39.052  14.784  45.708  1.00 19.87           C  
ATOM    806  CD2 LEU L 104      36.743  13.906  46.311  1.00 20.42           C  
ATOM    807  C   LEU L 104      38.902  12.654  42.826  1.00 37.53           C  
ATOM    808  O   LEU L 104      38.177  11.686  42.597  1.00 36.87           O  
ATOM    809  N   GLU L 105      40.200  12.517  43.164  1.00 36.52           N  
ATOM    810  CA  GLU L 105      40.797  11.217  43.290  1.00 37.55           C  
ATOM    811  CB  GLU L 105      41.943  10.960  42.294  1.00 41.11           C  
ATOM    812  CG  GLU L 105      41.473  10.911  40.837  1.00 49.84           C  
ATOM    813  CD  GLU L 105      42.653  10.520  39.959  1.00 54.00           C  
ATOM    814  OE1 GLU L 105      43.317   9.501  40.286  1.00 59.92           O  
ATOM    815  OE2 GLU L 105      42.909  11.229  38.949  1.00 57.99           O1-
ATOM    816  C   GLU L 105      41.358  11.104  44.675  1.00 39.39           C  
ATOM    817  O   GLU L 105      41.705  12.104  45.300  1.00 40.02           O  
ATOM    818  N   ILE L 106      41.460   9.860  45.192  1.00 38.50           N  
ATOM    819  CA  ILE L 106      41.909   9.677  46.542  1.00 39.22           C  
ATOM    820  CB  ILE L 106      41.139   8.636  47.304  1.00 40.08           C  
ATOM    821  CG1 ILE L 106      39.649   9.002  47.389  1.00 40.59           C  
ATOM    822  CG2 ILE L 106      41.803   8.482  48.684  1.00 37.86           C  
ATOM    823  CD1 ILE L 106      39.378  10.311  48.126  1.00 41.28           C  
ATOM    824  C   ILE L 106      43.327   9.213  46.533  1.00 40.51           C  
ATOM    825  O   ILE L 106      43.686   8.247  45.861  1.00 41.24           O  
ATOM    826  N   LYS L 107      44.179   9.925  47.293  1.00 40.82           N  
ATOM    827  CA  LYS L 107      45.553   9.550  47.397  0.88 40.86           C  
ATOM    828  CB  LYS L 107      46.469  10.733  47.757  0.88 43.02           C  
ATOM    829  CG  LYS L 107      47.963  10.412  47.652  0.88 48.00           C  
ATOM    830  CD  LYS L 107      48.861  11.650  47.734  0.88 47.82           C  
ATOM    831  CE  LYS L 107      48.824  12.537  46.484  0.88 56.15           C  
ATOM    832  NZ  LYS L 107      49.501  11.855  45.358  0.88 58.66           N1+
ATOM    833  C   LYS L 107      45.605   8.544  48.542  1.00 40.67           C  
ATOM    834  O   LYS L 107      44.901   8.769  49.563  1.00 43.74           O  
ATOM    835  OXT LYS L 107      46.343   7.532  48.403  1.00  0.00           O1-
TER     836      LYS L 107 
ATOM    837  N   GLN H 108       7.821   6.920  46.068  1.00 57.31           N1+
ATOM    838  CA  GLN H 108       9.149   7.344  45.590  0.88 52.67           C  
ATOM    839  CB  GLN H 108      10.123   6.158  45.516  0.88 56.39           C  
ATOM    840  CG  GLN H 108      10.461   5.495  46.848  0.88 63.74           C  
ATOM    841  CD  GLN H 108      11.421   4.359  46.524  0.88 73.49           C  
ATOM    842  OE1 GLN H 108      11.779   3.558  47.387  0.88 67.65           O  
ATOM    843  NE2 GLN H 108      11.856   4.286  45.239  1.00 83.87           N  
ATOM    844  C   GLN H 108       9.083   7.895  44.205  1.00 52.65           C  
ATOM    845  O   GLN H 108       8.301   7.432  43.376  1.00 56.63           O  
ATOM    846  N   VAL H 109       9.913   8.916  43.924  1.00 48.23           N  
ATOM    847  CA  VAL H 109       9.957   9.454  42.598  1.00 43.75           C  
ATOM    848  CB  VAL H 109      10.521  10.840  42.527  1.00 47.25           C  
ATOM    849  CG1 VAL H 109       9.522  11.813  43.153  1.00 44.37           C  
ATOM    850  CG2 VAL H 109      11.876  10.830  43.249  1.00 47.37           C  
ATOM    851  C   VAL H 109      10.857   8.581  41.789  1.00 47.57           C  
ATOM    852  O   VAL H 109      11.983   8.293  42.194  1.00 47.22           O  
ATOM    853  N   GLN H 110      10.382   8.128  40.610  1.00 45.80           N  
ATOM    854  CA  GLN H 110      11.238   7.306  39.805  1.00 45.53           C  
ATOM    855  CB  GLN H 110      10.918   5.800  39.848  1.00 47.76           C  
ATOM    856  CG  GLN H 110      11.220   5.145  41.195  1.00 57.91           C  
ATOM    857  CD  GLN H 110      10.994   3.646  41.057  1.00 68.65           C  
ATOM    858  OE1 GLN H 110      11.941   2.880  40.889  1.00 72.21           O  
ATOM    859  NE2 GLN H 110       9.707   3.212  41.129  1.00 73.45           N  
ATOM    860  C   GLN H 110      11.127   7.725  38.374  1.00 44.88           C  
ATOM    861  O   GLN H 110      10.053   8.091  37.895  1.00 45.91           O  
ATOM    862  N   LEU H 111      12.271   7.697  37.662  1.00 41.77           N  
ATOM    863  CA  LEU H 111      12.293   8.001  36.261  1.00 40.40           C  
ATOM    864  CB  LEU H 111      12.980   9.333  35.899  1.00 40.56           C  
ATOM    865  CG  LEU H 111      12.264  10.581  36.446  1.00 43.03           C  
ATOM    866  CD1 LEU H 111      12.384  10.671  37.973  1.00 41.74           C  
ATOM    867  CD2 LEU H 111      12.734  11.861  35.740  1.00 41.11           C  
ATOM    868  C   LEU H 111      13.073   6.922  35.577  1.00 41.41           C  
ATOM    869  O   LEU H 111      14.067   6.432  36.109  1.00 42.76           O  
ATOM    870  N   GLN H 112      12.622   6.499  34.379  1.00 40.85           N  
ATOM    871  CA  GLN H 112      13.376   5.497  33.685  1.00 42.88           C  
ATOM    872  CB  GLN H 112      12.836   4.073  33.894  1.00 44.92           C  
ATOM    873  CG  GLN H 112      13.714   2.995  33.254  1.00 52.21           C  
ATOM    874  CD  GLN H 112      13.133   1.638  33.619  1.00 66.68           C  
ATOM    875  OE1 GLN H 112      12.396   1.034  32.841  1.00 67.04           O  
ATOM    876  NE2 GLN H 112      13.467   1.144  34.842  1.00 61.92           N  
ATOM    877  C   GLN H 112      13.334   5.802  32.220  1.00 42.19           C  
ATOM    878  O   GLN H 112      12.261   5.976  31.642  1.00 42.36           O  
ATOM    879  N   GLU H 113      14.524   5.875  31.587  1.00 41.58           N  
ATOM    880  CA  GLU H 113      14.631   6.158  30.183  1.00 41.45           C  
ATOM    881  CB  GLU H 113      16.007   6.718  29.778  1.00 41.43           C  
ATOM    882  CG  GLU H 113      16.385   8.031  30.466  1.00 41.36           C  
ATOM    883  CD  GLU H 113      16.973   7.692  31.829  1.00 41.57           C  
ATOM    884  OE1 GLU H 113      17.008   6.481  32.174  1.00 43.62           O  
ATOM    885  OE2 GLU H 113      17.399   8.638  32.544  1.00 38.87           O1-
ATOM    886  C   GLU H 113      14.469   4.869  29.434  1.00 44.90           C  
ATOM    887  O   GLU H 113      14.822   3.803  29.938  1.00 42.42           O  
ATOM    888  N   SER H 114      13.912   4.942  28.207  1.00 41.25           N  
ATOM    889  CA  SER H 114      13.764   3.786  27.365  1.00 42.75           C  
ATOM    890  CB  SER H 114      12.368   3.136  27.401  1.00 45.72           C  
ATOM    891  OG  SER H 114      12.124   2.540  28.665  1.00 51.18           O  
ATOM    892  C   SER H 114      13.939   4.243  25.954  1.00 46.20           C  
ATOM    893  O   SER H 114      13.685   5.401  25.628  1.00 46.20           O  
ATOM    894  N   GLY H 115      14.380   3.330  25.069  1.00 45.45           N  
ATOM    895  CA  GLY H 115      14.540   3.712  23.696  1.00 46.07           C  
ATOM    896  C   GLY H 115      15.649   2.892  23.116  1.00 46.48           C  
ATOM    897  O   GLY H 115      16.330   2.147  23.816  1.00 48.22           O  
ATOM    898  N   PRO H 116      15.829   3.032  21.828  1.00 46.71           N  
ATOM    899  CA  PRO H 116      16.849   2.272  21.158  1.00 47.32           C  
ATOM    900  CD  PRO H 116      14.679   3.263  20.966  1.00 47.55           C  
ATOM    901  CB  PRO H 116      16.512   2.337  19.670  1.00 47.52           C  
ATOM    902  CG  PRO H 116      14.985   2.520  19.654  1.00 48.45           C  
ATOM    903  C   PRO H 116      18.248   2.696  21.474  1.00 50.00           C  
ATOM    904  O   PRO H 116      18.495   3.885  21.674  1.00 50.35           O  
ATOM    905  N   GLY H 117      19.153   1.705  21.573  1.00 45.51           N  
ATOM    906  CA  GLY H 117      20.559   1.875  21.787  1.00 46.11           C  
ATOM    907  C   GLY H 117      21.222   2.399  20.553  1.00 47.53           C  
ATOM    908  O   GLY H 117      22.164   3.184  20.646  1.00 46.09           O  
ATOM    909  N   LEU H 118      20.782   1.949  19.360  1.00 45.20           N  
ATOM    910  CA  LEU H 118      21.483   2.334  18.166  1.00 44.85           C  
ATOM    911  CB  LEU H 118      22.010   1.115  17.381  1.00 45.82           C  
ATOM    912  CG  LEU H 118      22.820   1.463  16.118  1.00 49.70           C  
ATOM    913  CD1 LEU H 118      24.124   2.193  16.472  1.00 46.95           C  
ATOM    914  CD2 LEU H 118      23.054   0.222  15.242  1.00 50.86           C  
ATOM    915  C   LEU H 118      20.567   3.111  17.265  1.00 45.81           C  
ATOM    916  O   LEU H 118      19.386   2.793  17.130  1.00 48.43           O  
ATOM    917  N   VAL H 119      21.104   4.185  16.645  1.00 44.20           N  
ATOM    918  CA  VAL H 119      20.355   4.978  15.709  0.90 44.89           C  
ATOM    919  CB  VAL H 119      19.936   6.310  16.265  0.90 46.73           C  
ATOM    920  CG1 VAL H 119      19.244   7.121  15.160  0.90 46.18           C  
ATOM    921  CG2 VAL H 119      19.047   6.072  17.496  0.90 46.15           C  
ATOM    922  C   VAL H 119      21.256   5.250  14.537  1.00 45.43           C  
ATOM    923  O   VAL H 119      22.438   5.544  14.710  1.00 44.34           O  
ATOM    924  N   LYS H 120      20.719   5.157  13.302  1.00 46.02           N  
ATOM    925  CA  LYS H 120      21.528   5.404  12.139  1.00 45.82           C  
ATOM    926  CB  LYS H 120      20.966   4.839  10.818  1.00 48.52           C  
ATOM    927  CG  LYS H 120      21.040   3.316  10.668  1.00 56.68           C  
ATOM    928  CD  LYS H 120      20.284   2.806   9.435  1.00 57.01           C  
ATOM    929  CE  LYS H 120      20.456   1.310   9.160  1.00 63.15           C  
ATOM    930  NZ  LYS H 120      19.417   0.536   9.875  1.00 61.48           N1+
ATOM    931  C   LYS H 120      21.636   6.883  11.964  1.00 44.84           C  
ATOM    932  O   LYS H 120      20.790   7.645  12.431  1.00 44.27           O  
ATOM    933  N   PRO H 121      22.669   7.308  11.289  1.00 44.31           N  
ATOM    934  CA  PRO H 121      22.865   8.712  11.078  1.00 45.43           C  
ATOM    935  CD  PRO H 121      23.927   6.575  11.292  1.00 48.46           C  
ATOM    936  CB  PRO H 121      24.265   8.846  10.483  1.00 47.82           C  
ATOM    937  CG  PRO H 121      25.019   7.634  11.059  1.00 48.02           C  
ATOM    938  C   PRO H 121      21.776   9.272  10.215  1.00 47.16           C  
ATOM    939  O   PRO H 121      21.230   8.538   9.393  1.00 46.40           O  
ATOM    940  N   SER H 122      21.454  10.567  10.411  1.00 46.19           N  
ATOM    941  CA  SER H 122      20.448  11.323   9.711  1.00 45.28           C  
ATOM    942  CB  SER H 122      20.581  11.305   8.175  1.00 50.19           C  
ATOM    943  OG  SER H 122      20.132  10.069   7.638  1.00 63.36           O  
ATOM    944  C   SER H 122      19.086  10.816  10.068  1.00 48.05           C  
ATOM    945  O   SER H 122      18.086  11.290   9.532  1.00 50.76           O  
ATOM    946  N   GLU H 123      19.001   9.861  11.010  1.00 45.05           N  
ATOM    947  CA  GLU H 123      17.718   9.373  11.433  1.00 44.23           C  
ATOM    948  CB  GLU H 123      17.670   7.870  11.756  1.00 45.52           C  
ATOM    949  CG  GLU H 123      17.795   6.976  10.521  1.00 51.67           C  
ATOM    950  CD  GLU H 123      17.423   5.566  10.943  1.00 64.77           C  
ATOM    951  OE1 GLU H 123      17.901   5.125  12.021  1.00 61.46           O  
ATOM    952  OE2 GLU H 123      16.640   4.913  10.200  1.00 80.82           O1-
ATOM    953  C   GLU H 123      17.341  10.119  12.672  1.00 45.36           C  
ATOM    954  O   GLU H 123      18.097  10.962  13.155  1.00 47.97           O  
ATOM    955  N   THR H 124      16.133   9.847  13.207  1.00 45.20           N  
ATOM    956  CA  THR H 124      15.701  10.547  14.382  1.00 43.70           C  
ATOM    957  CB  THR H 124      14.258  10.975  14.366  1.00 45.89           C  
ATOM    958  OG1 THR H 124      13.410   9.851  14.188  1.00 50.90           O  
ATOM    959  CG2 THR H 124      14.043  11.995  13.243  1.00 47.20           C  
ATOM    960  C   THR H 124      15.871   9.677  15.582  1.00 45.10           C  
ATOM    961  O   THR H 124      15.557   8.487  15.572  1.00 42.96           O  
ATOM    962  N   LEU H 125      16.389  10.282  16.666  1.00 41.77           N  
ATOM    963  CA  LEU H 125      16.610   9.596  17.903  1.00 41.85           C  
ATOM    964  CB  LEU H 125      17.915  10.086  18.574  1.00 39.28           C  
ATOM    965  CG  LEU H 125      18.322   9.455  19.918  1.00 43.61           C  
ATOM    966  CD1 LEU H 125      19.729   9.920  20.315  1.00 45.83           C  
ATOM    967  CD2 LEU H 125      17.314   9.775  21.034  1.00 45.45           C  
ATOM    968  C   LEU H 125      15.427   9.895  18.772  1.00 40.99           C  
ATOM    969  O   LEU H 125      15.069  11.058  18.960  1.00 42.26           O  
ATOM    970  N   SER H 126      14.758   8.840  19.286  1.00 41.11           N  
ATOM    971  CA  SER H 126      13.612   9.035  20.131  1.00 40.73           C  
ATOM    972  CB  SER H 126      12.294   8.518  19.529  1.00 44.25           C  
ATOM    973  OG  SER H 126      11.955   9.257  18.366  1.00 53.68           O  
ATOM    974  C   SER H 126      13.832   8.268  21.397  1.00 43.12           C  
ATOM    975  O   SER H 126      14.252   7.113  21.381  1.00 43.57           O  
ATOM    976  N   LEU H 127      13.557   8.919  22.544  1.00 39.27           N  
ATOM    977  CA  LEU H 127      13.684   8.300  23.835  1.00 38.18           C  
ATOM    978  CB  LEU H 127      14.879   8.818  24.656  1.00 39.47           C  
ATOM    979  CG  LEU H 127      16.249   8.390  24.107  1.00 42.82           C  
ATOM    980  CD1 LEU H 127      17.394   8.959  24.960  1.00 42.25           C  
ATOM    981  CD2 LEU H 127      16.328   6.861  23.979  1.00 44.36           C  
ATOM    982  C   LEU H 127      12.465   8.667  24.621  1.00 40.24           C  
ATOM    983  O   LEU H 127      11.843   9.700  24.376  1.00 39.50           O  
ATOM    984  N   THR H 128      12.090   7.810  25.592  1.00 37.34           N  
ATOM    985  CA  THR H 128      10.942   8.108  26.396  1.00 39.20           C  
ATOM    986  CB  THR H 128       9.811   7.150  26.149  1.00 44.01           C  
ATOM    987  OG1 THR H 128       8.596   7.699  26.628  1.00 51.84           O  
ATOM    988  CG2 THR H 128      10.099   5.826  26.870  1.00 42.08           C  
ATOM    989  C   THR H 128      11.358   8.012  27.838  1.00 42.66           C  
ATOM    990  O   THR H 128      12.270   7.259  28.178  1.00 40.57           O  
ATOM    991  N   CYS H 129      10.725   8.807  28.727  1.00 38.84           N  
ATOM    992  CA  CYS H 129      11.045   8.767  30.129  1.00 38.11           C  
ATOM    993  CB  CYS H 129      11.678  10.089  30.636  1.00 38.95           C  
ATOM    994  SG  CYS H 129      12.097  10.093  32.410  1.00 40.26           S  
ATOM    995  C   CYS H 129       9.770   8.512  30.882  1.00 42.49           C  
ATOM    996  O   CYS H 129       8.843   9.319  30.838  1.00 43.77           O  
ATOM    997  N   THR H 130       9.702   7.382  31.620  1.00 39.86           N  
ATOM    998  CA  THR H 130       8.500   7.026  32.326  1.00 39.57           C  
ATOM    999  CB  THR H 130       8.240   5.549  32.333  1.00 44.96           C  
ATOM   1000  OG1 THR H 130       8.133   5.075  30.999  1.00 47.96           O  
ATOM   1001  CG2 THR H 130       6.937   5.269  33.101  1.00 49.18           C  
ATOM   1002  C   THR H 130       8.645   7.465  33.749  1.00 41.08           C  
ATOM   1003  O   THR H 130       9.634   7.157  34.413  1.00 42.88           O  
ATOM   1004  N   VAL H 131       7.626   8.186  34.257  1.00 39.57           N  
ATOM   1005  CA  VAL H 131       7.686   8.778  35.563  1.00 39.49           C  
ATOM   1006  CB  VAL H 131       7.321  10.240  35.529  1.00 42.37           C  
ATOM   1007  CG1 VAL H 131       7.325  10.801  36.951  1.00 42.45           C  
ATOM   1008  CG2 VAL H 131       8.271  10.987  34.584  1.00 40.77           C  
ATOM   1009  C   VAL H 131       6.669   8.128  36.451  1.00 42.07           C  
ATOM   1010  O   VAL H 131       5.665   7.587  35.986  1.00 42.59           O  
ATOM   1011  N   SER H 132       6.948   8.131  37.770  1.00 40.42           N  
ATOM   1012  CA  SER H 132       6.005   7.652  38.736  1.00 42.20           C  
ATOM   1013  CB  SER H 132       6.079   6.132  38.969  1.00 42.39           C  
ATOM   1014  OG  SER H 132       7.368   5.775  39.445  1.00 46.73           O  
ATOM   1015  C   SER H 132       6.322   8.329  40.035  1.00 43.60           C  
ATOM   1016  O   SER H 132       7.458   8.736  40.269  1.00 43.64           O  
ATOM   1017  N   GLY H 133       5.285   8.492  40.873  1.00 19.17           N  
ATOM   1018  CA  GLY H 133       5.472   9.121  42.139  1.00 18.85           C  
ATOM   1019  C   GLY H 133       5.009  10.543  42.058  1.00 19.62           C  
ATOM   1020  O   GLY H 133       4.752  11.160  43.091  1.00 22.15           O  
ATOM   1021  N   PHE H 134       4.894  11.115  40.840  1.00 19.24           N  
ATOM   1022  CA  PHE H 134       4.434  12.473  40.761  1.00 18.14           C  
ATOM   1023  CB  PHE H 134       5.539  13.539  40.923  1.00 17.67           C  
ATOM   1024  CG  PHE H 134       6.577  13.452  39.853  1.00 17.07           C  
ATOM   1025  CD1 PHE H 134       7.627  12.571  39.963  1.00 17.80           C  
ATOM   1026  CD2 PHE H 134       6.510  14.267  38.748  1.00 15.79           C  
ATOM   1027  CE1 PHE H 134       8.593  12.507  38.987  1.00 17.34           C  
ATOM   1028  CE2 PHE H 134       7.473  14.209  37.767  1.00 15.75           C  
ATOM   1029  CZ  PHE H 134       8.518  13.324  37.884  1.00 17.09           C  
ATOM   1030  C   PHE H 134       3.701  12.688  39.470  1.00 18.63           C  
ATOM   1031  O   PHE H 134       3.717  11.843  38.574  1.00 19.76           O  
ATOM   1032  N   SER H 135       3.001  13.838  39.358  1.00 19.50           N  
ATOM   1033  CA  SER H 135       2.234  14.113  38.178  1.00 20.95           C  
ATOM   1034  CB  SER H 135       0.870  14.771  38.450  1.00 22.50           C  
ATOM   1035  OG  SER H 135       1.051  16.099  38.923  1.00 26.90           O  
ATOM   1036  C   SER H 135       3.020  15.042  37.310  1.00 19.47           C  
ATOM   1037  O   SER H 135       3.683  15.967  37.776  1.00 20.09           O  
ATOM   1038  N   LEU H 136       2.945  14.798  35.993  1.00 18.92           N  
ATOM   1039  CA  LEU H 136       3.672  15.528  35.001  1.00 18.91           C  
ATOM   1040  CB  LEU H 136       3.538  14.897  33.607  1.00 18.27           C  
ATOM   1041  CG  LEU H 136       3.910  13.400  33.610  1.00 18.08           C  
ATOM   1042  CD1 LEU H 136       4.139  12.859  32.190  1.00 18.11           C  
ATOM   1043  CD2 LEU H 136       5.056  13.097  34.584  1.00 17.14           C  
ATOM   1044  C   LEU H 136       3.169  16.931  34.953  1.00 19.86           C  
ATOM   1045  O   LEU H 136       3.876  17.851  34.547  1.00 19.69           O  
ATOM   1046  N   ILE H 137       1.894  17.122  35.314  1.00 19.95           N  
ATOM   1047  CA  ILE H 137       1.338  18.442  35.296  1.00 20.58           C  
ATOM   1048  CB  ILE H 137      -0.124  18.467  35.631  1.00 20.81           C  
ATOM   1049  CG1 ILE H 137      -0.359  17.958  37.062  1.00  0.00           C  
ATOM   1050  CG2 ILE H 137      -0.870  17.663  34.551  1.00 22.69           C  
ATOM   1051  CD1 ILE H 137      -1.778  18.213  37.566  1.00  0.00           C  
ATOM   1052  C   ILE H 137       2.065  19.306  36.291  1.00 20.40           C  
ATOM   1053  O   ILE H 137       2.265  20.493  36.047  1.00 21.24           O  
ATOM   1054  N   GLY H 138       2.413  18.740  37.463  1.00 19.46           N  
ATOM   1055  CA  GLY H 138       3.052  19.400  38.578  1.00 18.19           C  
ATOM   1056  C   GLY H 138       4.509  19.782  38.420  1.00 18.32           C  
ATOM   1057  O   GLY H 138       4.933  20.771  39.016  1.00 18.34           O  
ATOM   1058  N   TYR H 139       5.347  19.007  37.692  1.00 17.64           N  
ATOM   1059  CA  TYR H 139       6.760  19.319  37.742  1.00 18.13           C  
ATOM   1060  CB  TYR H 139       7.601  18.212  38.404  1.00 18.58           C  
ATOM   1061  CG  TYR H 139       7.081  17.956  39.777  1.00 19.59           C  
ATOM   1062  CD1 TYR H 139       5.935  17.215  39.951  1.00 19.07           C  
ATOM   1063  CD2 TYR H 139       7.736  18.432  40.888  1.00 19.19           C  
ATOM   1064  CE1 TYR H 139       5.442  16.961  41.208  1.00 19.80           C  
ATOM   1065  CE2 TYR H 139       7.248  18.182  42.149  1.00 21.36           C  
ATOM   1066  CZ  TYR H 139       6.100  17.447  42.311  1.00 20.96           C  
ATOM   1067  OH  TYR H 139       5.601  17.191  43.605  1.00 23.71           O  
ATOM   1068  C   TYR H 139       7.310  19.439  36.361  1.00 17.59           C  
ATOM   1069  O   TYR H 139       6.692  18.988  35.397  1.00 18.79           O  
ATOM   1070  N   ASP H 140       8.487  20.095  36.212  1.00 35.56           N  
ATOM   1071  CA  ASP H 140       8.966  20.137  34.857  1.00 34.83           C  
ATOM   1072  CB  ASP H 140       9.686  21.445  34.482  1.00 35.75           C  
ATOM   1073  CG  ASP H 140      10.900  21.599  35.388  1.00 37.00           C  
ATOM   1074  OD1 ASP H 140      10.700  22.021  36.561  1.00  0.00           O  
ATOM   1075  OD2 ASP H 140      12.032  21.283  34.934  1.00  0.00           O1-
ATOM   1076  C   ASP H 140       9.938  19.016  34.664  1.00 33.59           C  
ATOM   1077  O   ASP H 140      10.410  18.427  35.634  1.00 35.55           O  
ATOM   1078  N   LEU H 141      10.266  18.701  33.393  1.00 32.24           N  
ATOM   1079  CA  LEU H 141      11.158  17.625  33.091  1.00 32.78           C  
ATOM   1080  CB  LEU H 141      10.496  16.437  32.376  1.00 33.91           C  
ATOM   1081  CG  LEU H 141      11.502  15.330  32.007  1.00 35.48           C  
ATOM   1082  CD1 LEU H 141      12.115  14.686  33.258  1.00 42.72           C  
ATOM   1083  CD2 LEU H 141      10.889  14.300  31.046  1.00 41.95           C  
ATOM   1084  C   LEU H 141      12.224  18.113  32.179  1.00 35.49           C  
ATOM   1085  O   LEU H 141      11.970  18.806  31.194  1.00 35.20           O  
ATOM   1086  N   ASN H 142      13.457  17.687  32.492  1.00 34.27           N  
ATOM   1087  CA  ASN H 142      14.639  18.094  31.810  1.00 32.70           C  
ATOM   1088  CB  ASN H 142      15.734  18.501  32.807  1.00 28.49           C  
ATOM   1089  CG  ASN H 142      15.329  19.735  33.602  1.00 12.45           C  
ATOM   1090  OD1 ASN H 142      15.930  20.802  33.482  1.00 12.08           O  
ATOM   1091  ND2 ASN H 142      14.276  19.591  34.450  1.00 18.46           N  
ATOM   1092  C   ASN H 142      15.222  16.895  31.126  1.00 33.95           C  
ATOM   1093  O   ASN H 142      15.038  15.756  31.551  1.00 33.59           O  
ATOM   1094  N   TRP H 143      15.933  17.142  30.012  1.00 32.10           N  
ATOM   1095  CA  TRP H 143      16.697  16.112  29.374  1.00 33.12           C  
ATOM   1096  CB  TRP H 143      16.263  15.803  27.929  1.00 31.57           C  
ATOM   1097  CG  TRP H 143      14.926  15.106  27.823  1.00 33.62           C  
ATOM   1098  CD2 TRP H 143      14.752  13.680  27.885  1.00 35.16           C  
ATOM   1099  CD1 TRP H 143      13.682  15.639  27.661  1.00 35.55           C  
ATOM   1100  NE1 TRP H 143      12.742  14.637  27.618  1.00 34.36           N  
ATOM   1101  CE2 TRP H 143      13.386  13.426  27.752  1.00 35.31           C  
ATOM   1102  CE3 TRP H 143      15.655  12.666  28.036  1.00 35.70           C  
ATOM   1103  CZ2 TRP H 143      12.904  12.148  27.771  1.00 36.86           C  
ATOM   1104  CZ3 TRP H 143      15.166  11.379  28.054  1.00 36.31           C  
ATOM   1105  CH2 TRP H 143      13.816  11.126  27.924  1.00 35.81           C  
ATOM   1106  C   TRP H 143      18.099  16.638  29.344  1.00 34.32           C  
ATOM   1107  O   TRP H 143      18.329  17.795  28.996  1.00 32.05           O  
ATOM   1108  N   ILE H 144      19.069  15.802  29.758  1.00 32.52           N  
ATOM   1109  CA  ILE H 144      20.458  16.173  29.772  1.00 31.85           C  
ATOM   1110  CB  ILE H 144      20.987  16.354  31.163  1.00 34.78           C  
ATOM   1111  CG1 ILE H 144      20.285  17.534  31.845  1.00 35.90           C  
ATOM   1112  CG2 ILE H 144      22.514  16.487  31.099  1.00 34.58           C  
ATOM   1113  CD1 ILE H 144      20.551  17.593  33.345  1.00 48.51           C  
ATOM   1114  C   ILE H 144      21.219  15.039  29.155  1.00 34.32           C  
ATOM   1115  O   ILE H 144      20.804  13.885  29.256  1.00 35.36           O  
ATOM   1116  N   ARG H 145      22.350  15.328  28.472  1.00 33.35           N  
ATOM   1117  CA  ARG H 145      23.082  14.230  27.900  1.00 33.55           C  
ATOM   1118  CB  ARG H 145      22.907  14.052  26.380  1.00 33.22           C  
ATOM   1119  CG  ARG H 145      23.375  15.230  25.528  1.00 35.96           C  
ATOM   1120  CD  ARG H 145      23.346  14.910  24.032  1.00 31.84           C  
ATOM   1121  NE  ARG H 145      23.754  16.137  23.298  1.00 32.55           N  
ATOM   1122  CZ  ARG H 145      22.959  16.618  22.298  1.00 36.26           C  
ATOM   1123  NH1 ARG H 145      21.805  15.966  21.974  1.00 38.19           N1+
ATOM   1124  NH2 ARG H 145      23.316  17.753  21.631  1.00 39.45           N  
ATOM   1125  C   ARG H 145      24.544  14.396  28.181  1.00 35.89           C  
ATOM   1126  O   ARG H 145      25.000  15.469  28.568  1.00 33.79           O  
ATOM   1127  N   GLN H 146      25.314  13.294  28.039  1.00 34.48           N  
ATOM   1128  CA  GLN H 146      26.726  13.348  28.292  1.00 32.70           C  
ATOM   1129  CB  GLN H 146      27.055  12.886  29.723  1.00 33.53           C  
ATOM   1130  CG  GLN H 146      28.537  12.908  30.099  1.00 31.32           C  
ATOM   1131  CD  GLN H 146      28.632  12.429  31.541  1.00 36.11           C  
ATOM   1132  OE1 GLN H 146      27.716  11.787  32.052  1.00 37.19           O  
ATOM   1133  NE2 GLN H 146      29.764  12.749  32.224  1.00 40.48           N  
ATOM   1134  C   GLN H 146      27.419  12.428  27.326  1.00 35.60           C  
ATOM   1135  O   GLN H 146      27.194  11.221  27.326  1.00 35.52           O  
ATOM   1136  N   PRO H 147      28.275  12.973  26.498  1.00 37.43           N  
ATOM   1137  CA  PRO H 147      29.008  12.138  25.586  1.00 40.77           C  
ATOM   1138  CD  PRO H 147      28.038  14.298  25.948  1.00 42.43           C  
ATOM   1139  CB  PRO H 147      29.597  13.078  24.535  1.00 40.62           C  
ATOM   1140  CG  PRO H 147      28.616  14.264  24.521  1.00 42.54           C  
ATOM   1141  C   PRO H 147      30.024  11.377  26.368  1.00 40.49           C  
ATOM   1142  O   PRO H 147      30.543  11.917  27.343  1.00 39.49           O  
ATOM   1143  N   PRO H 148      30.323  10.173  25.974  1.00 43.26           N  
ATOM   1144  CA  PRO H 148      31.241   9.349  26.705  1.00 46.21           C  
ATOM   1145  CD  PRO H 148      30.214   9.773  24.582  1.00 45.15           C  
ATOM   1146  CB  PRO H 148      31.455   8.113  25.836  1.00 49.09           C  
ATOM   1147  CG  PRO H 148      31.255   8.654  24.410  1.00 49.05           C  
ATOM   1148  C   PRO H 148      32.529  10.067  26.956  1.00 47.10           C  
ATOM   1149  O   PRO H 148      33.177  10.496  26.003  1.00 52.27           O  
ATOM   1150  N   GLY H 149      32.921  10.187  28.238  1.00 48.01           N  
ATOM   1151  CA  GLY H 149      34.174  10.784  28.591  1.00 47.85           C  
ATOM   1152  C   GLY H 149      34.079  12.282  28.581  1.00 49.29           C  
ATOM   1153  O   GLY H 149      35.093  12.958  28.753  1.00 48.52           O  
ATOM   1154  N   LYS H 150      32.875  12.855  28.393  1.00 44.44           N  
ATOM   1155  CA  LYS H 150      32.789  14.288  28.355  1.00 43.21           C  
ATOM   1156  CB  LYS H 150      32.284  14.855  27.017  1.00 45.38           C  
ATOM   1157  CG  LYS H 150      33.281  14.659  25.874  1.00 52.61           C  
ATOM   1158  CD  LYS H 150      32.761  15.106  24.507  1.00 58.46           C  
ATOM   1159  CE  LYS H 150      33.771  14.891  23.380  1.00 81.07           C  
ATOM   1160  NZ  LYS H 150      35.028  15.609  23.684  1.00 80.10           N1+
ATOM   1161  C   LYS H 150      31.866  14.751  29.440  1.00 42.25           C  
ATOM   1162  O   LYS H 150      31.423  13.960  30.271  1.00 41.85           O  
ATOM   1163  N   GLY H 151      31.586  16.073  29.468  1.00 39.93           N  
ATOM   1164  CA  GLY H 151      30.782  16.678  30.497  1.00 37.14           C  
ATOM   1165  C   GLY H 151      29.320  16.607  30.160  1.00 38.70           C  
ATOM   1166  O   GLY H 151      28.911  16.071  29.131  1.00 37.21           O  
ATOM   1167  N   LEU H 152      28.496  17.174  31.064  1.00 37.37           N  
ATOM   1168  CA  LEU H 152      27.063  17.186  30.986  1.00 35.53           C  
ATOM   1169  CB  LEU H 152      26.429  17.391  32.372  1.00 34.63           C  
ATOM   1170  CG  LEU H 152      26.729  16.242  33.348  1.00 37.45           C  
ATOM   1171  CD1 LEU H 152      26.209  16.543  34.759  1.00 33.32           C  
ATOM   1172  CD2 LEU H 152      26.172  14.918  32.814  1.00 32.17           C  
ATOM   1173  C   LEU H 152      26.613  18.323  30.126  1.00 37.52           C  
ATOM   1174  O   LEU H 152      27.166  19.420  30.181  1.00 38.57           O  
ATOM   1175  N   GLU H 153      25.574  18.072  29.306  1.00 34.83           N  
ATOM   1176  CA  GLU H 153      25.023  19.082  28.453  1.00 35.07           C  
ATOM   1177  CB  GLU H 153      25.236  18.810  26.957  1.00 36.81           C  
ATOM   1178  CG  GLU H 153      24.761  19.971  26.083  1.00 33.40           C  
ATOM   1179  CD  GLU H 153      24.989  19.624  24.620  1.00 39.70           C  
ATOM   1180  OE1 GLU H 153      25.138  18.414  24.303  1.00 44.16           O  
ATOM   1181  OE2 GLU H 153      25.008  20.576  23.795  1.00 44.39           O1-
ATOM   1182  C   GLU H 153      23.546  19.092  28.679  1.00 34.25           C  
ATOM   1183  O   GLU H 153      22.904  18.047  28.761  1.00 35.26           O  
ATOM   1184  N   TRP H 154      22.972  20.302  28.760  1.00 32.53           N  
ATOM   1185  CA  TRP H 154      21.583  20.502  29.028  1.00 32.61           C  
ATOM   1186  CB  TRP H 154      21.473  21.770  29.890  1.00 33.93           C  
ATOM   1187  CG  TRP H 154      20.107  22.337  30.032  1.00 34.28           C  
ATOM   1188  CD2 TRP H 154      18.995  21.521  30.350  1.00 32.04           C  
ATOM   1189  CD1 TRP H 154      19.628  23.585  29.795  1.00 33.53           C  
ATOM   1190  NE1 TRP H 154      18.272  23.605  29.979  1.00 30.55           N  
ATOM   1191  CE2 TRP H 154      17.869  22.338  30.306  1.00 32.22           C  
ATOM   1192  CE3 TRP H 154      18.933  20.195  30.631  1.00 32.23           C  
ATOM   1193  CZ2 TRP H 154      16.643  21.835  30.547  1.00 33.28           C  
ATOM   1194  CZ3 TRP H 154      17.695  19.682  30.894  1.00 33.60           C  
ATOM   1195  CH2 TRP H 154      16.593  20.499  30.846  1.00 33.64           C  
ATOM   1196  C   TRP H 154      20.863  20.656  27.714  1.00 32.65           C  
ATOM   1197  O   TRP H 154      21.159  21.568  26.948  1.00 32.38           O  
ATOM   1198  N   ILE H 155      19.970  19.695  27.377  1.00 33.34           N  
ATOM   1199  CA  ILE H 155      19.204  19.711  26.155  1.00 33.56           C  
ATOM   1200  CB  ILE H 155      18.659  18.360  25.793  1.00 34.42           C  
ATOM   1201  CG1 ILE H 155      19.789  17.324  25.714  1.00 38.97           C  
ATOM   1202  CG2 ILE H 155      17.904  18.504  24.460  1.00 39.09           C  
ATOM   1203  CD1 ILE H 155      19.281  15.886  25.628  1.00 41.72           C  
ATOM   1204  C   ILE H 155      18.027  20.650  26.198  1.00 34.50           C  
ATOM   1205  O   ILE H 155      17.816  21.428  25.271  1.00 35.31           O  
ATOM   1206  N   GLY H 156      17.199  20.595  27.265  1.00 33.51           N  
ATOM   1207  CA  GLY H 156      16.025  21.430  27.307  1.00 33.00           C  
ATOM   1208  C   GLY H 156      15.006  20.814  28.225  1.00 32.73           C  
ATOM   1209  O   GLY H 156      15.161  19.679  28.675  1.00 32.36           O  
ATOM   1210  N   ILE H 157      13.911  21.556  28.516  1.00 33.44           N  
ATOM   1211  CA  ILE H 157      12.902  21.055  29.416  1.00 33.15           C  
ATOM   1212  CB  ILE H 157      12.760  21.744  30.751  1.00 34.02           C  
ATOM   1213  CG1 ILE H 157      12.439  23.227  30.554  1.00  0.00           C  
ATOM   1214  CG2 ILE H 157      13.949  21.464  31.661  1.00  0.00           C  
ATOM   1215  CD1 ILE H 157      11.991  23.931  31.833  1.00 35.31           C  
ATOM   1216  C   ILE H 157      11.535  21.246  28.854  1.00 34.06           C  
ATOM   1217  O   ILE H 157      11.313  21.935  27.859  1.00 34.58           O  
ATOM   1218  N   ILE H 158      10.576  20.560  29.500  1.00 33.67           N  
ATOM   1219  CA  ILE H 158       9.175  20.746  29.241  1.00 35.04           C  
ATOM   1220  CB  ILE H 158       8.499  19.527  28.674  1.00 34.77           C  
ATOM   1221  CG1 ILE H 158       7.024  19.826  28.364  1.00 36.81           C  
ATOM   1222  CG2 ILE H 158       8.732  18.340  29.622  1.00 32.81           C  
ATOM   1223  CD1 ILE H 158       6.361  18.770  27.481  1.00 39.79           C  
ATOM   1224  C   ILE H 158       8.568  21.082  30.569  1.00 36.69           C  
ATOM   1225  O   ILE H 158       8.652  20.307  31.523  1.00 35.71           O  
ATOM   1226  N   TRP H 159       7.922  22.259  30.657  1.00 35.26           N  
ATOM   1227  CA  TRP H 159       7.398  22.770  31.896  1.00 36.05           C  
ATOM   1228  CB  TRP H 159       7.095  24.275  31.852  1.00 20.36           C  
ATOM   1229  CG  TRP H 159       8.335  25.127  31.809  1.00 21.30           C  
ATOM   1230  CD2 TRP H 159       9.024  25.573  32.986  1.00 22.75           C  
ATOM   1231  CD1 TRP H 159       9.033  25.614  30.743  1.00 26.72           C  
ATOM   1232  NE1 TRP H 159      10.114  26.340  31.183  1.00 19.07           N  
ATOM   1233  CE2 TRP H 159      10.119  26.325  32.563  1.00 23.35           C  
ATOM   1234  CE3 TRP H 159       8.762  25.373  34.311  1.00 25.81           C  
ATOM   1235  CZ2 TRP H 159      10.974  26.890  33.466  1.00 24.38           C  
ATOM   1236  CZ3 TRP H 159       9.622  25.945  35.218  1.00 27.11           C  
ATOM   1237  CH2 TRP H 159      10.708  26.689  34.803  1.00 29.74           C  
ATOM   1238  C   TRP H 159       6.153  22.057  32.297  1.00 36.93           C  
ATOM   1239  O   TRP H 159       5.495  21.411  31.481  1.00 36.30           O  
ATOM   1240  N   GLY H 160       5.664  22.149  33.555  1.00 20.52           N  
ATOM   1241  CA  GLY H 160       4.465  21.411  33.933  1.00 22.89           C  
ATOM   1242  C   GLY H 160       3.302  21.776  33.028  1.00 27.41           C  
ATOM   1243  O   GLY H 160       2.423  20.951  32.770  1.00 26.15           O  
ATOM   1244  N   ASP H 161       3.283  23.033  32.539  1.00 27.54           N  
ATOM   1245  CA  ASP H 161       2.268  23.620  31.694  1.00 23.91           C  
ATOM   1246  CB  ASP H 161       2.594  25.054  31.247  1.00 21.14           C  
ATOM   1247  CG  ASP H 161       3.022  25.896  32.424  1.00 27.15           C  
ATOM   1248  OD1 ASP H 161       4.005  25.489  33.096  1.00 24.67           O  
ATOM   1249  OD2 ASP H 161       2.390  26.959  32.657  1.00 23.10           O1-
ATOM   1250  C   ASP H 161       2.219  22.936  30.358  1.00 26.17           C  
ATOM   1251  O   ASP H 161       1.162  22.848  29.732  1.00 28.52           O  
ATOM   1252  N   GLY H 162       3.376  22.469  29.858  1.00 26.08           N  
ATOM   1253  CA  GLY H 162       3.413  21.923  28.530  1.00 18.70           C  
ATOM   1254  C   GLY H 162       4.329  22.776  27.695  1.00 23.76           C  
ATOM   1255  O   GLY H 162       4.813  22.328  26.655  1.00 21.73           O  
ATOM   1256  N   THR H 163       4.585  24.034  28.111  1.00 36.74           N  
ATOM   1257  CA  THR H 163       5.607  24.810  27.460  1.00 37.50           C  
ATOM   1258  CB  THR H 163       5.768  26.162  28.098  1.00 37.98           C  
ATOM   1259  OG1 THR H 163       4.538  26.868  28.050  1.00 23.09           O  
ATOM   1260  CG2 THR H 163       6.854  26.957  27.358  1.00 27.01           C  
ATOM   1261  C   THR H 163       6.960  24.128  27.478  1.00 38.88           C  
ATOM   1262  O   THR H 163       7.267  23.311  28.346  1.00 38.56           O  
ATOM   1263  N   THR H 164       7.803  24.455  26.461  1.00 37.02           N  
ATOM   1264  CA  THR H 164       9.120  23.885  26.318  1.00 34.78           C  
ATOM   1265  CB  THR H 164       9.239  22.956  25.146  1.00 36.86           C  
ATOM   1266  OG1 THR H 164       8.980  23.669  23.946  1.00 43.47           O  
ATOM   1267  CG2 THR H 164       8.224  21.813  25.305  1.00 38.94           C  
ATOM   1268  C   THR H 164      10.135  24.970  26.088  1.00 36.87           C  
ATOM   1269  O   THR H 164       9.798  26.092  25.714  1.00 39.91           O  
ATOM   1270  N   ASP H 165      11.420  24.648  26.361  1.00 36.66           N  
ATOM   1271  CA  ASP H 165      12.542  25.505  26.098  1.00 34.59           C  
ATOM   1272  CB  ASP H 165      12.914  26.480  27.238  1.00 35.93           C  
ATOM   1273  CG  ASP H 165      13.053  25.737  28.554  1.00 36.65           C  
ATOM   1274  OD1 ASP H 165      11.999  25.575  29.223  1.00 44.20           O  
ATOM   1275  OD2 ASP H 165      14.198  25.358  28.927  1.00 64.71           O1-
ATOM   1276  C   ASP H 165      13.697  24.624  25.739  1.00 35.50           C  
ATOM   1277  O   ASP H 165      13.967  23.630  26.411  1.00 35.10           O  
ATOM   1278  N   TYR H 166      14.405  24.966  24.642  1.00 36.17           N  
ATOM   1279  CA  TYR H 166      15.449  24.098  24.175  1.00 35.91           C  
ATOM   1280  CB  TYR H 166      15.232  23.605  22.732  1.00 37.91           C  
ATOM   1281  CG  TYR H 166      13.900  22.942  22.615  1.00 38.34           C  
ATOM   1282  CD1 TYR H 166      13.668  21.701  23.161  1.00 37.35           C  
ATOM   1283  CD2 TYR H 166      12.883  23.561  21.924  1.00 38.58           C  
ATOM   1284  CE1 TYR H 166      12.437  21.100  23.034  1.00 40.16           C  
ATOM   1285  CE2 TYR H 166      11.652  22.965  21.791  1.00 37.64           C  
ATOM   1286  CZ  TYR H 166      11.426  21.731  22.351  1.00 39.39           C  
ATOM   1287  OH  TYR H 166      10.163  21.116  22.216  1.00 40.11           O  
ATOM   1288  C   TYR H 166      16.729  24.871  24.122  1.00 39.27           C  
ATOM   1289  O   TYR H 166      16.729  26.094  23.987  1.00 38.36           O  
ATOM   1290  N   ASN H 167      17.864  24.151  24.249  1.00 36.09           N  
ATOM   1291  CA  ASN H 167      19.154  24.764  24.148  1.00 35.70           C  
ATOM   1292  CB  ASN H 167      20.307  23.769  24.394  1.00 40.72           C  
ATOM   1293  CG  ASN H 167      21.625  24.521  24.518  1.00 42.31           C  
ATOM   1294  OD1 ASN H 167      21.883  25.484  23.798  1.00 49.17           O  
ATOM   1295  ND2 ASN H 167      22.491  24.062  25.462  1.00 40.85           N  
ATOM   1296  C   ASN H 167      19.233  25.274  22.746  1.00 38.61           C  
ATOM   1297  O   ASN H 167      18.808  24.608  21.805  1.00 36.01           O  
ATOM   1298  N   SER H 168      19.793  26.483  22.570  1.00 40.97           N  
ATOM   1299  CA  SER H 168      19.813  27.106  21.281  1.00 42.32           C  
ATOM   1300  CB  SER H 168      20.476  28.496  21.313  1.00 44.91           C  
ATOM   1301  OG  SER H 168      19.761  29.362  22.185  1.00 71.69           O  
ATOM   1302  C   SER H 168      20.582  26.259  20.319  1.00 41.34           C  
ATOM   1303  O   SER H 168      20.271  26.232  19.130  1.00 42.49           O  
ATOM   1304  N   ALA H 169      21.619  25.545  20.790  1.00 39.47           N  
ATOM   1305  CA  ALA H 169      22.390  24.800  19.837  1.00 42.70           C  
ATOM   1306  CB  ALA H 169      23.600  24.106  20.482  1.00 43.17           C  
ATOM   1307  C   ALA H 169      21.558  23.731  19.180  1.00 44.52           C  
ATOM   1308  O   ALA H 169      21.557  23.593  17.958  1.00 43.74           O  
ATOM   1309  N   VAL H 170      20.837  22.938  19.993  1.00 40.47           N  
ATOM   1310  CA  VAL H 170      20.029  21.825  19.568  1.00 40.99           C  
ATOM   1311  CB  VAL H 170      19.738  20.851  20.674  1.00 40.70           C  
ATOM   1312  CG1 VAL H 170      21.073  20.264  21.161  1.00 26.28           C  
ATOM   1313  CG2 VAL H 170      18.929  21.559  21.771  1.00 31.41           C  
ATOM   1314  C   VAL H 170      18.720  22.245  18.981  1.00 45.07           C  
ATOM   1315  O   VAL H 170      18.097  21.460  18.267  1.00 45.25           O  
ATOM   1316  N   LYS H 171      18.236  23.460  19.312  1.00 44.73           N  
ATOM   1317  CA  LYS H 171      16.920  23.843  18.892  1.00 44.54           C  
ATOM   1318  CB  LYS H 171      16.494  25.261  19.339  1.00 48.62           C  
ATOM   1319  CG  LYS H 171      16.922  26.427  18.445  1.00 49.24           C  
ATOM   1320  CD  LYS H 171      16.019  26.629  17.227  0.80 56.87           C  
ATOM   1321  CE  LYS H 171      14.687  27.309  17.562  0.75 62.35           C  
ATOM   1322  NZ  LYS H 171      14.884  28.769  17.717  0.75 60.12           N1+
ATOM   1323  C   LYS H 171      16.830  23.710  17.401  1.00 43.73           C  
ATOM   1324  O   LYS H 171      17.810  23.837  16.666  1.00 50.50           O  
ATOM   1325  N   SER H 172      15.595  23.441  16.948  1.00 42.56           N  
ATOM   1326  CA  SER H 172      15.190  23.129  15.612  1.00 42.21           C  
ATOM   1327  CB  SER H 172      16.050  23.847  14.563  1.00 50.69           C  
ATOM   1328  OG  SER H 172      16.002  25.248  14.782  1.00 55.60           O  
ATOM   1329  C   SER H 172      15.346  21.652  15.381  1.00 45.03           C  
ATOM   1330  O   SER H 172      14.590  21.078  14.600  1.00 45.77           O  
ATOM   1331  N   ARG H 173      16.331  20.994  16.023  1.00 43.03           N  
ATOM   1332  CA  ARG H 173      16.457  19.560  15.944  1.00 41.60           C  
ATOM   1333  CB  ARG H 173      17.899  19.047  16.077  1.00 42.37           C  
ATOM   1334  CG  ARG H 173      18.750  19.363  14.847  1.00 44.56           C  
ATOM   1335  CD  ARG H 173      19.990  18.474  14.722  1.00 43.35           C  
ATOM   1336  NE  ARG H 173      20.830  18.678  15.935  1.00 39.27           N  
ATOM   1337  CZ  ARG H 173      21.697  17.700  16.329  1.00 46.28           C  
ATOM   1338  NH1 ARG H 173      21.800  16.546  15.606  1.00 45.36           N1+
ATOM   1339  NH2 ARG H 173      22.461  17.869  17.448  1.00 45.93           N  
ATOM   1340  C   ARG H 173      15.615  18.836  16.962  1.00 43.46           C  
ATOM   1341  O   ARG H 173      15.199  17.698  16.738  1.00 43.42           O  
ATOM   1342  N   VAL H 174      15.370  19.468  18.130  1.00 39.86           N  
ATOM   1343  CA  VAL H 174      14.790  18.749  19.233  1.00 36.74           C  
ATOM   1344  CB  VAL H 174      15.544  18.965  20.513  1.00 40.66           C  
ATOM   1345  CG1 VAL H 174      15.391  20.435  20.929  1.00 46.42           C  
ATOM   1346  CG2 VAL H 174      15.050  17.961  21.565  1.00 44.51           C  
ATOM   1347  C   VAL H 174      13.358  19.103  19.482  1.00 41.48           C  
ATOM   1348  O   VAL H 174      12.936  20.246  19.313  1.00 43.17           O  
ATOM   1349  N   THR H 175      12.566  18.079  19.874  1.00 39.93           N  
ATOM   1350  CA  THR H 175      11.193  18.272  20.242  1.00 38.08           C  
ATOM   1351  CB  THR H 175      10.228  17.758  19.218  1.00 40.26           C  
ATOM   1352  OG1 THR H 175      10.470  18.381  17.965  1.00 51.29           O  
ATOM   1353  CG2 THR H 175       8.801  18.072  19.691  1.00 50.10           C  
ATOM   1354  C   THR H 175      10.966  17.475  21.492  1.00 40.33           C  
ATOM   1355  O   THR H 175      11.433  16.342  21.608  1.00 43.98           O  
ATOM   1356  N   ILE H 176      10.242  18.050  22.475  1.00 36.93           N  
ATOM   1357  CA  ILE H 176       9.970  17.326  23.684  1.00 36.78           C  
ATOM   1358  CB  ILE H 176      10.569  17.947  24.916  1.00 38.83           C  
ATOM   1359  CG1 ILE H 176      12.104  17.967  24.774  1.00 60.83           C  
ATOM   1360  CG2 ILE H 176      10.075  17.167  26.151  1.00 60.20           C  
ATOM   1361  CD1 ILE H 176      12.828  18.784  25.841  1.00 60.63           C  
ATOM   1362  C   ILE H 176       8.487  17.254  23.841  1.00 39.48           C  
ATOM   1363  O   ILE H 176       7.777  18.238  23.632  1.00 39.30           O  
ATOM   1364  N   SER H 177       7.979  16.057  24.204  1.00 37.83           N  
ATOM   1365  CA  SER H 177       6.559  15.882  24.313  1.00 39.74           C  
ATOM   1366  CB  SER H 177       5.972  14.860  23.325  1.00 42.54           C  
ATOM   1367  OG  SER H 177       6.110  15.323  21.991  1.00 56.15           O  
ATOM   1368  C   SER H 177       6.230  15.350  25.666  1.00 42.52           C  
ATOM   1369  O   SER H 177       7.101  14.916  26.419  1.00 42.36           O  
ATOM   1370  N   LYS H 178       4.926  15.407  26.002  1.00 39.61           N  
ATOM   1371  CA  LYS H 178       4.420  14.926  27.252  1.00 41.01           C  
ATOM   1372  CB  LYS H 178       3.988  16.054  28.202  1.00 44.78           C  
ATOM   1373  CG  LYS H 178       3.445  15.549  29.539  1.00 22.49           C  
ATOM   1374  CD  LYS H 178       3.275  16.641  30.594  1.00 28.28           C  
ATOM   1375  CE  LYS H 178       2.334  17.766  30.162  1.00 29.43           C  
ATOM   1376  NZ  LYS H 178       2.141  18.710  31.283  1.00 37.22           N1+
ATOM   1377  C   LYS H 178       3.186  14.124  26.975  1.00 43.04           C  
ATOM   1378  O   LYS H 178       2.435  14.417  26.045  1.00 43.48           O  
ATOM   1379  N   ASP H 179       2.972  13.061  27.775  1.00 42.41           N  
ATOM   1380  CA  ASP H 179       1.785  12.262  27.659  1.00 42.82           C  
ATOM   1381  CB  ASP H 179       2.018  10.897  26.982  1.00 45.37           C  
ATOM   1382  CG  ASP H 179       0.669  10.307  26.589  1.00 47.88           C  
ATOM   1383  OD1 ASP H 179      -0.347  11.051  26.637  1.00 48.36           O  
ATOM   1384  OD2 ASP H 179       0.632   9.101  26.232  1.00 50.89           O1-
ATOM   1385  C   ASP H 179       1.324  11.992  29.059  1.00 46.84           C  
ATOM   1386  O   ASP H 179       1.894  11.168  29.770  1.00 43.64           O  
ATOM   1387  N   THR H 180       0.268  12.697  29.493  1.00 43.82           N  
ATOM   1388  CA  THR H 180      -0.237  12.560  30.828  1.00 46.92           C  
ATOM   1389  CB  THR H 180      -1.331  13.543  31.117  1.00 49.69           C  
ATOM   1390  OG1 THR H 180      -0.889  14.861  30.831  1.00 52.93           O  
ATOM   1391  CG2 THR H 180      -1.672  13.448  32.610  1.00 57.47           C  
ATOM   1392  C   THR H 180      -0.809  11.181  30.997  1.00 47.16           C  
ATOM   1393  O   THR H 180      -0.708  10.569  32.058  1.00 51.15           O  
ATOM   1394  N   SER H 181      -1.447  10.655  29.939  1.00 48.19           N  
ATOM   1395  CA  SER H 181      -2.097   9.377  30.029  1.00 48.26           C  
ATOM   1396  CB  SER H 181      -2.689   8.938  28.681  1.00 52.26           C  
ATOM   1397  OG  SER H 181      -3.568   9.940  28.191  1.00 58.99           O  
ATOM   1398  C   SER H 181      -1.081   8.346  30.402  1.00 49.32           C  
ATOM   1399  O   SER H 181      -1.258   7.595  31.360  1.00 53.41           O  
ATOM   1400  N   LYS H 182       0.011   8.302  29.620  1.00 47.44           N  
ATOM   1401  CA  LYS H 182       1.126   7.405  29.742  1.00 45.40           C  
ATOM   1402  CB  LYS H 182       2.086   7.504  28.548  1.00 46.01           C  
ATOM   1403  CG  LYS H 182       1.628   6.774  27.290  1.00 58.64           C  
ATOM   1404  CD  LYS H 182       1.623   5.260  27.455  0.80 59.84           C  
ATOM   1405  CE  LYS H 182       1.342   4.523  26.149  1.00 59.46           C  
ATOM   1406  NZ  LYS H 182       1.617   3.079  26.325  1.00 65.25           N1+
ATOM   1407  C   LYS H 182       1.953   7.710  30.958  1.00 46.76           C  
ATOM   1408  O   LYS H 182       2.637   6.828  31.477  1.00 47.30           O  
ATOM   1409  N   ASN H 183       1.936   8.962  31.452  1.00 43.86           N  
ATOM   1410  CA  ASN H 183       2.874   9.297  32.487  1.00 43.28           C  
ATOM   1411  CB  ASN H 183       2.774   8.458  33.779  1.00 45.08           C  
ATOM   1412  CG  ASN H 183       1.720   9.062  34.697  1.00 50.47           C  
ATOM   1413  OD1 ASN H 183       0.949   8.350  35.339  1.00 50.77           O  
ATOM   1414  ND2 ASN H 183       1.704  10.418  34.783  1.00 45.69           N  
ATOM   1415  C   ASN H 183       4.247   9.112  31.920  1.00 43.36           C  
ATOM   1416  O   ASN H 183       5.094   8.422  32.490  1.00 44.13           O  
ATOM   1417  N   GLN H 184       4.481   9.722  30.739  1.00 42.05           N  
ATOM   1418  CA  GLN H 184       5.759   9.647  30.089  1.00 40.69           C  
ATOM   1419  CB  GLN H 184       5.808   8.608  28.950  1.00 41.66           C  
ATOM   1420  CG  GLN H 184       5.616   7.156  29.385  1.00 49.12           C  
ATOM   1421  CD  GLN H 184       5.569   6.287  28.131  1.00 56.30           C  
ATOM   1422  OE1 GLN H 184       5.522   6.790  27.009  1.00 48.58           O  
ATOM   1423  NE2 GLN H 184       5.577   4.940  28.320  1.00 55.41           N  
ATOM   1424  C   GLN H 184       6.020  10.959  29.413  1.00 41.82           C  
ATOM   1425  O   GLN H 184       5.091  11.690  29.067  1.00 41.43           O  
ATOM   1426  N   PHE H 185       7.320  11.282  29.228  1.00 40.21           N  
ATOM   1427  CA  PHE H 185       7.758  12.446  28.505  1.00 37.50           C  
ATOM   1428  CB  PHE H 185       8.685  13.396  29.283  1.00 39.42           C  
ATOM   1429  CG  PHE H 185       8.017  13.870  30.523  1.00 38.57           C  
ATOM   1430  CD1 PHE H 185       7.241  15.003  30.534  1.00 39.45           C  
ATOM   1431  CD2 PHE H 185       8.181  13.170  31.691  1.00 36.87           C  
ATOM   1432  CE1 PHE H 185       6.637  15.423  31.695  1.00 40.00           C  
ATOM   1433  CE2 PHE H 185       7.578  13.588  32.855  1.00 37.32           C  
ATOM   1434  CZ  PHE H 185       6.800  14.717  32.860  1.00 39.25           C  
ATOM   1435  C   PHE H 185       8.652  11.892  27.446  1.00 38.38           C  
ATOM   1436  O   PHE H 185       9.333  10.893  27.677  1.00 39.52           O  
ATOM   1437  N   SER H 186       8.694  12.524  26.259  1.00 40.35           N  
ATOM   1438  CA  SER H 186       9.499  11.952  25.220  1.00 42.38           C  
ATOM   1439  CB  SER H 186       8.643  11.376  24.079  1.00 41.76           C  
ATOM   1440  OG  SER H 186       9.456  10.678  23.151  1.00 53.48           O  
ATOM   1441  C   SER H 186      10.396  13.005  24.645  1.00 41.54           C  
ATOM   1442  O   SER H 186      10.113  14.201  24.715  1.00 41.84           O  
ATOM   1443  N   LEU H 187      11.540  12.558  24.083  1.00 39.40           N  
ATOM   1444  CA  LEU H 187      12.510  13.410  23.456  1.00 39.55           C  
ATOM   1445  CB  LEU H 187      13.896  13.302  24.115  1.00 41.91           C  
ATOM   1446  CG  LEU H 187      15.005  14.090  23.394  1.00 43.07           C  
ATOM   1447  CD1 LEU H 187      14.822  15.605  23.545  1.00 42.02           C  
ATOM   1448  CD2 LEU H 187      16.403  13.605  23.810  1.00 41.99           C  
ATOM   1449  C   LEU H 187      12.689  12.926  22.049  1.00 41.58           C  
ATOM   1450  O   LEU H 187      12.824  11.726  21.814  1.00 42.51           O  
ATOM   1451  N   LYS H 188      12.675  13.855  21.069  1.00 39.89           N  
ATOM   1452  CA  LYS H 188      12.917  13.489  19.700  1.00 40.22           C  
ATOM   1453  CB  LYS H 188      11.735  13.755  18.754  1.00 42.81           C  
ATOM   1454  CG  LYS H 188      10.493  12.930  19.084  1.00 50.72           C  
ATOM   1455  CD  LYS H 188       9.240  13.376  18.330  1.00 56.34           C  
ATOM   1456  CE  LYS H 188       7.959  12.739  18.865  1.00111.84           C  
ATOM   1457  NZ  LYS H 188       8.082  11.266  18.834  1.00111.45           N1+
ATOM   1458  C   LYS H 188      14.036  14.360  19.222  1.00 41.92           C  
ATOM   1459  O   LYS H 188      13.976  15.582  19.343  1.00 45.17           O  
ATOM   1460  N   LEU H 189      15.097  13.744  18.672  1.00 38.12           N  
ATOM   1461  CA  LEU H 189      16.226  14.484  18.185  1.00 38.88           C  
ATOM   1462  CB  LEU H 189      17.508  14.088  18.950  1.00 37.70           C  
ATOM   1463  CG  LEU H 189      18.758  14.958  18.717  1.00 44.29           C  
ATOM   1464  CD1 LEU H 189      19.183  14.967  17.247  1.00 42.52           C  
ATOM   1465  CD2 LEU H 189      18.592  16.363  19.307  1.00 40.26           C  
ATOM   1466  C   LEU H 189      16.393  14.070  16.747  1.00 42.28           C  
ATOM   1467  O   LEU H 189      16.681  12.907  16.470  1.00 41.52           O  
ATOM   1468  N   SER H 190      16.220  15.010  15.790  1.00 40.60           N  
ATOM   1469  CA  SER H 190      16.283  14.655  14.392  1.00 40.29           C  
ATOM   1470  CB  SER H 190      15.385  15.526  13.497  1.00 44.45           C  
ATOM   1471  OG  SER H 190      14.027  15.398  13.883  1.00 32.86           O  
ATOM   1472  C   SER H 190      17.673  14.812  13.847  1.00 42.82           C  
ATOM   1473  O   SER H 190      18.537  15.438  14.458  1.00 42.36           O  
ATOM   1474  N   SER H 191      17.901  14.234  12.645  1.00 43.56           N  
ATOM   1475  CA  SER H 191      19.134  14.359  11.910  1.00 44.12           C  
ATOM   1476  CB  SER H 191      19.316  15.740  11.258  1.00 48.65           C  
ATOM   1477  OG  SER H 191      18.300  15.964  10.292  1.00 53.24           O  
ATOM   1478  C   SER H 191      20.298  14.119  12.812  1.00 44.14           C  
ATOM   1479  O   SER H 191      21.141  14.995  12.991  1.00 43.50           O  
ATOM   1480  N   VAL H 192      20.386  12.905  13.382  1.00 41.72           N  
ATOM   1481  CA  VAL H 192      21.407  12.593  14.333  1.00 41.25           C  
ATOM   1482  CB  VAL H 192      21.151  11.302  15.055  1.00 41.06           C  
ATOM   1483  CG1 VAL H 192      22.232  11.113  16.122  1.00 41.11           C  
ATOM   1484  CG2 VAL H 192      19.720  11.286  15.604  1.00 41.38           C  
ATOM   1485  C   VAL H 192      22.725  12.453  13.636  1.00 45.06           C  
ATOM   1486  O   VAL H 192      22.800  12.046  12.476  1.00 43.61           O  
ATOM   1487  N   THR H 193      23.806  12.808  14.358  1.00 41.46           N  
ATOM   1488  CA  THR H 193      25.139  12.738  13.839  1.00 44.59           C  
ATOM   1489  CB  THR H 193      25.763  14.099  13.724  1.00 45.17           C  
ATOM   1490  OG1 THR H 193      24.886  14.980  13.045  1.00 46.45           O  
ATOM   1491  CG2 THR H 193      27.043  13.993  12.890  1.00 46.49           C  
ATOM   1492  C   THR H 193      25.920  11.987  14.882  1.00 44.93           C  
ATOM   1493  O   THR H 193      25.366  11.550  15.888  1.00 43.90           O  
ATOM   1494  N   ALA H 194      27.233  11.809  14.656  1.00 46.81           N  
ATOM   1495  CA  ALA H 194      28.113  11.121  15.558  1.00 46.87           C  
ATOM   1496  CB  ALA H 194      29.544  10.986  15.013  1.00 49.84           C  
ATOM   1497  C   ALA H 194      28.182  11.872  16.852  1.00 47.41           C  
ATOM   1498  O   ALA H 194      28.397  11.288  17.913  1.00 47.16           O  
ATOM   1499  N   ALA H 195      28.029  13.204  16.792  1.00 41.76           N  
ATOM   1500  CA  ALA H 195      28.130  14.065  17.937  1.00 44.47           C  
ATOM   1501  CB  ALA H 195      27.921  15.547  17.581  1.00 44.61           C  
ATOM   1502  C   ALA H 195      27.091  13.696  18.953  1.00 41.84           C  
ATOM   1503  O   ALA H 195      27.292  13.903  20.148  1.00 46.36           O  
ATOM   1504  N   ASP H 196      25.933  13.198  18.491  1.00 38.87           N  
ATOM   1505  CA  ASP H 196      24.786  12.833  19.280  1.00 37.82           C  
ATOM   1506  CB  ASP H 196      23.525  12.653  18.421  1.00 39.62           C  
ATOM   1507  CG  ASP H 196      23.159  14.040  17.910  1.00 45.65           C  
ATOM   1508  OD1 ASP H 196      23.205  14.999  18.724  1.00 40.56           O  
ATOM   1509  OD2 ASP H 196      22.852  14.164  16.695  1.00 43.93           O1-
ATOM   1510  C   ASP H 196      25.004  11.599  20.110  1.00 42.74           C  
ATOM   1511  O   ASP H 196      24.152  11.261  20.930  1.00 43.12           O  
ATOM   1512  N   THR H 197      26.076  10.821  19.865  1.00 38.96           N  
ATOM   1513  CA  THR H 197      26.280   9.652  20.678  1.00 37.65           C  
ATOM   1514  CB  THR H 197      27.457   8.826  20.242  1.00 41.29           C  
ATOM   1515  OG1 THR H 197      27.276   8.386  18.904  1.00 42.37           O  
ATOM   1516  CG2 THR H 197      27.590   7.620  21.186  1.00 41.88           C  
ATOM   1517  C   THR H 197      26.517  10.094  22.092  1.00 40.26           C  
ATOM   1518  O   THR H 197      27.418  10.888  22.365  1.00 41.65           O  
ATOM   1519  N   ALA H 198      25.699   9.592  23.044  1.00 38.16           N  
ATOM   1520  CA  ALA H 198      25.885  10.006  24.405  1.00 37.98           C  
ATOM   1521  CB  ALA H 198      25.644  11.511  24.616  1.00 36.35           C  
ATOM   1522  C   ALA H 198      24.915   9.283  25.280  1.00 38.03           C  
ATOM   1523  O   ALA H 198      24.042   8.557  24.805  1.00 39.38           O  
ATOM   1524  N   VAL H 199      25.087   9.439  26.610  1.00 37.43           N  
ATOM   1525  CA  VAL H 199      24.149   8.890  27.539  1.00 35.39           C  
ATOM   1526  CB  VAL H 199      24.743   8.561  28.872  1.00 36.14           C  
ATOM   1527  CG1 VAL H 199      23.634   7.988  29.768  1.00 40.58           C  
ATOM   1528  CG2 VAL H 199      25.927   7.603  28.654  1.00 41.46           C  
ATOM   1529  C   VAL H 199      23.130   9.968  27.741  1.00 36.24           C  
ATOM   1530  O   VAL H 199      23.478  11.127  27.963  1.00 34.64           O  
ATOM   1531  N   TYR H 200      21.834   9.617  27.672  1.00 35.67           N  
ATOM   1532  CA  TYR H 200      20.797  10.603  27.797  1.00 34.39           C  
ATOM   1533  CB  TYR H 200      19.725  10.512  26.696  1.00 37.04           C  
ATOM   1534  CG  TYR H 200      20.323  10.984  25.416  1.00 35.99           C  
ATOM   1535  CD1 TYR H 200      21.210  10.204  24.713  1.00 36.84           C  
ATOM   1536  CD2 TYR H 200      19.974  12.214  24.909  1.00 38.21           C  
ATOM   1537  CE1 TYR H 200      21.752  10.654  23.530  1.00 35.34           C  
ATOM   1538  CE2 TYR H 200      20.510  12.668  23.730  1.00 37.51           C  
ATOM   1539  CZ  TYR H 200      21.404  11.888  23.037  1.00 34.47           C  
ATOM   1540  OH  TYR H 200      21.957  12.355  21.826  1.00 36.55           O  
ATOM   1541  C   TYR H 200      20.092  10.375  29.089  1.00 36.46           C  
ATOM   1542  O   TYR H 200      19.737   9.244  29.418  1.00 36.51           O  
ATOM   1543  N   TYR H 201      19.874  11.465  29.855  1.00 35.60           N  
ATOM   1544  CA  TYR H 201      19.231  11.329  31.125  1.00 34.58           C  
ATOM   1545  CB  TYR H 201      20.028  11.867  32.334  1.00 35.21           C  
ATOM   1546  CG  TYR H 201      21.382  11.254  32.488  1.00 33.89           C  
ATOM   1547  CD1 TYR H 201      21.545   9.993  33.006  1.00 36.34           C  
ATOM   1548  CD2 TYR H 201      22.505  11.950  32.117  1.00 33.63           C  
ATOM   1549  CE1 TYR H 201      22.799   9.446  33.154  1.00 35.01           C  
ATOM   1550  CE2 TYR H 201      23.763  11.412  32.262  1.00 35.17           C  
ATOM   1551  CZ  TYR H 201      23.912  10.152  32.784  1.00 33.87           C  
ATOM   1552  OH  TYR H 201      25.195   9.585  32.940  1.00 39.92           O  
ATOM   1553  C   TYR H 201      18.012  12.198  31.117  1.00 35.95           C  
ATOM   1554  O   TYR H 201      17.972  13.232  30.453  1.00 36.98           O  
ATOM   1555  N   CYS H 202      16.957  11.761  31.832  1.00 34.94           N  
ATOM   1556  CA  CYS H 202      15.823  12.604  32.055  1.00 34.81           C  
ATOM   1557  CB  CYS H 202      14.444  11.966  31.720  1.00 36.54           C  
ATOM   1558  SG  CYS H 202      14.119  10.358  32.511  1.00 39.56           S  
ATOM   1559  C   CYS H 202      15.903  12.941  33.511  1.00 36.03           C  
ATOM   1560  O   CYS H 202      16.299  12.100  34.319  1.00 36.27           O  
ATOM   1561  N   ALA H 203      15.593  14.203  33.879  1.00 34.92           N  
ATOM   1562  CA  ALA H 203      15.695  14.578  35.260  1.00 35.53           C  
ATOM   1563  CB  ALA H 203      16.989  15.339  35.598  1.00 35.21           C  
ATOM   1564  C   ALA H 203      14.537  15.465  35.596  1.00 34.60           C  
ATOM   1565  O   ALA H 203      13.990  16.157  34.741  1.00 35.71           O  
ATOM   1566  N   ARG H 204      14.131  15.470  36.878  1.00 34.57           N  
ATOM   1567  CA  ARG H 204      12.990  16.248  37.275  1.00 33.78           C  
ATOM   1568  CB  ARG H 204      12.171  15.569  38.383  1.00 31.41           C  
ATOM   1569  CG  ARG H 204      10.893  16.313  38.769  1.00 33.37           C  
ATOM   1570  CD  ARG H 204      10.100  15.580  39.852  1.00 39.67           C  
ATOM   1571  NE  ARG H 204      10.163  16.376  41.107  1.00 41.22           N  
ATOM   1572  CZ  ARG H 204      10.198  15.734  42.310  1.00 42.20           C  
ATOM   1573  NH1 ARG H 204      10.463  14.403  42.359  1.00 39.20           N1+
ATOM   1574  NH2 ARG H 204       9.947  16.417  43.462  1.00 42.39           N  
ATOM   1575  C   ARG H 204      13.471  17.557  37.810  1.00 33.96           C  
ATOM   1576  O   ARG H 204      14.386  17.607  38.629  1.00 35.50           O  
ATOM   1577  N   GLY H 205      12.847  18.662  37.361  1.00 33.06           N  
ATOM   1578  CA  GLY H 205      13.261  19.960  37.800  1.00 34.08           C  
ATOM   1579  C   GLY H 205      12.286  20.440  38.822  1.00 35.83           C  
ATOM   1580  O   GLY H 205      11.079  20.518  38.589  1.00 36.07           O  
ATOM   1581  N   GLY H 206      12.757  21.242  39.805  1.00 27.16           N  
ATOM   1582  CA  GLY H 206      11.829  21.863  40.744  1.00 30.26           C  
ATOM   1583  C   GLY H 206      10.779  22.738  40.062  1.00 32.95           C  
ATOM   1584  O   GLY H 206      10.838  23.026  38.863  1.00 35.31           O  
ATOM   1585  N   TYR H 207       9.754  23.129  40.846  1.00 36.95           N  
ATOM   1586  CA  TYR H 207       8.543  23.824  40.481  1.00 40.12           C  
ATOM   1587  CB  TYR H 207       7.811  24.396  41.704  1.00 40.99           C  
ATOM   1588  CG  TYR H 207       7.553  23.269  42.639  1.00 46.09           C  
ATOM   1589  CD1 TYR H 207       8.544  22.859  43.501  1.00 45.21           C  
ATOM   1590  CD2 TYR H 207       6.333  22.630  42.662  1.00 43.39           C  
ATOM   1591  CE1 TYR H 207       8.328  21.821  44.375  1.00 44.83           C  
ATOM   1592  CE2 TYR H 207       6.112  21.591  43.535  1.00 47.51           C  
ATOM   1593  CZ  TYR H 207       7.109  21.186  44.393  1.00 48.08           C  
ATOM   1594  OH  TYR H 207       6.885  20.120  45.290  1.00 47.15           O  
ATOM   1595  C   TYR H 207       8.755  24.964  39.525  1.00 41.97           C  
ATOM   1596  O   TYR H 207       9.849  25.508  39.395  1.00 42.81           O  
ATOM   1597  N   TRP H 208       7.679  25.327  38.794  1.00 38.14           N  
ATOM   1598  CA  TRP H 208       7.682  26.423  37.860  1.00 38.37           C  
ATOM   1599  CB  TRP H 208       6.344  26.663  37.148  1.00 42.00           C  
ATOM   1600  CG  TRP H 208       6.340  27.979  36.402  1.00 42.63           C  
ATOM   1601  CD2 TRP H 208       5.826  29.200  36.955  1.00 31.21           C  
ATOM   1602  CD1 TRP H 208       6.799  28.286  35.156  1.00 31.64           C  
ATOM   1603  NE1 TRP H 208       6.607  29.624  34.898  1.00  0.00           N  
ATOM   1604  CE2 TRP H 208       6.008  30.198  35.999  1.00 35.86           C  
ATOM   1605  CE3 TRP H 208       5.256  29.468  38.167  1.00  0.00           C  
ATOM   1606  CZ2 TRP H 208       5.619  31.486  36.240  1.00  0.00           C  
ATOM   1607  CZ3 TRP H 208       4.857  30.764  38.406  1.00  0.00           C  
ATOM   1608  CH2 TRP H 208       5.037  31.753  37.460  1.00  0.00           C  
ATOM   1609  C   TRP H 208       7.955  27.671  38.605  1.00 38.85           C  
ATOM   1610  O   TRP H 208       8.634  28.572  38.113  1.00 40.85           O  
ATOM   1611  N   TYR H 209       7.413  27.747  39.826  1.00 38.13           N  
ATOM   1612  CA  TYR H 209       7.603  28.905  40.627  1.00 37.80           C  
ATOM   1613  CB  TYR H 209       6.954  28.756  42.014  1.00 45.89           C  
ATOM   1614  CG  TYR H 209       5.479  28.668  41.787  1.00 49.89           C  
ATOM   1615  CD1 TYR H 209       4.889  27.495  41.373  1.00 52.16           C  
ATOM   1616  CD2 TYR H 209       4.682  29.768  41.993  1.00 50.70           C  
ATOM   1617  CE1 TYR H 209       3.529  27.422  41.166  1.00 54.11           C  
ATOM   1618  CE2 TYR H 209       3.323  29.702  41.789  1.00 57.21           C  
ATOM   1619  CZ  TYR H 209       2.743  28.530  41.373  1.00 58.02           C  
ATOM   1620  OH  TYR H 209       1.349  28.460  41.163  1.00 58.35           O  
ATOM   1621  C   TYR H 209       9.077  29.039  40.776  1.00 37.43           C  
ATOM   1622  O   TYR H 209       9.620  30.142  40.716  1.00 37.45           O  
ATOM   1623  N   ALA H 210       9.769  27.900  40.951  1.00 41.65           N  
ATOM   1624  CA  ALA H 210      11.187  27.980  41.060  1.00 41.56           C  
ATOM   1625  CB  ALA H 210      11.826  26.738  41.707  1.00 42.48           C  
ATOM   1626  C   ALA H 210      11.749  28.112  39.685  1.00 40.63           C  
ATOM   1627  O   ALA H 210      11.683  27.189  38.868  1.00 41.49           O  
ATOM   1628  N   THR H 211      12.269  29.321  39.405  1.00 37.71           N  
ATOM   1629  CA  THR H 211      12.962  29.607  38.191  1.00 37.38           C  
ATOM   1630  CB  THR H 211      13.221  31.069  37.985  1.00 36.19           C  
ATOM   1631  OG1 THR H 211      13.846  31.273  36.727  1.00  0.00           O  
ATOM   1632  CG2 THR H 211      14.118  31.597  39.118  1.00  0.00           C  
ATOM   1633  C   THR H 211      14.279  28.932  38.299  1.00 37.41           C  
ATOM   1634  O   THR H 211      14.840  28.466  37.310  1.00 37.84           O  
ATOM   1635  N   SER H 212      14.809  28.891  39.535  1.00 39.04           N  
ATOM   1636  CA  SER H 212      16.078  28.289  39.772  1.00 36.35           C  
ATOM   1637  CB  SER H 212      16.847  28.930  40.941  1.00 25.82           C  
ATOM   1638  OG  SER H 212      16.134  28.749  42.156  1.00  0.00           O  
ATOM   1639  C   SER H 212      15.791  26.895  40.159  1.00 33.87           C  
ATOM   1640  O   SER H 212      14.977  26.618  41.039  1.00 29.98           O  
ATOM   1641  N   TYR H 213      16.396  25.942  39.454  1.00 33.78           N  
ATOM   1642  CA  TYR H 213      16.138  24.668  40.000  1.00 33.03           C  
ATOM   1643  CB  TYR H 213      14.805  23.996  39.597  1.00 29.90           C  
ATOM   1644  CG  TYR H 213      14.671  23.802  38.128  1.00 30.40           C  
ATOM   1645  CD1 TYR H 213      15.283  22.740  37.508  1.00 23.79           C  
ATOM   1646  CD2 TYR H 213      13.907  24.669  37.379  1.00 23.58           C  
ATOM   1647  CE1 TYR H 213      15.147  22.556  36.153  1.00 25.56           C  
ATOM   1648  CE2 TYR H 213      13.767  24.488  36.023  1.00 21.33           C  
ATOM   1649  CZ  TYR H 213      14.392  23.430  35.409  1.00 33.81           C  
ATOM   1650  OH  TYR H 213      14.259  23.231  34.019  1.00 28.91           O  
ATOM   1651  C   TYR H 213      17.298  23.801  39.741  1.00 34.33           C  
ATOM   1652  O   TYR H 213      18.161  24.083  38.913  1.00 36.69           O  
ATOM   1653  N   TYR H 214      17.329  22.722  40.521  1.00 30.18           N  
ATOM   1654  CA  TYR H 214      18.350  21.749  40.502  1.00 30.73           C  
ATOM   1655  CB  TYR H 214      18.988  21.622  41.890  1.00 27.19           C  
ATOM   1656  CG  TYR H 214      17.858  21.694  42.855  1.00 30.85           C  
ATOM   1657  CD1 TYR H 214      17.145  20.577  43.212  1.00 32.72           C  
ATOM   1658  CD2 TYR H 214      17.500  22.909  43.392  1.00 32.08           C  
ATOM   1659  CE1 TYR H 214      16.101  20.673  44.102  1.00 33.25           C  
ATOM   1660  CE2 TYR H 214      16.458  23.013  44.282  1.00 31.47           C  
ATOM   1661  CZ  TYR H 214      15.755  21.888  44.638  1.00 33.88           C  
ATOM   1662  OH  TYR H 214      14.682  21.980  45.550  1.00 38.35           O  
ATOM   1663  C   TYR H 214      17.659  20.493  40.121  1.00 31.32           C  
ATOM   1664  O   TYR H 214      16.465  20.332  40.369  1.00 30.73           O  
ATOM   1665  N   PHE H 215      18.382  19.593  39.442  1.00 30.36           N  
ATOM   1666  CA  PHE H 215      17.746  18.395  39.006  1.00 27.71           C  
ATOM   1667  CB  PHE H 215      18.514  17.685  37.890  1.00 24.06           C  
ATOM   1668  CG  PHE H 215      18.738  18.744  36.873  1.00 23.40           C  
ATOM   1669  CD1 PHE H 215      17.696  19.249  36.138  1.00 20.91           C  
ATOM   1670  CD2 PHE H 215      20.008  19.224  36.659  1.00 23.47           C  
ATOM   1671  CE1 PHE H 215      17.947  20.232  35.214  1.00 27.91           C  
ATOM   1672  CE2 PHE H 215      20.250  20.203  35.732  1.00 30.61           C  
ATOM   1673  CZ  PHE H 215      19.212  20.716  35.000  1.00 29.10           C  
ATOM   1674  C   PHE H 215      17.723  17.496  40.186  1.00 30.13           C  
ATOM   1675  O   PHE H 215      18.745  16.951  40.603  1.00 31.78           O  
ATOM   1676  N   ASP H 216      16.516  17.358  40.749  1.00 33.66           N  
ATOM   1677  CA  ASP H 216      16.246  16.650  41.958  1.00 34.70           C  
ATOM   1678  CB  ASP H 216      14.760  16.840  42.305  1.00 36.22           C  
ATOM   1679  CG  ASP H 216      14.498  16.361  43.711  1.00 40.35           C  
ATOM   1680  OD1 ASP H 216      15.449  15.816  44.327  1.00 41.47           O  
ATOM   1681  OD2 ASP H 216      13.341  16.514  44.184  1.00 43.90           O1-
ATOM   1682  C   ASP H 216      16.507  15.194  41.812  1.00 35.68           C  
ATOM   1683  O   ASP H 216      17.321  14.601  42.518  1.00 36.21           O  
ATOM   1684  N   TYR H 217      15.834  14.602  40.824  1.00 38.16           N  
ATOM   1685  CA  TYR H 217      15.843  13.191  40.633  1.00 38.08           C  
ATOM   1686  CB  TYR H 217      14.504  12.496  40.944  1.00 39.42           C  
ATOM   1687  CG  TYR H 217      14.399  12.460  42.434  1.00 43.32           C  
ATOM   1688  CD1 TYR H 217      13.920  13.538  43.139  1.00 39.61           C  
ATOM   1689  CD2 TYR H 217      14.787  11.341  43.137  1.00 47.23           C  
ATOM   1690  CE1 TYR H 217      13.828  13.509  44.513  1.00 47.13           C  
ATOM   1691  CE2 TYR H 217      14.697  11.307  44.510  1.00 49.40           C  
ATOM   1692  CZ  TYR H 217      14.217  12.390  45.204  1.00 51.90           C  
ATOM   1693  OH  TYR H 217      14.128  12.349  46.612  1.00 53.33           O  
ATOM   1694  C   TYR H 217      16.222  12.943  39.216  1.00 38.94           C  
ATOM   1695  O   TYR H 217      15.824  13.686  38.321  1.00 38.48           O  
ATOM   1696  N   TRP H 218      17.022  11.883  38.990  1.00 37.53           N  
ATOM   1697  CA  TRP H 218      17.541  11.592  37.685  1.00 39.94           C  
ATOM   1698  CB  TRP H 218      19.076  11.672  37.631  1.00 39.20           C  
ATOM   1699  CG  TRP H 218      19.669  13.044  37.837  1.00 37.30           C  
ATOM   1700  CD2 TRP H 218      20.491  13.715  36.870  1.00 37.57           C  
ATOM   1701  CD1 TRP H 218      19.618  13.857  38.930  1.00 39.25           C  
ATOM   1702  NE1 TRP H 218      20.351  14.998  38.702  1.00 38.33           N  
ATOM   1703  CE2 TRP H 218      20.896  14.921  37.438  1.00 39.87           C  
ATOM   1704  CE3 TRP H 218      20.885  13.351  35.614  1.00 36.99           C  
ATOM   1705  CZ2 TRP H 218      21.706  15.786  36.756  1.00 38.84           C  
ATOM   1706  CZ3 TRP H 218      21.692  14.229  34.925  1.00 38.47           C  
ATOM   1707  CH2 TRP H 218      22.096  15.423  35.486  1.00 38.87           C  
ATOM   1708  C   TRP H 218      17.234  10.166  37.351  1.00 40.48           C  
ATOM   1709  O   TRP H 218      17.105   9.320  38.235  1.00 41.89           O  
ATOM   1710  N   GLY H 219      17.113   9.869  36.042  1.00 39.52           N  
ATOM   1711  CA  GLY H 219      16.906   8.517  35.612  1.00 38.82           C  
ATOM   1712  C   GLY H 219      18.257   7.869  35.623  1.00 43.26           C  
ATOM   1713  O   GLY H 219      19.256   8.513  35.938  1.00 44.58           O  
ATOM   1714  N   GLN H 220      18.314   6.562  35.298  1.00 43.11           N  
ATOM   1715  CA  GLN H 220      19.546   5.816  35.285  1.00 42.80           C  
ATOM   1716  CB  GLN H 220      19.368   4.316  35.012  1.00 47.13           C  
ATOM   1717  CG  GLN H 220      18.428   3.616  35.984  0.80 49.92           C  
ATOM   1718  CD  GLN H 220      17.037   3.758  35.393  0.80 56.73           C  
ATOM   1719  OE1 GLN H 220      16.367   4.774  35.566  0.80 59.55           O  
ATOM   1720  NE2 GLN H 220      16.595   2.711  34.649  0.80 51.21           N  
ATOM   1721  C   GLN H 220      20.412   6.302  34.169  1.00 42.51           C  
ATOM   1722  O   GLN H 220      21.634   6.352  34.294  1.00 43.92           O  
ATOM   1723  N   GLY H 221      19.790   6.640  33.025  1.00 41.87           N  
ATOM   1724  CA  GLY H 221      20.525   7.073  31.876  1.00 40.86           C  
ATOM   1725  C   GLY H 221      20.535   5.949  30.894  1.00 42.02           C  
ATOM   1726  O   GLY H 221      20.639   4.781  31.268  1.00 44.31           O  
ATOM   1727  N   THR H 222      20.405   6.290  29.595  1.00 40.71           N  
ATOM   1728  CA  THR H 222      20.433   5.286  28.570  1.00 41.63           C  
ATOM   1729  CB  THR H 222      19.092   5.062  27.922  1.00 44.18           C  
ATOM   1730  OG1 THR H 222      19.130   3.907  27.098  1.00 58.49           O  
ATOM   1731  CG2 THR H 222      18.715   6.298  27.087  1.00 55.99           C  
ATOM   1732  C   THR H 222      21.407   5.722  27.514  1.00 41.27           C  
ATOM   1733  O   THR H 222      21.393   6.869  27.068  1.00 41.32           O  
ATOM   1734  N   LEU H 223      22.298   4.799  27.096  1.00 41.16           N  
ATOM   1735  CA  LEU H 223      23.291   5.113  26.106  1.00 41.74           C  
ATOM   1736  CB  LEU H 223      24.533   4.211  26.189  1.00 44.03           C  
ATOM   1737  CG  LEU H 223      25.611   4.521  25.137  1.00 50.72           C  
ATOM   1738  CD1 LEU H 223      26.221   5.916  25.344  1.00 49.76           C  
ATOM   1739  CD2 LEU H 223      26.665   3.407  25.095  1.00 55.24           C  
ATOM   1740  C   LEU H 223      22.711   4.947  24.738  1.00 43.94           C  
ATOM   1741  O   LEU H 223      22.014   3.975  24.455  1.00 44.53           O  
ATOM   1742  N   VAL H 224      22.984   5.923  23.849  1.00 41.13           N  
ATOM   1743  CA  VAL H 224      22.548   5.799  22.491  1.00 41.47           C  
ATOM   1744  CB  VAL H 224      21.521   6.817  22.097  1.00 44.91           C  
ATOM   1745  CG1 VAL H 224      21.187   6.632  20.606  1.00 44.05           C  
ATOM   1746  CG2 VAL H 224      20.312   6.662  23.034  1.00 44.36           C  
ATOM   1747  C   VAL H 224      23.753   6.026  21.636  1.00 43.47           C  
ATOM   1748  O   VAL H 224      24.466   7.015  21.802  1.00 43.60           O  
ATOM   1749  N   THR H 225      24.017   5.103  20.691  1.00 42.00           N  
ATOM   1750  CA  THR H 225      25.152   5.264  19.829  1.00 43.02           C  
ATOM   1751  CB  THR H 225      26.092   4.091  19.816  1.00 45.23           C  
ATOM   1752  OG1 THR H 225      25.386   2.897  19.512  1.00 43.30           O  
ATOM   1753  CG2 THR H 225      26.799   3.980  21.173  1.00 43.10           C  
ATOM   1754  C   THR H 225      24.657   5.436  18.435  1.00 43.82           C  
ATOM   1755  O   THR H 225      23.725   4.761  18.001  1.00 47.56           O  
ATOM   1756  N   VAL H 226      25.277   6.372  17.692  1.00 43.74           N  
ATOM   1757  CA  VAL H 226      24.877   6.596  16.336  1.00 45.64           C  
ATOM   1758  CB  VAL H 226      24.866   8.048  15.967  1.00 46.29           C  
ATOM   1759  CG1 VAL H 226      24.545   8.183  14.472  1.00 46.56           C  
ATOM   1760  CG2 VAL H 226      23.876   8.775  16.889  1.00 44.78           C  
ATOM   1761  C   VAL H 226      25.902   5.936  15.478  1.00 49.13           C  
ATOM   1762  O   VAL H 226      27.086   6.262  15.548  1.00 47.07           O  
ATOM   1763  N   SER H 227      25.472   4.963  14.652  1.00 46.76           N  
ATOM   1764  CA  SER H 227      26.409   4.311  13.785  1.00 53.43           C  
ATOM   1765  CB  SER H 227      27.341   3.317  14.496  1.00 59.00           C  
ATOM   1766  OG  SER H 227      26.589   2.229  15.012  0.80 60.83           O  
ATOM   1767  C   SER H 227      25.624   3.554  12.769  1.00 53.45           C  
ATOM   1768  O   SER H 227      24.408   3.415  12.878  1.00 53.65           O  
ATOM   1769  N   SER H 228      26.307   3.055  11.724  1.00 56.20           N  
ATOM   1770  CA  SER H 228      25.602   2.315  10.725  1.00 54.26           C  
ATOM   1771  CB  SER H 228      26.395   2.166   9.416  1.00 57.01           C  
ATOM   1772  OG  SER H 228      27.601   1.455   9.656  1.00 61.00           O  
ATOM   1773  C   SER H 228      25.353   0.926  11.297  1.00 62.41           C  
ATOM   1774  O   SER H 228      25.766  -0.067  10.642  1.00 59.93           O  
ATOM   1775  OXT SER H 228      24.746   0.840  12.400  1.00  0.00           O1-
TER    1776      SER H 228 
CONECT  162  676
CONECT  676  162
CONECT  994 1558
CONECT 1558  994
END
