# Supplementary material for: Fully automated antibody structure prediction using BIOVIA tools: Validation study
Source: PLoS One. 2017 May 18;12(5):e0177923. doi: 10.1371/journal.pone.0177923 (PMC5436848; doi:10.1371/journal.pone.0177923)
Supplement: S3 Dataset — Predicted structures using the Top5 framework method, Chothia CDR definition with canonical filtering, using up to 5 CDR templates rather than the default 3, and generating 10 CDR models. (ZIP) [file pone.0177923.s005.zip › 4EDX_AB_FV_FinalModel.pdb]

REMARK   Accelrys Discovery Studio PDB file
REMARK   Created:  2015-11-30T22:49:29Z
SSBOND   1 CYS L   23    CYS L   88                                     
SSBOND   2 CYS H  129    CYS H  202                                     
ATOM      1  N   ASP L   1      25.194  31.617  25.818  1.00 34.08           N1+
ATOM      2  CA  ASP L   1      25.088  30.860  27.083  1.00 30.38           C  
ATOM      3  CB  ASP L   1      25.417  29.372  26.849  1.00 41.73           C  
ATOM      4  CG  ASP L   1      24.362  28.726  25.952  1.00 40.68           C  
ATOM      5  OD1 ASP L   1      23.865  29.401  25.014  1.00 39.94           O  
ATOM      6  OD2 ASP L   1      24.036  27.535  26.206  1.00 37.24           O1-
ATOM      7  C   ASP L   1      26.076  31.398  28.070  1.00 30.57           C  
ATOM      8  O   ASP L   1      27.002  32.117  27.705  1.00 34.38           O  
ATOM      9  N   ILE L   2      25.881  31.063  29.362  1.00 30.37           N  
ATOM     10  CA  ILE L   2      26.775  31.486  30.401  1.00 25.28           C  
ATOM     11  CB  ILE L   2      26.074  31.766  31.699  1.00 25.38           C  
ATOM     12  CG1 ILE L   2      25.037  32.870  31.455  1.00 23.42           C  
ATOM     13  CG2 ILE L   2      27.117  32.166  32.761  1.00 23.57           C  
ATOM     14  CD1 ILE L   2      24.001  33.020  32.563  1.00 24.16           C  
ATOM     15  C   ILE L   2      27.749  30.370  30.562  1.00 27.36           C  
ATOM     16  O   ILE L   2      27.380  29.198  30.632  1.00 25.67           O  
ATOM     17  N   GLN L   3      29.040  30.729  30.589  1.00 23.05           N  
ATOM     18  CA  GLN L   3      30.090  29.762  30.591  1.00 23.94           C  
ATOM     19  CB  GLN L   3      31.269  30.305  29.763  1.00 28.91           C  
ATOM     20  CG  GLN L   3      32.299  29.300  29.271  1.00 48.03           C  
ATOM     21  CD  GLN L   3      33.141  30.085  28.274  1.00 50.69           C  
ATOM     22  OE1 GLN L   3      32.877  31.261  28.030  1.00 46.43           O  
ATOM     23  NE2 GLN L   3      34.170  29.430  27.675  1.00 52.04           N  
ATOM     24  C   GLN L   3      30.505  29.532  32.012  1.00 25.41           C  
ATOM     25  O   GLN L   3      30.824  30.466  32.744  1.00 25.18           O  
ATOM     26  N   MET L   4      30.491  28.254  32.431  1.00 25.54           N  
ATOM     27  CA  MET L   4      30.839  27.880  33.766  1.00 21.38           C  
ATOM     28  CB  MET L   4      29.869  26.833  34.330  1.00 20.92           C  
ATOM     29  CG  MET L   4      28.450  27.391  34.434  1.00 20.19           C  
ATOM     30  SD  MET L   4      28.234  28.592  35.771  1.00 23.82           S  
ATOM     31  CE  MET L   4      28.144  27.276  37.016  1.00 20.77           C  
ATOM     32  C   MET L   4      32.192  27.260  33.695  1.00 28.63           C  
ATOM     33  O   MET L   4      32.432  26.361  32.890  1.00 23.13           O  
ATOM     34  N   THR L   5      33.124  27.739  34.542  1.00 21.11           N  
ATOM     35  CA  THR L   5      34.456  27.226  34.456  1.00 23.32           C  
ATOM     36  CB  THR L   5      35.450  28.284  34.076  1.00 20.48           C  
ATOM     37  OG1 THR L   5      35.130  28.802  32.793  1.00 27.75           O  
ATOM     38  CG2 THR L   5      36.866  27.684  34.085  1.00 23.17           C  
ATOM     39  C   THR L   5      34.883  26.655  35.769  1.00 22.12           C  
ATOM     40  O   THR L   5      34.801  27.304  36.812  1.00 24.42           O  
ATOM     41  N   GLN L   6      35.331  25.386  35.731  1.00 25.38           N  
ATOM     42  CA  GLN L   6      35.940  24.761  36.864  1.00 24.18           C  
ATOM     43  CB  GLN L   6      35.364  23.367  37.211  1.00 21.38           C  
ATOM     44  CG  GLN L   6      33.976  23.434  37.869  1.00 19.92           C  
ATOM     45  CD  GLN L   6      33.388  22.027  37.975  1.00 23.60           C  
ATOM     46  OE1 GLN L   6      32.502  21.664  37.206  1.00 21.10           O  
ATOM     47  NE2 GLN L   6      33.882  21.215  38.949  1.00 22.04           N  
ATOM     48  C   GLN L   6      37.370  24.631  36.440  1.00 28.08           C  
ATOM     49  O   GLN L   6      37.713  23.837  35.565  1.00 28.12           O  
ATOM     50  N   THR L   7      38.242  25.438  37.072  1.00 27.64           N  
ATOM     51  CA  THR L   7      39.615  25.556  36.685  1.00 30.21           C  
ATOM     52  CB  THR L   7      40.369  26.512  37.558  1.00 32.03           C  
ATOM     53  OG1 THR L   7      39.751  27.790  37.546  1.00 33.22           O  
ATOM     54  CG2 THR L   7      41.806  26.630  37.026  1.00 30.53           C  
ATOM     55  C   THR L   7      40.304  24.236  36.794  1.00 35.44           C  
ATOM     56  O   THR L   7      41.029  23.833  35.886  1.00 40.68           O  
ATOM     57  N   THR L   8      40.094  23.511  37.905  1.00 31.00           N  
ATOM     58  CA  THR L   8      40.841  22.305  38.067  1.00 30.50           C  
ATOM     59  CB  THR L   8      41.371  22.170  39.456  1.00 30.93           C  
ATOM     60  OG1 THR L   8      42.206  23.278  39.754  1.00 30.64           O  
ATOM     61  CG2 THR L   8      42.180  20.877  39.549  1.00 30.23           C  
ATOM     62  C   THR L   8      39.967  21.136  37.743  1.00 28.05           C  
ATOM     63  O   THR L   8      38.922  20.922  38.357  1.00 26.01           O  
ATOM     64  N   SER L   9      40.370  20.393  36.696  1.00 25.38           N  
ATOM     65  CA  SER L   9      39.714  19.214  36.220  1.00 23.24           C  
ATOM     66  CB  SER L   9      40.178  18.853  34.801  1.00 24.83           C  
ATOM     67  OG  SER L   9      41.600  18.795  34.761  1.00 33.11           O  
ATOM     68  C   SER L   9      40.028  18.052  37.110  1.00 24.16           C  
ATOM     69  O   SER L   9      39.205  17.151  37.276  1.00 26.51           O  
ATOM     70  N   SER L  10      41.237  18.038  37.704  1.00 26.65           N  
ATOM     71  CA  SER L  10      41.649  16.897  38.471  1.00 27.56           C  
ATOM     72  CB  SER L  10      42.773  16.131  37.748  1.00 25.51           C  
ATOM     73  OG  SER L  10      43.198  15.005  38.502  1.00 32.81           O  
ATOM     74  C   SER L  10      42.197  17.372  39.779  1.00 25.46           C  
ATOM     75  O   SER L  10      43.008  18.290  39.826  1.00 25.71           O  
ATOM     76  N   LEU L  11      41.760  16.745  40.892  1.00 23.78           N  
ATOM     77  CA  LEU L  11      42.247  17.162  42.176  1.00 24.96           C  
ATOM     78  CB  LEU L  11      41.197  17.951  42.970  1.00 26.79           C  
ATOM     79  CG  LEU L  11      41.670  18.426  44.354  1.00 25.53           C  
ATOM     80  CD1 LEU L  11      42.788  19.475  44.249  1.00 26.63           C  
ATOM     81  CD2 LEU L  11      40.486  18.912  45.192  1.00 24.24           C  
ATOM     82  C   LEU L  11      42.603  15.937  42.955  1.00 23.54           C  
ATOM     83  O   LEU L  11      41.844  14.969  42.988  1.00 24.59           O  
ATOM     84  N   SER L  12      43.777  15.949  43.615  1.00 27.08           N  
ATOM     85  CA  SER L  12      44.185  14.789  44.353  1.00 23.78           C  
ATOM     86  CB  SER L  12      45.599  14.310  43.991  1.00 23.82           C  
ATOM     87  OG  SER L  12      45.908  13.108  44.679  1.00 35.25           O  
ATOM     88  C   SER L  12      44.179  15.156  45.801  1.00 24.40           C  
ATOM     89  O   SER L  12      44.677  16.212  46.192  1.00 25.32           O  
ATOM     90  N   ALA L  13      43.609  14.266  46.640  1.00 24.54           N  
ATOM     91  CA  ALA L  13      43.489  14.553  48.036  1.00 26.17           C  
ATOM     92  CB  ALA L  13      42.133  15.188  48.387  1.00 21.53           C  
ATOM     93  C   ALA L  13      43.576  13.260  48.772  1.00 26.39           C  
ATOM     94  O   ALA L  13      43.597  12.184  48.183  1.00 28.12           O  
ATOM     95  N   SER L  14      43.660  13.353  50.111  1.00 27.70           N  
ATOM     96  CA  SER L  14      43.751  12.190  50.937  1.00 24.94           C  
ATOM     97  CB  SER L  14      44.860  12.304  51.990  1.00 30.68           C  
ATOM     98  OG  SER L  14      46.122  12.409  51.347  1.00 31.89           O  
ATOM     99  C   SER L  14      42.453  12.086  51.663  1.00 26.25           C  
ATOM    100  O   SER L  14      41.762  13.078  51.879  1.00 25.80           O  
ATOM    101  N   LEU L  15      42.074  10.861  52.057  1.00 23.30           N  
ATOM    102  CA  LEU L  15      40.831  10.724  52.746  1.00 26.93           C  
ATOM    103  CB  LEU L  15      40.448   9.255  52.986  1.00 27.24           C  
ATOM    104  CG  LEU L  15      40.354   8.463  51.667  1.00 29.51           C  
ATOM    105  CD1 LEU L  15      39.953   7.002  51.909  1.00 34.28           C  
ATOM    106  CD2 LEU L  15      39.446   9.169  50.651  1.00 26.14           C  
ATOM    107  C   LEU L  15      40.989  11.399  54.068  1.00 25.88           C  
ATOM    108  O   LEU L  15      42.018  11.268  54.728  1.00 30.10           O  
ATOM    109  N   GLY L  16      39.956  12.160  54.475  1.00 28.01           N  
ATOM    110  CA  GLY L  16      39.989  12.848  55.728  1.00 21.77           C  
ATOM    111  C   GLY L  16      40.335  14.288  55.508  1.00 26.48           C  
ATOM    112  O   GLY L  16      40.134  15.110  56.396  1.00 26.03           O  
ATOM    113  N   ASP L  17      40.855  14.654  54.317  1.00 23.18           N  
ATOM    114  CA  ASP L  17      41.222  16.031  54.154  1.00 26.19           C  
ATOM    115  CB  ASP L  17      42.392  16.277  53.174  1.00 27.62           C  
ATOM    116  CG  ASP L  17      42.032  15.803  51.779  1.00 30.63           C  
ATOM    117  OD1 ASP L  17      40.844  15.453  51.549  1.00 44.66           O  
ATOM    118  OD2 ASP L  17      42.959  15.784  50.927  1.00 33.66           O1-
ATOM    119  C   ASP L  17      40.034  16.861  53.774  1.00 26.07           C  
ATOM    120  O   ASP L  17      38.956  16.347  53.487  1.00 25.23           O  
ATOM    121  N   ARG L  18      40.222  18.200  53.814  1.00 27.04           N  
ATOM    122  CA  ARG L  18      39.193  19.149  53.496  1.00 26.45           C  
ATOM    123  CB  ARG L  18      39.266  20.403  54.392  1.00 28.01           C  
ATOM    124  CG  ARG L  18      38.096  21.373  54.255  1.00 34.97           C  
ATOM    125  CD  ARG L  18      38.096  22.461  55.333  1.00 36.01           C  
ATOM    126  NE  ARG L  18      36.804  23.196  55.230  1.00 48.80           N  
ATOM    127  CZ  ARG L  18      36.641  24.389  55.874  1.00 46.41           C  
ATOM    128  NH1 ARG L  18      37.657  24.902  56.624  1.00 49.26           N1+
ATOM    129  NH2 ARG L  18      35.466  25.070  55.755  1.00 46.90           N  
ATOM    130  C   ARG L  18      39.448  19.562  52.084  1.00 32.72           C  
ATOM    131  O   ARG L  18      40.530  20.038  51.754  1.00 30.44           O  
ATOM    132  N   VAL L  19      38.443  19.379  51.204  1.00 30.43           N  
ATOM    133  CA  VAL L  19      38.643  19.680  49.817  1.00 25.98           C  
ATOM    134  CB  VAL L  19      38.366  18.507  48.928  1.00 27.72           C  
ATOM    135  CG1 VAL L  19      38.380  18.979  47.464  1.00 25.57           C  
ATOM    136  CG2 VAL L  19      39.414  17.419  49.231  1.00 23.88           C  
ATOM    137  C   VAL L  19      37.721  20.786  49.412  1.00 26.99           C  
ATOM    138  O   VAL L  19      36.598  20.892  49.900  1.00 23.78           O  
ATOM    139  N   THR L  20      38.204  21.663  48.509  1.00 23.18           N  
ATOM    140  CA  THR L  20      37.396  22.744  48.032  1.00 21.00           C  
ATOM    141  CB  THR L  20      37.938  24.085  48.439  1.00 22.13           C  
ATOM    142  OG1 THR L  20      38.010  24.173  49.853  1.00 28.15           O  
ATOM    143  CG2 THR L  20      37.025  25.189  47.881  1.00 22.24           C  
ATOM    144  C   THR L  20      37.438  22.695  46.534  1.00 21.76           C  
ATOM    145  O   THR L  20      38.506  22.532  45.947  1.00 22.38           O  
ATOM    146  N   ILE L  21      36.269  22.822  45.871  1.00 24.59           N  
ATOM    147  CA  ILE L  21      36.269  22.823  44.438  1.00 22.72           C  
ATOM    148  CB  ILE L  21      35.448  21.711  43.840  1.00 21.66           C  
ATOM    149  CG1 ILE L  21      35.879  20.352  44.414  1.00 21.74           C  
ATOM    150  CG2 ILE L  21      35.621  21.773  42.315  1.00 20.59           C  
ATOM    151  CD1 ILE L  21      34.915  19.210  44.084  1.00 22.32           C  
ATOM    152  C   ILE L  21      35.657  24.135  44.047  1.00 23.55           C  
ATOM    153  O   ILE L  21      34.629  24.530  44.598  1.00 23.21           O  
ATOM    154  N   SER L  22      36.276  24.853  43.084  1.00 22.40           N  
ATOM    155  CA  SER L  22      35.781  26.160  42.746  1.00 22.42           C  
ATOM    156  CB  SER L  22      36.863  27.240  42.574  1.00 23.29           C  
ATOM    157  OG  SER L  22      37.472  27.558  43.813  1.00 28.67           O  
ATOM    158  C   SER L  22      35.061  26.121  41.444  1.00 22.56           C  
ATOM    159  O   SER L  22      35.293  25.258  40.599  1.00 21.09           O  
ATOM    160  N   CYS L  23      34.132  27.080  41.278  1.00 24.52           N  
ATOM    161  CA  CYS L  23      33.361  27.231  40.082  1.00 22.84           C  
ATOM    162  CB  CYS L  23      31.941  26.629  40.236  1.00 25.94           C  
ATOM    163  SG  CYS L  23      30.843  26.912  38.814  1.00 31.62           S  
ATOM    164  C   CYS L  23      33.227  28.708  39.860  1.00 22.86           C  
ATOM    165  O   CYS L  23      32.970  29.459  40.799  1.00 22.00           O  
ATOM    166  N   ARG L  24      33.432  29.168  38.610  1.00 20.53           N  
ATOM    167  CA  ARG L  24      33.295  30.567  38.322  1.00 22.48           C  
ATOM    168  CB  ARG L  24      34.622  31.278  37.971  1.00 20.38           C  
ATOM    169  CG  ARG L  24      34.398  32.625  37.269  1.00 24.95           C  
ATOM    170  CD  ARG L  24      35.662  33.346  36.788  1.00 27.32           C  
ATOM    171  NE  ARG L  24      35.908  34.516  37.675  1.00 30.17           N  
ATOM    172  CZ  ARG L  24      37.004  35.305  37.478  1.00 30.37           C  
ATOM    173  NH1 ARG L  24      37.975  34.915  36.603  1.00 30.27           N1+
ATOM    174  NH2 ARG L  24      37.120  36.492  38.142  1.00 28.96           N  
ATOM    175  C   ARG L  24      32.378  30.711  37.149  1.00 22.77           C  
ATOM    176  O   ARG L  24      32.389  29.887  36.236  1.00 21.46           O  
ATOM    177  N   ALA L  25      31.551  31.777  37.155  1.00 21.73           N  
ATOM    178  CA  ALA L  25      30.613  32.034  36.098  1.00 20.97           C  
ATOM    179  CB  ALA L  25      29.215  32.416  36.613  1.00 21.44           C  
ATOM    180  C   ALA L  25      31.131  33.193  35.311  1.00 22.93           C  
ATOM    181  O   ALA L  25      31.825  34.060  35.836  1.00 21.49           O  
ATOM    182  N   SER L  26      30.666  33.282  34.046  1.00 49.56           N  
ATOM    183  CA  SER L  26      30.975  34.340  33.125  1.00 51.25           C  
ATOM    184  CB  SER L  26      30.410  34.077  31.718  1.00 49.27           C  
ATOM    185  OG  SER L  26      30.745  35.153  30.854  1.00 50.99           O  
ATOM    186  C   SER L  26      30.382  35.638  33.605  1.00 53.26           C  
ATOM    187  O   SER L  26      30.897  36.709  33.294  1.00 55.54           O  
ATOM    188  N   GLN L  27      29.257  35.600  34.342  1.00 53.30           N  
ATOM    189  CA  GLN L  27      28.693  36.839  34.814  1.00 52.66           C  
ATOM    190  CB  GLN L  27      27.720  37.481  33.817  1.00 54.11           C  
ATOM    191  CG  GLN L  27      26.471  36.648  33.543  1.00 55.82           C  
ATOM    192  CD  GLN L  27      25.625  37.419  32.541  1.00 58.48           C  
ATOM    193  OE1 GLN L  27      25.988  38.515  32.118  1.00 59.89           O  
ATOM    194  NE2 GLN L  27      24.469  36.823  32.142  1.00 59.49           N  
ATOM    195  C   GLN L  27      27.958  36.538  36.083  1.00 52.42           C  
ATOM    196  O   GLN L  27      27.811  35.377  36.459  1.00 53.53           O  
ATOM    197  N   ASP L  28      27.489  37.588  36.788  1.00 52.64           N  
ATOM    198  CA  ASP L  28      26.827  37.412  38.054  1.00 52.01           C  
ATOM    199  CB  ASP L  28      26.377  38.754  38.664  1.00 53.91           C  
ATOM    200  CG  ASP L  28      25.827  38.534  40.065  1.00 56.65           C  
ATOM    201  OD1 ASP L  28      25.780  37.357  40.516  1.00 58.08           O  
ATOM    202  OD2 ASP L  28      25.440  39.547  40.705  1.00 59.17           O1-
ATOM    203  C   ASP L  28      25.614  36.552  37.857  1.00 52.49           C  
ATOM    204  O   ASP L  28      24.773  36.845  37.008  1.00 54.05           O  
ATOM    205  N   ILE L  29      25.497  35.447  38.635  1.00 50.81           N  
ATOM    206  CA  ILE L  29      24.347  34.594  38.480  1.00 48.33           C  
ATOM    207  CB  ILE L  29      24.721  33.176  38.149  1.00 47.30           C  
ATOM    208  CG1 ILE L  29      25.572  32.560  39.269  1.00 47.97           C  
ATOM    209  CG2 ILE L  29      25.409  33.178  36.774  1.00 46.83           C  
ATOM    210  CD1 ILE L  29      25.805  31.058  39.107  1.00 46.25           C  
ATOM    211  C   ILE L  29      23.499  34.574  39.727  1.00 47.80           C  
ATOM    212  O   ILE L  29      22.694  33.664  39.918  1.00 47.75           O  
ATOM    213  N   SER L  30      23.634  35.590  40.595  0.92 48.03           N  
ATOM    214  CA  SER L  30      22.781  35.783  41.740  0.92 49.45           C  
ATOM    215  CB  SER L  30      21.418  36.409  41.393  0.92 51.73           C  
ATOM    216  OG  SER L  30      21.592  37.725  40.894  0.92 53.79           O  
ATOM    217  C   SER L  30      22.503  34.534  42.528  0.92 50.05           C  
ATOM    218  O   SER L  30      21.344  34.229  42.803  0.92 51.36           O  
ATOM    219  N   ASN L  31      23.537  33.780  42.933  1.00 49.44           N  
ATOM    220  CA  ASN L  31      23.345  32.648  43.804  1.00 48.76           C  
ATOM    221  CB  ASN L  31      22.562  32.997  45.084  1.00 51.10           C  
ATOM    222  CG  ASN L  31      23.486  33.706  46.055  1.00 53.30           C  
ATOM    223  OD1 ASN L  31      24.618  34.042  45.717  1.00 55.68           O  
ATOM    224  ND2 ASN L  31      23.001  33.924  47.306  1.00 54.13           N  
ATOM    225  C   ASN L  31      22.573  31.530  43.160  1.00 48.33           C  
ATOM    226  O   ASN L  31      22.266  30.542  43.829  1.00 48.93           O  
ATOM    227  N   HIS L  32      22.271  31.596  41.852  1.00 47.70           N  
ATOM    228  CA  HIS L  32      21.546  30.487  41.305  1.00 48.24           C  
ATOM    229  ND1 HIS L  32      19.536  32.858  41.273  1.00  0.00           N  
ATOM    230  CG  HIS L  32      19.461  31.701  40.532  1.00 51.63           C  
ATOM    231  CB  HIS L  32      20.652  30.885  40.119  1.00 50.35           C  
ATOM    232  NE2 HIS L  32      17.378  32.515  40.849  1.00  0.00           N  
ATOM    233  CD2 HIS L  32      18.135  31.506  40.281  1.00 53.68           C  
ATOM    234  CE1 HIS L  32      18.261  33.304  41.434  1.00 54.03           C  
ATOM    235  C   HIS L  32      22.559  29.502  40.833  1.00 47.07           C  
ATOM    236  O   HIS L  32      22.805  29.362  39.635  1.00 47.99           O  
ATOM    237  N   LEU L  33      23.169  28.783  41.793  1.00 21.72           N  
ATOM    238  CA  LEU L  33      24.204  27.843  41.465  1.00 18.06           C  
ATOM    239  CB  LEU L  33      25.587  28.266  41.990  1.00 18.35           C  
ATOM    240  CG  LEU L  33      26.722  27.319  41.561  1.00 25.54           C  
ATOM    241  CD1 LEU L  33      27.170  27.603  40.118  1.00 19.80           C  
ATOM    242  CD2 LEU L  33      27.873  27.296  42.575  1.00 17.89           C  
ATOM    243  C   LEU L  33      23.900  26.559  42.180  1.00 17.60           C  
ATOM    244  O   LEU L  33      23.597  26.562  43.373  1.00 20.18           O  
ATOM    245  N   ASN L  34      24.000  25.421  41.464  1.00 19.76           N  
ATOM    246  CA  ASN L  34      23.748  24.129  42.045  1.00 19.92           C  
ATOM    247  CB  ASN L  34      22.590  23.391  41.357  1.00 18.39           C  
ATOM    248  CG  ASN L  34      21.316  24.209  41.540  1.00 19.37           C  
ATOM    249  OD1 ASN L  34      21.192  25.000  42.474  1.00 21.48           O  
ATOM    250  ND2 ASN L  34      20.339  24.003  40.617  1.00 21.01           N  
ATOM    251  C   ASN L  34      24.964  23.265  41.855  1.00 19.52           C  
ATOM    252  O   ASN L  34      25.739  23.474  40.926  1.00 17.69           O  
ATOM    253  N   TRP L  35      25.167  22.270  42.751  1.00 18.23           N  
ATOM    254  CA  TRP L  35      26.298  21.379  42.652  1.00 18.24           C  
ATOM    255  CB  TRP L  35      27.220  21.411  43.882  1.00 17.67           C  
ATOM    256  CG  TRP L  35      27.964  22.707  44.079  1.00 17.99           C  
ATOM    257  CD2 TRP L  35      29.236  23.008  43.480  1.00 15.21           C  
ATOM    258  CD1 TRP L  35      27.625  23.795  44.827  1.00 16.39           C  
ATOM    259  NE1 TRP L  35      28.609  24.753  44.742  1.00 19.30           N  
ATOM    260  CE2 TRP L  35      29.605  24.281  43.915  1.00 17.84           C  
ATOM    261  CE3 TRP L  35      30.034  22.281  42.638  1.00 15.88           C  
ATOM    262  CZ2 TRP L  35      30.782  24.848  43.512  1.00 15.80           C  
ATOM    263  CZ3 TRP L  35      31.219  22.856  42.233  1.00 18.02           C  
ATOM    264  CH2 TRP L  35      31.586  24.115  42.664  1.00 16.88           C  
ATOM    265  C   TRP L  35      25.786  19.969  42.532  1.00 18.47           C  
ATOM    266  O   TRP L  35      24.843  19.580  43.219  1.00 18.89           O  
ATOM    267  N   TYR L  36      26.434  19.167  41.654  1.00 18.74           N  
ATOM    268  CA  TYR L  36      26.020  17.815  41.394  1.00 23.09           C  
ATOM    269  CB  TYR L  36      25.498  17.585  39.954  1.00 20.45           C  
ATOM    270  CG  TYR L  36      24.310  18.445  39.635  1.00 17.24           C  
ATOM    271  CD1 TYR L  36      23.031  18.058  39.962  1.00 16.42           C  
ATOM    272  CD2 TYR L  36      24.471  19.653  38.995  1.00 18.77           C  
ATOM    273  CE1 TYR L  36      21.947  18.857  39.663  1.00 18.72           C  
ATOM    274  CE2 TYR L  36      23.396  20.456  38.692  1.00 18.75           C  
ATOM    275  CZ  TYR L  36      22.125  20.058  39.025  1.00 17.31           C  
ATOM    276  OH  TYR L  36      21.014  20.875  38.718  1.00 19.47           O  
ATOM    277  C   TYR L  36      27.201  16.896  41.563  1.00 20.54           C  
ATOM    278  O   TYR L  36      28.360  17.289  41.417  1.00 17.08           O  
ATOM    279  N   GLN L  37      26.917  15.619  41.894  1.00 18.67           N  
ATOM    280  CA  GLN L  37      27.941  14.630  42.088  1.00 22.18           C  
ATOM    281  CB  GLN L  37      27.854  13.978  43.478  1.00 21.89           C  
ATOM    282  CG  GLN L  37      28.830  12.822  43.689  1.00 19.92           C  
ATOM    283  CD  GLN L  37      28.446  12.106  44.976  1.00 23.01           C  
ATOM    284  OE1 GLN L  37      27.630  11.184  44.975  1.00 23.46           O  
ATOM    285  NE2 GLN L  37      29.046  12.537  46.115  1.00 24.51           N  
ATOM    286  C   GLN L  37      27.717  13.519  41.110  1.00 18.82           C  
ATOM    287  O   GLN L  37      26.618  12.979  41.015  1.00 20.71           O  
ATOM    288  N   GLN L  38      28.758  13.144  40.341  1.00 19.82           N  
ATOM    289  CA  GLN L  38      28.611  12.016  39.464  1.00 19.28           C  
ATOM    290  CB  GLN L  38      28.844  12.333  37.974  1.00 20.60           C  
ATOM    291  CG  GLN L  38      28.670  11.110  37.074  1.00 20.97           C  
ATOM    292  CD  GLN L  38      28.564  11.575  35.630  1.00 21.34           C  
ATOM    293  OE1 GLN L  38      29.491  12.167  35.077  1.00 23.60           O  
ATOM    294  NE2 GLN L  38      27.391  11.298  35.000  1.00 22.51           N  
ATOM    295  C   GLN L  38      29.620  10.985  39.887  1.00 22.20           C  
ATOM    296  O   GLN L  38      30.826  11.219  39.840  1.00 21.15           O  
ATOM    297  N   LYS L  39      29.125   9.795  40.302  1.00 23.65           N  
ATOM    298  CA  LYS L  39      29.946   8.714  40.787  1.00 24.63           C  
ATOM    299  CB  LYS L  39      29.136   7.614  41.507  1.00 24.63           C  
ATOM    300  CG  LYS L  39      28.543   8.016  42.860  1.00 26.02           C  
ATOM    301  CD  LYS L  39      29.560   8.211  43.986  1.00 32.50           C  
ATOM    302  CE  LYS L  39      28.901   8.619  45.304  1.00 44.02           C  
ATOM    303  NZ  LYS L  39      27.605   7.916  45.449  1.00 35.99           N1+
ATOM    304  C   LYS L  39      30.623   8.067  39.617  1.00 26.20           C  
ATOM    305  O   LYS L  39      30.356   8.408  38.467  1.00 26.46           O  
ATOM    306  N   PRO L  40      31.526   7.155  39.878  1.00 37.28           N  
ATOM    307  CA  PRO L  40      32.228   6.486  38.822  1.00 30.44           C  
ATOM    308  CD  PRO L  40      32.213   7.051  41.153  1.00 29.12           C  
ATOM    309  CB  PRO L  40      33.244   5.577  39.507  1.00 29.90           C  
ATOM    310  CG  PRO L  40      33.518   6.293  40.844  1.00 36.68           C  
ATOM    311  C   PRO L  40      31.262   5.765  37.940  1.00 33.06           C  
ATOM    312  O   PRO L  40      31.520   5.656  36.740  1.00 34.52           O  
ATOM    313  N   ASP L  41      30.151   5.256  38.498  1.00 32.35           N  
ATOM    314  CA  ASP L  41      29.184   4.646  37.640  1.00 31.75           C  
ATOM    315  CB  ASP L  41      28.205   3.663  38.324  1.00 32.18           C  
ATOM    316  CG  ASP L  41      27.314   4.409  39.309  1.00 34.00           C  
ATOM    317  OD1 ASP L  41      27.792   5.410  39.901  1.00 43.27           O  
ATOM    318  OD2 ASP L  41      26.138   3.981  39.481  1.00 37.36           O1-
ATOM    319  C   ASP L  41      28.417   5.800  37.065  1.00 35.30           C  
ATOM    320  O   ASP L  41      28.881   6.932  37.054  1.00 36.72           O  
ATOM    321  N   GLY L  42      27.236   5.565  36.497  1.00 32.40           N  
ATOM    322  CA  GLY L  42      26.556   6.673  35.891  1.00 30.67           C  
ATOM    323  C   GLY L  42      26.023   7.690  36.857  1.00 28.77           C  
ATOM    324  O   GLY L  42      25.955   8.872  36.528  1.00 29.27           O  
ATOM    325  N   THR L  43      25.635   7.253  38.071  1.00 26.70           N  
ATOM    326  CA  THR L  43      24.812   8.008  38.981  1.00 25.60           C  
ATOM    327  CB  THR L  43      24.611   7.347  40.314  1.00 24.64           C  
ATOM    328  OG1 THR L  43      23.501   7.933  40.972  1.00 29.50           O  
ATOM    329  CG2 THR L  43      25.873   7.510  41.174  1.00 27.93           C  
ATOM    330  C   THR L  43      25.235   9.425  39.209  1.00 24.58           C  
ATOM    331  O   THR L  43      26.388   9.728  39.514  1.00 26.32           O  
ATOM    332  N   VAL L  44      24.234  10.325  39.056  1.00 25.66           N  
ATOM    333  CA  VAL L  44      24.355  11.736  39.288  1.00 22.78           C  
ATOM    334  CB  VAL L  44      24.019  12.600  38.103  1.00 21.84           C  
ATOM    335  CG1 VAL L  44      24.034  14.063  38.566  1.00 17.72           C  
ATOM    336  CG2 VAL L  44      25.015  12.317  36.969  1.00 19.18           C  
ATOM    337  C   VAL L  44      23.354  12.087  40.342  1.00 25.28           C  
ATOM    338  O   VAL L  44      22.222  11.601  40.333  1.00 21.67           O  
ATOM    339  N   LYS L  45      23.766  12.950  41.287  1.00 22.03           N  
ATOM    340  CA  LYS L  45      22.885  13.324  42.349  1.00 22.59           C  
ATOM    341  CB  LYS L  45      23.241  12.563  43.641  1.00 23.92           C  
ATOM    342  CG  LYS L  45      22.137  12.510  44.691  1.00 32.89           C  
ATOM    343  CD  LYS L  45      22.390  11.441  45.755  1.00 45.66           C  
ATOM    344  CE  LYS L  45      23.569  11.743  46.680  1.00 50.17           C  
ATOM    345  NZ  LYS L  45      23.571  10.800  47.816  1.00 36.15           N1+
ATOM    346  C   LYS L  45      23.073  14.790  42.588  1.00 20.94           C  
ATOM    347  O   LYS L  45      24.126  15.351  42.284  1.00 20.34           O  
ATOM    348  N   LEU L  46      22.026  15.451  43.125  1.00 19.39           N  
ATOM    349  CA  LEU L  46      22.067  16.854  43.428  1.00 21.88           C  
ATOM    350  CB  LEU L  46      20.688  17.518  43.354  1.00 18.02           C  
ATOM    351  CG  LEU L  46      20.720  18.976  43.839  1.00 16.69           C  
ATOM    352  CD1 LEU L  46      21.559  19.853  42.904  1.00 16.75           C  
ATOM    353  CD2 LEU L  46      19.306  19.525  44.067  1.00 18.23           C  
ATOM    354  C   LEU L  46      22.501  17.016  44.854  1.00 26.14           C  
ATOM    355  O   LEU L  46      21.884  16.467  45.765  1.00 18.97           O  
ATOM    356  N   LEU L  47      23.671  17.653  45.055  1.00 21.37           N  
ATOM    357  CA  LEU L  47      24.197  17.932  46.366  1.00 21.03           C  
ATOM    358  CB  LEU L  47      25.726  18.029  46.319  1.00 20.60           C  
ATOM    359  CG  LEU L  47      26.389  16.762  45.737  1.00 19.97           C  
ATOM    360  CD1 LEU L  47      27.914  16.894  45.740  1.00 24.33           C  
ATOM    361  CD2 LEU L  47      25.910  15.486  46.445  1.00 22.93           C  
ATOM    362  C   LEU L  47      23.685  19.200  47.004  1.00 20.77           C  
ATOM    363  O   LEU L  47      23.151  19.186  48.111  1.00 21.51           O  
ATOM    364  N   ILE L  48      23.832  20.344  46.303  1.00 22.61           N  
ATOM    365  CA  ILE L  48      23.497  21.606  46.903  1.00 23.45           C  
ATOM    366  CB  ILE L  48      24.687  22.339  47.436  1.00 21.71           C  
ATOM    367  CG1 ILE L  48      25.302  21.555  48.608  1.00 22.97           C  
ATOM    368  CG2 ILE L  48      24.259  23.764  47.813  1.00 18.07           C  
ATOM    369  CD1 ILE L  48      26.645  22.111  49.069  1.00 27.29           C  
ATOM    370  C   ILE L  48      22.836  22.482  45.888  1.00 19.44           C  
ATOM    371  O   ILE L  48      23.203  22.472  44.716  1.00 18.48           O  
ATOM    372  N   TYR L  49      21.828  23.276  46.321  1.00 18.46           N  
ATOM    373  CA  TYR L  49      21.190  24.154  45.383  1.00 21.69           C  
ATOM    374  CB  TYR L  49      19.806  23.677  44.902  1.00 20.50           C  
ATOM    375  CG  TYR L  49      18.751  23.680  45.960  1.00 20.60           C  
ATOM    376  CD1 TYR L  49      18.599  22.627  46.834  1.00 19.25           C  
ATOM    377  CD2 TYR L  49      17.881  24.740  46.054  1.00 21.02           C  
ATOM    378  CE1 TYR L  49      17.607  22.640  47.791  1.00 20.38           C  
ATOM    379  CE2 TYR L  49      16.892  24.758  47.001  1.00 20.45           C  
ATOM    380  CZ  TYR L  49      16.750  23.711  47.872  1.00 21.02           C  
ATOM    381  OH  TYR L  49      15.726  23.730  48.846  1.00 24.11           O  
ATOM    382  C   TYR L  49      21.116  25.536  45.975  1.00 20.93           C  
ATOM    383  O   TYR L  49      21.253  25.709  47.186  1.00 19.77           O  
ATOM    384  N   TYR L  50      20.964  26.545  45.099  0.95 48.73           N  
ATOM    385  CA  TYR L  50      20.833  27.899  45.536  0.95 49.47           C  
ATOM    386  CB  TYR L  50      19.534  28.097  46.355  0.95 49.73           C  
ATOM    387  CG  TYR L  50      19.319  29.531  46.711  1.00 49.98           C  
ATOM    388  CD1 TYR L  50      18.951  30.436  45.744  1.00 51.65           C  
ATOM    389  CD2 TYR L  50      19.442  29.967  48.012  1.00 50.91           C  
ATOM    390  CE1 TYR L  50      18.741  31.756  46.065  1.00 51.32           C  
ATOM    391  CE2 TYR L  50      19.234  31.285  48.341  1.00 51.93           C  
ATOM    392  CZ  TYR L  50      18.886  32.186  47.363  1.00 53.64           C  
ATOM    393  OH  TYR L  50      18.670  33.543  47.686  1.00 54.45           O  
ATOM    394  C   TYR L  50      22.023  28.268  46.361  0.95 50.56           C  
ATOM    395  O   TYR L  50      21.881  28.864  47.426  0.95 51.44           O  
ATOM    396  N   ILE L  51      23.228  27.864  45.912  1.00 51.18           N  
ATOM    397  CA  ILE L  51      24.443  28.290  46.555  1.00 51.02           C  
ATOM    398  CB  ILE L  51      24.444  29.700  47.056  1.00 49.57           C  
ATOM    399  CG1 ILE L  51      24.081  30.607  45.885  1.00  0.00           C  
ATOM    400  CG2 ILE L  51      25.819  30.000  47.677  1.00 51.29           C  
ATOM    401  CD1 ILE L  51      24.890  30.282  44.634  1.00  0.00           C  
ATOM    402  C   ILE L  51      24.779  27.384  47.694  1.00 52.22           C  
ATOM    403  O   ILE L  51      25.783  26.674  47.650  1.00 53.70           O  
ATOM    404  N   SER L  52      23.990  27.436  48.787  1.00 52.48           N  
ATOM    405  CA  SER L  52      24.416  26.622  49.888  1.00 53.57           C  
ATOM    406  CB  SER L  52      25.070  27.444  51.010  1.00 55.36           C  
ATOM    407  OG  SER L  52      24.131  28.352  51.564  1.00 57.85           O  
ATOM    408  C   SER L  52      23.305  25.847  50.544  1.00 54.34           C  
ATOM    409  O   SER L  52      23.437  25.480  51.708  1.00 56.02           O  
ATOM    410  N   ARG L  53      22.208  25.516  49.850  1.00 23.15           N  
ATOM    411  CA  ARG L  53      21.223  24.705  50.524  1.00 20.29           C  
ATOM    412  CB  ARG L  53      19.789  24.908  49.996  1.00 21.92           C  
ATOM    413  CG  ARG L  53      19.223  26.295  50.289  1.00 24.13           C  
ATOM    414  CD  ARG L  53      17.905  26.586  49.566  1.00 24.23           C  
ATOM    415  NE  ARG L  53      16.788  26.323  50.515  1.00 25.56           N  
ATOM    416  CZ  ARG L  53      15.498  26.577  50.144  1.00 25.11           C  
ATOM    417  NH1 ARG L  53      15.214  27.033  48.888  1.00 25.47           N1+
ATOM    418  NH2 ARG L  53      14.488  26.374  51.038  1.00 23.47           N  
ATOM    419  C   ARG L  53      21.544  23.259  50.298  1.00 24.14           C  
ATOM    420  O   ARG L  53      21.846  22.848  49.179  1.00 24.40           O  
ATOM    421  N   PHE L  54      21.479  22.443  51.371  1.00 22.98           N  
ATOM    422  CA  PHE L  54      21.761  21.044  51.240  1.00 25.27           C  
ATOM    423  CB  PHE L  54      22.392  20.433  52.525  1.00 24.51           C  
ATOM    424  CG  PHE L  54      21.729  20.932  53.776  1.00 29.75           C  
ATOM    425  CD1 PHE L  54      20.493  20.491  54.199  1.00 31.15           C  
ATOM    426  CD2 PHE L  54      22.393  21.845  54.567  1.00 30.67           C  
ATOM    427  CE1 PHE L  54      19.933  20.980  55.363  1.00  0.00           C  
ATOM    428  CE2 PHE L  54      21.846  22.336  55.731  1.00  0.00           C  
ATOM    429  CZ  PHE L  54      20.610  21.899  56.134  1.00  0.00           C  
ATOM    430  C   PHE L  54      20.524  20.300  50.810  1.00 25.21           C  
ATOM    431  O   PHE L  54      19.428  20.541  51.310  1.00 25.90           O  
ATOM    432  N   HIS L  55      20.682  19.388  49.823  1.00 25.07           N  
ATOM    433  CA  HIS L  55      19.604  18.566  49.338  1.00 30.77           C  
ATOM    434  ND1 HIS L  55      18.857  15.748  47.048  1.00 28.80           N  
ATOM    435  CG  HIS L  55      18.773  17.066  47.452  1.00 28.19           C  
ATOM    436  CB  HIS L  55      19.912  17.886  47.987  1.00 26.69           C  
ATOM    437  NE2 HIS L  55      16.732  16.351  46.806  1.00 29.36           N  
ATOM    438  CD2 HIS L  55      17.469  17.417  47.295  1.00 25.40           C  
ATOM    439  CE1 HIS L  55      17.608  15.373  46.673  1.00 27.34           C  
ATOM    440  C   HIS L  55      19.394  17.526  50.387  1.00 25.34           C  
ATOM    441  O   HIS L  55      20.333  17.163  51.089  1.00 25.33           O  
ATOM    442  N   SER L  56      18.159  17.012  50.531  1.00 32.04           N  
ATOM    443  CA  SER L  56      17.929  16.079  51.592  1.00 28.07           C  
ATOM    444  CB  SER L  56      16.463  15.629  51.728  1.00 28.20           C  
ATOM    445  OG  SER L  56      16.337  14.735  52.828  1.00 39.17           O  
ATOM    446  C   SER L  56      18.749  14.849  51.356  1.00 26.47           C  
ATOM    447  O   SER L  56      18.919  14.411  50.220  1.00 30.07           O  
ATOM    448  N   GLY L  57      19.302  14.278  52.444  1.00 34.47           N  
ATOM    449  CA  GLY L  57      20.029  13.050  52.356  1.00 27.72           C  
ATOM    450  C   GLY L  57      21.489  13.314  52.169  1.00 29.82           C  
ATOM    451  O   GLY L  57      22.306  12.414  52.362  1.00 35.55           O  
ATOM    452  N   VAL L  58      21.869  14.550  51.799  1.00 26.79           N  
ATOM    453  CA  VAL L  58      23.266  14.804  51.595  1.00 25.67           C  
ATOM    454  CB  VAL L  58      23.544  16.023  50.760  1.00 24.67           C  
ATOM    455  CG1 VAL L  58      25.070  16.195  50.647  1.00 21.22           C  
ATOM    456  CG2 VAL L  58      22.852  15.860  49.395  1.00 25.16           C  
ATOM    457  C   VAL L  58      23.911  15.007  52.928  1.00 26.87           C  
ATOM    458  O   VAL L  58      23.348  15.667  53.799  1.00 26.44           O  
ATOM    459  N   PRO L  59      25.088  14.468  53.122  1.00 28.74           N  
ATOM    460  CA  PRO L  59      25.776  14.601  54.384  1.00 23.76           C  
ATOM    461  CD  PRO L  59      25.569  13.331  52.353  1.00 24.96           C  
ATOM    462  CB  PRO L  59      26.919  13.579  54.353  1.00 24.45           C  
ATOM    463  CG  PRO L  59      26.992  13.114  52.883  1.00 29.16           C  
ATOM    464  C   PRO L  59      26.225  16.013  54.610  1.00 26.15           C  
ATOM    465  O   PRO L  59      26.518  16.709  53.642  1.00 33.42           O  
ATOM    466  N   SER L  60      26.294  16.451  55.885  1.00 30.70           N  
ATOM    467  CA  SER L  60      26.619  17.810  56.222  1.00 22.77           C  
ATOM    468  CB  SER L  60      26.203  18.214  57.648  1.00 29.06           C  
ATOM    469  OG  SER L  60      26.774  17.343  58.609  1.00 37.68           O  
ATOM    470  C   SER L  60      28.070  18.123  55.985  1.00 26.57           C  
ATOM    471  O   SER L  60      28.492  19.268  56.148  1.00 24.31           O  
ATOM    472  N   ARG L  61      28.879  17.119  55.599  1.00 26.75           N  
ATOM    473  CA  ARG L  61      30.264  17.346  55.292  1.00 27.06           C  
ATOM    474  CB  ARG L  61      31.062  16.043  55.040  1.00 25.09           C  
ATOM    475  CG  ARG L  61      30.565  15.126  53.912  1.00 26.54           C  
ATOM    476  CD  ARG L  61      31.386  13.828  53.817  1.00 23.29           C  
ATOM    477  NE  ARG L  61      30.844  12.950  52.732  1.00 25.78           N  
ATOM    478  CZ  ARG L  61      30.030  11.897  53.045  1.00 27.50           C  
ATOM    479  NH1 ARG L  61      29.572  11.759  54.321  1.00 27.79           N1+
ATOM    480  NH2 ARG L  61      29.685  10.976  52.098  1.00 24.94           N  
ATOM    481  C   ARG L  61      30.343  18.250  54.092  1.00 30.59           C  
ATOM    482  O   ARG L  61      31.320  18.982  53.926  1.00 22.45           O  
ATOM    483  N   PHE L  62      29.325  18.202  53.206  1.00 29.29           N  
ATOM    484  CA  PHE L  62      29.322  19.037  52.033  1.00 22.57           C  
ATOM    485  CB  PHE L  62      28.505  18.448  50.864  1.00 22.35           C  
ATOM    486  CG  PHE L  62      29.195  17.255  50.296  1.00 23.13           C  
ATOM    487  CD1 PHE L  62      30.093  17.399  49.272  1.00 23.66           C  
ATOM    488  CD2 PHE L  62      28.952  15.985  50.768  1.00 21.68           C  
ATOM    489  CE1 PHE L  62      30.729  16.306  48.739  1.00 21.35           C  
ATOM    490  CE2 PHE L  62      29.587  14.882  50.241  1.00 21.65           C  
ATOM    491  CZ  PHE L  62      30.483  15.043  49.218  1.00 25.83           C  
ATOM    492  C   PHE L  62      28.693  20.361  52.365  1.00 23.56           C  
ATOM    493  O   PHE L  62      27.695  20.429  53.081  1.00 24.53           O  
ATOM    494  N   SER L  63      29.286  21.467  51.864  1.00 21.64           N  
ATOM    495  CA  SER L  63      28.714  22.768  52.076  1.00 22.06           C  
ATOM    496  CB  SER L  63      29.220  23.491  53.336  1.00 25.52           C  
ATOM    497  OG  SER L  63      30.585  23.841  53.197  1.00 22.65           O  
ATOM    498  C   SER L  63      29.078  23.599  50.886  1.00 21.86           C  
ATOM    499  O   SER L  63      30.028  23.285  50.170  1.00 20.86           O  
ATOM    500  N   GLY L  64      28.323  24.690  50.635  1.00 21.16           N  
ATOM    501  CA  GLY L  64      28.609  25.494  49.479  1.00 20.24           C  
ATOM    502  C   GLY L  64      28.511  26.943  49.857  1.00 21.53           C  
ATOM    503  O   GLY L  64      27.800  27.307  50.790  1.00 22.44           O  
ATOM    504  N   SER L  65      29.238  27.812  49.116  1.00 19.42           N  
ATOM    505  CA  SER L  65      29.211  29.218  49.405  1.00 20.92           C  
ATOM    506  CB  SER L  65      30.223  29.638  50.481  1.00 24.74           C  
ATOM    507  OG  SER L  65      31.544  29.404  50.012  1.00 29.21           O  
ATOM    508  C   SER L  65      29.575  29.971  48.159  1.00 19.62           C  
ATOM    509  O   SER L  65      29.947  29.381  47.147  1.00 20.46           O  
ATOM    510  N   GLY L  66      29.444  31.318  48.196  1.00 20.08           N  
ATOM    511  CA  GLY L  66      29.855  32.098  47.060  1.00 20.13           C  
ATOM    512  C   GLY L  66      28.816  33.133  46.754  1.00 21.46           C  
ATOM    513  O   GLY L  66      27.725  33.147  47.323  1.00 22.71           O  
ATOM    514  N   SER L  67      29.154  34.047  45.825  1.00 19.65           N  
ATOM    515  CA  SER L  67      28.240  35.074  45.428  1.00 21.05           C  
ATOM    516  CB  SER L  67      28.144  36.210  46.466  1.00 20.23           C  
ATOM    517  OG  SER L  67      27.160  37.155  46.086  1.00 23.84           O  
ATOM    518  C   SER L  67      28.782  35.633  44.149  1.00 20.73           C  
ATOM    519  O   SER L  67      29.924  35.369  43.786  1.00 24.00           O  
ATOM    520  N   GLY L  68      27.963  36.395  43.401  1.00 22.80           N  
ATOM    521  CA  GLY L  68      28.468  36.996  42.201  1.00 19.66           C  
ATOM    522  C   GLY L  68      28.962  35.932  41.269  1.00 21.39           C  
ATOM    523  O   GLY L  68      28.216  35.062  40.828  1.00 21.18           O  
ATOM    524  N   THR L  69      30.232  36.079  40.858  1.00 23.79           N  
ATOM    525  CA  THR L  69      30.926  35.221  39.939  1.00 23.15           C  
ATOM    526  CB  THR L  69      32.142  35.901  39.401  1.00 22.43           C  
ATOM    527  OG1 THR L  69      31.798  37.145  38.816  1.00 22.28           O  
ATOM    528  CG2 THR L  69      32.760  34.983  38.343  1.00 20.50           C  
ATOM    529  C   THR L  69      31.439  33.940  40.539  1.00 21.64           C  
ATOM    530  O   THR L  69      31.448  32.906  39.868  1.00 22.16           O  
ATOM    531  N   ASP L  70      31.917  33.981  41.805  1.00 23.37           N  
ATOM    532  CA  ASP L  70      32.680  32.867  42.311  1.00 22.11           C  
ATOM    533  CB  ASP L  70      33.976  33.315  43.000  1.00 21.31           C  
ATOM    534  CG  ASP L  70      34.850  33.970  41.942  1.00 23.28           C  
ATOM    535  OD1 ASP L  70      34.370  34.127  40.793  1.00 23.88           O  
ATOM    536  OD2 ASP L  70      36.016  34.323  42.277  1.00 25.84           O1-
ATOM    537  C   ASP L  70      31.924  32.072  43.328  1.00 19.31           C  
ATOM    538  O   ASP L  70      31.311  32.628  44.238  1.00 20.29           O  
ATOM    539  N   TYR L  71      31.976  30.726  43.191  1.00 20.37           N  
ATOM    540  CA  TYR L  71      31.284  29.850  44.094  1.00 21.47           C  
ATOM    541  CB  TYR L  71      29.987  29.303  43.479  1.00 20.85           C  
ATOM    542  CG  TYR L  71      29.104  30.476  43.181  1.00 18.87           C  
ATOM    543  CD1 TYR L  71      29.356  31.295  42.102  1.00 18.04           C  
ATOM    544  CD2 TYR L  71      28.011  30.745  43.965  1.00 17.20           C  
ATOM    545  CE1 TYR L  71      28.554  32.374  41.813  1.00 20.70           C  
ATOM    546  CE2 TYR L  71      27.202  31.818  43.685  1.00 18.71           C  
ATOM    547  CZ  TYR L  71      27.464  32.632  42.611  1.00 19.21           C  
ATOM    548  OH  TYR L  71      26.616  33.729  42.341  1.00 19.69           O  
ATOM    549  C   TYR L  71      32.186  28.687  44.424  1.00 20.20           C  
ATOM    550  O   TYR L  71      33.091  28.361  43.662  1.00 21.26           O  
ATOM    551  N   SER L  72      31.975  28.036  45.594  1.00 20.83           N  
ATOM    552  CA  SER L  72      32.830  26.931  45.925  1.00 19.09           C  
ATOM    553  CB  SER L  72      34.000  27.328  46.834  1.00 22.27           C  
ATOM    554  OG  SER L  72      33.499  27.660  48.122  1.00 27.33           O  
ATOM    555  C   SER L  72      32.051  25.880  46.660  1.00 18.89           C  
ATOM    556  O   SER L  72      31.075  26.168  47.352  1.00 19.66           O  
ATOM    557  N   LEU L  73      32.483  24.612  46.501  1.00 20.66           N  
ATOM    558  CA  LEU L  73      31.899  23.474  47.154  1.00 24.43           C  
ATOM    559  CB  LEU L  73      31.541  22.360  46.151  1.00 18.34           C  
ATOM    560  CG  LEU L  73      30.870  21.105  46.740  1.00 23.06           C  
ATOM    561  CD1 LEU L  73      29.502  21.435  47.355  1.00 20.35           C  
ATOM    562  CD2 LEU L  73      30.746  20.007  45.672  1.00 23.01           C  
ATOM    563  C   LEU L  73      32.968  22.964  48.070  1.00 21.23           C  
ATOM    564  O   LEU L  73      34.121  22.829  47.662  1.00 22.62           O  
ATOM    565  N   THR L  74      32.620  22.685  49.342  1.00 23.41           N  
ATOM    566  CA  THR L  74      33.617  22.246  50.279  1.00 19.61           C  
ATOM    567  CB  THR L  74      33.739  23.175  51.445  1.00 23.00           C  
ATOM    568  OG1 THR L  74      34.082  24.478  51.001  1.00 24.90           O  
ATOM    569  CG2 THR L  74      34.801  22.628  52.411  1.00 23.20           C  
ATOM    570  C   THR L  74      33.222  20.916  50.840  1.00 22.64           C  
ATOM    571  O   THR L  74      32.070  20.695  51.204  1.00 20.94           O  
ATOM    572  N   ILE L  75      34.198  19.987  50.918  1.00 24.42           N  
ATOM    573  CA  ILE L  75      33.971  18.707  51.516  1.00 27.89           C  
ATOM    574  CB  ILE L  75      34.449  17.572  50.651  1.00 29.22           C  
ATOM    575  CG1 ILE L  75      33.832  17.671  49.244  1.00 25.67           C  
ATOM    576  CG2 ILE L  75      34.083  16.252  51.346  1.00 25.17           C  
ATOM    577  CD1 ILE L  75      34.511  16.761  48.221  1.00 23.42           C  
ATOM    578  C   ILE L  75      34.824  18.740  52.746  1.00 27.85           C  
ATOM    579  O   ILE L  75      36.050  18.765  52.659  1.00 26.20           O  
ATOM    580  N   SER L  76      34.179  18.748  53.927  1.00 28.88           N  
ATOM    581  CA  SER L  76      34.834  18.913  55.195  1.00 28.91           C  
ATOM    582  CB  SER L  76      33.815  18.863  56.340  1.00 25.50           C  
ATOM    583  OG  SER L  76      34.471  18.991  57.589  1.00 28.69           O  
ATOM    584  C   SER L  76      35.845  17.837  55.425  1.00 31.30           C  
ATOM    585  O   SER L  76      37.024  18.129  55.634  1.00 29.46           O  
ATOM    586  N   ASN L  77      35.413  16.562  55.429  1.00 28.57           N  
ATOM    587  CA  ASN L  77      36.365  15.499  55.574  1.00 28.84           C  
ATOM    588  CB  ASN L  77      36.346  14.773  56.941  1.00 30.01           C  
ATOM    589  CG  ASN L  77      35.037  14.029  57.148  1.00 45.81           C  
ATOM    590  OD1 ASN L  77      33.959  14.554  56.872  1.00 35.48           O  
ATOM    591  ND2 ASN L  77      35.125  12.765  57.642  1.00 37.04           N  
ATOM    592  C   ASN L  77      36.063  14.516  54.494  1.00 25.84           C  
ATOM    593  O   ASN L  77      34.963  13.973  54.407  1.00 30.97           O  
ATOM    594  N   LEU L  78      37.066  14.263  53.641  1.00 25.98           N  
ATOM    595  CA  LEU L  78      36.894  13.434  52.487  1.00 28.65           C  
ATOM    596  CB  LEU L  78      38.140  13.446  51.587  1.00 23.80           C  
ATOM    597  CG  LEU L  78      37.943  12.704  50.255  1.00 26.35           C  
ATOM    598  CD1 LEU L  78      36.993  13.493  49.338  1.00 24.87           C  
ATOM    599  CD2 LEU L  78      39.285  12.357  49.594  1.00 24.35           C  
ATOM    600  C   LEU L  78      36.659  12.012  52.900  1.00 25.63           C  
ATOM    601  O   LEU L  78      37.410  11.455  53.701  1.00 31.11           O  
ATOM    602  N   GLU L  79      35.605  11.390  52.324  1.00 28.09           N  
ATOM    603  CA  GLU L  79      35.252  10.014  52.572  1.00 25.98           C  
ATOM    604  CB  GLU L  79      33.764   9.792  52.903  1.00 28.83           C  
ATOM    605  CG  GLU L  79      33.254  10.481  54.171  1.00 36.67           C  
ATOM    606  CD  GLU L  79      33.758   9.777  55.427  1.00 54.13           C  
ATOM    607  OE1 GLU L  79      34.797   9.071  55.376  1.00 46.14           O  
ATOM    608  OE2 GLU L  79      33.086   9.958  56.477  1.00 47.50           O1-
ATOM    609  C   GLU L  79      35.498   9.259  51.292  1.00 27.63           C  
ATOM    610  O   GLU L  79      35.566   9.843  50.215  1.00 29.51           O  
ATOM    611  N   GLN L  80      35.621   7.921  51.383  1.00 37.43           N  
ATOM    612  CA  GLN L  80      35.901   7.097  50.238  1.00 30.95           C  
ATOM    613  CB  GLN L  80      35.992   5.596  50.571  1.00 29.33           C  
ATOM    614  CG  GLN L  80      36.191   4.707  49.340  1.00 29.94           C  
ATOM    615  CD  GLN L  80      37.645   4.780  48.898  1.00 29.06           C  
ATOM    616  OE1 GLN L  80      38.511   4.114  49.467  1.00 32.25           O  
ATOM    617  NE2 GLN L  80      37.929   5.599  47.849  1.00 31.51           N  
ATOM    618  C   GLN L  80      34.791   7.230  49.242  1.00 27.11           C  
ATOM    619  O   GLN L  80      35.029   7.260  48.034  1.00 28.55           O  
ATOM    620  N   GLU L  81      33.541   7.332  49.735  1.00 26.40           N  
ATOM    621  CA  GLU L  81      32.374   7.383  48.892  1.00 32.34           C  
ATOM    622  CB  GLU L  81      31.053   7.608  49.650  1.00 30.81           C  
ATOM    623  CG  GLU L  81      30.654   6.522  50.646  1.00 33.66           C  
ATOM    624  CD  GLU L  81      31.081   6.986  52.029  1.00 43.44           C  
ATOM    625  OE1 GLU L  81      32.313   7.072  52.275  1.00 33.20           O  
ATOM    626  OE2 GLU L  81      30.176   7.268  52.859  1.00 35.94           O1-
ATOM    627  C   GLU L  81      32.462   8.582  48.005  1.00 26.45           C  
ATOM    628  O   GLU L  81      31.927   8.581  46.898  1.00 26.73           O  
ATOM    629  N   ASP L  82      33.121   9.645  48.501  1.00 24.59           N  
ATOM    630  CA  ASP L  82      33.237  10.938  47.877  1.00 23.41           C  
ATOM    631  CB  ASP L  82      33.912  11.971  48.790  1.00 28.19           C  
ATOM    632  CG  ASP L  82      32.915  12.309  49.884  1.00 29.13           C  
ATOM    633  OD1 ASP L  82      31.704  12.035  49.679  1.00 24.85           O  
ATOM    634  OD2 ASP L  82      33.351  12.845  50.937  1.00 26.49           O1-
ATOM    635  C   ASP L  82      34.008  10.922  46.590  1.00 23.62           C  
ATOM    636  O   ASP L  82      33.945  11.906  45.855  1.00 23.46           O  
ATOM    637  N   ILE L  83      34.811   9.878  46.302  1.00 20.94           N  
ATOM    638  CA  ILE L  83      35.564   9.903  45.075  1.00 24.54           C  
ATOM    639  CB  ILE L  83      36.285   8.611  44.802  1.00 22.51           C  
ATOM    640  CG1 ILE L  83      37.112   8.196  46.019  1.00 27.89           C  
ATOM    641  CG2 ILE L  83      37.111   8.782  43.516  1.00 25.33           C  
ATOM    642  CD1 ILE L  83      38.079   9.283  46.474  1.00 27.01           C  
ATOM    643  C   ILE L  83      34.563  10.028  43.970  1.00 24.74           C  
ATOM    644  O   ILE L  83      33.724   9.151  43.790  1.00 23.45           O  
ATOM    645  N   ALA L  84      34.631  11.130  43.196  1.00 23.97           N  
ATOM    646  CA  ALA L  84      33.667  11.307  42.151  1.00 20.84           C  
ATOM    647  CB  ALA L  84      32.224  11.447  42.671  1.00 21.94           C  
ATOM    648  C   ALA L  84      34.003  12.574  41.435  1.00 22.01           C  
ATOM    649  O   ALA L  84      35.004  13.225  41.715  1.00 23.36           O  
ATOM    650  N   THR L  85      33.156  12.928  40.449  1.00 21.03           N  
ATOM    651  CA  THR L  85      33.332  14.132  39.697  1.00 20.74           C  
ATOM    652  CB  THR L  85      33.174  13.916  38.223  1.00 18.80           C  
ATOM    653  OG1 THR L  85      34.164  13.012  37.757  1.00 21.84           O  
ATOM    654  CG2 THR L  85      33.298  15.266  37.496  1.00 18.09           C  
ATOM    655  C   THR L  85      32.268  15.081  40.156  1.00 19.73           C  
ATOM    656  O   THR L  85      31.115  14.694  40.325  1.00 24.75           O  
ATOM    657  N   TYR L  86      32.636  16.363  40.384  1.00 21.96           N  
ATOM    658  CA  TYR L  86      31.679  17.312  40.881  1.00 17.66           C  
ATOM    659  CB  TYR L  86      32.097  17.970  42.214  1.00 18.24           C  
ATOM    660  CG  TYR L  86      32.126  16.899  43.255  1.00 19.15           C  
ATOM    661  CD1 TYR L  86      33.273  16.175  43.494  1.00 16.84           C  
ATOM    662  CD2 TYR L  86      31.002  16.614  43.997  1.00 18.76           C  
ATOM    663  CE1 TYR L  86      33.299  15.181  44.451  1.00 17.86           C  
ATOM    664  CE2 TYR L  86      31.021  15.625  44.950  1.00 20.51           C  
ATOM    665  CZ  TYR L  86      32.169  14.904  45.178  1.00 25.00           C  
ATOM    666  OH  TYR L  86      32.185  13.888  46.156  1.00 21.00           O  
ATOM    667  C   TYR L  86      31.471  18.391  39.858  1.00 20.58           C  
ATOM    668  O   TYR L  86      32.430  18.909  39.283  1.00 21.27           O  
ATOM    669  N   PHE L  87      30.187  18.748  39.614  1.00 22.25           N  
ATOM    670  CA  PHE L  87      29.822  19.718  38.612  1.00 23.97           C  
ATOM    671  CB  PHE L  87      28.822  19.210  37.562  1.00 21.17           C  
ATOM    672  CG  PHE L  87      29.353  18.059  36.797  1.00 22.48           C  
ATOM    673  CD1 PHE L  87      29.237  16.788  37.303  1.00 20.95           C  
ATOM    674  CD2 PHE L  87      29.933  18.244  35.565  1.00 23.64           C  
ATOM    675  CE1 PHE L  87      29.713  15.712  36.598  1.00 25.13           C  
ATOM    676  CE2 PHE L  87      30.408  17.167  34.861  1.00 23.71           C  
ATOM    677  CZ  PHE L  87      30.300  15.899  35.375  1.00 32.82           C  
ATOM    678  C   PHE L  87      29.024  20.824  39.236  1.00 18.66           C  
ATOM    679  O   PHE L  87      28.206  20.604  40.127  1.00 19.41           O  
ATOM    680  N   CYS L  88      29.229  22.062  38.741  1.00 19.49           N  
ATOM    681  CA  CYS L  88      28.422  23.171  39.166  1.00 21.77           C  
ATOM    682  CB  CYS L  88      29.227  24.429  39.549  1.00 19.96           C  
ATOM    683  SG  CYS L  88      30.283  25.052  38.205  1.00 22.32           S  
ATOM    684  C   CYS L  88      27.526  23.493  38.006  1.00 22.05           C  
ATOM    685  O   CYS L  88      27.818  23.122  36.871  1.00 19.67           O  
ATOM    686  N   GLN L  89      26.383  24.165  38.267  1.00 18.25           N  
ATOM    687  CA  GLN L  89      25.446  24.424  37.210  1.00 21.57           C  
ATOM    688  CB  GLN L  89      24.419  23.279  37.137  1.00 18.34           C  
ATOM    689  CG  GLN L  89      23.342  23.417  36.070  1.00 19.20           C  
ATOM    690  CD  GLN L  89      22.158  24.133  36.696  1.00 21.28           C  
ATOM    691  OE1 GLN L  89      21.274  24.620  35.996  1.00 22.07           O  
ATOM    692  NE2 GLN L  89      22.127  24.201  38.053  1.00 19.51           N  
ATOM    693  C   GLN L  89      24.734  25.707  37.519  1.00 19.82           C  
ATOM    694  O   GLN L  89      24.237  25.908  38.626  1.00 22.18           O  
ATOM    695  N   GLN L  90      24.651  26.606  36.521  1.00 21.03           N  
ATOM    696  CA  GLN L  90      24.060  27.904  36.654  1.00 20.53           C  
ATOM    697  CB  GLN L  90      24.834  28.897  35.770  1.00 21.29           C  
ATOM    698  CG  GLN L  90      24.092  30.161  35.385  1.00 22.05           C  
ATOM    699  CD  GLN L  90      23.325  29.781  34.131  1.00 20.82           C  
ATOM    700  OE1 GLN L  90      22.237  30.284  33.873  1.00 23.61           O  
ATOM    701  NE2 GLN L  90      23.911  28.851  33.330  1.00 19.10           N  
ATOM    702  C   GLN L  90      22.624  27.838  36.250  1.00 23.06           C  
ATOM    703  O   GLN L  90      22.256  27.149  35.301  1.00 20.32           O  
ATOM    704  N   SER L  91      21.779  28.228  37.248  1.00 24.96           N  
ATOM    705  CA  SER L  91      20.332  28.219  37.283  1.00 25.69           C  
ATOM    706  CB  SER L  91      19.775  27.964  38.695  1.00 25.82           C  
ATOM    707  OG  SER L  91      20.157  26.673  39.143  1.00 29.53           O  
ATOM    708  C   SER L  91      19.793  29.526  36.833  1.00 27.03           C  
ATOM    709  O   SER L  91      18.654  29.867  37.148  1.00 26.77           O  
ATOM    710  N   LYS L  92      20.611  30.326  36.143  1.00 26.34           N  
ATOM    711  CA  LYS L  92      20.141  31.622  35.779  1.00 27.91           C  
ATOM    712  CB  LYS L  92      21.234  32.702  35.866  1.00 29.28           C  
ATOM    713  CG  LYS L  92      20.675  34.121  36.004  1.00 29.15           C  
ATOM    714  CD  LYS L  92      21.711  35.144  36.475  1.00 28.87           C  
ATOM    715  CE  LYS L  92      21.099  36.460  36.963  1.00 26.88           C  
ATOM    716  NZ  LYS L  92      20.281  37.072  35.895  1.00 32.22           N1+
ATOM    717  C   LYS L  92      19.646  31.550  34.375  1.00 29.48           C  
ATOM    718  O   LYS L  92      18.636  30.903  34.096  1.00 31.16           O  
ATOM    719  N   THR L  93      20.352  32.206  33.436  1.00 28.68           N  
ATOM    720  CA  THR L  93      19.778  32.274  32.126  1.00 27.19           C  
ATOM    721  CB  THR L  93      20.405  33.279  31.204  1.00 29.19           C  
ATOM    722  OG1 THR L  93      21.755  32.941  30.933  1.00 29.98           O  
ATOM    723  CG2 THR L  93      20.317  34.668  31.852  1.00 26.89           C  
ATOM    724  C   THR L  93      19.812  30.951  31.436  1.00 27.10           C  
ATOM    725  O   THR L  93      20.696  30.124  31.649  1.00 28.50           O  
ATOM    726  N   LEU L  94      18.784  30.730  30.590  1.00 26.63           N  
ATOM    727  CA  LEU L  94      18.656  29.539  29.805  1.00 27.83           C  
ATOM    728  CB  LEU L  94      17.242  29.339  29.229  1.00 29.55           C  
ATOM    729  CG  LEU L  94      16.130  29.222  30.290  1.00 29.88           C  
ATOM    730  CD1 LEU L  94      14.761  29.022  29.634  1.00 36.04           C  
ATOM    731  CD2 LEU L  94      16.430  28.132  31.325  1.00 33.53           C  
ATOM    732  C   LEU L  94      19.558  29.709  28.628  1.00 26.81           C  
ATOM    733  O   LEU L  94      19.773  30.828  28.169  1.00 29.13           O  
ATOM    734  N   PRO L  95      20.104  28.639  28.121  1.00 26.56           N  
ATOM    735  CA  PRO L  95      19.897  27.335  28.685  1.00 24.53           C  
ATOM    736  CD  PRO L  95      20.402  28.574  26.703  1.00 25.33           C  
ATOM    737  CB  PRO L  95      20.186  26.331  27.567  1.00 25.01           C  
ATOM    738  CG  PRO L  95      20.931  27.148  26.497  1.00 25.10           C  
ATOM    739  C   PRO L  95      20.770  27.153  29.880  1.00 24.99           C  
ATOM    740  O   PRO L  95      21.740  27.892  30.038  1.00 27.17           O  
ATOM    741  N   TYR L  96      20.445  26.168  30.734  1.00 22.57           N  
ATOM    742  CA  TYR L  96      21.231  25.946  31.909  1.00 21.62           C  
ATOM    743  CB  TYR L  96      20.555  25.050  32.960  1.00 22.64           C  
ATOM    744  CG  TYR L  96      19.339  25.763  33.446  1.00 23.41           C  
ATOM    745  CD1 TYR L  96      19.439  26.765  34.386  1.00 25.80           C  
ATOM    746  CD2 TYR L  96      18.096  25.447  32.947  1.00 24.48           C  
ATOM    747  CE1 TYR L  96      18.319  27.425  34.837  1.00 25.77           C  
ATOM    748  CE2 TYR L  96      16.973  26.101  33.394  1.00 27.15           C  
ATOM    749  CZ  TYR L  96      17.083  27.090  34.341  1.00 26.81           C  
ATOM    750  OH  TYR L  96      15.928  27.759  34.798  1.00 29.26           O  
ATOM    751  C   TYR L  96      22.522  25.312  31.494  1.00 20.41           C  
ATOM    752  O   TYR L  96      22.547  24.459  30.607  1.00 23.19           O  
ATOM    753  N   THR L  97      23.644  25.733  32.121  1.00 18.58           N  
ATOM    754  CA  THR L  97      24.943  25.284  31.705  1.00 19.05           C  
ATOM    755  CB  THR L  97      25.762  26.381  31.098  1.00 17.62           C  
ATOM    756  OG1 THR L  97      25.936  27.439  32.029  1.00 19.07           O  
ATOM    757  CG2 THR L  97      25.027  26.893  29.848  1.00 20.94           C  
ATOM    758  C   THR L  97      25.686  24.728  32.884  1.00 18.80           C  
ATOM    759  O   THR L  97      25.496  25.148  34.026  1.00 19.89           O  
ATOM    760  N   PHE L  98      26.578  23.753  32.609  1.00 19.40           N  
ATOM    761  CA  PHE L  98      27.301  23.065  33.640  1.00 18.51           C  
ATOM    762  CB  PHE L  98      27.195  21.529  33.540  1.00 16.38           C  
ATOM    763  CG  PHE L  98      25.798  21.042  33.754  1.00 24.43           C  
ATOM    764  CD1 PHE L  98      24.841  21.175  32.773  1.00 18.80           C  
ATOM    765  CD2 PHE L  98      25.449  20.415  34.932  1.00 17.75           C  
ATOM    766  CE1 PHE L  98      23.564  20.700  32.973  1.00 19.45           C  
ATOM    767  CE2 PHE L  98      24.175  19.939  35.134  1.00 21.34           C  
ATOM    768  CZ  PHE L  98      23.223  20.092  34.160  1.00 18.91           C  
ATOM    769  C   PHE L  98      28.764  23.348  33.484  1.00 24.18           C  
ATOM    770  O   PHE L  98      29.244  23.698  32.407  1.00 21.16           O  
ATOM    771  N   GLY L  99      29.513  23.216  34.597  1.00 21.87           N  
ATOM    772  CA  GLY L  99      30.935  23.393  34.554  1.00 16.43           C  
ATOM    773  C   GLY L  99      31.508  22.126  33.995  1.00 18.11           C  
ATOM    774  O   GLY L  99      30.810  21.124  33.857  1.00 19.22           O  
ATOM    775  N   GLY L 100      32.818  22.149  33.678  1.00 19.70           N  
ATOM    776  CA  GLY L 100      33.535  21.048  33.093  1.00 18.12           C  
ATOM    777  C   GLY L 100      33.571  19.892  34.046  1.00 23.29           C  
ATOM    778  O   GLY L 100      33.619  18.737  33.630  1.00 20.98           O  
ATOM    779  N   GLY L 101      33.617  20.175  35.357  1.00 22.50           N  
ATOM    780  CA  GLY L 101      33.628  19.114  36.316  1.00 21.57           C  
ATOM    781  C   GLY L 101      35.006  18.993  36.876  1.00 25.55           C  
ATOM    782  O   GLY L 101      35.995  19.321  36.224  1.00 19.24           O  
ATOM    783  N   THR L 102      35.079  18.536  38.143  1.00 21.38           N  
ATOM    784  CA  THR L 102      36.338  18.316  38.785  1.00 19.74           C  
ATOM    785  CB  THR L 102      36.555  19.224  39.952  1.00 24.14           C  
ATOM    786  OG1 THR L 102      36.509  20.577  39.524  1.00 19.92           O  
ATOM    787  CG2 THR L 102      37.926  18.911  40.577  1.00 23.64           C  
ATOM    788  C   THR L 102      36.319  16.912  39.305  1.00 22.66           C  
ATOM    789  O   THR L 102      35.470  16.560  40.124  1.00 19.33           O  
ATOM    790  N   LYS L 103      37.263  16.071  38.843  1.00 20.21           N  
ATOM    791  CA  LYS L 103      37.280  14.716  39.303  1.00 22.00           C  
ATOM    792  CB  LYS L 103      37.790  13.713  38.252  1.00 23.74           C  
ATOM    793  CG  LYS L 103      37.439  12.263  38.590  1.00 27.32           C  
ATOM    794  CD  LYS L 103      37.912  11.239  37.556  1.00 29.23           C  
ATOM    795  CE  LYS L 103      37.474  11.520  36.115  1.00 34.68           C  
ATOM    796  NZ  LYS L 103      38.539  12.248  35.379  1.00 37.64           N1+
ATOM    797  C   LYS L 103      38.219  14.647  40.465  1.00 23.38           C  
ATOM    798  O   LYS L 103      39.294  15.245  40.446  1.00 21.87           O  
ATOM    799  N   LEU L 104      37.826  13.910  41.522  1.00 26.21           N  
ATOM    800  CA  LEU L 104      38.657  13.784  42.685  1.00 23.27           C  
ATOM    801  CB  LEU L 104      37.863  13.724  44.002  1.00 20.83           C  
ATOM    802  CG  LEU L 104      37.247  15.067  44.427  1.00 20.18           C  
ATOM    803  CD1 LEU L 104      36.428  14.926  45.716  1.00 20.41           C  
ATOM    804  CD2 LEU L 104      38.334  16.141  44.566  1.00 21.34           C  
ATOM    805  C   LEU L 104      39.408  12.502  42.575  1.00 23.95           C  
ATOM    806  O   LEU L 104      38.847  11.468  42.220  1.00 25.69           O  
ATOM    807  N   GLU L 105      40.720  12.548  42.864  1.00 26.25           N  
ATOM    808  CA  GLU L 105      41.516  11.355  42.862  1.00 25.54           C  
ATOM    809  CB  GLU L 105      42.680  11.343  41.852  1.00 24.79           C  
ATOM    810  CG  GLU L 105      43.486  10.038  41.898  1.00 33.40           C  
ATOM    811  CD  GLU L 105      44.611  10.116  40.872  1.00 31.54           C  
ATOM    812  OE1 GLU L 105      44.311  10.049  39.654  1.00 34.95           O  
ATOM    813  OE2 GLU L 105      45.791  10.240  41.298  1.00 37.62           O1-
ATOM    814  C   GLU L 105      42.128  11.258  44.217  1.00 27.01           C  
ATOM    815  O   GLU L 105      42.265  12.257  44.919  1.00 27.78           O  
ATOM    816  N   ILE L 106      42.507  10.031  44.627  1.00 25.29           N  
ATOM    817  CA  ILE L 106      43.059   9.882  45.935  1.00 27.29           C  
ATOM    818  CB  ILE L 106      42.415   8.811  46.764  1.00 22.28           C  
ATOM    819  CG1 ILE L 106      40.962   9.219  47.038  1.00 25.31           C  
ATOM    820  CG2 ILE L 106      43.243   8.601  48.045  1.00 25.29           C  
ATOM    821  CD1 ILE L 106      40.825  10.593  47.700  1.00 21.48           C  
ATOM    822  C   ILE L 106      44.520   9.625  45.849  1.00 24.15           C  
ATOM    823  O   ILE L 106      45.023   8.878  45.011  1.00 25.31           O  
ATOM    824  N   LYS L 107      45.240  10.313  46.748  1.00 25.02           N  
ATOM    825  CA  LYS L 107      46.661  10.242  46.865  1.00 24.28           C  
ATOM    826  CB  LYS L 107      47.136  10.953  48.134  1.00 24.27           C  
ATOM    827  CG  LYS L 107      48.578  11.437  48.092  1.00 28.82           C  
ATOM    828  CD  LYS L 107      48.870  12.427  49.222  1.00 30.13           C  
ATOM    829  CE  LYS L 107      47.851  13.565  49.324  1.00 36.60           C  
ATOM    830  NZ  LYS L 107      48.232  14.684  48.430  1.00 38.16           N1+
ATOM    831  C   LYS L 107      47.005   8.766  47.021  1.00 22.14           C  
ATOM    832  O   LYS L 107      46.511   8.154  48.007  1.00 27.93           O  
ATOM    833  OXT LYS L 107      47.772   8.233  46.172  1.00  0.00           O1-
TER     834      LYS L 107 
ATOM    835  N   GLN H 108      10.119   5.902  46.736  1.00 44.16           N1+
ATOM    836  CA  GLN H 108      10.976   7.059  46.390  1.00 46.40           C  
ATOM    837  CB  GLN H 108      12.460   6.661  46.385  1.00 46.06           C  
ATOM    838  CG  GLN H 108      12.943   6.087  47.711  1.00 53.85           C  
ATOM    839  CD  GLN H 108      12.670   7.125  48.781  1.00 41.54           C  
ATOM    840  OE1 GLN H 108      12.393   6.785  49.931  1.00 53.03           O  
ATOM    841  NE2 GLN H 108      12.743   8.426  48.395  1.00 66.06           N  
ATOM    842  C   GLN H 108      10.676   7.548  45.017  1.00 43.40           C  
ATOM    843  O   GLN H 108       9.996   6.882  44.237  1.00 41.81           O  
ATOM    844  N   VAL H 109      11.176   8.753  44.698  1.00 36.90           N  
ATOM    845  CA  VAL H 109      10.988   9.286  43.387  1.00 36.30           C  
ATOM    846  CB  VAL H 109      11.184  10.778  43.330  1.00 32.71           C  
ATOM    847  CG1 VAL H 109      11.102  11.259  41.874  1.00 31.48           C  
ATOM    848  CG2 VAL H 109      10.133  11.430  44.250  1.00 29.55           C  
ATOM    849  C   VAL H 109      12.002   8.614  42.511  1.00 33.88           C  
ATOM    850  O   VAL H 109      13.170   8.507  42.879  1.00 36.72           O  
ATOM    851  N   GLN H 110      11.560   8.111  41.334  1.00 34.07           N  
ATOM    852  CA  GLN H 110      12.462   7.434  40.444  1.00 31.41           C  
ATOM    853  CB  GLN H 110      12.452   5.904  40.550  1.00 33.60           C  
ATOM    854  CG  GLN H 110      13.023   5.365  41.857  1.00 36.98           C  
ATOM    855  CD  GLN H 110      13.040   3.850  41.737  1.00 43.95           C  
ATOM    856  OE1 GLN H 110      13.579   3.159  42.598  1.00 62.08           O  
ATOM    857  NE2 GLN H 110      12.447   3.315  40.635  1.00 61.57           N  
ATOM    858  C   GLN H 110      12.102   7.727  39.023  1.00 31.64           C  
ATOM    859  O   GLN H 110      10.945   7.986  38.688  1.00 30.55           O  
ATOM    860  N   LEU H 111      13.130   7.694  38.150  1.00 28.25           N  
ATOM    861  CA  LEU H 111      12.969   7.918  36.746  1.00 28.76           C  
ATOM    862  CB  LEU H 111      13.434   9.307  36.281  1.00 24.83           C  
ATOM    863  CG  LEU H 111      12.704  10.476  36.970  1.00 26.93           C  
ATOM    864  CD1 LEU H 111      13.172  10.656  38.423  1.00 26.45           C  
ATOM    865  CD2 LEU H 111      12.777  11.771  36.135  1.00 27.71           C  
ATOM    866  C   LEU H 111      13.848   6.927  36.042  1.00 30.03           C  
ATOM    867  O   LEU H 111      14.995   6.727  36.436  1.00 30.41           O  
ATOM    868  N   LYS H 112      13.340   6.262  34.983  1.00 31.33           N  
ATOM    869  CA  LYS H 112      14.202   5.350  34.287  1.00 29.99           C  
ATOM    870  CB  LYS H 112      13.974   3.878  34.666  1.00 32.51           C  
ATOM    871  CG  LYS H 112      15.014   2.936  34.049  1.00 33.61           C  
ATOM    872  CD  LYS H 112      15.154   1.596  34.782  1.00 35.62           C  
ATOM    873  CE  LYS H 112      16.151   1.646  35.942  1.00 29.18           C  
ATOM    874  NZ  LYS H 112      16.548   0.276  36.336  1.00 32.24           N1+
ATOM    875  C   LYS H 112      13.998   5.542  32.813  1.00 31.69           C  
ATOM    876  O   LYS H 112      12.867   5.664  32.343  1.00 32.84           O  
ATOM    877  N   GLU H 113      15.108   5.583  32.042  1.00 32.82           N  
ATOM    878  CA  GLU H 113      14.995   5.834  30.634  1.00 27.27           C  
ATOM    879  CB  GLU H 113      16.129   6.681  30.025  1.00 29.64           C  
ATOM    880  CG  GLU H 113      16.217   8.101  30.570  1.00 28.38           C  
ATOM    881  CD  GLU H 113      17.072   8.037  31.823  1.00 31.79           C  
ATOM    882  OE1 GLU H 113      17.743   6.985  32.015  1.00 26.41           O  
ATOM    883  OE2 GLU H 113      17.073   9.022  32.602  1.00 27.32           O1-
ATOM    884  C   GLU H 113      15.035   4.548  29.892  1.00 29.04           C  
ATOM    885  O   GLU H 113      15.667   3.580  30.313  1.00 34.16           O  
ATOM    886  N   SER H 114      14.320   4.514  28.755  1.00 30.02           N  
ATOM    887  CA  SER H 114      14.346   3.368  27.906  1.00 26.61           C  
ATOM    888  CB  SER H 114      13.040   2.560  27.974  1.00 28.64           C  
ATOM    889  OG  SER H 114      11.925   3.413  27.779  1.00 36.98           O  
ATOM    890  C   SER H 114      14.566   3.900  26.528  1.00 29.33           C  
ATOM    891  O   SER H 114      13.762   4.670  26.007  1.00 30.98           O  
ATOM    892  N   GLY H 115      15.678   3.495  25.889  1.00 30.59           N  
ATOM    893  CA  GLY H 115      15.955   4.043  24.596  1.00 29.91           C  
ATOM    894  C   GLY H 115      16.484   2.962  23.720  1.00 32.74           C  
ATOM    895  O   GLY H 115      16.801   1.867  24.177  1.00 28.93           O  
ATOM    896  N   PRO H 116      16.510   3.238  22.445  1.00 29.35           N  
ATOM    897  CA  PRO H 116      17.124   2.350  21.508  1.00 35.62           C  
ATOM    898  CD  PRO H 116      15.585   4.160  21.812  1.00 30.67           C  
ATOM    899  CB  PRO H 116      16.596   2.741  20.129  1.00 32.11           C  
ATOM    900  CG  PRO H 116      16.014   4.153  20.334  1.00 33.91           C  
ATOM    901  C   PRO H 116      18.560   2.673  21.717  1.00 35.54           C  
ATOM    902  O   PRO H 116      18.869   3.853  21.838  1.00 32.22           O  
ATOM    903  N   GLY H 117      19.428   1.661  21.808  1.00 33.13           N  
ATOM    904  CA  GLY H 117      20.830   1.841  22.005  1.00 26.38           C  
ATOM    905  C   GLY H 117      21.490   2.400  20.784  1.00 27.35           C  
ATOM    906  O   GLY H 117      22.386   3.233  20.889  1.00 31.23           O  
ATOM    907  N   LEU H 118      21.094   1.926  19.584  1.00 27.54           N  
ATOM    908  CA  LEU H 118      21.765   2.348  18.382  1.00 30.76           C  
ATOM    909  CB  LEU H 118      22.313   1.192  17.520  1.00 30.43           C  
ATOM    910  CG  LEU H 118      23.612   0.526  18.009  1.00 34.54           C  
ATOM    911  CD1 LEU H 118      24.019  -0.608  17.057  1.00 30.76           C  
ATOM    912  CD2 LEU H 118      24.746   1.551  18.157  1.00 27.91           C  
ATOM    913  C   LEU H 118      20.821   3.074  17.486  1.00 33.07           C  
ATOM    914  O   LEU H 118      19.660   2.698  17.342  1.00 29.20           O  
ATOM    915  N   VAL H 119      21.317   4.156  16.853  1.00 27.12           N  
ATOM    916  CA  VAL H 119      20.524   4.881  15.907  1.00 30.77           C  
ATOM    917  CB  VAL H 119      20.056   6.207  16.433  1.00 29.60           C  
ATOM    918  CG1 VAL H 119      19.347   6.966  15.300  1.00 30.54           C  
ATOM    919  CG2 VAL H 119      19.171   5.967  17.669  1.00 29.61           C  
ATOM    920  C   VAL H 119      21.412   5.149  14.729  1.00 36.57           C  
ATOM    921  O   VAL H 119      22.566   5.542  14.895  1.00 31.31           O  
ATOM    922  N   ALA H 120      20.903   4.935  13.498  1.00 29.43           N  
ATOM    923  CA  ALA H 120      21.700   5.185  12.328  1.00 28.56           C  
ATOM    924  CB  ALA H 120      21.183   4.493  11.053  1.00 35.35           C  
ATOM    925  C   ALA H 120      21.686   6.657  12.088  1.00 26.04           C  
ATOM    926  O   ALA H 120      20.787   7.363  12.544  1.00 31.77           O  
ATOM    927  N   PRO H 121      22.652   7.147  11.368  1.00 30.16           N  
ATOM    928  CA  PRO H 121      22.742   8.554  11.095  1.00 30.14           C  
ATOM    929  CD  PRO H 121      23.924   6.455  11.195  1.00 28.81           C  
ATOM    930  CB  PRO H 121      24.048   8.725  10.317  1.00 31.38           C  
ATOM    931  CG  PRO H 121      24.932   7.548  10.792  1.00 31.10           C  
ATOM    932  C   PRO H 121      21.534   8.986  10.318  1.00 36.73           C  
ATOM    933  O   PRO H 121      20.997   8.184   9.558  1.00 41.90           O  
ATOM    934  N   SER H 122      21.092  10.243  10.504  1.00 32.43           N  
ATOM    935  CA  SER H 122      19.981  10.811   9.790  1.00 33.49           C  
ATOM    936  CB  SER H 122      20.075  10.543   8.273  1.00 36.69           C  
ATOM    937  OG  SER H 122      19.105  11.287   7.558  1.00 49.09           O  
ATOM    938  C   SER H 122      18.664  10.265  10.276  1.00 29.50           C  
ATOM    939  O   SER H 122      17.616  10.741   9.844  1.00 37.22           O  
ATOM    940  N   GLN H 123      18.639   9.298  11.216  1.00 31.39           N  
ATOM    941  CA  GLN H 123      17.327   8.872  11.628  1.00 26.72           C  
ATOM    942  CB  GLN H 123      17.041   7.349  11.672  1.00 40.13           C  
ATOM    943  CG  GLN H 123      17.752   6.492  12.722  1.00 48.84           C  
ATOM    944  CD  GLN H 123      17.244   5.052  12.557  1.00 57.90           C  
ATOM    945  OE1 GLN H 123      17.778   4.119  13.151  1.00 56.68           O  
ATOM    946  NE2 GLN H 123      16.181   4.862  11.726  1.00 58.67           N  
ATOM    947  C   GLN H 123      17.031   9.528  12.943  1.00 28.74           C  
ATOM    948  O   GLN H 123      17.779  10.396  13.381  1.00 27.77           O  
ATOM    949  N   SER H 124      15.912   9.156  13.593  1.00 28.67           N  
ATOM    950  CA  SER H 124      15.513   9.861  14.778  1.00 30.06           C  
ATOM    951  CB  SER H 124      14.020  10.212  14.778  1.00 31.97           C  
ATOM    952  OG  SER H 124      13.252   9.013  14.786  1.00 35.48           O  
ATOM    953  C   SER H 124      15.744   9.041  16.012  1.00 35.29           C  
ATOM    954  O   SER H 124      15.789   7.814  15.972  1.00 28.21           O  
ATOM    955  N   LEU H 125      15.892   9.741  17.158  1.00 28.95           N  
ATOM    956  CA  LEU H 125      16.098   9.134  18.445  1.00 26.35           C  
ATOM    957  CB  LEU H 125      17.179   9.860  19.261  1.00 26.33           C  
ATOM    958  CG  LEU H 125      17.351   9.342  20.700  1.00 25.96           C  
ATOM    959  CD1 LEU H 125      17.906   7.910  20.734  1.00 22.65           C  
ATOM    960  CD2 LEU H 125      18.167  10.335  21.539  1.00 24.30           C  
ATOM    961  C   LEU H 125      14.813   9.251  19.215  1.00 27.14           C  
ATOM    962  O   LEU H 125      14.173  10.299  19.225  1.00 25.29           O  
ATOM    963  N   SER H 126      14.378   8.156  19.869  1.00 24.63           N  
ATOM    964  CA  SER H 126      13.185   8.246  20.659  1.00 28.23           C  
ATOM    965  CB  SER H 126      11.949   7.605  19.997  1.00 28.82           C  
ATOM    966  OG  SER H 126      12.208   6.255  19.651  1.00 38.13           O  
ATOM    967  C   SER H 126      13.459   7.573  21.966  1.00 36.99           C  
ATOM    968  O   SER H 126      13.905   6.428  22.013  1.00 25.17           O  
ATOM    969  N   ILE H 127      13.205   8.292  23.078  1.00 30.01           N  
ATOM    970  CA  ILE H 127      13.487   7.732  24.363  1.00 29.49           C  
ATOM    971  CB  ILE H 127      14.688   8.366  24.988  1.00 28.91           C  
ATOM    972  CG1 ILE H 127      15.894   8.231  24.045  1.00 27.02           C  
ATOM    973  CG2 ILE H 127      14.914   7.710  26.357  1.00 27.47           C  
ATOM    974  CD1 ILE H 127      17.048   9.158  24.407  1.00 23.45           C  
ATOM    975  C   ILE H 127      12.321   8.004  25.253  1.00 22.81           C  
ATOM    976  O   ILE H 127      11.695   9.061  25.168  1.00 25.91           O  
ATOM    977  N   THR H 128      11.994   7.042  26.138  1.00 24.65           N  
ATOM    978  CA  THR H 128      10.897   7.237  27.040  1.00 22.38           C  
ATOM    979  CB  THR H 128       9.901   6.117  27.055  1.00 23.01           C  
ATOM    980  OG1 THR H 128       9.333   5.931  25.767  1.00 31.34           O  
ATOM    981  CG2 THR H 128       8.814   6.460  28.083  1.00 25.80           C  
ATOM    982  C   THR H 128      11.443   7.273  28.430  1.00 27.95           C  
ATOM    983  O   THR H 128      12.342   6.511  28.775  1.00 27.05           O  
ATOM    984  N   CYS H 129      10.910   8.182  29.270  1.00 28.23           N  
ATOM    985  CA  CYS H 129      11.328   8.234  30.641  1.00 25.27           C  
ATOM    986  CB  CYS H 129      11.874   9.625  31.063  1.00 28.49           C  
ATOM    987  SG  CYS H 129      12.342   9.780  32.820  1.00 28.26           S  
ATOM    988  C   CYS H 129      10.123   7.904  31.463  1.00 29.42           C  
ATOM    989  O   CYS H 129       9.087   8.561  31.356  1.00 26.39           O  
ATOM    990  N   THR H 130      10.223   6.856  32.305  1.00 26.98           N  
ATOM    991  CA  THR H 130       9.114   6.481  33.134  1.00 26.09           C  
ATOM    992  CB  THR H 130       8.951   5.006  33.330  1.00 31.63           C  
ATOM    993  OG1 THR H 130       8.762   4.368  32.078  1.00 35.01           O  
ATOM    994  CG2 THR H 130       7.734   4.758  34.245  1.00 32.03           C  
ATOM    995  C   THR H 130       9.403   7.029  34.485  1.00 35.30           C  
ATOM    996  O   THR H 130      10.496   6.848  35.019  1.00 29.61           O  
ATOM    997  N   VAL H 131       8.414   7.715  35.080  1.00 32.14           N  
ATOM    998  CA  VAL H 131       8.628   8.315  36.365  1.00 26.58           C  
ATOM    999  CB  VAL H 131       8.217   9.765  36.412  1.00 24.52           C  
ATOM   1000  CG1 VAL H 131       8.371  10.292  37.841  1.00 27.36           C  
ATOM   1001  CG2 VAL H 131       9.030  10.562  35.382  1.00 25.88           C  
ATOM   1002  C   VAL H 131       7.756   7.610  37.348  1.00 26.94           C  
ATOM   1003  O   VAL H 131       6.718   7.058  36.985  1.00 31.51           O  
ATOM   1004  N   SER H 132       8.177   7.592  38.629  1.00 35.32           N  
ATOM   1005  CA  SER H 132       7.380   6.968  39.642  1.00 27.70           C  
ATOM   1006  CB  SER H 132       7.803   5.514  39.921  1.00 30.55           C  
ATOM   1007  OG  SER H 132       9.167   5.468  40.311  1.00 37.40           O  
ATOM   1008  C   SER H 132       7.536   7.737  40.914  1.00 31.90           C  
ATOM   1009  O   SER H 132       8.554   8.392  41.139  1.00 27.80           O  
ATOM   1010  N   GLY H 133       6.497   7.743  41.777  1.00 19.17           N  
ATOM   1011  CA  GLY H 133       6.603   8.377  43.065  1.00 18.85           C  
ATOM   1012  C   GLY H 133       5.990   9.755  43.074  1.00 19.62           C  
ATOM   1013  O   GLY H 133       5.657  10.263  44.144  1.00 22.15           O  
ATOM   1014  N   PHE H 134       5.820  10.408  41.905  1.00 19.24           N  
ATOM   1015  CA  PHE H 134       5.242  11.730  41.924  1.00 18.14           C  
ATOM   1016  CB  PHE H 134       6.259  12.885  42.048  1.00 17.67           C  
ATOM   1017  CG  PHE H 134       7.193  12.928  40.885  1.00 17.07           C  
ATOM   1018  CD1 PHE H 134       8.359  12.201  40.899  1.00 17.80           C  
ATOM   1019  CD2 PHE H 134       6.914  13.715  39.791  1.00 15.79           C  
ATOM   1020  CE1 PHE H 134       9.226  12.255  39.835  1.00 17.34           C  
ATOM   1021  CE2 PHE H 134       7.775  13.772  38.721  1.00 15.75           C  
ATOM   1022  CZ  PHE H 134       8.938  13.039  38.742  1.00 17.09           C  
ATOM   1023  C   PHE H 134       4.413  11.938  40.690  1.00 18.63           C  
ATOM   1024  O   PHE H 134       4.374  11.080  39.808  1.00 19.76           O  
ATOM   1025  N   SER H 135       3.700  13.090  40.608  1.00 19.50           N  
ATOM   1026  CA  SER H 135       2.834  13.342  39.485  1.00 20.95           C  
ATOM   1027  CB  SER H 135       1.470  13.938  39.870  1.00 22.50           C  
ATOM   1028  OG  SER H 135       1.639  15.255  40.375  1.00 26.90           O  
ATOM   1029  C   SER H 135       3.477  14.321  38.551  1.00 19.47           C  
ATOM   1030  O   SER H 135       4.104  15.295  38.962  1.00 20.09           O  
ATOM   1031  N   LEU H 136       3.297  14.069  37.239  1.00 18.92           N  
ATOM   1032  CA  LEU H 136       3.855  14.845  36.162  1.00 18.91           C  
ATOM   1033  CB  LEU H 136       3.650  14.192  34.782  1.00 18.27           C  
ATOM   1034  CG  LEU H 136       4.407  12.859  34.619  1.00 18.08           C  
ATOM   1035  CD1 LEU H 136       4.189  12.248  33.224  1.00 18.11           C  
ATOM   1036  CD2 LEU H 136       5.896  13.009  34.973  1.00 17.14           C  
ATOM   1037  C   LEU H 136       3.250  16.220  36.129  1.00 19.86           C  
ATOM   1038  O   LEU H 136       3.873  17.167  35.649  1.00 19.69           O  
ATOM   1039  N   ILE H 137       1.995  16.367  36.583  1.00 19.95           N  
ATOM   1040  CA  ILE H 137       1.365  17.655  36.561  1.00 20.58           C  
ATOM   1041  CB  ILE H 137      -0.051  17.603  37.050  1.00 20.81           C  
ATOM   1042  CG1 ILE H 137      -0.094  17.140  38.515  1.00  0.00           C  
ATOM   1043  CG2 ILE H 137      -0.847  16.701  36.092  1.00 22.69           C  
ATOM   1044  CD1 ILE H 137      -1.463  17.314  39.168  1.00  0.00           C  
ATOM   1045  C   ILE H 137       2.129  18.582  37.458  1.00 20.40           C  
ATOM   1046  O   ILE H 137       2.265  19.770  37.174  1.00 21.24           O  
ATOM   1047  N   GLY H 138       2.581  18.047  38.604  1.00 19.46           N  
ATOM   1048  CA  GLY H 138       3.299  18.721  39.649  1.00 18.19           C  
ATOM   1049  C   GLY H 138       4.716  19.110  39.319  1.00 18.32           C  
ATOM   1050  O   GLY H 138       5.212  20.059  39.913  1.00 18.34           O  
ATOM   1051  N   TYR H 139       5.459  18.374  38.464  1.00 17.64           N  
ATOM   1052  CA  TYR H 139       6.853  18.724  38.294  1.00 18.13           C  
ATOM   1053  CB  TYR H 139       7.812  17.704  38.936  1.00 18.58           C  
ATOM   1054  CG  TYR H 139       7.543  17.615  40.397  1.00 19.59           C  
ATOM   1055  CD1 TYR H 139       6.476  16.881  40.864  1.00 19.07           C  
ATOM   1056  CD2 TYR H 139       8.368  18.245  41.300  1.00 19.19           C  
ATOM   1057  CE1 TYR H 139       6.229  16.790  42.213  1.00 19.80           C  
ATOM   1058  CE2 TYR H 139       8.127  18.157  42.650  1.00 21.36           C  
ATOM   1059  CZ  TYR H 139       7.053  17.430  43.107  1.00 20.96           C  
ATOM   1060  OH  TYR H 139       6.800  17.336  44.492  1.00 23.71           O  
ATOM   1061  C   TYR H 139       7.207  18.691  36.834  1.00 17.59           C  
ATOM   1062  O   TYR H 139       6.442  18.215  36.000  1.00 18.79           O  
ATOM   1063  N   ASP H 140       8.381  19.247  36.466  1.00 21.07           N  
ATOM   1064  CA  ASP H 140       8.754  19.179  35.091  1.00 21.21           C  
ATOM   1065  CB  ASP H 140       9.378  20.449  34.481  1.00 20.57           C  
ATOM   1066  CG  ASP H 140      10.796  20.641  34.990  1.00  2.15           C  
ATOM   1067  OD1 ASP H 140      11.061  20.342  36.184  1.00  0.00           O  
ATOM   1068  OD2 ASP H 140      11.646  21.090  34.177  1.00  0.00           O1-
ATOM   1069  C   ASP H 140       9.749  18.079  34.961  1.00 22.55           C  
ATOM   1070  O   ASP H 140      10.164  17.475  35.951  1.00 22.87           O  
ATOM   1071  N   ILE H 141      10.131  17.775  33.710  1.00 22.04           N  
ATOM   1072  CA  ILE H 141      11.107  16.762  33.496  1.00 18.62           C  
ATOM   1073  CB  ILE H 141      10.544  15.475  32.967  1.00 22.75           C  
ATOM   1074  CG1 ILE H 141       9.394  14.977  33.861  1.00 18.77           C  
ATOM   1075  CG2 ILE H 141      11.707  14.474  32.873  1.00 18.89           C  
ATOM   1076  CD1 ILE H 141       8.114  15.802  33.699  1.00 35.63           C  
ATOM   1077  C   ILE H 141      12.040  17.304  32.466  1.00 22.05           C  
ATOM   1078  O   ILE H 141      11.611  17.876  31.467  1.00 21.76           O  
ATOM   1079  N   ASN H 142      13.352  17.108  32.684  1.00 23.75           N  
ATOM   1080  CA  ASN H 142      14.331  17.688  31.816  1.00 19.99           C  
ATOM   1081  CB  ASN H 142      15.351  18.544  32.583  1.00 21.09           C  
ATOM   1082  CG  ASN H 142      14.582  19.522  33.461  1.00 23.52           C  
ATOM   1083  OD1 ASN H 142      13.979  19.125  34.456  1.00 21.75           O  
ATOM   1084  ND2 ASN H 142      14.602  20.829  33.099  1.00 37.97           N  
ATOM   1085  C   ASN H 142      15.115  16.576  31.202  1.00 22.93           C  
ATOM   1086  O   ASN H 142      15.094  15.448  31.692  1.00 20.36           O  
ATOM   1087  N   TRP H 143      15.804  16.858  30.081  1.00 19.84           N  
ATOM   1088  CA  TRP H 143      16.652  15.856  29.515  1.00 21.06           C  
ATOM   1089  CB  TRP H 143      16.233  15.367  28.114  1.00 21.57           C  
ATOM   1090  CG  TRP H 143      14.892  14.665  28.098  1.00 21.35           C  
ATOM   1091  CD2 TRP H 143      14.671  13.246  28.229  1.00 23.16           C  
ATOM   1092  CD1 TRP H 143      13.661  15.230  27.957  1.00 24.28           C  
ATOM   1093  NE1 TRP H 143      12.687  14.261  27.996  1.00 24.43           N  
ATOM   1094  CE2 TRP H 143      13.293  13.035  28.161  1.00 21.52           C  
ATOM   1095  CE3 TRP H 143      15.539  12.200  28.393  1.00 23.55           C  
ATOM   1096  CZ2 TRP H 143      12.762  11.780  28.257  1.00 23.29           C  
ATOM   1097  CZ3 TRP H 143      14.993  10.939  28.485  1.00 22.94           C  
ATOM   1098  CH2 TRP H 143      13.634  10.731  28.417  1.00 23.74           C  
ATOM   1099  C   TRP H 143      18.022  16.460  29.435  1.00 19.51           C  
ATOM   1100  O   TRP H 143      18.184  17.632  29.092  1.00 20.96           O  
ATOM   1101  N   VAL H 144      19.043  15.656  29.789  1.00 19.71           N  
ATOM   1102  CA  VAL H 144      20.417  16.074  29.813  1.00 21.85           C  
ATOM   1103  CB  VAL H 144      20.998  16.054  31.198  1.00 22.71           C  
ATOM   1104  CG1 VAL H 144      22.500  16.386  31.123  1.00 15.67           C  
ATOM   1105  CG2 VAL H 144      20.179  16.997  32.091  1.00 17.71           C  
ATOM   1106  C   VAL H 144      21.194  15.025  29.077  1.00 20.01           C  
ATOM   1107  O   VAL H 144      20.767  13.874  29.016  1.00 24.58           O  
ATOM   1108  N   ARG H 145      22.351  15.379  28.479  1.00 20.74           N  
ATOM   1109  CA  ARG H 145      23.094  14.326  27.847  1.00 22.39           C  
ATOM   1110  CB  ARG H 145      22.922  14.216  26.320  1.00 20.63           C  
ATOM   1111  CG  ARG H 145      23.399  15.420  25.513  1.00 20.16           C  
ATOM   1112  CD  ARG H 145      23.267  15.185  24.007  1.00 21.67           C  
ATOM   1113  NE  ARG H 145      23.699  16.432  23.326  1.00 23.26           N  
ATOM   1114  CZ  ARG H 145      23.664  16.537  21.967  1.00 25.85           C  
ATOM   1115  NH1 ARG H 145      23.209  15.505  21.200  1.00 22.39           N1+
ATOM   1116  NH2 ARG H 145      24.097  17.688  21.376  1.00 21.13           N  
ATOM   1117  C   ARG H 145      24.549  14.547  28.110  1.00 25.77           C  
ATOM   1118  O   ARG H 145      24.983  15.669  28.368  1.00 21.71           O  
ATOM   1119  N   GLN H 146      25.340  13.451  28.085  1.00 24.90           N  
ATOM   1120  CA  GLN H 146      26.755  13.542  28.320  1.00 24.05           C  
ATOM   1121  CB  GLN H 146      27.177  12.831  29.612  1.00 24.00           C  
ATOM   1122  CG  GLN H 146      26.471  13.387  30.842  1.00 23.87           C  
ATOM   1123  CD  GLN H 146      26.817  12.536  32.055  1.00 30.04           C  
ATOM   1124  OE1 GLN H 146      26.136  11.557  32.353  1.00 25.87           O  
ATOM   1125  NE2 GLN H 146      27.894  12.926  32.785  1.00 25.61           N  
ATOM   1126  C   GLN H 146      27.447  12.799  27.212  1.00 24.10           C  
ATOM   1127  O   GLN H 146      27.250  11.598  27.048  1.00 24.44           O  
ATOM   1128  N   PRO H 147      28.281  13.462  26.465  1.00 23.56           N  
ATOM   1129  CA  PRO H 147      28.970  12.803  25.374  1.00 25.01           C  
ATOM   1130  CD  PRO H 147      28.015  14.859  26.164  1.00 26.97           C  
ATOM   1131  CB  PRO H 147      29.513  13.925  24.496  1.00 25.90           C  
ATOM   1132  CG  PRO H 147      28.527  15.080  24.731  1.00 25.29           C  
ATOM   1133  C   PRO H 147      30.047  11.887  25.885  1.00 38.55           C  
ATOM   1134  O   PRO H 147      30.350  11.982  27.057  1.00 33.55           O  
ATOM   1135  N   PRO H 148      30.658  10.993  25.188  1.00 35.62           N  
ATOM   1136  CA  PRO H 148      31.671  10.280  25.916  1.00 32.19           C  
ATOM   1137  CD  PRO H 148      29.933  10.122  24.282  1.00 30.76           C  
ATOM   1138  CB  PRO H 148      31.969   9.035  25.089  1.00 35.28           C  
ATOM   1139  CG  PRO H 148      30.615   8.740  24.413  1.00 32.03           C  
ATOM   1140  C   PRO H 148      32.859  11.148  26.256  1.00 38.95           C  
ATOM   1141  O   PRO H 148      33.238  11.978  25.434  1.00 32.32           O  
ATOM   1142  N   GLY H 149      33.445  10.982  27.466  1.00 31.81           N  
ATOM   1143  CA  GLY H 149      34.613  11.724  27.882  1.00 34.38           C  
ATOM   1144  C   GLY H 149      34.249  13.174  27.982  1.00 35.23           C  
ATOM   1145  O   GLY H 149      35.072  14.064  27.761  1.00 36.18           O  
ATOM   1146  N   LYS H 150      32.994  13.422  28.390  1.00 35.72           N  
ATOM   1147  CA  LYS H 150      32.352  14.703  28.313  1.00 30.06           C  
ATOM   1148  CB  LYS H 150      30.935  14.519  27.822  1.00 32.74           C  
ATOM   1149  CG  LYS H 150      30.086  13.887  28.975  1.00 35.46           C  
ATOM   1150  CD  LYS H 150      30.609  12.590  29.652  1.00 51.72           C  
ATOM   1151  CE  LYS H 150      29.760  12.054  30.799  1.00 50.33           C  
ATOM   1152  NZ  LYS H 150      30.450  10.905  31.426  1.00 46.26           N1+
ATOM   1153  C   LYS H 150      31.950  15.210  29.646  1.00 31.62           C  
ATOM   1154  O   LYS H 150      32.135  14.583  30.678  1.00 29.39           O  
ATOM   1155  N   GLY H 151      31.330  16.407  29.586  1.00 29.41           N  
ATOM   1156  CA  GLY H 151      30.632  17.009  30.675  1.00 26.79           C  
ATOM   1157  C   GLY H 151      29.165  16.900  30.354  1.00 30.24           C  
ATOM   1158  O   GLY H 151      28.761  16.209  29.421  1.00 29.11           O  
ATOM   1159  N   LEU H 152      28.316  17.642  31.087  1.00 26.57           N  
ATOM   1160  CA  LEU H 152      26.887  17.552  30.943  1.00 24.56           C  
ATOM   1161  CB  LEU H 152      26.163  17.796  32.280  1.00 23.36           C  
ATOM   1162  CG  LEU H 152      26.515  16.816  33.419  1.00 23.24           C  
ATOM   1163  CD1 LEU H 152      25.772  17.167  34.716  1.00 23.46           C  
ATOM   1164  CD2 LEU H 152      26.261  15.362  33.004  1.00 26.84           C  
ATOM   1165  C   LEU H 152      26.389  18.641  30.034  1.00 28.13           C  
ATOM   1166  O   LEU H 152      26.946  19.738  29.988  1.00 24.07           O  
ATOM   1167  N   GLU H 153      25.309  18.337  29.278  1.00 27.46           N  
ATOM   1168  CA  GLU H 153      24.667  19.302  28.419  1.00 22.57           C  
ATOM   1169  CB  GLU H 153      24.845  19.017  26.918  1.00 25.53           C  
ATOM   1170  CG  GLU H 153      26.245  19.277  26.369  1.00 25.17           C  
ATOM   1171  CD  GLU H 153      26.259  18.715  24.955  1.00 28.08           C  
ATOM   1172  OE1 GLU H 153      25.734  17.583  24.782  1.00 38.55           O  
ATOM   1173  OE2 GLU H 153      26.781  19.398  24.034  1.00 42.10           O1-
ATOM   1174  C   GLU H 153      23.187  19.246  28.679  1.00 25.10           C  
ATOM   1175  O   GLU H 153      22.592  18.170  28.716  1.00 24.14           O  
ATOM   1176  N   TRP H 154      22.544  20.424  28.840  1.00 22.03           N  
ATOM   1177  CA  TRP H 154      21.133  20.466  29.140  1.00 23.45           C  
ATOM   1178  CB  TRP H 154      20.754  21.639  30.059  1.00 23.28           C  
ATOM   1179  CG  TRP H 154      19.317  21.585  30.508  1.00 21.87           C  
ATOM   1180  CD2 TRP H 154      18.272  22.444  30.022  1.00 17.79           C  
ATOM   1181  CD1 TRP H 154      18.747  20.751  31.421  1.00 18.26           C  
ATOM   1182  NE1 TRP H 154      17.404  21.017  31.522  1.00 19.16           N  
ATOM   1183  CE2 TRP H 154      17.098  22.059  30.674  1.00 24.25           C  
ATOM   1184  CE3 TRP H 154      18.283  23.463  29.118  1.00 21.44           C  
ATOM   1185  CZ2 TRP H 154      15.916  22.692  30.424  1.00 20.63           C  
ATOM   1186  CZ3 TRP H 154      17.086  24.098  28.869  1.00 20.22           C  
ATOM   1187  CH2 TRP H 154      15.927  23.719  29.511  1.00 20.61           C  
ATOM   1188  C   TRP H 154      20.390  20.627  27.845  1.00 25.78           C  
ATOM   1189  O   TRP H 154      20.656  21.548  27.074  1.00 21.50           O  
ATOM   1190  N   LEU H 155      19.529  19.637  27.532  1.00 20.64           N  
ATOM   1191  CA  LEU H 155      18.731  19.576  26.339  1.00 23.65           C  
ATOM   1192  CB  LEU H 155      18.320  18.115  26.066  1.00 24.23           C  
ATOM   1193  CG  LEU H 155      19.529  17.151  25.997  1.00 19.34           C  
ATOM   1194  CD1 LEU H 155      19.091  15.699  25.725  1.00 15.65           C  
ATOM   1195  CD2 LEU H 155      20.600  17.653  25.017  1.00 12.75           C  
ATOM   1196  C   LEU H 155      17.484  20.434  26.349  1.00 20.51           C  
ATOM   1197  O   LEU H 155      17.280  21.262  25.463  1.00 20.93           O  
ATOM   1198  N   GLY H 156      16.622  20.276  27.379  1.00 20.86           N  
ATOM   1199  CA  GLY H 156      15.360  20.970  27.394  1.00 20.11           C  
ATOM   1200  C   GLY H 156      14.505  20.377  28.473  1.00 21.46           C  
ATOM   1201  O   GLY H 156      14.916  19.447  29.165  1.00 22.22           O  
ATOM   1202  N   MET H 157      13.273  20.905  28.643  1.00 20.06           N  
ATOM   1203  CA  MET H 157      12.430  20.427  29.703  1.00 22.55           C  
ATOM   1204  CB  MET H 157      12.661  21.202  31.007  1.00 21.05           C  
ATOM   1205  CG  MET H 157      12.565  22.728  30.860  1.00 20.07           C  
ATOM   1206  SD  MET H 157      10.894  23.386  30.591  1.00 19.57           S  
ATOM   1207  CE  MET H 157      10.281  22.706  32.157  1.00 15.20           C  
ATOM   1208  C   MET H 157      10.995  20.602  29.324  1.00 23.38           C  
ATOM   1209  O   MET H 157      10.670  21.355  28.409  1.00 23.43           O  
ATOM   1210  N   ILE H 158      10.095  19.870  30.015  1.00 20.94           N  
ATOM   1211  CA  ILE H 158       8.679  20.019  29.817  1.00 23.34           C  
ATOM   1212  CB  ILE H 158       8.032  18.803  29.205  1.00 24.64           C  
ATOM   1213  CG1 ILE H 158       6.522  19.028  29.006  1.00 21.12           C  
ATOM   1214  CG2 ILE H 158       8.394  17.568  30.047  1.00 18.62           C  
ATOM   1215  CD1 ILE H 158       5.849  17.956  28.150  1.00 21.88           C  
ATOM   1216  C   ILE H 158       8.065  20.298  31.157  1.00 24.67           C  
ATOM   1217  O   ILE H 158       8.231  19.536  32.109  1.00 24.07           O  
ATOM   1218  N   TRP H 159       7.318  21.416  31.248  1.00 22.46           N  
ATOM   1219  CA  TRP H 159       6.721  21.886  32.468  1.00 21.24           C  
ATOM   1220  CB  TRP H 159       6.231  23.341  32.359  1.00 18.90           C  
ATOM   1221  CG  TRP H 159       7.292  24.347  31.977  1.00 17.84           C  
ATOM   1222  CD2 TRP H 159       7.777  25.407  32.819  1.00 21.77           C  
ATOM   1223  CD1 TRP H 159       7.924  24.493  30.778  1.00 17.52           C  
ATOM   1224  NE1 TRP H 159       8.764  25.582  30.814  1.00 17.63           N  
ATOM   1225  CE2 TRP H 159       8.684  26.153  32.065  1.00 22.65           C  
ATOM   1226  CE3 TRP H 159       7.483  25.740  34.113  1.00 19.54           C  
ATOM   1227  CZ2 TRP H 159       9.307  27.247  32.593  1.00 15.70           C  
ATOM   1228  CZ3 TRP H 159       8.125  26.838  34.640  1.00 16.30           C  
ATOM   1229  CH2 TRP H 159       9.018  27.576  33.895  1.00 14.57           C  
ATOM   1230  C   TRP H 159       5.526  21.037  32.764  1.00 23.28           C  
ATOM   1231  O   TRP H 159       5.083  20.246  31.936  1.00 25.11           O  
ATOM   1232  N   GLY H 160       5.070  21.124  34.036  1.00 20.52           N  
ATOM   1233  CA  GLY H 160       3.974  20.357  34.551  1.00 22.89           C  
ATOM   1234  C   GLY H 160       2.809  20.702  33.699  1.00 27.41           C  
ATOM   1235  O   GLY H 160       1.939  19.878  33.427  1.00 26.15           O  
ATOM   1236  N   ASP H 161       2.802  21.972  33.281  1.00 27.54           N  
ATOM   1237  CA  ASP H 161       1.842  22.622  32.452  1.00 23.91           C  
ATOM   1238  CB  ASP H 161       2.229  24.104  32.322  1.00 21.14           C  
ATOM   1239  CG  ASP H 161       1.395  24.769  31.256  1.00 27.15           C  
ATOM   1240  OD1 ASP H 161       1.659  24.506  30.056  1.00 24.67           O  
ATOM   1241  OD2 ASP H 161       0.489  25.557  31.625  1.00 23.10           O1-
ATOM   1242  C   ASP H 161       1.813  21.990  31.085  1.00 26.17           C  
ATOM   1243  O   ASP H 161       0.763  21.958  30.446  1.00 28.52           O  
ATOM   1244  N   GLY H 162       2.963  21.494  30.578  1.00 26.08           N  
ATOM   1245  CA  GLY H 162       2.972  20.894  29.265  1.00 18.70           C  
ATOM   1246  C   GLY H 162       3.757  21.739  28.295  1.00 23.76           C  
ATOM   1247  O   GLY H 162       4.099  21.293  27.199  1.00 21.73           O  
ATOM   1248  N   THR H 163       4.071  22.988  28.667  1.00 23.97           N  
ATOM   1249  CA  THR H 163       4.835  23.866  27.820  1.00 25.19           C  
ATOM   1250  CB  THR H 163       4.778  25.311  28.226  1.00 26.83           C  
ATOM   1251  OG1 THR H 163       5.379  25.479  29.500  1.00 13.69           O  
ATOM   1252  CG2 THR H 163       3.308  25.762  28.267  1.00 15.51           C  
ATOM   1253  C   THR H 163       6.259  23.398  27.888  1.00 23.24           C  
ATOM   1254  O   THR H 163       6.630  22.675  28.811  1.00 23.28           O  
ATOM   1255  N   THR H 164       7.104  23.780  26.900  1.00 21.79           N  
ATOM   1256  CA  THR H 164       8.454  23.273  26.880  1.00 20.02           C  
ATOM   1257  CB  THR H 164       8.688  22.251  25.795  1.00 21.92           C  
ATOM   1258  OG1 THR H 164       8.377  22.803  24.523  1.00 19.91           O  
ATOM   1259  CG2 THR H 164       7.831  21.004  26.064  1.00 19.20           C  
ATOM   1260  C   THR H 164       9.464  24.362  26.654  1.00 22.73           C  
ATOM   1261  O   THR H 164       9.144  25.460  26.206  1.00 22.13           O  
ATOM   1262  N   ASP H 165      10.735  24.050  27.008  1.00 20.82           N  
ATOM   1263  CA  ASP H 165      11.884  24.904  26.832  1.00 25.92           C  
ATOM   1264  CB  ASP H 165      12.500  25.401  28.158  1.00 23.44           C  
ATOM   1265  CG  ASP H 165      11.592  26.435  28.803  1.00 22.24           C  
ATOM   1266  OD1 ASP H 165      11.143  27.365  28.078  1.00 20.68           O  
ATOM   1267  OD2 ASP H 165      11.329  26.310  30.026  1.00 18.11           O1-
ATOM   1268  C   ASP H 165      12.958  24.057  26.211  1.00 22.81           C  
ATOM   1269  O   ASP H 165      13.180  22.929  26.656  1.00 22.70           O  
ATOM   1270  N   TYR H 166      13.655  24.558  25.166  1.00 20.97           N  
ATOM   1271  CA  TYR H 166      14.700  23.754  24.590  1.00 21.13           C  
ATOM   1272  CB  TYR H 166      14.445  23.222  23.179  1.00 21.23           C  
ATOM   1273  CG  TYR H 166      13.227  22.380  23.190  1.00 21.25           C  
ATOM   1274  CD1 TYR H 166      13.262  21.082  23.645  1.00 21.73           C  
ATOM   1275  CD2 TYR H 166      12.039  22.901  22.748  1.00 21.06           C  
ATOM   1276  CE1 TYR H 166      12.122  20.317  23.655  1.00 21.14           C  
ATOM   1277  CE2 TYR H 166      10.898  22.137  22.755  1.00 21.15           C  
ATOM   1278  CZ  TYR H 166      10.942  20.840  23.196  1.00 18.24           C  
ATOM   1279  OH  TYR H 166       9.770  20.056  23.199  1.00 23.42           O  
ATOM   1280  C   TYR H 166      15.943  24.574  24.442  1.00 21.79           C  
ATOM   1281  O   TYR H 166      15.913  25.805  24.401  1.00 23.02           O  
ATOM   1282  N   ASN H 167      17.089  23.876  24.359  1.00 22.01           N  
ATOM   1283  CA  ASN H 167      18.355  24.507  24.151  1.00 25.87           C  
ATOM   1284  CB  ASN H 167      19.508  23.517  24.414  1.00 20.56           C  
ATOM   1285  CG  ASN H 167      20.831  24.253  24.531  1.00 31.87           C  
ATOM   1286  OD1 ASN H 167      21.206  25.038  23.661  1.00 26.79           O  
ATOM   1287  ND2 ASN H 167      21.566  23.978  25.642  1.00 26.66           N  
ATOM   1288  C   ASN H 167      18.386  24.926  22.709  1.00 23.73           C  
ATOM   1289  O   ASN H 167      18.000  24.162  21.825  1.00 25.63           O  
ATOM   1290  N   SER H 168      18.853  26.157  22.425  1.00 27.26           N  
ATOM   1291  CA  SER H 168      18.862  26.684  21.085  1.00 28.44           C  
ATOM   1292  CB  SER H 168      19.242  28.179  21.042  1.00 27.82           C  
ATOM   1293  OG  SER H 168      20.500  28.393  21.656  1.00 43.43           O  
ATOM   1294  C   SER H 168      19.827  25.914  20.234  1.00 28.97           C  
ATOM   1295  O   SER H 168      19.690  25.863  19.014  1.00 35.04           O  
ATOM   1296  N   ALA H 169      20.813  25.267  20.878  1.00 32.96           N  
ATOM   1297  CA  ALA H 169      21.839  24.511  20.218  1.00 31.26           C  
ATOM   1298  CB  ALA H 169      22.861  23.898  21.191  1.00 26.99           C  
ATOM   1299  C   ALA H 169      21.215  23.379  19.462  1.00 28.95           C  
ATOM   1300  O   ALA H 169      21.733  22.942  18.438  1.00 31.12           O  
ATOM   1301  N   LEU H 170      20.084  22.860  19.957  1.00 28.26           N  
ATOM   1302  CA  LEU H 170      19.450  21.714  19.375  1.00 28.29           C  
ATOM   1303  CB  LEU H 170      18.298  21.186  20.237  1.00 29.29           C  
ATOM   1304  CG  LEU H 170      18.857  20.657  21.572  1.00 34.67           C  
ATOM   1305  CD1 LEU H 170      17.776  20.000  22.434  1.00 34.50           C  
ATOM   1306  CD2 LEU H 170      20.057  19.726  21.334  1.00 34.85           C  
ATOM   1307  C   LEU H 170      19.029  21.971  17.954  1.00 30.50           C  
ATOM   1308  O   LEU H 170      18.780  21.018  17.218  1.00 29.89           O  
ATOM   1309  N   LYS H 171      18.884  23.244  17.532  1.00 29.42           N  
ATOM   1310  CA  LYS H 171      18.554  23.515  16.158  1.00 30.54           C  
ATOM   1311  CB  LYS H 171      19.436  22.729  15.158  1.00 28.85           C  
ATOM   1312  CG  LYS H 171      20.952  22.817  15.392  1.00 30.04           C  
ATOM   1313  CD  LYS H 171      21.582  24.194  15.214  1.00 31.10           C  
ATOM   1314  CE  LYS H 171      22.976  24.298  15.851  1.00 37.66           C  
ATOM   1315  NZ  LYS H 171      24.007  24.648  14.846  1.00 48.65           N1+
ATOM   1316  C   LYS H 171      17.142  23.072  15.884  1.00 29.22           C  
ATOM   1317  O   LYS H 171      16.802  22.724  14.757  1.00 33.77           O  
ATOM   1318  N   SER H 172      16.286  23.081  16.924  1.00 32.33           N  
ATOM   1319  CA  SER H 172      14.885  22.768  16.809  1.00 34.97           C  
ATOM   1320  CB  SER H 172      14.141  23.691  15.829  1.00 36.16           C  
ATOM   1321  OG  SER H 172      14.136  25.022  16.328  1.00 34.05           O  
ATOM   1322  C   SER H 172      14.658  21.347  16.378  1.00 32.52           C  
ATOM   1323  O   SER H 172      13.579  21.010  15.893  1.00 30.44           O  
ATOM   1324  N   ARG H 173      15.671  20.477  16.528  1.00 27.88           N  
ATOM   1325  CA  ARG H 173      15.537  19.082  16.209  1.00 25.87           C  
ATOM   1326  CB  ARG H 173      16.876  18.348  16.014  1.00 27.05           C  
ATOM   1327  CG  ARG H 173      17.759  18.301  17.255  1.00 34.76           C  
ATOM   1328  CD  ARG H 173      18.987  17.410  17.079  1.00 31.58           C  
ATOM   1329  NE  ARG H 173      20.193  18.279  17.060  1.00 30.74           N  
ATOM   1330  CZ  ARG H 173      21.307  17.851  17.718  1.00 31.08           C  
ATOM   1331  NH1 ARG H 173      21.301  16.635  18.335  1.00 25.90           N1+
ATOM   1332  NH2 ARG H 173      22.416  18.637  17.778  1.00 33.80           N  
ATOM   1333  C   ARG H 173      14.785  18.361  17.289  1.00 28.01           C  
ATOM   1334  O   ARG H 173      14.259  17.271  17.068  1.00 29.40           O  
ATOM   1335  N   LEU H 174      14.769  18.930  18.510  1.00 27.74           N  
ATOM   1336  CA  LEU H 174      14.278  18.214  19.656  1.00 26.81           C  
ATOM   1337  CB  LEU H 174      15.110  18.524  20.908  1.00 25.49           C  
ATOM   1338  CG  LEU H 174      14.812  17.638  22.125  1.00 22.16           C  
ATOM   1339  CD1 LEU H 174      15.104  16.155  21.828  1.00 26.10           C  
ATOM   1340  CD2 LEU H 174      15.577  18.154  23.356  1.00 24.78           C  
ATOM   1341  C   LEU H 174      12.841  18.505  19.956  1.00 25.32           C  
ATOM   1342  O   LEU H 174      12.331  19.600  19.720  1.00 25.18           O  
ATOM   1343  N   SER H 175      12.150  17.469  20.485  1.00 24.20           N  
ATOM   1344  CA  SER H 175      10.771  17.560  20.866  1.00 24.91           C  
ATOM   1345  CB  SER H 175       9.830  16.898  19.849  1.00 36.88           C  
ATOM   1346  OG  SER H 175       8.498  16.922  20.339  1.00 30.77           O  
ATOM   1347  C   SER H 175      10.584  16.785  22.132  1.00 26.87           C  
ATOM   1348  O   SER H 175      11.018  15.638  22.232  1.00 27.89           O  
ATOM   1349  N   ILE H 176       9.911  17.390  23.137  1.00 22.72           N  
ATOM   1350  CA  ILE H 176       9.648  16.665  24.350  1.00 23.42           C  
ATOM   1351  CB  ILE H 176      10.310  17.253  25.555  1.00 24.19           C  
ATOM   1352  CG1 ILE H 176      11.822  17.391  25.330  1.00 22.11           C  
ATOM   1353  CG2 ILE H 176       9.956  16.361  26.756  1.00 22.77           C  
ATOM   1354  CD1 ILE H 176      12.492  18.250  26.404  1.00 23.41           C  
ATOM   1355  C   ILE H 176       8.166  16.722  24.596  1.00 22.36           C  
ATOM   1356  O   ILE H 176       7.573  17.801  24.612  1.00 27.00           O  
ATOM   1357  N   SER H 177       7.532  15.549  24.805  1.00 23.23           N  
ATOM   1358  CA  SER H 177       6.117  15.480  25.040  1.00 22.74           C  
ATOM   1359  CB  SER H 177       5.318  14.953  23.837  1.00 22.96           C  
ATOM   1360  OG  SER H 177       5.739  13.640  23.512  1.00 21.69           O  
ATOM   1361  C   SER H 177       5.904  14.526  26.170  1.00 22.87           C  
ATOM   1362  O   SER H 177       6.859  13.907  26.649  1.00 26.67           O  
ATOM   1363  N   LYS H 178       4.658  14.389  26.666  1.00 22.14           N  
ATOM   1364  CA  LYS H 178       4.485  13.487  27.767  1.00 24.58           C  
ATOM   1365  CB  LYS H 178       4.854  14.130  29.111  1.00 23.76           C  
ATOM   1366  CG  LYS H 178       4.098  15.433  29.378  1.00 20.64           C  
ATOM   1367  CD  LYS H 178       4.204  15.924  30.820  1.00 25.07           C  
ATOM   1368  CE  LYS H 178       3.571  17.304  31.035  1.00 19.79           C  
ATOM   1369  NZ  LYS H 178       3.434  17.582  32.480  1.00 23.38           N1+
ATOM   1370  C   LYS H 178       3.066  13.014  27.841  1.00 26.28           C  
ATOM   1371  O   LYS H 178       2.181  13.514  27.145  1.00 27.26           O  
ATOM   1372  N   ASP H 179       2.845  11.974  28.669  1.00 28.63           N  
ATOM   1373  CA  ASP H 179       1.534  11.447  28.929  1.00 30.22           C  
ATOM   1374  CB  ASP H 179       1.331  10.019  28.372  1.00 36.40           C  
ATOM   1375  CG  ASP H 179      -0.126   9.601  28.554  1.00 40.68           C  
ATOM   1376  OD1 ASP H 179      -0.656   9.754  29.685  1.00 33.87           O  
ATOM   1377  OD2 ASP H 179      -0.731   9.123  27.558  1.00 39.16           O1-
ATOM   1378  C   ASP H 179       1.412  11.397  30.421  1.00 32.03           C  
ATOM   1379  O   ASP H 179       2.031  10.563  31.080  1.00 29.60           O  
ATOM   1380  N   ASN H 180       0.599  12.300  30.994  1.00 28.36           N  
ATOM   1381  CA  ASN H 180       0.484  12.422  32.414  1.00 27.51           C  
ATOM   1382  CB  ASN H 180      -0.383  13.629  32.805  1.00 27.66           C  
ATOM   1383  CG  ASN H 180       0.405  14.877  32.404  1.00 29.09           C  
ATOM   1384  OD1 ASN H 180       1.613  14.957  32.626  1.00 30.37           O  
ATOM   1385  ND2 ASN H 180      -0.286  15.874  31.792  1.00 32.69           N  
ATOM   1386  C   ASN H 180      -0.073  11.158  33.018  1.00 32.92           C  
ATOM   1387  O   ASN H 180       0.375  10.730  34.081  1.00 35.24           O  
ATOM   1388  N   SER H 181      -1.066  10.515  32.372  1.00 34.28           N  
ATOM   1389  CA  SER H 181      -1.631   9.321  32.946  1.00 33.88           C  
ATOM   1390  CB  SER H 181      -2.850   8.790  32.179  1.00 35.45           C  
ATOM   1391  OG  SER H 181      -3.165   7.488  32.640  1.00 35.65           O  
ATOM   1392  C   SER H 181      -0.623   8.207  32.975  1.00 32.95           C  
ATOM   1393  O   SER H 181      -0.592   7.417  33.917  1.00 34.94           O  
ATOM   1394  N   LYS H 182       0.186   8.097  31.908  1.00 35.72           N  
ATOM   1395  CA  LYS H 182       1.201   7.090  31.733  1.00 36.26           C  
ATOM   1396  CB  LYS H 182       1.717   6.998  30.289  1.00 37.24           C  
ATOM   1397  CG  LYS H 182       0.667   6.414  29.340  1.00 38.83           C  
ATOM   1398  CD  LYS H 182       1.099   6.406  27.881  1.00 43.70           C  
ATOM   1399  CE  LYS H 182       0.166   5.594  26.981  1.00 51.77           C  
ATOM   1400  NZ  LYS H 182       0.854   5.270  25.712  1.00 57.80           N1+
ATOM   1401  C   LYS H 182       2.370   7.344  32.637  1.00 35.10           C  
ATOM   1402  O   LYS H 182       3.153   6.434  32.910  1.00 34.87           O  
ATOM   1403  N   SER H 183       2.536   8.594  33.106  1.00 33.47           N  
ATOM   1404  CA  SER H 183       3.684   8.927  33.901  1.00 28.34           C  
ATOM   1405  CB  SER H 183       3.831   8.072  35.171  1.00 25.15           C  
ATOM   1406  OG  SER H 183       2.858   8.453  36.134  1.00 31.96           O  
ATOM   1407  C   SER H 183       4.898   8.727  33.062  1.00 30.32           C  
ATOM   1408  O   SER H 183       5.924   8.225  33.522  1.00 26.60           O  
ATOM   1409  N   GLN H 184       4.801   9.118  31.777  1.00 25.22           N  
ATOM   1410  CA  GLN H 184       5.943   8.959  30.931  1.00 25.39           C  
ATOM   1411  CB  GLN H 184       5.822   7.731  30.015  1.00 26.98           C  
ATOM   1412  CG  GLN H 184       5.951   6.440  30.833  1.00 33.45           C  
ATOM   1413  CD  GLN H 184       5.658   5.241  29.947  1.00 43.13           C  
ATOM   1414  OE1 GLN H 184       5.420   5.383  28.747  1.00 39.29           O  
ATOM   1415  NE2 GLN H 184       5.669   4.023  30.553  1.00 41.62           N  
ATOM   1416  C   GLN H 184       6.172  10.212  30.140  1.00 24.34           C  
ATOM   1417  O   GLN H 184       5.238  10.928  29.779  1.00 27.32           O  
ATOM   1418  N   VAL H 185       7.460  10.523  29.898  1.00 22.56           N  
ATOM   1419  CA  VAL H 185       7.859  11.680  29.149  1.00 24.99           C  
ATOM   1420  CB  VAL H 185       8.786  12.571  29.927  1.00 23.63           C  
ATOM   1421  CG1 VAL H 185       9.307  13.674  28.991  1.00 22.24           C  
ATOM   1422  CG2 VAL H 185       8.034  13.092  31.162  1.00 22.37           C  
ATOM   1423  C   VAL H 185       8.604  11.169  27.956  1.00 27.87           C  
ATOM   1424  O   VAL H 185       9.383  10.228  28.072  1.00 27.42           O  
ATOM   1425  N   PHE H 186       8.382  11.781  26.771  1.00 28.84           N  
ATOM   1426  CA  PHE H 186       8.992  11.237  25.590  1.00 23.70           C  
ATOM   1427  CB  PHE H 186       7.945  10.868  24.514  1.00 25.96           C  
ATOM   1428  CG  PHE H 186       6.894   9.985  25.121  1.00 24.29           C  
ATOM   1429  CD1 PHE H 186       5.789  10.531  25.736  1.00 24.30           C  
ATOM   1430  CD2 PHE H 186       6.991   8.609  25.086  1.00 23.70           C  
ATOM   1431  CE1 PHE H 186       4.814   9.740  26.300  1.00 23.92           C  
ATOM   1432  CE2 PHE H 186       6.016   7.818  25.649  1.00 30.64           C  
ATOM   1433  CZ  PHE H 186       4.920   8.375  26.260  1.00 23.92           C  
ATOM   1434  C   PHE H 186       9.901  12.266  24.989  1.00 22.82           C  
ATOM   1435  O   PHE H 186       9.551  13.441  24.874  1.00 26.54           O  
ATOM   1436  N   LEU H 187      11.115  11.833  24.596  1.00 24.99           N  
ATOM   1437  CA  LEU H 187      12.091  12.686  23.977  1.00 25.71           C  
ATOM   1438  CB  LEU H 187      13.504  12.497  24.560  1.00 21.83           C  
ATOM   1439  CG  LEU H 187      14.575  13.385  23.896  1.00 23.48           C  
ATOM   1440  CD1 LEU H 187      14.613  14.796  24.501  1.00 22.74           C  
ATOM   1441  CD2 LEU H 187      15.938  12.693  23.828  1.00 21.39           C  
ATOM   1442  C   LEU H 187      12.204  12.229  22.567  1.00 24.23           C  
ATOM   1443  O   LEU H 187      12.228  11.029  22.300  1.00 26.05           O  
ATOM   1444  N   LYS H 188      12.246  13.172  21.612  1.00 24.15           N  
ATOM   1445  CA  LYS H 188      12.452  12.742  20.268  1.00 22.53           C  
ATOM   1446  CB  LYS H 188      11.180  12.668  19.433  1.00 29.86           C  
ATOM   1447  CG  LYS H 188      11.449  12.024  18.082  1.00 27.78           C  
ATOM   1448  CD  LYS H 188      10.174  11.590  17.391  1.00 29.64           C  
ATOM   1449  CE  LYS H 188      10.360  11.299  15.906  1.00 43.51           C  
ATOM   1450  NZ  LYS H 188       9.030  11.145  15.283  1.00 39.80           N1+
ATOM   1451  C   LYS H 188      13.379  13.715  19.622  1.00 27.11           C  
ATOM   1452  O   LYS H 188      13.188  14.927  19.708  1.00 24.63           O  
ATOM   1453  N   MET H 189      14.434  13.200  18.953  1.00 24.59           N  
ATOM   1454  CA  MET H 189      15.360  14.106  18.338  1.00 27.83           C  
ATOM   1455  CB  MET H 189      16.697  14.159  19.099  1.00 32.85           C  
ATOM   1456  CG  MET H 189      17.521  15.411  18.813  1.00 30.67           C  
ATOM   1457  SD  MET H 189      18.747  15.817  20.092  1.00 30.55           S  
ATOM   1458  CE  MET H 189      19.875  14.438  19.753  1.00 24.18           C  
ATOM   1459  C   MET H 189      15.554  13.669  16.911  1.00 26.33           C  
ATOM   1460  O   MET H 189      15.716  12.485  16.619  1.00 27.04           O  
ATOM   1461  N   ASN H 190      15.518  14.634  15.972  1.00 30.48           N  
ATOM   1462  CA  ASN H 190      15.565  14.321  14.570  1.00 34.07           C  
ATOM   1463  CB  ASN H 190      14.608  15.210  13.753  1.00 29.14           C  
ATOM   1464  CG  ASN H 190      13.197  14.981  14.292  1.00 28.69           C  
ATOM   1465  OD1 ASN H 190      12.731  13.847  14.381  1.00 29.34           O  
ATOM   1466  ND2 ASN H 190      12.503  16.085  14.677  1.00 27.74           N  
ATOM   1467  C   ASN H 190      16.953  14.518  14.029  1.00 34.55           C  
ATOM   1468  O   ASN H 190      17.798  15.147  14.661  1.00 28.48           O  
ATOM   1469  N   SER H 191      17.214  13.946  12.834  1.00 29.30           N  
ATOM   1470  CA  SER H 191      18.445  14.132  12.110  1.00 30.48           C  
ATOM   1471  CB  SER H 191      18.589  15.545  11.518  1.00 29.85           C  
ATOM   1472  OG  SER H 191      17.537  15.799  10.599  1.00 53.49           O  
ATOM   1473  C   SER H 191      19.635  13.917  12.985  1.00 30.98           C  
ATOM   1474  O   SER H 191      20.492  14.790  13.090  1.00 27.10           O  
ATOM   1475  N   LEU H 192      19.734  12.737  13.618  1.00 26.63           N  
ATOM   1476  CA  LEU H 192      20.842  12.468  14.483  1.00 38.13           C  
ATOM   1477  CB  LEU H 192      20.648  11.198  15.314  1.00 29.54           C  
ATOM   1478  CG  LEU H 192      19.535  11.333  16.364  1.00 25.77           C  
ATOM   1479  CD1 LEU H 192      19.216   9.989  17.018  1.00 25.01           C  
ATOM   1480  CD2 LEU H 192      19.910  12.368  17.430  1.00 26.28           C  
ATOM   1481  C   LEU H 192      22.100  12.308  13.685  1.00 31.37           C  
ATOM   1482  O   LEU H 192      22.100  11.798  12.563  1.00 32.81           O  
ATOM   1483  N   ARG H 193      23.210  12.754  14.305  1.00 32.31           N  
ATOM   1484  CA  ARG H 193      24.534  12.754  13.760  1.00 33.86           C  
ATOM   1485  CB  ARG H 193      25.136  14.169  13.755  1.00 35.72           C  
ATOM   1486  CG  ARG H 193      24.290  15.213  13.023  1.00 44.66           C  
ATOM   1487  CD  ARG H 193      24.654  16.642  13.423  1.00 44.55           C  
ATOM   1488  NE  ARG H 193      24.497  16.731  14.901  1.00 28.41           N  
ATOM   1489  CZ  ARG H 193      25.148  17.701  15.610  1.00 30.11           C  
ATOM   1490  NH1 ARG H 193      25.991  18.567  14.978  1.00 30.61           N1+
ATOM   1491  NH2 ARG H 193      24.944  17.811  16.957  1.00 29.30           N  
ATOM   1492  C   ARG H 193      25.354  11.981  14.745  1.00 31.23           C  
ATOM   1493  O   ARG H 193      24.883  11.662  15.835  1.00 30.21           O  
ATOM   1494  N   THR H 194      26.614  11.669  14.387  1.00 32.85           N  
ATOM   1495  CA  THR H 194      27.478  10.922  15.254  1.00 31.94           C  
ATOM   1496  CB  THR H 194      28.836  10.666  14.678  1.00 34.47           C  
ATOM   1497  OG1 THR H 194      28.735   9.949  13.458  1.00 39.54           O  
ATOM   1498  CG2 THR H 194      29.639   9.847  15.706  1.00 35.93           C  
ATOM   1499  C   THR H 194      27.696  11.710  16.507  1.00 37.18           C  
ATOM   1500  O   THR H 194      27.816  11.145  17.591  1.00 27.78           O  
ATOM   1501  N   ASP H 195      27.733  13.047  16.386  1.00 27.82           N  
ATOM   1502  CA  ASP H 195      28.030  13.942  17.472  1.00 27.51           C  
ATOM   1503  CB  ASP H 195      27.907  15.410  17.064  1.00 29.42           C  
ATOM   1504  CG  ASP H 195      28.867  15.619  15.916  1.00 36.26           C  
ATOM   1505  OD1 ASP H 195      29.964  14.998  15.953  1.00 55.61           O  
ATOM   1506  OD2 ASP H 195      28.504  16.370  14.974  1.00 61.28           O1-
ATOM   1507  C   ASP H 195      27.020  13.755  18.552  1.00 25.18           C  
ATOM   1508  O   ASP H 195      27.273  14.082  19.709  1.00 31.66           O  
ATOM   1509  N   ASP H 196      25.820  13.294  18.176  1.00 27.30           N  
ATOM   1510  CA  ASP H 196      24.706  13.095  19.060  1.00 22.73           C  
ATOM   1511  CB  ASP H 196      23.383  12.943  18.308  1.00 27.25           C  
ATOM   1512  CG  ASP H 196      23.113  14.302  17.683  1.00 28.34           C  
ATOM   1513  OD1 ASP H 196      23.742  15.299  18.128  1.00 23.43           O  
ATOM   1514  OD2 ASP H 196      22.276  14.361  16.746  1.00 24.94           O1-
ATOM   1515  C   ASP H 196      24.915  11.915  19.963  1.00 28.84           C  
ATOM   1516  O   ASP H 196      24.103  11.671  20.856  1.00 24.05           O  
ATOM   1517  N   THR H 197      25.940  11.081  19.700  1.00 26.10           N  
ATOM   1518  CA  THR H 197      26.164   9.971  20.581  1.00 23.24           C  
ATOM   1519  CB  THR H 197      27.390   9.174  20.255  1.00 26.03           C  
ATOM   1520  OG1 THR H 197      28.532  10.015  20.296  1.00 30.30           O  
ATOM   1521  CG2 THR H 197      27.244   8.553  18.867  1.00 28.92           C  
ATOM   1522  C   THR H 197      26.391  10.509  21.959  1.00 22.40           C  
ATOM   1523  O   THR H 197      27.151  11.455  22.154  1.00 21.29           O  
ATOM   1524  N   ALA H 198      25.710   9.907  22.957  1.00 21.37           N  
ATOM   1525  CA  ALA H 198      25.894  10.335  24.314  1.00 19.36           C  
ATOM   1526  CB  ALA H 198      25.531  11.815  24.545  1.00 21.84           C  
ATOM   1527  C   ALA H 198      24.999   9.519  25.191  1.00 23.32           C  
ATOM   1528  O   ALA H 198      24.187   8.732  24.709  1.00 23.76           O  
ATOM   1529  N   THR H 199      25.161   9.674  26.522  1.00 23.17           N  
ATOM   1530  CA  THR H 199      24.268   9.044  27.447  1.00 24.53           C  
ATOM   1531  CB  THR H 199      24.870   8.698  28.783  1.00 24.04           C  
ATOM   1532  OG1 THR H 199      25.414   9.853  29.403  1.00 28.96           O  
ATOM   1533  CG2 THR H 199      25.950   7.635  28.575  1.00 25.16           C  
ATOM   1534  C   THR H 199      23.214  10.070  27.694  1.00 25.85           C  
ATOM   1535  O   THR H 199      23.520  11.242  27.895  1.00 24.04           O  
ATOM   1536  N   TYR H 200      21.936   9.654  27.660  1.00 24.63           N  
ATOM   1537  CA  TYR H 200      20.876  10.603  27.824  1.00 23.95           C  
ATOM   1538  CB  TYR H 200      19.783  10.526  26.737  1.00 21.51           C  
ATOM   1539  CG  TYR H 200      20.319  11.064  25.451  1.00 20.50           C  
ATOM   1540  CD1 TYR H 200      21.318  10.400  24.775  1.00 20.97           C  
ATOM   1541  CD2 TYR H 200      19.804  12.221  24.911  1.00 21.44           C  
ATOM   1542  CE1 TYR H 200      21.795  10.902  23.587  1.00 20.68           C  
ATOM   1543  CE2 TYR H 200      20.277  12.725  23.726  1.00 18.21           C  
ATOM   1544  CZ  TYR H 200      21.284  12.064  23.064  1.00 21.17           C  
ATOM   1545  OH  TYR H 200      21.787  12.564  21.844  1.00 20.06           O  
ATOM   1546  C   TYR H 200      20.208  10.331  29.123  1.00 22.08           C  
ATOM   1547  O   TYR H 200      19.924   9.182  29.470  1.00 23.56           O  
ATOM   1548  N   SER H 201      19.959  11.404  29.894  1.00 20.42           N  
ATOM   1549  CA  SER H 201      19.342  11.213  31.168  1.00 20.92           C  
ATOM   1550  CB  SER H 201      20.279  11.528  32.350  1.00 20.87           C  
ATOM   1551  OG  SER H 201      20.758  12.861  32.265  1.00  0.00           O  
ATOM   1552  C   SER H 201      18.130  12.075  31.264  1.00 25.20           C  
ATOM   1553  O   SER H 201      18.061  13.156  30.683  1.00 19.62           O  
ATOM   1554  N   CYS H 202      17.105  11.570  31.973  1.00 18.63           N  
ATOM   1555  CA  CYS H 202      15.945  12.367  32.223  1.00 23.49           C  
ATOM   1556  CB  CYS H 202      14.596  11.667  31.936  1.00 24.97           C  
ATOM   1557  SG  CYS H 202      14.357  10.118  32.857  1.00 28.28           S  
ATOM   1558  C   CYS H 202      16.026  12.727  33.670  1.00 23.64           C  
ATOM   1559  O   CYS H 202      16.463  11.922  34.494  1.00 24.10           O  
ATOM   1560  N   ALA H 203      15.649  13.973  34.009  1.00 25.40           N  
ATOM   1561  CA  ALA H 203      15.782  14.397  35.373  1.00 23.74           C  
ATOM   1562  CB  ALA H 203      17.034  15.249  35.616  1.00 23.39           C  
ATOM   1563  C   ALA H 203      14.612  15.240  35.763  1.00 22.87           C  
ATOM   1564  O   ALA H 203      14.131  16.078  34.998  1.00 25.37           O  
ATOM   1565  N   ARG H 204      14.142  15.035  37.006  1.00 21.71           N  
ATOM   1566  CA  ARG H 204      13.020  15.743  37.541  1.00 21.35           C  
ATOM   1567  CB  ARG H 204      12.433  15.046  38.781  1.00 17.91           C  
ATOM   1568  CG  ARG H 204      11.168  15.711  39.324  1.00 19.94           C  
ATOM   1569  CD  ARG H 204      10.601  15.033  40.569  1.00 20.78           C  
ATOM   1570  NE  ARG H 204      10.975  15.860  41.749  1.00 26.65           N  
ATOM   1571  CZ  ARG H 204      10.541  15.478  42.984  1.00 24.19           C  
ATOM   1572  NH1 ARG H 204       9.862  14.305  43.115  1.00 23.64           N1+
ATOM   1573  NH2 ARG H 204      10.767  16.259  44.079  1.00 22.01           N  
ATOM   1574  C   ARG H 204      13.483  17.094  37.978  1.00 21.29           C  
ATOM   1575  O   ARG H 204      14.637  17.288  38.354  1.00 27.39           O  
ATOM   1576  N   GLY H 205      12.570  18.078  37.920  1.00 23.85           N  
ATOM   1577  CA  GLY H 205      12.887  19.397  38.373  1.00 21.15           C  
ATOM   1578  C   GLY H 205      11.617  19.929  38.956  1.00 26.35           C  
ATOM   1579  O   GLY H 205      10.523  19.571  38.533  1.00 23.91           O  
ATOM   1580  N   GLY H 206      11.704  20.870  39.927  1.00 36.08           N  
ATOM   1581  CA  GLY H 206      10.548  21.365  40.638  1.00 38.11           C  
ATOM   1582  C   GLY H 206       9.616  22.057  39.694  1.00 40.67           C  
ATOM   1583  O   GLY H 206      10.009  22.517  38.622  1.00 41.58           O  
ATOM   1584  N   TYR H 207       8.319  22.087  40.067  1.00 44.47           N  
ATOM   1585  CA  TYR H 207       7.351  22.776  39.263  1.00 45.77           C  
ATOM   1586  CB  TYR H 207       5.910  22.672  39.774  1.00 47.33           C  
ATOM   1587  CG  TYR H 207       5.012  23.421  38.847  1.00 46.09           C  
ATOM   1588  CD1 TYR H 207       4.591  22.840  37.672  1.00 54.91           C  
ATOM   1589  CD2 TYR H 207       4.579  24.691  39.148  1.00 43.39           C  
ATOM   1590  CE1 TYR H 207       3.760  23.517  36.812  1.00 44.83           C  
ATOM   1591  CE2 TYR H 207       3.745  25.374  38.291  1.00 47.51           C  
ATOM   1592  CZ  TYR H 207       3.335  24.786  37.118  1.00 48.08           C  
ATOM   1593  OH  TYR H 207       2.481  25.481  36.235  1.00 47.15           O  
ATOM   1594  C   TYR H 207       7.652  24.213  39.396  1.00 48.01           C  
ATOM   1595  O   TYR H 207       7.750  24.955  38.422  1.00 47.76           O  
ATOM   1596  N   TYR H 208       7.852  24.591  40.667  1.00 42.93           N  
ATOM   1597  CA  TYR H 208       7.997  25.936  41.107  1.00 42.17           C  
ATOM   1598  CB  TYR H 208       8.120  26.035  42.638  1.00 45.95           C  
ATOM   1599  CG  TYR H 208       6.994  25.259  43.233  1.00 46.94           C  
ATOM   1600  CD1 TYR H 208       7.148  23.914  43.482  1.00 40.44           C  
ATOM   1601  CD2 TYR H 208       5.790  25.852  43.536  1.00 39.57           C  
ATOM   1602  CE1 TYR H 208       6.127  23.171  44.028  1.00 44.43           C  
ATOM   1603  CE2 TYR H 208       4.763  25.115  44.083  1.00 43.72           C  
ATOM   1604  CZ  TYR H 208       4.930  23.774  44.329  1.00 59.22           C  
ATOM   1605  OH  TYR H 208       3.882  23.012  44.889  1.00 55.45           O  
ATOM   1606  C   TYR H 208       9.246  26.508  40.524  1.00 42.14           C  
ATOM   1607  O   TYR H 208      10.300  25.870  40.477  1.00 43.26           O  
ATOM   1608  N   TYR H 209       9.125  27.764  40.063  1.00 41.30           N  
ATOM   1609  CA  TYR H 209      10.202  28.499  39.481  1.00 41.01           C  
ATOM   1610  CB  TYR H 209       9.813  29.857  38.886  1.00 49.65           C  
ATOM   1611  CG  TYR H 209      11.070  30.318  38.239  1.00 52.27           C  
ATOM   1612  CD1 TYR H 209      11.555  29.656  37.132  1.00 53.74           C  
ATOM   1613  CD2 TYR H 209      11.757  31.400  38.730  1.00 53.30           C  
ATOM   1614  CE1 TYR H 209      12.715  30.063  36.522  1.00 54.71           C  
ATOM   1615  CE2 TYR H 209      12.920  31.814  38.125  1.00 58.32           C  
ATOM   1616  CZ  TYR H 209      13.397  31.145  37.023  1.00 60.00           C  
ATOM   1617  OH  TYR H 209      14.590  31.567  36.402  1.00 60.08           O  
ATOM   1618  C   TYR H 209      11.214  28.706  40.555  1.00 41.60           C  
ATOM   1619  O   TYR H 209      12.385  28.953  40.282  1.00 41.63           O  
ATOM   1620  N   GLY H 210      10.741  28.668  41.814  1.00 45.15           N  
ATOM   1621  CA  GLY H 210      11.534  28.795  43.002  1.00 45.06           C  
ATOM   1622  C   GLY H 210      12.560  27.698  42.999  1.00 45.82           C  
ATOM   1623  O   GLY H 210      13.615  27.837  43.617  1.00 46.84           O  
ATOM   1624  N   THR H 211      12.275  26.571  42.309  1.00 43.48           N  
ATOM   1625  CA  THR H 211      13.175  25.448  42.267  1.00 43.45           C  
ATOM   1626  CB  THR H 211      12.747  24.378  41.311  1.00 42.71           C  
ATOM   1627  OG1 THR H 211      11.464  23.887  41.666  1.00  0.00           O  
ATOM   1628  CG2 THR H 211      13.784  23.241  41.348  1.00  0.00           C  
ATOM   1629  C   THR H 211      14.493  25.982  41.802  1.00 44.35           C  
ATOM   1630  O   THR H 211      15.545  25.438  42.135  1.00 45.00           O  
ATOM   1631  N   SER H 212      14.470  27.056  40.995  1.00 44.86           N  
ATOM   1632  CA  SER H 212      15.701  27.656  40.575  1.00 43.06           C  
ATOM   1633  CB  SER H 212      16.557  28.161  41.752  1.00 35.08           C  
ATOM   1634  OG  SER H 212      15.847  29.155  42.476  1.00  0.00           O  
ATOM   1635  C   SER H 212      16.457  26.624  39.838  1.00 42.04           C  
ATOM   1636  O   SER H 212      17.681  26.571  39.875  1.00 39.55           O  
ATOM   1637  N   TYR H 213      15.704  25.771  39.132  1.00 41.14           N  
ATOM   1638  CA  TYR H 213      16.286  24.763  38.323  1.00 40.73           C  
ATOM   1639  CB  TYR H 213      16.594  25.168  36.884  1.00 37.31           C  
ATOM   1640  CG  TYR H 213      15.318  24.823  36.219  1.00 37.65           C  
ATOM   1641  CD1 TYR H 213      15.105  23.501  35.908  1.00 32.50           C  
ATOM   1642  CD2 TYR H 213      14.349  25.756  35.936  1.00 33.37           C  
ATOM   1643  CE1 TYR H 213      13.949  23.096  35.297  1.00 37.96           C  
ATOM   1644  CE2 TYR H 213      13.186  25.356  35.323  1.00 32.15           C  
ATOM   1645  CZ  TYR H 213      12.991  24.033  35.004  1.00 46.31           C  
ATOM   1646  OH  TYR H 213      11.798  23.639  34.376  1.00 41.42           O  
ATOM   1647  C   TYR H 213      17.402  24.011  38.935  1.00 42.94           C  
ATOM   1648  O   TYR H 213      18.571  24.208  38.604  1.00 44.54           O  
ATOM   1649  N   TYR H 214      17.040  23.146  39.895  1.00 38.16           N  
ATOM   1650  CA  TYR H 214      17.984  22.201  40.390  1.00 38.03           C  
ATOM   1651  CB  TYR H 214      18.322  22.288  41.900  1.00 34.15           C  
ATOM   1652  CG  TYR H 214      17.115  22.176  42.772  1.00 42.28           C  
ATOM   1653  CD1 TYR H 214      16.482  20.976  42.988  1.00 46.24           C  
ATOM   1654  CD2 TYR H 214      16.635  23.287  43.425  1.00 43.43           C  
ATOM   1655  CE1 TYR H 214      15.375  20.894  43.803  1.00 48.88           C  
ATOM   1656  CE2 TYR H 214      15.531  23.217  44.243  1.00 46.10           C  
ATOM   1657  CZ  TYR H 214      14.893  22.016  44.431  1.00 49.82           C  
ATOM   1658  OH  TYR H 214      13.760  21.934  45.268  1.00 53.56           O  
ATOM   1659  C   TYR H 214      17.353  20.896  40.071  1.00 39.57           C  
ATOM   1660  O   TYR H 214      16.157  20.709  40.280  1.00 39.55           O  
ATOM   1661  N   PHE H 215      18.128  19.968  39.493  1.00 37.95           N  
ATOM   1662  CA  PHE H 215      17.523  18.728  39.135  1.00 35.63           C  
ATOM   1663  CB  PHE H 215      18.201  18.053  37.935  1.00 32.09           C  
ATOM   1664  CG  PHE H 215      18.115  19.057  36.844  1.00 31.97           C  
ATOM   1665  CD1 PHE H 215      16.942  19.242  36.161  1.00 33.22           C  
ATOM   1666  CD2 PHE H 215      19.199  19.841  36.529  1.00 31.63           C  
ATOM   1667  CE1 PHE H 215      16.872  20.183  35.164  1.00 39.04           C  
ATOM   1668  CE2 PHE H 215      19.127  20.780  35.529  1.00 40.87           C  
ATOM   1669  CZ  PHE H 215      17.959  20.956  34.840  1.00 40.68           C  
ATOM   1670  C   PHE H 215      17.639  17.844  40.317  1.00 39.13           C  
ATOM   1671  O   PHE H 215      18.720  17.359  40.648  1.00 40.36           O  
ATOM   1672  N   ASP H 216      16.495  17.636  40.988  1.00 42.22           N  
ATOM   1673  CA  ASP H 216      16.487  16.884  42.199  1.00 44.19           C  
ATOM   1674  CB  ASP H 216      15.084  16.706  42.817  1.00 45.87           C  
ATOM   1675  CG  ASP H 216      14.426  18.014  43.222  1.00 53.66           C  
ATOM   1676  OD1 ASP H 216      14.218  18.883  42.334  1.00 55.84           O  
ATOM   1677  OD2 ASP H 216      14.100  18.153  44.432  1.00 59.61           O1-
ATOM   1678  C   ASP H 216      16.868  15.487  41.896  1.00 44.91           C  
ATOM   1679  O   ASP H 216      17.795  14.929  42.485  1.00 43.70           O  
ATOM   1680  N   TYR H 217      16.164  14.903  40.915  1.00 22.82           N  
ATOM   1681  CA  TYR H 217      16.305  13.470  40.797  1.00 25.31           C  
ATOM   1682  CB  TYR H 217      15.036  12.665  41.155  1.00 24.14           C  
ATOM   1683  CG  TYR H 217      14.890  12.764  42.628  1.00 30.77           C  
ATOM   1684  CD1 TYR H 217      14.339  13.883  43.197  1.00 26.86           C  
ATOM   1685  CD2 TYR H 217      15.309  11.738  43.443  1.00 26.90           C  
ATOM   1686  CE1 TYR H 217      14.214  13.972  44.562  1.00 27.89           C  
ATOM   1687  CE2 TYR H 217      15.186  11.822  44.811  1.00 30.25           C  
ATOM   1688  CZ  TYR H 217      14.645  12.949  45.372  1.00 28.97           C  
ATOM   1689  OH  TYR H 217      14.516  13.059  46.770  1.00 32.29           O  
ATOM   1690  C   TYR H 217      16.657  13.117  39.391  1.00 23.21           C  
ATOM   1691  O   TYR H 217      16.029  13.590  38.444  1.00 25.43           O  
ATOM   1692  N   TRP H 218      17.660  12.229  39.230  1.00 20.93           N  
ATOM   1693  CA  TRP H 218      18.130  11.868  37.924  1.00 21.16           C  
ATOM   1694  CB  TRP H 218      19.627  12.172  37.738  1.00 19.46           C  
ATOM   1695  CG  TRP H 218      19.924  13.650  37.663  1.00 18.89           C  
ATOM   1696  CD2 TRP H 218      20.655  14.281  36.601  1.00 17.47           C  
ATOM   1697  CD1 TRP H 218      19.607  14.634  38.554  1.00 18.39           C  
ATOM   1698  NE1 TRP H 218      20.082  15.842  38.101  1.00 19.33           N  
ATOM   1699  CE2 TRP H 218      20.734  15.639  36.905  1.00 16.07           C  
ATOM   1700  CE3 TRP H 218      21.222  13.767  35.468  1.00 17.71           C  
ATOM   1701  CZ2 TRP H 218      21.376  16.511  36.076  1.00 16.56           C  
ATOM   1702  CZ3 TRP H 218      21.868  14.653  34.634  1.00 17.69           C  
ATOM   1703  CH2 TRP H 218      21.945  15.993  34.929  1.00 17.23           C  
ATOM   1704  C   TRP H 218      17.951  10.398  37.703  1.00 25.94           C  
ATOM   1705  O   TRP H 218      17.958   9.599  38.638  1.00 24.54           O  
ATOM   1706  N   GLY H 219      17.747  10.016  36.426  1.00 25.39           N  
ATOM   1707  CA  GLY H 219      17.644   8.637  36.067  1.00 21.66           C  
ATOM   1708  C   GLY H 219      19.044   8.147  35.883  1.00 23.14           C  
ATOM   1709  O   GLY H 219      20.002   8.919  35.904  1.00 25.44           O  
ATOM   1710  N   GLN H 220      19.174   6.825  35.684  1.00 24.19           N  
ATOM   1711  CA  GLN H 220      20.411   6.121  35.498  1.00 25.48           C  
ATOM   1712  CB  GLN H 220      20.157   4.605  35.431  1.00 30.49           C  
ATOM   1713  CG  GLN H 220      19.212   4.214  34.292  1.00 46.83           C  
ATOM   1714  CD  GLN H 220      18.889   2.729  34.382  1.00 41.80           C  
ATOM   1715  OE1 GLN H 220      17.901   2.262  33.818  1.00 47.05           O  
ATOM   1716  NE2 GLN H 220      19.741   1.959  35.112  1.00 47.07           N  
ATOM   1717  C   GLN H 220      21.053   6.552  34.218  1.00 27.77           C  
ATOM   1718  O   GLN H 220      22.279   6.627  34.128  1.00 29.08           O  
ATOM   1719  N   GLY H 221      20.244   6.829  33.180  1.00 30.43           N  
ATOM   1720  CA  GLY H 221      20.785   7.265  31.925  1.00 26.97           C  
ATOM   1721  C   GLY H 221      20.784   6.117  30.969  1.00 30.58           C  
ATOM   1722  O   GLY H 221      20.867   4.956  31.362  1.00 28.16           O  
ATOM   1723  N   THR H 222      20.687   6.439  29.667  1.00 26.89           N  
ATOM   1724  CA  THR H 222      20.643   5.453  28.622  1.00 25.84           C  
ATOM   1725  CB  THR H 222      19.334   5.488  27.885  1.00 31.74           C  
ATOM   1726  OG1 THR H 222      18.258   5.289  28.785  1.00 31.44           O  
ATOM   1727  CG2 THR H 222      19.314   4.391  26.818  1.00 30.09           C  
ATOM   1728  C   THR H 222      21.678   5.863  27.620  1.00 23.95           C  
ATOM   1729  O   THR H 222      21.743   7.027  27.236  1.00 25.39           O  
ATOM   1730  N   THR H 223      22.506   4.916  27.133  1.00 26.03           N  
ATOM   1731  CA  THR H 223      23.512   5.343  26.207  1.00 24.96           C  
ATOM   1732  CB  THR H 223      24.845   4.686  26.391  1.00 26.87           C  
ATOM   1733  OG1 THR H 223      25.795   5.256  25.502  1.00  0.00           O  
ATOM   1734  CG2 THR H 223      24.705   3.178  26.141  1.00  0.00           C  
ATOM   1735  C   THR H 223      23.031   5.133  24.805  1.00 26.17           C  
ATOM   1736  O   THR H 223      22.444   4.105  24.469  1.00 26.00           O  
ATOM   1737  N   LEU H 224      23.256   6.153  23.949  1.00 25.01           N  
ATOM   1738  CA  LEU H 224      22.835   6.114  22.576  1.00 23.01           C  
ATOM   1739  CB  LEU H 224      21.829   7.238  22.237  1.00 25.82           C  
ATOM   1740  CG  LEU H 224      21.310   7.297  20.779  1.00  0.00           C  
ATOM   1741  CD1 LEU H 224      22.375   7.801  19.794  1.00  0.00           C  
ATOM   1742  CD2 LEU H 224      20.689   5.958  20.349  1.00  0.00           C  
ATOM   1743  C   LEU H 224      24.029   6.297  21.704  1.00 26.35           C  
ATOM   1744  O   LEU H 224      24.815   7.225  21.888  1.00 23.19           O  
ATOM   1745  N   THR H 225      24.208   5.406  20.712  1.00 23.27           N  
ATOM   1746  CA  THR H 225      25.293   5.611  19.804  1.00 28.01           C  
ATOM   1747  CB  THR H 225      26.286   4.496  19.746  1.00 27.91           C  
ATOM   1748  OG1 THR H 225      26.868   4.305  21.027  1.00 26.18           O  
ATOM   1749  CG2 THR H 225      27.368   4.870  18.722  1.00 24.41           C  
ATOM   1750  C   THR H 225      24.709   5.798  18.446  1.00 26.78           C  
ATOM   1751  O   THR H 225      23.830   5.049  18.023  1.00 28.01           O  
ATOM   1752  N   VAL H 226      25.178   6.837  17.732  1.00 26.37           N  
ATOM   1753  CA  VAL H 226      24.679   7.087  16.412  1.00 29.14           C  
ATOM   1754  CB  VAL H 226      24.450   8.547  16.124  1.00 29.94           C  
ATOM   1755  CG1 VAL H 226      23.973   8.697  14.672  1.00 34.17           C  
ATOM   1756  CG2 VAL H 226      23.474   9.121  17.163  1.00 30.59           C  
ATOM   1757  C   VAL H 226      25.746   6.629  15.485  1.00 36.30           C  
ATOM   1758  O   VAL H 226      26.834   7.203  15.456  1.00 29.22           O  
ATOM   1759  N   SER H 227      25.476   5.580  14.691  1.00 27.30           N  
ATOM   1760  CA  SER H 227      26.529   5.115  13.848  1.00 36.41           C  
ATOM   1761  CB  SER H 227      27.485   4.158  14.575  1.00 31.75           C  
ATOM   1762  OG  SER H 227      26.774   3.001  14.994  1.00 29.61           O  
ATOM   1763  C   SER H 227      25.952   4.353  12.707  1.00 30.52           C  
ATOM   1764  O   SER H 227      24.823   3.866  12.759  1.00 28.55           O  
ATOM   1765  N   SER H 228      26.753   4.227  11.635  1.00 39.87           N  
ATOM   1766  CA  SER H 228      26.335   3.524  10.460  1.00 37.41           C  
ATOM   1767  CB  SER H 228      27.403   3.533   9.356  1.00 36.53           C  
ATOM   1768  OG  SER H 228      27.725   4.865   9.002  1.00 42.78           O  
ATOM   1769  C   SER H 228      26.136   2.070  10.857  1.00 34.60           C  
ATOM   1770  O   SER H 228      27.170   1.373  11.040  1.00 33.42           O  
ATOM   1771  OXT SER H 228      24.959   1.634  10.965  1.00  0.00           O1-
TER    1772      SER H 228 
CONECT  163  683
CONECT  683  163
CONECT  987 1557
CONECT 1557  987
END
