# Supplementary material for: Fully automated antibody structure prediction using BIOVIA tools: Validation study
Source: PLoS One. 2017 May 18;12(5):e0177923. doi: 10.1371/journal.pone.0177923 (PMC5436848; doi:10.1371/journal.pone.0177923)
Supplement: S3 Dataset — Predicted structures using the Top5 framework method, Chothia CDR definition with canonical filtering, using up to 5 CDR templates rather than the default 3, and generating 10 CDR models. (ZIP) [file pone.0177923.s005.zip › 4FZ8_LH_FV_FinalModel.pdb]

REMARK   Accelrys Discovery Studio PDB file
REMARK   Created:  2015-11-30T19:58:51Z
SSBOND   1 CYS L   23    CYS L   93                                     
SSBOND   2 CYS H  133    CYS H  207                                     
ATOM      1  N   ASP L   1      25.934  32.282  25.673  1.00 34.36           N1+
ATOM      2  CA  ASP L   1      25.434  31.624  26.900  1.00 34.88           C  
ATOM      3  CB  ASP L   1      25.381  30.100  26.707  1.00 34.72           C  
ATOM      4  CG  ASP L   1      24.321  29.801  25.657  1.00 39.72           C  
ATOM      5  OD1 ASP L   1      23.273  30.500  25.658  1.00 41.46           O  
ATOM      6  OD2 ASP L   1      24.544  28.867  24.842  1.00 43.33           O1-
ATOM      7  C   ASP L   1      26.357  31.929  28.032  1.00 33.68           C  
ATOM      8  O   ASP L   1      27.344  32.643  27.861  1.00 36.18           O  
ATOM      9  N   ILE L   2      26.051  31.389  29.228  1.00 42.21           N  
ATOM     10  CA  ILE L   2      26.873  31.641  30.375  1.00 42.18           C  
ATOM     11  CB  ILE L   2      26.112  31.702  31.665  1.00 42.02           C  
ATOM     12  CG1 ILE L   2      25.080  32.842  31.629  1.00 40.99           C  
ATOM     13  CG2 ILE L   2      27.136  31.832  32.806  1.00 40.33           C  
ATOM     14  CD1 ILE L   2      25.701  34.224  31.433  1.00 31.85           C  
ATOM     15  C   ILE L   2      27.827  30.502  30.479  1.00 42.69           C  
ATOM     16  O   ILE L   2      27.427  29.340  30.480  1.00 43.59           O  
ATOM     17  N   VAL L   3      29.134  30.810  30.553  1.00 42.24           N  
ATOM     18  CA  VAL L   3      30.082  29.741  30.627  1.00 42.28           C  
ATOM     19  CB  VAL L   3      31.352  29.999  29.873  1.00 45.39           C  
ATOM     20  CG1 VAL L   3      32.108  31.145  30.567  1.00 35.38           C  
ATOM     21  CG2 VAL L   3      32.151  28.687  29.799  1.00 34.24           C  
ATOM     22  C   VAL L   3      30.449  29.549  32.061  1.00 40.62           C  
ATOM     23  O   VAL L   3      30.630  30.511  32.806  1.00 40.37           O  
ATOM     24  N   MET L   4      30.544  28.276  32.487  1.00 39.87           N  
ATOM     25  CA  MET L   4      30.912  27.987  33.839  1.00 39.06           C  
ATOM     26  CB  MET L   4      29.959  26.988  34.516  1.00 37.56           C  
ATOM     27  CG  MET L   4      28.503  27.464  34.524  1.00 36.63           C  
ATOM     28  SD  MET L   4      28.203  28.977  35.484  1.00 40.07           S  
ATOM     29  CE  MET L   4      28.351  28.161  37.098  1.00 37.86           C  
ATOM     30  C   MET L   4      32.260  27.347  33.759  1.00 39.51           C  
ATOM     31  O   MET L   4      32.445  26.366  33.041  1.00 39.13           O  
ATOM     32  N   THR L   5      33.246  27.896  34.495  1.00 39.17           N  
ATOM     33  CA  THR L   5      34.577  27.366  34.436  1.00 39.17           C  
ATOM     34  CB  THR L   5      35.607  28.418  34.147  1.00 40.44           C  
ATOM     35  OG1 THR L   5      35.302  29.080  32.929  1.00 43.25           O  
ATOM     36  CG2 THR L   5      36.984  27.741  34.051  1.00 43.11           C  
ATOM     37  C   THR L   5      34.899  26.802  35.781  1.00 38.37           C  
ATOM     38  O   THR L   5      34.703  27.464  36.800  1.00 38.52           O  
ATOM     39  N   GLN L   6      35.410  25.554  35.821  1.00 37.69           N  
ATOM     40  CA  GLN L   6      35.701  24.948  37.088  1.00 38.47           C  
ATOM     41  CB  GLN L   6      35.027  23.581  37.298  1.00 37.35           C  
ATOM     42  CG  GLN L   6      33.503  23.650  37.399  1.00 37.60           C  
ATOM     43  CD  GLN L   6      32.976  22.235  37.621  1.00 33.72           C  
ATOM     44  OE1 GLN L   6      32.240  21.691  36.802  1.00 34.81           O  
ATOM     45  NE2 GLN L   6      33.357  21.626  38.774  1.00 30.73           N  
ATOM     46  C   GLN L   6      37.172  24.709  37.203  1.00 40.49           C  
ATOM     47  O   GLN L   6      37.848  24.394  36.225  1.00 40.72           O  
ATOM     48  N   SER L   7      37.707  24.887  38.426  1.00 40.25           N  
ATOM     49  CA  SER L   7      39.091  24.602  38.672  0.94 42.97           C  
ATOM     50  CB  SER L   7      39.994  25.846  38.642  0.94 44.42           C  
ATOM     51  OG  SER L   7      39.606  26.752  39.664  1.00  0.00           O  
ATOM     52  C   SER L   7      39.167  24.023  40.049  1.00 42.60           C  
ATOM     53  O   SER L   7      38.380  24.391  40.921  1.00 44.17           O  
ATOM     54  N   PRO L   8      40.065  23.106  40.287  1.00 42.66           N  
ATOM     55  CA  PRO L   8      40.956  22.578  39.288  1.00 43.38           C  
ATOM     56  CD  PRO L   8      40.562  22.888  41.635  1.00 40.74           C  
ATOM     57  CB  PRO L   8      42.151  22.003  40.048  1.00 43.17           C  
ATOM     58  CG  PRO L   8      41.629  21.793  41.479  1.00 42.28           C  
ATOM     59  C   PRO L   8      40.233  21.534  38.501  1.00 44.05           C  
ATOM     60  O   PRO L   8      39.097  21.208  38.839  1.00 44.09           O  
ATOM     61  N   LEU L   9      40.866  21.042  37.418  1.00 44.12           N  
ATOM     62  CA  LEU L   9      40.329  19.991  36.603  1.00 45.14           C  
ATOM     63  CB  LEU L   9      41.163  19.745  35.338  1.00 47.91           C  
ATOM     64  CG  LEU L   9      41.213  20.966  34.406  1.00 49.32           C  
ATOM     65  CD1 LEU L   9      42.010  20.661  33.129  1.00 52.56           C  
ATOM     66  CD2 LEU L   9      39.808  21.517  34.129  1.00 50.16           C  
ATOM     67  C   LEU L   9      40.328  18.713  37.386  1.00 44.41           C  
ATOM     68  O   LEU L   9      39.400  17.915  37.273  1.00 43.26           O  
ATOM     69  N   SER L  10      41.398  18.469  38.173  1.00 44.76           N  
ATOM     70  CA  SER L  10      41.471  17.263  38.953  1.00 45.53           C  
ATOM     71  CB  SER L  10      42.376  16.184  38.335  1.00 46.93           C  
ATOM     72  OG  SER L  10      43.721  16.637  38.295  1.00 53.61           O  
ATOM     73  C   SER L  10      42.049  17.628  40.283  1.00 44.74           C  
ATOM     74  O   SER L  10      42.858  18.553  40.379  1.00 44.29           O  
ATOM     75  N   LEU L  11      41.641  16.921  41.359  1.00 43.41           N  
ATOM     76  CA  LEU L  11      42.145  17.306  42.645  1.00 43.60           C  
ATOM     77  CB  LEU L  11      41.156  18.229  43.379  1.00 44.07           C  
ATOM     78  CG  LEU L  11      41.607  18.716  44.764  1.00 46.13           C  
ATOM     79  CD1 LEU L  11      42.885  19.567  44.678  1.00 48.17           C  
ATOM     80  CD2 LEU L  11      40.464  19.451  45.479  1.00 45.79           C  
ATOM     81  C   LEU L  11      42.388  16.087  43.487  1.00 43.98           C  
ATOM     82  O   LEU L  11      41.456  15.380  43.867  1.00 42.84           O  
ATOM     83  N   PRO L  12      43.641  15.821  43.766  1.00 44.33           N  
ATOM     84  CA  PRO L  12      43.983  14.718  44.630  1.00 44.41           C  
ATOM     85  CD  PRO L  12      44.662  16.056  42.756  1.00 46.58           C  
ATOM     86  CB  PRO L  12      45.439  14.379  44.329  1.00 44.00           C  
ATOM     87  CG  PRO L  12      45.651  14.889  42.893  1.00 46.42           C  
ATOM     88  C   PRO L  12      43.780  15.133  46.053  1.00 43.79           C  
ATOM     89  O   PRO L  12      44.052  16.292  46.365  1.00 45.42           O  
ATOM     90  N   VAL L  13      43.337  14.221  46.944  1.00 42.53           N  
ATOM     91  CA  VAL L  13      43.149  14.650  48.298  1.00 43.33           C  
ATOM     92  CB  VAL L  13      41.796  15.271  48.500  1.00 42.59           C  
ATOM     93  CG1 VAL L  13      40.734  14.171  48.368  1.00 43.76           C  
ATOM     94  CG2 VAL L  13      41.777  16.027  49.835  1.00 42.65           C  
ATOM     95  C   VAL L  13      43.272  13.454  49.197  1.00 44.81           C  
ATOM     96  O   VAL L  13      42.916  12.343  48.809  1.00 45.25           O  
ATOM     97  N   THR L  14      43.792  13.665  50.426  1.00 45.71           N  
ATOM     98  CA  THR L  14      43.965  12.616  51.396  1.00 46.34           C  
ATOM     99  CB  THR L  14      45.000  12.956  52.437  1.00 47.79           C  
ATOM    100  OG1 THR L  14      46.253  13.201  51.816  1.00 46.70           O  
ATOM    101  CG2 THR L  14      45.127  11.801  53.446  1.00 45.51           C  
ATOM    102  C   THR L  14      42.654  12.434  52.106  1.00 46.08           C  
ATOM    103  O   THR L  14      41.830  13.343  52.155  1.00 46.17           O  
ATOM    104  N   PRO L  15      42.457  11.276  52.677  1.00 46.05           N  
ATOM    105  CA  PRO L  15      41.206  10.964  53.333  1.00 47.40           C  
ATOM    106  CD  PRO L  15      43.041  10.086  52.069  1.00 43.99           C  
ATOM    107  CB  PRO L  15      41.227   9.455  53.559  1.00 48.81           C  
ATOM    108  CG  PRO L  15      42.074   8.934  52.386  1.00 53.33           C  
ATOM    109  C   PRO L  15      40.773  11.739  54.549  1.00 48.31           C  
ATOM    110  O   PRO L  15      39.685  11.494  55.038  1.00 48.70           O  
ATOM    111  N   GLY L  16      41.607  12.498  55.236  1.00 48.20           N  
ATOM    112  CA  GLY L  16      41.094  13.328  56.293  1.00 48.49           C  
ATOM    113  C   GLY L  16      40.729  14.686  55.802  1.00 48.82           C  
ATOM    114  O   GLY L  16      39.884  15.374  56.372  1.00 51.08           O  
ATOM    115  N   GLU L  17      41.460  15.098  54.752  1.00 47.62           N  
ATOM    116  CA  GLU L  17      41.584  16.438  54.254  1.00 47.50           C  
ATOM    117  CB  GLU L  17      42.665  16.542  53.165  1.00 49.93           C  
ATOM    118  CG  GLU L  17      44.029  16.048  53.640  1.00 51.28           C  
ATOM    119  CD  GLU L  17      44.440  16.923  54.809  1.00 54.69           C  
ATOM    120  OE1 GLU L  17      43.951  18.082  54.868  1.00 54.65           O  
ATOM    121  OE2 GLU L  17      45.239  16.447  55.658  1.00  0.00           O1-
ATOM    122  C   GLU L  17      40.331  16.994  53.664  1.00 46.85           C  
ATOM    123  O   GLU L  17      39.384  16.304  53.295  1.00 45.92           O  
ATOM    124  N   PRO L  18      40.333  18.303  53.679  1.00 45.67           N  
ATOM    125  CA  PRO L  18      39.290  19.062  53.046  1.00 45.32           C  
ATOM    126  CD  PRO L  18      40.915  19.021  54.798  1.00 53.70           C  
ATOM    127  CB  PRO L  18      39.198  20.390  53.799  1.00 47.34           C  
ATOM    128  CG  PRO L  18      40.530  20.488  54.559  1.00 50.94           C  
ATOM    129  C   PRO L  18      39.604  19.244  51.592  1.00 44.33           C  
ATOM    130  O   PRO L  18      40.781  19.252  51.234  1.00 45.33           O  
ATOM    131  N   ALA L  19      38.574  19.413  50.740  1.00 42.67           N  
ATOM    132  CA  ALA L  19      38.814  19.647  49.347  1.00 41.38           C  
ATOM    133  CB  ALA L  19      38.425  18.459  48.451  1.00 40.91           C  
ATOM    134  C   ALA L  19      37.961  20.812  48.955  1.00 40.39           C  
ATOM    135  O   ALA L  19      36.860  20.982  49.479  1.00 40.40           O  
ATOM    136  N   SER L  20      38.460  21.673  48.041  1.00 39.36           N  
ATOM    137  CA  SER L  20      37.666  22.788  47.612  1.00 39.64           C  
ATOM    138  CB  SER L  20      38.160  24.154  48.124  1.00 42.38           C  
ATOM    139  OG  SER L  20      37.951  24.266  49.524  1.00 45.04           O  
ATOM    140  C   SER L  20      37.692  22.841  46.119  1.00 39.08           C  
ATOM    141  O   SER L  20      38.739  22.666  45.496  1.00 40.86           O  
ATOM    142  N   ILE L  21      36.514  23.089  45.509  1.00 38.98           N  
ATOM    143  CA  ILE L  21      36.417  23.179  44.080  1.00 39.06           C  
ATOM    144  CB  ILE L  21      35.559  22.106  43.480  1.00 39.40           C  
ATOM    145  CG1 ILE L  21      36.126  20.727  43.846  1.00 40.51           C  
ATOM    146  CG2 ILE L  21      35.481  22.342  41.962  1.00 41.06           C  
ATOM    147  CD1 ILE L  21      35.173  19.575  43.544  1.00 41.14           C  
ATOM    148  C   ILE L  21      35.778  24.497  43.775  1.00 39.14           C  
ATOM    149  O   ILE L  21      34.843  24.914  44.457  1.00 40.95           O  
ATOM    150  N   SER L  22      36.271  25.196  42.731  1.00 38.66           N  
ATOM    151  CA  SER L  22      35.728  26.491  42.447  0.90 38.54           C  
ATOM    152  CB  SER L  22      36.783  27.611  42.393  0.90 39.46           C  
ATOM    153  OG  SER L  22      37.622  27.443  41.260  0.90 43.65           O  
ATOM    154  C   SER L  22      35.036  26.470  41.123  1.00 38.22           C  
ATOM    155  O   SER L  22      35.403  25.729  40.216  1.00 38.23           O  
ATOM    156  N   CYS L  23      33.974  27.291  41.006  1.00 38.09           N  
ATOM    157  CA  CYS L  23      33.222  27.425  39.790  1.00 39.35           C  
ATOM    158  CB  CYS L  23      31.840  26.728  39.873  1.00 39.38           C  
ATOM    159  SG  CYS L  23      30.804  26.864  38.378  1.00 46.88           S  
ATOM    160  C   CYS L  23      33.040  28.894  39.559  1.00 38.84           C  
ATOM    161  O   CYS L  23      32.610  29.627  40.449  1.00 39.73           O  
ATOM    162  N   ARG L  24      33.383  29.365  38.340  1.00 40.21           N  
ATOM    163  CA  ARG L  24      33.298  30.767  38.026  1.00 41.35           C  
ATOM    164  CB  ARG L  24      34.666  31.361  37.659  1.00 42.57           C  
ATOM    165  CG  ARG L  24      35.668  31.269  38.807  1.00 46.21           C  
ATOM    166  CD  ARG L  24      37.100  31.610  38.404  1.00 50.59           C  
ATOM    167  NE  ARG L  24      37.936  31.473  39.628  1.00 60.94           N  
ATOM    168  CZ  ARG L  24      38.174  32.550  40.429  1.00 65.01           C  
ATOM    169  NH1 ARG L  24      37.699  33.780  40.080  1.00 63.73           N1+
ATOM    170  NH2 ARG L  24      38.898  32.390  41.574  1.00 65.45           N  
ATOM    171  C   ARG L  24      32.407  30.917  36.834  1.00 41.44           C  
ATOM    172  O   ARG L  24      32.495  30.151  35.878  1.00 42.69           O  
ATOM    173  N   SER L  25      31.528  31.937  36.859  1.00 41.24           N  
ATOM    174  CA  SER L  25      30.598  32.139  35.788  1.00 42.45           C  
ATOM    175  CB  SER L  25      29.154  32.328  36.283  1.00 42.03           C  
ATOM    176  OG  SER L  25      29.085  33.422  37.183  1.00 44.54           O  
ATOM    177  C   SER L  25      30.996  33.365  35.023  1.00 43.66           C  
ATOM    178  O   SER L  25      31.623  34.276  35.558  1.00 43.24           O  
ATOM    179  N   SER L  26      30.564  33.443  33.745  1.00 50.98           N  
ATOM    180  CA  SER L  26      30.801  34.598  32.919  1.00 52.06           C  
ATOM    181  CB  SER L  26      30.188  34.505  31.515  1.00 53.07           C  
ATOM    182  OG  SER L  26      30.956  33.657  30.684  1.00 52.23           O  
ATOM    183  C   SER L  26      30.116  35.775  33.525  1.00 53.28           C  
ATOM    184  O   SER L  26      30.665  36.876  33.539  1.00 55.55           O  
ATOM    185  N   GLN L  27      28.872  35.577  34.009  1.00 52.19           N  
ATOM    186  CA  GLN L  27      28.176  36.687  34.584  1.00 52.10           C  
ATOM    187  CB  GLN L  27      27.236  37.432  33.615  1.00 53.55           C  
ATOM    188  CG  GLN L  27      26.054  36.630  33.082  1.00 55.48           C  
ATOM    189  CD  GLN L  27      25.337  37.519  32.072  1.00 57.91           C  
ATOM    190  OE1 GLN L  27      25.066  38.688  32.343  1.00 58.45           O  
ATOM    191  NE2 GLN L  27      25.034  36.963  30.869  1.00 55.04           N  
ATOM    192  C   GLN L  27      27.436  36.248  35.811  1.00 49.75           C  
ATOM    193  O   GLN L  27      27.385  35.066  36.152  1.00 48.99           O  
ATOM    194  N   SER L  28      26.851  37.232  36.519  1.00 48.31           N  
ATOM    195  CA  SER L  28      26.215  37.014  37.787  1.00 48.54           C  
ATOM    196  CB  SER L  28      25.693  38.307  38.437  1.00 49.22           C  
ATOM    197  OG  SER L  28      25.080  38.005  39.682  1.00 26.96           O  
ATOM    198  C   SER L  28      25.063  36.061  37.695  1.00 46.42           C  
ATOM    199  O   SER L  28      24.204  36.127  36.817  1.00 44.27           O  
ATOM    200  N   LEU L  29      25.093  35.095  38.625  1.00 44.24           N  
ATOM    201  CA  LEU L  29      24.120  34.074  38.861  1.00 42.34           C  
ATOM    202  CB  LEU L  29      24.713  32.834  39.545  1.00 39.85           C  
ATOM    203  CG  LEU L  29      25.791  32.159  38.673  1.00 24.60           C  
ATOM    204  CD1 LEU L  29      26.151  30.762  39.197  1.00 38.40           C  
ATOM    205  CD2 LEU L  29      25.388  32.149  37.191  1.00 24.03           C  
ATOM    206  C   LEU L  29      22.961  34.591  39.657  1.00 42.03           C  
ATOM    207  O   LEU L  29      21.957  33.895  39.801  1.00 38.98           O  
ATOM    208  N   LEU L  30      23.115  35.762  40.309  1.00 42.02           N  
ATOM    209  CA  LEU L  30      22.057  36.279  41.130  1.00 41.36           C  
ATOM    210  CB  LEU L  30      22.507  37.427  42.050  1.00 45.89           C  
ATOM    211  CG  LEU L  30      21.392  37.981  42.958  1.00 31.57           C  
ATOM    212  CD1 LEU L  30      20.837  36.890  43.887  1.00 26.83           C  
ATOM    213  CD2 LEU L  30      21.871  39.220  43.731  1.00 28.73           C  
ATOM    214  C   LEU L  30      20.947  36.771  40.259  1.00 44.80           C  
ATOM    215  O   LEU L  30      21.160  37.497  39.289  1.00 47.60           O  
ATOM    216  N   HIS L  31      19.712  36.363  40.601  1.00 45.91           N  
ATOM    217  CA  HIS L  31      18.548  36.731  39.856  1.00 46.94           C  
ATOM    218  ND1 HIS L  31      15.246  36.492  39.027  1.00 46.97           N  
ATOM    219  CG  HIS L  31      16.405  35.774  38.839  1.00 45.12           C  
ATOM    220  CB  HIS L  31      17.482  35.620  39.869  1.00 45.15           C  
ATOM    221  NE2 HIS L  31      15.136  35.633  36.979  1.00 47.16           N  
ATOM    222  CD2 HIS L  31      16.323  35.257  37.581  1.00 45.48           C  
ATOM    223  CE1 HIS L  31      14.523  36.373  37.884  1.00 45.68           C  
ATOM    224  C   HIS L  31      17.983  37.968  40.482  1.00 50.86           C  
ATOM    225  O   HIS L  31      18.363  38.344  41.589  1.00 53.89           O  
ATOM    226  N   SER L  32      17.065  38.648  39.766  1.00 51.00           N  
ATOM    227  CA  SER L  32      16.457  39.850  40.259  1.00 52.92           C  
ATOM    228  CB  SER L  32      15.489  40.488  39.244  1.00 52.49           C  
ATOM    229  OG  SER L  32      14.379  39.633  39.014  1.00 63.35           O  
ATOM    230  C   SER L  32      15.673  39.505  41.485  1.00 52.70           C  
ATOM    231  O   SER L  32      15.522  40.327  42.389  1.00 56.91           O  
ATOM    232  N   ASN L  33      15.152  38.265  41.540  1.00 49.91           N  
ATOM    233  CA  ASN L  33      14.386  37.813  42.667  1.00 48.85           C  
ATOM    234  CB  ASN L  33      13.633  36.488  42.419  1.00 48.54           C  
ATOM    235  CG  ASN L  33      14.604  35.378  42.057  1.00 47.78           C  
ATOM    236  OD1 ASN L  33      15.819  35.548  42.122  1.00 49.69           O  
ATOM    237  ND2 ASN L  33      14.049  34.207  41.644  1.00 45.42           N  
ATOM    238  C   ASN L  33      15.285  37.732  43.867  1.00 47.97           C  
ATOM    239  O   ASN L  33      14.818  37.832  45.000  1.00 48.19           O  
ATOM    240  N   GLY L  34      16.605  37.546  43.658  1.00 47.45           N  
ATOM    241  CA  GLY L  34      17.493  37.554  44.789  1.00 47.80           C  
ATOM    242  C   GLY L  34      18.052  36.189  45.052  1.00 47.80           C  
ATOM    243  O   GLY L  34      18.812  36.012  46.003  1.00 49.38           O  
ATOM    244  N   TYR L  35      17.695  35.181  44.233  1.00 45.78           N  
ATOM    245  CA  TYR L  35      18.220  33.861  44.454  1.00 44.41           C  
ATOM    246  CB  TYR L  35      17.231  32.729  44.133  1.00 43.87           C  
ATOM    247  CG  TYR L  35      16.124  32.822  45.123  1.00 44.32           C  
ATOM    248  CD1 TYR L  35      16.305  32.369  46.410  1.00 49.50           C  
ATOM    249  CD2 TYR L  35      14.906  33.351  44.763  1.00 51.99           C  
ATOM    250  CE1 TYR L  35      15.288  32.454  47.331  1.00 51.26           C  
ATOM    251  CE2 TYR L  35      13.886  33.437  45.680  1.00 57.23           C  
ATOM    252  CZ  TYR L  35      14.076  32.989  46.965  1.00 53.58           C  
ATOM    253  OH  TYR L  35      13.031  33.077  47.908  1.00 89.62           O  
ATOM    254  C   TYR L  35      19.424  33.649  43.585  1.00 42.27           C  
ATOM    255  O   TYR L  35      19.495  34.161  42.471  1.00 41.47           O  
ATOM    256  N   ASN L  36      20.431  32.915  44.112  1.00 42.23           N  
ATOM    257  CA  ASN L  36      21.603  32.586  43.347  1.00 41.19           C  
ATOM    258  CB  ASN L  36      22.899  32.488  44.176  1.00 41.11           C  
ATOM    259  CG  ASN L  36      23.406  33.881  44.528  1.00 23.79           C  
ATOM    260  OD1 ASN L  36      23.549  34.740  43.660  1.00 14.39           O  
ATOM    261  ND2 ASN L  36      23.701  34.107  45.836  1.00 18.94           N  
ATOM    262  C   ASN L  36      21.367  31.221  42.782  1.00 39.80           C  
ATOM    263  O   ASN L  36      21.361  30.231  43.515  1.00 38.80           O  
ATOM    264  N   TYR L  37      21.226  31.112  41.445  1.00 38.97           N  
ATOM    265  CA  TYR L  37      20.885  29.819  40.927  1.00 34.36           C  
ATOM    266  CB  TYR L  37      20.060  29.877  39.629  1.00 33.45           C  
ATOM    267  CG  TYR L  37      18.695  30.372  39.972  1.00 33.38           C  
ATOM    268  CD1 TYR L  37      17.738  29.498  40.436  1.00 31.83           C  
ATOM    269  CD2 TYR L  37      18.365  31.701  39.828  1.00 32.56           C  
ATOM    270  CE1 TYR L  37      16.475  29.934  40.757  1.00 34.53           C  
ATOM    271  CE2 TYR L  37      17.102  32.143  40.147  1.00 34.04           C  
ATOM    272  CZ  TYR L  37      16.157  31.261  40.612  1.00 36.48           C  
ATOM    273  OH  TYR L  37      14.865  31.719  40.937  1.00 35.43           O  
ATOM    274  C   TYR L  37      22.138  29.063  40.643  1.00 32.95           C  
ATOM    275  O   TYR L  37      22.703  29.163  39.550  1.00 32.41           O  
ATOM    276  N   LEU L  38      22.595  28.244  41.627  1.00 35.53           N  
ATOM    277  CA  LEU L  38      23.828  27.586  41.327  1.00 33.98           C  
ATOM    278  CB  LEU L  38      25.040  28.413  41.808  1.00 33.76           C  
ATOM    279  CG  LEU L  38      26.423  27.807  41.519  1.00 35.38           C  
ATOM    280  CD1 LEU L  38      26.697  26.570  42.378  1.00 33.84           C  
ATOM    281  CD2 LEU L  38      26.609  27.551  40.019  1.00 33.15           C  
ATOM    282  C   LEU L  38      23.777  26.284  42.063  1.00 32.51           C  
ATOM    283  O   LEU L  38      23.564  26.255  43.277  1.00 32.84           O  
ATOM    284  N   ASP L  39      23.950  25.167  41.328  1.00 31.25           N  
ATOM    285  CA  ASP L  39      23.819  23.868  41.917  1.00 30.54           C  
ATOM    286  CB  ASP L  39      22.675  23.057  41.288  1.00 31.35           C  
ATOM    287  CG  ASP L  39      21.370  23.792  41.561  1.00 34.10           C  
ATOM    288  OD1 ASP L  39      21.283  24.474  42.617  1.00 23.28           O  
ATOM    289  OD2 ASP L  39      20.445  23.690  40.710  1.00 22.59           O1-
ATOM    290  C   ASP L  39      25.073  23.076  41.704  1.00 30.96           C  
ATOM    291  O   ASP L  39      25.866  23.346  40.802  1.00 30.67           O  
ATOM    292  N   TRP L  40      25.288  22.073  42.578  1.00 28.13           N  
ATOM    293  CA  TRP L  40      26.431  21.212  42.440  1.00 29.15           C  
ATOM    294  CB  TRP L  40      27.414  21.276  43.616  1.00 28.75           C  
ATOM    295  CG  TRP L  40      28.213  22.555  43.689  1.00 29.73           C  
ATOM    296  CD2 TRP L  40      29.473  22.755  43.026  1.00 30.29           C  
ATOM    297  CD1 TRP L  40      27.937  23.716  44.349  1.00 30.12           C  
ATOM    298  NE1 TRP L  40      28.942  24.629  44.139  1.00 32.04           N  
ATOM    299  CE2 TRP L  40      29.896  24.050  43.328  1.00 31.87           C  
ATOM    300  CE3 TRP L  40      30.219  21.927  42.236  1.00 31.90           C  
ATOM    301  CZ2 TRP L  40      31.074  24.539  42.839  1.00 31.76           C  
ATOM    302  CZ3 TRP L  40      31.405  22.425  41.744  1.00 31.35           C  
ATOM    303  CH2 TRP L  40      31.823  23.705  42.040  1.00 32.00           C  
ATOM    304  C   TRP L  40      25.952  19.797  42.352  1.00 29.27           C  
ATOM    305  O   TRP L  40      25.088  19.369  43.115  1.00 29.48           O  
ATOM    306  N   TYR L  41      26.522  19.024  41.407  1.00 29.14           N  
ATOM    307  CA  TYR L  41      26.146  17.648  41.229  1.00 30.02           C  
ATOM    308  CB  TYR L  41      25.484  17.350  39.866  1.00 28.70           C  
ATOM    309  CG  TYR L  41      24.113  17.937  39.845  1.00 31.39           C  
ATOM    310  CD1 TYR L  41      23.896  19.249  39.501  1.00 29.84           C  
ATOM    311  CD2 TYR L  41      23.032  17.154  40.171  1.00 29.24           C  
ATOM    312  CE1 TYR L  41      22.623  19.773  39.487  1.00 29.19           C  
ATOM    313  CE2 TYR L  41      21.757  17.668  40.159  1.00 29.86           C  
ATOM    314  CZ  TYR L  41      21.549  18.980  39.817  1.00 29.98           C  
ATOM    315  OH  TYR L  41      20.241  19.510  39.804  1.00 36.07           O  
ATOM    316  C   TYR L  41      27.390  16.794  41.302  1.00 29.74           C  
ATOM    317  O   TYR L  41      28.496  17.245  41.003  1.00 30.81           O  
ATOM    318  N   LEU L  42      27.238  15.529  41.753  1.00 29.73           N  
ATOM    319  CA  LEU L  42      28.351  14.618  41.803  1.00 29.91           C  
ATOM    320  CB  LEU L  42      28.697  14.140  43.224  1.00 28.36           C  
ATOM    321  CG  LEU L  42      29.784  13.049  43.254  1.00 30.80           C  
ATOM    322  CD1 LEU L  42      31.098  13.532  42.620  1.00 27.20           C  
ATOM    323  CD2 LEU L  42      29.976  12.500  44.677  1.00 31.42           C  
ATOM    324  C   LEU L  42      27.996  13.404  41.006  1.00 30.19           C  
ATOM    325  O   LEU L  42      26.914  12.838  41.156  1.00 29.97           O  
ATOM    326  N   GLN L  43      28.912  12.979  40.113  1.00 30.06           N  
ATOM    327  CA  GLN L  43      28.673  11.791  39.349  1.00 30.06           C  
ATOM    328  CB  GLN L  43      28.792  12.004  37.829  1.00 30.66           C  
ATOM    329  CG  GLN L  43      28.542  10.735  37.007  1.00 30.75           C  
ATOM    330  CD  GLN L  43      28.658  11.088  35.528  1.00 34.77           C  
ATOM    331  OE1 GLN L  43      28.862  10.222  34.679  1.00 36.36           O  
ATOM    332  NE2 GLN L  43      28.509  12.398  35.202  1.00 32.31           N  
ATOM    333  C   GLN L  43      29.706  10.791  39.757  1.00 30.86           C  
ATOM    334  O   GLN L  43      30.893  10.946  39.472  1.00 28.00           O  
ATOM    335  N   LYS L  44      29.261   9.728  40.450  1.00 33.49           N  
ATOM    336  CA  LYS L  44      30.132   8.686  40.909  1.00 36.21           C  
ATOM    337  CB  LYS L  44      29.555   7.954  42.132  1.00 35.89           C  
ATOM    338  CG  LYS L  44      29.364   8.919  43.308  1.00 37.33           C  
ATOM    339  CD  LYS L  44      28.518   8.393  44.468  1.00 40.38           C  
ATOM    340  CE  LYS L  44      28.356   9.431  45.583  1.00 41.05           C  
ATOM    341  NZ  LYS L  44      27.680   8.830  46.754  1.00 43.83           N1+
ATOM    342  C   LYS L  44      30.311   7.741  39.767  1.00 38.07           C  
ATOM    343  O   LYS L  44      29.553   7.774  38.799  1.00 38.62           O  
ATOM    344  N   PRO L  45      31.298   6.894  39.834  1.00 40.62           N  
ATOM    345  CA  PRO L  45      31.593   6.040  38.720  1.00 40.81           C  
ATOM    346  CD  PRO L  45      32.437   7.077  40.717  1.00 42.08           C  
ATOM    347  CB  PRO L  45      32.892   5.322  39.088  1.00 42.41           C  
ATOM    348  CG  PRO L  45      33.589   6.304  40.052  1.00 43.91           C  
ATOM    349  C   PRO L  45      30.462   5.120  38.388  1.00 40.98           C  
ATOM    350  O   PRO L  45      29.930   4.474  39.289  1.00 40.61           O  
ATOM    351  N   GLY L  46      30.083   5.052  37.096  1.00 41.10           N  
ATOM    352  CA  GLY L  46      29.074   4.136  36.651  1.00 42.05           C  
ATOM    353  C   GLY L  46      27.713   4.609  37.062  1.00 42.52           C  
ATOM    354  O   GLY L  46      26.735   3.875  36.920  1.00 43.44           O  
ATOM    355  N   GLN L  47      27.589   5.850  37.569  1.00 41.14           N  
ATOM    356  CA  GLN L  47      26.285   6.282  37.990  1.00 39.70           C  
ATOM    357  CB  GLN L  47      26.166   6.569  39.500  1.00 40.85           C  
ATOM    358  CG  GLN L  47      26.316   5.333  40.392  1.00 45.34           C  
ATOM    359  CD  GLN L  47      26.172   5.764  41.848  1.00 51.44           C  
ATOM    360  OE1 GLN L  47      25.539   6.772  42.157  1.00 53.33           O  
ATOM    361  NE2 GLN L  47      26.776   4.973  42.775  1.00 53.27           N  
ATOM    362  C   GLN L  47      25.943   7.556  37.285  1.00 37.14           C  
ATOM    363  O   GLN L  47      26.763   8.142  36.580  1.00 37.34           O  
ATOM    364  N   SER L  48      24.672   7.986  37.429  1.00 35.21           N  
ATOM    365  CA  SER L  48      24.220   9.224  36.862  0.94 34.33           C  
ATOM    366  CB  SER L  48      22.709   9.271  36.617  0.94 35.02           C  
ATOM    367  OG  SER L  48      22.355   8.256  35.695  0.94 41.08           O  
ATOM    368  C   SER L  48      24.535  10.297  37.855  1.00 31.83           C  
ATOM    369  O   SER L  48      24.822  10.013  39.015  1.00 30.20           O  
ATOM    370  N   PRO L  49      24.480  11.532  37.436  1.00 31.18           N  
ATOM    371  CA  PRO L  49      24.778  12.619  38.331  1.00 30.40           C  
ATOM    372  CD  PRO L  49      24.763  11.864  36.049  1.00 30.06           C  
ATOM    373  CB  PRO L  49      24.899  13.854  37.441  1.00 30.47           C  
ATOM    374  CG  PRO L  49      25.345  13.286  36.079  1.00 32.13           C  
ATOM    375  C   PRO L  49      23.726  12.744  39.398  1.00 31.41           C  
ATOM    376  O   PRO L  49      22.587  12.353  39.150  1.00 30.22           O  
ATOM    377  N   GLN L  50      24.087  13.256  40.600  1.00 31.78           N  
ATOM    378  CA  GLN L  50      23.123  13.422  41.657  0.90 31.05           C  
ATOM    379  CB  GLN L  50      23.226  12.326  42.733  0.90 34.10           C  
ATOM    380  CG  GLN L  50      24.576  12.279  43.448  0.90 40.49           C  
ATOM    381  CD  GLN L  50      24.536  11.101  44.414  0.90 48.63           C  
ATOM    382  OE1 GLN L  50      24.682   9.946  44.015  0.50 33.37           O  
ATOM    383  NE2 GLN L  50      24.323  11.404  45.722  0.50 31.92           N  
ATOM    384  C   GLN L  50      23.325  14.778  42.292  1.00 31.39           C  
ATOM    385  O   GLN L  50      24.454  15.261  42.369  1.00 30.62           O  
ATOM    386  N   LEU L  51      22.217  15.416  42.762  1.00 30.90           N  
ATOM    387  CA  LEU L  51      22.196  16.762  43.297  1.00 29.67           C  
ATOM    388  CB  LEU L  51      20.766  17.322  43.378  1.00 28.06           C  
ATOM    389  CG  LEU L  51      20.659  18.720  44.011  1.00 30.01           C  
ATOM    390  CD1 LEU L  51      21.374  19.786  43.164  1.00 27.20           C  
ATOM    391  CD2 LEU L  51      19.192  19.071  44.310  1.00 30.76           C  
ATOM    392  C   LEU L  51      22.736  16.774  44.698  1.00 31.53           C  
ATOM    393  O   LEU L  51      22.240  16.046  45.551  1.00 30.97           O  
ATOM    394  N   LEU L  52      23.867  17.479  44.930  1.00 31.31           N  
ATOM    395  CA  LEU L  52      24.436  17.705  46.235  1.00 32.02           C  
ATOM    396  CB  LEU L  52      25.964  17.854  46.169  1.00 33.27           C  
ATOM    397  CG  LEU L  52      26.705  16.596  45.671  1.00 34.95           C  
ATOM    398  CD1 LEU L  52      28.221  16.831  45.635  1.00 38.43           C  
ATOM    399  CD2 LEU L  52      26.336  15.350  46.491  1.00 33.38           C  
ATOM    400  C   LEU L  52      23.926  18.938  46.922  1.00 31.38           C  
ATOM    401  O   LEU L  52      23.483  18.901  48.068  1.00 31.25           O  
ATOM    402  N   ILE L  53      23.996  20.081  46.204  1.00 29.96           N  
ATOM    403  CA  ILE L  53      23.717  21.364  46.777  1.00 29.81           C  
ATOM    404  CB  ILE L  53      24.954  22.108  47.186  1.00 31.06           C  
ATOM    405  CG1 ILE L  53      25.630  21.371  48.355  1.00 34.42           C  
ATOM    406  CG2 ILE L  53      24.575  23.564  47.495  1.00 29.43           C  
ATOM    407  CD1 ILE L  53      27.003  21.929  48.724  1.00 36.81           C  
ATOM    408  C   ILE L  53      22.994  22.188  45.760  1.00 30.99           C  
ATOM    409  O   ILE L  53      23.234  22.089  44.560  1.00 31.30           O  
ATOM    410  N   TYR L  54      22.060  23.033  46.219  1.00 29.85           N  
ATOM    411  CA  TYR L  54      21.342  23.847  45.288  1.00 31.15           C  
ATOM    412  CB  TYR L  54      19.908  23.357  45.003  1.00 31.75           C  
ATOM    413  CG  TYR L  54      19.105  23.398  46.257  1.00 34.47           C  
ATOM    414  CD1 TYR L  54      18.441  24.544  46.634  1.00 36.63           C  
ATOM    415  CD2 TYR L  54      19.009  22.283  47.056  1.00 34.33           C  
ATOM    416  CE1 TYR L  54      17.701  24.576  47.793  1.00 38.46           C  
ATOM    417  CE2 TYR L  54      18.271  22.307  48.217  1.00 36.92           C  
ATOM    418  CZ  TYR L  54      17.615  23.458  48.587  1.00 39.84           C  
ATOM    419  OH  TYR L  54      16.856  23.494  49.778  1.00 41.97           O  
ATOM    420  C   TYR L  54      21.259  25.224  45.854  1.00 31.72           C  
ATOM    421  O   TYR L  54      21.392  25.416  47.061  1.00 32.11           O  
ATOM    422  N   LEU L  55      21.115  26.247  44.981  1.00 32.95           N  
ATOM    423  CA  LEU L  55      21.006  27.630  45.372  1.00 32.66           C  
ATOM    424  CB  LEU L  55      19.743  27.946  46.185  1.00 33.57           C  
ATOM    425  CG  LEU L  55      18.460  27.842  45.344  1.00 24.44           C  
ATOM    426  CD1 LEU L  55      17.224  28.237  46.167  1.00 23.22           C  
ATOM    427  CD2 LEU L  55      18.591  28.640  44.037  1.00 24.42           C  
ATOM    428  C   LEU L  55      22.193  28.087  46.146  1.00 32.71           C  
ATOM    429  O   LEU L  55      22.077  28.842  47.110  1.00 34.50           O  
ATOM    430  N   GLY L  56      23.378  27.593  45.770  1.00 30.83           N  
ATOM    431  CA  GLY L  56      24.584  28.117  46.324  1.00 30.78           C  
ATOM    432  C   GLY L  56      24.953  27.382  47.565  1.00 31.88           C  
ATOM    433  O   GLY L  56      26.086  26.915  47.671  1.00 31.04           O  
ATOM    434  N   SER L  57      24.015  27.223  48.529  1.00 31.40           N  
ATOM    435  CA  SER L  57      24.502  26.623  49.740  1.00 32.17           C  
ATOM    436  CB  SER L  57      24.963  27.677  50.755  1.00 34.16           C  
ATOM    437  OG  SER L  57      23.851  28.453  51.176  1.00 38.47           O  
ATOM    438  C   SER L  57      23.490  25.765  50.463  1.00 33.35           C  
ATOM    439  O   SER L  57      23.676  25.500  51.648  1.00 34.39           O  
ATOM    440  N   ASN L  58      22.429  25.257  49.808  1.00 35.03           N  
ATOM    441  CA  ASN L  58      21.490  24.440  50.522  1.00 36.45           C  
ATOM    442  CB  ASN L  58      20.023  24.823  50.255  1.00 37.22           C  
ATOM    443  CG  ASN L  58      19.775  26.174  50.921  1.00 44.88           C  
ATOM    444  OD1 ASN L  58      20.551  26.616  51.767  1.00 47.62           O  
ATOM    445  ND2 ASN L  58      18.659  26.851  50.543  1.00 46.88           N  
ATOM    446  C   ASN L  58      21.692  23.005  50.152  1.00 37.58           C  
ATOM    447  O   ASN L  58      21.634  22.627  48.982  1.00 37.75           O  
ATOM    448  N   ARG L  59      21.930  22.165  51.184  1.00 37.29           N  
ATOM    449  CA  ARG L  59      22.179  20.760  50.998  1.00 38.17           C  
ATOM    450  CB  ARG L  59      22.742  20.052  52.244  1.00 40.01           C  
ATOM    451  CG  ARG L  59      24.215  20.369  52.526  1.00 45.26           C  
ATOM    452  CD  ARG L  59      24.775  19.653  53.759  1.00 55.21           C  
ATOM    453  NE  ARG L  59      24.267  20.358  54.970  1.00 62.23           N  
ATOM    454  CZ  ARG L  59      25.088  21.188  55.680  1.00 65.52           C  
ATOM    455  NH1 ARG L  59      26.399  21.321  55.320  1.00 65.66           N1+
ATOM    456  NH2 ARG L  59      24.605  21.885  56.748  1.00 67.18           N  
ATOM    457  C   ARG L  59      20.908  20.065  50.601  1.00 39.02           C  
ATOM    458  O   ARG L  59      19.815  20.380  51.074  1.00 38.78           O  
ATOM    459  N   ALA L  60      21.056  19.082  49.690  1.00 37.60           N  
ATOM    460  CA  ALA L  60      19.989  18.260  49.194  1.00 38.67           C  
ATOM    461  CB  ALA L  60      20.357  17.463  47.935  1.00 37.80           C  
ATOM    462  C   ALA L  60      19.643  17.295  50.272  1.00 39.59           C  
ATOM    463  O   ALA L  60      20.332  17.238  51.287  1.00 37.44           O  
ATOM    464  N   SER L  61      18.571  16.508  50.057  1.00 41.37           N  
ATOM    465  CA  SER L  61      18.028  15.642  51.062  1.00 43.46           C  
ATOM    466  CB  SER L  61      17.008  14.645  50.483  1.00 46.43           C  
ATOM    467  OG  SER L  61      16.496  13.811  51.511  1.00 52.43           O  
ATOM    468  C   SER L  61      19.100  14.851  51.758  1.00 43.64           C  
ATOM    469  O   SER L  61      19.611  15.310  52.765  1.00 43.51           O  
ATOM    470  N   GLY L  62      19.563  13.713  51.221  1.00 44.18           N  
ATOM    471  CA  GLY L  62      20.457  12.809  51.914  1.00 43.87           C  
ATOM    472  C   GLY L  62      21.805  13.392  52.256  1.00 45.18           C  
ATOM    473  O   GLY L  62      22.439  12.935  53.203  1.00 45.63           O  
ATOM    474  N   VAL L  63      22.297  14.379  51.487  1.00 44.03           N  
ATOM    475  CA  VAL L  63      23.655  14.876  51.554  1.00 42.23           C  
ATOM    476  CB  VAL L  63      23.835  16.145  50.769  1.00 41.35           C  
ATOM    477  CG1 VAL L  63      25.297  16.609  50.898  1.00 38.54           C  
ATOM    478  CG2 VAL L  63      23.365  15.902  49.330  1.00 39.78           C  
ATOM    479  C   VAL L  63      24.147  15.134  52.954  1.00 42.97           C  
ATOM    480  O   VAL L  63      23.488  15.752  53.788  1.00 42.69           O  
ATOM    481  N   PRO L  64      25.364  14.672  53.172  1.00 43.93           N  
ATOM    482  CA  PRO L  64      26.044  14.802  54.442  1.00 45.25           C  
ATOM    483  CD  PRO L  64      25.834  13.514  52.427  1.00 43.21           C  
ATOM    484  CB  PRO L  64      27.246  13.863  54.374  1.00 45.01           C  
ATOM    485  CG  PRO L  64      26.820  12.789  53.361  1.00 44.96           C  
ATOM    486  C   PRO L  64      26.446  16.220  54.716  1.00 45.82           C  
ATOM    487  O   PRO L  64      26.558  17.011  53.781  1.00 46.15           O  
ATOM    488  N   ASP L  65      26.688  16.535  56.003  1.00 46.55           N  
ATOM    489  CA  ASP L  65      27.037  17.828  56.525  1.00 47.16           C  
ATOM    490  CB  ASP L  65      27.203  17.817  58.056  1.00 52.25           C  
ATOM    491  CG  ASP L  65      25.890  17.422  58.716  1.00 56.66           C  
ATOM    492  OD1 ASP L  65      25.049  16.777  58.037  1.00 60.61           O  
ATOM    493  OD2 ASP L  65      25.711  17.760  59.915  1.00 60.94           O1-
ATOM    494  C   ASP L  65      28.375  18.218  55.989  1.00 44.34           C  
ATOM    495  O   ASP L  65      28.715  19.398  55.923  1.00 44.04           O  
ATOM    496  N   ARG L  66      29.174  17.215  55.600  1.00 42.65           N  
ATOM    497  CA  ARG L  66      30.529  17.403  55.169  1.00 42.51           C  
ATOM    498  CB  ARG L  66      31.219  16.081  54.795  1.00 44.54           C  
ATOM    499  CG  ARG L  66      31.375  15.165  56.002  1.00 50.57           C  
ATOM    500  CD  ARG L  66      32.230  13.919  55.759  1.00 54.27           C  
ATOM    501  NE  ARG L  66      31.425  12.941  54.973  1.00 57.14           N  
ATOM    502  CZ  ARG L  66      31.470  12.936  53.609  1.00 55.16           C  
ATOM    503  NH1 ARG L  66      32.220  13.857  52.943  1.00 53.88           N1+
ATOM    504  NH2 ARG L  66      30.778  11.997  52.902  1.00 54.86           N  
ATOM    505  C   ARG L  66      30.574  18.305  53.974  1.00 41.20           C  
ATOM    506  O   ARG L  66      31.577  18.990  53.765  1.00 40.85           O  
ATOM    507  N   PHE L  67      29.517  18.301  53.136  1.00 39.74           N  
ATOM    508  CA  PHE L  67      29.529  19.111  51.947  1.00 38.02           C  
ATOM    509  CB  PHE L  67      28.716  18.504  50.789  1.00 36.65           C  
ATOM    510  CG  PHE L  67      29.330  17.217  50.357  1.00 35.11           C  
ATOM    511  CD1 PHE L  67      28.949  16.036  50.952  1.00 34.94           C  
ATOM    512  CD2 PHE L  67      30.278  17.188  49.358  1.00 33.87           C  
ATOM    513  CE1 PHE L  67      29.504  14.842  50.558  1.00 37.03           C  
ATOM    514  CE2 PHE L  67      30.835  15.994  48.962  1.00 33.61           C  
ATOM    515  CZ  PHE L  67      30.448  14.819  49.561  1.00 34.23           C  
ATOM    516  C   PHE L  67      28.888  20.440  52.226  1.00 38.59           C  
ATOM    517  O   PHE L  67      27.818  20.513  52.829  1.00 38.57           O  
ATOM    518  N   ILE L  68      29.547  21.539  51.800  1.00 38.07           N  
ATOM    519  CA  ILE L  68      28.964  22.840  51.953  1.00 39.32           C  
ATOM    520  CB  ILE L  68      29.382  23.550  53.218  1.00 38.76           C  
ATOM    521  CG1 ILE L  68      28.714  24.929  53.304  1.00  0.00           C  
ATOM    522  CG2 ILE L  68      30.912  23.558  53.318  1.00  0.00           C  
ATOM    523  CD1 ILE L  68      28.862  25.589  54.675  1.00  0.00           C  
ATOM    524  C   ILE L  68      29.295  23.664  50.742  1.00 38.73           C  
ATOM    525  O   ILE L  68      30.298  23.430  50.067  1.00 40.63           O  
ATOM    526  N   GLY L  69      28.427  24.648  50.418  1.00 37.47           N  
ATOM    527  CA  GLY L  69      28.643  25.473  49.262  1.00 36.96           C  
ATOM    528  C   GLY L  69      28.597  26.904  49.698  1.00 38.59           C  
ATOM    529  O   GLY L  69      27.993  27.237  50.718  1.00 38.55           O  
ATOM    530  N   SER L  70      29.246  27.789  48.913  1.00 38.29           N  
ATOM    531  CA  SER L  70      29.296  29.183  49.249  1.00 39.32           C  
ATOM    532  CB  SER L  70      30.391  29.492  50.287  1.00 39.51           C  
ATOM    533  OG  SER L  70      30.414  30.876  50.596  1.00 42.61           O  
ATOM    534  C   SER L  70      29.651  29.932  48.000  1.00 40.71           C  
ATOM    535  O   SER L  70      29.915  29.336  46.956  1.00 39.39           O  
ATOM    536  N   GLY L  71      29.630  31.281  48.074  1.00 42.17           N  
ATOM    537  CA  GLY L  71      30.031  32.072  46.945  1.00 43.79           C  
ATOM    538  C   GLY L  71      29.005  33.125  46.685  1.00 45.58           C  
ATOM    539  O   GLY L  71      27.915  33.116  47.259  1.00 46.60           O  
ATOM    540  N   SER L  72      29.346  34.079  45.795  1.00 46.58           N  
ATOM    541  CA  SER L  72      28.415  35.117  45.478  1.00 48.23           C  
ATOM    542  CB  SER L  72      28.523  36.324  46.423  1.00 49.26           C  
ATOM    543  OG  SER L  72      29.805  36.922  46.304  1.00 50.58           O  
ATOM    544  C   SER L  72      28.687  35.607  44.090  1.00 49.14           C  
ATOM    545  O   SER L  72      29.833  35.651  43.644  1.00 49.94           O  
ATOM    546  N   GLY L  73      27.613  35.989  43.372  1.00 48.79           N  
ATOM    547  CA  GLY L  73      27.737  36.565  42.064  1.00 48.69           C  
ATOM    548  C   GLY L  73      28.389  35.607  41.112  1.00 47.73           C  
ATOM    549  O   GLY L  73      27.727  34.736  40.551  1.00 47.62           O  
ATOM    550  N   THR L  74      29.667  35.890  40.776  1.00 46.22           N  
ATOM    551  CA  THR L  74      30.499  35.139  39.870  1.00 44.13           C  
ATOM    552  CB  THR L  74      31.503  36.006  39.164  1.00 45.28           C  
ATOM    553  OG1 THR L  74      32.398  36.590  40.097  1.00 45.51           O  
ATOM    554  CG2 THR L  74      30.749  37.106  38.398  1.00 43.63           C  
ATOM    555  C   THR L  74      31.248  33.968  40.461  1.00 42.69           C  
ATOM    556  O   THR L  74      31.545  33.017  39.740  1.00 43.39           O  
ATOM    557  N   ASP L  75      31.626  34.009  41.757  1.00 40.85           N  
ATOM    558  CA  ASP L  75      32.533  33.007  42.266  1.00 40.90           C  
ATOM    559  CB  ASP L  75      33.700  33.660  43.031  1.00 42.73           C  
ATOM    560  CG  ASP L  75      34.873  32.698  43.115  1.00 45.57           C  
ATOM    561  OD1 ASP L  75      34.829  31.641  42.433  1.00 48.17           O  
ATOM    562  OD2 ASP L  75      35.839  33.017  43.858  1.00 51.54           O1-
ATOM    563  C   ASP L  75      31.828  32.082  43.221  1.00 40.29           C  
ATOM    564  O   ASP L  75      31.191  32.538  44.168  1.00 39.66           O  
ATOM    565  N   PHE L  76      31.940  30.746  43.007  1.00 38.76           N  
ATOM    566  CA  PHE L  76      31.266  29.807  43.870  1.00 36.41           C  
ATOM    567  CB  PHE L  76      30.087  29.095  43.185  1.00 35.33           C  
ATOM    568  CG  PHE L  76      29.141  30.140  42.701  1.00 35.46           C  
ATOM    569  CD1 PHE L  76      28.163  30.650  43.523  1.00 37.30           C  
ATOM    570  CD2 PHE L  76      29.240  30.619  41.416  1.00 36.68           C  
ATOM    571  CE1 PHE L  76      27.298  31.615  43.068  1.00 35.88           C  
ATOM    572  CE2 PHE L  76      28.376  31.583  40.957  1.00 36.17           C  
ATOM    573  CZ  PHE L  76      27.401  32.085  41.783  1.00 37.33           C  
ATOM    574  C   PHE L  76      32.232  28.728  44.263  1.00 37.19           C  
ATOM    575  O   PHE L  76      33.098  28.344  43.477  1.00 36.69           O  
ATOM    576  N   THR L  77      32.097  28.196  45.500  1.00 36.64           N  
ATOM    577  CA  THR L  77      33.014  27.192  45.957  1.00 36.77           C  
ATOM    578  CB  THR L  77      33.987  27.721  46.971  1.00 37.34           C  
ATOM    579  OG1 THR L  77      34.758  28.773  46.411  1.00 40.51           O  
ATOM    580  CG2 THR L  77      34.899  26.574  47.431  1.00 36.87           C  
ATOM    581  C   THR L  77      32.260  26.076  46.611  1.00 36.35           C  
ATOM    582  O   THR L  77      31.274  26.293  47.315  1.00 35.76           O  
ATOM    583  N   LEU L  78      32.714  24.830  46.370  1.00 34.89           N  
ATOM    584  CA  LEU L  78      32.160  23.675  47.008  1.00 34.22           C  
ATOM    585  CB  LEU L  78      31.802  22.556  46.017  1.00 34.01           C  
ATOM    586  CG  LEU L  78      31.309  21.256  46.681  1.00 34.16           C  
ATOM    587  CD1 LEU L  78      30.006  21.470  47.467  1.00 34.27           C  
ATOM    588  CD2 LEU L  78      31.198  20.128  45.642  1.00 35.31           C  
ATOM    589  C   LEU L  78      33.245  23.148  47.889  1.00 35.54           C  
ATOM    590  O   LEU L  78      34.368  22.944  47.432  1.00 36.27           O  
ATOM    591  N   LYS L  79      32.960  22.940  49.190  1.00 36.07           N  
ATOM    592  CA  LYS L  79      34.016  22.420  50.006  1.00 38.11           C  
ATOM    593  CB  LYS L  79      34.555  23.393  51.076  1.00 38.99           C  
ATOM    594  CG  LYS L  79      33.504  24.001  51.999  1.00 40.05           C  
ATOM    595  CD  LYS L  79      32.543  24.971  51.310  1.00 40.91           C  
ATOM    596  CE  LYS L  79      32.778  26.437  51.679  1.00 45.24           C  
ATOM    597  NZ  LYS L  79      34.080  26.898  51.149  1.00 47.03           N1+
ATOM    598  C   LYS L  79      33.568  21.149  50.646  1.00 37.89           C  
ATOM    599  O   LYS L  79      32.421  21.008  51.068  1.00 37.84           O  
ATOM    600  N   ILE L  80      34.492  20.167  50.681  1.00 38.75           N  
ATOM    601  CA  ILE L  80      34.229  18.888  51.263  1.00 41.31           C  
ATOM    602  CB  ILE L  80      34.556  17.754  50.335  1.00 40.43           C  
ATOM    603  CG1 ILE L  80      33.748  17.887  49.035  1.00 39.84           C  
ATOM    604  CG2 ILE L  80      34.304  16.432  51.080  1.00 40.57           C  
ATOM    605  CD1 ILE L  80      34.215  16.951  47.921  1.00 37.96           C  
ATOM    606  C   ILE L  80      35.136  18.757  52.438  1.00 43.01           C  
ATOM    607  O   ILE L  80      36.352  18.640  52.289  1.00 44.63           O  
ATOM    608  N   SER L  81      34.559  18.802  53.652  1.00 44.42           N  
ATOM    609  CA  SER L  81      35.379  18.617  54.807  1.00 45.63           C  
ATOM    610  CB  SER L  81      34.766  19.213  56.084  1.00 44.58           C  
ATOM    611  OG  SER L  81      34.594  20.612  55.921  1.00 45.34           O  
ATOM    612  C   SER L  81      35.490  17.142  54.997  1.00 47.43           C  
ATOM    613  O   SER L  81      34.584  16.399  54.629  1.00 49.08           O  
ATOM    614  N   ARG L  82      36.623  16.685  55.560  1.00 47.72           N  
ATOM    615  CA  ARG L  82      36.871  15.294  55.848  0.90 48.55           C  
ATOM    616  CB  ARG L  82      36.230  14.774  57.145  0.90 51.25           C  
ATOM    617  CG  ARG L  82      36.889  15.296  58.418  0.88 52.24           C  
ATOM    618  CD  ARG L  82      36.616  14.396  59.623  0.88 54.71           C  
ATOM    619  NE  ARG L  82      35.139  14.284  59.775  0.83 58.03           N  
ATOM    620  CZ  ARG L  82      34.558  13.053  59.874  0.83 59.93           C  
ATOM    621  NH1 ARG L  82      35.327  11.927  59.804  0.83 60.81           N1+
ATOM    622  NH2 ARG L  82      33.206  12.947  60.031  0.83 58.05           N  
ATOM    623  C   ARG L  82      36.426  14.404  54.728  1.00 47.23           C  
ATOM    624  O   ARG L  82      35.451  13.670  54.876  1.00 46.11           O  
ATOM    625  N   VAL L  83      37.117  14.441  53.575  1.00 45.61           N  
ATOM    626  CA  VAL L  83      36.715  13.626  52.464  1.00 44.47           C  
ATOM    627  CB  VAL L  83      37.459  13.882  51.188  1.00 43.37           C  
ATOM    628  CG1 VAL L  83      37.002  15.217  50.598  1.00 42.47           C  
ATOM    629  CG2 VAL L  83      38.960  13.849  51.496  1.00 41.07           C  
ATOM    630  C   VAL L  83      36.842  12.176  52.765  1.00 45.04           C  
ATOM    631  O   VAL L  83      37.784  11.730  53.414  1.00 45.53           O  
ATOM    632  N   GLU L  84      35.856  11.397  52.274  1.00 45.48           N  
ATOM    633  CA  GLU L  84      35.851   9.981  52.473  1.00 46.12           C  
ATOM    634  CB  GLU L  84      34.557   9.494  53.144  1.00 47.21           C  
ATOM    635  CG  GLU L  84      34.427  10.057  54.564  1.00 50.42           C  
ATOM    636  CD  GLU L  84      33.071   9.684  55.144  1.00 54.34           C  
ATOM    637  OE1 GLU L  84      32.269   9.031  54.426  1.00 56.54           O  
ATOM    638  OE2 GLU L  84      32.822  10.051  56.323  1.00 55.16           O1-
ATOM    639  C   GLU L  84      35.993   9.364  51.116  1.00 45.55           C  
ATOM    640  O   GLU L  84      35.916  10.053  50.102  1.00 44.35           O  
ATOM    641  N   ALA L  85      36.226   8.038  51.070  1.00 45.04           N  
ATOM    642  CA  ALA L  85      36.486   7.319  49.855  1.00 45.02           C  
ATOM    643  CB  ALA L  85      36.770   5.828  50.104  1.00 44.57           C  
ATOM    644  C   ALA L  85      35.304   7.409  48.934  1.00 44.68           C  
ATOM    645  O   ALA L  85      35.471   7.530  47.723  1.00 44.23           O  
ATOM    646  N   GLU L  86      34.080   7.371  49.491  1.00 43.21           N  
ATOM    647  CA  GLU L  86      32.849   7.350  48.747  1.00 43.82           C  
ATOM    648  CB  GLU L  86      31.598   7.217  49.641  1.00 46.36           C  
ATOM    649  CG  GLU L  86      31.342   8.411  50.562  1.00 48.79           C  
ATOM    650  CD  GLU L  86      30.084   8.117  51.372  1.00 56.12           C  
ATOM    651  OE1 GLU L  86      29.012   7.870  50.756  1.00 57.32           O  
ATOM    652  OE2 GLU L  86      30.186   8.132  52.626  1.00 57.53           O1-
ATOM    653  C   GLU L  86      32.697   8.603  47.932  1.00 42.29           C  
ATOM    654  O   GLU L  86      31.974   8.613  46.938  1.00 41.63           O  
ATOM    655  N   ASP L  87      33.350   9.694  48.364  1.00 39.93           N  
ATOM    656  CA  ASP L  87      33.288  11.011  47.783  1.00 36.87           C  
ATOM    657  CB  ASP L  87      34.011  12.062  48.645  1.00 37.01           C  
ATOM    658  CG  ASP L  87      33.257  12.190  49.965  1.00 39.50           C  
ATOM    659  OD1 ASP L  87      32.081  11.742  50.023  1.00 39.51           O  
ATOM    660  OD2 ASP L  87      33.854  12.733  50.932  1.00 39.40           O1-
ATOM    661  C   ASP L  87      33.895  11.072  46.405  1.00 36.21           C  
ATOM    662  O   ASP L  87      33.694  12.056  45.697  1.00 35.77           O  
ATOM    663  N   VAL L  88      34.706  10.079  45.992  1.00 34.71           N  
ATOM    664  CA  VAL L  88      35.364  10.180  44.713  1.00 35.35           C  
ATOM    665  CB  VAL L  88      36.296   9.041  44.407  1.00 36.83           C  
ATOM    666  CG1 VAL L  88      37.420   9.030  45.455  1.00 34.09           C  
ATOM    667  CG2 VAL L  88      35.488   7.734  44.327  1.00 33.24           C  
ATOM    668  C   VAL L  88      34.362  10.242  43.600  1.00 34.83           C  
ATOM    669  O   VAL L  88      33.279   9.666  43.682  1.00 34.36           O  
ATOM    670  N   GLY L  89      34.712  10.983  42.521  1.00 34.59           N  
ATOM    671  CA  GLY L  89      33.845  11.091  41.380  1.00 33.31           C  
ATOM    672  C   GLY L  89      34.080  12.423  40.739  1.00 32.58           C  
ATOM    673  O   GLY L  89      35.043  13.120  41.058  1.00 32.54           O  
ATOM    674  N   VAL L  90      33.189  12.803  39.798  1.00 29.60           N  
ATOM    675  CA  VAL L  90      33.334  14.062  39.128  1.00 28.51           C  
ATOM    676  CB  VAL L  90      33.190  13.970  37.639  1.00 28.49           C  
ATOM    677  CG1 VAL L  90      33.287  15.390  37.059  1.00 28.19           C  
ATOM    678  CG2 VAL L  90      34.254  12.999  37.099  1.00 29.63           C  
ATOM    679  C   VAL L  90      32.262  14.989  39.627  1.00 30.18           C  
ATOM    680  O   VAL L  90      31.080  14.647  39.644  1.00 29.78           O  
ATOM    681  N   PHE L  91      32.666  16.207  40.044  1.00 30.18           N  
ATOM    682  CA  PHE L  91      31.745  17.183  40.553  1.00 28.88           C  
ATOM    683  CB  PHE L  91      32.289  17.981  41.752  1.00 28.14           C  
ATOM    684  CG  PHE L  91      32.406  17.068  42.922  1.00 27.60           C  
ATOM    685  CD1 PHE L  91      33.475  16.210  43.039  1.00 27.22           C  
ATOM    686  CD2 PHE L  91      31.449  17.086  43.911  1.00 27.40           C  
ATOM    687  CE1 PHE L  91      33.580  15.373  44.125  1.00 29.83           C  
ATOM    688  CE2 PHE L  91      31.551  16.251  44.999  1.00 28.68           C  
ATOM    689  CZ  PHE L  91      32.617  15.391  45.108  1.00 31.07           C  
ATOM    690  C   PHE L  91      31.491  18.186  39.472  1.00 29.11           C  
ATOM    691  O   PHE L  91      32.418  18.591  38.772  1.00 31.15           O  
ATOM    692  N   TYR L  92      30.214  18.602  39.305  1.00 27.87           N  
ATOM    693  CA  TYR L  92      29.861  19.552  38.284  1.00 28.26           C  
ATOM    694  CB  TYR L  92      28.925  18.970  37.203  1.00 28.61           C  
ATOM    695  CG  TYR L  92      29.569  17.898  36.386  1.00 27.40           C  
ATOM    696  CD1 TYR L  92      30.257  18.217  35.237  1.00 27.75           C  
ATOM    697  CD2 TYR L  92      29.468  16.571  36.748  1.00 28.88           C  
ATOM    698  CE1 TYR L  92      30.843  17.237  34.469  1.00 29.18           C  
ATOM    699  CE2 TYR L  92      30.052  15.587  35.984  1.00 29.23           C  
ATOM    700  CZ  TYR L  92      30.741  15.918  34.841  1.00 31.43           C  
ATOM    701  OH  TYR L  92      31.341  14.911  34.055  1.00 31.43           O  
ATOM    702  C   TYR L  92      29.046  20.661  38.895  1.00 29.65           C  
ATOM    703  O   TYR L  92      28.172  20.410  39.723  1.00 29.64           O  
ATOM    704  N   CYS L  93      29.317  21.928  38.504  1.00 28.34           N  
ATOM    705  CA  CYS L  93      28.489  23.021  38.937  1.00 29.42           C  
ATOM    706  CB  CYS L  93      29.262  24.338  39.224  1.00 32.37           C  
ATOM    707  SG  CYS L  93      30.304  24.948  37.859  1.00 36.06           S  
ATOM    708  C   CYS L  93      27.488  23.237  37.845  1.00 30.00           C  
ATOM    709  O   CYS L  93      27.711  22.826  36.706  1.00 30.91           O  
ATOM    710  N   MET L  94      26.336  23.850  38.182  1.00 29.86           N  
ATOM    711  CA  MET L  94      25.282  24.070  37.228  1.00 29.03           C  
ATOM    712  CB  MET L  94      24.224  22.949  37.220  1.00 28.21           C  
ATOM    713  CG  MET L  94      22.899  23.371  36.584  1.00 28.43           C  
ATOM    714  SD  MET L  94      23.000  23.809  34.832  1.00  0.00           S  
ATOM    715  CE  MET L  94      23.492  22.155  34.266  1.00  0.00           C  
ATOM    716  C   MET L  94      24.571  25.338  37.556  1.00 30.77           C  
ATOM    717  O   MET L  94      24.341  25.668  38.720  1.00 31.99           O  
ATOM    718  N   GLN L  95      24.184  26.070  36.497  1.00 31.45           N  
ATOM    719  CA  GLN L  95      23.539  27.334  36.663  1.00 32.87           C  
ATOM    720  CB  GLN L  95      24.469  28.454  36.160  1.00 32.24           C  
ATOM    721  CG  GLN L  95      23.856  29.840  36.074  1.00 34.47           C  
ATOM    722  CD  GLN L  95      23.440  30.047  34.630  1.00 33.58           C  
ATOM    723  OE1 GLN L  95      22.859  31.076  34.294  1.00 34.79           O  
ATOM    724  NE2 GLN L  95      23.761  29.063  33.747  1.00 32.79           N  
ATOM    725  C   GLN L  95      22.241  27.316  35.907  1.00 33.69           C  
ATOM    726  O   GLN L  95      22.211  27.109  34.694  1.00 31.83           O  
ATOM    727  N   ALA L  96      21.193  27.638  36.682  1.00 26.74           N  
ATOM    728  CA  ALA L  96      19.815  27.928  36.423  1.00 27.04           C  
ATOM    729  CB  ALA L  96      18.916  27.607  37.626  1.00 25.98           C  
ATOM    730  C   ALA L  96      19.496  29.341  35.982  1.00 29.91           C  
ATOM    731  O   ALA L  96      18.394  29.574  35.496  1.00 28.70           O  
ATOM    732  N   LEU L  97      20.353  30.353  36.242  1.00 29.99           N  
ATOM    733  CA  LEU L  97      19.933  31.725  36.032  1.00 31.37           C  
ATOM    734  CB  LEU L  97      21.076  32.722  36.333  1.00 33.01           C  
ATOM    735  CG  LEU L  97      20.754  34.226  36.164  1.00 26.11           C  
ATOM    736  CD1 LEU L  97      20.582  34.647  34.694  1.00 17.81           C  
ATOM    737  CD2 LEU L  97      19.565  34.642  37.049  1.00 16.86           C  
ATOM    738  C   LEU L  97      19.475  31.930  34.619  1.00 33.06           C  
ATOM    739  O   LEU L  97      18.363  32.407  34.390  1.00 32.31           O  
ATOM    740  N   GLN L  98      20.296  31.554  33.628  1.00 32.91           N  
ATOM    741  CA  GLN L  98      19.871  31.722  32.274  1.00 34.99           C  
ATOM    742  CB  GLN L  98      20.882  32.471  31.388  1.00 37.27           C  
ATOM    743  CG  GLN L  98      21.197  33.893  31.865  1.00 46.68           C  
ATOM    744  CD  GLN L  98      19.981  34.795  31.675  1.00 48.82           C  
ATOM    745  OE1 GLN L  98      20.064  36.007  31.865  1.00 49.01           O  
ATOM    746  NE2 GLN L  98      18.822  34.198  31.287  1.00  0.00           N  
ATOM    747  C   GLN L  98      19.728  30.338  31.756  1.00 35.11           C  
ATOM    748  O   GLN L  98      19.526  29.416  32.546  1.00 33.98           O  
ATOM    749  N   ALA L  99      19.798  30.168  30.418  1.00 34.45           N  
ATOM    750  CA  ALA L  99      19.682  28.848  29.877  1.00 33.17           C  
ATOM    751  CB  ALA L  99      19.914  28.777  28.357  1.00 32.11           C  
ATOM    752  C   ALA L  99      20.745  28.039  30.548  1.00 32.74           C  
ATOM    753  O   ALA L  99      21.894  28.461  30.660  1.00 33.54           O  
ATOM    754  N   VAL L 100      20.345  26.848  31.020  1.00 30.35           N  
ATOM    755  CA  VAL L 100      21.119  25.929  31.802  1.00 27.65           C  
ATOM    756  CB  VAL L 100      20.337  24.652  31.950  1.00 27.49           C  
ATOM    757  CG1 VAL L 100      21.242  23.487  32.370  1.00 36.78           C  
ATOM    758  CG2 VAL L 100      19.184  24.930  32.926  1.00 36.37           C  
ATOM    759  C   VAL L 100      22.419  25.590  31.141  1.00 29.05           C  
ATOM    760  O   VAL L 100      22.473  25.201  29.977  1.00 28.32           O  
ATOM    761  N   GLY L 101      23.515  25.736  31.909  1.00 31.59           N  
ATOM    762  CA  GLY L 101      24.829  25.324  31.508  1.00 31.15           C  
ATOM    763  C   GLY L 101      25.534  24.689  32.674  1.00 30.82           C  
ATOM    764  O   GLY L 101      25.359  25.088  33.826  1.00 31.20           O  
ATOM    765  N   PHE L 102      26.384  23.685  32.368  1.00 30.43           N  
ATOM    766  CA  PHE L 102      27.150  22.956  33.340  1.00 30.03           C  
ATOM    767  CB  PHE L 102      27.273  21.445  33.076  1.00 31.14           C  
ATOM    768  CG  PHE L 102      26.042  20.657  33.337  1.00 29.82           C  
ATOM    769  CD1 PHE L 102      25.822  20.103  34.577  1.00 28.69           C  
ATOM    770  CD2 PHE L 102      25.127  20.447  32.336  1.00 29.08           C  
ATOM    771  CE1 PHE L 102      24.695  19.353  34.816  1.00 29.59           C  
ATOM    772  CE2 PHE L 102      24.000  19.699  32.570  1.00 30.10           C  
ATOM    773  CZ  PHE L 102      23.787  19.153  33.809  1.00 27.85           C  
ATOM    774  C   PHE L 102      28.580  23.355  33.188  1.00 31.79           C  
ATOM    775  O   PHE L 102      29.014  23.769  32.114  1.00 31.55           O  
ATOM    776  N   GLY L 103      29.347  23.226  34.288  1.00 30.13           N  
ATOM    777  CA  GLY L 103      30.765  23.437  34.229  1.00 32.29           C  
ATOM    778  C   GLY L 103      31.363  22.173  33.668  1.00 33.61           C  
ATOM    779  O   GLY L 103      30.678  21.160  33.533  1.00 32.74           O  
ATOM    780  N   PRO L 104      32.627  22.222  33.325  1.00 34.42           N  
ATOM    781  CA  PRO L 104      33.314  21.089  32.745  1.00 34.60           C  
ATOM    782  CD  PRO L 104      33.181  23.483  32.858  1.00  0.00           C  
ATOM    783  CB  PRO L 104      34.603  21.649  32.145  1.00 53.82           C  
ATOM    784  CG  PRO L 104      34.254  23.112  31.824  1.00  0.00           C  
ATOM    785  C   PRO L 104      33.552  19.916  33.659  1.00 35.38           C  
ATOM    786  O   PRO L 104      33.824  18.830  33.152  1.00 35.53           O  
ATOM    787  N   GLY L 105      33.503  20.097  34.991  1.00 34.40           N  
ATOM    788  CA  GLY L 105      33.684  18.976  35.875  1.00 33.61           C  
ATOM    789  C   GLY L 105      35.052  18.983  36.486  1.00 35.89           C  
ATOM    790  O   GLY L 105      36.038  19.385  35.866  1.00 36.07           O  
ATOM    791  N   THR L 106      35.128  18.523  37.754  1.00 33.99           N  
ATOM    792  CA  THR L 106      36.373  18.400  38.459  1.00 35.29           C  
ATOM    793  CB  THR L 106      36.489  19.336  39.628  1.00 35.45           C  
ATOM    794  OG1 THR L 106      36.383  20.685  39.193  1.00 35.24           O  
ATOM    795  CG2 THR L 106      37.845  19.103  40.320  1.00 35.93           C  
ATOM    796  C   THR L 106      36.427  17.004  39.002  1.00 34.31           C  
ATOM    797  O   THR L 106      35.516  16.567  39.700  1.00 33.63           O  
ATOM    798  N   LYS L 107      37.511  16.263  38.703  1.00 34.88           N  
ATOM    799  CA  LYS L 107      37.603  14.909  39.170  1.00 36.81           C  
ATOM    800  CB  LYS L 107      38.416  13.997  38.232  1.00 39.82           C  
ATOM    801  CG  LYS L 107      38.522  12.548  38.713  1.00 44.58           C  
ATOM    802  CD  LYS L 107      39.071  11.592  37.649  1.00 50.47           C  
ATOM    803  CE  LYS L 107      39.298  10.169  38.159  1.00 50.96           C  
ATOM    804  NZ  LYS L 107      38.005   9.537  38.493  1.00 51.99           N1+
ATOM    805  C   LYS L 107      38.293  14.907  40.496  1.00 37.22           C  
ATOM    806  O   LYS L 107      39.402  15.419  40.639  1.00 39.78           O  
ATOM    807  N   VAL L 108      37.641  14.319  41.516  1.00 36.25           N  
ATOM    808  CA  VAL L 108      38.270  14.261  42.799  1.00 38.11           C  
ATOM    809  CB  VAL L 108      37.336  14.510  43.945  1.00 38.15           C  
ATOM    810  CG1 VAL L 108      38.109  14.287  45.257  1.00 32.81           C  
ATOM    811  CG2 VAL L 108      36.764  15.931  43.800  1.00 30.32           C  
ATOM    812  C   VAL L 108      38.829  12.886  42.950  1.00 39.69           C  
ATOM    813  O   VAL L 108      38.132  11.888  42.768  1.00 39.95           O  
ATOM    814  N   GLU L 109      40.132  12.800  43.269  1.00 40.72           N  
ATOM    815  CA  GLU L 109      40.712  11.506  43.434  1.00 42.49           C  
ATOM    816  CB  GLU L 109      41.775  11.174  42.377  1.00 44.46           C  
ATOM    817  CG  GLU L 109      42.851  12.239  42.214  1.00 50.76           C  
ATOM    818  CD  GLU L 109      43.498  11.980  40.862  1.00 57.33           C  
ATOM    819  OE1 GLU L 109      43.482  10.802  40.413  1.00 56.86           O  
ATOM    820  OE2 GLU L 109      44.008  12.958  40.255  1.00 60.79           O1-
ATOM    821  C   GLU L 109      41.264  11.401  44.817  1.00 41.65           C  
ATOM    822  O   GLU L 109      41.756  12.371  45.394  1.00 40.64           O  
ATOM    823  N   ILE L 110      41.164  10.187  45.390  1.00 41.71           N  
ATOM    824  CA  ILE L 110      41.581   9.982  46.744  1.00 42.12           C  
ATOM    825  CB  ILE L 110      40.733   8.990  47.493  1.00 43.60           C  
ATOM    826  CG1 ILE L 110      39.301   9.522  47.671  1.00 43.63           C  
ATOM    827  CG2 ILE L 110      41.427   8.679  48.826  1.00 44.68           C  
ATOM    828  CD1 ILE L 110      39.221  10.815  48.482  1.00 43.91           C  
ATOM    829  C   ILE L 110      42.982   9.469  46.751  1.00 42.48           C  
ATOM    830  O   ILE L 110      43.330   8.535  46.028  1.00 41.50           O  
ATOM    831  N   LYS L 111      43.835  10.108  47.575  1.00 43.54           N  
ATOM    832  CA  LYS L 111      45.191   9.673  47.712  1.00 44.12           C  
ATOM    833  CB  LYS L 111      46.115  10.702  48.384  1.00 45.35           C  
ATOM    834  CG  LYS L 111      46.426  11.928  47.524  1.00 44.50           C  
ATOM    835  CD  LYS L 111      47.165  13.031  48.283  1.00 48.69           C  
ATOM    836  CE  LYS L 111      47.541  14.226  47.408  1.00 51.75           C  
ATOM    837  NZ  LYS L 111      48.304  15.217  48.198  1.00 52.62           N1+
ATOM    838  C   LYS L 111      45.152   8.460  48.627  1.00 42.82           C  
ATOM    839  O   LYS L 111      44.706   8.619  49.795  1.00 44.32           O  
ATOM    840  OXT LYS L 111      45.562   7.362  48.169  1.00  0.00           O1-
TER     841      LYS L 111 
ATOM    842  N   GLU H 112       9.311   3.007  44.338  1.00 50.83           N1+
ATOM    843  CA  GLU H 112       9.991   4.287  44.589  1.00 51.03           C  
ATOM    844  CB  GLU H 112      11.446   4.059  45.037  1.00 52.89           C  
ATOM    845  CG  GLU H 112      12.357   3.483  43.948  1.00 59.67           C  
ATOM    846  CD  GLU H 112      12.009   2.016  43.743  1.00 66.11           C  
ATOM    847  OE1 GLU H 112      12.211   1.228  44.701  1.00 69.46           O  
ATOM    848  OE2 GLU H 112      11.542   1.662  42.628  1.00 64.44           O1-
ATOM    849  C   GLU H 112      10.006   5.114  43.347  1.00 47.61           C  
ATOM    850  O   GLU H 112       9.538   4.689  42.291  1.00 47.66           O  
ATOM    851  N   VAL H 113      10.540   6.343  43.450  1.00 45.24           N  
ATOM    852  CA  VAL H 113      10.569   7.184  42.295  1.00 40.69           C  
ATOM    853  CB  VAL H 113      10.788   8.632  42.621  1.00 40.22           C  
ATOM    854  CG1 VAL H 113      10.930   9.419  41.307  1.00 38.53           C  
ATOM    855  CG2 VAL H 113       9.632   9.111  43.514  1.00 39.27           C  
ATOM    856  C   VAL H 113      11.701   6.735  41.432  1.00 40.10           C  
ATOM    857  O   VAL H 113      12.823   6.555  41.905  1.00 39.91           O  
ATOM    858  N   GLN H 114      11.436   6.527  40.126  1.00 37.74           N  
ATOM    859  CA  GLN H 114      12.514   6.102  39.286  1.00 37.05           C  
ATOM    860  CB  GLN H 114      12.779   4.589  39.373  1.00 40.89           C  
ATOM    861  CG  GLN H 114      14.078   4.150  38.698  1.00 48.28           C  
ATOM    862  CD  GLN H 114      14.360   2.718  39.128  1.00 53.63           C  
ATOM    863  OE1 GLN H 114      13.557   1.814  38.899  1.00 62.63           O  
ATOM    864  NE2 GLN H 114      15.531   2.510  39.787  1.00 56.06           N  
ATOM    865  C   GLN H 114      12.209   6.462  37.863  1.00 35.09           C  
ATOM    866  O   GLN H 114      11.057   6.666  37.485  1.00 34.00           O  
ATOM    867  N   LEU H 115      13.269   6.592  37.042  1.00 31.58           N  
ATOM    868  CA  LEU H 115      13.112   6.899  35.652  1.00 31.01           C  
ATOM    869  CB  LEU H 115      13.629   8.298  35.277  1.00 30.19           C  
ATOM    870  CG  LEU H 115      12.842   9.440  35.949  1.00 30.35           C  
ATOM    871  CD1 LEU H 115      13.405  10.812  35.541  1.00 28.33           C  
ATOM    872  CD2 LEU H 115      11.336   9.322  35.658  1.00 31.08           C  
ATOM    873  C   LEU H 115      13.926   5.901  34.890  1.00 31.22           C  
ATOM    874  O   LEU H 115      15.073   5.635  35.243  1.00 31.34           O  
ATOM    875  N   VAL H 116      13.344   5.306  33.826  1.00 32.39           N  
ATOM    876  CA  VAL H 116      14.071   4.329  33.064  1.00 33.37           C  
ATOM    877  CB  VAL H 116      13.476   2.954  33.173  1.00 34.86           C  
ATOM    878  CG1 VAL H 116      14.239   2.002  32.239  1.00 33.86           C  
ATOM    879  CG2 VAL H 116      13.501   2.532  34.652  1.00 33.97           C  
ATOM    880  C   VAL H 116      14.019   4.732  31.621  1.00 32.70           C  
ATOM    881  O   VAL H 116      12.940   4.903  31.054  1.00 35.22           O  
ATOM    882  N   GLU H 117      15.199   4.866  30.979  1.00 32.42           N  
ATOM    883  CA  GLU H 117      15.256   5.310  29.614  1.00 32.30           C  
ATOM    884  CB  GLU H 117      16.403   6.293  29.319  1.00 32.34           C  
ATOM    885  CG  GLU H 117      16.336   7.614  30.089  1.00 34.51           C  
ATOM    886  CD  GLU H 117      17.308   7.557  31.260  1.00 36.82           C  
ATOM    887  OE1 GLU H 117      17.521   6.444  31.810  1.00 34.61           O  
ATOM    888  OE2 GLU H 117      17.860   8.632  31.617  1.00 35.73           O1-
ATOM    889  C   GLU H 117      15.487   4.134  28.720  1.00 33.17           C  
ATOM    890  O   GLU H 117      15.997   3.098  29.145  1.00 33.52           O  
ATOM    891  N   SER H 118      15.095   4.277  27.438  1.00 32.01           N  
ATOM    892  CA  SER H 118      15.302   3.233  26.476  1.00 34.78           C  
ATOM    893  CB  SER H 118      14.219   2.143  26.512  1.00 36.94           C  
ATOM    894  OG  SER H 118      12.963   2.689  26.135  1.00 40.33           O  
ATOM    895  C   SER H 118      15.242   3.858  25.118  1.00 34.89           C  
ATOM    896  O   SER H 118      14.875   5.025  24.979  1.00 35.07           O  
ATOM    897  N   GLY H 119      15.606   3.079  24.076  1.00 35.72           N  
ATOM    898  CA  GLY H 119      15.501   3.560  22.729  1.00 36.99           C  
ATOM    899  C   GLY H 119      16.830   3.959  22.154  1.00 38.24           C  
ATOM    900  O   GLY H 119      16.895   4.319  20.981  1.00 39.45           O  
ATOM    901  N   GLY H 120      17.936   3.898  22.920  1.00 37.92           N  
ATOM    902  CA  GLY H 120      19.179   4.327  22.334  1.00 39.25           C  
ATOM    903  C   GLY H 120      19.659   3.281  21.374  1.00 40.05           C  
ATOM    904  O   GLY H 120      19.138   2.167  21.336  1.00 42.37           O  
ATOM    905  N   GLY H 121      20.681   3.625  20.557  1.00 38.66           N  
ATOM    906  CA  GLY H 121      21.204   2.661  19.628  1.00 39.27           C  
ATOM    907  C   GLY H 121      22.033   3.366  18.595  1.00 39.70           C  
ATOM    908  O   GLY H 121      22.347   4.550  18.715  1.00 39.38           O  
ATOM    909  N   LEU H 122      22.415   2.614  17.542  1.00 39.92           N  
ATOM    910  CA  LEU H 122      23.235   3.114  16.474  1.00 40.63           C  
ATOM    911  CB  LEU H 122      24.084   2.005  15.820  1.00 40.75           C  
ATOM    912  CG  LEU H 122      24.986   2.469  14.658  1.00 43.02           C  
ATOM    913  CD1 LEU H 122      26.076   3.438  15.133  1.00 38.98           C  
ATOM    914  CD2 LEU H 122      25.550   1.270  13.881  1.00 42.04           C  
ATOM    915  C   LEU H 122      22.334   3.659  15.413  1.00 40.86           C  
ATOM    916  O   LEU H 122      21.379   3.002  15.001  1.00 41.35           O  
ATOM    917  N   VAL H 123      22.616   4.897  14.957  1.00 40.43           N  
ATOM    918  CA  VAL H 123      21.824   5.495  13.923  1.00 41.30           C  
ATOM    919  CB  VAL H 123      20.826   6.479  14.465  1.00 43.09           C  
ATOM    920  CG1 VAL H 123      21.577   7.603  15.193  1.00 38.04           C  
ATOM    921  CG2 VAL H 123      19.928   6.957  13.315  1.00 39.24           C  
ATOM    922  C   VAL H 123      22.757   6.192  12.975  1.00 42.81           C  
ATOM    923  O   VAL H 123      23.832   6.647  13.363  1.00 42.10           O  
ATOM    924  N   LYS H 124      22.364   6.268  11.685  1.00 44.34           N  
ATOM    925  CA  LYS H 124      23.158   6.870  10.647  1.00 44.65           C  
ATOM    926  CB  LYS H 124      22.772   6.407   9.228  1.00 47.69           C  
ATOM    927  CG  LYS H 124      23.104   4.940   8.940  1.00 48.02           C  
ATOM    928  CD  LYS H 124      24.604   4.632   8.935  1.00 53.24           C  
ATOM    929  CE  LYS H 124      24.919   3.140   8.811  1.00 55.42           C  
ATOM    930  NZ  LYS H 124      24.286   2.579   7.594  1.00 56.06           N1+
ATOM    931  C   LYS H 124      22.969   8.351  10.697  1.00 43.76           C  
ATOM    932  O   LYS H 124      21.994   8.858  11.249  1.00 42.83           O  
ATOM    933  N   PRO H 125      23.904   9.061  10.128  1.00 43.39           N  
ATOM    934  CA  PRO H 125      23.819  10.491  10.131  1.00 43.98           C  
ATOM    935  CD  PRO H 125      25.274   8.588  10.029  1.00 43.44           C  
ATOM    936  CB  PRO H 125      25.160  10.983   9.591  1.00 44.37           C  
ATOM    937  CG  PRO H 125      26.139   9.860   9.990  1.00 43.21           C  
ATOM    938  C   PRO H 125      22.627  10.926   9.342  1.00 44.50           C  
ATOM    939  O   PRO H 125      22.365  10.348   8.288  1.00 43.94           O  
ATOM    940  N   GLY H 126      21.888  11.933   9.842  1.00 44.69           N  
ATOM    941  CA  GLY H 126      20.740  12.430   9.143  1.00 44.76           C  
ATOM    942  C   GLY H 126      19.567  11.553   9.460  1.00 45.09           C  
ATOM    943  O   GLY H 126      18.456  11.804   8.994  1.00 45.87           O  
ATOM    944  N   GLY H 127      19.778  10.509  10.284  1.00 43.74           N  
ATOM    945  CA  GLY H 127      18.717   9.590  10.590  1.00 42.86           C  
ATOM    946  C   GLY H 127      17.918  10.126  11.737  1.00 42.22           C  
ATOM    947  O   GLY H 127      18.138  11.245  12.199  1.00 41.99           O  
ATOM    948  N   SER H 128      16.948   9.320  12.223  1.00 42.16           N  
ATOM    949  CA  SER H 128      16.112   9.754  13.308  1.00 41.12           C  
ATOM    950  CB  SER H 128      14.680  10.108  12.871  1.00 42.84           C  
ATOM    951  OG  SER H 128      14.035   8.973  12.318  1.00 47.30           O  
ATOM    952  C   SER H 128      16.024   8.662  14.333  1.00 40.21           C  
ATOM    953  O   SER H 128      16.283   7.493  14.044  1.00 39.75           O  
ATOM    954  N   LEU H 129      15.680   9.037  15.584  1.00 38.26           N  
ATOM    955  CA  LEU H 129      15.602   8.070  16.641  1.00 37.16           C  
ATOM    956  CB  LEU H 129      16.991   7.836  17.262  1.00 36.76           C  
ATOM    957  CG  LEU H 129      17.070   6.736  18.330  1.00 41.44           C  
ATOM    958  CD1 LEU H 129      16.763   5.354  17.732  1.00 41.50           C  
ATOM    959  CD2 LEU H 129      18.427   6.780  19.049  1.00 42.22           C  
ATOM    960  C   LEU H 129      14.693   8.634  17.696  1.00 36.53           C  
ATOM    961  O   LEU H 129      14.660   9.846  17.909  1.00 36.52           O  
ATOM    962  N   ARG H 130      13.915   7.775  18.384  1.00 35.72           N  
ATOM    963  CA  ARG H 130      13.044   8.286  19.405  1.00 36.22           C  
ATOM    964  CB  ARG H 130      11.566   7.939  19.164  1.00 39.29           C  
ATOM    965  CG  ARG H 130      10.602   8.800  19.977  1.00 37.29           C  
ATOM    966  CD  ARG H 130       9.143   8.610  19.569  1.00 41.63           C  
ATOM    967  NE  ARG H 130       8.393   9.800  20.054  1.00 54.06           N  
ATOM    968  CZ  ARG H 130       7.666  10.536  19.164  1.00 59.67           C  
ATOM    969  NH1 ARG H 130       7.630  10.174  17.848  1.00 67.82           N1+
ATOM    970  NH2 ARG H 130       6.980  11.637  19.586  1.00 62.53           N  
ATOM    971  C   ARG H 130      13.446   7.653  20.700  1.00 35.90           C  
ATOM    972  O   ARG H 130      13.597   6.437  20.784  1.00 34.34           O  
ATOM    973  N   LEU H 131      13.632   8.472  21.753  1.00 32.90           N  
ATOM    974  CA  LEU H 131      14.019   7.969  23.040  1.00 32.42           C  
ATOM    975  CB  LEU H 131      15.095   8.831  23.718  1.00 31.09           C  
ATOM    976  CG  LEU H 131      16.427   8.874  22.948  1.00 32.31           C  
ATOM    977  CD1 LEU H 131      17.458   9.750  23.670  1.00 30.00           C  
ATOM    978  CD2 LEU H 131      16.965   7.464  22.672  1.00 31.37           C  
ATOM    979  C   LEU H 131      12.810   8.012  23.918  1.00 32.58           C  
ATOM    980  O   LEU H 131      11.924   8.841  23.720  1.00 32.32           O  
ATOM    981  N   SER H 132      12.741   7.099  24.910  1.00 31.80           N  
ATOM    982  CA  SER H 132      11.611   7.057  25.796  1.00 33.20           C  
ATOM    983  CB  SER H 132      10.755   5.792  25.632  1.00 35.68           C  
ATOM    984  OG  SER H 132      10.249   5.706  24.309  1.00 41.52           O  
ATOM    985  C   SER H 132      12.126   7.026  27.205  1.00 33.00           C  
ATOM    986  O   SER H 132      13.213   6.517  27.473  1.00 33.11           O  
ATOM    987  N   CYS H 133      11.345   7.590  28.146  1.00 33.12           N  
ATOM    988  CA  CYS H 133      11.717   7.612  29.534  1.00 33.62           C  
ATOM    989  CB  CYS H 133      12.167   9.024  29.969  1.00 32.62           C  
ATOM    990  SG  CYS H 133      12.374   9.245  31.760  1.00 40.99           S  
ATOM    991  C   CYS H 133      10.486   7.261  30.317  1.00 32.45           C  
ATOM    992  O   CYS H 133       9.528   8.031  30.340  1.00 33.95           O  
ATOM    993  N   ALA H 134      10.480   6.097  31.004  1.00 32.94           N  
ATOM    994  CA  ALA H 134       9.302   5.692  31.727  1.00 33.61           C  
ATOM    995  CB  ALA H 134       9.064   4.173  31.715  1.00 32.76           C  
ATOM    996  C   ALA H 134       9.459   6.102  33.155  1.00 33.14           C  
ATOM    997  O   ALA H 134      10.451   5.782  33.807  1.00 34.06           O  
ATOM    998  N   ALA H 135       8.448   6.813  33.689  1.00 32.65           N  
ATOM    999  CA  ALA H 135       8.526   7.299  35.036  1.00 32.93           C  
ATOM   1000  CB  ALA H 135       8.089   8.768  35.183  1.00 29.25           C  
ATOM   1001  C   ALA H 135       7.608   6.491  35.889  1.00 34.48           C  
ATOM   1002  O   ALA H 135       6.565   6.022  35.433  1.00 35.65           O  
ATOM   1003  N   SER H 136       8.012   6.277  37.159  1.00 35.37           N  
ATOM   1004  CA  SER H 136       7.181   5.560  38.079  1.00 37.35           C  
ATOM   1005  CB  SER H 136       7.470   4.049  38.109  1.00 38.22           C  
ATOM   1006  OG  SER H 136       8.810   3.813  38.516  1.00 43.11           O  
ATOM   1007  C   SER H 136       7.448   6.094  39.453  1.00 37.22           C  
ATOM   1008  O   SER H 136       8.509   6.656  39.718  1.00 37.62           O  
ATOM   1009  N   GLY H 137       6.506   5.905  40.403  1.00 55.34           N  
ATOM   1010  CA  GLY H 137       6.803   6.218  41.777  1.00 54.39           C  
ATOM   1011  C   GLY H 137       6.421   7.616  42.156  1.00 51.99           C  
ATOM   1012  O   GLY H 137       6.493   7.971  43.331  1.00 53.65           O  
ATOM   1013  N   PHE H 138       6.018   8.462  41.194  1.00 47.58           N  
ATOM   1014  CA  PHE H 138       5.650   9.794  41.573  1.00 47.36           C  
ATOM   1015  CB  PHE H 138       6.831  10.783  41.602  1.00 45.15           C  
ATOM   1016  CG  PHE H 138       7.404  10.926  40.235  1.00 41.68           C  
ATOM   1017  CD1 PHE H 138       8.380  10.066  39.790  1.00 41.38           C  
ATOM   1018  CD2 PHE H 138       6.966  11.919  39.392  1.00 40.67           C  
ATOM   1019  CE1 PHE H 138       8.914  10.196  38.530  1.00 41.86           C  
ATOM   1020  CE2 PHE H 138       7.498  12.055  38.130  1.00 37.85           C  
ATOM   1021  CZ  PHE H 138       8.474  11.193  37.694  1.00 39.63           C  
ATOM   1022  C   PHE H 138       4.624  10.275  40.601  1.00 47.09           C  
ATOM   1023  O   PHE H 138       4.360   9.609  39.601  1.00 47.67           O  
ATOM   1024  N   THR H 139       4.003  11.446  40.868  1.00 46.56           N  
ATOM   1025  CA  THR H 139       2.984  11.874  39.956  1.00 47.50           C  
ATOM   1026  CB  THR H 139       1.883  12.691  40.598  1.00 51.01           C  
ATOM   1027  OG1 THR H 139       0.766  12.770  39.726  1.00 57.27           O  
ATOM   1028  CG2 THR H 139       2.372  14.100  40.975  1.00 50.81           C  
ATOM   1029  C   THR H 139       3.662  12.611  38.836  1.00 46.92           C  
ATOM   1030  O   THR H 139       4.203  13.706  38.990  1.00 45.34           O  
ATOM   1031  N   PHE H 140       3.663  11.974  37.652  1.00 47.48           N  
ATOM   1032  CA  PHE H 140       4.364  12.449  36.494  1.00 43.51           C  
ATOM   1033  CB  PHE H 140       4.342  11.439  35.329  1.00 44.03           C  
ATOM   1034  CG  PHE H 140       5.113  11.998  34.179  1.00 43.72           C  
ATOM   1035  CD1 PHE H 140       6.488  11.969  34.185  1.00 43.06           C  
ATOM   1036  CD2 PHE H 140       4.465  12.532  33.089  1.00 43.87           C  
ATOM   1037  CE1 PHE H 140       7.208  12.474  33.129  1.00 42.00           C  
ATOM   1038  CE2 PHE H 140       5.180  13.038  32.031  1.00 44.23           C  
ATOM   1039  CZ  PHE H 140       6.553  13.010  32.047  1.00 43.89           C  
ATOM   1040  C   PHE H 140       3.773  13.729  35.990  1.00 43.57           C  
ATOM   1041  O   PHE H 140       4.502  14.644  35.610  1.00 43.90           O  
ATOM   1042  N   SER H 141       2.434  13.839  35.990  1.00 45.82           N  
ATOM   1043  CA  SER H 141       1.789  14.960  35.371  1.00 49.58           C  
ATOM   1044  CB  SER H 141       0.253  14.845  35.362  1.00 53.16           C  
ATOM   1045  OG  SER H 141      -0.259  14.843  36.685  1.00 57.18           O  
ATOM   1046  C   SER H 141       2.163  16.252  36.035  1.00 50.17           C  
ATOM   1047  O   SER H 141       2.060  17.311  35.421  1.00 52.68           O  
ATOM   1048  N   SER H 142       2.570  16.211  37.313  1.00 46.97           N  
ATOM   1049  CA  SER H 142       2.883  17.398  38.068  1.00 49.19           C  
ATOM   1050  CB  SER H 142       2.787  17.171  39.582  1.00 50.65           C  
ATOM   1051  OG  SER H 142       1.461  16.807  39.929  1.00 60.53           O  
ATOM   1052  C   SER H 142       4.252  17.981  37.821  1.00 48.27           C  
ATOM   1053  O   SER H 142       4.471  19.140  38.167  1.00 52.27           O  
ATOM   1054  N   TYR H 143       5.220  17.251  37.231  1.00 42.59           N  
ATOM   1055  CA  TYR H 143       6.551  17.816  37.241  1.00 41.68           C  
ATOM   1056  CB  TYR H 143       7.618  16.862  37.802  1.00 40.58           C  
ATOM   1057  CG  TYR H 143       7.376  16.621  39.250  1.00 41.79           C  
ATOM   1058  CD1 TYR H 143       6.472  15.673  39.667  1.00 43.95           C  
ATOM   1059  CD2 TYR H 143       8.077  17.338  40.190  1.00 40.53           C  
ATOM   1060  CE1 TYR H 143       6.261  15.448  41.007  1.00 44.41           C  
ATOM   1061  CE2 TYR H 143       7.871  17.119  41.529  1.00 38.49           C  
ATOM   1062  CZ  TYR H 143       6.963  16.173  41.938  1.00 43.60           C  
ATOM   1063  OH  TYR H 143       6.756  15.950  43.314  1.00 53.53           O  
ATOM   1064  C   TYR H 143       7.050  18.176  35.874  1.00 42.91           C  
ATOM   1065  O   TYR H 143       6.654  17.564  34.880  1.00 40.66           O  
ATOM   1066  N   SER H 144       7.904  19.240  35.806  1.00 31.27           N  
ATOM   1067  CA  SER H 144       8.565  19.545  34.569  1.00 31.26           C  
ATOM   1068  CB  SER H 144       9.270  20.915  34.566  1.00 31.52           C  
ATOM   1069  OG  SER H 144      10.309  20.934  35.527  1.00  0.00           O  
ATOM   1070  C   SER H 144       9.595  18.468  34.387  1.00 30.41           C  
ATOM   1071  O   SER H 144      10.072  17.899  35.368  1.00 29.70           O  
ATOM   1072  N   MET H 145       9.955  18.149  33.123  1.00 28.62           N  
ATOM   1073  CA  MET H 145      10.885  17.078  32.855  1.00 29.48           C  
ATOM   1074  CB  MET H 145      10.230  15.826  32.248  1.00 29.43           C  
ATOM   1075  CG  MET H 145       9.236  15.146  33.194  1.00 28.56           C  
ATOM   1076  SD  MET H 145       9.978  14.457  34.707  1.00 33.00           S  
ATOM   1077  CE  MET H 145      10.852  13.101  33.870  1.00 29.38           C  
ATOM   1078  C   MET H 145      11.906  17.554  31.864  1.00 30.99           C  
ATOM   1079  O   MET H 145      11.655  18.492  31.108  1.00 32.67           O  
ATOM   1080  N   ASN H 146      13.092  16.898  31.837  1.00 28.57           N  
ATOM   1081  CA  ASN H 146      14.144  17.379  30.985  1.00 28.77           C  
ATOM   1082  CB  ASN H 146      15.107  18.284  31.756  1.00 29.93           C  
ATOM   1083  CG  ASN H 146      14.310  19.458  32.296  1.00  0.00           C  
ATOM   1084  OD1 ASN H 146      13.944  20.368  31.555  1.00  0.00           O  
ATOM   1085  ND2 ASN H 146      14.013  19.428  33.623  1.00  0.00           N  
ATOM   1086  C   ASN H 146      14.977  16.243  30.464  1.00 28.83           C  
ATOM   1087  O   ASN H 146      14.943  15.122  30.973  1.00 28.28           O  
ATOM   1088  N   TRP H 147      15.740  16.526  29.383  1.00 27.27           N  
ATOM   1089  CA  TRP H 147      16.692  15.596  28.852  1.00 28.67           C  
ATOM   1090  CB  TRP H 147      16.442  15.203  27.385  1.00 28.48           C  
ATOM   1091  CG  TRP H 147      15.211  14.350  27.179  1.00 29.29           C  
ATOM   1092  CD2 TRP H 147      15.203  12.915  27.270  1.00 28.94           C  
ATOM   1093  CD1 TRP H 147      13.932  14.726  26.885  1.00 29.35           C  
ATOM   1094  NE1 TRP H 147      13.127  13.615  26.785  1.00 29.79           N  
ATOM   1095  CE2 TRP H 147      13.897  12.494  27.020  1.00 30.17           C  
ATOM   1096  CE3 TRP H 147      16.202  12.022  27.536  1.00 27.87           C  
ATOM   1097  CZ2 TRP H 147      13.571  11.167  27.034  1.00 30.58           C  
ATOM   1098  CZ3 TRP H 147      15.869  10.686  27.553  1.00 29.98           C  
ATOM   1099  CH2 TRP H 147      14.578  10.266  27.307  1.00 29.45           C  
ATOM   1100  C   TRP H 147      18.011  16.308  28.910  1.00 28.83           C  
ATOM   1101  O   TRP H 147      18.105  17.491  28.579  1.00 29.38           O  
ATOM   1102  N   VAL H 148      19.052  15.591  29.382  1.00 27.88           N  
ATOM   1103  CA  VAL H 148      20.396  16.086  29.487  1.00 27.43           C  
ATOM   1104  CB  VAL H 148      20.858  16.249  30.911  1.00 27.99           C  
ATOM   1105  CG1 VAL H 148      22.347  16.633  30.916  1.00 26.28           C  
ATOM   1106  CG2 VAL H 148      19.959  17.283  31.611  1.00 26.89           C  
ATOM   1107  C   VAL H 148      21.269  15.039  28.864  1.00 29.06           C  
ATOM   1108  O   VAL H 148      21.041  13.844  29.050  1.00 30.16           O  
ATOM   1109  N   ARG H 149      22.303  15.450  28.100  1.00 28.39           N  
ATOM   1110  CA  ARG H 149      23.121  14.441  27.486  1.00 28.89           C  
ATOM   1111  CB  ARG H 149      23.070  14.436  25.947  1.00 30.34           C  
ATOM   1112  CG  ARG H 149      23.543  15.715  25.259  1.00 33.51           C  
ATOM   1113  CD  ARG H 149      23.176  15.714  23.775  1.00 38.04           C  
ATOM   1114  NE  ARG H 149      23.912  16.807  23.087  1.00 37.67           N  
ATOM   1115  CZ  ARG H 149      23.387  17.349  21.951  1.00 37.82           C  
ATOM   1116  NH1 ARG H 149      22.133  16.999  21.545  1.00 34.16           N1+
ATOM   1117  NH2 ARG H 149      24.112  18.233  21.208  1.00 33.03           N  
ATOM   1118  C   ARG H 149      24.537  14.627  27.920  1.00 29.87           C  
ATOM   1119  O   ARG H 149      24.948  15.722  28.299  1.00 30.41           O  
ATOM   1120  N   GLN H 150      25.312  13.522  27.921  1.00 30.28           N  
ATOM   1121  CA  GLN H 150      26.689  13.600  28.304  1.00 30.46           C  
ATOM   1122  CB  GLN H 150      27.028  12.788  29.567  1.00 31.11           C  
ATOM   1123  CG  GLN H 150      28.465  12.998  30.050  1.00 32.62           C  
ATOM   1124  CD  GLN H 150      28.623  12.343  31.417  1.00 32.27           C  
ATOM   1125  OE1 GLN H 150      28.076  11.273  31.677  1.00 32.46           O  
ATOM   1126  NE2 GLN H 150      29.391  13.004  32.321  1.00 31.03           N  
ATOM   1127  C   GLN H 150      27.492  13.066  27.160  1.00 31.90           C  
ATOM   1128  O   GLN H 150      27.291  11.937  26.717  1.00 30.53           O  
ATOM   1129  N   ALA H 151      28.442  13.882  26.661  1.00 33.16           N  
ATOM   1130  CA  ALA H 151      29.258  13.530  25.531  1.00 34.95           C  
ATOM   1131  CB  ALA H 151      29.965  14.739  24.894  1.00 35.78           C  
ATOM   1132  C   ALA H 151      30.313  12.564  25.969  1.00 35.72           C  
ATOM   1133  O   ALA H 151      30.483  12.276  27.153  1.00 35.32           O  
ATOM   1134  N   PRO H 152      31.004  12.025  25.003  1.00 38.71           N  
ATOM   1135  CA  PRO H 152      32.065  11.098  25.283  1.00 40.54           C  
ATOM   1136  CD  PRO H 152      30.443  11.846  23.674  1.00 39.31           C  
ATOM   1137  CB  PRO H 152      32.498  10.562  23.919  1.00 41.00           C  
ATOM   1138  CG  PRO H 152      31.215  10.663  23.069  1.00 39.38           C  
ATOM   1139  C   PRO H 152      33.133  11.791  26.073  1.00 41.90           C  
ATOM   1140  O   PRO H 152      33.887  11.127  26.783  1.00 42.33           O  
ATOM   1141  N   GLY H 153      33.206  13.129  25.938  1.00 42.30           N  
ATOM   1142  CA  GLY H 153      34.100  14.017  26.624  1.00 44.46           C  
ATOM   1143  C   GLY H 153      33.724  14.006  28.075  1.00 43.52           C  
ATOM   1144  O   GLY H 153      34.513  14.386  28.939  1.00 43.79           O  
ATOM   1145  N   ARG H 154      32.476  13.594  28.364  1.00 40.79           N  
ATOM   1146  CA  ARG H 154      31.908  13.601  29.682  1.00 40.08           C  
ATOM   1147  CB  ARG H 154      32.850  13.040  30.758  1.00 43.16           C  
ATOM   1148  CG  ARG H 154      33.028  11.529  30.594  1.00 46.35           C  
ATOM   1149  CD  ARG H 154      33.822  10.852  31.707  1.00 50.07           C  
ATOM   1150  NE  ARG H 154      33.866   9.399  31.381  1.00  0.00           N  
ATOM   1151  CZ  ARG H 154      34.897   8.623  31.825  1.00  0.00           C  
ATOM   1152  NH1 ARG H 154      35.885   9.171  32.590  1.00  0.00           N1+
ATOM   1153  NH2 ARG H 154      34.932   7.296  31.509  1.00  0.00           N  
ATOM   1154  C   ARG H 154      31.459  14.982  30.035  1.00 38.76           C  
ATOM   1155  O   ARG H 154      31.312  15.323  31.208  1.00 38.52           O  
ATOM   1156  N   GLY H 155      31.216  15.817  29.004  1.00 37.13           N  
ATOM   1157  CA  GLY H 155      30.625  17.103  29.240  1.00 37.35           C  
ATOM   1158  C   GLY H 155      29.141  16.892  29.352  1.00 34.27           C  
ATOM   1159  O   GLY H 155      28.582  15.997  28.716  1.00 33.42           O  
ATOM   1160  N   LEU H 156      28.455  17.736  30.152  1.00 31.76           N  
ATOM   1161  CA  LEU H 156      27.032  17.615  30.340  1.00 30.46           C  
ATOM   1162  CB  LEU H 156      26.624  17.610  31.828  1.00 29.31           C  
ATOM   1163  CG  LEU H 156      27.027  16.319  32.570  1.00 31.05           C  
ATOM   1164  CD1 LEU H 156      26.630  16.368  34.054  1.00 26.46           C  
ATOM   1165  CD2 LEU H 156      26.439  15.082  31.869  1.00 27.69           C  
ATOM   1166  C   LEU H 156      26.364  18.773  29.654  1.00 31.00           C  
ATOM   1167  O   LEU H 156      26.773  19.922  29.817  1.00 32.53           O  
ATOM   1168  N   GLU H 157      25.322  18.482  28.838  1.00 31.36           N  
ATOM   1169  CA  GLU H 157      24.614  19.506  28.118  1.00 32.88           C  
ATOM   1170  CB  GLU H 157      24.831  19.496  26.594  1.00 33.90           C  
ATOM   1171  CG  GLU H 157      26.175  20.020  26.098  1.00 39.39           C  
ATOM   1172  CD  GLU H 157      26.044  20.165  24.589  1.00 44.27           C  
ATOM   1173  OE1 GLU H 157      24.974  20.651  24.139  1.00 46.83           O  
ATOM   1174  OE2 GLU H 157      27.002  19.786  23.863  1.00 46.53           O1-
ATOM   1175  C   GLU H 157      23.136  19.309  28.250  1.00 33.04           C  
ATOM   1176  O   GLU H 157      22.621  18.205  28.077  1.00 31.64           O  
ATOM   1177  N   TRP H 158      22.407  20.405  28.540  1.00 31.07           N  
ATOM   1178  CA  TRP H 158      20.972  20.357  28.589  1.00 31.16           C  
ATOM   1179  CB  TRP H 158      20.342  21.577  29.245  1.00 30.87           C  
ATOM   1180  CG  TRP H 158      18.945  21.753  28.727  1.00 31.83           C  
ATOM   1181  CD2 TRP H 158      18.463  22.958  28.116  1.00 34.03           C  
ATOM   1182  CD1 TRP H 158      17.905  20.876  28.724  1.00 32.06           C  
ATOM   1183  NE1 TRP H 158      16.781  21.499  28.246  1.00 33.04           N  
ATOM   1184  CE2 TRP H 158      17.112  22.767  27.837  1.00 33.92           C  
ATOM   1185  CE3 TRP H 158      19.090  24.128  27.815  1.00 33.83           C  
ATOM   1186  CZ2 TRP H 158      16.358  23.741  27.250  1.00 35.07           C  
ATOM   1187  CZ3 TRP H 158      18.330  25.109  27.219  1.00 36.25           C  
ATOM   1188  CH2 TRP H 158      16.991  24.923  26.942  1.00 34.58           C  
ATOM   1189  C   TRP H 158      20.420  20.352  27.196  1.00 31.73           C  
ATOM   1190  O   TRP H 158      20.783  21.191  26.376  1.00 32.72           O  
ATOM   1191  N   VAL H 159      19.607  19.325  26.869  1.00 30.68           N  
ATOM   1192  CA  VAL H 159      18.954  19.186  25.595  1.00 31.45           C  
ATOM   1193  CB  VAL H 159      18.808  17.745  25.203  1.00 32.28           C  
ATOM   1194  CG1 VAL H 159      18.103  17.677  23.841  1.00 31.97           C  
ATOM   1195  CG2 VAL H 159      20.199  17.085  25.226  1.00 31.72           C  
ATOM   1196  C   VAL H 159      17.592  19.821  25.450  1.00 32.41           C  
ATOM   1197  O   VAL H 159      17.326  20.503  24.459  1.00 33.15           O  
ATOM   1198  N   SER H 160      16.672  19.580  26.419  1.00 31.28           N  
ATOM   1199  CA  SER H 160      15.313  20.054  26.263  1.00 31.41           C  
ATOM   1200  CB  SER H 160      14.489  19.220  25.267  1.00 32.41           C  
ATOM   1201  OG  SER H 160      15.094  19.235  23.985  1.00  0.00           O  
ATOM   1202  C   SER H 160      14.582  19.970  27.573  1.00 33.41           C  
ATOM   1203  O   SER H 160      14.997  19.261  28.490  1.00 33.87           O  
ATOM   1204  N   SER H 161      13.467  20.727  27.680  1.00 33.20           N  
ATOM   1205  CA  SER H 161      12.671  20.779  28.878  1.00 34.00           C  
ATOM   1206  CB  SER H 161      12.893  22.065  29.672  1.00 34.09           C  
ATOM   1207  OG  SER H 161      14.281  22.268  29.846  1.00 26.26           O  
ATOM   1208  C   SER H 161      11.244  20.886  28.457  1.00 34.58           C  
ATOM   1209  O   SER H 161      10.931  21.530  27.457  1.00 35.40           O  
ATOM   1210  N   ILE H 162      10.343  20.246  29.222  1.00 34.20           N  
ATOM   1211  CA  ILE H 162       8.938  20.372  28.971  1.00 34.63           C  
ATOM   1212  CB  ILE H 162       8.312  19.119  28.422  1.00 34.61           C  
ATOM   1213  CG1 ILE H 162       6.861  19.385  27.986  1.00 36.25           C  
ATOM   1214  CG2 ILE H 162       8.460  18.007  29.472  1.00 35.14           C  
ATOM   1215  CD1 ILE H 162       6.277  18.275  27.113  1.00 31.43           C  
ATOM   1216  C   ILE H 162       8.288  20.685  30.286  1.00 35.53           C  
ATOM   1217  O   ILE H 162       8.610  20.083  31.310  1.00 32.90           O  
ATOM   1218  N   SER H 163       7.354  21.657  30.295  1.00 35.97           N  
ATOM   1219  CA  SER H 163       6.682  22.018  31.513  1.00 37.56           C  
ATOM   1220  CB  SER H 163       5.965  23.379  31.435  1.00 38.01           C  
ATOM   1221  OG  SER H 163       4.959  23.343  30.436  1.00 40.04           O  
ATOM   1222  C   SER H 163       5.664  20.962  31.814  1.00 37.61           C  
ATOM   1223  O   SER H 163       5.372  20.107  30.983  1.00 37.13           O  
ATOM   1224  N   ASN H 164       4.941  20.891  32.956  1.00 60.70           N  
ATOM   1225  CA  ASN H 164       4.092  19.721  33.266  1.00 62.55           C  
ATOM   1226  CB  ASN H 164       3.218  19.950  34.509  1.00 65.11           C  
ATOM   1227  CG  ASN H 164       4.040  20.538  35.638  1.00  0.00           C  
ATOM   1228  OD1 ASN H 164       5.192  20.175  35.846  1.00  0.00           O  
ATOM   1229  ND2 ASN H 164       3.425  21.495  36.386  1.00  0.00           N  
ATOM   1230  C   ASN H 164       3.033  19.410  32.221  1.00 63.72           C  
ATOM   1231  O   ASN H 164       2.798  18.247  31.871  1.00 64.90           O  
ATOM   1232  N   THR H 165       2.316  20.462  31.784  1.00 64.60           N  
ATOM   1233  CA  THR H 165       1.203  20.494  30.871  1.00 67.09           C  
ATOM   1234  CB  THR H 165       0.427  21.768  30.980  1.00 71.24           C  
ATOM   1235  OG1 THR H 165      -0.684  21.747  30.093  1.00  0.00           O  
ATOM   1236  CG2 THR H 165       1.376  22.931  30.649  1.00  0.00           C  
ATOM   1237  C   THR H 165       1.617  20.339  29.437  1.00 66.08           C  
ATOM   1238  O   THR H 165       0.768  20.099  28.579  1.00 67.91           O  
ATOM   1239  N   SER H 166       2.914  20.523  29.130  1.00 63.46           N  
ATOM   1240  CA  SER H 166       3.402  20.491  27.778  1.00 63.30           C  
ATOM   1241  CB  SER H 166       2.833  19.328  26.947  1.00 63.92           C  
ATOM   1242  OG  SER H 166       3.246  18.086  27.499  1.00 66.27           O  
ATOM   1243  C   SER H 166       3.033  21.759  27.086  1.00 65.93           C  
ATOM   1244  O   SER H 166       3.105  21.862  25.863  1.00 67.58           O  
ATOM   1245  N   THR H 167       2.635  22.780  27.860  1.00 66.83           N  
ATOM   1246  CA  THR H 167       2.348  24.045  27.256  1.00 68.58           C  
ATOM   1247  CB  THR H 167       1.681  25.021  28.181  1.00 71.03           C  
ATOM   1248  OG1 THR H 167       0.413  24.527  28.587  1.00  0.00           O  
ATOM   1249  CG2 THR H 167       1.518  26.363  27.448  1.00  0.00           C  
ATOM   1250  C   THR H 167       3.624  24.653  26.766  1.00 66.24           C  
ATOM   1251  O   THR H 167       3.648  25.313  25.729  1.00 66.03           O  
ATOM   1252  N   TYR H 168       4.728  24.436  27.503  1.00 42.49           N  
ATOM   1253  CA  TYR H 168       5.963  25.106  27.205  1.00 42.84           C  
ATOM   1254  CB  TYR H 168       6.478  25.973  28.368  1.00 43.96           C  
ATOM   1255  CG  TYR H 168       5.456  27.009  28.684  1.00 26.17           C  
ATOM   1256  CD1 TYR H 168       5.310  28.119  27.885  1.00 24.54           C  
ATOM   1257  CD2 TYR H 168       4.655  26.872  29.794  1.00 24.47           C  
ATOM   1258  CE1 TYR H 168       4.368  29.074  28.185  1.00 26.88           C  
ATOM   1259  CE2 TYR H 168       3.712  27.823  30.098  1.00 25.34           C  
ATOM   1260  CZ  TYR H 168       3.567  28.926  29.292  1.00 26.26           C  
ATOM   1261  OH  TYR H 168       2.601  29.907  29.603  1.00 26.85           O  
ATOM   1262  C   TYR H 168       7.057  24.119  26.947  1.00 43.21           C  
ATOM   1263  O   TYR H 168       7.253  23.183  27.720  1.00 42.82           O  
ATOM   1264  N   ILE H 169       7.802  24.322  25.836  1.00 41.91           N  
ATOM   1265  CA  ILE H 169       8.919  23.482  25.509  1.00 40.42           C  
ATOM   1266  CB  ILE H 169       8.706  22.708  24.240  1.00 40.33           C  
ATOM   1267  CG1 ILE H 169       7.462  21.810  24.346  1.00 25.74           C  
ATOM   1268  CG2 ILE H 169      10.000  21.929  23.950  1.00 45.15           C  
ATOM   1269  CD1 ILE H 169       7.593  20.704  25.388  1.00 30.38           C  
ATOM   1270  C   ILE H 169      10.085  24.395  25.264  1.00 41.48           C  
ATOM   1271  O   ILE H 169       9.949  25.421  24.597  1.00 41.40           O  
ATOM   1272  N   TYR H 170      11.272  24.053  25.810  1.00 38.77           N  
ATOM   1273  CA  TYR H 170      12.421  24.889  25.605  1.00 39.26           C  
ATOM   1274  CB  TYR H 170      12.886  25.599  26.885  1.00 41.85           C  
ATOM   1275  CG  TYR H 170      11.758  26.498  27.258  1.00 45.34           C  
ATOM   1276  CD1 TYR H 170      10.673  26.008  27.947  1.00 48.39           C  
ATOM   1277  CD2 TYR H 170      11.774  27.829  26.909  1.00 48.66           C  
ATOM   1278  CE1 TYR H 170       9.626  26.831  28.290  1.00 50.80           C  
ATOM   1279  CE2 TYR H 170      10.731  28.658  27.249  1.00 50.21           C  
ATOM   1280  CZ  TYR H 170       9.654  28.159  27.942  1.00 51.05           C  
ATOM   1281  OH  TYR H 170       8.583  29.010  28.288  1.00 53.56           O  
ATOM   1282  C   TYR H 170      13.539  24.036  25.098  1.00 38.77           C  
ATOM   1283  O   TYR H 170      13.696  22.888  25.510  1.00 38.97           O  
ATOM   1284  N   TYR H 171      14.340  24.581  24.157  1.00 38.70           N  
ATOM   1285  CA  TYR H 171      15.403  23.809  23.575  1.00 38.12           C  
ATOM   1286  CB  TYR H 171      15.152  23.354  22.123  1.00 37.91           C  
ATOM   1287  CG  TYR H 171      13.944  22.491  21.997  1.00 37.19           C  
ATOM   1288  CD1 TYR H 171      14.008  21.147  22.271  1.00 38.56           C  
ATOM   1289  CD2 TYR H 171      12.742  23.027  21.597  1.00 36.34           C  
ATOM   1290  CE1 TYR H 171      12.894  20.351  22.142  1.00 36.83           C  
ATOM   1291  CE2 TYR H 171      11.624  22.239  21.463  1.00 35.16           C  
ATOM   1292  CZ  TYR H 171      11.700  20.894  21.736  1.00 36.48           C  
ATOM   1293  OH  TYR H 171      10.560  20.072  21.601  1.00 38.33           O  
ATOM   1294  C   TYR H 171      16.622  24.669  23.451  1.00 39.92           C  
ATOM   1295  O   TYR H 171      16.532  25.892  23.356  1.00 40.55           O  
ATOM   1296  N   ALA H 172      17.807  24.025  23.454  1.00 39.61           N  
ATOM   1297  CA  ALA H 172      19.033  24.719  23.203  1.00 40.36           C  
ATOM   1298  CB  ALA H 172      20.289  23.908  23.572  1.00 40.11           C  
ATOM   1299  C   ALA H 172      19.060  24.971  21.729  1.00 41.99           C  
ATOM   1300  O   ALA H 172      18.399  24.283  20.953  1.00 41.77           O  
ATOM   1301  N   ASP H 173      19.857  25.964  21.309  1.00 43.37           N  
ATOM   1302  CA  ASP H 173      19.901  26.413  19.946  1.00 44.63           C  
ATOM   1303  CB  ASP H 173      20.933  27.539  19.760  1.00 48.19           C  
ATOM   1304  CG  ASP H 173      20.521  28.732  20.613  1.00 51.47           C  
ATOM   1305  OD1 ASP H 173      19.295  29.001  20.718  1.00 51.16           O  
ATOM   1306  OD2 ASP H 173      21.436  29.384  21.185  1.00 55.63           O1-
ATOM   1307  C   ASP H 173      20.331  25.295  19.041  1.00 43.97           C  
ATOM   1308  O   ASP H 173      19.815  25.148  17.934  1.00 44.44           O  
ATOM   1309  N   SER H 174      21.280  24.464  19.500  1.00 43.39           N  
ATOM   1310  CA  SER H 174      21.893  23.460  18.676  1.00 43.49           C  
ATOM   1311  CB  SER H 174      22.931  22.642  19.456  1.00 44.16           C  
ATOM   1312  OG  SER H 174      23.909  23.512  20.001  1.00 47.42           O  
ATOM   1313  C   SER H 174      20.887  22.475  18.163  1.00 43.62           C  
ATOM   1314  O   SER H 174      20.966  22.047  17.014  1.00 43.38           O  
ATOM   1315  N   VAL H 175      19.992  22.013  19.050  1.00 41.05           N  
ATOM   1316  CA  VAL H 175      18.964  21.039  18.787  1.00 40.61           C  
ATOM   1317  CB  VAL H 175      18.614  20.228  20.005  1.00 40.11           C  
ATOM   1318  CG1 VAL H 175      19.885  19.500  20.473  1.00 31.30           C  
ATOM   1319  CG2 VAL H 175      17.988  21.134  21.074  1.00 32.38           C  
ATOM   1320  C   VAL H 175      17.689  21.604  18.216  1.00 41.28           C  
ATOM   1321  O   VAL H 175      16.856  20.856  17.706  1.00 40.84           O  
ATOM   1322  N   GLU H 176      17.500  22.935  18.265  1.00 41.65           N  
ATOM   1323  CA  GLU H 176      16.206  23.564  18.156  1.00 43.26           C  
ATOM   1324  CB  GLU H 176      16.359  25.085  17.946  1.00 46.89           C  
ATOM   1325  CG  GLU H 176      15.265  25.950  18.584  1.00 50.58           C  
ATOM   1326  CD  GLU H 176      13.886  25.470  18.168  1.00 52.47           C  
ATOM   1327  OE1 GLU H 176      13.395  24.496  18.799  1.00 37.48           O  
ATOM   1328  OE2 GLU H 176      13.302  26.075  17.230  1.00  0.00           O1-
ATOM   1329  C   GLU H 176      15.320  23.035  17.051  1.00 43.91           C  
ATOM   1330  O   GLU H 176      14.205  22.609  17.315  1.00 42.87           O  
ATOM   1331  N   GLY H 177      15.706  23.027  15.779  1.00 44.17           N  
ATOM   1332  CA  GLY H 177      14.755  22.548  14.807  1.00 45.32           C  
ATOM   1333  C   GLY H 177      14.556  21.057  14.867  1.00 45.50           C  
ATOM   1334  O   GLY H 177      13.461  20.551  14.626  1.00 46.88           O  
ATOM   1335  N   ARG H 178      15.657  20.331  15.121  1.00 42.36           N  
ATOM   1336  CA  ARG H 178      15.810  18.903  15.011  1.00 41.37           C  
ATOM   1337  CB  ARG H 178      17.293  18.520  15.075  1.00 40.87           C  
ATOM   1338  CG  ARG H 178      18.119  19.313  14.061  1.00 41.28           C  
ATOM   1339  CD  ARG H 178      19.567  18.846  13.936  1.00 40.12           C  
ATOM   1340  NE  ARG H 178      20.262  19.132  15.221  1.00 40.71           N  
ATOM   1341  CZ  ARG H 178      21.325  18.360  15.597  1.00 39.71           C  
ATOM   1342  NH1 ARG H 178      21.717  17.314  14.812  1.00 39.16           N1+
ATOM   1343  NH2 ARG H 178      21.994  18.631  16.755  1.00 39.87           N  
ATOM   1344  C   ARG H 178      15.088  18.037  16.013  1.00 40.16           C  
ATOM   1345  O   ARG H 178      14.585  16.976  15.643  1.00 39.12           O  
ATOM   1346  N   PHE H 179      15.035  18.430  17.302  1.00 38.82           N  
ATOM   1347  CA  PHE H 179      14.526  17.575  18.347  1.00 37.34           C  
ATOM   1348  CB  PHE H 179      15.386  17.672  19.624  1.00 38.01           C  
ATOM   1349  CG  PHE H 179      16.725  17.038  19.421  1.00 36.74           C  
ATOM   1350  CD1 PHE H 179      17.502  17.328  18.324  1.00 37.15           C  
ATOM   1351  CD2 PHE H 179      17.237  16.197  20.383  1.00 37.39           C  
ATOM   1352  CE1 PHE H 179      18.739  16.746  18.164  1.00 38.60           C  
ATOM   1353  CE2 PHE H 179      18.476  15.616  20.231  1.00 35.09           C  
ATOM   1354  CZ  PHE H 179      19.229  15.884  19.116  1.00 38.54           C  
ATOM   1355  C   PHE H 179      13.147  18.003  18.770  1.00 37.48           C  
ATOM   1356  O   PHE H 179      12.821  19.190  18.754  1.00 38.45           O  
ATOM   1357  N   THR H 180      12.293  17.017  19.146  1.00 36.13           N  
ATOM   1358  CA  THR H 180      10.990  17.318  19.680  1.00 36.50           C  
ATOM   1359  CB  THR H 180       9.843  16.913  18.802  1.00 37.82           C  
ATOM   1360  OG1 THR H 180       9.970  15.548  18.438  1.00 36.96           O  
ATOM   1361  CG2 THR H 180       9.780  17.813  17.562  1.00 37.65           C  
ATOM   1362  C   THR H 180      10.827  16.558  20.962  1.00 35.94           C  
ATOM   1363  O   THR H 180      11.147  15.375  21.042  1.00 36.08           O  
ATOM   1364  N   LEU H 181      10.311  17.237  22.003  1.00 35.61           N  
ATOM   1365  CA  LEU H 181      10.096  16.632  23.282  1.00 34.41           C  
ATOM   1366  CB  LEU H 181      10.624  17.490  24.449  1.00 34.21           C  
ATOM   1367  CG  LEU H 181      10.415  16.876  25.846  1.00  0.00           C  
ATOM   1368  CD1 LEU H 181      11.252  15.600  26.021  1.00 36.24           C  
ATOM   1369  CD2 LEU H 181      10.675  17.912  26.953  1.00  0.00           C  
ATOM   1370  C   LEU H 181       8.615  16.549  23.446  1.00 35.21           C  
ATOM   1371  O   LEU H 181       7.899  17.470  23.056  1.00 35.15           O  
ATOM   1372  N   SER H 182       8.117  15.426  24.004  1.00 36.23           N  
ATOM   1373  CA  SER H 182       6.702  15.282  24.202  1.00 35.51           C  
ATOM   1374  CB  SER H 182       5.978  14.631  23.010  1.00 37.35           C  
ATOM   1375  OG  SER H 182       6.383  13.276  22.870  1.00 38.38           O  
ATOM   1376  C   SER H 182       6.499  14.387  25.387  1.00 36.59           C  
ATOM   1377  O   SER H 182       7.433  13.730  25.845  1.00 36.36           O  
ATOM   1378  N   ARG H 183       5.266  14.357  25.936  1.00 36.02           N  
ATOM   1379  CA  ARG H 183       5.004  13.524  27.074  1.00 36.83           C  
ATOM   1380  CB  ARG H 183       4.997  14.283  28.411  1.00 36.18           C  
ATOM   1381  CG  ARG H 183       3.955  15.401  28.461  1.00 36.95           C  
ATOM   1382  CD  ARG H 183       3.672  15.916  29.873  1.00 33.58           C  
ATOM   1383  NE  ARG H 183       4.915  16.540  30.399  1.00 24.29           N  
ATOM   1384  CZ  ARG H 183       5.155  16.569  31.743  1.00 24.03           C  
ATOM   1385  NH1 ARG H 183       4.326  15.913  32.606  1.00 23.77           N1+
ATOM   1386  NH2 ARG H 183       6.231  17.255  32.225  1.00 24.47           N  
ATOM   1387  C   ARG H 183       3.648  12.910  26.931  1.00 37.46           C  
ATOM   1388  O   ARG H 183       2.751  13.476  26.307  1.00 36.73           O  
ATOM   1389  N   ASP H 184       3.491  11.700  27.509  1.00 36.76           N  
ATOM   1390  CA  ASP H 184       2.239  10.999  27.531  1.00 37.21           C  
ATOM   1391  CB  ASP H 184       2.341   9.583  26.925  1.00 38.42           C  
ATOM   1392  CG  ASP H 184       0.963   8.930  26.846  1.00 36.97           C  
ATOM   1393  OD1 ASP H 184       0.088   9.245  27.696  1.00 39.40           O  
ATOM   1394  OD2 ASP H 184       0.773   8.098  25.921  1.00 38.78           O1-
ATOM   1395  C   ASP H 184       1.893  10.859  28.982  1.00 37.01           C  
ATOM   1396  O   ASP H 184       2.402   9.975  29.668  1.00 36.51           O  
ATOM   1397  N   ASN H 185       0.998  11.735  29.478  1.00 38.10           N  
ATOM   1398  CA  ASN H 185       0.627  11.790  30.865  1.00 40.03           C  
ATOM   1399  CB  ASN H 185      -0.276  12.996  31.179  1.00 39.49           C  
ATOM   1400  CG  ASN H 185       0.578  14.255  31.049  1.00 41.30           C  
ATOM   1401  OD1 ASN H 185       1.725  14.288  31.493  1.00 42.19           O  
ATOM   1402  ND2 ASN H 185       0.012  15.320  30.419  1.00 43.73           N  
ATOM   1403  C   ASN H 185      -0.081  10.528  31.277  1.00 41.27           C  
ATOM   1404  O   ASN H 185       0.038  10.091  32.421  1.00 43.20           O  
ATOM   1405  N   ALA H 186      -0.886   9.928  30.384  1.00 40.83           N  
ATOM   1406  CA  ALA H 186      -1.579   8.725  30.762  1.00 42.19           C  
ATOM   1407  CB  ALA H 186      -2.529   8.220  29.662  1.00 42.22           C  
ATOM   1408  C   ALA H 186      -0.577   7.640  31.014  1.00 41.15           C  
ATOM   1409  O   ALA H 186      -0.694   6.872  31.968  1.00 41.21           O  
ATOM   1410  N   LYS H 187       0.413   7.551  30.111  1.00 40.86           N  
ATOM   1411  CA  LYS H 187       1.475   6.587  30.084  1.00 41.09           C  
ATOM   1412  CB  LYS H 187       2.167   6.560  28.713  1.00 44.70           C  
ATOM   1413  CG  LYS H 187       2.874   5.244  28.403  1.00 50.68           C  
ATOM   1414  CD  LYS H 187       1.907   4.100  28.101  1.00 57.45           C  
ATOM   1415  CE  LYS H 187       1.209   4.230  26.744  1.00 52.20           C  
ATOM   1416  NZ  LYS H 187       0.357   3.044  26.494  1.00 53.40           N1+
ATOM   1417  C   LYS H 187       2.522   6.877  31.126  1.00 38.94           C  
ATOM   1418  O   LYS H 187       3.220   5.968  31.572  1.00 37.66           O  
ATOM   1419  N   ASN H 188       2.670   8.156  31.532  1.00 36.61           N  
ATOM   1420  CA  ASN H 188       3.735   8.562  32.410  1.00 36.18           C  
ATOM   1421  CB  ASN H 188       3.741   7.846  33.773  1.00 36.16           C  
ATOM   1422  CG  ASN H 188       2.574   8.387  34.588  1.00 39.04           C  
ATOM   1423  OD1 ASN H 188       2.368   9.595  34.680  1.00 41.04           O  
ATOM   1424  ND2 ASN H 188       1.782   7.465  35.195  1.00 38.33           N  
ATOM   1425  C   ASN H 188       5.040   8.298  31.721  1.00 35.38           C  
ATOM   1426  O   ASN H 188       5.978   7.765  32.312  1.00 34.57           O  
ATOM   1427  N   SER H 189       5.125   8.677  30.428  1.00 33.55           N  
ATOM   1428  CA  SER H 189       6.341   8.482  29.693  0.90 34.36           C  
ATOM   1429  CB  SER H 189       6.212   7.424  28.585  0.90 34.83           C  
ATOM   1430  OG  SER H 189       5.943   6.153  29.160  0.50 32.51           O  
ATOM   1431  C   SER H 189       6.720   9.777  29.030  1.00 33.72           C  
ATOM   1432  O   SER H 189       5.862  10.549  28.604  1.00 33.91           O  
ATOM   1433  N   LEU H 190       8.044  10.038  28.940  1.00 33.12           N  
ATOM   1434  CA  LEU H 190       8.586  11.219  28.322  1.00 32.67           C  
ATOM   1435  CB  LEU H 190       9.585  11.945  29.243  1.00 31.77           C  
ATOM   1436  CG  LEU H 190      10.223  13.224  28.664  1.00 32.27           C  
ATOM   1437  CD1 LEU H 190       9.176  14.326  28.422  1.00 32.86           C  
ATOM   1438  CD2 LEU H 190      11.378  13.708  29.555  1.00 32.55           C  
ATOM   1439  C   LEU H 190       9.310  10.754  27.091  1.00 32.40           C  
ATOM   1440  O   LEU H 190       9.927   9.688  27.097  1.00 32.23           O  
ATOM   1441  N   TYR H 191       9.236  11.538  25.991  1.00 32.18           N  
ATOM   1442  CA  TYR H 191       9.850  11.125  24.759  1.00 33.40           C  
ATOM   1443  CB  TYR H 191       8.847  10.803  23.634  1.00 34.03           C  
ATOM   1444  CG  TYR H 191       7.988   9.652  24.043  1.00 37.51           C  
ATOM   1445  CD1 TYR H 191       8.456   8.359  23.971  1.00 37.57           C  
ATOM   1446  CD2 TYR H 191       6.702   9.868  24.484  1.00 37.84           C  
ATOM   1447  CE1 TYR H 191       7.657   7.304  24.344  1.00 40.44           C  
ATOM   1448  CE2 TYR H 191       5.900   8.816  24.857  1.00 39.07           C  
ATOM   1449  CZ  TYR H 191       6.378   7.531  24.788  1.00 41.81           C  
ATOM   1450  OH  TYR H 191       5.560   6.447  25.170  1.00 45.07           O  
ATOM   1451  C   TYR H 191      10.700  12.236  24.230  1.00 33.42           C  
ATOM   1452  O   TYR H 191      10.502  13.409  24.545  1.00 31.80           O  
ATOM   1453  N   LEU H 192      11.726  11.857  23.443  1.00 32.03           N  
ATOM   1454  CA  LEU H 192      12.548  12.816  22.774  1.00 32.08           C  
ATOM   1455  CB  LEU H 192      13.954  12.923  23.376  1.00 33.05           C  
ATOM   1456  CG  LEU H 192      14.854  13.954  22.677  1.00 32.48           C  
ATOM   1457  CD1 LEU H 192      14.328  15.387  22.873  1.00 31.52           C  
ATOM   1458  CD2 LEU H 192      16.315  13.783  23.121  1.00 30.90           C  
ATOM   1459  C   LEU H 192      12.699  12.307  21.378  1.00 33.72           C  
ATOM   1460  O   LEU H 192      13.306  11.261  21.157  1.00 34.70           O  
ATOM   1461  N   GLN H 193      12.138  13.036  20.396  1.00 34.14           N  
ATOM   1462  CA  GLN H 193      12.248  12.625  19.026  1.00 35.84           C  
ATOM   1463  CB  GLN H 193      11.016  12.978  18.173  1.00 36.27           C  
ATOM   1464  CG  GLN H 193      11.181  12.663  16.684  1.00 38.22           C  
ATOM   1465  CD  GLN H 193      11.212  11.156  16.496  1.00 40.36           C  
ATOM   1466  OE1 GLN H 193      10.181  10.490  16.521  1.00 43.70           O  
ATOM   1467  NE2 GLN H 193      12.434  10.598  16.296  1.00 42.29           N  
ATOM   1468  C   GLN H 193      13.417  13.348  18.447  1.00 36.60           C  
ATOM   1469  O   GLN H 193      13.480  14.578  18.468  1.00 36.29           O  
ATOM   1470  N   MET H 194      14.388  12.584  17.914  1.00 38.09           N  
ATOM   1471  CA  MET H 194      15.561  13.206  17.374  1.00 39.58           C  
ATOM   1472  CB  MET H 194      16.863  12.632  17.959  1.00 40.57           C  
ATOM   1473  CG  MET H 194      16.984  12.850  19.469  1.00 42.71           C  
ATOM   1474  SD  MET H 194      18.513  12.196  20.205  1.00 47.08           S  
ATOM   1475  CE  MET H 194      18.075  10.446  19.992  1.00 41.57           C  
ATOM   1476  C   MET H 194      15.581  12.969  15.898  1.00 41.00           C  
ATOM   1477  O   MET H 194      15.354  11.852  15.438  1.00 40.09           O  
ATOM   1478  N   ASN H 195      15.848  14.034  15.114  1.00 42.20           N  
ATOM   1479  CA  ASN H 195      15.882  13.917  13.682  1.00 42.97           C  
ATOM   1480  CB  ASN H 195      14.689  14.597  12.984  1.00 42.66           C  
ATOM   1481  CG  ASN H 195      13.391  13.924  13.422  1.00 32.67           C  
ATOM   1482  OD1 ASN H 195      12.484  14.578  13.935  1.00 32.49           O  
ATOM   1483  ND2 ASN H 195      13.288  12.585  13.216  1.00 32.32           N  
ATOM   1484  C   ASN H 195      17.114  14.636  13.208  1.00 43.17           C  
ATOM   1485  O   ASN H 195      17.714  15.410  13.951  1.00 42.37           O  
ATOM   1486  N   SER H 196      17.534  14.379  11.951  1.00 43.86           N  
ATOM   1487  CA  SER H 196      18.673  15.040  11.369  1.00 43.59           C  
ATOM   1488  CB  SER H 196      18.427  16.536  11.097  1.00 46.50           C  
ATOM   1489  OG  SER H 196      17.401  16.690  10.129  1.00 50.48           O  
ATOM   1490  C   SER H 196      19.847  14.922  12.287  1.00 43.05           C  
ATOM   1491  O   SER H 196      20.557  15.896  12.534  1.00 41.68           O  
ATOM   1492  N   LEU H 197      20.102  13.702  12.789  1.00 43.47           N  
ATOM   1493  CA  LEU H 197      21.156  13.469  13.734  1.00 43.19           C  
ATOM   1494  CB  LEU H 197      21.084  12.069  14.368  1.00 41.88           C  
ATOM   1495  CG  LEU H 197      19.910  11.915  15.356  1.00 42.22           C  
ATOM   1496  CD1 LEU H 197      19.824  10.487  15.916  1.00 43.05           C  
ATOM   1497  CD2 LEU H 197      19.998  12.967  16.474  1.00 41.49           C  
ATOM   1498  C   LEU H 197      22.506  13.655  13.117  1.00 44.67           C  
ATOM   1499  O   LEU H 197      22.738  13.341  11.949  1.00 45.70           O  
ATOM   1500  N   ARG H 198      23.439  14.199  13.928  1.00 44.10           N  
ATOM   1501  CA  ARG H 198      24.784  14.447  13.498  1.00 46.13           C  
ATOM   1502  CB  ARG H 198      25.172  15.933  13.514  1.00 49.00           C  
ATOM   1503  CG  ARG H 198      24.374  16.745  12.497  1.00 53.14           C  
ATOM   1504  CD  ARG H 198      24.818  18.199  12.352  1.00 56.02           C  
ATOM   1505  NE  ARG H 198      24.390  18.944  13.567  1.00 60.23           N  
ATOM   1506  CZ  ARG H 198      23.950  20.230  13.443  1.00 63.40           C  
ATOM   1507  NH1 ARG H 198      23.878  20.812  12.210  1.00 61.29           N1+
ATOM   1508  NH2 ARG H 198      23.567  20.933  14.547  1.00 63.89           N  
ATOM   1509  C   ARG H 198      25.706  13.730  14.436  1.00 46.51           C  
ATOM   1510  O   ARG H 198      25.299  13.235  15.485  1.00 43.98           O  
ATOM   1511  N   ALA H 199      26.999  13.677  14.072  1.00 46.71           N  
ATOM   1512  CA  ALA H 199      27.998  12.964  14.820  1.00 46.72           C  
ATOM   1513  CB  ALA H 199      29.403  13.095  14.206  1.00 47.79           C  
ATOM   1514  C   ALA H 199      28.065  13.528  16.206  1.00 45.70           C  
ATOM   1515  O   ALA H 199      28.255  12.794  17.173  1.00 46.97           O  
ATOM   1516  N   GLU H 200      27.889  14.854  16.324  1.00 44.70           N  
ATOM   1517  CA  GLU H 200      28.003  15.600  17.547  1.00 43.77           C  
ATOM   1518  CB  GLU H 200      27.799  17.109  17.320  1.00 39.64           C  
ATOM   1519  CG  GLU H 200      28.872  17.748  16.432  1.00 41.56           C  
ATOM   1520  CD  GLU H 200      28.634  17.325  14.986  1.00 43.80           C  
ATOM   1521  OE1 GLU H 200      27.780  17.964  14.315  1.00 42.24           O  
ATOM   1522  OE2 GLU H 200      29.303  16.357  14.536  1.00 46.17           O1-
ATOM   1523  C   GLU H 200      26.971  15.157  18.544  1.00 41.75           C  
ATOM   1524  O   GLU H 200      27.140  15.360  19.744  1.00 41.90           O  
ATOM   1525  N   ASP H 201      25.842  14.611  18.061  1.00 40.25           N  
ATOM   1526  CA  ASP H 201      24.726  14.150  18.846  1.00 37.07           C  
ATOM   1527  CB  ASP H 201      23.492  13.841  17.986  1.00 38.15           C  
ATOM   1528  CG  ASP H 201      22.975  15.162  17.439  1.00 40.37           C  
ATOM   1529  OD1 ASP H 201      22.988  16.167  18.199  1.00 37.66           O  
ATOM   1530  OD2 ASP H 201      22.570  15.188  16.246  1.00 42.51           O1-
ATOM   1531  C   ASP H 201      25.073  12.910  19.622  1.00 35.56           C  
ATOM   1532  O   ASP H 201      24.314  12.496  20.496  1.00 34.69           O  
ATOM   1533  N   THR H 202      26.178  12.224  19.275  1.00 33.66           N  
ATOM   1534  CA  THR H 202      26.519  11.011  19.969  1.00 32.63           C  
ATOM   1535  CB  THR H 202      27.786  10.387  19.460  1.00 36.03           C  
ATOM   1536  OG1 THR H 202      27.677  10.110  18.072  1.00 37.55           O  
ATOM   1537  CG2 THR H 202      28.035   9.085  20.232  1.00 32.61           C  
ATOM   1538  C   THR H 202      26.729  11.328  21.418  1.00 33.18           C  
ATOM   1539  O   THR H 202      27.505  12.219  21.766  1.00 33.21           O  
ATOM   1540  N   ALA H 203      26.027  10.597  22.310  1.00 32.43           N  
ATOM   1541  CA  ALA H 203      26.176  10.857  23.711  1.00 32.15           C  
ATOM   1542  CB  ALA H 203      25.791  12.295  24.101  1.00 30.86           C  
ATOM   1543  C   ALA H 203      25.269   9.940  24.468  1.00 32.35           C  
ATOM   1544  O   ALA H 203      24.485   9.189  23.888  1.00 31.05           O  
ATOM   1545  N   VAL H 204      25.400   9.966  25.811  1.00 31.33           N  
ATOM   1546  CA  VAL H 204      24.522   9.224  26.665  1.00 31.21           C  
ATOM   1547  CB  VAL H 204      25.183   8.756  27.930  1.00 30.17           C  
ATOM   1548  CG1 VAL H 204      24.125   8.103  28.837  1.00 31.26           C  
ATOM   1549  CG2 VAL H 204      26.332   7.807  27.547  1.00 34.33           C  
ATOM   1550  C   VAL H 204      23.431  10.190  27.014  1.00 29.44           C  
ATOM   1551  O   VAL H 204      23.706  11.322  27.407  1.00 29.68           O  
ATOM   1552  N   TYR H 205      22.155   9.773  26.874  1.00 28.77           N  
ATOM   1553  CA  TYR H 205      21.071  10.684  27.119  1.00 27.70           C  
ATOM   1554  CB  TYR H 205      19.990  10.680  26.020  1.00 28.15           C  
ATOM   1555  CG  TYR H 205      20.519  11.367  24.806  1.00 28.03           C  
ATOM   1556  CD1 TYR H 205      21.420  10.745  23.975  1.00 27.11           C  
ATOM   1557  CD2 TYR H 205      20.087  12.635  24.488  1.00 28.68           C  
ATOM   1558  CE1 TYR H 205      21.895  11.389  22.855  1.00 29.68           C  
ATOM   1559  CE2 TYR H 205      20.557  13.286  23.370  1.00 28.54           C  
ATOM   1560  CZ  TYR H 205      21.466  12.659  22.551  1.00 28.73           C  
ATOM   1561  OH  TYR H 205      21.952  13.318  21.401  1.00 30.65           O  
ATOM   1562  C   TYR H 205      20.388  10.310  28.393  1.00 27.72           C  
ATOM   1563  O   TYR H 205      20.006   9.158  28.601  1.00 28.37           O  
ATOM   1564  N   TYR H 206      20.202  11.310  29.282  1.00 26.92           N  
ATOM   1565  CA  TYR H 206      19.589  11.072  30.558  1.00 27.24           C  
ATOM   1566  CB  TYR H 206      20.392  11.593  31.772  1.00 27.26           C  
ATOM   1567  CG  TYR H 206      21.727  10.934  31.928  1.00 28.65           C  
ATOM   1568  CD1 TYR H 206      21.847   9.678  32.478  1.00 29.40           C  
ATOM   1569  CD2 TYR H 206      22.876  11.599  31.554  1.00 28.88           C  
ATOM   1570  CE1 TYR H 206      23.083   9.090  32.631  1.00 30.18           C  
ATOM   1571  CE2 TYR H 206      24.114  11.019  31.705  1.00 31.27           C  
ATOM   1572  CZ  TYR H 206      24.220   9.758  32.243  1.00 32.62           C  
ATOM   1573  OH  TYR H 206      25.491   9.161  32.398  1.00 40.61           O  
ATOM   1574  C   TYR H 206      18.315  11.857  30.615  1.00 28.39           C  
ATOM   1575  O   TYR H 206      18.220  12.976  30.115  1.00 28.45           O  
ATOM   1576  N   CYS H 207      17.291  11.247  31.231  1.00 27.76           N  
ATOM   1577  CA  CYS H 207      16.007  11.825  31.478  1.00 27.28           C  
ATOM   1578  CB  CYS H 207      14.950  10.713  31.340  1.00 29.84           C  
ATOM   1579  SG  CYS H 207      13.272  11.065  31.913  1.00 43.17           S  
ATOM   1580  C   CYS H 207      16.081  12.286  32.899  1.00 26.18           C  
ATOM   1581  O   CYS H 207      16.666  11.604  33.740  1.00 27.52           O  
ATOM   1582  N   ALA H 208      15.535  13.479  33.209  1.00 26.20           N  
ATOM   1583  CA  ALA H 208      15.613  13.939  34.570  1.00 27.67           C  
ATOM   1584  CB  ALA H 208      16.813  14.854  34.850  1.00 26.05           C  
ATOM   1585  C   ALA H 208      14.360  14.676  34.913  1.00 28.54           C  
ATOM   1586  O   ALA H 208      13.681  15.238  34.055  1.00 28.76           O  
ATOM   1587  N   ARG H 209      14.010  14.676  36.211  1.00 28.48           N  
ATOM   1588  CA  ARG H 209      12.820  15.345  36.634  1.00 30.40           C  
ATOM   1589  CB  ARG H 209      12.023  14.537  37.675  1.00 29.66           C  
ATOM   1590  CG  ARG H 209      10.740  15.212  38.161  1.00 29.74           C  
ATOM   1591  CD  ARG H 209       9.950  14.367  39.164  1.00 31.12           C  
ATOM   1592  NE  ARG H 209      10.675  14.413  40.465  1.00 29.03           N  
ATOM   1593  CZ  ARG H 209      10.172  13.733  41.536  1.00 34.99           C  
ATOM   1594  NH1 ARG H 209       9.039  12.987  41.394  1.00 33.88           N1+
ATOM   1595  NH2 ARG H 209      10.797  13.789  42.747  1.00 33.56           N  
ATOM   1596  C   ARG H 209      13.247  16.625  37.271  1.00 31.07           C  
ATOM   1597  O   ARG H 209      14.223  16.655  38.018  1.00 31.19           O  
ATOM   1598  N   ALA H 210      12.542  17.731  36.962  1.00 31.92           N  
ATOM   1599  CA  ALA H 210      12.867  18.992  37.573  1.00 33.94           C  
ATOM   1600  CB  ALA H 210      12.740  20.188  36.635  1.00 34.76           C  
ATOM   1601  C   ALA H 210      11.869  19.209  38.666  1.00 35.98           C  
ATOM   1602  O   ALA H 210      10.674  19.011  38.462  1.00 36.14           O  
ATOM   1603  N   ASN H 211      12.283  19.864  39.774  1.00 28.19           N  
ATOM   1604  CA  ASN H 211      11.335  20.192  40.812  1.00 29.68           C  
ATOM   1605  CB  ASN H 211      12.012  20.432  42.173  1.00 31.37           C  
ATOM   1606  CG  ASN H 211      10.942  20.508  43.249  1.00 34.51           C  
ATOM   1607  OD1 ASN H 211       9.800  20.096  43.046  1.00  0.00           O  
ATOM   1608  ND2 ASN H 211      11.324  21.059  44.431  1.00  0.00           N  
ATOM   1609  C   ASN H 211      10.571  21.451  40.465  1.00 29.55           C  
ATOM   1610  O   ASN H 211      11.082  22.335  39.779  1.00 28.48           O  
ATOM   1611  N   GLN H 212       9.300  21.564  40.929  1.00 30.15           N  
ATOM   1612  CA  GLN H 212       8.521  22.741  40.655  1.00 31.37           C  
ATOM   1613  CB  GLN H 212       7.325  22.488  39.722  1.00 32.36           C  
ATOM   1614  CG  GLN H 212       6.545  23.763  39.403  1.00 33.86           C  
ATOM   1615  CD  GLN H 212       5.394  23.376  38.498  1.00 39.90           C  
ATOM   1616  OE1 GLN H 212       5.544  22.548  37.601  1.00 40.50           O  
ATOM   1617  NE2 GLN H 212       4.207  23.991  38.745  1.00 62.34           N  
ATOM   1618  C   GLN H 212       7.952  23.228  41.943  1.00 33.81           C  
ATOM   1619  O   GLN H 212       7.621  22.439  42.823  1.00 33.68           O  
ATOM   1620  N   HIS H 213       7.835  24.560  42.082  1.00 34.51           N  
ATOM   1621  CA  HIS H 213       7.261  25.145  43.255  1.00 34.84           C  
ATOM   1622  ND1 HIS H 213       9.139  22.833  44.963  1.00  0.00           N  
ATOM   1623  CG  HIS H 213       8.191  23.806  45.186  1.00 39.75           C  
ATOM   1624  CB  HIS H 213       8.162  25.140  44.505  1.00 35.00           C  
ATOM   1625  NE2 HIS H 213       7.720  22.006  46.462  1.00  0.00           N  
ATOM   1626  CD2 HIS H 213       7.335  23.285  46.107  1.00  0.00           C  
ATOM   1627  CE1 HIS H 213       8.806  21.780  45.752  1.00  0.00           C  
ATOM   1628  C   HIS H 213       6.977  26.561  42.918  1.00 36.95           C  
ATOM   1629  O   HIS H 213       7.028  26.958  41.756  1.00 37.04           O  
ATOM   1630  N   PHE H 214       6.621  27.372  43.925  1.00 38.48           N  
ATOM   1631  CA  PHE H 214       6.407  28.736  43.563  1.00 39.84           C  
ATOM   1632  CB  PHE H 214       4.931  29.103  43.382  1.00 41.35           C  
ATOM   1633  CG  PHE H 214       4.915  30.306  42.505  1.00 35.31           C  
ATOM   1634  CD1 PHE H 214       4.937  30.148  41.139  1.00  0.00           C  
ATOM   1635  CD2 PHE H 214       4.893  31.577  43.031  1.00  0.00           C  
ATOM   1636  CE1 PHE H 214       4.925  31.238  40.303  1.00  0.00           C  
ATOM   1637  CE2 PHE H 214       4.882  32.672  42.199  1.00  0.00           C  
ATOM   1638  CZ  PHE H 214       4.899  32.504  40.834  1.00  0.00           C  
ATOM   1639  C   PHE H 214       6.960  29.551  44.678  1.00 42.76           C  
ATOM   1640  O   PHE H 214       7.101  29.065  45.799  1.00 42.85           O  
ATOM   1641  N   ASP H 215       7.282  30.827  44.410  1.00 41.40           N  
ATOM   1642  CA  ASP H 215       7.964  31.535  45.447  1.00 43.42           C  
ATOM   1643  CB  ASP H 215       9.301  32.149  44.991  1.00 43.85           C  
ATOM   1644  CG  ASP H 215      10.086  32.500  46.250  1.00 43.50           C  
ATOM   1645  OD1 ASP H 215       9.664  32.047  47.348  1.00  0.00           O  
ATOM   1646  OD2 ASP H 215      11.111  33.223  46.133  1.00  0.00           O1-
ATOM   1647  C   ASP H 215       7.140  32.605  46.100  1.00 46.31           C  
ATOM   1648  O   ASP H 215       6.108  32.349  46.717  1.00 44.21           O  
ATOM   1649  N   TRP H 216       7.620  33.853  45.963  1.00 48.79           N  
ATOM   1650  CA  TRP H 216       7.202  34.984  46.747  1.00 42.90           C  
ATOM   1651  CB  TRP H 216       7.984  36.259  46.405  1.00 48.39           C  
ATOM   1652  CG  TRP H 216       7.555  37.450  47.227  1.00 56.53           C  
ATOM   1653  CD2 TRP H 216       7.926  37.638  48.598  1.00 55.93           C  
ATOM   1654  CD1 TRP H 216       6.751  38.502  46.894  1.00 49.79           C  
ATOM   1655  NE1 TRP H 216       6.597  39.334  47.979  1.00  0.00           N  
ATOM   1656  CE2 TRP H 216       7.314  38.811  49.036  1.00  0.00           C  
ATOM   1657  CE3 TRP H 216       8.703  36.885  49.428  1.00  0.00           C  
ATOM   1658  CZ2 TRP H 216       7.474  39.250  50.319  1.00  0.00           C  
ATOM   1659  CZ3 TRP H 216       8.872  37.336  50.717  1.00  0.00           C  
ATOM   1660  CH2 TRP H 216       8.269  38.496  51.154  1.00  0.00           C  
ATOM   1661  C   TRP H 216       5.756  35.349  46.683  1.00 45.51           C  
ATOM   1662  O   TRP H 216       5.103  35.408  47.723  1.00 49.26           O  
ATOM   1663  N   LEU H 217       5.188  35.582  45.487  1.00 53.86           N  
ATOM   1664  CA  LEU H 217       3.829  36.064  45.446  1.00 54.47           C  
ATOM   1665  CB  LEU H 217       3.335  36.423  44.035  1.00 55.97           C  
ATOM   1666  CG  LEU H 217       4.113  37.576  43.377  1.00 56.98           C  
ATOM   1667  CD1 LEU H 217       3.547  37.900  41.984  1.00 64.95           C  
ATOM   1668  CD2 LEU H 217       4.188  38.806  44.297  1.00 68.69           C  
ATOM   1669  C   LEU H 217       2.975  34.960  45.956  1.00 55.44           C  
ATOM   1670  O   LEU H 217       3.471  33.897  46.318  1.00 56.82           O  
ATOM   1671  N   LEU H 218       1.659  35.180  46.099  1.00 54.23           N  
ATOM   1672  CA  LEU H 218       0.957  34.032  46.578  1.00 54.87           C  
ATOM   1673  CB  LEU H 218      -0.436  34.314  47.164  1.00 49.26           C  
ATOM   1674  CG  LEU H 218      -0.380  35.023  48.530  1.00 42.41           C  
ATOM   1675  CD1 LEU H 218      -1.782  35.198  49.140  1.00 42.74           C  
ATOM   1676  CD2 LEU H 218       0.585  34.292  49.477  1.00 43.19           C  
ATOM   1677  C   LEU H 218       0.826  33.044  45.477  1.00 55.65           C  
ATOM   1678  O   LEU H 218       0.542  33.385  44.329  1.00 57.07           O  
ATOM   1679  N   SER H 219       1.066  31.769  45.836  1.00 54.62           N  
ATOM   1680  CA  SER H 219       0.970  30.657  44.947  1.00 54.51           C  
ATOM   1681  CB  SER H 219       1.952  30.675  43.730  1.00 59.90           C  
ATOM   1682  OG  SER H 219       1.663  29.603  42.844  1.00  0.00           O  
ATOM   1683  C   SER H 219       1.290  29.456  45.785  1.00 53.69           C  
ATOM   1684  O   SER H 219       0.897  29.363  46.942  1.00 53.20           O  
ATOM   1685  N   LEU H 220       2.043  28.498  45.232  1.00 52.48           N  
ATOM   1686  CA  LEU H 220       2.319  27.275  45.931  1.00 56.95           C  
ATOM   1687  CB  LEU H 220       3.231  26.359  45.098  1.00 52.49           C  
ATOM   1688  CG  LEU H 220       3.547  24.995  45.732  0.67 55.98           C  
ATOM   1689  CD1 LEU H 220       2.281  24.133  45.864  0.00 77.43           C  
ATOM   1690  CD2 LEU H 220       4.660  24.277  44.952  0.00 77.44           C  
ATOM   1691  C   LEU H 220       2.991  27.569  47.258  1.00 57.95           C  
ATOM   1692  O   LEU H 220       2.523  27.099  48.294  1.00 59.92           O  
ATOM   1693  N   LEU H 221       4.052  28.410  47.292  1.00 56.13           N  
ATOM   1694  CA  LEU H 221       4.754  28.701  48.529  1.00 55.29           C  
ATOM   1695  CB  LEU H 221       3.943  29.486  49.578  1.00 43.84           C  
ATOM   1696  CG  LEU H 221       3.695  30.949  49.173  1.00 33.79           C  
ATOM   1697  CD1 LEU H 221       2.879  31.033  47.876  1.00 39.11           C  
ATOM   1698  CD2 LEU H 221       3.080  31.758  50.324  1.00 31.36           C  
ATOM   1699  C   LEU H 221       5.277  27.444  49.152  1.00 56.07           C  
ATOM   1700  O   LEU H 221       5.190  27.246  50.365  1.00 57.65           O  
ATOM   1701  N   GLY H 222       5.849  26.559  48.314  1.00 53.67           N  
ATOM   1702  CA  GLY H 222       6.424  25.328  48.775  1.00 50.86           C  
ATOM   1703  C   GLY H 222       7.912  25.497  48.858  1.00 48.62           C  
ATOM   1704  O   GLY H 222       8.426  26.608  48.957  1.00 46.81           O  
ATOM   1705  N   GLY H 223       8.646  24.373  48.782  1.00 45.35           N  
ATOM   1706  CA  GLY H 223      10.080  24.365  48.910  1.00 42.94           C  
ATOM   1707  C   GLY H 223      10.711  25.088  47.771  1.00 43.37           C  
ATOM   1708  O   GLY H 223      10.079  25.313  46.747  1.00 43.11           O  
ATOM   1709  N   TYR H 224      12.001  25.462  47.903  1.00 36.54           N  
ATOM   1710  CA  TYR H 224      12.558  26.207  46.819  1.00 35.51           C  
ATOM   1711  CB  TYR H 224      13.686  27.162  47.215  1.00 38.16           C  
ATOM   1712  CG  TYR H 224      13.719  28.188  46.140  1.00 36.17           C  
ATOM   1713  CD1 TYR H 224      14.412  28.000  44.968  1.00 40.45           C  
ATOM   1714  CD2 TYR H 224      13.016  29.356  46.325  1.00 42.29           C  
ATOM   1715  CE1 TYR H 224      14.412  28.976  43.998  1.00 37.81           C  
ATOM   1716  CE2 TYR H 224      13.012  30.332  45.362  1.00 39.36           C  
ATOM   1717  CZ  TYR H 224      13.712  30.142  44.199  1.00 39.94           C  
ATOM   1718  OH  TYR H 224      13.708  31.146  43.211  1.00 38.49           O  
ATOM   1719  C   TYR H 224      13.084  25.215  45.839  1.00 35.16           C  
ATOM   1720  O   TYR H 224      13.980  24.417  46.122  1.00 35.44           O  
ATOM   1721  N   HIS H 225      12.503  25.282  44.632  1.00 33.68           N  
ATOM   1722  CA  HIS H 225      12.770  24.387  43.552  1.00 32.53           C  
ATOM   1723  ND1 HIS H 225      10.266  26.052  42.573  1.00  0.00           N  
ATOM   1724  CG  HIS H 225      10.854  24.919  42.054  1.00 37.75           C  
ATOM   1725  CB  HIS H 225      11.503  23.846  42.881  1.00 34.80           C  
ATOM   1726  NE2 HIS H 225      10.098  26.206  40.360  1.00  0.00           N  
ATOM   1727  CD2 HIS H 225      10.741  25.029  40.702  1.00 40.81           C  
ATOM   1728  CE1 HIS H 225       9.834  26.786  41.517  1.00 60.46           C  
ATOM   1729  C   HIS H 225      13.367  25.211  42.468  1.00 32.26           C  
ATOM   1730  O   HIS H 225      13.257  26.438  42.456  1.00 33.84           O  
ATOM   1731  N   TYR H 226      14.010  24.525  41.515  1.00 30.33           N  
ATOM   1732  CA  TYR H 226      14.718  25.224  40.495  1.00 29.37           C  
ATOM   1733  CB  TYR H 226      16.061  25.740  41.041  1.00 30.05           C  
ATOM   1734  CG  TYR H 226      16.542  24.645  41.936  1.00 31.95           C  
ATOM   1735  CD1 TYR H 226      17.276  23.582  41.464  1.00 42.65           C  
ATOM   1736  CD2 TYR H 226      16.216  24.687  43.272  1.00 47.56           C  
ATOM   1737  CE1 TYR H 226      17.687  22.585  42.319  1.00 53.03           C  
ATOM   1738  CE2 TYR H 226      16.623  23.697  44.132  1.00 45.23           C  
ATOM   1739  CZ  TYR H 226      17.360  22.642  43.653  1.00 44.06           C  
ATOM   1740  OH  TYR H 226      17.778  21.619  44.530  1.00 50.65           O  
ATOM   1741  C   TYR H 226      14.981  24.392  39.289  1.00 29.68           C  
ATOM   1742  O   TYR H 226      14.402  23.324  39.092  1.00 28.94           O  
ATOM   1743  N   TYR H 227      15.866  24.916  38.414  1.00 27.37           N  
ATOM   1744  CA  TYR H 227      16.256  24.132  37.285  1.00 27.05           C  
ATOM   1745  CB  TYR H 227      16.722  24.960  36.091  1.00 27.23           C  
ATOM   1746  CG  TYR H 227      15.527  25.751  35.715  1.00 28.46           C  
ATOM   1747  CD1 TYR H 227      14.510  25.154  35.015  1.00 29.48           C  
ATOM   1748  CD2 TYR H 227      15.405  27.066  36.093  1.00 31.02           C  
ATOM   1749  CE1 TYR H 227      13.392  25.867  34.667  1.00 30.01           C  
ATOM   1750  CE2 TYR H 227      14.287  27.784  35.746  1.00 31.88           C  
ATOM   1751  CZ  TYR H 227      13.280  27.186  35.029  1.00 33.03           C  
ATOM   1752  OH  TYR H 227      12.133  27.923  34.672  1.00 33.24           O  
ATOM   1753  C   TYR H 227      17.418  23.375  37.809  1.00 28.32           C  
ATOM   1754  O   TYR H 227      18.581  23.645  37.513  1.00 26.79           O  
ATOM   1755  N   GLY H 228      17.058  22.404  38.658  1.00 25.49           N  
ATOM   1756  CA  GLY H 228      17.893  21.475  39.340  1.00 24.94           C  
ATOM   1757  C   GLY H 228      17.089  20.236  39.187  1.00 25.05           C  
ATOM   1758  O   GLY H 228      15.859  20.283  39.221  1.00 25.95           O  
ATOM   1759  N   MET H 229      17.761  19.094  39.012  1.00 26.38           N  
ATOM   1760  CA  MET H 229      17.043  17.901  38.702  1.00 25.07           C  
ATOM   1761  CB  MET H 229      17.571  17.252  37.414  1.00 23.80           C  
ATOM   1762  CG  MET H 229      17.455  18.194  36.216  1.00 22.31           C  
ATOM   1763  SD  MET H 229      18.286  17.629  34.704  1.00 32.03           S  
ATOM   1764  CE  MET H 229      17.908  19.132  33.756  1.00 35.81           C  
ATOM   1765  C   MET H 229      17.242  16.938  39.820  1.00 26.48           C  
ATOM   1766  O   MET H 229      18.355  16.485  40.085  1.00 25.72           O  
ATOM   1767  N   ASP H 230      16.138  16.624  40.515  1.00 29.03           N  
ATOM   1768  CA  ASP H 230      16.185  15.754  41.646  1.00 28.65           C  
ATOM   1769  CB  ASP H 230      14.931  15.877  42.539  1.00 26.02           C  
ATOM   1770  CG  ASP H 230      13.644  15.622  41.759  1.00 37.20           C  
ATOM   1771  OD1 ASP H 230      13.693  15.339  40.532  1.00 39.63           O  
ATOM   1772  OD2 ASP H 230      12.570  15.740  42.405  1.00 40.33           O1-
ATOM   1773  C   ASP H 230      16.443  14.318  41.286  1.00 29.52           C  
ATOM   1774  O   ASP H 230      17.225  13.646  41.957  1.00 27.42           O  
ATOM   1775  N   VAL H 231      15.827  13.812  40.203  1.00 29.91           N  
ATOM   1776  CA  VAL H 231      15.893  12.409  39.876  1.00 28.87           C  
ATOM   1777  CB  VAL H 231      14.554  11.726  39.912  1.00 29.36           C  
ATOM   1778  CG1 VAL H 231      14.732  10.274  39.437  1.00 27.43           C  
ATOM   1779  CG2 VAL H 231      13.964  11.853  41.328  1.00 31.45           C  
ATOM   1780  C   VAL H 231      16.409  12.256  38.478  1.00 28.37           C  
ATOM   1781  O   VAL H 231      16.009  12.994  37.578  1.00 28.69           O  
ATOM   1782  N   TRP H 232      17.306  11.266  38.265  1.00 26.41           N  
ATOM   1783  CA  TRP H 232      17.910  11.042  36.977  1.00 27.25           C  
ATOM   1784  CB  TRP H 232      19.428  11.298  36.987  1.00 28.03           C  
ATOM   1785  CG  TRP H 232      19.850  12.724  37.264  1.00 26.64           C  
ATOM   1786  CD2 TRP H 232      20.615  13.530  36.352  1.00 26.85           C  
ATOM   1787  CD1 TRP H 232      19.676  13.475  38.390  1.00 26.55           C  
ATOM   1788  NE1 TRP H 232      20.280  14.701  38.235  1.00 27.23           N  
ATOM   1789  CE2 TRP H 232      20.863  14.747  36.986  1.00 25.44           C  
ATOM   1790  CE3 TRP H 232      21.082  13.274  35.094  1.00 27.35           C  
ATOM   1791  CZ2 TRP H 232      21.582  15.732  36.371  1.00 26.66           C  
ATOM   1792  CZ3 TRP H 232      21.799  14.273  34.472  1.00 27.04           C  
ATOM   1793  CH2 TRP H 232      22.045  15.478  35.098  1.00 27.65           C  
ATOM   1794  C   TRP H 232      17.754   9.587  36.640  1.00 27.43           C  
ATOM   1795  O   TRP H 232      17.742   8.734  37.525  1.00 28.34           O  
ATOM   1796  N   GLY H 233      17.625   9.267  35.335  1.00 25.87           N  
ATOM   1797  CA  GLY H 233      17.521   7.902  34.903  1.00 27.14           C  
ATOM   1798  C   GLY H 233      18.915   7.374  34.744  1.00 28.39           C  
ATOM   1799  O   GLY H 233      19.881   8.085  35.005  1.00 28.61           O  
ATOM   1800  N   GLN H 234      19.040   6.091  34.336  1.00 28.49           N  
ATOM   1801  CA  GLN H 234      20.308   5.432  34.140  1.00 31.34           C  
ATOM   1802  CB  GLN H 234      20.217   3.901  33.960  1.00 32.09           C  
ATOM   1803  CG  GLN H 234      19.609   3.424  32.635  1.00 42.95           C  
ATOM   1804  CD  GLN H 234      18.095   3.551  32.668  1.00 46.44           C  
ATOM   1805  OE1 GLN H 234      17.515   4.020  33.645  1.00 47.01           O  
ATOM   1806  NE2 GLN H 234      17.434   3.117  31.562  1.00 44.27           N  
ATOM   1807  C   GLN H 234      20.985   5.972  32.912  1.00 30.91           C  
ATOM   1808  O   GLN H 234      22.212   6.021  32.838  1.00 31.85           O  
ATOM   1809  N   GLY H 235      20.194   6.346  31.887  1.00 31.01           N  
ATOM   1810  CA  GLY H 235      20.744   6.872  30.667  1.00 30.69           C  
ATOM   1811  C   GLY H 235      20.688   5.830  29.588  1.00 31.46           C  
ATOM   1812  O   GLY H 235      20.685   4.629  29.856  1.00 31.53           O  
ATOM   1813  N   THR H 236      20.626   6.289  28.318  1.00 30.56           N  
ATOM   1814  CA  THR H 236      20.622   5.417  27.170  1.00 31.56           C  
ATOM   1815  CB  THR H 236      19.293   5.369  26.470  1.00 30.94           C  
ATOM   1816  OG1 THR H 236      19.312   4.397  25.435  1.00 34.34           O  
ATOM   1817  CG2 THR H 236      18.977   6.761  25.901  1.00 32.22           C  
ATOM   1818  C   THR H 236      21.641   5.969  26.217  1.00 32.72           C  
ATOM   1819  O   THR H 236      21.776   7.183  26.091  1.00 31.61           O  
ATOM   1820  N   THR H 237      22.372   5.104  25.486  1.00 33.11           N  
ATOM   1821  CA  THR H 237      23.442   5.632  24.686  1.00 33.46           C  
ATOM   1822  CB  THR H 237      24.713   4.845  24.850  1.00 34.71           C  
ATOM   1823  OG1 THR H 237      25.806   5.533  24.263  1.00 47.83           O  
ATOM   1824  CG2 THR H 237      24.528   3.459  24.212  1.00 40.16           C  
ATOM   1825  C   THR H 237      23.060   5.672  23.236  1.00 35.54           C  
ATOM   1826  O   THR H 237      22.495   4.724  22.691  1.00 34.88           O  
ATOM   1827  N   VAL H 238      23.356   6.816  22.579  1.00 34.56           N  
ATOM   1828  CA  VAL H 238      23.043   7.009  21.192  1.00 34.09           C  
ATOM   1829  CB  VAL H 238      22.149   8.199  20.974  1.00 34.76           C  
ATOM   1830  CG1 VAL H 238      21.963   8.407  19.464  1.00 36.18           C  
ATOM   1831  CG2 VAL H 238      20.831   7.978  21.739  1.00 34.40           C  
ATOM   1832  C   VAL H 238      24.326   7.260  20.455  1.00 35.39           C  
ATOM   1833  O   VAL H 238      25.123   8.116  20.843  1.00 34.91           O  
ATOM   1834  N   THR H 239      24.563   6.501  19.364  1.00 35.37           N  
ATOM   1835  CA  THR H 239      25.765   6.692  18.603  1.00 35.63           C  
ATOM   1836  CB  THR H 239      26.649   5.480  18.571  1.00 36.00           C  
ATOM   1837  OG1 THR H 239      27.008   5.108  19.895  1.00 36.13           O  
ATOM   1838  CG2 THR H 239      27.912   5.802  17.754  1.00 36.03           C  
ATOM   1839  C   THR H 239      25.371   6.980  17.191  1.00 36.41           C  
ATOM   1840  O   THR H 239      24.618   6.224  16.580  1.00 38.38           O  
ATOM   1841  N   VAL H 240      25.874   8.095  16.632  1.00 36.63           N  
ATOM   1842  CA  VAL H 240      25.539   8.406  15.274  1.00 38.60           C  
ATOM   1843  CB  VAL H 240      25.174   9.846  15.070  1.00 38.17           C  
ATOM   1844  CG1 VAL H 240      24.864  10.072  13.580  1.00 39.12           C  
ATOM   1845  CG2 VAL H 240      24.012  10.192  16.017  1.00 37.69           C  
ATOM   1846  C   VAL H 240      26.760   8.138  14.453  1.00 39.75           C  
ATOM   1847  O   VAL H 240      27.787   8.794  14.619  1.00 38.89           O  
ATOM   1848  N   SER H 241      26.684   7.152  13.537  1.00 39.94           N  
ATOM   1849  CA  SER H 241      27.830   6.867  12.722  1.00 41.91           C  
ATOM   1850  CB  SER H 241      28.866   5.953  13.401  1.00 41.40           C  
ATOM   1851  OG  SER H 241      29.956   5.711  12.525  1.00 42.43           O  
ATOM   1852  C   SER H 241      27.379   6.185  11.473  1.00 42.96           C  
ATOM   1853  O   SER H 241      26.279   5.639  11.404  1.00 41.85           O  
ATOM   1854  N   SER H 242      28.235   6.223  10.433  1.00 43.36           N  
ATOM   1855  CA  SER H 242      27.914   5.585   9.189  1.00 44.79           C  
ATOM   1856  CB  SER H 242      28.304   6.420   7.958  1.00 45.53           C  
ATOM   1857  OG  SER H 242      27.954   5.731   6.766  1.00 50.29           O  
ATOM   1858  C   SER H 242      28.708   4.289   9.138  1.00 45.63           C  
ATOM   1859  O   SER H 242      28.092   3.217   8.894  1.00 46.29           O  
ATOM   1860  OXT SER H 242      29.949   4.361   9.342  1.00  0.00           O1-
TER    1861      SER H 242 
CONECT  159  707
CONECT  707  159
CONECT  990 1579
CONECT 1579  990
END
