# Supplementary material for: Fully automated antibody structure prediction using BIOVIA tools: Validation study
Source: PLoS One. 2017 May 18;12(5):e0177923. doi: 10.1371/journal.pone.0177923 (PMC5436848; doi:10.1371/journal.pone.0177923)
Supplement: S3 Dataset — Predicted structures using the Top5 framework method, Chothia CDR definition with canonical filtering, using up to 5 CDR templates rather than the default 3, and generating 10 CDR models. (ZIP) [file pone.0177923.s005.zip › 4FZE_LH_FV_FinalModel.pdb]

REMARK   Accelrys Discovery Studio PDB file
REMARK   Created:  2015-11-30T16:41:17Z
SSBOND   1 CYS L   21    CYS L   86                                     
SSBOND   2 CYS H  128    CYS H  202                                     
ATOM      1  N   SER L   1      27.606  31.411  27.753  1.00 54.38           N1+
ATOM      2  CA  SER L   1      28.024  31.452  29.174  1.00 54.72           C  
ATOM      3  CB  SER L   1      26.799  31.516  30.104  1.00 53.61           C  
ATOM      4  OG  SER L   1      26.021  32.671  29.828  1.00  0.00           O  
ATOM      5  C   SER L   1      28.799  30.224  29.508  1.00 54.23           C  
ATOM      6  O   SER L   1      28.354  29.108  29.242  1.00 55.31           O  
ATOM      7  N   VAL L   2      29.996  30.393  30.099  1.00 48.73           N  
ATOM      8  CA  VAL L   2      30.775  29.237  30.420  1.00 46.69           C  
ATOM      9  CB  VAL L   2      32.124  29.207  29.758  1.00 51.42           C  
ATOM     10  CG1 VAL L   2      31.929  29.069  28.242  1.00 44.97           C  
ATOM     11  CG2 VAL L   2      32.891  30.478  30.165  1.00 45.83           C  
ATOM     12  C   VAL L   2      31.047  29.232  31.880  1.00 46.94           C  
ATOM     13  O   VAL L   2      31.409  30.251  32.466  1.00 48.03           O  
ATOM     14  N   LEU L   3      30.869  28.062  32.513  1.00 41.99           N  
ATOM     15  CA  LEU L   3      31.223  27.954  33.893  1.00 41.37           C  
ATOM     16  CB  LEU L   3      30.137  27.314  34.774  1.00 39.82           C  
ATOM     17  CG  LEU L   3      28.885  28.205  34.918  1.00 40.16           C  
ATOM     18  CD1 LEU L   3      27.827  27.565  35.825  1.00 38.35           C  
ATOM     19  CD2 LEU L   3      29.264  29.615  35.394  1.00 40.35           C  
ATOM     20  C   LEU L   3      32.449  27.104  33.908  1.00 41.62           C  
ATOM     21  O   LEU L   3      32.432  25.971  33.431  1.00 41.43           O  
ATOM     22  N   THR L   4      33.565  27.634  34.446  1.00 38.09           N  
ATOM     23  CA  THR L   4      34.767  26.859  34.368  0.90 38.77           C  
ATOM     24  CB  THR L   4      35.958  27.594  33.808  0.90 42.39           C  
ATOM     25  OG1 THR L   4      36.220  28.772  34.554  0.90 42.90           O  
ATOM     26  CG2 THR L   4      35.699  27.922  32.330  0.90 39.48           C  
ATOM     27  C   THR L   4      35.120  26.310  35.708  1.00 37.59           C  
ATOM     28  O   THR L   4      35.017  26.981  36.734  1.00 38.80           O  
ATOM     29  N   GLN L   5      35.535  25.030  35.708  1.00 35.14           N  
ATOM     30  CA  GLN L   5      35.917  24.339  36.900  1.00 33.82           C  
ATOM     31  CB  GLN L   5      34.962  23.182  37.244  1.00 35.25           C  
ATOM     32  CG  GLN L   5      33.526  23.637  37.525  1.00 32.57           C  
ATOM     33  CD  GLN L   5      32.682  22.401  37.803  1.00 37.82           C  
ATOM     34  OE1 GLN L   5      31.691  22.148  37.118  1.00 35.60           O  
ATOM     35  NE2 GLN L   5      33.086  21.606  38.831  1.00 32.31           N  
ATOM     36  C   GLN L   5      37.269  23.750  36.634  1.00 35.32           C  
ATOM     37  O   GLN L   5      37.647  23.564  35.480  1.00 35.83           O  
ATOM     38  N   PRO L   6      38.027  23.460  37.659  1.00 36.17           N  
ATOM     39  CA  PRO L   6      39.334  22.883  37.483  1.00 37.10           C  
ATOM     40  CD  PRO L   6      37.856  24.075  38.964  1.00 37.25           C  
ATOM     41  CB  PRO L   6      39.986  22.900  38.863  1.00 38.94           C  
ATOM     42  CG  PRO L   6      39.248  24.020  39.615  1.00 39.82           C  
ATOM     43  C   PRO L   6      39.150  21.489  36.979  1.00 38.85           C  
ATOM     44  O   PRO L   6      38.217  20.829  37.431  1.00 39.15           O  
ATOM     45  N   PRO L   7      39.981  21.020  36.098  1.00 38.39           N  
ATOM     46  CA  PRO L   7      39.827  19.687  35.598  1.00 37.98           C  
ATOM     47  CD  PRO L   7      40.661  21.887  35.153  1.00 38.69           C  
ATOM     48  CB  PRO L   7      40.816  19.563  34.442  1.00 40.19           C  
ATOM     49  CG  PRO L   7      40.944  21.007  33.925  1.00 42.66           C  
ATOM     50  C   PRO L   7      40.036  18.671  36.674  1.00 38.13           C  
ATOM     51  O   PRO L   7      39.392  17.621  36.631  1.00 36.51           O  
ATOM     52  N   SER L   8      40.924  18.947  37.645  1.00 38.09           N  
ATOM     53  CA  SER L   8      41.145  17.935  38.630  1.00 38.95           C  
ATOM     54  CB  SER L   8      42.300  16.995  38.243  1.00 43.48           C  
ATOM     55  OG  SER L   8      42.493  15.995  39.231  1.00 50.65           O  
ATOM     56  C   SER L   8      41.501  18.591  39.928  1.00 40.85           C  
ATOM     57  O   SER L   8      42.107  19.663  39.957  1.00 40.80           O  
ATOM     58  N   VAL L   9      41.097  17.952  41.045  1.00 37.79           N  
ATOM     59  CA  VAL L   9      41.429  18.410  42.366  1.00 36.66           C  
ATOM     60  CB  VAL L   9      40.279  19.039  43.098  1.00 38.79           C  
ATOM     61  CG1 VAL L   9      40.726  19.357  44.535  1.00 39.02           C  
ATOM     62  CG2 VAL L   9      39.815  20.270  42.305  1.00 37.85           C  
ATOM     63  C   VAL L   9      41.814  17.192  43.150  1.00 38.85           C  
ATOM     64  O   VAL L   9      41.225  16.127  42.976  1.00 37.73           O  
ATOM     65  N   SER L  10      42.819  17.316  44.046  1.00 38.53           N  
ATOM     66  CA  SER L  10      43.259  16.174  44.806  1.00 41.93           C  
ATOM     67  CB  SER L  10      44.718  15.776  44.530  1.00 44.83           C  
ATOM     68  OG  SER L  10      44.891  15.389  43.176  1.00 52.55           O  
ATOM     69  C   SER L  10      43.207  16.533  46.256  1.00 43.37           C  
ATOM     70  O   SER L  10      43.431  17.685  46.624  1.00 42.15           O  
ATOM     71  N   VAL L  11      42.902  15.543  47.126  1.00 42.08           N  
ATOM     72  CA  VAL L  11      42.854  15.838  48.527  1.00 41.21           C  
ATOM     73  CB  VAL L  11      41.463  16.224  48.949  1.00 48.31           C  
ATOM     74  CG1 VAL L  11      40.611  14.950  49.034  1.00 49.58           C  
ATOM     75  CG2 VAL L  11      41.507  17.080  50.220  1.00 48.10           C  
ATOM     76  C   VAL L  11      43.276  14.607  49.278  1.00 42.57           C  
ATOM     77  O   VAL L  11      43.008  13.484  48.852  1.00 41.57           O  
ATOM     78  N   SER L  12      43.995  14.781  50.406  1.00 41.44           N  
ATOM     79  CA  SER L  12      44.342  13.632  51.193  1.00 44.31           C  
ATOM     80  CB  SER L  12      45.662  13.757  51.983  1.00 48.85           C  
ATOM     81  OG  SER L  12      45.710  14.972  52.712  1.00 48.51           O  
ATOM     82  C   SER L  12      43.178  13.378  52.094  1.00 45.67           C  
ATOM     83  O   SER L  12      42.387  14.280  52.367  1.00 44.41           O  
ATOM     84  N   PRO L  13      43.033  12.171  52.565  1.00 45.55           N  
ATOM     85  CA  PRO L  13      41.867  11.882  53.344  1.00 45.66           C  
ATOM     86  CD  PRO L  13      43.489  11.005  51.823  1.00 46.51           C  
ATOM     87  CB  PRO L  13      41.835  10.364  53.497  1.00 46.45           C  
ATOM     88  CG  PRO L  13      42.523   9.868  52.212  1.00 47.53           C  
ATOM     89  C   PRO L  13      41.828  12.655  54.621  1.00 46.75           C  
ATOM     90  O   PRO L  13      42.862  12.799  55.273  1.00 49.78           O  
ATOM     91  N   GLY L  14      40.634  13.164  54.986  1.00 44.82           N  
ATOM     92  CA  GLY L  14      40.471  13.902  56.204  1.00 45.30           C  
ATOM     93  C   GLY L  14      40.644  15.366  55.925  1.00 46.83           C  
ATOM     94  O   GLY L  14      40.266  16.202  56.745  1.00 48.52           O  
ATOM     95  N   GLN L  15      41.206  15.718  54.752  1.00 45.10           N  
ATOM     96  CA  GLN L  15      41.456  17.095  54.423  1.00 45.37           C  
ATOM     97  CB  GLN L  15      42.589  17.292  53.400  1.00 46.66           C  
ATOM     98  CG  GLN L  15      43.955  16.788  53.877  1.00 49.56           C  
ATOM     99  CD  GLN L  15      44.587  17.783  54.845  1.00 54.17           C  
ATOM    100  OE1 GLN L  15      44.553  18.994  54.634  1.00 51.06           O  
ATOM    101  NE2 GLN L  15      45.189  17.255  55.945  1.00 53.70           N  
ATOM    102  C   GLN L  15      40.212  17.678  53.834  1.00 45.92           C  
ATOM    103  O   GLN L  15      39.233  16.975  53.597  1.00 46.26           O  
ATOM    104  N   THR L  16      40.214  19.004  53.597  1.00 43.28           N  
ATOM    105  CA  THR L  16      39.049  19.639  53.058  1.00 42.50           C  
ATOM    106  CB  THR L  16      38.777  20.973  53.687  1.00 46.26           C  
ATOM    107  OG1 THR L  16      38.669  20.847  55.097  1.00 57.18           O  
ATOM    108  CG2 THR L  16      37.461  21.521  53.112  1.00 51.78           C  
ATOM    109  C   THR L  16      39.297  19.898  51.605  1.00 43.41           C  
ATOM    110  O   THR L  16      40.331  20.446  51.229  1.00 43.85           O  
ATOM    111  N   ALA L  17      38.337  19.500  50.744  1.00 38.60           N  
ATOM    112  CA  ALA L  17      38.485  19.706  49.335  1.00 39.08           C  
ATOM    113  CB  ALA L  17      38.077  18.484  48.495  1.00 38.89           C  
ATOM    114  C   ALA L  17      37.595  20.842  48.951  1.00 38.82           C  
ATOM    115  O   ALA L  17      36.489  20.985  49.471  1.00 38.33           O  
ATOM    116  N   SER L  18      38.084  21.709  48.042  1.00 38.71           N  
ATOM    117  CA  SER L  18      37.288  22.811  47.583  0.90 38.51           C  
ATOM    118  CB  SER L  18      37.863  24.187  47.965  0.90 38.80           C  
ATOM    119  OG  SER L  18      37.015  25.220  47.484  1.00  0.00           O  
ATOM    120  C   SER L  18      37.287  22.740  46.088  1.00 40.89           C  
ATOM    121  O   SER L  18      38.337  22.622  45.460  1.00 42.19           O  
ATOM    122  N   ILE L  19      36.090  22.800  45.473  1.00 35.50           N  
ATOM    123  CA  ILE L  19      36.005  22.772  44.042  1.00 35.91           C  
ATOM    124  CB  ILE L  19      35.204  21.604  43.535  1.00 35.93           C  
ATOM    125  CG1 ILE L  19      35.883  20.284  43.950  1.00 35.96           C  
ATOM    126  CG2 ILE L  19      35.031  21.755  42.014  1.00 34.55           C  
ATOM    127  CD1 ILE L  19      35.020  19.042  43.730  1.00 35.34           C  
ATOM    128  C   ILE L  19      35.336  24.045  43.636  1.00 37.54           C  
ATOM    129  O   ILE L  19      34.215  24.329  44.057  1.00 37.49           O  
ATOM    130  N   THR L  20      36.026  24.854  42.806  1.00 36.91           N  
ATOM    131  CA  THR L  20      35.492  26.129  42.420  0.90 37.82           C  
ATOM    132  CB  THR L  20      36.535  27.205  42.312  0.90 40.21           C  
ATOM    133  OG1 THR L  20      37.501  26.857  41.329  1.00 37.44           O  
ATOM    134  CG2 THR L  20      37.206  27.389  43.684  1.00 27.97           C  
ATOM    135  C   THR L  20      34.820  26.026  41.091  1.00 38.82           C  
ATOM    136  O   THR L  20      35.115  25.142  40.286  1.00 39.72           O  
ATOM    137  N   CYS L  21      33.858  26.947  40.860  1.00 38.38           N  
ATOM    138  CA  CYS L  21      33.135  27.069  39.625  0.83 38.19           C  
ATOM    139  CB  CYS L  21      31.682  26.540  39.743  0.83 39.68           C  
ATOM    140  SG  CYS L  21      30.701  26.660  38.216  0.83 41.29           S  
ATOM    141  C   CYS L  21      33.112  28.544  39.337  1.00 42.14           C  
ATOM    142  O   CYS L  21      32.593  29.330  40.129  1.00 41.52           O  
ATOM    143  N   SER L  22      33.687  28.978  38.194  1.00 39.93           N  
ATOM    144  CA  SER L  22      33.745  30.395  37.965  1.00 41.87           C  
ATOM    145  CB  SER L  22      35.183  30.915  37.782  1.00 43.13           C  
ATOM    146  OG  SER L  22      35.787  30.303  36.656  1.00 52.80           O  
ATOM    147  C   SER L  22      32.932  30.757  36.758  1.00 41.52           C  
ATOM    148  O   SER L  22      33.007  30.106  35.716  1.00 40.81           O  
ATOM    149  N   GLY L  23      32.174  31.878  36.854  1.00 37.16           N  
ATOM    150  CA  GLY L  23      31.344  32.373  35.783  1.00 38.26           C  
ATOM    151  C   GLY L  23      31.207  33.854  35.965  1.00 40.44           C  
ATOM    152  O   GLY L  23      31.435  34.374  37.055  1.00 41.37           O  
ATOM    153  N   ASP L  24      30.765  34.568  34.906  1.00 43.05           N  
ATOM    154  CA  ASP L  24      30.787  36.005  34.923  1.00 49.29           C  
ATOM    155  CB  ASP L  24      30.163  36.617  33.659  1.00 52.38           C  
ATOM    156  CG  ASP L  24      30.367  38.124  33.685  1.00 65.50           C  
ATOM    157  OD1 ASP L  24      31.215  38.593  34.489  1.00 61.48           O  
ATOM    158  OD2 ASP L  24      29.670  38.828  32.905  1.00 71.22           O1-
ATOM    159  C   ASP L  24      30.035  36.592  36.079  1.00 51.77           C  
ATOM    160  O   ASP L  24      30.638  37.249  36.923  1.00 50.53           O  
ATOM    161  N   ASN L  25      28.712  36.370  36.182  1.00 43.34           N  
ATOM    162  CA  ASN L  25      28.001  36.986  37.270  1.00 44.79           C  
ATOM    163  CB  ASN L  25      26.802  37.824  36.796  1.00 45.16           C  
ATOM    164  CG  ASN L  25      27.292  38.913  35.852  1.00 62.61           C  
ATOM    165  OD1 ASN L  25      27.928  38.636  34.837  1.00  0.00           O  
ATOM    166  ND2 ASN L  25      26.953  40.189  36.172  1.00  0.00           N  
ATOM    167  C   ASN L  25      27.405  35.867  38.044  1.00 43.62           C  
ATOM    168  O   ASN L  25      26.194  35.815  38.246  1.00 47.19           O  
ATOM    169  N   LEU L  26      28.261  34.970  38.547  1.00 39.72           N  
ATOM    170  CA  LEU L  26      27.806  33.774  39.188  1.00 40.39           C  
ATOM    171  CB  LEU L  26      28.962  32.811  39.511  1.00 38.41           C  
ATOM    172  CG  LEU L  26      28.500  31.473  40.112  1.00 40.29           C  
ATOM    173  CD1 LEU L  26      27.553  30.733  39.155  1.00 38.08           C  
ATOM    174  CD2 LEU L  26      29.699  30.602  40.511  1.00 38.60           C  
ATOM    175  C   LEU L  26      27.069  34.093  40.454  1.00 43.43           C  
ATOM    176  O   LEU L  26      26.090  33.433  40.795  1.00 43.52           O  
ATOM    177  N   ARG L  27      27.517  35.138  41.167  1.00 42.31           N  
ATOM    178  CA  ARG L  27      27.022  35.548  42.450  1.00 46.54           C  
ATOM    179  CB  ARG L  27      27.719  36.840  42.934  1.00 55.50           C  
ATOM    180  CG  ARG L  27      27.572  38.026  41.962  1.00 68.92           C  
ATOM    181  CD  ARG L  27      28.837  38.329  41.144  1.00 82.51           C  
ATOM    182  NE  ARG L  27      28.477  39.219  40.005  1.00 88.82           N  
ATOM    183  CZ  ARG L  27      29.393  39.398  39.007  1.00 92.68           C  
ATOM    184  NH1 ARG L  27      30.613  38.793  39.090  1.00 95.00           N1+
ATOM    185  NH2 ARG L  27      29.103  40.191  37.936  1.00 93.64           N  
ATOM    186  C   ARG L  27      25.561  35.848  42.335  1.00 51.60           C  
ATOM    187  O   ARG L  27      24.791  35.578  43.256  1.00 52.47           O  
ATOM    188  N   ASP L  28      25.150  36.437  41.203  1.00 53.28           N  
ATOM    189  CA  ASP L  28      23.782  36.802  40.983  1.00 52.71           C  
ATOM    190  CB  ASP L  28      23.577  37.646  39.717  1.00 57.59           C  
ATOM    191  CG  ASP L  28      24.019  39.062  40.045  1.00 73.11           C  
ATOM    192  OD1 ASP L  28      24.110  39.400  41.255  1.00 71.57           O  
ATOM    193  OD2 ASP L  28      24.262  39.831  39.079  1.00 76.65           O1-
ATOM    194  C   ASP L  28      22.902  35.590  40.875  1.00 53.59           C  
ATOM    195  O   ASP L  28      21.709  35.679  41.164  1.00 51.36           O  
ATOM    196  N   GLY L  29      23.444  34.435  40.436  1.00 50.54           N  
ATOM    197  CA  GLY L  29      22.583  33.304  40.210  1.00 46.79           C  
ATOM    198  C   GLY L  29      22.727  32.279  41.293  1.00 49.60           C  
ATOM    199  O   GLY L  29      23.698  32.264  42.049  1.00 41.99           O  
ATOM    200  N   TYR L  30      21.722  31.381  41.391  1.00 39.56           N  
ATOM    201  CA  TYR L  30      21.781  30.317  42.349  1.00 39.86           C  
ATOM    202  CB  TYR L  30      20.410  29.831  42.877  1.00 42.59           C  
ATOM    203  CG  TYR L  30      19.898  30.816  43.881  1.00 44.95           C  
ATOM    204  CD1 TYR L  30      20.383  30.789  45.170  1.00 46.30           C  
ATOM    205  CD2 TYR L  30      18.931  31.742  43.557  1.00 47.21           C  
ATOM    206  CE1 TYR L  30      19.934  31.676  46.120  1.00 48.52           C  
ATOM    207  CE2 TYR L  30      18.476  32.633  44.502  1.00 48.35           C  
ATOM    208  CZ  TYR L  30      18.979  32.602  45.783  1.00 53.12           C  
ATOM    209  OH  TYR L  30      18.513  33.516  46.751  1.00 56.91           O  
ATOM    210  C   TYR L  30      22.501  29.171  41.709  1.00 40.69           C  
ATOM    211  O   TYR L  30      22.200  28.792  40.577  1.00 41.65           O  
ATOM    212  N   ALA L  31      23.486  28.596  42.434  1.00 33.67           N  
ATOM    213  CA  ALA L  31      24.308  27.549  41.900  1.00 33.59           C  
ATOM    214  CB  ALA L  31      25.815  27.757  42.147  1.00 32.11           C  
ATOM    215  C   ALA L  31      23.924  26.242  42.530  1.00 35.28           C  
ATOM    216  O   ALA L  31      23.518  26.185  43.690  1.00 34.89           O  
ATOM    217  N   SER L  32      24.021  25.147  41.745  1.00 32.72           N  
ATOM    218  CA  SER L  32      23.715  23.825  42.226  1.00 32.47           C  
ATOM    219  CB  SER L  32      22.481  23.195  41.552  1.00 32.68           C  
ATOM    220  OG  SER L  32      22.650  23.170  40.143  1.00 39.03           O  
ATOM    221  C   SER L  32      24.909  22.960  41.949  1.00 32.48           C  
ATOM    222  O   SER L  32      25.743  23.304  41.115  1.00 32.11           O  
ATOM    223  N   TRP L  33      25.034  21.818  42.667  1.00 30.00           N  
ATOM    224  CA  TRP L  33      26.166  20.944  42.504  1.00 27.69           C  
ATOM    225  CB  TRP L  33      27.174  21.010  43.662  1.00 28.76           C  
ATOM    226  CG  TRP L  33      28.009  22.263  43.648  1.00 29.72           C  
ATOM    227  CD2 TRP L  33      29.224  22.395  42.892  1.00 29.13           C  
ATOM    228  CD1 TRP L  33      27.802  23.464  44.261  1.00 30.11           C  
ATOM    229  NE1 TRP L  33      28.813  24.336  43.934  1.00 31.20           N  
ATOM    230  CE2 TRP L  33      29.694  23.689  43.091  1.00 32.58           C  
ATOM    231  CE3 TRP L  33      29.884  21.505  42.094  1.00 30.93           C  
ATOM    232  CZ2 TRP L  33      30.843  24.121  42.488  1.00 32.39           C  
ATOM    233  CZ3 TRP L  33      31.043  21.942  41.494  1.00 32.28           C  
ATOM    234  CH2 TRP L  33      31.513  23.223  41.686  1.00 31.61           C  
ATOM    235  C   TRP L  33      25.708  19.523  42.411  1.00 29.30           C  
ATOM    236  O   TRP L  33      24.766  19.110  43.087  1.00 28.88           O  
ATOM    237  N   TYR L  34      26.404  18.734  41.561  1.00 29.02           N  
ATOM    238  CA  TYR L  34      26.050  17.358  41.363  1.00 28.02           C  
ATOM    239  CB  TYR L  34      25.517  17.059  39.954  1.00 28.80           C  
ATOM    240  CG  TYR L  34      24.309  17.894  39.716  1.00 28.53           C  
ATOM    241  CD1 TYR L  34      23.067  17.462  40.105  1.00 28.30           C  
ATOM    242  CD2 TYR L  34      24.414  19.122  39.111  1.00 28.83           C  
ATOM    243  CE1 TYR L  34      21.949  18.231  39.882  1.00 28.21           C  
ATOM    244  CE2 TYR L  34      23.300  19.894  38.885  1.00 27.14           C  
ATOM    245  CZ  TYR L  34      22.062  19.453  39.272  1.00 30.19           C  
ATOM    246  OH  TYR L  34      20.920  20.247  39.041  1.00 31.44           O  
ATOM    247  C   TYR L  34      27.275  16.503  41.501  1.00 32.83           C  
ATOM    248  O   TYR L  34      28.384  16.907  41.143  1.00 33.29           O  
ATOM    249  N   GLN L  35      27.088  15.275  42.029  1.00 28.77           N  
ATOM    250  CA  GLN L  35      28.172  14.345  42.169  1.00 29.19           C  
ATOM    251  CB  GLN L  35      28.264  13.739  43.576  1.00 28.63           C  
ATOM    252  CG  GLN L  35      29.421  12.757  43.749  1.00 29.34           C  
ATOM    253  CD  GLN L  35      29.315  12.164  45.143  1.00 37.53           C  
ATOM    254  OE1 GLN L  35      28.499  11.277  45.392  1.00 36.70           O  
ATOM    255  NE2 GLN L  35      30.164  12.668  46.077  1.00 32.29           N  
ATOM    256  C   GLN L  35      27.897  13.208  41.232  1.00 30.36           C  
ATOM    257  O   GLN L  35      26.778  12.700  41.186  1.00 30.87           O  
ATOM    258  N   GLN L  36      28.905  12.787  40.440  1.00 28.37           N  
ATOM    259  CA  GLN L  36      28.680  11.679  39.552  1.00 29.88           C  
ATOM    260  CB  GLN L  36      28.597  12.083  38.070  1.00 29.89           C  
ATOM    261  CG  GLN L  36      28.356  10.903  37.124  1.00 30.49           C  
ATOM    262  CD  GLN L  36      28.271  11.430  35.696  1.00 37.53           C  
ATOM    263  OE1 GLN L  36      28.822  12.481  35.373  1.00 33.85           O  
ATOM    264  NE2 GLN L  36      27.559  10.679  34.812  1.00 31.37           N  
ATOM    265  C   GLN L  36      29.804  10.707  39.689  1.00 33.73           C  
ATOM    266  O   GLN L  36      30.971  11.045  39.498  1.00 32.68           O  
ATOM    267  N   LYS L  37      29.460   9.447  40.013  1.00 33.94           N  
ATOM    268  CA  LYS L  37      30.428   8.403  40.156  0.90 36.35           C  
ATOM    269  CB  LYS L  37      30.118   7.495  41.361  0.90 36.65           C  
ATOM    270  CG  LYS L  37      30.141   8.340  42.641  0.90 36.94           C  
ATOM    271  CD  LYS L  37      29.476   7.707  43.863  0.90 37.70           C  
ATOM    272  CE  LYS L  37      30.415   7.587  45.063  0.90 44.70           C  
ATOM    273  NZ  LYS L  37      29.650   7.187  46.264  0.90 55.36           N1+
ATOM    274  C   LYS L  37      30.421   7.640  38.871  1.00 39.80           C  
ATOM    275  O   LYS L  37      29.526   7.798  38.041  1.00 37.57           O  
ATOM    276  N   PRO L  38      31.422   6.836  38.663  1.00 41.60           N  
ATOM    277  CA  PRO L  38      31.506   6.132  37.418  1.00 42.77           C  
ATOM    278  CD  PRO L  38      32.730   7.082  39.245  1.00 42.47           C  
ATOM    279  CB  PRO L  38      32.895   5.497  37.400  1.00 43.87           C  
ATOM    280  CG  PRO L  38      33.735   6.464  38.256  1.00 45.33           C  
ATOM    281  C   PRO L  38      30.367   5.183  37.220  1.00 44.42           C  
ATOM    282  O   PRO L  38      30.062   4.407  38.125  1.00 43.66           O  
ATOM    283  N   GLY L  39      29.727   5.247  36.036  1.00 42.47           N  
ATOM    284  CA  GLY L  39      28.659   4.370  35.656  1.00 42.64           C  
ATOM    285  C   GLY L  39      27.417   4.712  36.424  1.00 43.78           C  
ATOM    286  O   GLY L  39      26.479   3.916  36.462  1.00 44.43           O  
ATOM    287  N   GLN L  40      27.366   5.908  37.047  1.00 38.35           N  
ATOM    288  CA  GLN L  40      26.196   6.230  37.822  1.00 36.82           C  
ATOM    289  CB  GLN L  40      26.456   6.474  39.325  1.00 38.92           C  
ATOM    290  CG  GLN L  40      26.875   5.242  40.133  1.00 48.47           C  
ATOM    291  CD  GLN L  40      27.041   5.690  41.579  1.00 60.40           C  
ATOM    292  OE1 GLN L  40      27.938   5.237  42.290  1.00 58.17           O  
ATOM    293  NE2 GLN L  40      26.140   6.600  42.035  1.00 55.47           N  
ATOM    294  C   GLN L  40      25.598   7.509  37.327  1.00 36.83           C  
ATOM    295  O   GLN L  40      26.243   8.288  36.626  1.00 35.61           O  
ATOM    296  N   SER L  41      24.313   7.740  37.684  1.00 33.98           N  
ATOM    297  CA  SER L  41      23.656   8.966  37.333  1.00 32.54           C  
ATOM    298  CB  SER L  41      22.121   8.887  37.402  1.00 34.28           C  
ATOM    299  OG  SER L  41      21.649   7.978  36.418  1.00 39.01           O  
ATOM    300  C   SER L  41      24.112  10.004  38.320  1.00 33.00           C  
ATOM    301  O   SER L  41      24.617   9.664  39.386  1.00 32.55           O  
ATOM    302  N   PRO L  42      23.957  11.262  38.000  1.00 30.20           N  
ATOM    303  CA  PRO L  42      24.385  12.307  38.897  1.00 29.48           C  
ATOM    304  CD  PRO L  42      24.018  11.678  36.608  1.00 29.98           C  
ATOM    305  CB  PRO L  42      24.384  13.588  38.064  1.00 30.31           C  
ATOM    306  CG  PRO L  42      24.622  13.090  36.626  1.00 32.53           C  
ATOM    307  C   PRO L  42      23.505  12.392  40.113  1.00 32.04           C  
ATOM    308  O   PRO L  42      22.358  11.951  40.050  1.00 31.49           O  
ATOM    309  N   VAL L  43      24.036  12.936  41.233  1.00 29.46           N  
ATOM    310  CA  VAL L  43      23.285  13.108  42.451  0.90 28.59           C  
ATOM    311  CB  VAL L  43      23.818  12.295  43.599  0.90 31.51           C  
ATOM    312  CG1 VAL L  43      23.023  12.637  44.867  1.00 34.84           C  
ATOM    313  CG2 VAL L  43      23.759  10.810  43.214  1.00 36.58           C  
ATOM    314  C   VAL L  43      23.398  14.556  42.839  1.00 29.74           C  
ATOM    315  O   VAL L  43      24.453  15.166  42.677  1.00 29.94           O  
ATOM    316  N   LEU L  44      22.304  15.144  43.372  1.00 28.32           N  
ATOM    317  CA  LEU L  44      22.282  16.544  43.727  1.00 27.75           C  
ATOM    318  CB  LEU L  44      20.859  17.134  43.688  1.00 26.36           C  
ATOM    319  CG  LEU L  44      20.762  18.626  44.047  1.00 29.15           C  
ATOM    320  CD1 LEU L  44      21.466  19.504  43.005  1.00 26.13           C  
ATOM    321  CD2 LEU L  44      19.298  19.033  44.282  1.00 28.77           C  
ATOM    322  C   LEU L  44      22.794  16.673  45.133  1.00 31.32           C  
ATOM    323  O   LEU L  44      22.192  16.136  46.057  1.00 32.63           O  
ATOM    324  N   VAL L  45      23.998  17.266  45.309  1.00 29.42           N  
ATOM    325  CA  VAL L  45      24.583  17.533  46.599  1.00 30.62           C  
ATOM    326  CB  VAL L  45      26.080  17.467  46.564  1.00 30.62           C  
ATOM    327  CG1 VAL L  45      26.475  16.013  46.241  1.00 32.40           C  
ATOM    328  CG2 VAL L  45      26.597  18.496  45.547  1.00 33.60           C  
ATOM    329  C   VAL L  45      24.152  18.841  47.221  1.00 32.97           C  
ATOM    330  O   VAL L  45      23.959  18.925  48.435  1.00 34.84           O  
ATOM    331  N   ILE L  46      24.050  19.924  46.417  1.00 29.50           N  
ATOM    332  CA  ILE L  46      23.672  21.214  46.944  1.00 29.54           C  
ATOM    333  CB  ILE L  46      24.841  22.033  47.399  1.00 29.59           C  
ATOM    334  CG1 ILE L  46      25.432  21.388  48.663  1.00 31.44           C  
ATOM    335  CG2 ILE L  46      24.402  23.493  47.569  1.00 29.56           C  
ATOM    336  CD1 ILE L  46      26.671  22.093  49.198  1.00 35.97           C  
ATOM    337  C   ILE L  46      22.881  21.986  45.928  1.00 30.80           C  
ATOM    338  O   ILE L  46      23.106  21.867  44.725  1.00 30.08           O  
ATOM    339  N   TYR L  47      21.897  22.781  46.411  1.00 30.12           N  
ATOM    340  CA  TYR L  47      21.109  23.635  45.554  1.00 30.60           C  
ATOM    341  CB  TYR L  47      19.720  23.082  45.153  1.00 29.64           C  
ATOM    342  CG  TYR L  47      18.829  22.961  46.341  1.00 29.97           C  
ATOM    343  CD1 TYR L  47      18.860  21.841  47.136  1.00 31.38           C  
ATOM    344  CD2 TYR L  47      17.943  23.967  46.651  1.00 32.37           C  
ATOM    345  CE1 TYR L  47      18.031  21.731  48.228  1.00 34.52           C  
ATOM    346  CE2 TYR L  47      17.112  23.867  47.741  1.00 33.73           C  
ATOM    347  CZ  TYR L  47      17.157  22.745  48.532  1.00 38.17           C  
ATOM    348  OH  TYR L  47      16.308  22.634  49.652  1.00 41.06           O  
ATOM    349  C   TYR L  47      20.932  24.953  46.253  1.00 34.28           C  
ATOM    350  O   TYR L  47      21.140  25.057  47.457  1.00 34.82           O  
ATOM    351  N   ARG L  48      20.600  26.001  45.472  1.00 28.13           N  
ATOM    352  CA  ARG L  48      20.419  27.311  46.019  1.00 28.45           C  
ATOM    353  CB  ARG L  48      19.265  27.365  47.037  1.00 29.11           C  
ATOM    354  CG  ARG L  48      18.946  28.766  47.558  1.00 36.25           C  
ATOM    355  CD  ARG L  48      18.076  28.768  48.817  1.00 46.80           C  
ATOM    356  NE  ARG L  48      16.793  28.093  48.479  1.00 41.95           N  
ATOM    357  CZ  ARG L  48      15.831  28.768  47.784  1.00 42.35           C  
ATOM    358  NH1 ARG L  48      16.053  30.051  47.376  1.00 43.83           N1+
ATOM    359  NH2 ARG L  48      14.652  28.148  47.486  1.00 41.32           N  
ATOM    360  C   ARG L  48      21.677  27.726  46.726  1.00 30.63           C  
ATOM    361  O   ARG L  48      21.626  28.268  47.828  1.00 30.98           O  
ATOM    362  N   ASP L  49      22.846  27.478  46.106  1.00 28.65           N  
ATOM    363  CA  ASP L  49      24.095  27.911  46.669  1.00 28.51           C  
ATOM    364  CB  ASP L  49      24.068  29.367  47.174  1.00 29.53           C  
ATOM    365  CG  ASP L  49      24.116  30.298  45.972  1.00 34.25           C  
ATOM    366  OD1 ASP L  49      24.567  29.840  44.887  1.00 32.28           O  
ATOM    367  OD2 ASP L  49      23.709  31.482  46.125  1.00 35.33           O1-
ATOM    368  C   ASP L  49      24.542  27.037  47.815  1.00 29.73           C  
ATOM    369  O   ASP L  49      25.549  26.345  47.694  1.00 29.08           O  
ATOM    370  N   ASP L  50      23.929  27.226  49.006  0.91 27.57           N  
ATOM    371  CA  ASP L  50      24.187  26.562  50.269  0.91 28.29           C  
ATOM    372  CB  ASP L  50      24.165  27.576  51.432  0.91 29.22           C  
ATOM    373  CG  ASP L  50      22.803  28.255  51.470  1.00 51.98           C  
ATOM    374  OD1 ASP L  50      21.901  27.825  50.705  1.00 41.36           O  
ATOM    375  OD2 ASP L  50      22.653  29.224  52.263  1.00 49.55           O1-
ATOM    376  C   ASP L  50      23.353  25.358  50.683  0.91 31.03           C  
ATOM    377  O   ASP L  50      23.781  24.605  51.558  0.91 31.69           O  
ATOM    378  N   LYS L  51      22.123  25.168  50.161  1.00 36.82           N  
ATOM    379  CA  LYS L  51      21.232  24.185  50.738  1.00 35.23           C  
ATOM    380  CB  LYS L  51      19.759  24.413  50.374  1.00 36.49           C  
ATOM    381  CG  LYS L  51      19.211  25.736  50.907  1.00 42.19           C  
ATOM    382  CD  LYS L  51      19.357  25.889  52.420  1.00 49.99           C  
ATOM    383  CE  LYS L  51      18.547  27.057  52.985  1.00 70.48           C  
ATOM    384  NZ  LYS L  51      18.741  28.254  52.140  1.00 75.26           N1+
ATOM    385  C   LYS L  51      21.588  22.773  50.380  1.00 38.83           C  
ATOM    386  O   LYS L  51      22.052  22.491  49.277  1.00 37.81           O  
ATOM    387  N   ARG L  52      21.356  21.832  51.329  1.00 36.93           N  
ATOM    388  CA  ARG L  52      21.674  20.449  51.099  1.00 39.65           C  
ATOM    389  CB  ARG L  52      22.785  19.924  52.025  1.00 40.46           C  
ATOM    390  CG  ARG L  52      22.446  20.030  53.508  1.00 46.17           C  
ATOM    391  CD  ARG L  52      23.643  19.799  54.425  1.00 54.15           C  
ATOM    392  NE  ARG L  52      23.142  19.919  55.821  1.00 62.31           N  
ATOM    393  CZ  ARG L  52      23.966  20.377  56.808  1.00 71.19           C  
ATOM    394  NH1 ARG L  52      25.223  20.810  56.506  1.00 66.44           N1+
ATOM    395  NH2 ARG L  52      23.526  20.401  58.100  1.00 67.62           N  
ATOM    396  C   ARG L  52      20.438  19.617  51.299  1.00 43.45           C  
ATOM    397  O   ARG L  52      19.677  19.807  52.244  1.00 42.84           O  
ATOM    398  N   PRO L  53      20.238  18.686  50.402  1.00 41.16           N  
ATOM    399  CA  PRO L  53      19.107  17.798  50.476  1.00 40.82           C  
ATOM    400  CD  PRO L  53      20.668  18.889  49.031  1.00 41.11           C  
ATOM    401  CB  PRO L  53      19.001  17.133  49.099  1.00 42.16           C  
ATOM    402  CG  PRO L  53      20.262  17.585  48.332  1.00 43.49           C  
ATOM    403  C   PRO L  53      19.283  16.866  51.645  1.00 47.12           C  
ATOM    404  O   PRO L  53      20.390  16.778  52.171  1.00 44.88           O  
ATOM    405  N   SER L  54      18.212  16.161  52.066  1.00 47.78           N  
ATOM    406  CA  SER L  54      18.197  15.384  53.282  1.00 48.94           C  
ATOM    407  CB  SER L  54      16.862  14.651  53.507  1.00 52.79           C  
ATOM    408  OG  SER L  54      15.814  15.591  53.684  1.00 60.47           O  
ATOM    409  C   SER L  54      19.271  14.332  53.346  1.00 49.85           C  
ATOM    410  O   SER L  54      19.965  14.211  54.355  1.00 50.87           O  
ATOM    411  N   GLY L  55      19.426  13.532  52.279  1.00 46.93           N  
ATOM    412  CA  GLY L  55      20.329  12.411  52.228  1.00 46.55           C  
ATOM    413  C   GLY L  55      21.773  12.821  52.315  1.00 44.87           C  
ATOM    414  O   GLY L  55      22.609  12.039  52.765  1.00 47.68           O  
ATOM    415  N   ILE L  56      22.116  14.027  51.832  1.00 41.55           N  
ATOM    416  CA  ILE L  56      23.484  14.476  51.720  1.00 40.37           C  
ATOM    417  CB  ILE L  56      23.608  15.711  50.864  1.00 39.76           C  
ATOM    418  CG1 ILE L  56      23.306  15.367  49.395  1.00 39.24           C  
ATOM    419  CG2 ILE L  56      25.004  16.320  51.066  1.00 37.97           C  
ATOM    420  CD1 ILE L  56      21.874  14.918  49.136  1.00 40.08           C  
ATOM    421  C   ILE L  56      24.143  14.735  53.049  1.00 41.87           C  
ATOM    422  O   ILE L  56      23.595  15.381  53.942  1.00 42.89           O  
ATOM    423  N   PRO L  57      25.367  14.253  53.154  1.00 40.35           N  
ATOM    424  CA  PRO L  57      26.172  14.354  54.344  1.00 42.56           C  
ATOM    425  CD  PRO L  57      25.903  13.302  52.196  1.00 40.45           C  
ATOM    426  CB  PRO L  57      27.447  13.568  54.053  1.00 42.07           C  
ATOM    427  CG  PRO L  57      27.041  12.585  52.942  1.00 45.01           C  
ATOM    428  C   PRO L  57      26.471  15.787  54.657  1.00 45.39           C  
ATOM    429  O   PRO L  57      26.632  16.589  53.742  1.00 43.40           O  
ATOM    430  N   GLU L  58      26.605  16.096  55.955  1.00 44.22           N  
ATOM    431  CA  GLU L  58      26.803  17.414  56.480  1.00 44.04           C  
ATOM    432  CB  GLU L  58      26.689  17.432  58.016  1.00 47.52           C  
ATOM    433  CG  GLU L  58      25.262  17.062  58.451  1.00 58.64           C  
ATOM    434  CD  GLU L  58      25.179  16.989  59.967  1.00 79.12           C  
ATOM    435  OE1 GLU L  58      25.871  16.125  60.567  1.00 81.94           O  
ATOM    436  OE2 GLU L  58      24.404  17.799  60.544  1.00 79.24           O1-
ATOM    437  C   GLU L  58      28.121  17.971  56.028  1.00 44.70           C  
ATOM    438  O   GLU L  58      28.295  19.187  55.975  1.00 43.36           O  
ATOM    439  N   ARG L  59      29.091  17.101  55.696  1.00 41.84           N  
ATOM    440  CA  ARG L  59      30.414  17.514  55.309  1.00 41.40           C  
ATOM    441  CB  ARG L  59      31.391  16.343  55.088  1.00 42.48           C  
ATOM    442  CG  ARG L  59      31.003  15.368  53.973  1.00 47.39           C  
ATOM    443  CD  ARG L  59      32.030  14.248  53.779  1.00 49.23           C  
ATOM    444  NE  ARG L  59      31.676  13.492  52.543  1.00 50.06           N  
ATOM    445  CZ  ARG L  59      30.905  12.367  52.620  1.00 56.54           C  
ATOM    446  NH1 ARG L  59      30.386  11.970  53.818  1.00 54.93           N1+
ATOM    447  NH2 ARG L  59      30.666  11.624  51.500  1.00 52.42           N  
ATOM    448  C   ARG L  59      30.364  18.342  54.053  1.00 40.17           C  
ATOM    449  O   ARG L  59      31.305  19.092  53.786  1.00 39.32           O  
ATOM    450  N   PHE L  60      29.319  18.170  53.210  1.00 36.25           N  
ATOM    451  CA  PHE L  60      29.177  18.962  52.009  1.00 35.57           C  
ATOM    452  CB  PHE L  60      28.200  18.400  50.962  1.00 35.30           C  
ATOM    453  CG  PHE L  60      28.869  17.304  50.222  1.00 34.38           C  
ATOM    454  CD1 PHE L  60      29.729  17.607  49.198  1.00 38.03           C  
ATOM    455  CD2 PHE L  60      28.658  15.987  50.547  1.00 36.07           C  
ATOM    456  CE1 PHE L  60      30.363  16.613  48.495  1.00 38.05           C  
ATOM    457  CE2 PHE L  60      29.291  14.987  49.845  1.00 36.95           C  
ATOM    458  CZ  PHE L  60      30.146  15.295  48.816  1.00 35.78           C  
ATOM    459  C   PHE L  60      28.613  20.314  52.329  1.00 37.92           C  
ATOM    460  O   PHE L  60      27.628  20.440  53.056  1.00 39.23           O  
ATOM    461  N   SER L  61      29.224  21.370  51.748  1.00 36.37           N  
ATOM    462  CA  SER L  61      28.732  22.706  51.935  1.00 36.77           C  
ATOM    463  CB  SER L  61      29.416  23.460  53.087  1.00 40.79           C  
ATOM    464  OG  SER L  61      30.799  23.617  52.803  1.00 46.86           O  
ATOM    465  C   SER L  61      28.990  23.482  50.678  1.00 37.03           C  
ATOM    466  O   SER L  61      29.847  23.123  49.871  1.00 37.07           O  
ATOM    467  N   GLY L  62      28.233  24.582  50.480  1.00 36.77           N  
ATOM    468  CA  GLY L  62      28.408  25.364  49.288  1.00 35.31           C  
ATOM    469  C   GLY L  62      28.363  26.821  49.639  1.00 39.12           C  
ATOM    470  O   GLY L  62      27.838  27.206  50.682  1.00 38.75           O  
ATOM    471  N   SER L  63      28.947  27.667  48.760  1.00 35.57           N  
ATOM    472  CA  SER L  63      28.916  29.094  48.928  1.00 37.93           C  
ATOM    473  CB  SER L  63      30.094  29.660  49.734  1.00 38.96           C  
ATOM    474  OG  SER L  63      30.021  29.211  51.077  1.00 45.47           O  
ATOM    475  C   SER L  63      29.027  29.700  47.564  1.00 40.97           C  
ATOM    476  O   SER L  63      29.525  29.063  46.636  1.00 40.08           O  
ATOM    477  N   SER L  64      28.534  30.945  47.389  1.00 40.26           N  
ATOM    478  CA  SER L  64      28.701  31.573  46.107  1.00 41.75           C  
ATOM    479  CB  SER L  64      27.555  31.277  45.130  1.00 40.42           C  
ATOM    480  OG  SER L  64      27.806  31.916  43.889  1.00  0.00           O  
ATOM    481  C   SER L  64      28.764  33.054  46.300  1.00 47.01           C  
ATOM    482  O   SER L  64      27.859  33.659  46.874  1.00 46.12           O  
ATOM    483  N   SER L  65      29.848  33.682  45.805  1.00 46.44           N  
ATOM    484  CA  SER L  65      29.956  35.103  45.916  1.00 49.65           C  
ATOM    485  CB  SER L  65      30.632  35.558  47.220  1.00 52.92           C  
ATOM    486  OG  SER L  65      31.947  35.031  47.306  1.00 61.26           O  
ATOM    487  C   SER L  65      30.773  35.596  44.772  1.00 50.41           C  
ATOM    488  O   SER L  65      31.754  34.973  44.366  1.00 48.87           O  
ATOM    489  N   GLY L  66      30.377  36.746  44.207  1.00 49.52           N  
ATOM    490  CA  GLY L  66      31.119  37.290  43.115  1.00 47.65           C  
ATOM    491  C   GLY L  66      31.045  36.336  41.966  1.00 49.21           C  
ATOM    492  O   GLY L  66      29.979  35.887  41.560  1.00 48.31           O  
ATOM    493  N   ASN L  67      32.211  36.080  41.358  1.00 45.16           N  
ATOM    494  CA  ASN L  67      32.392  35.233  40.218  1.00 42.49           C  
ATOM    495  CB  ASN L  67      33.697  35.534  39.465  1.00 43.95           C  
ATOM    496  CG  ASN L  67      33.529  36.896  38.809  1.00 60.51           C  
ATOM    497  OD1 ASN L  67      33.334  37.905  39.484  1.00 60.08           O  
ATOM    498  ND2 ASN L  67      33.597  36.927  37.452  1.00 54.45           N  
ATOM    499  C   ASN L  67      32.400  33.773  40.560  1.00 40.70           C  
ATOM    500  O   ASN L  67      32.279  32.947  39.655  1.00 41.94           O  
ATOM    501  N   THR L  68      32.619  33.386  41.833  1.00 38.80           N  
ATOM    502  CA  THR L  68      32.810  31.973  41.998  1.00 38.67           C  
ATOM    503  CB  THR L  68      34.237  31.650  42.337  1.00 42.70           C  
ATOM    504  OG1 THR L  68      35.085  32.161  41.318  1.00 48.37           O  
ATOM    505  CG2 THR L  68      34.419  30.124  42.446  1.00 45.39           C  
ATOM    506  C   THR L  68      31.921  31.338  43.027  1.00 39.23           C  
ATOM    507  O   THR L  68      31.563  31.923  44.049  1.00 39.38           O  
ATOM    508  N   ALA L  69      31.554  30.071  42.742  1.00 33.15           N  
ATOM    509  CA  ALA L  69      30.787  29.226  43.610  1.00 32.43           C  
ATOM    510  CB  ALA L  69      29.648  28.476  42.897  1.00 32.10           C  
ATOM    511  C   ALA L  69      31.760  28.186  44.065  1.00 33.80           C  
ATOM    512  O   ALA L  69      32.669  27.821  43.318  1.00 34.72           O  
ATOM    513  N   ILE L  70      31.630  27.708  45.319  1.00 31.80           N  
ATOM    514  CA  ILE L  70      32.571  26.730  45.778  1.00 32.18           C  
ATOM    515  CB  ILE L  70      33.510  27.257  46.826  1.00 37.70           C  
ATOM    516  CG1 ILE L  70      34.360  28.409  46.269  1.00 23.06           C  
ATOM    517  CG2 ILE L  70      34.343  26.081  47.361  1.00 35.13           C  
ATOM    518  CD1 ILE L  70      35.126  29.179  47.344  1.00  0.00           C  
ATOM    519  C   ILE L  70      31.834  25.605  46.427  1.00 33.29           C  
ATOM    520  O   ILE L  70      30.877  25.817  47.167  1.00 34.40           O  
ATOM    521  N   LEU L  71      32.266  24.362  46.151  1.00 31.26           N  
ATOM    522  CA  LEU L  71      31.710  23.239  46.843  1.00 30.52           C  
ATOM    523  CB  LEU L  71      31.332  22.076  45.912  1.00 29.66           C  
ATOM    524  CG  LEU L  71      30.716  20.864  46.634  1.00 31.81           C  
ATOM    525  CD1 LEU L  71      29.378  21.224  47.297  1.00 30.95           C  
ATOM    526  CD2 LEU L  71      30.605  19.655  45.687  1.00 31.93           C  
ATOM    527  C   LEU L  71      32.797  22.773  47.752  1.00 32.31           C  
ATOM    528  O   LEU L  71      33.924  22.546  47.316  1.00 33.97           O  
ATOM    529  N   THR L  72      32.494  22.642  49.058  1.00 32.63           N  
ATOM    530  CA  THR L  72      33.525  22.243  49.964  1.00 34.12           C  
ATOM    531  CB  THR L  72      33.801  23.257  51.037  1.00 41.69           C  
ATOM    532  OG1 THR L  72      34.207  24.487  50.452  1.00 51.26           O  
ATOM    533  CG2 THR L  72      34.910  22.717  51.950  1.00 46.62           C  
ATOM    534  C   THR L  72      33.141  20.952  50.610  1.00 36.56           C  
ATOM    535  O   THR L  72      31.995  20.761  51.019  1.00 37.96           O  
ATOM    536  N   LEU L  73      34.109  20.010  50.670  1.00 37.03           N  
ATOM    537  CA  LEU L  73      33.893  18.757  51.335  1.00 37.30           C  
ATOM    538  CB  LEU L  73      34.180  17.501  50.493  1.00 37.78           C  
ATOM    539  CG  LEU L  73      33.271  17.323  49.270  1.00  0.00           C  
ATOM    540  CD1 LEU L  73      33.605  18.330  48.162  1.00 41.78           C  
ATOM    541  CD2 LEU L  73      33.274  15.866  48.797  1.00  0.00           C  
ATOM    542  C   LEU L  73      34.867  18.673  52.461  1.00 42.80           C  
ATOM    543  O   LEU L  73      36.073  18.560  52.240  1.00 44.59           O  
ATOM    544  N   SER L  74      34.359  18.712  53.708  1.00 42.91           N  
ATOM    545  CA  SER L  74      35.234  18.620  54.840  1.00 46.16           C  
ATOM    546  CB  SER L  74      34.655  19.282  56.104  1.00 46.62           C  
ATOM    547  OG  SER L  74      34.314  20.635  55.843  1.00 59.83           O  
ATOM    548  C   SER L  74      35.411  17.162  55.151  1.00 49.35           C  
ATOM    549  O   SER L  74      34.493  16.364  54.975  1.00 50.88           O  
ATOM    550  N   GLY L  75      36.619  16.771  55.609  1.00 48.38           N  
ATOM    551  CA  GLY L  75      36.854  15.409  56.004  1.00 48.98           C  
ATOM    552  C   GLY L  75      36.564  14.499  54.850  1.00 50.88           C  
ATOM    553  O   GLY L  75      35.782  13.559  54.977  1.00 51.63           O  
ATOM    554  N   ALA L  76      37.209  14.749  53.694  1.00 48.47           N  
ATOM    555  CA  ALA L  76      36.964  13.979  52.509  1.00 47.22           C  
ATOM    556  CB  ALA L  76      37.798  14.447  51.302  1.00 46.60           C  
ATOM    557  C   ALA L  76      37.279  12.536  52.753  1.00 47.69           C  
ATOM    558  O   ALA L  76      38.226  12.198  53.463  1.00 47.88           O  
ATOM    559  N   GLN L  77      36.463  11.647  52.142  1.00 44.18           N  
ATOM    560  CA  GLN L  77      36.594  10.224  52.290  1.00 44.43           C  
ATOM    561  CB  GLN L  77      35.328   9.584  52.879  1.00 46.58           C  
ATOM    562  CG  GLN L  77      34.938  10.176  54.234  1.00 54.22           C  
ATOM    563  CD  GLN L  77      33.615   9.558  54.646  1.00 70.18           C  
ATOM    564  OE1 GLN L  77      33.303   8.425  54.286  1.00 71.54           O  
ATOM    565  NE2 GLN L  77      32.807  10.331  55.419  1.00 68.37           N  
ATOM    566  C   GLN L  77      36.760   9.642  50.915  1.00 44.02           C  
ATOM    567  O   GLN L  77      36.551  10.315  49.908  1.00 42.22           O  
ATOM    568  N   ALA L  78      37.131   8.348  50.859  1.00 42.63           N  
ATOM    569  CA  ALA L  78      37.358   7.630  49.636  1.00 43.40           C  
ATOM    570  CB  ALA L  78      37.794   6.175  49.879  1.00 43.42           C  
ATOM    571  C   ALA L  78      36.085   7.602  48.847  1.00 43.10           C  
ATOM    572  O   ALA L  78      36.103   7.653  47.618  1.00 40.99           O  
ATOM    573  N   MET L  79      34.940   7.537  49.546  1.00 42.12           N  
ATOM    574  CA  MET L  79      33.659   7.443  48.903  1.00 42.72           C  
ATOM    575  CB  MET L  79      32.456   7.283  49.861  1.00 46.17           C  
ATOM    576  CG  MET L  79      31.992   8.561  50.568  1.00 52.15           C  
ATOM    577  SD  MET L  79      30.435   8.389  51.496  1.00 53.15           S  
ATOM    578  CE  MET L  79      31.053   7.206  52.726  1.00 50.45           C  
ATOM    579  C   MET L  79      33.430   8.676  48.084  1.00 41.77           C  
ATOM    580  O   MET L  79      32.667   8.642  47.122  1.00 37.80           O  
ATOM    581  N   ASP L  80      34.046   9.805  48.475  1.00 39.88           N  
ATOM    582  CA  ASP L  80      33.890  11.088  47.841  1.00 37.60           C  
ATOM    583  CB  ASP L  80      34.510  12.233  48.657  1.00 39.06           C  
ATOM    584  CG  ASP L  80      33.564  12.480  49.816  1.00 42.50           C  
ATOM    585  OD1 ASP L  80      32.332  12.501  49.556  1.00 42.33           O  
ATOM    586  OD2 ASP L  80      34.046  12.638  50.969  1.00 44.83           O1-
ATOM    587  C   ASP L  80      34.464  11.131  46.452  1.00 37.51           C  
ATOM    588  O   ASP L  80      34.183  12.068  45.706  1.00 36.33           O  
ATOM    589  N   GLU L  81      35.339  10.186  46.069  1.00 35.21           N  
ATOM    590  CA  GLU L  81      35.910  10.268  44.753  1.00 36.74           C  
ATOM    591  CB  GLU L  81      36.925   9.147  44.492  1.00 39.43           C  
ATOM    592  CG  GLU L  81      38.161   9.254  45.390  1.00 47.09           C  
ATOM    593  CD  GLU L  81      39.083   8.093  45.060  1.00 55.79           C  
ATOM    594  OE1 GLU L  81      38.628   6.924  45.177  1.00 53.01           O  
ATOM    595  OE2 GLU L  81      40.254   8.358  44.682  1.00 46.88           O1-
ATOM    596  C   GLU L  81      34.813  10.215  43.727  1.00 37.39           C  
ATOM    597  O   GLU L  81      33.960   9.326  43.755  1.00 38.80           O  
ATOM    598  N   ALA L  82      34.814  11.187  42.786  1.00 32.16           N  
ATOM    599  CA  ALA L  82      33.799  11.254  41.770  1.00 30.67           C  
ATOM    600  CB  ALA L  82      32.373  11.338  42.351  1.00 28.81           C  
ATOM    601  C   ALA L  82      34.034  12.510  40.980  1.00 32.67           C  
ATOM    602  O   ALA L  82      34.974  13.258  41.249  1.00 32.12           O  
ATOM    603  N   ASP L  83      33.199  12.741  39.943  1.00 31.17           N  
ATOM    604  CA  ASP L  83      33.245  13.954  39.174  1.00 30.80           C  
ATOM    605  CB  ASP L  83      32.952  13.775  37.672  1.00 31.93           C  
ATOM    606  CG  ASP L  83      34.184  13.164  37.017  1.00 40.09           C  
ATOM    607  OD1 ASP L  83      34.950  12.475  37.739  1.00 43.25           O  
ATOM    608  OD2 ASP L  83      34.384  13.392  35.793  1.00 45.63           O1-
ATOM    609  C   ASP L  83      32.188  14.854  39.742  1.00 31.47           C  
ATOM    610  O   ASP L  83      31.119  14.389  40.137  1.00 30.48           O  
ATOM    611  N   TYR L  84      32.469  16.173  39.826  1.00 29.30           N  
ATOM    612  CA  TYR L  84      31.507  17.089  40.379  1.00 28.21           C  
ATOM    613  CB  TYR L  84      32.009  17.861  41.612  1.00 27.68           C  
ATOM    614  CG  TYR L  84      32.185  16.910  42.743  1.00 27.76           C  
ATOM    615  CD1 TYR L  84      33.349  16.187  42.873  1.00 29.39           C  
ATOM    616  CD2 TYR L  84      31.185  16.747  43.675  1.00 26.55           C  
ATOM    617  CE1 TYR L  84      33.513  15.311  43.921  1.00 27.11           C  
ATOM    618  CE2 TYR L  84      31.348  15.872  44.723  1.00 28.88           C  
ATOM    619  CZ  TYR L  84      32.511  15.152  44.847  1.00 30.78           C  
ATOM    620  OH  TYR L  84      32.677  14.255  45.922  1.00 29.74           O  
ATOM    621  C   TYR L  84      31.207  18.135  39.351  1.00 30.09           C  
ATOM    622  O   TYR L  84      32.114  18.626  38.679  1.00 31.57           O  
ATOM    623  N   TYR L  85      29.912  18.506  39.206  1.00 27.25           N  
ATOM    624  CA  TYR L  85      29.554  19.513  38.246  1.00 27.47           C  
ATOM    625  CB  TYR L  85      28.626  19.046  37.109  1.00 26.48           C  
ATOM    626  CG  TYR L  85      29.214  17.902  36.356  1.00 27.73           C  
ATOM    627  CD1 TYR L  85      30.298  18.055  35.523  1.00 28.52           C  
ATOM    628  CD2 TYR L  85      28.674  16.649  36.504  1.00 27.36           C  
ATOM    629  CE1 TYR L  85      30.820  16.985  34.833  1.00 28.09           C  
ATOM    630  CE2 TYR L  85      29.191  15.575  35.816  1.00 27.91           C  
ATOM    631  CZ  TYR L  85      30.265  15.741  34.976  1.00 31.94           C  
ATOM    632  OH  TYR L  85      30.801  14.644  34.268  1.00 32.80           O  
ATOM    633  C   TYR L  85      28.755  20.582  38.932  1.00 30.70           C  
ATOM    634  O   TYR L  85      27.900  20.302  39.774  1.00 30.89           O  
ATOM    635  N   CYS L  86      29.033  21.854  38.578  1.00 29.43           N  
ATOM    636  CA  CYS L  86      28.273  22.973  39.068  0.83 31.48           C  
ATOM    637  CB  CYS L  86      29.121  24.244  39.299  0.83 34.42           C  
ATOM    638  SG  CYS L  86      30.051  24.762  37.823  0.83 40.43           S  
ATOM    639  C   CYS L  86      27.252  23.277  38.009  1.00 33.15           C  
ATOM    640  O   CYS L  86      27.437  22.906  36.853  1.00 32.26           O  
ATOM    641  N   GLN L  87      26.121  23.925  38.375  1.00 31.40           N  
ATOM    642  CA  GLN L  87      25.124  24.278  37.396  1.00 29.48           C  
ATOM    643  CB  GLN L  87      23.931  23.318  37.297  1.00 29.10           C  
ATOM    644  CG  GLN L  87      22.951  23.745  36.199  1.00 35.26           C  
ATOM    645  CD  GLN L  87      21.557  23.264  36.570  1.00 49.62           C  
ATOM    646  OE1 GLN L  87      21.349  22.110  36.942  1.00 48.12           O  
ATOM    647  NE2 GLN L  87      20.569  24.194  36.487  1.00 39.78           N  
ATOM    648  C   GLN L  87      24.497  25.579  37.812  1.00 31.08           C  
ATOM    649  O   GLN L  87      24.335  25.845  39.000  1.00 31.94           O  
ATOM    650  N   ALA L  88      24.114  26.422  36.824  1.00 29.57           N  
ATOM    651  CA  ALA L  88      23.451  27.676  37.088  1.00 29.84           C  
ATOM    652  CB  ALA L  88      24.419  28.826  37.433  1.00 32.80           C  
ATOM    653  C   ALA L  88      22.690  28.068  35.850  1.00 31.48           C  
ATOM    654  O   ALA L  88      22.945  27.550  34.764  1.00 32.40           O  
ATOM    655  N   TRP L  89      21.774  29.067  35.897  1.00 40.59           N  
ATOM    656  CA  TRP L  89      21.140  29.496  34.657  1.00 42.39           C  
ATOM    657  CB  TRP L  89      19.626  29.624  34.642  1.00 40.92           C  
ATOM    658  CG  TRP L  89      19.020  28.489  33.901  1.00 48.60           C  
ATOM    659  CD2 TRP L  89      17.969  28.601  32.931  1.00 41.65           C  
ATOM    660  CD1 TRP L  89      19.285  27.175  34.040  1.00 52.76           C  
ATOM    661  NE1 TRP L  89      18.396  26.466  33.287  1.00 43.18           N  
ATOM    662  CE2 TRP L  89      17.603  27.313  32.576  1.00 44.33           C  
ATOM    663  CE3 TRP L  89      17.329  29.687  32.416  1.00 45.16           C  
ATOM    664  CZ2 TRP L  89      16.603  27.067  31.684  1.00 45.18           C  
ATOM    665  CZ3 TRP L  89      16.334  29.443  31.498  1.00 44.01           C  
ATOM    666  CH2 TRP L  89      15.979  28.162  31.134  1.00 44.72           C  
ATOM    667  C   TRP L  89      21.580  30.830  34.166  1.00 47.43           C  
ATOM    668  O   TRP L  89      21.943  31.716  34.933  1.00 56.41           O  
ATOM    669  N   ALA L  90      21.536  30.983  32.821  1.00 47.66           N  
ATOM    670  CA  ALA L  90      21.844  32.220  32.171  1.00 49.01           C  
ATOM    671  CB  ALA L  90      23.352  32.489  32.052  1.00 51.33           C  
ATOM    672  C   ALA L  90      21.299  32.173  30.774  1.00 56.28           C  
ATOM    673  O   ALA L  90      21.260  31.118  30.142  1.00 56.37           O  
ATOM    674  N   SER L  91      20.848  33.340  30.271  1.00 54.17           N  
ATOM    675  CA  SER L  91      20.363  33.499  28.929  1.00 54.78           C  
ATOM    676  CB  SER L  91      21.477  33.543  27.867  1.00 57.89           C  
ATOM    677  OG  SER L  91      22.189  32.314  27.828  1.00 64.08           O  
ATOM    678  C   SER L  91      19.402  32.408  28.603  1.00 57.80           C  
ATOM    679  O   SER L  91      19.489  31.809  27.532  1.00 60.33           O  
ATOM    680  N   THR L  92      18.464  32.141  29.531  1.00 55.98           N  
ATOM    681  CA  THR L  92      17.418  31.176  29.375  1.00 48.23           C  
ATOM    682  CB  THR L  92      16.389  31.573  28.346  1.00 53.10           C  
ATOM    683  OG1 THR L  92      16.967  31.683  27.054  1.00  0.00           O  
ATOM    684  CG2 THR L  92      15.780  32.922  28.755  1.00  0.00           C  
ATOM    685  C   THR L  92      17.913  29.792  29.051  1.00 48.42           C  
ATOM    686  O   THR L  92      17.343  29.131  28.187  1.00 47.75           O  
ATOM    687  N   THR L  93      18.976  29.303  29.728  1.00 43.79           N  
ATOM    688  CA  THR L  93      19.338  27.920  29.536  1.00 42.72           C  
ATOM    689  CB  THR L  93      20.272  27.648  28.378  1.00 46.44           C  
ATOM    690  OG1 THR L  93      21.486  28.375  28.517  1.00 56.21           O  
ATOM    691  CG2 THR L  93      19.576  28.008  27.056  1.00 50.19           C  
ATOM    692  C   THR L  93      19.994  27.406  30.786  1.00 41.49           C  
ATOM    693  O   THR L  93      20.497  28.187  31.593  1.00 40.41           O  
ATOM    694  N   VAL L  94      19.978  26.063  30.987  1.00 38.15           N  
ATOM    695  CA  VAL L  94      20.665  25.453  32.099  1.00 37.20           C  
ATOM    696  CB  VAL L  94      20.346  24.018  32.399  1.00 39.50           C  
ATOM    697  CG1 VAL L  94      21.311  23.505  33.477  1.00 46.65           C  
ATOM    698  CG2 VAL L  94      18.893  23.853  32.820  1.00 45.85           C  
ATOM    699  C   VAL L  94      22.067  25.369  31.693  1.00 38.90           C  
ATOM    700  O   VAL L  94      22.369  25.072  30.537  1.00 39.17           O  
ATOM    701  N   ILE L  95      22.974  25.622  32.639  1.00 33.08           N  
ATOM    702  CA  ILE L  95      24.324  25.540  32.167  1.00 32.92           C  
ATOM    703  CB  ILE L  95      25.003  26.879  32.158  1.00 35.95           C  
ATOM    704  CG1 ILE L  95      24.202  27.887  31.317  1.00 37.07           C  
ATOM    705  CG2 ILE L  95      26.450  26.681  31.679  1.00 38.02           C  
ATOM    706  CD1 ILE L  95      24.026  27.469  29.860  1.00  0.00           C  
ATOM    707  C   ILE L  95      25.086  24.715  33.160  1.00 33.40           C  
ATOM    708  O   ILE L  95      25.046  24.998  34.355  1.00 31.13           O  
ATOM    709  N   PHE L  96      25.817  23.679  32.697  1.00 30.48           N  
ATOM    710  CA  PHE L  96      26.625  22.906  33.607  1.00 29.54           C  
ATOM    711  CB  PHE L  96      26.632  21.386  33.357  1.00 28.52           C  
ATOM    712  CG  PHE L  96      25.362  20.766  33.827  1.00 29.34           C  
ATOM    713  CD1 PHE L  96      25.232  20.389  35.142  1.00 28.91           C  
ATOM    714  CD2 PHE L  96      24.302  20.558  32.978  1.00 30.08           C  
ATOM    715  CE1 PHE L  96      24.075  19.803  35.599  1.00 30.64           C  
ATOM    716  CE2 PHE L  96      23.144  19.972  33.433  1.00 29.89           C  
ATOM    717  CZ  PHE L  96      23.021  19.596  34.746  1.00 30.95           C  
ATOM    718  C   PHE L  96      28.048  23.338  33.440  1.00 30.96           C  
ATOM    719  O   PHE L  96      28.450  23.814  32.380  1.00 31.73           O  
ATOM    720  N   GLY L  97      28.847  23.200  34.516  1.00 32.10           N  
ATOM    721  CA  GLY L  97      30.239  23.540  34.461  1.00 33.57           C  
ATOM    722  C   GLY L  97      30.954  22.417  33.775  1.00 35.12           C  
ATOM    723  O   GLY L  97      30.365  21.386  33.455  1.00 32.92           O  
ATOM    724  N   GLY L  98      32.269  22.606  33.551  1.00 32.57           N  
ATOM    725  CA  GLY L  98      33.115  21.682  32.847  1.00 32.49           C  
ATOM    726  C   GLY L  98      33.207  20.366  33.563  1.00 34.80           C  
ATOM    727  O   GLY L  98      33.331  19.320  32.925  1.00 35.24           O  
ATOM    728  N   GLY L  99      33.204  20.380  34.908  1.00 32.37           N  
ATOM    729  CA  GLY L  99      33.291  19.152  35.651  1.00 31.77           C  
ATOM    730  C   GLY L  99      34.669  19.029  36.222  1.00 33.93           C  
ATOM    731  O   GLY L  99      35.659  19.407  35.597  1.00 33.23           O  
ATOM    732  N   THR L 100      34.755  18.485  37.454  1.00 31.92           N  
ATOM    733  CA  THR L 100      36.019  18.325  38.110  1.00 32.16           C  
ATOM    734  CB  THR L 100      36.165  19.220  39.306  1.00 35.53           C  
ATOM    735  OG1 THR L 100      36.020  20.584  38.932  1.00 34.54           O  
ATOM    736  CG2 THR L 100      37.548  18.982  39.934  1.00 34.91           C  
ATOM    737  C   THR L 100      36.095  16.922  38.618  1.00 32.92           C  
ATOM    738  O   THR L 100      35.147  16.413  39.212  1.00 32.71           O  
ATOM    739  N   ARG L 101      37.250  16.261  38.404  1.00 31.86           N  
ATOM    740  CA  ARG L 101      37.422  14.931  38.905  1.00 33.69           C  
ATOM    741  CB  ARG L 101      38.251  14.029  37.978  1.00 36.18           C  
ATOM    742  CG  ARG L 101      38.282  12.574  38.440  1.00 45.25           C  
ATOM    743  CD  ARG L 101      39.080  11.662  37.507  1.00 57.81           C  
ATOM    744  NE  ARG L 101      38.422  11.706  36.170  1.00  0.00           N  
ATOM    745  CZ  ARG L 101      38.686  10.733  35.252  1.00  0.00           C  
ATOM    746  NH1 ARG L 101      39.554   9.725  35.551  1.00  0.00           N1+
ATOM    747  NH2 ARG L 101      38.080  10.765  34.028  1.00  0.00           N  
ATOM    748  C   ARG L 101      38.162  15.069  40.198  1.00 35.25           C  
ATOM    749  O   ARG L 101      39.230  15.679  40.256  1.00 35.90           O  
ATOM    750  N   LEU L 102      37.591  14.512  41.282  1.00 37.40           N  
ATOM    751  CA  LEU L 102      38.197  14.618  42.578  1.00 37.71           C  
ATOM    752  CB  LEU L 102      37.170  14.815  43.708  1.00 37.18           C  
ATOM    753  CG  LEU L 102      37.783  14.933  45.116  1.00 41.51           C  
ATOM    754  CD1 LEU L 102      38.626  16.207  45.270  1.00 42.62           C  
ATOM    755  CD2 LEU L 102      36.697  14.816  46.196  1.00 39.94           C  
ATOM    756  C   LEU L 102      38.905  13.340  42.874  1.00 40.30           C  
ATOM    757  O   LEU L 102      38.303  12.267  42.854  1.00 39.35           O  
ATOM    758  N   THR L 103      40.214  13.431  43.176  1.00 39.41           N  
ATOM    759  CA  THR L 103      40.963  12.252  43.497  1.00 38.90           C  
ATOM    760  CB  THR L 103      42.257  12.149  42.739  1.00 43.20           C  
ATOM    761  OG1 THR L 103      42.003  12.136  41.342  1.00 48.79           O  
ATOM    762  CG2 THR L 103      42.971  10.850  43.149  1.00 41.79           C  
ATOM    763  C   THR L 103      41.307  12.315  44.954  1.00 41.14           C  
ATOM    764  O   THR L 103      41.730  13.353  45.462  1.00 42.01           O  
ATOM    765  N   VAL L 104      41.103  11.192  45.674  1.00 39.30           N  
ATOM    766  CA  VAL L 104      41.446  11.159  47.067  1.00 41.71           C  
ATOM    767  CB  VAL L 104      40.440  10.448  47.925  1.00 43.18           C  
ATOM    768  CG1 VAL L 104      40.991  10.362  49.360  1.00 43.43           C  
ATOM    769  CG2 VAL L 104      39.100  11.197  47.824  1.00 45.51           C  
ATOM    770  C   VAL L 104      42.729  10.405  47.154  1.00 45.40           C  
ATOM    771  O   VAL L 104      42.813   9.254  46.726  1.00 43.99           O  
ATOM    772  N   LEU L 105      43.756  11.048  47.735  1.00 45.48           N  
ATOM    773  CA  LEU L 105      45.073  10.490  47.789  1.00 45.66           C  
ATOM    774  CB  LEU L 105      46.107  11.477  48.356  1.00 47.16           C  
ATOM    775  CG  LEU L 105      46.176  12.796  47.563  1.00 49.48           C  
ATOM    776  CD1 LEU L 105      47.224  13.754  48.145  1.00 51.09           C  
ATOM    777  CD2 LEU L 105      46.358  12.539  46.062  1.00 50.20           C  
ATOM    778  C   LEU L 105      45.040   9.291  48.671  1.00 48.15           C  
ATOM    779  O   LEU L 105      44.290   9.232  49.645  1.00 50.04           O  
ATOM    780  N   GLY L 106      45.865   8.285  48.326  1.00 45.03           N  
ATOM    781  CA  GLY L 106      45.914   7.076  49.089  1.00 48.09           C  
ATOM    782  C   GLY L 106      47.158   7.128  49.957  1.00 48.17           C  
ATOM    783  O   GLY L 106      48.275   7.254  49.389  1.00 47.47           O  
ATOM    784  OXT GLY L 106      47.002   7.026  51.202  1.00  0.00           O1-
TER     785      GLY L 106 
ATOM    786  N   GLN H 107      11.204   7.494  47.728  1.00 39.76           N1+
ATOM    787  CA  GLN H 107      12.046   7.865  46.572  1.00 39.24           C  
ATOM    788  CB  GLN H 107      13.340   7.032  46.573  1.00 40.53           C  
ATOM    789  CG  GLN H 107      14.225   7.294  47.796  1.00 51.88           C  
ATOM    790  CD  GLN H 107      15.415   6.349  47.732  1.00 58.99           C  
ATOM    791  OE1 GLN H 107      15.251   5.144  47.550  1.00 56.34           O  
ATOM    792  NE2 GLN H 107      16.649   6.902  47.874  1.00 64.52           N  
ATOM    793  C   GLN H 107      11.300   7.592  45.310  1.00 41.40           C  
ATOM    794  O   GLN H 107      11.021   6.444  44.968  1.00 40.93           O  
ATOM    795  N   VAL H 108      10.945   8.661  44.579  1.00 48.94           N  
ATOM    796  CA  VAL H 108      10.250   8.490  43.334  1.00 48.24           C  
ATOM    797  CB  VAL H 108       9.853   9.787  42.691  1.00 51.32           C  
ATOM    798  CG1 VAL H 108       9.220   9.494  41.322  1.00 51.06           C  
ATOM    799  CG2 VAL H 108       8.942  10.559  43.659  1.00 51.03           C  
ATOM    800  C   VAL H 108      11.226   7.837  42.423  1.00 48.79           C  
ATOM    801  O   VAL H 108      12.429   8.056  42.554  1.00 49.81           O  
ATOM    802  N   GLN H 109      10.756   6.985  41.493  1.00 45.92           N  
ATOM    803  CA  GLN H 109      11.746   6.369  40.661  1.00 43.51           C  
ATOM    804  CB  GLN H 109      11.904   4.858  40.874  1.00 46.48           C  
ATOM    805  CG  GLN H 109      12.618   4.547  42.191  1.00 38.46           C  
ATOM    806  CD  GLN H 109      12.731   3.036  42.316  1.00 43.12           C  
ATOM    807  OE1 GLN H 109      11.750   2.357  42.610  1.00 39.52           O  
ATOM    808  NE2 GLN H 109      13.953   2.490  42.072  1.00 40.66           N  
ATOM    809  C   GLN H 109      11.470   6.622  39.218  1.00 41.04           C  
ATOM    810  O   GLN H 109      10.332   6.557  38.757  1.00 41.79           O  
ATOM    811  N   LEU H 110      12.546   6.930  38.463  1.00 38.08           N  
ATOM    812  CA  LEU H 110      12.414   7.203  37.061  1.00 36.31           C  
ATOM    813  CB  LEU H 110      13.091   8.514  36.624  1.00 34.98           C  
ATOM    814  CG  LEU H 110      12.451   9.776  37.244  1.00 37.63           C  
ATOM    815  CD1 LEU H 110      13.170  11.050  36.774  1.00 36.24           C  
ATOM    816  CD2 LEU H 110      10.935   9.838  36.979  1.00 38.41           C  
ATOM    817  C   LEU H 110      13.070   6.080  36.319  1.00 38.60           C  
ATOM    818  O   LEU H 110      14.244   5.780  36.532  1.00 38.79           O  
ATOM    819  N   VAL H 111      12.311   5.427  35.417  1.00 37.05           N  
ATOM    820  CA  VAL H 111      12.822   4.318  34.663  1.00 36.33           C  
ATOM    821  CB  VAL H 111      11.946   3.105  34.794  1.00 39.93           C  
ATOM    822  CG1 VAL H 111      12.464   2.003  33.859  1.00 32.42           C  
ATOM    823  CG2 VAL H 111      11.910   2.692  36.274  1.00 41.61           C  
ATOM    824  C   VAL H 111      12.841   4.717  33.220  1.00 37.58           C  
ATOM    825  O   VAL H 111      11.834   5.173  32.683  1.00 37.51           O  
ATOM    826  N   GLN H 112      13.994   4.532  32.543  1.00 35.00           N  
ATOM    827  CA  GLN H 112      14.094   4.927  31.165  1.00 36.03           C  
ATOM    828  CB  GLN H 112      15.363   5.723  30.825  1.00 37.00           C  
ATOM    829  CG  GLN H 112      15.456   7.075  31.528  1.00 38.82           C  
ATOM    830  CD  GLN H 112      16.713   7.764  31.012  1.00 41.46           C  
ATOM    831  OE1 GLN H 112      17.350   8.542  31.719  1.00 34.49           O  
ATOM    832  NE2 GLN H 112      17.080   7.475  29.734  1.00 30.55           N  
ATOM    833  C   GLN H 112      14.123   3.708  30.295  1.00 37.42           C  
ATOM    834  O   GLN H 112      14.364   2.596  30.761  1.00 36.23           O  
ATOM    835  N   SER H 113      13.874   3.916  28.985  1.00 34.79           N  
ATOM    836  CA  SER H 113      13.838   2.868  28.002  1.00 35.73           C  
ATOM    837  CB  SER H 113      13.251   3.325  26.652  1.00 37.75           C  
ATOM    838  OG  SER H 113      14.037   4.371  26.101  1.00 40.90           O  
ATOM    839  C   SER H 113      15.236   2.385  27.773  1.00 39.69           C  
ATOM    840  O   SER H 113      16.200   3.000  28.221  1.00 38.08           O  
ATOM    841  N   GLY H 114      15.374   1.250  27.056  1.00 37.12           N  
ATOM    842  CA  GLY H 114      16.650   0.613  26.875  1.00 37.75           C  
ATOM    843  C   GLY H 114      17.480   1.314  25.841  1.00 39.11           C  
ATOM    844  O   GLY H 114      17.011   2.182  25.106  1.00 37.86           O  
ATOM    845  N   ALA H 115      18.759   0.890  25.752  1.00 37.14           N  
ATOM    846  CA  ALA H 115      19.744   1.458  24.871  1.00 37.51           C  
ATOM    847  CB  ALA H 115      21.143   0.835  25.019  1.00 35.66           C  
ATOM    848  C   ALA H 115      19.320   1.267  23.454  1.00 41.48           C  
ATOM    849  O   ALA H 115      18.630   0.306  23.116  1.00 42.33           O  
ATOM    850  N   GLU H 116      19.727   2.212  22.582  1.00 40.25           N  
ATOM    851  CA  GLU H 116      19.322   2.127  21.212  1.00 40.13           C  
ATOM    852  CB  GLU H 116      18.227   3.141  20.867  1.00 43.06           C  
ATOM    853  CG  GLU H 116      16.960   2.919  21.686  1.00 52.22           C  
ATOM    854  CD  GLU H 116      16.007   4.052  21.374  1.00 65.54           C  
ATOM    855  OE1 GLU H 116      16.309   5.206  21.781  1.00 61.22           O  
ATOM    856  OE2 GLU H 116      14.966   3.782  20.720  1.00 67.47           O1-
ATOM    857  C   GLU H 116      20.478   2.422  20.313  1.00 42.11           C  
ATOM    858  O   GLU H 116      21.381   3.185  20.655  1.00 41.22           O  
ATOM    859  N   VAL H 117      20.472   1.789  19.121  1.00 39.71           N  
ATOM    860  CA  VAL H 117      21.465   2.037  18.117  1.00 39.12           C  
ATOM    861  CB  VAL H 117      22.106   0.788  17.600  1.00 41.02           C  
ATOM    862  CG1 VAL H 117      23.042   1.155  16.438  1.00 41.34           C  
ATOM    863  CG2 VAL H 117      22.825   0.103  18.771  1.00 38.56           C  
ATOM    864  C   VAL H 117      20.730   2.669  16.976  1.00 41.36           C  
ATOM    865  O   VAL H 117      19.724   2.129  16.516  1.00 41.42           O  
ATOM    866  N   LYS H 118      21.210   3.837  16.491  1.00 38.41           N  
ATOM    867  CA  LYS H 118      20.510   4.527  15.438  1.00 38.29           C  
ATOM    868  CB  LYS H 118      19.913   5.875  15.870  1.00 40.62           C  
ATOM    869  CG  LYS H 118      18.742   5.763  16.841  1.00 45.40           C  
ATOM    870  CD  LYS H 118      17.527   5.061  16.237  1.00 46.91           C  
ATOM    871  CE  LYS H 118      16.306   5.037  17.156  1.00 52.66           C  
ATOM    872  NZ  LYS H 118      15.122   4.550  16.410  1.00 57.08           N1+
ATOM    873  C   LYS H 118      21.459   4.879  14.336  1.00 40.12           C  
ATOM    874  O   LYS H 118      22.646   5.111  14.562  1.00 39.78           O  
ATOM    875  N   LYS H 119      20.930   4.928  13.093  1.00 39.85           N  
ATOM    876  CA  LYS H 119      21.686   5.309  11.932  1.00 42.53           C  
ATOM    877  CB  LYS H 119      21.074   4.818  10.606  1.00 45.28           C  
ATOM    878  CG  LYS H 119      20.941   3.296  10.483  1.00 56.53           C  
ATOM    879  CD  LYS H 119      22.262   2.527  10.450  1.00 65.26           C  
ATOM    880  CE  LYS H 119      22.070   1.015  10.288  1.00 70.50           C  
ATOM    881  NZ  LYS H 119      23.368   0.346  10.055  1.00 77.75           N1+
ATOM    882  C   LYS H 119      21.641   6.801  11.888  1.00 43.45           C  
ATOM    883  O   LYS H 119      20.712   7.413  12.412  1.00 41.91           O  
ATOM    884  N   PRO H 120      22.613   7.420  11.281  1.00 40.41           N  
ATOM    885  CA  PRO H 120      22.588   8.853  11.227  1.00 40.89           C  
ATOM    886  CD  PRO H 120      23.970   6.897  11.280  1.00 41.37           C  
ATOM    887  CB  PRO H 120      23.972   9.274  10.739  1.00 42.10           C  
ATOM    888  CG  PRO H 120      24.884   8.136  11.242  1.00 42.15           C  
ATOM    889  C   PRO H 120      21.458   9.335  10.379  1.00 44.41           C  
ATOM    890  O   PRO H 120      21.173   8.712   9.358  1.00 46.53           O  
ATOM    891  N   GLY H 121      20.806  10.445  10.787  1.00 43.10           N  
ATOM    892  CA  GLY H 121      19.725  11.017  10.034  1.00 41.61           C  
ATOM    893  C   GLY H 121      18.407  10.538  10.579  1.00 43.68           C  
ATOM    894  O   GLY H 121      17.362  11.097  10.246  1.00 45.00           O  
ATOM    895  N   SER H 122      18.420   9.501  11.441  1.00 41.93           N  
ATOM    896  CA  SER H 122      17.201   8.961  11.985  1.00 39.63           C  
ATOM    897  CB  SER H 122      17.314   7.526  12.527  1.00 40.80           C  
ATOM    898  OG  SER H 122      17.625   6.615  11.489  1.00 46.03           O  
ATOM    899  C   SER H 122      16.803   9.767  13.174  1.00 42.22           C  
ATOM    900  O   SER H 122      17.398  10.800  13.484  1.00 39.86           O  
ATOM    901  N   SER H 123      15.739   9.300  13.858  1.00 40.73           N  
ATOM    902  CA  SER H 123      15.270   9.947  15.046  1.00 40.49           C  
ATOM    903  CB  SER H 123      13.868  10.561  14.914  1.00 44.19           C  
ATOM    904  OG  SER H 123      13.891  11.644  13.998  1.00 53.08           O  
ATOM    905  C   SER H 123      15.185   8.917  16.126  1.00 41.58           C  
ATOM    906  O   SER H 123      15.093   7.719  15.857  1.00 42.10           O  
ATOM    907  N   ALA H 124      15.253   9.366  17.394  1.00 38.45           N  
ATOM    908  CA  ALA H 124      15.125   8.461  18.499  1.00 37.42           C  
ATOM    909  CB  ALA H 124      16.437   8.237  19.261  1.00 37.76           C  
ATOM    910  C   ALA H 124      14.172   9.075  19.474  1.00 38.91           C  
ATOM    911  O   ALA H 124      14.119  10.295  19.623  1.00 37.76           O  
ATOM    912  N   LYS H 125      13.374   8.228  20.154  1.00 35.59           N  
ATOM    913  CA  LYS H 125      12.470   8.727  21.146  1.00 36.76           C  
ATOM    914  CB  LYS H 125      10.995   8.527  20.766  1.00 37.24           C  
ATOM    915  CG  LYS H 125      10.037   9.273  21.690  1.00 40.24           C  
ATOM    916  CD  LYS H 125       8.615   9.401  21.140  1.00 46.18           C  
ATOM    917  CE  LYS H 125       7.655  10.099  22.106  1.00 52.09           C  
ATOM    918  NZ  LYS H 125       6.283  10.121  21.550  1.00 60.22           N1+
ATOM    919  C   LYS H 125      12.743   7.962  22.408  1.00 39.84           C  
ATOM    920  O   LYS H 125      12.567   6.744  22.454  1.00 38.50           O  
ATOM    921  N   VAL H 126      13.178   8.663  23.477  1.00 36.29           N  
ATOM    922  CA  VAL H 126      13.488   7.991  24.710  1.00 35.37           C  
ATOM    923  CB  VAL H 126      14.772   8.446  25.340  1.00 36.54           C  
ATOM    924  CG1 VAL H 126      14.971   7.661  26.645  1.00 35.96           C  
ATOM    925  CG2 VAL H 126      15.918   8.272  24.329  1.00 36.87           C  
ATOM    926  C   VAL H 126      12.387   8.275  25.684  1.00 38.22           C  
ATOM    927  O   VAL H 126      11.864   9.385  25.741  1.00 37.30           O  
ATOM    928  N   SER H 127      12.011   7.263  26.493  1.00 36.28           N  
ATOM    929  CA  SER H 127      10.924   7.439  27.417  1.00 36.45           C  
ATOM    930  CB  SER H 127       9.848   6.343  27.310  1.00 38.28           C  
ATOM    931  OG  SER H 127      10.379   5.086  27.702  1.00 45.28           O  
ATOM    932  C   SER H 127      11.456   7.423  28.821  1.00 37.89           C  
ATOM    933  O   SER H 127      12.529   6.890  29.092  1.00 35.86           O  
ATOM    934  N   CYS H 128      10.716   8.065  29.753  1.00 37.25           N  
ATOM    935  CA  CYS H 128      11.101   8.101  31.138  0.92 38.42           C  
ATOM    936  CB  CYS H 128      11.748   9.454  31.523  0.92 40.00           C  
ATOM    937  SG  CYS H 128      12.274   9.585  33.258  0.92 44.11           S  
ATOM    938  C   CYS H 128       9.841   7.928  31.929  1.00 41.23           C  
ATOM    939  O   CYS H 128       9.006   8.830  31.971  1.00 40.39           O  
ATOM    940  N   LYS H 129       9.655   6.762  32.587  1.00 40.98           N  
ATOM    941  CA  LYS H 129       8.426   6.590  33.312  1.00 42.20           C  
ATOM    942  CB  LYS H 129       7.741   5.225  33.107  1.00 44.42           C  
ATOM    943  CG  LYS H 129       8.520   3.992  33.554  1.00 57.49           C  
ATOM    944  CD  LYS H 129       7.686   2.722  33.373  1.00 71.93           C  
ATOM    945  CE  LYS H 129       6.960   2.695  32.020  1.00 55.11           C  
ATOM    946  NZ  LYS H 129       6.178   1.449  31.859  1.00 59.02           N1+
ATOM    947  C   LYS H 129       8.655   6.854  34.764  1.00 43.42           C  
ATOM    948  O   LYS H 129       9.647   6.432  35.356  1.00 41.28           O  
ATOM    949  N   ALA H 130       7.712   7.594  35.374  1.00 42.11           N  
ATOM    950  CA  ALA H 130       7.863   7.986  36.739  1.00 43.29           C  
ATOM    951  CB  ALA H 130       7.564   9.479  36.965  1.00 42.61           C  
ATOM    952  C   ALA H 130       6.906   7.213  37.577  1.00 47.23           C  
ATOM    953  O   ALA H 130       5.762   6.967  37.197  1.00 45.43           O  
ATOM    954  N   SER H 131       7.378   6.789  38.761  1.00 43.21           N  
ATOM    955  CA  SER H 131       6.514   6.068  39.643  1.00 45.80           C  
ATOM    956  CB  SER H 131       6.879   4.579  39.766  1.00 49.69           C  
ATOM    957  OG  SER H 131       8.188   4.437  40.298  1.00 57.10           O  
ATOM    958  C   SER H 131       6.639   6.682  41.006  1.00 49.47           C  
ATOM    959  O   SER H 131       7.674   7.241  41.357  1.00 48.06           O  
ATOM    960  N   ARG H 132       5.367   6.884  41.384  1.00 65.41           N  
ATOM    961  CA  ARG H 132       4.587   7.392  42.449  1.00 67.48           C  
ATOM    962  CB  ARG H 132       4.949   8.824  42.881  1.00  0.00           C  
ATOM    963  CG  ARG H 132       6.142   8.879  43.839  1.00  0.00           C  
ATOM    964  CD  ARG H 132       5.751   9.127  45.302  1.00  0.00           C  
ATOM    965  NE  ARG H 132       4.987   7.943  45.800  1.00  0.00           N  
ATOM    966  CZ  ARG H 132       3.627   7.889  45.677  1.00  0.00           C  
ATOM    967  NH1 ARG H 132       2.959   8.886  45.028  1.00  0.00           N1+
ATOM    968  NH2 ARG H 132       2.934   6.836  46.202  1.00  0.00           N  
ATOM    969  C   ARG H 132       3.276   7.426  41.731  1.00 68.18           C  
ATOM    970  O   ARG H 132       2.206   7.547  42.324  1.00 69.37           O  
ATOM    971  N   GLY H 133       3.378   7.277  40.384  1.00 67.55           N  
ATOM    972  CA  GLY H 133       2.257   7.213  39.492  1.00 67.81           C  
ATOM    973  C   GLY H 133       1.890   8.575  38.995  1.00 68.27           C  
ATOM    974  O   GLY H 133       0.821   8.732  38.410  1.00 71.03           O  
ATOM    975  N   THR H 134       2.724   9.615  39.223  1.00 66.34           N  
ATOM    976  CA  THR H 134       2.284  10.865  38.673  1.00 66.18           C  
ATOM    977  CB  THR H 134       1.133  11.466  39.434  1.00 67.60           C  
ATOM    978  OG1 THR H 134       0.632  12.613  38.765  1.00 68.67           O  
ATOM    979  CG2 THR H 134       1.596  11.815  40.856  1.00 68.84           C  
ATOM    980  C   THR H 134       3.395  11.861  38.570  1.00 63.61           C  
ATOM    981  O   THR H 134       4.368  11.806  39.317  1.00 64.02           O  
ATOM    982  N   LEU H 135       3.282  12.767  37.569  1.00 61.54           N  
ATOM    983  CA  LEU H 135       4.183  13.859  37.333  1.00 60.34           C  
ATOM    984  CB  LEU H 135       3.970  14.522  35.961  1.00 60.70           C  
ATOM    985  CG  LEU H 135       3.993  13.541  34.775  1.00 59.04           C  
ATOM    986  CD1 LEU H 135       5.318  12.766  34.716  1.00 60.79           C  
ATOM    987  CD2 LEU H 135       2.750  12.635  34.777  1.00 62.84           C  
ATOM    988  C   LEU H 135       3.922  14.909  38.355  1.00 58.68           C  
ATOM    989  O   LEU H 135       4.826  15.638  38.753  1.00 56.16           O  
ATOM    990  N   SER H 136       2.645  15.055  38.761  1.00 58.96           N  
ATOM    991  CA  SER H 136       2.330  16.060  39.728  1.00 58.17           C  
ATOM    992  CB  SER H 136       3.031  15.902  41.091  1.00 57.80           C  
ATOM    993  OG  SER H 136       2.475  14.815  41.815  1.00 61.61           O  
ATOM    994  C   SER H 136       2.728  17.370  39.135  1.00 56.46           C  
ATOM    995  O   SER H 136       2.680  17.550  37.921  1.00 57.45           O  
ATOM    996  N   SER H 137       3.052  18.341  40.008  1.00 54.70           N  
ATOM    997  CA  SER H 137       3.494  19.657  39.648  1.00 56.65           C  
ATOM    998  CB  SER H 137       3.272  20.683  40.773  1.00 56.69           C  
ATOM    999  OG  SER H 137       4.005  20.309  41.930  1.00 65.88           O  
ATOM   1000  C   SER H 137       4.964  19.656  39.310  1.00 54.47           C  
ATOM   1001  O   SER H 137       5.538  20.720  39.079  1.00 53.48           O  
ATOM   1002  N   TYR H 138       5.610  18.473  39.302  1.00 51.30           N  
ATOM   1003  CA  TYR H 138       7.028  18.300  39.087  1.00 48.80           C  
ATOM   1004  CB  TYR H 138       7.560  16.868  39.301  1.00 52.63           C  
ATOM   1005  CG  TYR H 138       7.378  16.427  40.712  1.00 54.97           C  
ATOM   1006  CD1 TYR H 138       7.990  17.095  41.744  1.00 56.86           C  
ATOM   1007  CD2 TYR H 138       6.634  15.306  40.997  1.00 62.45           C  
ATOM   1008  CE1 TYR H 138       7.830  16.668  43.041  1.00 60.30           C  
ATOM   1009  CE2 TYR H 138       6.472  14.876  42.292  1.00 66.75           C  
ATOM   1010  CZ  TYR H 138       7.071  15.559  43.320  1.00 64.65           C  
ATOM   1011  OH  TYR H 138       6.915  15.126  44.655  1.00 65.27           O  
ATOM   1012  C   TYR H 138       7.433  18.644  37.693  1.00 46.53           C  
ATOM   1013  O   TYR H 138       6.635  18.565  36.755  1.00 47.03           O  
ATOM   1014  N   PHE H 139       8.719  19.050  37.553  1.00 34.66           N  
ATOM   1015  CA  PHE H 139       9.233  19.422  36.276  1.00 33.26           C  
ATOM   1016  CB  PHE H 139      10.038  20.724  36.403  1.00 34.78           C  
ATOM   1017  CG  PHE H 139      10.554  21.228  35.108  1.00  0.00           C  
ATOM   1018  CD1 PHE H 139       9.806  22.106  34.363  1.00  0.00           C  
ATOM   1019  CD2 PHE H 139      11.791  20.844  34.650  1.00  0.00           C  
ATOM   1020  CE1 PHE H 139      10.288  22.591  33.171  1.00  0.00           C  
ATOM   1021  CE2 PHE H 139      12.277  21.328  33.459  1.00  0.00           C  
ATOM   1022  CZ  PHE H 139      11.521  22.202  32.716  1.00  0.00           C  
ATOM   1023  C   PHE H 139      10.161  18.329  35.859  1.00 33.07           C  
ATOM   1024  O   PHE H 139      10.749  17.647  36.698  1.00 32.14           O  
ATOM   1025  N   ILE H 140      10.283  18.116  34.534  1.00 30.47           N  
ATOM   1026  CA  ILE H 140      11.157  17.095  34.058  1.00 32.13           C  
ATOM   1027  CB  ILE H 140      10.442  16.022  33.281  1.00 32.97           C  
ATOM   1028  CG1 ILE H 140       9.431  15.288  34.176  1.00 35.00           C  
ATOM   1029  CG2 ILE H 140      11.483  15.061  32.692  1.00 34.73           C  
ATOM   1030  CD1 ILE H 140      10.078  14.493  35.309  1.00 42.85           C  
ATOM   1031  C   ILE H 140      12.137  17.762  33.149  1.00 34.16           C  
ATOM   1032  O   ILE H 140      11.771  18.662  32.395  1.00 33.45           O  
ATOM   1033  N   SER H 141      13.424  17.369  33.237  1.00 30.30           N  
ATOM   1034  CA  SER H 141      14.416  17.922  32.359  1.00 29.69           C  
ATOM   1035  CB  SER H 141      15.434  18.833  33.053  1.00 32.73           C  
ATOM   1036  OG  SER H 141      14.789  20.004  33.531  1.00 30.74           O  
ATOM   1037  C   SER H 141      15.189  16.794  31.738  1.00 30.18           C  
ATOM   1038  O   SER H 141      15.253  15.689  32.275  1.00 28.95           O  
ATOM   1039  N   TRP H 142      15.774  17.047  30.546  1.00 28.56           N  
ATOM   1040  CA  TRP H 142      16.590  16.058  29.897  1.00 28.60           C  
ATOM   1041  CB  TRP H 142      16.101  15.654  28.496  1.00 28.55           C  
ATOM   1042  CG  TRP H 142      14.897  14.747  28.575  1.00 30.45           C  
ATOM   1043  CD2 TRP H 142      14.973  13.312  28.566  1.00 29.31           C  
ATOM   1044  CD1 TRP H 142      13.577  15.062  28.693  1.00 32.23           C  
ATOM   1045  NE1 TRP H 142      12.824  13.913  28.771  1.00 32.63           N  
ATOM   1046  CE2 TRP H 142      13.675  12.829  28.694  1.00 32.68           C  
ATOM   1047  CE3 TRP H 142      16.044  12.468  28.471  1.00 30.92           C  
ATOM   1048  CZ2 TRP H 142      13.419  11.486  28.727  1.00 32.16           C  
ATOM   1049  CZ3 TRP H 142      15.783  11.115  28.495  1.00 31.93           C  
ATOM   1050  CH2 TRP H 142      14.497  10.635  28.622  1.00 32.12           C  
ATOM   1051  C   TRP H 142      17.991  16.578  29.811  1.00 30.20           C  
ATOM   1052  O   TRP H 142      18.225  17.741  29.479  1.00 29.97           O  
ATOM   1053  N   VAL H 143      18.967  15.708  30.148  1.00 27.37           N  
ATOM   1054  CA  VAL H 143      20.360  16.065  30.156  1.00 27.20           C  
ATOM   1055  CB  VAL H 143      20.897  16.194  31.554  1.00 30.86           C  
ATOM   1056  CG1 VAL H 143      22.402  16.495  31.488  1.00 28.37           C  
ATOM   1057  CG2 VAL H 143      20.083  17.267  32.295  1.00 28.37           C  
ATOM   1058  C   VAL H 143      21.117  14.946  29.500  1.00 29.40           C  
ATOM   1059  O   VAL H 143      20.788  13.776  29.686  1.00 32.09           O  
ATOM   1060  N   ARG H 144      22.173  15.260  28.714  1.00 27.72           N  
ATOM   1061  CA  ARG H 144      22.875  14.165  28.098  1.00 29.48           C  
ATOM   1062  CB  ARG H 144      22.711  14.033  26.575  1.00 28.71           C  
ATOM   1063  CG  ARG H 144      23.283  15.176  25.743  1.00 31.59           C  
ATOM   1064  CD  ARG H 144      23.083  14.951  24.243  1.00 35.49           C  
ATOM   1065  NE  ARG H 144      23.894  15.969  23.523  1.00 38.06           N  
ATOM   1066  CZ  ARG H 144      23.604  16.271  22.224  1.00 42.13           C  
ATOM   1067  NH1 ARG H 144      22.532  15.690  21.617  1.00 38.63           N1+
ATOM   1068  NH2 ARG H 144      24.376  17.162  21.540  1.00 32.99           N  
ATOM   1069  C   ARG H 144      24.338  14.262  28.385  1.00 30.88           C  
ATOM   1070  O   ARG H 144      24.848  15.310  28.778  1.00 28.90           O  
ATOM   1071  N   GLN H 145      25.043  13.123  28.233  1.00 30.18           N  
ATOM   1072  CA  GLN H 145      26.454  13.109  28.492  1.00 30.49           C  
ATOM   1073  CB  GLN H 145      26.776  12.548  29.890  1.00 31.88           C  
ATOM   1074  CG  GLN H 145      28.260  12.562  30.268  1.00 30.94           C  
ATOM   1075  CD  GLN H 145      28.386  12.075  31.708  1.00 34.85           C  
ATOM   1076  OE1 GLN H 145      27.608  11.238  32.160  1.00 32.82           O  
ATOM   1077  NE2 GLN H 145      29.380  12.629  32.455  1.00 29.59           N  
ATOM   1078  C   GLN H 145      27.128  12.230  27.481  1.00 32.91           C  
ATOM   1079  O   GLN H 145      26.854  11.034  27.409  1.00 31.83           O  
ATOM   1080  N   ALA H 146      28.043  12.815  26.680  1.00 33.73           N  
ATOM   1081  CA  ALA H 146      28.830  12.084  25.725  1.00 36.67           C  
ATOM   1082  CB  ALA H 146      29.606  13.008  24.768  1.00 35.24           C  
ATOM   1083  C   ALA H 146      29.806  11.303  26.554  1.00 41.06           C  
ATOM   1084  O   ALA H 146      30.060  11.685  27.697  1.00 40.84           O  
ATOM   1085  N   PRO H 147      30.369  10.241  26.021  1.00 45.20           N  
ATOM   1086  CA  PRO H 147      31.169   9.315  26.795  1.00 45.65           C  
ATOM   1087  CD  PRO H 147      30.694  10.193  24.603  1.00 47.38           C  
ATOM   1088  CB  PRO H 147      31.913   8.457  25.770  1.00 46.40           C  
ATOM   1089  CG  PRO H 147      31.973   9.349  24.513  1.00 51.48           C  
ATOM   1090  C   PRO H 147      32.089   9.872  27.843  1.00 45.21           C  
ATOM   1091  O   PRO H 147      31.755   9.747  29.013  1.00 45.74           O  
ATOM   1092  N   GLY H 148      33.232  10.475  27.485  1.00 42.20           N  
ATOM   1093  CA  GLY H 148      34.176  11.063  28.399  1.00 42.98           C  
ATOM   1094  C   GLY H 148      33.690  12.376  28.929  1.00 44.00           C  
ATOM   1095  O   GLY H 148      34.138  12.815  29.982  1.00 44.22           O  
ATOM   1096  N   GLN H 149      32.815  13.057  28.165  1.00 40.77           N  
ATOM   1097  CA  GLN H 149      32.429  14.429  28.363  1.00 40.11           C  
ATOM   1098  CB  GLN H 149      31.733  15.037  27.136  1.00 40.65           C  
ATOM   1099  CG  GLN H 149      32.672  15.234  25.946  1.00 52.52           C  
ATOM   1100  CD  GLN H 149      33.106  13.859  25.476  1.00 67.04           C  
ATOM   1101  OE1 GLN H 149      32.287  12.946  25.382  1.00 67.09           O  
ATOM   1102  NE2 GLN H 149      34.426  13.697  25.188  1.00 68.48           N  
ATOM   1103  C   GLN H 149      31.559  14.702  29.551  1.00 37.15           C  
ATOM   1104  O   GLN H 149      31.246  13.833  30.367  1.00 38.35           O  
ATOM   1105  N   GLY H 150      31.214  16.004  29.686  1.00 35.97           N  
ATOM   1106  CA  GLY H 150      30.435  16.541  30.768  1.00 35.71           C  
ATOM   1107  C   GLY H 150      28.970  16.532  30.441  1.00 36.68           C  
ATOM   1108  O   GLY H 150      28.550  16.092  29.373  1.00 34.67           O  
ATOM   1109  N   LEU H 151      28.153  17.040  31.392  1.00 32.97           N  
ATOM   1110  CA  LEU H 151      26.721  17.063  31.280  1.00 31.55           C  
ATOM   1111  CB  LEU H 151      26.028  17.147  32.652  1.00 29.56           C  
ATOM   1112  CG  LEU H 151      26.242  15.909  33.546  1.00 31.61           C  
ATOM   1113  CD1 LEU H 151      25.546  16.068  34.908  1.00 30.84           C  
ATOM   1114  CD2 LEU H 151      25.798  14.623  32.829  1.00 29.43           C  
ATOM   1115  C   LEU H 151      26.294  18.255  30.475  1.00 33.40           C  
ATOM   1116  O   LEU H 151      26.921  19.312  30.539  1.00 34.08           O  
ATOM   1117  N   GLU H 152      25.212  18.094  29.673  1.00 32.27           N  
ATOM   1118  CA  GLU H 152      24.679  19.210  28.942  1.00 32.57           C  
ATOM   1119  CB  GLU H 152      25.082  19.307  27.460  1.00 35.80           C  
ATOM   1120  CG  GLU H 152      24.511  18.233  26.547  1.00 42.45           C  
ATOM   1121  CD  GLU H 152      24.976  18.615  25.149  1.00 54.90           C  
ATOM   1122  OE1 GLU H 152      24.576  19.709  24.675  1.00 54.89           O  
ATOM   1123  OE2 GLU H 152      25.751  17.828  24.543  1.00 48.87           O1-
ATOM   1124  C   GLU H 152      23.181  19.179  29.039  1.00 34.67           C  
ATOM   1125  O   GLU H 152      22.547  18.144  28.840  1.00 32.55           O  
ATOM   1126  N   TRP H 153      22.582  20.347  29.358  1.00 31.06           N  
ATOM   1127  CA  TRP H 153      21.160  20.450  29.557  1.00 32.15           C  
ATOM   1128  CB  TRP H 153      20.793  21.616  30.495  1.00 31.75           C  
ATOM   1129  CG  TRP H 153      19.321  21.828  30.752  1.00 33.29           C  
ATOM   1130  CD2 TRP H 153      18.544  22.837  30.090  1.00 31.79           C  
ATOM   1131  CD1 TRP H 153      18.476  21.201  31.623  1.00 35.42           C  
ATOM   1132  NE1 TRP H 153      17.220  21.755  31.539  1.00 34.64           N  
ATOM   1133  CE2 TRP H 153      17.249  22.764  30.600  1.00 34.13           C  
ATOM   1134  CE3 TRP H 153      18.888  23.755  29.141  1.00 35.14           C  
ATOM   1135  CZ2 TRP H 153      16.270  23.612  30.164  1.00 33.32           C  
ATOM   1136  CZ3 TRP H 153      17.896  24.601  28.698  1.00 33.83           C  
ATOM   1137  CH2 TRP H 153      16.613  24.532  29.198  1.00 34.72           C  
ATOM   1138  C   TRP H 153      20.475  20.644  28.236  1.00 34.76           C  
ATOM   1139  O   TRP H 153      20.830  21.534  27.466  1.00 34.41           O  
ATOM   1140  N   LEU H 154      19.549  19.716  27.903  1.00 31.31           N  
ATOM   1141  CA  LEU H 154      18.760  19.755  26.699  1.00 32.58           C  
ATOM   1142  CB  LEU H 154      18.211  18.376  26.288  1.00 32.78           C  
ATOM   1143  CG  LEU H 154      19.291  17.340  25.919  1.00 36.11           C  
ATOM   1144  CD1 LEU H 154      20.061  16.860  27.158  1.00  0.00           C  
ATOM   1145  CD2 LEU H 154      18.712  16.189  25.078  1.00  0.00           C  
ATOM   1146  C   LEU H 154      17.567  20.664  26.771  1.00 34.40           C  
ATOM   1147  O   LEU H 154      17.322  21.444  25.852  1.00 35.82           O  
ATOM   1148  N   GLY H 155      16.775  20.567  27.864  1.00 32.81           N  
ATOM   1149  CA  GLY H 155      15.554  21.325  27.964  1.00 32.16           C  
ATOM   1150  C   GLY H 155      14.712  20.737  29.054  1.00 32.64           C  
ATOM   1151  O   GLY H 155      15.074  19.734  29.669  1.00 31.25           O  
ATOM   1152  N   GLY H 156      13.537  21.349  29.311  1.00 30.71           N  
ATOM   1153  CA  GLY H 156      12.702  20.870  30.373  1.00 30.50           C  
ATOM   1154  C   GLY H 156      11.261  21.061  30.022  1.00 33.23           C  
ATOM   1155  O   GLY H 156      10.921  21.794  29.095  1.00 33.30           O  
ATOM   1156  N   ILE H 157      10.375  20.365  30.769  1.00 31.58           N  
ATOM   1157  CA  ILE H 157       8.960  20.471  30.573  1.00 33.81           C  
ATOM   1158  CB  ILE H 157       8.421  19.357  29.712  1.00 33.90           C  
ATOM   1159  CG1 ILE H 157       6.967  19.636  29.297  1.00 28.71           C  
ATOM   1160  CG2 ILE H 157       8.627  18.029  30.464  1.00 30.06           C  
ATOM   1161  CD1 ILE H 157       6.445  18.703  28.203  1.00 35.52           C  
ATOM   1162  C   ILE H 157       8.276  20.380  31.904  1.00 35.48           C  
ATOM   1163  O   ILE H 157       8.691  19.623  32.779  1.00 34.39           O  
ATOM   1164  N   THR H 158       7.205  21.178  32.089  1.00 34.55           N  
ATOM   1165  CA  THR H 158       6.389  21.067  33.265  1.00 35.29           C  
ATOM   1166  CB  THR H 158       6.033  22.394  33.866  1.00 35.92           C  
ATOM   1167  OG1 THR H 158       7.208  23.109  34.225  1.00  0.00           O  
ATOM   1168  CG2 THR H 158       5.149  22.157  35.101  1.00 34.78           C  
ATOM   1169  C   THR H 158       5.130  20.459  32.752  1.00 38.31           C  
ATOM   1170  O   THR H 158       4.387  21.115  32.028  1.00 39.42           O  
ATOM   1171  N   PRO H 159       4.777  19.254  33.095  1.00 39.33           N  
ATOM   1172  CA  PRO H 159       3.568  18.691  32.555  1.00 41.54           C  
ATOM   1173  CD  PRO H 159       5.760  18.236  33.416  1.00 38.52           C  
ATOM   1174  CB  PRO H 159       3.586  17.222  32.968  1.00 41.36           C  
ATOM   1175  CG  PRO H 159       5.091  16.897  33.055  1.00 40.12           C  
ATOM   1176  C   PRO H 159       2.304  19.427  32.907  1.00 43.85           C  
ATOM   1177  O   PRO H 159       1.389  19.432  32.085  1.00 45.84           O  
ATOM   1178  N   LEU H 160       2.204  20.053  34.096  1.00 43.82           N  
ATOM   1179  CA  LEU H 160       0.978  20.730  34.421  1.00 48.21           C  
ATOM   1180  CB  LEU H 160       0.924  21.324  35.839  1.00 47.86           C  
ATOM   1181  CG  LEU H 160      -0.383  22.103  36.076  1.00  0.00           C  
ATOM   1182  CD1 LEU H 160      -1.604  21.173  36.005  1.00 71.45           C  
ATOM   1183  CD2 LEU H 160      -0.329  22.929  37.369  1.00  0.00           C  
ATOM   1184  C   LEU H 160       0.804  21.862  33.469  1.00 48.42           C  
ATOM   1185  O   LEU H 160      -0.313  22.187  33.068  1.00 50.26           O  
ATOM   1186  N   LEU H 161       1.920  22.540  33.155  1.00 47.92           N  
ATOM   1187  CA  LEU H 161       1.926  23.646  32.246  1.00 47.65           C  
ATOM   1188  CB  LEU H 161       3.196  24.494  32.396  1.00 46.59           C  
ATOM   1189  CG  LEU H 161       3.359  25.020  33.838  1.00 50.48           C  
ATOM   1190  CD1 LEU H 161       4.520  26.015  33.954  1.00 49.92           C  
ATOM   1191  CD2 LEU H 161       2.037  25.568  34.394  1.00 71.84           C  
ATOM   1192  C   LEU H 161       1.776  23.170  30.827  1.00 48.01           C  
ATOM   1193  O   LEU H 161       1.130  23.831  30.015  1.00 49.54           O  
ATOM   1194  N   GLY H 162       2.385  22.014  30.484  1.00 47.73           N  
ATOM   1195  CA  GLY H 162       2.298  21.459  29.158  1.00 47.56           C  
ATOM   1196  C   GLY H 162       3.144  22.271  28.229  1.00 47.34           C  
ATOM   1197  O   GLY H 162       2.866  22.341  27.034  1.00 48.11           O  
ATOM   1198  N   THR H 163       4.220  22.897  28.741  1.00 43.54           N  
ATOM   1199  CA  THR H 163       4.972  23.773  27.887  1.00 42.22           C  
ATOM   1200  CB  THR H 163       4.769  25.229  28.173  1.00 50.13           C  
ATOM   1201  OG1 THR H 163       5.278  26.000  27.097  1.00 49.97           O  
ATOM   1202  CG2 THR H 163       5.488  25.591  29.484  1.00 42.90           C  
ATOM   1203  C   THR H 163       6.423  23.438  28.066  1.00 43.20           C  
ATOM   1204  O   THR H 163       6.817  22.912  29.108  1.00 41.96           O  
ATOM   1205  N   ALA H 164       7.264  23.729  27.045  1.00 40.57           N  
ATOM   1206  CA  ALA H 164       8.631  23.286  27.122  1.00 41.27           C  
ATOM   1207  CB  ALA H 164       8.962  22.195  26.092  1.00 41.85           C  
ATOM   1208  C   ALA H 164       9.600  24.415  26.915  1.00 42.15           C  
ATOM   1209  O   ALA H 164       9.290  25.427  26.288  1.00 41.28           O  
ATOM   1210  N   ASN H 165      10.814  24.246  27.490  1.00 39.14           N  
ATOM   1211  CA  ASN H 165      11.906  25.174  27.363  1.00 39.60           C  
ATOM   1212  CB  ASN H 165      12.407  25.719  28.712  1.00 39.09           C  
ATOM   1213  CG  ASN H 165      11.289  26.493  29.386  1.00 38.03           C  
ATOM   1214  OD1 ASN H 165      11.176  27.708  29.239  1.00 23.81           O  
ATOM   1215  ND2 ASN H 165      10.435  25.769  30.156  1.00 30.73           N  
ATOM   1216  C   ASN H 165      13.054  24.381  26.814  1.00 39.64           C  
ATOM   1217  O   ASN H 165      13.445  23.376  27.404  1.00 38.76           O  
ATOM   1218  N   TYR H 166      13.656  24.814  25.689  1.00 38.13           N  
ATOM   1219  CA  TYR H 166      14.726  24.017  25.153  1.00 37.85           C  
ATOM   1220  CB  TYR H 166      14.462  23.462  23.741  1.00 37.49           C  
ATOM   1221  CG  TYR H 166      13.238  22.607  23.720  1.00 37.92           C  
ATOM   1222  CD1 TYR H 166      13.270  21.295  24.124  1.00 38.51           C  
ATOM   1223  CD2 TYR H 166      12.041  23.123  23.286  1.00 39.04           C  
ATOM   1224  CE1 TYR H 166      12.131  20.523  24.091  1.00 39.08           C  
ATOM   1225  CE2 TYR H 166      10.899  22.358  23.251  1.00 40.31           C  
ATOM   1226  CZ  TYR H 166      10.940  21.050  23.655  1.00 41.08           C  
ATOM   1227  OH  TYR H 166       9.773  20.257  23.623  1.00 42.42           O  
ATOM   1228  C   TYR H 166      15.944  24.871  24.998  1.00 39.41           C  
ATOM   1229  O   TYR H 166      15.848  26.075  24.766  1.00 39.88           O  
ATOM   1230  N   ALA H 167      17.138  24.252  25.123  1.00 38.90           N  
ATOM   1231  CA  ALA H 167      18.351  24.992  24.945  1.00 40.96           C  
ATOM   1232  CB  ALA H 167      19.631  24.172  25.192  1.00 40.29           C  
ATOM   1233  C   ALA H 167      18.348  25.436  23.512  1.00 45.26           C  
ATOM   1234  O   ALA H 167      17.828  24.747  22.640  1.00 44.06           O  
ATOM   1235  N   GLN H 168      18.953  26.606  23.234  1.00 44.61           N  
ATOM   1236  CA  GLN H 168      18.913  27.200  21.924  1.00 48.43           C  
ATOM   1237  CB  GLN H 168      19.663  28.538  21.863  1.00 51.69           C  
ATOM   1238  CG  GLN H 168      19.348  29.362  20.613  1.00 65.99           C  
ATOM   1239  CD  GLN H 168      18.178  30.281  20.951  1.00 83.56           C  
ATOM   1240  OE1 GLN H 168      18.280  31.148  21.819  1.00 84.12           O  
ATOM   1241  NE2 GLN H 168      17.033  30.090  20.245  1.00 82.24           N  
ATOM   1242  C   GLN H 168      19.561  26.278  20.934  1.00 50.00           C  
ATOM   1243  O   GLN H 168      19.117  26.165  19.793  1.00 50.66           O  
ATOM   1244  N   LYS H 169      20.629  25.585  21.358  1.00 47.21           N  
ATOM   1245  CA  LYS H 169      21.414  24.696  20.545  1.00 49.36           C  
ATOM   1246  CB  LYS H 169      22.480  24.022  21.420  1.00 55.14           C  
ATOM   1247  CG  LYS H 169      23.426  23.043  20.732  1.00 59.17           C  
ATOM   1248  CD  LYS H 169      24.531  22.579  21.685  1.00 55.79           C  
ATOM   1249  CE  LYS H 169      25.354  21.393  21.184  1.00 58.22           C  
ATOM   1250  NZ  LYS H 169      26.323  20.978  22.223  1.00 58.66           N1+
ATOM   1251  C   LYS H 169      20.546  23.606  19.992  1.00 51.66           C  
ATOM   1252  O   LYS H 169      20.674  23.232  18.829  1.00 52.90           O  
ATOM   1253  N   PHE H 170      19.679  23.042  20.849  1.00 49.61           N  
ATOM   1254  CA  PHE H 170      18.773  21.963  20.555  1.00 50.00           C  
ATOM   1255  CB  PHE H 170      18.363  21.153  21.792  1.00 48.45           C  
ATOM   1256  CG  PHE H 170      19.547  20.317  22.126  1.00 48.41           C  
ATOM   1257  CD1 PHE H 170      19.755  19.133  21.459  1.00 49.96           C  
ATOM   1258  CD2 PHE H 170      20.450  20.705  23.087  1.00 49.11           C  
ATOM   1259  CE1 PHE H 170      20.838  18.336  21.740  1.00 49.88           C  
ATOM   1260  CE2 PHE H 170      21.537  19.914  23.374  1.00 50.29           C  
ATOM   1261  CZ  PHE H 170      21.730  18.731  22.705  1.00 50.17           C  
ATOM   1262  C   PHE H 170      17.537  22.376  19.819  1.00 52.99           C  
ATOM   1263  O   PHE H 170      16.875  21.523  19.232  1.00 54.45           O  
ATOM   1264  N   GLN H 171      17.152  23.665  19.889  1.00 52.51           N  
ATOM   1265  CA  GLN H 171      15.896  24.109  19.352  1.00 53.40           C  
ATOM   1266  CB  GLN H 171      15.729  25.637  19.355  1.00 55.12           C  
ATOM   1267  CG  GLN H 171      14.296  26.078  19.061  1.00 65.53           C  
ATOM   1268  CD  GLN H 171      13.481  25.711  20.288  1.00 72.73           C  
ATOM   1269  OE1 GLN H 171      14.040  25.378  21.331  1.00 70.29           O  
ATOM   1270  NE2 GLN H 171      12.128  25.757  20.165  1.00 72.14           N  
ATOM   1271  C   GLN H 171      15.691  23.625  17.948  1.00 53.28           C  
ATOM   1272  O   GLN H 171      16.534  23.793  17.067  1.00 54.57           O  
ATOM   1273  N   GLY H 172      14.525  22.977  17.738  1.00 52.70           N  
ATOM   1274  CA  GLY H 172      14.079  22.477  16.471  1.00 50.43           C  
ATOM   1275  C   GLY H 172      14.311  20.996  16.414  1.00 53.37           C  
ATOM   1276  O   GLY H 172      13.460  20.249  15.938  1.00 53.90           O  
ATOM   1277  N   ARG H 173      15.488  20.542  16.885  1.00 48.26           N  
ATOM   1278  CA  ARG H 173      15.874  19.157  16.856  1.00 47.03           C  
ATOM   1279  CB  ARG H 173      17.373  18.936  17.123  1.00 46.71           C  
ATOM   1280  CG  ARG H 173      18.293  19.469  16.021  1.00 51.27           C  
ATOM   1281  CD  ARG H 173      19.779  19.222  16.291  1.00 51.17           C  
ATOM   1282  NE  ARG H 173      20.101  17.866  15.767  1.00 46.81           N  
ATOM   1283  CZ  ARG H 173      21.122  17.141  16.307  1.00 47.93           C  
ATOM   1284  NH1 ARG H 173      21.833  17.635  17.360  1.00 41.14           N1+
ATOM   1285  NH2 ARG H 173      21.420  15.910  15.804  1.00 39.18           N  
ATOM   1286  C   ARG H 173      15.154  18.333  17.876  1.00 44.03           C  
ATOM   1287  O   ARG H 173      14.863  17.161  17.633  1.00 43.54           O  
ATOM   1288  N   VAL H 174      14.875  18.910  19.062  1.00 41.46           N  
ATOM   1289  CA  VAL H 174      14.375  18.106  20.142  1.00 41.09           C  
ATOM   1290  CB  VAL H 174      15.227  18.239  21.370  1.00 41.95           C  
ATOM   1291  CG1 VAL H 174      15.092  19.675  21.906  1.00 42.11           C  
ATOM   1292  CG2 VAL H 174      14.829  17.149  22.374  1.00 42.19           C  
ATOM   1293  C   VAL H 174      12.974  18.494  20.507  1.00 43.07           C  
ATOM   1294  O   VAL H 174      12.589  19.658  20.419  1.00 41.40           O  
ATOM   1295  N   THR H 175      12.164  17.484  20.901  1.00 40.01           N  
ATOM   1296  CA  THR H 175      10.816  17.711  21.338  1.00 39.17           C  
ATOM   1297  CB  THR H 175       9.780  17.235  20.361  1.00 43.06           C  
ATOM   1298  OG1 THR H 175       9.959  17.888  19.113  1.00 45.41           O  
ATOM   1299  CG2 THR H 175       8.382  17.548  20.921  1.00 41.03           C  
ATOM   1300  C   THR H 175      10.623  16.937  22.605  1.00 39.10           C  
ATOM   1301  O   THR H 175      10.961  15.756  22.682  1.00 37.34           O  
ATOM   1302  N   ILE H 176      10.076  17.591  23.647  1.00 36.20           N  
ATOM   1303  CA  ILE H 176       9.846  16.897  24.880  1.00 34.30           C  
ATOM   1304  CB  ILE H 176      10.517  17.515  26.071  1.00 37.04           C  
ATOM   1305  CG1 ILE H 176      12.045  17.468  25.918  1.00 34.56           C  
ATOM   1306  CG2 ILE H 176      10.005  16.788  27.324  1.00 34.35           C  
ATOM   1307  CD1 ILE H 176      12.785  18.269  26.987  1.00 34.05           C  
ATOM   1308  C   ILE H 176       8.375  16.919  25.141  1.00 38.44           C  
ATOM   1309  O   ILE H 176       7.737  17.964  25.038  1.00 38.43           O  
ATOM   1310  N   THR H 177       7.799  15.745  25.474  1.00 37.23           N  
ATOM   1311  CA  THR H 177       6.389  15.667  25.730  1.00 38.48           C  
ATOM   1312  CB  THR H 177       5.615  15.043  24.607  1.00 40.99           C  
ATOM   1313  OG1 THR H 177       6.083  13.724  24.363  1.00 41.58           O  
ATOM   1314  CG2 THR H 177       5.778  15.910  23.346  1.00 40.23           C  
ATOM   1315  C   THR H 177       6.176  14.829  26.952  1.00 42.34           C  
ATOM   1316  O   THR H 177       7.107  14.208  27.464  1.00 40.85           O  
ATOM   1317  N   ALA H 178       4.931  14.831  27.477  1.00 42.91           N  
ATOM   1318  CA  ALA H 178       4.633  14.040  28.636  1.00 43.59           C  
ATOM   1319  CB  ALA H 178       4.788  14.812  29.959  1.00 42.42           C  
ATOM   1320  C   ALA H 178       3.207  13.577  28.553  1.00 48.87           C  
ATOM   1321  O   ALA H 178       2.360  14.232  27.945  1.00 50.07           O  
ATOM   1322  N   ASP H 179       2.912  12.404  29.155  1.00 49.94           N  
ATOM   1323  CA  ASP H 179       1.562  11.910  29.152  1.00 51.18           C  
ATOM   1324  CB  ASP H 179       1.368  10.600  28.366  1.00 51.95           C  
ATOM   1325  CG  ASP H 179      -0.131  10.375  28.192  1.00 63.49           C  
ATOM   1326  OD1 ASP H 179      -0.903  11.343  28.422  1.00 67.48           O  
ATOM   1327  OD2 ASP H 179      -0.523   9.237  27.825  1.00 65.65           O1-
ATOM   1328  C   ASP H 179       1.167  11.656  30.577  1.00 54.98           C  
ATOM   1329  O   ASP H 179       1.821  10.899  31.291  1.00 54.39           O  
ATOM   1330  N   LYS H 180       0.065  12.291  31.019  1.00 54.88           N  
ATOM   1331  CA  LYS H 180      -0.385  12.242  32.384  1.00 56.57           C  
ATOM   1332  CB  LYS H 180      -1.650  13.088  32.611  1.00 59.13           C  
ATOM   1333  CG  LYS H 180      -1.574  14.528  32.096  1.00 69.49           C  
ATOM   1334  CD  LYS H 180      -0.478  15.392  32.716  1.00 83.31           C  
ATOM   1335  CE  LYS H 180      -0.530  16.840  32.221  1.00  0.00           C  
ATOM   1336  NZ  LYS H 180      -0.589  16.861  30.742  1.00  0.00           N1+
ATOM   1337  C   LYS H 180      -0.769  10.854  32.800  1.00 59.68           C  
ATOM   1338  O   LYS H 180      -0.348  10.377  33.854  1.00 57.79           O  
ATOM   1339  N   SER H 181      -1.575  10.175  31.967  1.00 57.99           N  
ATOM   1340  CA  SER H 181      -2.148   8.900  32.296  1.00 58.33           C  
ATOM   1341  CB  SER H 181      -3.072   8.386  31.185  1.00 60.26           C  
ATOM   1342  OG  SER H 181      -4.109   9.327  30.949  1.00 65.24           O  
ATOM   1343  C   SER H 181      -1.074   7.880  32.468  1.00 59.40           C  
ATOM   1344  O   SER H 181      -1.139   7.053  33.378  1.00 59.34           O  
ATOM   1345  N   THR H 182      -0.102   7.883  31.540  1.00 54.93           N  
ATOM   1346  CA  THR H 182       1.023   6.993  31.521  1.00 55.15           C  
ATOM   1347  CB  THR H 182       1.677   6.916  30.172  1.00 60.72           C  
ATOM   1348  OG1 THR H 182       2.164   8.186  29.772  1.00 59.47           O  
ATOM   1349  CG2 THR H 182       0.635   6.422  29.158  1.00 58.87           C  
ATOM   1350  C   THR H 182       2.049   7.400  32.540  1.00 52.73           C  
ATOM   1351  O   THR H 182       2.822   6.562  33.004  1.00 52.73           O  
ATOM   1352  N   ASN H 183       2.101   8.702  32.897  1.00 50.28           N  
ATOM   1353  CA  ASN H 183       3.090   9.199  33.816  0.90 50.45           C  
ATOM   1354  CB  ASN H 183       3.032   8.513  35.193  0.90 51.46           C  
ATOM   1355  CG  ASN H 183       1.666   8.808  35.805  1.00  0.00           C  
ATOM   1356  OD1 ASN H 183       0.854   7.906  36.008  1.00  0.00           O  
ATOM   1357  ND2 ASN H 183       1.400  10.109  36.102  1.00  0.00           N  
ATOM   1358  C   ASN H 183       4.440   8.974  33.213  1.00 49.06           C  
ATOM   1359  O   ASN H 183       5.393   8.584  33.887  1.00 47.16           O  
ATOM   1360  N   THR H 184       4.551   9.231  31.893  1.00 43.28           N  
ATOM   1361  CA  THR H 184       5.804   9.041  31.228  1.00 41.66           C  
ATOM   1362  CB  THR H 184       5.767   7.911  30.239  1.00 44.94           C  
ATOM   1363  OG1 THR H 184       5.371   6.707  30.881  1.00 39.55           O  
ATOM   1364  CG2 THR H 184       7.171   7.739  29.641  1.00 43.34           C  
ATOM   1365  C   THR H 184       6.142  10.301  30.484  1.00 41.94           C  
ATOM   1366  O   THR H 184       5.265  10.990  29.962  1.00 42.78           O  
ATOM   1367  N   ALA H 185       7.450  10.635  30.436  1.00 36.83           N  
ATOM   1368  CA  ALA H 185       7.934  11.785  29.726  1.00 35.84           C  
ATOM   1369  CB  ALA H 185       8.873  12.676  30.559  1.00 35.28           C  
ATOM   1370  C   ALA H 185       8.735  11.258  28.577  1.00 37.41           C  
ATOM   1371  O   ALA H 185       9.331  10.187  28.676  1.00 35.90           O  
ATOM   1372  N   PHE H 186       8.749  11.984  27.439  1.00 34.63           N  
ATOM   1373  CA  PHE H 186       9.471  11.486  26.305  1.00 35.34           C  
ATOM   1374  CB  PHE H 186       8.568  11.062  25.128  1.00 36.49           C  
ATOM   1375  CG  PHE H 186       7.577  10.043  25.592  1.00 38.69           C  
ATOM   1376  CD1 PHE H 186       7.935   8.729  25.785  1.00 39.49           C  
ATOM   1377  CD2 PHE H 186       6.276  10.415  25.846  1.00 39.58           C  
ATOM   1378  CE1 PHE H 186       7.009   7.807  26.220  1.00 41.72           C  
ATOM   1379  CE2 PHE H 186       5.350   9.495  26.278  1.00 41.56           C  
ATOM   1380  CZ  PHE H 186       5.712   8.184  26.460  1.00 44.38           C  
ATOM   1381  C   PHE H 186      10.356  12.580  25.785  1.00 35.55           C  
ATOM   1382  O   PHE H 186      10.069  13.766  25.949  1.00 34.88           O  
ATOM   1383  N   MET H 187      11.487  12.190  25.163  1.00 33.54           N  
ATOM   1384  CA  MET H 187      12.373  13.132  24.545  1.00 35.44           C  
ATOM   1385  CB  MET H 187      13.704  13.291  25.307  1.00 37.59           C  
ATOM   1386  CG  MET H 187      14.689  14.292  24.696  1.00 40.82           C  
ATOM   1387  SD  MET H 187      15.549  13.691  23.210  1.00 46.11           S  
ATOM   1388  CE  MET H 187      16.541  12.468  24.114  1.00 41.58           C  
ATOM   1389  C   MET H 187      12.677  12.586  23.188  1.00 36.59           C  
ATOM   1390  O   MET H 187      13.162  11.463  23.063  1.00 36.01           O  
ATOM   1391  N   GLN H 188      12.383  13.370  22.128  1.00 35.77           N  
ATOM   1392  CA  GLN H 188      12.656  12.914  20.794  1.00 36.89           C  
ATOM   1393  CB  GLN H 188      11.442  12.960  19.853  1.00 38.56           C  
ATOM   1394  CG  GLN H 188      11.761  12.466  18.439  1.00 47.75           C  
ATOM   1395  CD  GLN H 188      10.495  12.558  17.598  1.00 63.26           C  
ATOM   1396  OE1 GLN H 188       9.395  12.718  18.125  1.00 61.12           O  
ATOM   1397  NE2 GLN H 188      10.652  12.454  16.252  1.00  0.00           N  
ATOM   1398  C   GLN H 188      13.701  13.807  20.203  1.00 38.32           C  
ATOM   1399  O   GLN H 188      13.599  15.032  20.265  1.00 38.35           O  
ATOM   1400  N   LEU H 189      14.748  13.195  19.618  1.00 38.47           N  
ATOM   1401  CA  LEU H 189      15.815  13.934  19.007  1.00 37.39           C  
ATOM   1402  CB  LEU H 189      17.172  13.621  19.668  1.00 36.66           C  
ATOM   1403  CG  LEU H 189      18.382  14.374  19.085  1.00 38.20           C  
ATOM   1404  CD1 LEU H 189      18.256  15.891  19.302  1.00 38.52           C  
ATOM   1405  CD2 LEU H 189      19.694  13.814  19.656  1.00 36.95           C  
ATOM   1406  C   LEU H 189      15.874  13.483  17.574  1.00 38.65           C  
ATOM   1407  O   LEU H 189      16.008  12.293  17.299  1.00 36.95           O  
ATOM   1408  N   SER H 190      15.759  14.429  16.616  1.00 38.16           N  
ATOM   1409  CA  SER H 190      15.740  14.090  15.215  1.00 39.67           C  
ATOM   1410  CB  SER H 190      14.664  14.857  14.434  1.00 41.95           C  
ATOM   1411  OG  SER H 190      14.945  16.249  14.463  1.00 47.71           O  
ATOM   1412  C   SER H 190      17.055  14.422  14.571  1.00 43.43           C  
ATOM   1413  O   SER H 190      17.932  15.017  15.191  1.00 42.65           O  
ATOM   1414  N   SER H 191      17.203  14.035  13.281  1.00 43.93           N  
ATOM   1415  CA  SER H 191      18.379  14.332  12.505  1.00 41.51           C  
ATOM   1416  CB  SER H 191      18.490  15.821  12.128  1.00 45.38           C  
ATOM   1417  OG  SER H 191      17.417  16.195  11.276  1.00 50.91           O  
ATOM   1418  C   SER H 191      19.597  13.952  13.283  1.00 43.39           C  
ATOM   1419  O   SER H 191      20.479  14.778  13.515  1.00 43.98           O  
ATOM   1420  N   LEU H 192      19.691  12.669  13.675  1.00 40.34           N  
ATOM   1421  CA  LEU H 192      20.760  12.185  14.501  1.00 40.64           C  
ATOM   1422  CB  LEU H 192      20.551  10.719  14.915  1.00 38.90           C  
ATOM   1423  CG  LEU H 192      19.324  10.507  15.822  1.00 41.50           C  
ATOM   1424  CD1 LEU H 192      19.141   9.028  16.171  1.00 41.06           C  
ATOM   1425  CD2 LEU H 192      19.411  11.373  17.087  1.00 41.12           C  
ATOM   1426  C   LEU H 192      22.076  12.273  13.791  1.00 43.82           C  
ATOM   1427  O   LEU H 192      22.178  12.021  12.590  1.00 43.31           O  
ATOM   1428  N   THR H 193      23.127  12.637  14.560  1.00 42.52           N  
ATOM   1429  CA  THR H 193      24.471  12.756  14.068  1.00 43.52           C  
ATOM   1430  CB  THR H 193      24.981  14.167  14.100  1.00 44.91           C  
ATOM   1431  OG1 THR H 193      25.066  14.617  15.444  1.00  0.00           O  
ATOM   1432  CG2 THR H 193      24.012  15.063  13.313  1.00  0.00           C  
ATOM   1433  C   THR H 193      25.348  11.954  14.987  1.00 46.02           C  
ATOM   1434  O   THR H 193      24.941  11.580  16.085  1.00 43.99           O  
ATOM   1435  N   SER H 194      26.597  11.684  14.559  1.00 43.67           N  
ATOM   1436  CA  SER H 194      27.507  10.873  15.320  1.00 45.75           C  
ATOM   1437  CB  SER H 194      28.886  10.744  14.648  1.00 48.00           C  
ATOM   1438  OG  SER H 194      28.767  10.077  13.400  1.00 57.59           O  
ATOM   1439  C   SER H 194      27.739  11.505  16.660  1.00 44.85           C  
ATOM   1440  O   SER H 194      27.879  10.808  17.663  1.00 44.99           O  
ATOM   1441  N   ASP H 195      27.738  12.852  16.703  1.00 43.41           N  
ATOM   1442  CA  ASP H 195      28.026  13.648  17.867  1.00 43.69           C  
ATOM   1443  CB  ASP H 195      27.925  15.160  17.592  1.00 46.45           C  
ATOM   1444  CG  ASP H 195      29.059  15.563  16.663  1.00 53.99           C  
ATOM   1445  OD1 ASP H 195      29.931  14.699  16.385  1.00  0.00           O  
ATOM   1446  OD2 ASP H 195      29.071  16.744  16.220  1.00  0.00           O1-
ATOM   1447  C   ASP H 195      27.022  13.360  18.937  1.00 43.31           C  
ATOM   1448  O   ASP H 195      27.303  13.543  20.119  1.00 41.63           O  
ATOM   1449  N   ASP H 196      25.808  12.953  18.535  1.00 38.02           N  
ATOM   1450  CA  ASP H 196      24.684  12.696  19.393  1.00 34.92           C  
ATOM   1451  CB  ASP H 196      23.354  12.533  18.645  1.00 35.18           C  
ATOM   1452  CG  ASP H 196      22.888  13.923  18.238  1.00 38.97           C  
ATOM   1453  OD1 ASP H 196      23.618  14.909  18.515  1.00 40.20           O  
ATOM   1454  OD2 ASP H 196      21.784  14.018  17.644  1.00 40.10           O1-
ATOM   1455  C   ASP H 196      24.889  11.491  20.256  1.00 34.00           C  
ATOM   1456  O   ASP H 196      24.107  11.277  21.178  1.00 33.08           O  
ATOM   1457  N   THR H 197      25.875  10.621  19.949  1.00 32.68           N  
ATOM   1458  CA  THR H 197      26.064   9.461  20.775  1.00 31.72           C  
ATOM   1459  CB  THR H 197      27.234   8.614  20.358  1.00 33.57           C  
ATOM   1460  OG1 THR H 197      27.063   8.152  19.025  1.00 34.28           O  
ATOM   1461  CG2 THR H 197      27.364   7.422  21.320  1.00 30.90           C  
ATOM   1462  C   THR H 197      26.300   9.930  22.176  1.00 33.43           C  
ATOM   1463  O   THR H 197      27.209  10.721  22.433  1.00 34.33           O  
ATOM   1464  N   ALA H 198      25.456   9.461  23.123  1.00 29.36           N  
ATOM   1465  CA  ALA H 198      25.600   9.871  24.492  1.00 27.65           C  
ATOM   1466  CB  ALA H 198      25.368  11.376  24.704  1.00 28.33           C  
ATOM   1467  C   ALA H 198      24.579   9.157  25.321  1.00 30.20           C  
ATOM   1468  O   ALA H 198      23.703   8.465  24.804  1.00 29.26           O  
ATOM   1469  N   VAL H 199      24.710   9.288  26.655  1.00 27.00           N  
ATOM   1470  CA  VAL H 199      23.757   8.738  27.569  1.00 27.22           C  
ATOM   1471  CB  VAL H 199      24.356   8.346  28.889  1.00 28.55           C  
ATOM   1472  CG1 VAL H 199      23.232   7.838  29.808  1.00 28.67           C  
ATOM   1473  CG2 VAL H 199      25.478   7.320  28.647  1.00 29.89           C  
ATOM   1474  C   VAL H 199      22.791   9.849  27.828  1.00 30.40           C  
ATOM   1475  O   VAL H 199      23.204  10.974  28.104  1.00 29.73           O  
ATOM   1476  N   TYR H 200      21.476   9.564  27.749  1.00 29.01           N  
ATOM   1477  CA  TYR H 200      20.504  10.597  27.961  1.00 27.74           C  
ATOM   1478  CB  TYR H 200      19.403  10.665  26.889  1.00 28.44           C  
ATOM   1479  CG  TYR H 200      20.027  11.100  25.610  1.00 30.75           C  
ATOM   1480  CD1 TYR H 200      20.665  10.188  24.804  1.00 32.38           C  
ATOM   1481  CD2 TYR H 200      19.969  12.416  25.214  1.00 31.01           C  
ATOM   1482  CE1 TYR H 200      21.242  10.587  23.620  1.00 31.16           C  
ATOM   1483  CE2 TYR H 200      20.545  12.818  24.033  1.00 30.81           C  
ATOM   1484  CZ  TYR H 200      21.185  11.904  23.232  1.00 32.94           C  
ATOM   1485  OH  TYR H 200      21.774  12.322  22.020  1.00 32.11           O  
ATOM   1486  C   TYR H 200      19.812  10.316  29.256  1.00 30.19           C  
ATOM   1487  O   TYR H 200      19.367   9.195  29.503  1.00 30.98           O  
ATOM   1488  N   TYR H 201      19.702  11.350  30.116  1.00 29.21           N  
ATOM   1489  CA  TYR H 201      19.080  11.173  31.396  1.00 28.03           C  
ATOM   1490  CB  TYR H 201      19.911  11.618  32.618  1.00 27.10           C  
ATOM   1491  CG  TYR H 201      21.182  10.853  32.774  1.00 28.23           C  
ATOM   1492  CD1 TYR H 201      21.178   9.565  33.258  1.00 29.11           C  
ATOM   1493  CD2 TYR H 201      22.386  11.424  32.431  1.00 30.26           C  
ATOM   1494  CE1 TYR H 201      22.352   8.864  33.412  1.00 29.40           C  
ATOM   1495  CE2 TYR H 201      23.561  10.728  32.586  1.00 29.85           C  
ATOM   1496  CZ  TYR H 201      23.549   9.445  33.076  1.00 31.54           C  
ATOM   1497  OH  TYR H 201      24.757   8.734  33.233  1.00 33.25           O  
ATOM   1498  C   TYR H 201      17.885  12.065  31.484  1.00 31.67           C  
ATOM   1499  O   TYR H 201      17.874  13.176  30.955  1.00 30.75           O  
ATOM   1500  N   CYS H 202      16.826  11.562  32.149  1.00 32.83           N  
ATOM   1501  CA  CYS H 202      15.679  12.350  32.480  0.92 33.46           C  
ATOM   1502  CB  CYS H 202      14.343  11.604  32.264  0.92 36.20           C  
ATOM   1503  SG  CYS H 202      14.261  10.010  33.143  0.92 44.58           S  
ATOM   1504  C   CYS H 202      15.841  12.626  33.943  1.00 33.24           C  
ATOM   1505  O   CYS H 202      16.393  11.803  34.674  1.00 33.01           O  
ATOM   1506  N   ALA H 203      15.419  13.823  34.400  1.00 31.12           N  
ATOM   1507  CA  ALA H 203      15.569  14.139  35.790  1.00 30.82           C  
ATOM   1508  CB  ALA H 203      16.792  15.024  36.082  1.00 29.54           C  
ATOM   1509  C   ALA H 203      14.355  14.880  36.243  1.00 33.37           C  
ATOM   1510  O   ALA H 203      13.750  15.640  35.486  1.00 33.41           O  
ATOM   1511  N   GLY H 204      13.970  14.664  37.515  1.00 31.29           N  
ATOM   1512  CA  GLY H 204      12.822  15.324  38.058  1.00 29.90           C  
ATOM   1513  C   GLY H 204      13.310  16.378  38.981  1.00 32.39           C  
ATOM   1514  O   GLY H 204      14.276  16.203  39.724  1.00 30.69           O  
ATOM   1515  N   THR H 205      12.614  17.519  38.947  1.00 30.37           N  
ATOM   1516  CA  THR H 205      13.011  18.656  39.719  1.00 31.64           C  
ATOM   1517  CB  THR H 205      12.820  19.937  38.978  1.00 27.47           C  
ATOM   1518  OG1 THR H 205      11.439  20.125  38.725  1.00 17.61           O  
ATOM   1519  CG2 THR H 205      13.596  19.890  37.652  1.00 17.38           C  
ATOM   1520  C   THR H 205      12.142  18.776  40.916  1.00 34.39           C  
ATOM   1521  O   THR H 205      11.168  18.047  41.086  1.00 35.47           O  
ATOM   1522  N   VAL H 206      12.547  19.498  41.995  1.00 24.58           N  
ATOM   1523  CA  VAL H 206      12.083  19.116  43.347  1.00 27.22           C  
ATOM   1524  CB  VAL H 206      12.554  20.067  44.422  1.00 27.09           C  
ATOM   1525  CG1 VAL H 206      12.122  21.502  44.078  1.00 37.97           C  
ATOM   1526  CG2 VAL H 206      11.957  19.601  45.763  1.00 39.66           C  
ATOM   1527  C   VAL H 206      10.609  18.910  43.606  1.00 29.96           C  
ATOM   1528  O   VAL H 206      10.182  17.791  43.903  1.00 28.06           O  
ATOM   1529  N   TYR H 207       9.797  19.972  43.539  1.00 29.16           N  
ATOM   1530  CA  TYR H 207       8.385  19.913  43.775  1.00 30.02           C  
ATOM   1531  CB  TYR H 207       7.989  19.981  45.258  1.00 29.34           C  
ATOM   1532  CG  TYR H 207       6.519  19.731  45.351  1.00 28.62           C  
ATOM   1533  CD1 TYR H 207       6.034  18.444  45.291  1.00  0.00           C  
ATOM   1534  CD2 TYR H 207       5.624  20.764  45.505  1.00  0.00           C  
ATOM   1535  CE1 TYR H 207       4.683  18.196  45.382  1.00  0.00           C  
ATOM   1536  CE2 TYR H 207       4.272  20.530  45.598  1.00  0.00           C  
ATOM   1537  CZ  TYR H 207       3.801  19.242  45.536  1.00  0.00           C  
ATOM   1538  OH  TYR H 207       2.415  18.996  45.630  1.00  0.00           O  
ATOM   1539  C   TYR H 207       7.997  21.191  43.148  1.00 31.09           C  
ATOM   1540  O   TYR H 207       8.017  21.329  41.928  1.00 31.79           O  
ATOM   1541  N   TYR H 208       7.603  22.140  44.002  1.00 31.78           N  
ATOM   1542  CA  TYR H 208       7.445  23.509  43.637  1.00 31.54           C  
ATOM   1543  CB  TYR H 208       6.396  24.254  44.502  1.00 33.65           C  
ATOM   1544  CG  TYR H 208       6.907  24.267  45.907  1.00 37.39           C  
ATOM   1545  CD1 TYR H 208       6.680  23.208  46.749  1.00 36.89           C  
ATOM   1546  CD2 TYR H 208       7.658  25.317  46.378  1.00 41.86           C  
ATOM   1547  CE1 TYR H 208       7.166  23.187  48.032  1.00 39.78           C  
ATOM   1548  CE2 TYR H 208       8.150  25.310  47.660  1.00 42.41           C  
ATOM   1549  CZ  TYR H 208       7.906  24.246  48.489  1.00 41.91           C  
ATOM   1550  OH  TYR H 208       8.415  24.239  49.802  1.00 39.87           O  
ATOM   1551  C   TYR H 208       8.804  24.057  43.972  1.00 30.34           C  
ATOM   1552  O   TYR H 208       9.396  23.700  44.992  1.00 26.85           O  
ATOM   1553  N   ASP H 209       9.397  24.865  43.084  1.00 30.55           N  
ATOM   1554  CA  ASP H 209      10.709  25.354  43.396  1.00 29.93           C  
ATOM   1555  CB  ASP H 209      11.821  24.432  42.846  0.75 28.36           C  
ATOM   1556  CG  ASP H 209      13.160  24.779  43.480  1.00 26.73           C  
ATOM   1557  OD1 ASP H 209      13.359  24.445  44.678  1.00  0.00           O  
ATOM   1558  OD2 ASP H 209      14.012  25.369  42.763  1.00 38.71           O1-
ATOM   1559  C   ASP H 209      10.785  26.662  42.685  1.00 30.90           C  
ATOM   1560  O   ASP H 209       9.799  27.390  42.616  1.00 32.85           O  
ATOM   1561  N   ILE H 210      11.994  27.038  42.238  1.00 30.14           N  
ATOM   1562  CA  ILE H 210      12.137  28.116  41.310  1.00 30.06           C  
ATOM   1563  CB  ILE H 210      13.193  29.105  41.729  1.00 26.30           C  
ATOM   1564  CG1 ILE H 210      13.319  30.228  40.687  1.00  0.00           C  
ATOM   1565  CG2 ILE H 210      14.495  28.358  42.057  1.00  0.00           C  
ATOM   1566  CD1 ILE H 210      14.243  31.364  41.123  1.00 16.14           C  
ATOM   1567  C   ILE H 210      12.570  27.425  40.044  1.00 29.08           C  
ATOM   1568  O   ILE H 210      13.685  27.588  39.554  1.00 30.35           O  
ATOM   1569  N   LEU H 211      11.650  26.625  39.474  1.00 30.59           N  
ATOM   1570  CA  LEU H 211      11.914  25.801  38.314  1.00 29.83           C  
ATOM   1571  CB  LEU H 211      10.747  24.852  37.995  1.00 26.17           C  
ATOM   1572  CG  LEU H 211      10.433  23.894  39.162  1.00 33.89           C  
ATOM   1573  CD1 LEU H 211       9.339  22.882  38.788  1.00 33.38           C  
ATOM   1574  CD2 LEU H 211      11.711  23.237  39.708  1.00 32.35           C  
ATOM   1575  C   LEU H 211      12.096  26.705  37.173  1.00 28.82           C  
ATOM   1576  O   LEU H 211      12.845  26.412  36.249  1.00 31.13           O  
ATOM   1577  N   THR H 212      11.381  27.832  37.229  1.00 27.80           N  
ATOM   1578  CA  THR H 212      11.374  28.769  36.174  1.00 25.59           C  
ATOM   1579  CB  THR H 212      10.669  30.041  36.550  1.00 22.51           C  
ATOM   1580  OG1 THR H 212       9.325  29.773  36.925  1.00  0.00           O  
ATOM   1581  CG2 THR H 212      10.710  31.010  35.356  1.00  0.00           C  
ATOM   1582  C   THR H 212      12.779  29.119  35.810  1.00 25.89           C  
ATOM   1583  O   THR H 212      13.491  29.763  36.579  1.00 26.26           O  
ATOM   1584  N   GLY H 213      13.206  28.658  34.614  1.00 26.83           N  
ATOM   1585  CA  GLY H 213      14.461  29.037  34.020  1.00 27.03           C  
ATOM   1586  C   GLY H 213      15.686  28.640  34.804  1.00 27.10           C  
ATOM   1587  O   GLY H 213      16.544  29.483  35.039  1.00 28.37           O  
ATOM   1588  N   LEU H 214      15.815  27.386  35.278  1.00 28.19           N  
ATOM   1589  CA  LEU H 214      17.066  26.986  35.872  1.00 27.78           C  
ATOM   1590  CB  LEU H 214      17.316  27.428  37.338  1.00 31.27           C  
ATOM   1591  CG  LEU H 214      17.423  28.950  37.603  1.00  0.00           C  
ATOM   1592  CD1 LEU H 214      16.040  29.618  37.721  1.00  0.00           C  
ATOM   1593  CD2 LEU H 214      18.342  29.250  38.799  1.00  0.00           C  
ATOM   1594  C   LEU H 214      17.045  25.501  35.898  1.00 27.19           C  
ATOM   1595  O   LEU H 214      16.055  24.943  36.348  1.00 28.13           O  
ATOM   1596  N   TYR H 215      18.046  24.731  35.430  1.00 26.77           N  
ATOM   1597  CA  TYR H 215      17.554  23.435  35.797  1.00 26.24           C  
ATOM   1598  CB  TYR H 215      17.130  22.470  34.679  1.00 25.77           C  
ATOM   1599  CG  TYR H 215      15.881  23.167  34.268  1.00 14.52           C  
ATOM   1600  CD1 TYR H 215      14.727  22.986  34.997  1.00 13.85           C  
ATOM   1601  CD2 TYR H 215      15.872  24.052  33.217  1.00 18.84           C  
ATOM   1602  CE1 TYR H 215      13.576  23.654  34.662  1.00 14.22           C  
ATOM   1603  CE2 TYR H 215      14.719  24.720  32.875  1.00  0.00           C  
ATOM   1604  CZ  TYR H 215      13.569  24.518  33.597  1.00  0.00           C  
ATOM   1605  OH  TYR H 215      12.386  25.203  33.252  1.00  0.00           O  
ATOM   1606  C   TYR H 215      18.306  22.830  36.929  1.00 26.17           C  
ATOM   1607  O   TYR H 215      18.860  21.742  36.858  1.00 24.88           O  
ATOM   1608  N   THR H 216      18.442  23.623  38.017  1.00 24.24           N  
ATOM   1609  CA  THR H 216      19.299  23.226  39.095  1.00 25.15           C  
ATOM   1610  CB  THR H 216      19.776  24.366  39.955  1.00 24.19           C  
ATOM   1611  OG1 THR H 216      18.666  25.038  40.534  1.00  0.00           O  
ATOM   1612  CG2 THR H 216      20.608  25.344  39.109  1.00  0.00           C  
ATOM   1613  C   THR H 216      18.433  22.395  39.943  1.00 23.31           C  
ATOM   1614  O   THR H 216      17.273  22.192  39.609  1.00 25.95           O  
ATOM   1615  N   ASN H 217      18.963  21.870  41.050  1.00 22.62           N  
ATOM   1616  CA  ASN H 217      18.081  21.165  41.929  1.00 24.86           C  
ATOM   1617  CB  ASN H 217      16.895  22.026  42.405  1.00 21.34           C  
ATOM   1618  CG  ASN H 217      17.383  23.256  43.150  1.00 27.60           C  
ATOM   1619  OD1 ASN H 217      18.439  23.810  42.847  1.00 25.16           O  
ATOM   1620  ND2 ASN H 217      16.575  23.704  44.147  1.00 28.73           N  
ATOM   1621  C   ASN H 217      17.431  20.002  41.254  1.00 23.19           C  
ATOM   1622  O   ASN H 217      16.236  19.791  41.446  1.00 20.38           O  
ATOM   1623  N   PHE H 218      18.154  19.213  40.436  1.00 24.72           N  
ATOM   1624  CA  PHE H 218      17.462  18.037  39.990  1.00 25.24           C  
ATOM   1625  CB  PHE H 218      18.001  17.336  38.738  1.00 21.95           C  
ATOM   1626  CG  PHE H 218      17.680  18.146  37.551  1.00 23.39           C  
ATOM   1627  CD1 PHE H 218      16.370  18.391  37.218  1.00 19.71           C  
ATOM   1628  CD2 PHE H 218      18.698  18.606  36.758  1.00 17.67           C  
ATOM   1629  CE1 PHE H 218      16.073  19.134  36.108  1.00 23.65           C  
ATOM   1630  CE2 PHE H 218      18.409  19.344  35.642  1.00 16.34           C  
ATOM   1631  CZ  PHE H 218      17.100  19.612  35.334  1.00 22.31           C  
ATOM   1632  C   PHE H 218      17.691  17.013  41.049  1.00 27.56           C  
ATOM   1633  O   PHE H 218      18.827  16.615  41.306  1.00 28.90           O  
ATOM   1634  N   HIS H 219      16.610  16.616  41.739  1.00 27.66           N  
ATOM   1635  CA  HIS H 219      16.701  15.636  42.780  1.00 28.98           C  
ATOM   1636  ND1 HIS H 219      15.181  18.130  44.373  1.00  0.00           N  
ATOM   1637  CG  HIS H 219      15.544  16.839  44.684  1.00 29.28           C  
ATOM   1638  CB  HIS H 219      15.494  15.684  43.734  1.00 30.32           C  
ATOM   1639  NE2 HIS H 219      15.818  18.144  46.503  1.00  0.00           N  
ATOM   1640  CD2 HIS H 219      15.931  16.866  45.990  1.00  0.00           C  
ATOM   1641  CE1 HIS H 219      15.363  18.869  45.497  1.00  0.00           C  
ATOM   1642  C   HIS H 219      16.811  14.226  42.285  1.00 29.76           C  
ATOM   1643  O   HIS H 219      17.665  13.458  42.725  1.00 29.16           O  
ATOM   1644  N   TYR H 220      15.945  13.860  41.324  1.00 32.68           N  
ATOM   1645  CA  TYR H 220      15.794  12.463  41.004  1.00 34.15           C  
ATOM   1646  CB  TYR H 220      14.352  11.952  41.175  1.00 33.83           C  
ATOM   1647  CG  TYR H 220      14.048  12.004  42.632  1.00 38.56           C  
ATOM   1648  CD1 TYR H 220      14.354  10.939  43.449  1.00 45.21           C  
ATOM   1649  CD2 TYR H 220      13.461  13.120  43.180  1.00 38.61           C  
ATOM   1650  CE1 TYR H 220      14.077  10.992  44.795  1.00 41.12           C  
ATOM   1651  CE2 TYR H 220      13.181  13.179  44.525  1.00 44.88           C  
ATOM   1652  CZ  TYR H 220      13.491  12.113  45.335  1.00 55.34           C  
ATOM   1653  OH  TYR H 220      13.208  12.170  46.715  1.00 61.24           O  
ATOM   1654  C   TYR H 220      16.179  12.249  39.578  1.00 33.63           C  
ATOM   1655  O   TYR H 220      15.752  12.993  38.696  1.00 32.82           O  
ATOM   1656  N   TRP H 221      16.990  11.203  39.318  1.00 31.72           N  
ATOM   1657  CA  TRP H 221      17.465  10.969  37.983  1.00 31.43           C  
ATOM   1658  CB  TRP H 221      18.998  11.086  37.849  1.00 29.91           C  
ATOM   1659  CG  TRP H 221      19.587  12.460  38.103  1.00 29.26           C  
ATOM   1660  CD2 TRP H 221      20.156  13.312  37.096  1.00 28.81           C  
ATOM   1661  CD1 TRP H 221      19.725  13.121  39.287  1.00 30.05           C  
ATOM   1662  NE1 TRP H 221      20.333  14.337  39.080  1.00 30.41           N  
ATOM   1663  CE2 TRP H 221      20.608  14.467  37.734  1.00 30.54           C  
ATOM   1664  CE3 TRP H 221      20.303  13.147  35.747  1.00 30.31           C  
ATOM   1665  CZ2 TRP H 221      21.211  15.474  37.035  1.00 30.00           C  
ATOM   1666  CZ3 TRP H 221      20.899  14.167  35.042  1.00 31.52           C  
ATOM   1667  CH2 TRP H 221      21.344  15.310  35.673  1.00 30.75           C  
ATOM   1668  C   TRP H 221      17.149   9.557  37.592  1.00 34.48           C  
ATOM   1669  O   TRP H 221      17.064   8.664  38.434  1.00 33.63           O  
ATOM   1670  N   GLY H 222      16.956   9.330  36.277  1.00 32.97           N  
ATOM   1671  CA  GLY H 222      16.726   8.009  35.766  1.00 31.73           C  
ATOM   1672  C   GLY H 222      18.071   7.367  35.604  1.00 36.12           C  
ATOM   1673  O   GLY H 222      19.103   7.994  35.843  1.00 35.19           O  
ATOM   1674  N   GLN H 223      18.092   6.086  35.186  1.00 33.81           N  
ATOM   1675  CA  GLN H 223      19.295   5.313  35.018  1.00 34.35           C  
ATOM   1676  CB  GLN H 223      19.076   3.802  34.787  1.00 34.54           C  
ATOM   1677  CG  GLN H 223      18.449   3.422  33.444  1.00 37.15           C  
ATOM   1678  CD  GLN H 223      16.936   3.498  33.560  1.00 42.01           C  
ATOM   1679  OE1 GLN H 223      16.389   4.320  34.288  1.00 38.76           O  
ATOM   1680  NE2 GLN H 223      16.228   2.607  32.819  1.00 37.07           N  
ATOM   1681  C   GLN H 223      20.109   5.822  33.861  1.00 36.51           C  
ATOM   1682  O   GLN H 223      21.331   5.688  33.861  1.00 34.52           O  
ATOM   1683  N   GLY H 224      19.461   6.383  32.820  1.00 32.51           N  
ATOM   1684  CA  GLY H 224      20.176   6.865  31.669  1.00 33.09           C  
ATOM   1685  C   GLY H 224      19.943   5.903  30.549  1.00 36.38           C  
ATOM   1686  O   GLY H 224      19.752   4.709  30.768  1.00 36.50           O  
ATOM   1687  N   THR H 225      19.921   6.424  29.306  1.00 33.37           N  
ATOM   1688  CA  THR H 225      19.747   5.561  28.178  1.00 33.57           C  
ATOM   1689  CB  THR H 225      18.405   5.736  27.508  1.00 37.69           C  
ATOM   1690  OG1 THR H 225      18.094   4.585  26.745  1.00 39.18           O  
ATOM   1691  CG2 THR H 225      18.404   6.968  26.592  1.00 37.02           C  
ATOM   1692  C   THR H 225      20.863   5.861  27.219  1.00 33.87           C  
ATOM   1693  O   THR H 225      21.118   7.014  26.871  1.00 33.32           O  
ATOM   1694  N   LEU H 226      21.587   4.820  26.770  1.00 32.22           N  
ATOM   1695  CA  LEU H 226      22.678   5.070  25.875  1.00 33.33           C  
ATOM   1696  CB  LEU H 226      23.817   4.047  25.995  1.00 32.24           C  
ATOM   1697  CG  LEU H 226      24.995   4.300  25.033  1.00 36.30           C  
ATOM   1698  CD1 LEU H 226      25.723   5.618  25.358  1.00 34.11           C  
ATOM   1699  CD2 LEU H 226      25.950   3.099  25.005  1.00 38.11           C  
ATOM   1700  C   LEU H 226      22.150   4.991  24.481  1.00 33.63           C  
ATOM   1701  O   LEU H 226      21.522   4.008  24.091  1.00 34.88           O  
ATOM   1702  N   VAL H 227      22.380   6.057  23.693  1.00 31.01           N  
ATOM   1703  CA  VAL H 227      21.986   6.050  22.317  1.00 31.10           C  
ATOM   1704  CB  VAL H 227      21.091   7.196  21.951  1.00 33.20           C  
ATOM   1705  CG1 VAL H 227      20.814   7.146  20.439  1.00 32.70           C  
ATOM   1706  CG2 VAL H 227      19.824   7.115  22.822  1.00 33.13           C  
ATOM   1707  C   VAL H 227      23.244   6.167  21.514  1.00 33.66           C  
ATOM   1708  O   VAL H 227      23.999   7.126  21.661  1.00 32.66           O  
ATOM   1709  N   THR H 228      23.493   5.176  20.635  1.00 32.05           N  
ATOM   1710  CA  THR H 228      24.683   5.193  19.834  1.00 32.19           C  
ATOM   1711  CB  THR H 228      25.404   3.879  19.803  1.00 36.36           C  
ATOM   1712  OG1 THR H 228      25.743   3.471  21.121  1.00 34.51           O  
ATOM   1713  CG2 THR H 228      26.683   4.055  18.968  1.00 32.20           C  
ATOM   1714  C   THR H 228      24.267   5.481  18.432  1.00 34.64           C  
ATOM   1715  O   THR H 228      23.356   4.844  17.904  1.00 33.09           O  
ATOM   1716  N   VAL H 229      24.921   6.470  17.792  1.00 32.65           N  
ATOM   1717  CA  VAL H 229      24.556   6.769  16.441  1.00 33.03           C  
ATOM   1718  CB  VAL H 229      24.295   8.225  16.207  1.00 34.57           C  
ATOM   1719  CG1 VAL H 229      24.016   8.419  14.708  1.00 34.95           C  
ATOM   1720  CG2 VAL H 229      23.147   8.668  17.131  1.00 33.32           C  
ATOM   1721  C   VAL H 229      25.688   6.368  15.554  1.00 36.53           C  
ATOM   1722  O   VAL H 229      26.770   6.950  15.607  1.00 37.65           O  
ATOM   1723  N   SER H 230      25.455   5.343  14.709  1.00 34.14           N  
ATOM   1724  CA  SER H 230      26.471   4.909  13.796  1.00 36.23           C  
ATOM   1725  CB  SER H 230      27.514   3.959  14.412  1.00 37.85           C  
ATOM   1726  OG  SER H 230      26.909   2.720  14.751  1.00 41.06           O  
ATOM   1727  C   SER H 230      25.799   4.162  12.687  1.00 37.80           C  
ATOM   1728  O   SER H 230      24.652   3.738  12.806  1.00 36.88           O  
ATOM   1729  N   SER H 231      26.512   3.988  11.557  1.00 39.70           N  
ATOM   1730  CA  SER H 231      25.942   3.274  10.452  1.00 40.37           C  
ATOM   1731  CB  SER H 231      26.610   3.582   9.101  1.00 44.30           C  
ATOM   1732  OG  SER H 231      26.347   4.926   8.723  1.00 52.24           O  
ATOM   1733  C   SER H 231      26.100   1.779  10.717  1.00 43.18           C  
ATOM   1734  O   SER H 231      25.968   0.992   9.742  1.00 42.96           O  
ATOM   1735  OXT SER H 231      26.352   1.403  11.893  1.00  0.00           O1-
TER    1736      SER H 231 
CONECT  140  638
CONECT  638  140
CONECT  937 1503
CONECT 1503  937
END
