# Supplementary material for: Fully automated antibody structure prediction using BIOVIA tools: Validation study
Source: PLoS One. 2017 May 18;12(5):e0177923. doi: 10.1371/journal.pone.0177923 (PMC5436848; doi:10.1371/journal.pone.0177923)
Supplement: S3 Dataset — Predicted structures using the Top5 framework method, Chothia CDR definition with canonical filtering, using up to 5 CDR templates rather than the default 3, and generating 10 CDR models. (ZIP) [file pone.0177923.s005.zip › 4G7V_LH_FV_FinalModel.pdb]

REMARK   Accelrys Discovery Studio PDB file
REMARK   Created:  2015-11-30T21:51:58Z
SSBOND   1 CYS L   23    CYS L   88                                     
SSBOND   2 CYS H  129    CYS H  203                                     
ATOM      1  N   ASP L   1      25.617  32.905  25.847  1.00 65.24           N1+
ATOM      2  CA  ASP L   1      25.480  31.920  26.939  1.00 62.28           C  
ATOM      3  CB  ASP L   1      25.915  30.517  26.474  1.00 63.45           C  
ATOM      4  CG  ASP L   1      24.903  29.989  25.468  1.00 66.51           C  
ATOM      5  OD1 ASP L   1      23.879  30.683  25.231  1.00 67.26           O  
ATOM      6  OD2 ASP L   1      25.139  28.876  24.925  1.00 65.89           O1-
ATOM      7  C   ASP L   1      26.343  32.307  28.095  1.00 61.76           C  
ATOM      8  O   ASP L   1      27.147  33.233  28.012  1.00 64.56           O  
ATOM      9  N   ILE L   2      26.175  31.593  29.221  1.00 57.72           N  
ATOM     10  CA  ILE L   2      26.949  31.850  30.395  1.00 57.13           C  
ATOM     11  CB  ILE L   2      26.118  32.009  31.635  1.00 51.84           C  
ATOM     12  CG1 ILE L   2      25.278  33.289  31.525  1.00 52.20           C  
ATOM     13  CG2 ILE L   2      27.036  31.971  32.868  1.00 52.25           C  
ATOM     14  CD1 ILE L   2      24.229  33.425  32.620  1.00 61.61           C  
ATOM     15  C   ILE L   2      27.840  30.672  30.575  1.00 54.59           C  
ATOM     16  O   ILE L   2      27.402  29.526  30.495  1.00 53.54           O  
ATOM     17  N   GLN L   3      29.140  30.929  30.802  1.00 55.97           N  
ATOM     18  CA  GLN L   3      30.047  29.830  30.915  1.00 52.08           C  
ATOM     19  CB  GLN L   3      31.334  30.028  30.094  1.00 55.78           C  
ATOM     20  CG  GLN L   3      32.196  31.205  30.553  1.00 52.38           C  
ATOM     21  CD  GLN L   3      33.275  31.418  29.499  1.00 56.12           C  
ATOM     22  OE1 GLN L   3      33.140  30.972  28.361  1.00 58.52           O  
ATOM     23  NE2 GLN L   3      34.371  32.129  29.881  1.00 56.59           N  
ATOM     24  C   GLN L   3      30.413  29.656  32.349  1.00 50.85           C  
ATOM     25  O   GLN L   3      30.651  30.623  33.071  1.00 51.64           O  
ATOM     26  N   MET L   4      30.431  28.391  32.805  1.00 51.70           N  
ATOM     27  CA  MET L   4      30.813  28.134  34.158  1.00 47.33           C  
ATOM     28  CB  MET L   4      29.845  27.195  34.893  1.00 46.34           C  
ATOM     29  CG  MET L   4      28.434  27.780  34.999  1.00 45.60           C  
ATOM     30  SD  MET L   4      28.326  29.329  35.946  1.00 49.90           S  
ATOM     31  CE  MET L   4      28.388  28.524  37.570  1.00 46.91           C  
ATOM     32  C   MET L   4      32.148  27.474  34.083  1.00 51.26           C  
ATOM     33  O   MET L   4      32.292  26.397  33.508  1.00 52.96           O  
ATOM     34  N   THR L   5      33.176  28.112  34.667  1.00 50.78           N  
ATOM     35  CA  THR L   5      34.477  27.534  34.554  1.00 50.75           C  
ATOM     36  CB  THR L   5      35.522  28.527  34.114  1.00 50.38           C  
ATOM     37  OG1 THR L   5      36.709  27.848  33.746  1.00 51.30           O  
ATOM     38  CG2 THR L   5      35.810  29.542  35.233  1.00 51.66           C  
ATOM     39  C   THR L   5      34.837  26.945  35.883  1.00 50.79           C  
ATOM     40  O   THR L   5      34.832  27.622  36.910  1.00 48.41           O  
ATOM     41  N   GLN L   6      35.130  25.629  35.894  1.00 48.61           N  
ATOM     42  CA  GLN L   6      35.467  24.976  37.123  1.00 51.54           C  
ATOM     43  CB  GLN L   6      34.912  23.547  37.284  1.00 49.74           C  
ATOM     44  CG  GLN L   6      33.417  23.483  37.591  1.00 46.87           C  
ATOM     45  CD  GLN L   6      33.011  22.020  37.719  1.00 48.31           C  
ATOM     46  OE1 GLN L   6      31.911  21.639  37.328  1.00 46.27           O  
ATOM     47  NE2 GLN L   6      33.908  21.175  38.290  1.00 50.19           N  
ATOM     48  C   GLN L   6      36.948  24.843  37.220  1.00 55.15           C  
ATOM     49  O   GLN L   6      37.655  24.750  36.217  1.00 56.32           O  
ATOM     50  N   SER L   7      37.447  24.857  38.469  1.00 56.77           N  
ATOM     51  CA  SER L   7      38.844  24.676  38.711  1.00 56.79           C  
ATOM     52  CB  SER L   7      39.595  26.011  38.856  1.00 57.40           C  
ATOM     53  OG  SER L   7      40.972  25.776  39.099  1.00 62.55           O  
ATOM     54  C   SER L   7      38.938  23.955  40.017  1.00 57.53           C  
ATOM     55  O   SER L   7      38.134  24.207  40.912  1.00 60.46           O  
ATOM     56  N   PRO L   8      39.850  23.036  40.182  1.00 56.11           N  
ATOM     57  CA  PRO L   8      40.737  22.594  39.140  1.00 56.77           C  
ATOM     58  CD  PRO L   8      40.413  22.823  41.503  1.00 56.38           C  
ATOM     59  CB  PRO L   8      41.983  22.055  39.847  1.00 58.57           C  
ATOM     60  CG  PRO L   8      41.524  21.791  41.289  1.00 59.36           C  
ATOM     61  C   PRO L   8      40.036  21.551  38.332  1.00 56.04           C  
ATOM     62  O   PRO L   8      38.941  21.141  38.712  1.00 56.29           O  
ATOM     63  N   SER L   9      40.630  21.130  37.200  1.00 62.19           N  
ATOM     64  CA  SER L   9      40.046  20.092  36.404  1.00 63.04           C  
ATOM     65  CB  SER L   9      40.804  19.849  35.090  1.00 59.43           C  
ATOM     66  OG  SER L   9      40.741  21.007  34.270  1.00 65.36           O  
ATOM     67  C   SER L   9      40.102  18.819  37.189  1.00 57.39           C  
ATOM     68  O   SER L   9      39.158  18.031  37.175  1.00 59.38           O  
ATOM     69  N   SER L  10      41.223  18.578  37.898  1.00 57.71           N  
ATOM     70  CA  SER L  10      41.348  17.359  38.650  1.00 60.87           C  
ATOM     71  CB  SER L  10      42.099  16.262  37.877  1.00 60.37           C  
ATOM     72  OG  SER L  10      42.197  15.081  38.658  1.00 63.97           O  
ATOM     73  C   SER L  10      42.132  17.650  39.895  1.00 58.00           C  
ATOM     74  O   SER L  10      42.940  18.577  39.923  1.00 62.80           O  
ATOM     75  N   LEU L  11      41.889  16.875  40.978  1.00 57.98           N  
ATOM     76  CA  LEU L  11      42.638  17.067  42.189  1.00 58.48           C  
ATOM     77  CB  LEU L  11      42.038  18.144  43.120  1.00 56.80           C  
ATOM     78  CG  LEU L  11      40.617  17.861  43.648  1.00 55.62           C  
ATOM     79  CD1 LEU L  11      40.609  16.764  44.726  1.00 56.64           C  
ATOM     80  CD2 LEU L  11      39.927  19.156  44.103  1.00 55.20           C  
ATOM     81  C   LEU L  11      42.721  15.767  42.934  1.00 60.35           C  
ATOM     82  O   LEU L  11      41.847  14.909  42.818  1.00 59.41           O  
ATOM     83  N   SER L  12      43.808  15.579  43.713  1.00 60.06           N  
ATOM     84  CA  SER L  12      43.940  14.384  44.496  1.00 61.07           C  
ATOM     85  CB  SER L  12      45.188  13.551  44.160  1.00 65.79           C  
ATOM     86  OG  SER L  12      46.359  14.262  44.530  1.00 66.50           O  
ATOM     87  C   SER L  12      44.075  14.810  45.923  1.00 65.82           C  
ATOM     88  O   SER L  12      44.780  15.772  46.225  1.00 63.12           O  
ATOM     89  N   ALA L  13      43.387  14.103  46.846  1.00 60.08           N  
ATOM     90  CA  ALA L  13      43.479  14.477  48.230  1.00 59.99           C  
ATOM     91  CB  ALA L  13      42.380  15.456  48.671  1.00 58.36           C  
ATOM     92  C   ALA L  13      43.342  13.246  49.076  1.00 60.82           C  
ATOM     93  O   ALA L  13      42.746  12.252  48.661  1.00 66.04           O  
ATOM     94  N   SER L  14      43.912  13.292  50.297  1.00 61.80           N  
ATOM     95  CA  SER L  14      43.866  12.183  51.209  1.00 67.39           C  
ATOM     96  CB  SER L  14      45.007  12.180  52.242  1.00 64.50           C  
ATOM     97  OG  SER L  14      46.260  12.045  51.591  1.00 51.29           O  
ATOM     98  C   SER L  14      42.591  12.254  51.981  1.00 65.73           C  
ATOM     99  O   SER L  14      41.941  13.296  52.039  1.00 59.80           O  
ATOM    100  N   VAL L  15      42.208  11.125  52.610  1.00 65.91           N  
ATOM    101  CA  VAL L  15      40.992  11.129  53.363  1.00 60.93           C  
ATOM    102  CB  VAL L  15      40.484   9.767  53.746  1.00 62.02           C  
ATOM    103  CG1 VAL L  15      40.002   9.063  52.469  1.00 62.03           C  
ATOM    104  CG2 VAL L  15      41.600   8.998  54.469  1.00 65.25           C  
ATOM    105  C   VAL L  15      41.179  11.956  54.586  1.00 64.74           C  
ATOM    106  O   VAL L  15      42.198  11.875  55.272  1.00 65.73           O  
ATOM    107  N   GLY L  16      40.166  12.796  54.873  1.00 64.90           N  
ATOM    108  CA  GLY L  16      40.195  13.656  56.019  1.00 61.48           C  
ATOM    109  C   GLY L  16      40.603  15.039  55.600  1.00 63.79           C  
ATOM    110  O   GLY L  16      40.484  15.980  56.382  1.00 64.72           O  
ATOM    111  N   ASP L  17      41.088  15.212  54.354  1.00 64.03           N  
ATOM    112  CA  ASP L  17      41.514  16.526  53.953  1.00 60.71           C  
ATOM    113  CB  ASP L  17      42.506  16.537  52.776  1.00 63.78           C  
ATOM    114  CG  ASP L  17      43.877  16.142  53.311  1.00 70.40           C  
ATOM    115  OD1 ASP L  17      44.142  16.409  54.515  1.00 71.63           O  
ATOM    116  OD2 ASP L  17      44.679  15.570  52.526  1.00 72.84           O1-
ATOM    117  C   ASP L  17      40.327  17.357  53.580  1.00 60.65           C  
ATOM    118  O   ASP L  17      39.233  16.847  53.348  1.00 57.33           O  
ATOM    119  N   ARG L  18      40.536  18.689  53.529  1.00 58.94           N  
ATOM    120  CA  ARG L  18      39.504  19.631  53.201  1.00 58.14           C  
ATOM    121  CB  ARG L  18      39.667  20.941  53.994  1.00 60.06           C  
ATOM    122  CG  ARG L  18      38.534  21.962  53.852  1.00 60.18           C  
ATOM    123  CD  ARG L  18      38.808  23.244  54.645  1.00 63.26           C  
ATOM    124  NE  ARG L  18      37.606  24.121  54.568  1.00 68.34           N  
ATOM    125  CZ  ARG L  18      36.605  23.970  55.483  1.00 69.45           C  
ATOM    126  NH1 ARG L  18      36.694  22.986  56.424  1.00 68.09           N1+
ATOM    127  NH2 ARG L  18      35.518  24.797  55.462  1.00 72.58           N  
ATOM    128  C   ARG L  18      39.677  19.950  51.748  1.00 57.37           C  
ATOM    129  O   ARG L  18      40.705  20.491  51.343  1.00 58.80           O  
ATOM    130  N   VAL L  19      38.666  19.624  50.919  1.00 55.55           N  
ATOM    131  CA  VAL L  19      38.790  19.846  49.505  1.00 57.49           C  
ATOM    132  CB  VAL L  19      38.373  18.654  48.693  1.00 56.13           C  
ATOM    133  CG1 VAL L  19      38.474  18.999  47.199  1.00 58.83           C  
ATOM    134  CG2 VAL L  19      39.232  17.452  49.120  1.00 55.60           C  
ATOM    135  C   VAL L  19      37.898  20.982  49.121  1.00 56.68           C  
ATOM    136  O   VAL L  19      36.774  21.095  49.607  1.00 56.54           O  
ATOM    137  N   THR L  20      38.401  21.875  48.243  1.00 54.26           N  
ATOM    138  CA  THR L  20      37.609  22.978  47.780  1.00 52.37           C  
ATOM    139  CB  THR L  20      38.100  24.317  48.252  1.00 53.37           C  
ATOM    140  OG1 THR L  20      39.467  24.486  47.912  1.00 64.26           O  
ATOM    141  CG2 THR L  20      37.905  24.426  49.768  1.00 53.74           C  
ATOM    142  C   THR L  20      37.626  22.990  46.283  1.00 51.34           C  
ATOM    143  O   THR L  20      38.685  22.947  45.658  1.00 53.50           O  
ATOM    144  N   ILE L  21      36.425  23.048  45.672  1.00 55.06           N  
ATOM    145  CA  ILE L  21      36.305  23.103  44.245  1.00 48.56           C  
ATOM    146  CB  ILE L  21      35.473  21.987  43.684  1.00 49.12           C  
ATOM    147  CG1 ILE L  21      36.123  20.634  44.027  1.00 50.49           C  
ATOM    148  CG2 ILE L  21      35.298  22.219  42.172  1.00 47.15           C  
ATOM    149  CD1 ILE L  21      35.210  19.434  43.782  1.00 50.08           C  
ATOM    150  C   ILE L  21      35.624  24.396  43.936  1.00 51.18           C  
ATOM    151  O   ILE L  21      34.603  24.733  44.533  1.00 48.97           O  
ATOM    152  N   THR L  22      36.178  25.164  42.982  1.00 54.92           N  
ATOM    153  CA  THR L  22      35.655  26.467  42.697  1.00 50.34           C  
ATOM    154  CB  THR L  22      36.725  27.511  42.811  1.00 51.56           C  
ATOM    155  OG1 THR L  22      36.210  28.801  42.535  1.00 83.64           O  
ATOM    156  CG2 THR L  22      37.867  27.148  41.853  1.00 59.19           C  
ATOM    157  C   THR L  22      35.074  26.485  41.314  1.00 52.98           C  
ATOM    158  O   THR L  22      35.493  25.728  40.442  1.00 54.19           O  
ATOM    159  N   CYS L  23      34.045  27.338  41.102  1.00 52.73           N  
ATOM    160  CA  CYS L  23      33.371  27.462  39.835  1.00 52.34           C  
ATOM    161  CB  CYS L  23      32.033  26.679  39.835  1.00 54.50           C  
ATOM    162  SG  CYS L  23      31.071  26.748  38.290  1.00 64.21           S  
ATOM    163  C   CYS L  23      33.110  28.928  39.617  1.00 50.19           C  
ATOM    164  O   CYS L  23      32.538  29.595  40.477  1.00 49.61           O  
ATOM    165  N   ARG L  24      33.521  29.477  38.451  1.00 49.90           N  
ATOM    166  CA  ARG L  24      33.389  30.895  38.230  1.00 49.15           C  
ATOM    167  CB  ARG L  24      34.725  31.541  37.834  1.00 52.81           C  
ATOM    168  CG  ARG L  24      34.653  33.047  37.601  1.00 59.44           C  
ATOM    169  CD  ARG L  24      36.025  33.654  37.313  1.00 56.98           C  
ATOM    170  NE  ARG L  24      36.903  33.278  38.456  1.00 62.94           N  
ATOM    171  CZ  ARG L  24      38.242  33.533  38.407  1.00 63.71           C  
ATOM    172  NH1 ARG L  24      38.770  34.189  37.333  1.00 64.78           N1+
ATOM    173  NH2 ARG L  24      39.052  33.127  39.428  1.00 64.88           N  
ATOM    174  C   ARG L  24      32.425  31.146  37.111  1.00 48.43           C  
ATOM    175  O   ARG L  24      32.621  30.667  35.996  1.00 51.71           O  
ATOM    176  N   ALA L  25      31.347  31.910  37.388  1.00 49.75           N  
ATOM    177  CA  ALA L  25      30.381  32.226  36.372  1.00 48.79           C  
ATOM    178  CB  ALA L  25      29.003  32.614  36.940  1.00 47.02           C  
ATOM    179  C   ALA L  25      30.888  33.389  35.572  1.00 49.36           C  
ATOM    180  O   ALA L  25      31.536  34.291  36.101  1.00 49.64           O  
ATOM    181  N   SER L  26      30.634  33.359  34.243  1.00 56.87           N  
ATOM    182  CA  SER L  26      31.099  34.362  33.321  1.00 59.28           C  
ATOM    183  CB  SER L  26      30.835  33.999  31.851  1.00 60.40           C  
ATOM    184  OG  SER L  26      31.319  35.038  31.012  1.00 60.51           O  
ATOM    185  C   SER L  26      30.398  35.652  33.602  1.00 60.10           C  
ATOM    186  O   SER L  26      30.979  36.730  33.477  1.00 61.40           O  
ATOM    187  N   GLN L  27      29.110  35.556  33.976  1.00 60.41           N  
ATOM    188  CA  GLN L  27      28.317  36.705  34.297  1.00 63.26           C  
ATOM    189  CB  GLN L  27      27.149  36.980  33.335  1.00 67.56           C  
ATOM    190  CG  GLN L  27      27.572  37.409  31.934  1.00 73.73           C  
ATOM    191  CD  GLN L  27      26.305  37.631  31.120  1.00 74.83           C  
ATOM    192  OE1 GLN L  27      26.181  38.628  30.414  1.00 76.19           O  
ATOM    193  NE2 GLN L  27      25.339  36.676  31.216  1.00 71.98           N  
ATOM    194  C   GLN L  27      27.674  36.404  35.605  1.00 61.14           C  
ATOM    195  O   GLN L  27      27.734  35.275  36.086  1.00 57.85           O  
ATOM    196  N   SER L  28      27.035  37.416  36.222  1.00 61.11           N  
ATOM    197  CA  SER L  28      26.409  37.175  37.487  1.00 56.20           C  
ATOM    198  CB  SER L  28      25.847  38.448  38.134  1.00 61.60           C  
ATOM    199  OG  SER L  28      25.243  38.142  39.381  1.00 61.43           O  
ATOM    200  C   SER L  28      25.269  36.233  37.254  1.00 56.80           C  
ATOM    201  O   SER L  28      24.505  36.389  36.300  1.00 58.23           O  
ATOM    202  N   VAL L  29      25.141  35.203  38.120  1.00 53.73           N  
ATOM    203  CA  VAL L  29      24.059  34.275  37.946  1.00 54.08           C  
ATOM    204  CB  VAL L  29      24.562  32.889  37.612  1.00 53.87           C  
ATOM    205  CG1 VAL L  29      23.391  31.941  37.289  1.00 60.53           C  
ATOM    206  CG2 VAL L  29      25.598  33.014  36.491  1.00 54.70           C  
ATOM    207  C   VAL L  29      23.327  34.211  39.260  1.00 51.80           C  
ATOM    208  O   VAL L  29      22.649  33.229  39.567  1.00 50.86           O  
ATOM    209  N   SER L  30      23.406  35.287  40.069  1.00 50.65           N  
ATOM    210  CA  SER L  30      22.713  35.262  41.324  1.00 52.85           C  
ATOM    211  CB  SER L  30      21.178  35.238  41.191  1.00 53.10           C  
ATOM    212  OG  SER L  30      20.715  36.467  40.649  1.00 58.03           O  
ATOM    213  C   SER L  30      23.160  34.066  42.114  1.00 51.38           C  
ATOM    214  O   SER L  30      24.305  33.628  42.029  1.00 55.17           O  
ATOM    215  N   SER L  31      22.267  33.582  42.993  1.00 52.33           N  
ATOM    216  CA  SER L  31      22.499  32.430  43.817  1.00 49.19           C  
ATOM    217  CB  SER L  31      21.699  32.499  45.126  1.00 48.99           C  
ATOM    218  OG  SER L  31      21.988  31.368  45.931  1.00 59.92           O  
ATOM    219  C   SER L  31      22.115  31.159  43.114  1.00 47.11           C  
ATOM    220  O   SER L  31      22.256  30.081  43.694  1.00 45.95           O  
ATOM    221  N   ALA L  32      21.601  31.225  41.868  1.00 46.93           N  
ATOM    222  CA  ALA L  32      21.092  30.013  41.282  1.00 43.85           C  
ATOM    223  CB  ALA L  32      20.156  30.281  40.086  1.00 43.53           C  
ATOM    224  C   ALA L  32      22.211  29.129  40.800  1.00 44.91           C  
ATOM    225  O   ALA L  32      22.465  29.032  39.600  1.00 46.20           O  
ATOM    226  N   VAL L  33      22.870  28.396  41.725  1.00 41.43           N  
ATOM    227  CA  VAL L  33      23.881  27.460  41.318  1.00 39.97           C  
ATOM    228  CB  VAL L  33      25.282  27.910  41.615  1.00 42.39           C  
ATOM    229  CG1 VAL L  33      26.250  26.762  41.275  1.00 38.74           C  
ATOM    230  CG2 VAL L  33      25.560  29.197  40.821  1.00 39.09           C  
ATOM    231  C   VAL L  33      23.672  26.180  42.067  1.00 40.52           C  
ATOM    232  O   VAL L  33      23.272  26.177  43.230  1.00 42.36           O  
ATOM    233  N   ALA L  34      23.942  25.042  41.398  1.00 39.31           N  
ATOM    234  CA  ALA L  34      23.775  23.767  42.042  1.00 39.52           C  
ATOM    235  CB  ALA L  34      22.609  22.935  41.475  1.00 38.06           C  
ATOM    236  C   ALA L  34      25.029  22.971  41.837  1.00 41.14           C  
ATOM    237  O   ALA L  34      25.797  23.229  40.913  1.00 39.87           O  
ATOM    238  N   TRP L  35      25.286  21.994  42.732  1.00 40.93           N  
ATOM    239  CA  TRP L  35      26.450  21.161  42.598  1.00 40.11           C  
ATOM    240  CB  TRP L  35      27.428  21.282  43.779  1.00 40.05           C  
ATOM    241  CG  TRP L  35      28.103  22.628  43.869  1.00 42.95           C  
ATOM    242  CD2 TRP L  35      29.332  22.956  43.203  1.00 43.27           C  
ATOM    243  CD1 TRP L  35      27.720  23.745  44.550  1.00 44.82           C  
ATOM    244  NE1 TRP L  35      28.638  24.750  44.356  1.00 40.03           N  
ATOM    245  CE2 TRP L  35      29.634  24.279  43.526  1.00 44.25           C  
ATOM    246  CE3 TRP L  35      30.141  22.216  42.389  1.00 43.62           C  
ATOM    247  CZ2 TRP L  35      30.756  24.883  43.036  1.00 44.09           C  
ATOM    248  CZ3 TRP L  35      31.272  22.829  41.897  1.00 41.57           C  
ATOM    249  CH2 TRP L  35      31.573  24.138  42.214  1.00 44.09           C  
ATOM    250  C   TRP L  35      26.004  19.731  42.522  1.00 40.44           C  
ATOM    251  O   TRP L  35      25.101  19.316  43.249  1.00 41.44           O  
ATOM    252  N   TYR L  36      26.631  18.935  41.624  1.00 40.99           N  
ATOM    253  CA  TYR L  36      26.231  17.558  41.519  1.00 41.28           C  
ATOM    254  CB  TYR L  36      25.571  17.145  40.187  1.00 39.58           C  
ATOM    255  CG  TYR L  36      24.390  18.006  39.894  1.00 39.96           C  
ATOM    256  CD1 TYR L  36      23.267  17.998  40.683  1.00 40.42           C  
ATOM    257  CD2 TYR L  36      24.423  18.863  38.824  1.00 39.17           C  
ATOM    258  CE1 TYR L  36      22.192  18.807  40.393  1.00 41.72           C  
ATOM    259  CE2 TYR L  36      23.351  19.671  38.529  1.00 40.69           C  
ATOM    260  CZ  TYR L  36      22.227  19.646  39.311  1.00 39.30           C  
ATOM    261  OH  TYR L  36      21.125  20.476  39.010  1.00 39.44           O  
ATOM    262  C   TYR L  36      27.444  16.684  41.637  1.00 41.05           C  
ATOM    263  O   TYR L  36      28.562  17.092  41.326  1.00 43.29           O  
ATOM    264  N   GLN L  37      27.232  15.440  42.121  1.00 42.18           N  
ATOM    265  CA  GLN L  37      28.275  14.464  42.263  1.00 43.89           C  
ATOM    266  CB  GLN L  37      28.334  13.853  43.676  1.00 43.75           C  
ATOM    267  CG  GLN L  37      29.432  12.804  43.870  1.00 48.95           C  
ATOM    268  CD  GLN L  37      29.281  12.215  45.268  1.00 53.20           C  
ATOM    269  OE1 GLN L  37      28.192  11.800  45.663  1.00 51.56           O  
ATOM    270  NE2 GLN L  37      30.399  12.176  46.042  1.00 56.13           N  
ATOM    271  C   GLN L  37      27.939  13.342  41.335  1.00 44.21           C  
ATOM    272  O   GLN L  37      26.830  12.812  41.369  1.00 46.19           O  
ATOM    273  N   GLN L  38      28.888  12.949  40.461  1.00 43.35           N  
ATOM    274  CA  GLN L  38      28.589  11.867  39.570  1.00 45.33           C  
ATOM    275  CB  GLN L  38      28.523  12.274  38.086  1.00 47.41           C  
ATOM    276  CG  GLN L  38      28.073  11.124  37.180  1.00 45.19           C  
ATOM    277  CD  GLN L  38      28.029  11.615  35.740  1.00 50.95           C  
ATOM    278  OE1 GLN L  38      28.726  12.554  35.365  1.00 47.66           O  
ATOM    279  NE2 GLN L  38      27.179  10.959  34.904  1.00 44.72           N  
ATOM    280  C   GLN L  38      29.652  10.823  39.703  1.00 49.61           C  
ATOM    281  O   GLN L  38      30.845  11.111  39.610  1.00 51.44           O  
ATOM    282  N   LYS L  39      29.217   9.569  39.943  1.00 54.81           N  
ATOM    283  CA  LYS L  39      30.090   8.436  40.040  1.00 55.51           C  
ATOM    284  CB  LYS L  39      29.563   7.346  40.991  1.00 54.55           C  
ATOM    285  CG  LYS L  39      29.497   7.736  42.470  1.00 55.04           C  
ATOM    286  CD  LYS L  39      30.856   7.959  43.135  1.00 59.65           C  
ATOM    287  CE  LYS L  39      30.754   8.132  44.653  1.00 60.55           C  
ATOM    288  NZ  LYS L  39      30.459   6.829  45.295  1.00 61.75           N1+
ATOM    289  C   LYS L  39      30.121   7.831  38.671  1.00 56.50           C  
ATOM    290  O   LYS L  39      29.202   8.032  37.876  1.00 58.99           O  
ATOM    291  N   PRO L  40      31.144   7.089  38.355  1.00 58.43           N  
ATOM    292  CA  PRO L  40      31.207   6.527  37.038  1.00 60.08           C  
ATOM    293  CD  PRO L  40      32.467   7.339  38.907  1.00 59.04           C  
ATOM    294  CB  PRO L  40      32.619   5.963  36.899  1.00 64.35           C  
ATOM    295  CG  PRO L  40      33.455   6.872  37.824  1.00 61.61           C  
ATOM    296  C   PRO L  40      30.105   5.544  36.813  1.00 59.93           C  
ATOM    297  O   PRO L  40      29.854   4.710  37.682  1.00 62.61           O  
ATOM    298  N   GLY L  41      29.429   5.634  35.652  1.00 59.78           N  
ATOM    299  CA  GLY L  41      28.407   4.696  35.300  1.00 59.76           C  
ATOM    300  C   GLY L  41      27.105   5.066  35.940  1.00 61.23           C  
ATOM    301  O   GLY L  41      26.108   4.374  35.737  1.00 62.78           O  
ATOM    302  N   LYS L  42      27.046   6.166  36.718  1.00 60.32           N  
ATOM    303  CA  LYS L  42      25.784   6.437  37.350  1.00 57.92           C  
ATOM    304  CB  LYS L  42      25.787   6.186  38.863  1.00 58.40           C  
ATOM    305  CG  LYS L  42      25.828   4.690  39.161  1.00 62.81           C  
ATOM    306  CD  LYS L  42      26.168   4.340  40.602  1.00 65.72           C  
ATOM    307  CE  LYS L  42      26.202   2.833  40.848  1.00 69.21           C  
ATOM    308  NZ  LYS L  42      26.704   2.565  42.211  1.00 67.53           N1+
ATOM    309  C   LYS L  42      25.351   7.843  37.086  1.00 53.69           C  
ATOM    310  O   LYS L  42      26.109   8.663  36.573  1.00 51.88           O  
ATOM    311  N   ALA L  43      24.074   8.134  37.412  1.00 50.45           N  
ATOM    312  CA  ALA L  43      23.495   9.429  37.191  1.00 48.58           C  
ATOM    313  CB  ALA L  43      21.959   9.440  37.287  1.00 48.79           C  
ATOM    314  C   ALA L  43      24.025  10.380  38.217  1.00 48.19           C  
ATOM    315  O   ALA L  43      24.433   9.985  39.308  1.00 45.98           O  
ATOM    316  N   PRO L  44      24.018  11.640  37.871  1.00 47.24           N  
ATOM    317  CA  PRO L  44      24.503  12.664  38.757  1.00 44.22           C  
ATOM    318  CD  PRO L  44      24.093  12.038  36.474  1.00 44.39           C  
ATOM    319  CB  PRO L  44      24.558  13.939  37.917  1.00 43.98           C  
ATOM    320  CG  PRO L  44      24.753  13.427  36.477  1.00 44.39           C  
ATOM    321  C   PRO L  44      23.600  12.768  39.942  1.00 45.24           C  
ATOM    322  O   PRO L  44      22.414  12.463  39.818  1.00 48.18           O  
ATOM    323  N   LYS L  45      24.143  13.167  41.109  1.00 46.06           N  
ATOM    324  CA  LYS L  45      23.322  13.308  42.276  1.00 47.07           C  
ATOM    325  CB  LYS L  45      23.744  12.384  43.434  1.00 47.58           C  
ATOM    326  CG  LYS L  45      22.760  12.353  44.605  1.00 59.28           C  
ATOM    327  CD  LYS L  45      22.969  11.160  45.542  1.00 64.86           C  
ATOM    328  CE  LYS L  45      22.073  11.165  46.785  1.00 67.76           C  
ATOM    329  NZ  LYS L  45      22.731  11.902  47.886  1.00 68.83           N1+
ATOM    330  C   LYS L  45      23.441  14.734  42.718  1.00 46.64           C  
ATOM    331  O   LYS L  45      24.515  15.329  42.649  1.00 45.70           O  
ATOM    332  N   LEU L  46      22.323  15.322  43.184  1.00 44.89           N  
ATOM    333  CA  LEU L  46      22.288  16.713  43.561  1.00 45.00           C  
ATOM    334  CB  LEU L  46      20.868  17.298  43.494  1.00 44.54           C  
ATOM    335  CG  LEU L  46      20.759  18.733  44.032  1.00 41.45           C  
ATOM    336  CD1 LEU L  46      21.538  19.729  43.158  1.00 39.18           C  
ATOM    337  CD2 LEU L  46      19.289  19.129  44.243  1.00 42.64           C  
ATOM    338  C   LEU L  46      22.739  16.879  44.982  1.00 42.90           C  
ATOM    339  O   LEU L  46      22.106  16.359  45.897  1.00 46.33           O  
ATOM    340  N   LEU L  47      23.923  17.501  45.180  1.00 44.06           N  
ATOM    341  CA  LEU L  47      24.444  17.822  46.483  1.00 44.62           C  
ATOM    342  CB  LEU L  47      25.970  17.959  46.438  1.00 45.08           C  
ATOM    343  CG  LEU L  47      26.654  16.659  45.990  1.00 45.17           C  
ATOM    344  CD1 LEU L  47      28.179  16.820  45.939  1.00 47.04           C  
ATOM    345  CD2 LEU L  47      26.210  15.474  46.861  1.00 46.26           C  
ATOM    346  C   LEU L  47      23.905  19.096  47.071  1.00 44.88           C  
ATOM    347  O   LEU L  47      23.340  19.114  48.164  1.00 42.15           O  
ATOM    348  N   ILE L  48      24.054  20.216  46.331  1.00 42.60           N  
ATOM    349  CA  ILE L  48      23.692  21.495  46.875  1.00 42.03           C  
ATOM    350  CB  ILE L  48      24.887  22.294  47.304  1.00 44.59           C  
ATOM    351  CG1 ILE L  48      25.585  21.570  48.467  1.00 43.94           C  
ATOM    352  CG2 ILE L  48      24.433  23.720  47.646  1.00 43.06           C  
ATOM    353  CD1 ILE L  48      26.958  22.129  48.816  1.00 48.35           C  
ATOM    354  C   ILE L  48      22.941  22.275  45.848  1.00 41.05           C  
ATOM    355  O   ILE L  48      23.195  22.164  44.649  1.00 43.32           O  
ATOM    356  N   TYR L  49      21.956  23.074  46.302  1.00 42.38           N  
ATOM    357  CA  TYR L  49      21.230  23.894  45.377  1.00 40.02           C  
ATOM    358  CB  TYR L  49      19.820  23.376  45.016  1.00 41.61           C  
ATOM    359  CG  TYR L  49      18.904  23.446  46.191  1.00 40.45           C  
ATOM    360  CD1 TYR L  49      18.970  22.514  47.201  1.00 41.91           C  
ATOM    361  CD2 TYR L  49      17.958  24.442  46.266  1.00 46.36           C  
ATOM    362  CE1 TYR L  49      18.111  22.587  48.273  1.00 44.28           C  
ATOM    363  CE2 TYR L  49      17.097  24.521  47.333  1.00 42.52           C  
ATOM    364  CZ  TYR L  49      17.175  23.592  48.341  1.00 43.79           C  
ATOM    365  OH  TYR L  49      16.291  23.671  49.438  1.00 46.05           O  
ATOM    366  C   TYR L  49      21.116  25.258  45.982  1.00 42.77           C  
ATOM    367  O   TYR L  49      21.243  25.422  47.191  1.00 42.14           O  
ATOM    368  N   SER L  50      20.857  26.275  45.131  1.00 42.47           N  
ATOM    369  CA  SER L  50      20.727  27.649  45.529  1.00 44.89           C  
ATOM    370  CB  SER L  50      19.513  27.950  46.437  1.00 43.65           C  
ATOM    371  OG  SER L  50      19.674  27.401  47.734  1.00 53.71           O  
ATOM    372  C   SER L  50      21.991  28.094  46.195  1.00 46.56           C  
ATOM    373  O   SER L  50      21.982  28.869  47.149  1.00 45.92           O  
ATOM    374  N   ALA L  51      23.118  27.568  45.684  1.00 46.59           N  
ATOM    375  CA  ALA L  51      24.462  27.929  46.036  1.00 45.65           C  
ATOM    376  CB  ALA L  51      24.705  29.449  45.986  1.00 46.19           C  
ATOM    377  C   ALA L  51      24.859  27.442  47.399  1.00 45.91           C  
ATOM    378  O   ALA L  51      26.013  27.058  47.584  1.00 50.20           O  
ATOM    379  N   SER L  52      23.929  27.342  48.372  1.00 46.05           N  
ATOM    380  CA  SER L  52      24.423  26.956  49.666  1.00 48.85           C  
ATOM    381  CB  SER L  52      24.641  28.151  50.603  1.00 48.47           C  
ATOM    382  OG  SER L  52      25.625  29.020  50.064  1.00 54.21           O  
ATOM    383  C   SER L  52      23.460  26.051  50.375  1.00 48.44           C  
ATOM    384  O   SER L  52      23.731  25.646  51.505  1.00 49.99           O  
ATOM    385  N   SER L  53      22.332  25.669  49.749  1.00 45.63           N  
ATOM    386  CA  SER L  53      21.407  24.866  50.502  1.00 46.55           C  
ATOM    387  CB  SER L  53      19.931  25.087  50.118  1.00 45.97           C  
ATOM    388  OG  SER L  53      19.515  26.396  50.480  1.00 58.24           O  
ATOM    389  C   SER L  53      21.719  23.423  50.270  1.00 45.98           C  
ATOM    390  O   SER L  53      21.880  22.981  49.134  1.00 49.44           O  
ATOM    391  N   LEU L  54      21.811  22.647  51.371  1.00 47.08           N  
ATOM    392  CA  LEU L  54      22.141  21.255  51.273  1.00 44.70           C  
ATOM    393  CB  LEU L  54      22.753  20.696  52.570  1.00 44.80           C  
ATOM    394  CG  LEU L  54      23.211  19.230  52.484  1.00 50.24           C  
ATOM    395  CD1 LEU L  54      24.342  19.056  51.459  1.00 49.79           C  
ATOM    396  CD2 LEU L  54      23.597  18.692  53.870  1.00 50.78           C  
ATOM    397  C   LEU L  54      20.889  20.493  50.950  1.00 45.49           C  
ATOM    398  O   LEU L  54      19.829  20.725  51.533  1.00 49.17           O  
ATOM    399  N   TYR L  55      20.995  19.549  49.994  1.00 44.57           N  
ATOM    400  CA  TYR L  55      19.891  18.739  49.555  1.00 47.30           C  
ATOM    401  CB  TYR L  55      20.124  18.125  48.161  1.00 47.54           C  
ATOM    402  CG  TYR L  55      18.886  17.427  47.708  1.00 48.67           C  
ATOM    403  CD1 TYR L  55      17.789  18.148  47.291  1.00 49.67           C  
ATOM    404  CD2 TYR L  55      18.828  16.052  47.673  1.00 45.42           C  
ATOM    405  CE1 TYR L  55      16.649  17.509  46.864  1.00 50.43           C  
ATOM    406  CE2 TYR L  55      17.691  15.409  47.247  1.00 46.87           C  
ATOM    407  CZ  TYR L  55      16.598  16.136  46.839  1.00 49.78           C  
ATOM    408  OH  TYR L  55      15.430  15.476  46.398  1.00 49.25           O  
ATOM    409  C   TYR L  55      19.721  17.641  50.560  1.00 48.19           C  
ATOM    410  O   TYR L  55      20.687  17.173  51.157  1.00 46.07           O  
ATOM    411  N   SER L  56      18.464  17.223  50.796  1.00 49.28           N  
ATOM    412  CA  SER L  56      18.190  16.251  51.815  1.00 52.11           C  
ATOM    413  CB  SER L  56      16.691  15.929  51.947  1.00 55.42           C  
ATOM    414  OG  SER L  56      16.475  14.964  52.966  1.00 62.92           O  
ATOM    415  C   SER L  56      18.906  14.969  51.523  1.00 55.35           C  
ATOM    416  O   SER L  56      19.007  14.533  50.377  1.00 56.51           O  
ATOM    417  N   GLY L  57      19.445  14.343  52.593  1.00 52.41           N  
ATOM    418  CA  GLY L  57      20.073  13.055  52.508  1.00 55.06           C  
ATOM    419  C   GLY L  57      21.544  13.186  52.239  1.00 56.69           C  
ATOM    420  O   GLY L  57      22.271  12.199  52.335  1.00 61.55           O  
ATOM    421  N   VAL L  58      22.035  14.395  51.903  1.00 53.53           N  
ATOM    422  CA  VAL L  58      23.436  14.530  51.607  1.00 54.73           C  
ATOM    423  CB  VAL L  58      23.740  15.670  50.677  1.00 52.21           C  
ATOM    424  CG1 VAL L  58      25.257  15.720  50.439  1.00 50.90           C  
ATOM    425  CG2 VAL L  58      22.911  15.475  49.394  1.00 51.48           C  
ATOM    426  C   VAL L  58      24.178  14.745  52.891  1.00 57.76           C  
ATOM    427  O   VAL L  58      23.652  15.351  53.826  1.00 57.38           O  
ATOM    428  N   PRO L  59      25.393  14.259  52.966  1.00 58.25           N  
ATOM    429  CA  PRO L  59      26.165  14.387  54.178  1.00 58.85           C  
ATOM    430  CD  PRO L  59      25.771  13.075  52.209  1.00 56.94           C  
ATOM    431  CB  PRO L  59      27.371  13.470  54.002  1.00 58.48           C  
ATOM    432  CG  PRO L  59      26.857  12.376  53.047  1.00 58.47           C  
ATOM    433  C   PRO L  59      26.516  15.818  54.451  1.00 53.06           C  
ATOM    434  O   PRO L  59      26.725  16.577  53.507  1.00 54.47           O  
ATOM    435  N   SER L  60      26.616  16.189  55.742  1.00 55.61           N  
ATOM    436  CA  SER L  60      26.862  17.541  56.165  1.00 55.86           C  
ATOM    437  CB  SER L  60      26.783  17.716  57.690  1.00 57.19           C  
ATOM    438  OG  SER L  60      25.474  17.421  58.153  1.00 62.40           O  
ATOM    439  C   SER L  60      28.236  17.965  55.755  1.00 55.83           C  
ATOM    440  O   SER L  60      28.560  19.150  55.799  1.00 56.97           O  
ATOM    441  N   ARG L  61      29.082  17.007  55.340  1.00 56.42           N  
ATOM    442  CA  ARG L  61      30.440  17.304  54.979  1.00 57.95           C  
ATOM    443  CB  ARG L  61      31.186  16.077  54.428  1.00 57.42           C  
ATOM    444  CG  ARG L  61      31.151  14.847  55.331  1.00 56.69           C  
ATOM    445  CD  ARG L  61      31.906  13.655  54.731  1.00 56.81           C  
ATOM    446  NE  ARG L  61      31.307  13.375  53.394  1.00 58.50           N  
ATOM    447  CZ  ARG L  61      30.862  12.124  53.077  1.00 62.40           C  
ATOM    448  NH1 ARG L  61      31.015  11.093  53.956  1.00 56.25           N1+
ATOM    449  NH2 ARG L  61      30.259  11.899  51.874  1.00 58.26           N  
ATOM    450  C   ARG L  61      30.419  18.277  53.839  1.00 57.41           C  
ATOM    451  O   ARG L  61      31.271  19.161  53.754  1.00 57.99           O  
ATOM    452  N   PHE L  62      29.453  18.105  52.914  1.00 53.82           N  
ATOM    453  CA  PHE L  62      29.366  18.925  51.738  1.00 50.15           C  
ATOM    454  CB  PHE L  62      28.482  18.298  50.645  1.00 47.55           C  
ATOM    455  CG  PHE L  62      29.126  17.027  50.204  1.00 51.91           C  
ATOM    456  CD1 PHE L  62      30.086  17.036  49.222  1.00 49.88           C  
ATOM    457  CD2 PHE L  62      28.770  15.824  50.771  1.00 51.98           C  
ATOM    458  CE1 PHE L  62      30.684  15.868  48.809  1.00 51.45           C  
ATOM    459  CE2 PHE L  62      29.364  14.653  50.363  1.00 53.67           C  
ATOM    460  CZ  PHE L  62      30.324  14.672  49.379  1.00 53.09           C  
ATOM    461  C   PHE L  62      28.761  20.258  52.077  1.00 51.06           C  
ATOM    462  O   PHE L  62      27.775  20.340  52.809  1.00 52.29           O  
ATOM    463  N   SER L  63      29.345  21.349  51.533  1.00 48.73           N  
ATOM    464  CA  SER L  63      28.819  22.666  51.776  1.00 49.14           C  
ATOM    465  CB  SER L  63      29.482  23.400  52.956  1.00 50.77           C  
ATOM    466  OG  SER L  63      30.835  23.699  52.648  1.00 52.42           O  
ATOM    467  C   SER L  63      29.064  23.505  50.556  1.00 51.75           C  
ATOM    468  O   SER L  63      29.991  23.248  49.789  1.00 51.48           O  
ATOM    469  N   GLY L  64      28.228  24.548  50.356  1.00 52.16           N  
ATOM    470  CA  GLY L  64      28.382  25.406  49.216  1.00 47.95           C  
ATOM    471  C   GLY L  64      28.418  26.820  49.698  1.00 48.08           C  
ATOM    472  O   GLY L  64      27.755  27.181  50.668  1.00 49.68           O  
ATOM    473  N   SER L  65      29.196  27.666  48.997  1.00 51.03           N  
ATOM    474  CA  SER L  65      29.352  29.031  49.401  1.00 52.23           C  
ATOM    475  CB  SER L  65      30.632  29.221  50.235  1.00 52.12           C  
ATOM    476  OG  SER L  65      30.780  30.572  50.635  1.00 48.58           O  
ATOM    477  C   SER L  65      29.476  29.844  48.150  1.00 49.39           C  
ATOM    478  O   SER L  65      29.887  29.341  47.107  1.00 49.59           O  
ATOM    479  N   GLY L  66      29.112  31.139  48.203  1.00 49.29           N  
ATOM    480  CA  GLY L  66      29.237  31.920  47.007  1.00 48.96           C  
ATOM    481  C   GLY L  66      29.742  33.275  47.380  1.00 51.76           C  
ATOM    482  O   GLY L  66      29.361  33.842  48.403  1.00 53.48           O  
ATOM    483  N   SER L  67      30.650  33.820  46.547  1.00 53.68           N  
ATOM    484  CA  SER L  67      31.135  35.152  46.748  1.00 55.34           C  
ATOM    485  CB  SER L  67      32.595  35.209  47.231  1.00 56.22           C  
ATOM    486  OG  SER L  67      32.714  34.587  48.501  1.00 60.37           O  
ATOM    487  C   SER L  67      31.101  35.787  45.399  1.00 54.83           C  
ATOM    488  O   SER L  67      31.986  35.559  44.576  1.00 52.63           O  
ATOM    489  N   GLY L  68      30.087  36.633  45.149  1.00 50.90           N  
ATOM    490  CA  GLY L  68      29.985  37.240  43.856  1.00 48.37           C  
ATOM    491  C   GLY L  68      29.737  36.152  42.850  1.00 55.18           C  
ATOM    492  O   GLY L  68      28.812  35.354  42.981  1.00 46.65           O  
ATOM    493  N   THR L  69      30.552  36.157  41.781  1.00 51.61           N  
ATOM    494  CA  THR L  69      30.561  35.248  40.665  1.00 47.91           C  
ATOM    495  CB  THR L  69      31.327  35.791  39.494  1.00 48.49           C  
ATOM    496  OG1 THR L  69      32.690  35.985  39.847  1.00 53.17           O  
ATOM    497  CG2 THR L  69      30.692  37.129  39.075  1.00 48.20           C  
ATOM    498  C   THR L  69      31.184  33.927  41.019  1.00 49.24           C  
ATOM    499  O   THR L  69      31.017  32.956  40.282  1.00 48.45           O  
ATOM    500  N   ASP L  70      32.003  33.871  42.088  1.00 50.16           N  
ATOM    501  CA  ASP L  70      32.713  32.657  42.395  1.00 51.23           C  
ATOM    502  CB  ASP L  70      34.089  32.930  43.029  1.00 53.29           C  
ATOM    503  CG  ASP L  70      34.969  33.613  41.984  1.00 60.01           C  
ATOM    504  OD1 ASP L  70      34.756  33.360  40.769  1.00 61.52           O  
ATOM    505  OD2 ASP L  70      35.863  34.405  42.389  1.00 64.34           O1-
ATOM    506  C   ASP L  70      31.922  31.802  43.347  1.00 50.95           C  
ATOM    507  O   ASP L  70      31.390  32.290  44.343  1.00 54.70           O  
ATOM    508  N   PHE L  71      31.824  30.481  43.056  1.00 48.78           N  
ATOM    509  CA  PHE L  71      31.085  29.578  43.898  1.00 46.78           C  
ATOM    510  CB  PHE L  71      29.930  28.871  43.173  1.00 44.84           C  
ATOM    511  CG  PHE L  71      29.015  29.926  42.658  1.00 46.67           C  
ATOM    512  CD1 PHE L  71      28.008  30.431  43.445  1.00 42.32           C  
ATOM    513  CD2 PHE L  71      29.177  30.418  41.385  1.00 42.04           C  
ATOM    514  CE1 PHE L  71      27.168  31.408  42.966  1.00 42.69           C  
ATOM    515  CE2 PHE L  71      28.340  31.393  40.899  1.00 47.88           C  
ATOM    516  CZ  PHE L  71      27.333  31.889  41.691  1.00 47.06           C  
ATOM    517  C   PHE L  71      32.018  28.497  44.356  1.00 46.61           C  
ATOM    518  O   PHE L  71      32.876  28.049  43.596  1.00 53.58           O  
ATOM    519  N   THR L  72      31.871  28.034  45.619  1.00 48.85           N  
ATOM    520  CA  THR L  72      32.800  27.055  46.103  1.00 46.83           C  
ATOM    521  CB  THR L  72      33.715  27.615  47.152  1.00 49.15           C  
ATOM    522  OG1 THR L  72      34.407  28.746  46.645  1.00 51.08           O  
ATOM    523  CG2 THR L  72      34.723  26.532  47.557  1.00 53.05           C  
ATOM    524  C   THR L  72      32.068  25.906  46.727  1.00 49.37           C  
ATOM    525  O   THR L  72      31.200  26.083  47.580  1.00 49.32           O  
ATOM    526  N   LEU L  73      32.418  24.678  46.301  1.00 46.27           N  
ATOM    527  CA  LEU L  73      31.908  23.482  46.898  1.00 45.34           C  
ATOM    528  CB  LEU L  73      31.629  22.372  45.867  1.00 46.60           C  
ATOM    529  CG  LEU L  73      31.225  21.021  46.488  1.00 45.20           C  
ATOM    530  CD1 LEU L  73      29.943  21.133  47.319  1.00 45.73           C  
ATOM    531  CD2 LEU L  73      31.133  19.926  45.416  1.00 46.01           C  
ATOM    532  C   LEU L  73      33.006  23.014  47.796  1.00 45.37           C  
ATOM    533  O   LEU L  73      34.138  22.840  47.348  1.00 51.86           O  
ATOM    534  N   THR L  74      32.709  22.817  49.096  1.00 48.56           N  
ATOM    535  CA  THR L  74      33.755  22.434  50.001  1.00 47.27           C  
ATOM    536  CB  THR L  74      33.970  23.417  51.118  1.00 49.27           C  
ATOM    537  OG1 THR L  74      34.300  24.696  50.604  1.00 50.11           O  
ATOM    538  CG2 THR L  74      35.106  22.901  52.013  1.00 49.32           C  
ATOM    539  C   THR L  74      33.394  21.143  50.660  1.00 51.28           C  
ATOM    540  O   THR L  74      32.266  20.953  51.110  1.00 52.07           O  
ATOM    541  N   ILE L  75      34.367  20.215  50.733  1.00 50.46           N  
ATOM    542  CA  ILE L  75      34.155  18.973  51.413  1.00 50.33           C  
ATOM    543  CB  ILE L  75      34.577  17.784  50.597  1.00 54.54           C  
ATOM    544  CG1 ILE L  75      33.803  17.754  49.269  1.00 55.25           C  
ATOM    545  CG2 ILE L  75      34.367  16.521  51.447  1.00 51.43           C  
ATOM    546  CD1 ILE L  75      34.365  16.760  48.254  1.00 53.21           C  
ATOM    547  C   ILE L  75      35.031  19.045  52.628  1.00 52.19           C  
ATOM    548  O   ILE L  75      36.254  19.131  52.524  1.00 55.47           O  
ATOM    549  N   SER L  76      34.407  19.035  53.821  1.00 59.56           N  
ATOM    550  CA  SER L  76      35.108  19.203  55.064  1.00 63.16           C  
ATOM    551  CB  SER L  76      34.166  19.214  56.274  1.00 62.25           C  
ATOM    552  OG  SER L  76      34.928  19.277  57.469  1.00 64.49           O  
ATOM    553  C   SER L  76      36.087  18.101  55.295  1.00 69.24           C  
ATOM    554  O   SER L  76      37.284  18.346  55.424  1.00 72.06           O  
ATOM    555  N   SER L  77      35.598  16.849  55.380  1.00 69.96           N  
ATOM    556  CA  SER L  77      36.502  15.758  55.592  1.00 69.18           C  
ATOM    557  CB  SER L  77      36.271  15.008  56.915  1.00 70.10           C  
ATOM    558  OG  SER L  77      36.572  15.850  58.017  1.00 73.11           O  
ATOM    559  C   SER L  77      36.238  14.799  54.484  1.00 67.49           C  
ATOM    560  O   SER L  77      35.150  14.234  54.378  1.00 67.75           O  
ATOM    561  N   LEU L  78      37.254  14.579  53.637  1.00 64.98           N  
ATOM    562  CA  LEU L  78      37.103  13.753  52.478  1.00 62.65           C  
ATOM    563  CB  LEU L  78      38.288  13.936  51.504  1.00 59.39           C  
ATOM    564  CG  LEU L  78      38.157  13.218  50.146  1.00 64.95           C  
ATOM    565  CD1 LEU L  78      36.981  13.773  49.328  1.00 61.01           C  
ATOM    566  CD2 LEU L  78      39.480  13.281  49.363  1.00 67.96           C  
ATOM    567  C   LEU L  78      37.033  12.324  52.919  1.00 63.63           C  
ATOM    568  O   LEU L  78      37.770  11.897  53.806  1.00 65.76           O  
ATOM    569  N   GLN L  79      36.121  11.547  52.296  1.00 59.68           N  
ATOM    570  CA  GLN L  79      35.946  10.163  52.637  1.00 61.46           C  
ATOM    571  CB  GLN L  79      34.512   9.826  53.080  1.00 67.49           C  
ATOM    572  CG  GLN L  79      34.023  10.651  54.274  1.00 48.66           C  
ATOM    573  CD  GLN L  79      34.687  10.163  55.556  1.00 50.19           C  
ATOM    574  OE1 GLN L  79      34.100  10.245  56.633  1.00 51.91           O  
ATOM    575  NE2 GLN L  79      35.944   9.659  55.454  1.00 50.26           N  
ATOM    576  C   GLN L  79      36.236   9.372  51.396  1.00 64.61           C  
ATOM    577  O   GLN L  79      36.225   9.909  50.290  1.00 63.31           O  
ATOM    578  N   PRO L  80      36.501   8.103  51.546  1.00 66.48           N  
ATOM    579  CA  PRO L  80      36.852   7.284  50.417  1.00 66.15           C  
ATOM    580  CD  PRO L  80      37.031   7.579  52.794  1.00 69.71           C  
ATOM    581  CB  PRO L  80      37.282   5.943  51.005  1.00 67.30           C  
ATOM    582  CG  PRO L  80      37.819   6.318  52.400  1.00 70.83           C  
ATOM    583  C   PRO L  80      35.775   7.190  49.376  1.00 66.30           C  
ATOM    584  O   PRO L  80      36.103   7.028  48.202  1.00 67.94           O  
ATOM    585  N   GLU L  81      34.494   7.271  49.781  1.00 64.07           N  
ATOM    586  CA  GLU L  81      33.362   7.175  48.896  1.00 63.28           C  
ATOM    587  CB  GLU L  81      32.016   6.941  49.612  1.00 64.94           C  
ATOM    588  CG  GLU L  81      31.689   7.946  50.715  1.00 63.75           C  
ATOM    589  CD  GLU L  81      32.279   7.393  52.005  1.00 71.05           C  
ATOM    590  OE1 GLU L  81      33.109   6.450  51.912  1.00 73.16           O  
ATOM    591  OE2 GLU L  81      31.906   7.900  53.096  1.00 71.03           O1-
ATOM    592  C   GLU L  81      33.235   8.402  48.043  1.00 60.94           C  
ATOM    593  O   GLU L  81      32.575   8.371  47.007  1.00 61.17           O  
ATOM    594  N   ASP L  82      33.834   9.519  48.490  1.00 58.21           N  
ATOM    595  CA  ASP L  82      33.736  10.829  47.900  1.00 56.88           C  
ATOM    596  CB  ASP L  82      34.339  11.922  48.797  1.00 55.77           C  
ATOM    597  CG  ASP L  82      33.384  12.063  49.975  1.00 58.38           C  
ATOM    598  OD1 ASP L  82      32.259  11.506  49.879  1.00 56.72           O  
ATOM    599  OD2 ASP L  82      33.760  12.724  50.981  1.00 59.91           O1-
ATOM    600  C   ASP L  82      34.349  10.909  46.534  1.00 56.61           C  
ATOM    601  O   ASP L  82      34.167  11.908  45.842  1.00 54.97           O  
ATOM    602  N   PHE L  83      35.166   9.921  46.141  0.90 55.68           N  
ATOM    603  CA  PHE L  83      35.756   9.904  44.831  0.90 55.51           C  
ATOM    604  CB  PHE L  83      36.584   8.611  44.670  0.80 58.31           C  
ATOM    605  CG  PHE L  83      36.863   8.265  43.253  1.00 62.13           C  
ATOM    606  CD1 PHE L  83      37.792   8.946  42.503  1.00 61.98           C  
ATOM    607  CD2 PHE L  83      36.196   7.201  42.691  1.00 66.02           C  
ATOM    608  CE1 PHE L  83      38.029   8.583  41.197  1.00 64.42           C  
ATOM    609  CE2 PHE L  83      36.430   6.834  41.389  1.00 64.13           C  
ATOM    610  CZ  PHE L  83      37.348   7.528  40.638  1.00 65.84           C  
ATOM    611  C   PHE L  83      34.676   9.990  43.789  0.90 55.68           C  
ATOM    612  O   PHE L  83      33.780   9.148  43.733  0.90 55.79           O  
ATOM    613  N   ALA L  84      34.740  11.035  42.925  1.00 55.18           N  
ATOM    614  CA  ALA L  84      33.754  11.222  41.898  1.00 50.66           C  
ATOM    615  CB  ALA L  84      32.327  11.403  42.445  1.00 50.50           C  
ATOM    616  C   ALA L  84      34.095  12.470  41.146  1.00 52.77           C  
ATOM    617  O   ALA L  84      35.097  13.129  41.421  1.00 51.69           O  
ATOM    618  N   THR L  85      33.274  12.803  40.133  1.00 48.92           N  
ATOM    619  CA  THR L  85      33.463  14.022  39.407  1.00 49.94           C  
ATOM    620  CB  THR L  85      33.332  13.857  37.922  1.00 49.11           C  
ATOM    621  OG1 THR L  85      34.257  12.887  37.455  1.00 49.08           O  
ATOM    622  CG2 THR L  85      33.620  15.210  37.249  1.00 47.23           C  
ATOM    623  C   THR L  85      32.362  14.922  39.878  1.00 51.42           C  
ATOM    624  O   THR L  85      31.235  14.470  40.072  1.00 46.22           O  
ATOM    625  N   TYR L  86      32.658  16.220  40.098  1.00 44.89           N  
ATOM    626  CA  TYR L  86      31.659  17.116  40.615  1.00 44.79           C  
ATOM    627  CB  TYR L  86      32.087  17.830  41.913  1.00 44.54           C  
ATOM    628  CG  TYR L  86      32.239  16.820  43.002  1.00 49.21           C  
ATOM    629  CD1 TYR L  86      33.379  16.057  43.103  1.00 47.04           C  
ATOM    630  CD2 TYR L  86      31.244  16.646  43.936  1.00 46.87           C  
ATOM    631  CE1 TYR L  86      33.519  15.130  44.110  1.00 51.90           C  
ATOM    632  CE2 TYR L  86      31.378  15.721  44.944  1.00 46.22           C  
ATOM    633  CZ  TYR L  86      32.517  14.958  45.033  1.00 47.58           C  
ATOM    634  OH  TYR L  86      32.657  14.007  46.066  1.00 50.32           O  
ATOM    635  C   TYR L  86      31.432  18.190  39.597  1.00 43.93           C  
ATOM    636  O   TYR L  86      32.379  18.667  38.973  1.00 46.57           O  
ATOM    637  N   TYR L  87      30.153  18.589  39.395  1.00 43.75           N  
ATOM    638  CA  TYR L  87      29.863  19.597  38.413  1.00 40.70           C  
ATOM    639  CB  TYR L  87      28.953  19.146  37.254  1.00 40.34           C  
ATOM    640  CG  TYR L  87      29.489  17.949  36.550  1.00 42.15           C  
ATOM    641  CD1 TYR L  87      30.562  18.031  35.695  1.00 42.96           C  
ATOM    642  CD2 TYR L  87      28.907  16.723  36.758  1.00 44.23           C  
ATOM    643  CE1 TYR L  87      31.038  16.912  35.055  1.00 44.96           C  
ATOM    644  CE2 TYR L  87      29.376  15.600  36.119  1.00 46.54           C  
ATOM    645  CZ  TYR L  87      30.445  15.694  35.263  1.00 46.72           C  
ATOM    646  OH  TYR L  87      30.940  14.551  34.602  1.00 47.89           O  
ATOM    647  C   TYR L  87      29.054  20.687  39.053  1.00 41.45           C  
ATOM    648  O   TYR L  87      28.163  20.423  39.858  1.00 42.03           O  
ATOM    649  N   CYS L  88      29.368  21.955  38.709  1.00 43.43           N  
ATOM    650  CA  CYS L  88      28.574  23.079  39.122  1.00 42.00           C  
ATOM    651  CB  CYS L  88      29.397  24.374  39.354  1.00 41.87           C  
ATOM    652  SG  CYS L  88      30.458  24.828  37.942  1.00 56.76           S  
ATOM    653  C   CYS L  88      27.588  23.325  38.012  1.00 41.51           C  
ATOM    654  O   CYS L  88      27.814  22.901  36.880  1.00 43.43           O  
ATOM    655  N   GLN L  89      26.445  23.984  38.310  1.00 41.20           N  
ATOM    656  CA  GLN L  89      25.468  24.264  37.290  1.00 39.86           C  
ATOM    657  CB  GLN L  89      24.294  23.275  37.271  1.00 40.05           C  
ATOM    658  CG  GLN L  89      23.213  23.648  36.251  1.00 45.23           C  
ATOM    659  CD  GLN L  89      21.937  22.888  36.592  1.00 45.13           C  
ATOM    660  OE1 GLN L  89      21.290  22.312  35.720  1.00 48.68           O  
ATOM    661  NE2 GLN L  89      21.546  22.904  37.893  1.00 46.62           N  
ATOM    662  C   GLN L  89      24.830  25.581  37.606  1.00 40.58           C  
ATOM    663  O   GLN L  89      24.551  25.866  38.768  1.00 45.54           O  
ATOM    664  N   GLN L  90      24.569  26.414  36.572  1.00 41.22           N  
ATOM    665  CA  GLN L  90      23.879  27.655  36.789  1.00 40.70           C  
ATOM    666  CB  GLN L  90      24.630  28.881  36.235  1.00 38.88           C  
ATOM    667  CG  GLN L  90      24.798  28.886  34.714  1.00 50.60           C  
ATOM    668  CD  GLN L  90      23.529  29.451  34.094  1.00 52.28           C  
ATOM    669  OE1 GLN L  90      22.832  30.257  34.707  1.00 51.42           O  
ATOM    670  NE2 GLN L  90      23.216  29.014  32.846  1.00 52.63           N  
ATOM    671  C   GLN L  90      22.535  27.555  36.120  1.00 39.47           C  
ATOM    672  O   GLN L  90      22.417  27.107  34.983  1.00 43.23           O  
ATOM    673  N   TYR L  91      21.468  27.963  36.848  1.00 40.75           N  
ATOM    674  CA  TYR L  91      20.161  27.885  36.265  1.00 44.24           C  
ATOM    675  CB  TYR L  91      19.287  26.813  36.946  1.00 39.85           C  
ATOM    676  CG  TYR L  91      19.405  26.963  38.428  1.00 43.19           C  
ATOM    677  CD1 TYR L  91      20.464  26.398  39.104  1.00 46.82           C  
ATOM    678  CD2 TYR L  91      18.461  27.652  39.152  1.00 44.28           C  
ATOM    679  CE1 TYR L  91      20.590  26.521  40.470  1.00 43.35           C  
ATOM    680  CE2 TYR L  91      18.580  27.779  40.519  1.00 39.34           C  
ATOM    681  CZ  TYR L  91      19.643  27.214  41.182  1.00 41.74           C  
ATOM    682  OH  TYR L  91      19.760  27.346  42.583  1.00 33.57           O  
ATOM    683  C   TYR L  91      19.436  29.197  36.296  1.00 43.64           C  
ATOM    684  O   TYR L  91      18.207  29.224  36.247  1.00 45.98           O  
ATOM    685  N   PHE L  92      20.159  30.327  36.368  1.00 40.33           N  
ATOM    686  CA  PHE L  92      19.470  31.580  36.355  1.00 46.85           C  
ATOM    687  CB  PHE L  92      20.322  32.724  36.920  1.00 43.05           C  
ATOM    688  CG  PHE L  92      19.359  33.768  37.366  1.00 47.33           C  
ATOM    689  CD1 PHE L  92      18.753  33.657  38.599  1.00 40.61           C  
ATOM    690  CD2 PHE L  92      19.060  34.848  36.571  1.00 41.05           C  
ATOM    691  CE1 PHE L  92      17.859  34.605  39.032  1.00 35.06           C  
ATOM    692  CE2 PHE L  92      18.164  35.797  37.002  1.00 42.06           C  
ATOM    693  CZ  PHE L  92      17.562  35.680  38.231  1.00 36.40           C  
ATOM    694  C   PHE L  92      19.058  31.899  34.946  1.00 42.75           C  
ATOM    695  O   PHE L  92      17.970  32.423  34.712  1.00 49.89           O  
ATOM    696  N   TYR L  93      19.926  31.582  33.959  1.00 44.27           N  
ATOM    697  CA  TYR L  93      19.652  31.948  32.595  1.00 44.63           C  
ATOM    698  CB  TYR L  93      20.713  32.878  31.981  1.00 46.74           C  
ATOM    699  CG  TYR L  93      20.720  34.151  32.758  1.00 61.55           C  
ATOM    700  CD1 TYR L  93      21.461  34.263  33.910  1.00 46.43           C  
ATOM    701  CD2 TYR L  93      19.986  35.235  32.339  1.00 60.47           C  
ATOM    702  CE1 TYR L  93      21.469  35.435  34.629  1.00 77.04           C  
ATOM    703  CE2 TYR L  93      19.988  36.412  33.053  1.00 62.35           C  
ATOM    704  CZ  TYR L  93      20.731  36.514  34.206  1.00 68.58           C  
ATOM    705  OH  TYR L  93      20.742  37.716  34.949  1.00 74.67           O  
ATOM    706  C   TYR L  93      19.648  30.721  31.739  1.00 44.13           C  
ATOM    707  O   TYR L  93      20.352  29.752  32.014  1.00 45.09           O  
ATOM    708  N   TRP L  94      18.824  30.739  30.671  1.00 44.24           N  
ATOM    709  CA  TRP L  94      18.737  29.627  29.767  1.00 44.16           C  
ATOM    710  CB  TRP L  94      17.337  29.456  29.157  1.00 47.60           C  
ATOM    711  CG  TRP L  94      16.303  29.081  30.185  1.00 39.60           C  
ATOM    712  CD2 TRP L  94      15.948  27.730  30.511  1.00 38.97           C  
ATOM    713  CD1 TRP L  94      15.547  29.886  30.985  1.00 41.53           C  
ATOM    714  NE1 TRP L  94      14.751  29.120  31.803  1.00 42.97           N  
ATOM    715  CE2 TRP L  94      14.986  27.789  31.519  1.00 39.81           C  
ATOM    716  CE3 TRP L  94      16.395  26.538  30.016  1.00 45.39           C  
ATOM    717  CZ2 TRP L  94      14.452  26.648  32.049  1.00 43.35           C  
ATOM    718  CZ3 TRP L  94      15.849  25.390  30.546  1.00 42.64           C  
ATOM    719  CH2 TRP L  94      14.897  25.444  31.543  1.00 41.58           C  
ATOM    720  C   TRP L  94      19.680  29.884  28.642  1.00 46.39           C  
ATOM    721  O   TRP L  94      19.861  31.028  28.223  1.00 50.11           O  
ATOM    722  N   PRO L  95      20.298  28.850  28.139  1.00 45.48           N  
ATOM    723  CA  PRO L  95      20.097  27.534  28.682  1.00 46.53           C  
ATOM    724  CD  PRO L  95      20.547  28.803  26.706  1.00 46.22           C  
ATOM    725  CB  PRO L  95      20.521  26.552  27.595  1.00 44.63           C  
ATOM    726  CG  PRO L  95      20.330  27.341  26.294  1.00 48.45           C  
ATOM    727  C   PRO L  95      20.894  27.348  29.930  1.00 43.75           C  
ATOM    728  O   PRO L  95      21.823  28.120  30.174  1.00 46.77           O  
ATOM    729  N   ILE L  96      20.543  26.320  30.727  1.00 45.93           N  
ATOM    730  CA  ILE L  96      21.264  26.012  31.924  1.00 41.66           C  
ATOM    731  CB  ILE L  96      20.595  24.969  32.778  1.00 41.74           C  
ATOM    732  CG1 ILE L  96      19.199  25.431  33.236  1.00 61.95           C  
ATOM    733  CG2 ILE L  96      21.552  24.639  33.939  1.00 75.00           C  
ATOM    734  CD1 ILE L  96      18.343  24.305  33.818  1.00 20.02           C  
ATOM    735  C   ILE L  96      22.570  25.431  31.477  1.00 44.49           C  
ATOM    736  O   ILE L  96      22.604  24.609  30.560  1.00 46.12           O  
ATOM    737  N   THR L  97      23.685  25.866  32.100  1.00 40.55           N  
ATOM    738  CA  THR L  97      24.980  25.401  31.709  1.00 40.79           C  
ATOM    739  CB  THR L  97      25.866  26.513  31.225  1.00 41.35           C  
ATOM    740  OG1 THR L  97      26.039  27.483  32.246  1.00 43.00           O  
ATOM    741  CG2 THR L  97      25.211  27.155  29.989  1.00 42.83           C  
ATOM    742  C   THR L  97      25.650  24.743  32.878  1.00 40.44           C  
ATOM    743  O   THR L  97      25.414  25.094  34.033  1.00 40.89           O  
ATOM    744  N   PHE L  98      26.521  23.753  32.581  1.00 41.48           N  
ATOM    745  CA  PHE L  98      27.243  23.024  33.590  1.00 42.17           C  
ATOM    746  CB  PHE L  98      27.143  21.491  33.458  1.00 43.57           C  
ATOM    747  CG  PHE L  98      25.778  21.015  33.828  1.00 45.37           C  
ATOM    748  CD1 PHE L  98      24.735  21.065  32.934  1.00 41.93           C  
ATOM    749  CD2 PHE L  98      25.545  20.490  35.077  1.00 43.45           C  
ATOM    750  CE1 PHE L  98      23.481  20.613  33.283  1.00 45.40           C  
ATOM    751  CE2 PHE L  98      24.296  20.037  35.429  1.00 43.36           C  
ATOM    752  CZ  PHE L  98      23.259  20.098  34.534  1.00 40.85           C  
ATOM    753  C   PHE L  98      28.703  23.337  33.439  1.00 44.77           C  
ATOM    754  O   PHE L  98      29.153  23.791  32.389  1.00 44.63           O  
ATOM    755  N   GLY L  99      29.482  23.121  34.519  1.00 43.69           N  
ATOM    756  CA  GLY L  99      30.899  23.337  34.466  1.00 43.51           C  
ATOM    757  C   GLY L  99      31.514  22.142  33.798  1.00 45.27           C  
ATOM    758  O   GLY L  99      30.844  21.140  33.556  1.00 44.47           O  
ATOM    759  N   GLN L 100      32.828  22.230  33.504  1.00 45.87           N  
ATOM    760  CA  GLN L 100      33.570  21.197  32.832  1.00 47.64           C  
ATOM    761  CB  GLN L 100      35.041  21.559  32.549  1.00 51.63           C  
ATOM    762  CG  GLN L 100      35.252  22.721  31.577  0.90 59.61           C  
ATOM    763  CD  GLN L 100      35.529  23.982  32.381  0.90 65.16           C  
ATOM    764  OE1 GLN L 100      35.126  24.105  33.537  0.90 63.04           O  
ATOM    765  NE2 GLN L 100      36.259  24.943  31.754  0.90 68.13           N  
ATOM    766  C   GLN L 100      33.617  19.982  33.701  1.00 51.95           C  
ATOM    767  O   GLN L 100      33.674  18.858  33.204  1.00 47.09           O  
ATOM    768  N   GLY L 101      33.643  20.173  35.032  1.00 48.95           N  
ATOM    769  CA  GLY L 101      33.678  19.049  35.921  1.00 46.14           C  
ATOM    770  C   GLY L 101      35.014  19.005  36.582  1.00 49.85           C  
ATOM    771  O   GLY L 101      36.029  19.390  36.004  1.00 50.62           O  
ATOM    772  N   THR L 102      35.030  18.552  37.851  1.00 47.35           N  
ATOM    773  CA  THR L 102      36.272  18.409  38.547  1.00 50.33           C  
ATOM    774  CB  THR L 102      36.411  19.326  39.735  1.00 50.01           C  
ATOM    775  OG1 THR L 102      37.764  19.363  40.146  1.00 47.81           O  
ATOM    776  CG2 THR L 102      35.536  18.843  40.903  1.00 50.07           C  
ATOM    777  C   THR L 102      36.343  16.983  39.004  1.00 52.34           C  
ATOM    778  O   THR L 102      35.402  16.450  39.591  1.00 51.29           O  
ATOM    779  N   LYS L 103      37.471  16.308  38.725  1.00 58.22           N  
ATOM    780  CA  LYS L 103      37.573  14.929  39.092  1.00 51.15           C  
ATOM    781  CB  LYS L 103      38.292  14.090  38.019  1.00 54.01           C  
ATOM    782  CG  LYS L 103      38.311  12.587  38.295  1.00 49.63           C  
ATOM    783  CD  LYS L 103      38.681  11.753  37.066  1.00 53.03           C  
ATOM    784  CE  LYS L 103      40.105  11.996  36.558  1.00 55.50           C  
ATOM    785  NZ  LYS L 103      41.072  11.227  37.373  1.00 56.08           N1+
ATOM    786  C   LYS L 103      38.364  14.852  40.358  1.00 58.26           C  
ATOM    787  O   LYS L 103      39.493  15.333  40.430  1.00 51.97           O  
ATOM    788  N   VAL L 104      37.772  14.251  41.408  1.00 49.85           N  
ATOM    789  CA  VAL L 104      38.484  14.111  42.645  1.00 49.27           C  
ATOM    790  CB  VAL L 104      37.730  14.549  43.864  1.00 49.55           C  
ATOM    791  CG1 VAL L 104      37.708  16.077  43.912  1.00 50.34           C  
ATOM    792  CG2 VAL L 104      36.319  13.956  43.792  1.00 46.23           C  
ATOM    793  C   VAL L 104      38.854  12.679  42.828  1.00 51.20           C  
ATOM    794  O   VAL L 104      38.043  11.772  42.650  1.00 52.09           O  
ATOM    795  N   GLU L 105      40.132  12.450  43.179  1.00 52.97           N  
ATOM    796  CA  GLU L 105      40.607  11.120  43.407  1.00 55.86           C  
ATOM    797  CB  GLU L 105      41.777  10.710  42.499  1.00 57.68           C  
ATOM    798  CG  GLU L 105      42.984  11.636  42.635  1.00 69.71           C  
ATOM    799  CD  GLU L 105      44.212  10.861  42.190  1.00 70.56           C  
ATOM    800  OE1 GLU L 105      44.089   9.624  41.989  1.00 66.01           O  
ATOM    801  OE2 GLU L 105      45.294  11.494  42.059  1.00 73.44           O1-
ATOM    802  C   GLU L 105      41.135  11.080  44.805  1.00 57.63           C  
ATOM    803  O   GLU L 105      41.602  12.089  45.332  1.00 54.77           O  
ATOM    804  N   ILE L 106      41.075   9.898  45.447  1.00 61.23           N  
ATOM    805  CA  ILE L 106      41.548   9.801  46.797  1.00 62.93           C  
ATOM    806  CB  ILE L 106      40.720   8.905  47.675  1.00 62.71           C  
ATOM    807  CG1 ILE L 106      39.369   9.571  47.996  1.00 62.81           C  
ATOM    808  CG2 ILE L 106      41.541   8.584  48.934  1.00 59.10           C  
ATOM    809  CD1 ILE L 106      38.489   9.833  46.781  1.00 62.31           C  
ATOM    810  C   ILE L 106      42.956   9.309  46.797  1.00 62.57           C  
ATOM    811  O   ILE L 106      43.288   8.289  46.195  1.00 60.54           O  
ATOM    812  N   LYS L 107      43.824  10.081  47.476  1.00 61.89           N  
ATOM    813  CA  LYS L 107      45.215   9.788  47.643  1.00 62.09           C  
ATOM    814  CB  LYS L 107      45.967  10.953  48.312  1.00 62.91           C  
ATOM    815  CG  LYS L 107      47.488  10.809  48.382  1.00 68.95           C  
ATOM    816  CD  LYS L 107      48.195  11.079  47.054  1.00 73.93           C  
ATOM    817  CE  LYS L 107      49.719  11.121  47.175  1.00 74.64           C  
ATOM    818  NZ  LYS L 107      50.322  11.486  45.874  1.00 73.87           N1+
ATOM    819  C   LYS L 107      45.264   8.611  48.608  1.00 61.11           C  
ATOM    820  O   LYS L 107      44.729   8.767  49.741  1.00 61.67           O  
ATOM    821  OXT LYS L 107      45.829   7.550  48.234  1.00  0.00           O1-
TER     822      LYS L 107 
ATOM    823  N   GLU H 108       7.954   5.118  46.059  1.00 56.75           N1+
ATOM    824  CA  GLU H 108       9.137   6.005  46.099  1.00 56.81           C  
ATOM    825  CB  GLU H 108      10.405   5.169  46.348  1.00 58.54           C  
ATOM    826  CG  GLU H 108      11.610   5.985  46.820  0.88 61.19           C  
ATOM    827  CD  GLU H 108      12.686   5.000  47.248  0.88 62.75           C  
ATOM    828  OE1 GLU H 108      13.306   4.374  46.348  0.88 64.46           O  
ATOM    829  OE2 GLU H 108      12.894   4.851  48.483  0.88 60.85           O1-
ATOM    830  C   GLU H 108       9.229   6.722  44.794  1.00 54.99           C  
ATOM    831  O   GLU H 108       8.711   6.255  43.780  1.00 56.57           O  
ATOM    832  N   VAL H 109       9.879   7.898  44.789  1.00 61.18           N  
ATOM    833  CA  VAL H 109       9.920   8.663  43.581  1.00 58.73           C  
ATOM    834  CB  VAL H 109      10.241  10.106  43.838  1.00 58.36           C  
ATOM    835  CG1 VAL H 109      10.336  10.852  42.498  1.00 60.28           C  
ATOM    836  CG2 VAL H 109       9.176  10.664  44.798  1.00 59.04           C  
ATOM    837  C   VAL H 109      10.970   8.090  42.682  1.00 57.02           C  
ATOM    838  O   VAL H 109      12.117   7.912  43.089  1.00 58.04           O  
ATOM    839  N   GLN H 110      10.598   7.785  41.420  1.00 54.86           N  
ATOM    840  CA  GLN H 110      11.557   7.223  40.511  1.00 56.24           C  
ATOM    841  CB  GLN H 110      11.443   5.703  40.304  1.00 58.89           C  
ATOM    842  CG  GLN H 110      11.745   4.840  41.521  1.00 64.58           C  
ATOM    843  CD  GLN H 110      11.621   3.393  41.069  1.00 70.22           C  
ATOM    844  OE1 GLN H 110      12.580   2.627  41.140  1.00 74.13           O  
ATOM    845  NE2 GLN H 110      10.412   3.004  40.584  1.00 71.01           N  
ATOM    846  C   GLN H 110      11.326   7.764  39.141  1.00 52.48           C  
ATOM    847  O   GLN H 110      10.219   8.155  38.775  1.00 52.33           O  
ATOM    848  N   LEU H 111      12.411   7.798  38.346  1.00 51.92           N  
ATOM    849  CA  LEU H 111      12.342   8.160  36.963  1.00 47.91           C  
ATOM    850  CB  LEU H 111      13.172   9.405  36.615  1.00 46.24           C  
ATOM    851  CG  LEU H 111      12.583  10.714  37.166  1.00 47.59           C  
ATOM    852  CD1 LEU H 111      13.459  11.922  36.809  1.00 46.68           C  
ATOM    853  CD2 LEU H 111      11.135  10.904  36.688  1.00 44.86           C  
ATOM    854  C   LEU H 111      12.957   7.018  36.220  1.00 53.41           C  
ATOM    855  O   LEU H 111      14.140   6.729  36.389  1.00 52.99           O  
ATOM    856  N   VAL H 112      12.170   6.328  35.373  1.00 50.28           N  
ATOM    857  CA  VAL H 112      12.724   5.234  34.630  1.00 52.31           C  
ATOM    858  CB  VAL H 112      11.921   3.970  34.760  1.00 54.60           C  
ATOM    859  CG1 VAL H 112      12.550   2.886  33.872  1.00 57.18           C  
ATOM    860  CG2 VAL H 112      11.852   3.585  36.249  1.00 55.51           C  
ATOM    861  C   VAL H 112      12.719   5.644  33.190  1.00 52.98           C  
ATOM    862  O   VAL H 112      11.692   6.056  32.655  1.00 55.86           O  
ATOM    863  N   GLU H 113      13.883   5.527  32.520  1.00 49.69           N  
ATOM    864  CA  GLU H 113      14.005   5.966  31.156  1.00 52.72           C  
ATOM    865  CB  GLU H 113      15.231   6.865  30.940  1.00 52.90           C  
ATOM    866  CG  GLU H 113      15.172   8.148  31.764  1.00 53.99           C  
ATOM    867  CD  GLU H 113      16.550   8.780  31.777  1.00 57.83           C  
ATOM    868  OE1 GLU H 113      17.158   8.900  30.681  1.00 60.58           O  
ATOM    869  OE2 GLU H 113      17.015   9.160  32.883  1.00 54.49           O1-
ATOM    870  C   GLU H 113      14.199   4.769  30.280  1.00 51.78           C  
ATOM    871  O   GLU H 113      14.687   3.734  30.729  1.00 54.11           O  
ATOM    872  N   SER H 114      13.797   4.877  28.994  1.00 53.19           N  
ATOM    873  CA  SER H 114      13.974   3.773  28.092  1.00 54.98           C  
ATOM    874  CB  SER H 114      12.899   2.686  28.250  1.00 52.97           C  
ATOM    875  OG  SER H 114      11.618   3.231  27.972  1.00 57.27           O  
ATOM    876  C   SER H 114      13.910   4.286  26.681  1.00 52.94           C  
ATOM    877  O   SER H 114      13.663   5.469  26.452  1.00 50.34           O  
ATOM    878  N   GLY H 115      14.153   3.393  25.693  1.00 53.59           N  
ATOM    879  CA  GLY H 115      14.047   3.757  24.304  1.00 54.83           C  
ATOM    880  C   GLY H 115      15.383   4.050  23.677  1.00 58.55           C  
ATOM    881  O   GLY H 115      15.439   4.419  22.504  1.00 62.32           O  
ATOM    882  N   GLY H 116      16.501   3.893  24.412  1.00 57.89           N  
ATOM    883  CA  GLY H 116      17.785   4.180  23.826  1.00 59.28           C  
ATOM    884  C   GLY H 116      18.178   3.025  22.960  1.00 58.07           C  
ATOM    885  O   GLY H 116      17.466   2.027  22.874  1.00 56.27           O  
ATOM    886  N   GLY H 117      19.332   3.137  22.271  1.00 57.55           N  
ATOM    887  CA  GLY H 117      19.737   2.036  21.447  1.00 54.75           C  
ATOM    888  C   GLY H 117      20.608   2.540  20.341  1.00 54.18           C  
ATOM    889  O   GLY H 117      21.128   3.654  20.386  1.00 53.44           O  
ATOM    890  N   LEU H 118      20.776   1.696  19.305  1.00 53.67           N  
ATOM    891  CA  LEU H 118      21.635   1.994  18.195  1.00 54.51           C  
ATOM    892  CB  LEU H 118      22.459   0.751  17.790  1.00 56.91           C  
ATOM    893  CG  LEU H 118      23.455   0.919  16.627  1.00 58.09           C  
ATOM    894  CD1 LEU H 118      22.747   1.109  15.280  1.00 56.87           C  
ATOM    895  CD2 LEU H 118      24.486   2.015  16.928  1.00 59.53           C  
ATOM    896  C   LEU H 118      20.785   2.432  17.036  1.00 55.56           C  
ATOM    897  O   LEU H 118      19.755   1.827  16.745  1.00 54.78           O  
ATOM    898  N   VAL H 119      21.183   3.540  16.368  1.00 56.96           N  
ATOM    899  CA  VAL H 119      20.485   4.005  15.196  1.00 61.46           C  
ATOM    900  CB  VAL H 119      19.523   5.124  15.450  1.00 57.64           C  
ATOM    901  CG1 VAL H 119      18.358   4.581  16.280  1.00 57.50           C  
ATOM    902  CG2 VAL H 119      20.278   6.281  16.123  1.00 57.60           C  
ATOM    903  C   VAL H 119      21.491   4.518  14.212  1.00 56.45           C  
ATOM    904  O   VAL H 119      22.564   4.989  14.587  1.00 64.95           O  
ATOM    905  N   GLN H 120      21.169   4.427  12.903  1.00 57.49           N  
ATOM    906  CA  GLN H 120      22.080   4.929  11.914  1.00 58.97           C  
ATOM    907  CB  GLN H 120      21.877   4.410  10.478  1.00 62.40           C  
ATOM    908  CG  GLN H 120      22.369   2.982  10.248  1.00 77.44           C  
ATOM    909  CD  GLN H 120      21.277   2.018  10.672  1.00 81.07           C  
ATOM    910  OE1 GLN H 120      20.089   2.315  10.564  1.00 82.29           O  
ATOM    911  NE2 GLN H 120      21.689   0.821  11.164  1.00 68.92           N  
ATOM    912  C   GLN H 120      21.922   6.406  11.866  1.00 56.77           C  
ATOM    913  O   GLN H 120      20.930   6.965  12.333  1.00 55.14           O  
ATOM    914  N   PRO H 121      22.907   7.051  11.314  1.00 60.48           N  
ATOM    915  CA  PRO H 121      22.843   8.476  11.223  1.00 56.32           C  
ATOM    916  CD  PRO H 121      24.277   6.576  11.411  1.00 58.78           C  
ATOM    917  CB  PRO H 121      24.230   8.927  10.775  1.00 58.08           C  
ATOM    918  CG  PRO H 121      25.155   7.839  11.354  1.00 59.23           C  
ATOM    919  C   PRO H 121      21.719   8.876  10.331  1.00 57.11           C  
ATOM    920  O   PRO H 121      21.483   8.203   9.329  1.00 61.18           O  
ATOM    921  N   GLY H 122      21.009   9.961  10.692  1.00 55.16           N  
ATOM    922  CA  GLY H 122      19.909  10.432   9.908  1.00 54.61           C  
ATOM    923  C   GLY H 122      18.663   9.748  10.382  1.00 54.10           C  
ATOM    924  O   GLY H 122      17.566  10.071   9.930  1.00 54.76           O  
ATOM    925  N   GLY H 123      18.793   8.793  11.324  1.00 53.92           N  
ATOM    926  CA  GLY H 123      17.643   8.060  11.778  1.00 55.60           C  
ATOM    927  C   GLY H 123      17.008   8.772  12.928  1.00 52.30           C  
ATOM    928  O   GLY H 123      17.448   9.846  13.336  1.00 50.17           O  
ATOM    929  N   SER H 124      15.941   8.165  13.493  1.00 51.96           N  
ATOM    930  CA  SER H 124      15.246   8.781  14.587  1.00 55.76           C  
ATOM    931  CB  SER H 124      13.843   9.288  14.210  1.00 51.63           C  
ATOM    932  OG  SER H 124      13.024   8.203  13.801  1.00 62.71           O  
ATOM    933  C   SER H 124      15.085   7.789  15.702  1.00 49.23           C  
ATOM    934  O   SER H 124      15.084   6.578  15.486  1.00 50.81           O  
ATOM    935  N   LEU H 125      14.996   8.308  16.946  1.00 53.41           N  
ATOM    936  CA  LEU H 125      14.783   7.515  18.127  1.00 49.66           C  
ATOM    937  CB  LEU H 125      16.048   7.216  18.953  1.00 49.92           C  
ATOM    938  CG  LEU H 125      16.937   6.100  18.386  1.00 51.87           C  
ATOM    939  CD1 LEU H 125      18.172   5.869  19.272  1.00 52.60           C  
ATOM    940  CD2 LEU H 125      16.125   4.813  18.179  1.00 54.85           C  
ATOM    941  C   LEU H 125      13.886   8.284  19.042  1.00 49.79           C  
ATOM    942  O   LEU H 125      13.900   9.511  19.057  1.00 49.67           O  
ATOM    943  N   ARG H 126      13.064   7.577  19.840  1.00 48.95           N  
ATOM    944  CA  ARG H 126      12.211   8.281  20.753  1.00 50.89           C  
ATOM    945  CB  ARG H 126      10.715   8.034  20.494  1.00 49.63           C  
ATOM    946  CG  ARG H 126       9.796   8.929  21.323  1.00 50.80           C  
ATOM    947  CD  ARG H 126       8.323   8.527  21.237  1.00 54.29           C  
ATOM    948  NE  ARG H 126       8.136   7.358  22.142  1.00 56.16           N  
ATOM    949  CZ  ARG H 126       6.918   7.134  22.714  1.00 59.96           C  
ATOM    950  NH1 ARG H 126       5.872   7.965  22.436  1.00 62.36           N1+
ATOM    951  NH2 ARG H 126       6.749   6.087  23.573  1.00 58.15           N  
ATOM    952  C   ARG H 126      12.520   7.768  22.124  1.00 47.84           C  
ATOM    953  O   ARG H 126      12.490   6.564  22.365  1.00 49.29           O  
ATOM    954  N   LEU H 127      12.822   8.682  23.068  1.00 46.07           N  
ATOM    955  CA  LEU H 127      13.160   8.278  24.405  1.00 46.39           C  
ATOM    956  CB  LEU H 127      14.336   9.070  25.001  1.00 44.25           C  
ATOM    957  CG  LEU H 127      15.658   8.874  24.241  1.00 48.66           C  
ATOM    958  CD1 LEU H 127      16.794   9.683  24.880  1.00 47.95           C  
ATOM    959  CD2 LEU H 127      16.003   7.384  24.097  1.00 45.67           C  
ATOM    960  C   LEU H 127      11.977   8.533  25.281  1.00 46.64           C  
ATOM    961  O   LEU H 127      11.230   9.486  25.068  1.00 49.66           O  
ATOM    962  N   SER H 128      11.764   7.666  26.293  1.00 51.00           N  
ATOM    963  CA  SER H 128      10.647   7.846  27.176  1.00 50.58           C  
ATOM    964  CB  SER H 128       9.617   6.708  27.097  1.00 48.16           C  
ATOM    965  OG  SER H 128      10.242   5.466  27.376  1.00 68.76           O  
ATOM    966  C   SER H 128      11.161   7.925  28.579  1.00 51.64           C  
ATOM    967  O   SER H 128      12.161   7.301  28.927  1.00 49.39           O  
ATOM    968  N   CYS H 129      10.489   8.742  29.417  1.00 51.20           N  
ATOM    969  CA  CYS H 129      10.882   8.917  30.788  1.00 50.79           C  
ATOM    970  CB  CYS H 129      11.476  10.320  31.031  1.00 51.09           C  
ATOM    971  SG  CYS H 129      11.877  10.689  32.766  1.00 55.69           S  
ATOM    972  C   CYS H 129       9.642   8.782  31.620  1.00 50.35           C  
ATOM    973  O   CYS H 129       8.865   9.729  31.738  1.00 43.72           O  
ATOM    974  N   ALA H 130       9.440   7.605  32.247  1.00 45.64           N  
ATOM    975  CA  ALA H 130       8.244   7.371  33.009  1.00 47.83           C  
ATOM    976  CB  ALA H 130       7.847   5.887  33.076  1.00 46.74           C  
ATOM    977  C   ALA H 130       8.467   7.845  34.409  1.00 48.19           C  
ATOM    978  O   ALA H 130       9.462   7.504  35.045  1.00 53.71           O  
ATOM    979  N   ALA H 131       7.517   8.640  34.938  1.00 47.24           N  
ATOM    980  CA  ALA H 131       7.688   9.173  36.258  1.00 48.82           C  
ATOM    981  CB  ALA H 131       7.371  10.675  36.351  1.00 43.53           C  
ATOM    982  C   ALA H 131       6.756   8.471  37.191  1.00 48.83           C  
ATOM    983  O   ALA H 131       5.613   8.182  36.843  1.00 49.70           O  
ATOM    984  N   SER H 132       7.248   8.156  38.410  1.00 49.71           N  
ATOM    985  CA  SER H 132       6.428   7.525  39.404  1.00 52.48           C  
ATOM    986  CB  SER H 132       6.732   6.027  39.604  1.00 55.89           C  
ATOM    987  OG  SER H 132       6.441   5.295  38.425  1.00 60.96           O  
ATOM    988  C   SER H 132       6.733   8.184  40.715  1.00 52.38           C  
ATOM    989  O   SER H 132       7.876   8.545  40.987  1.00 54.00           O  
ATOM    990  N   GLY H 133       5.702   8.357  41.570  1.00 54.25           N  
ATOM    991  CA  GLY H 133       5.906   8.899  42.885  1.00 56.60           C  
ATOM    992  C   GLY H 133       5.621  10.370  42.915  1.00 57.47           C  
ATOM    993  O   GLY H 133       5.474  10.940  43.995  1.00 61.31           O  
ATOM    994  N   PHE H 134       5.543  11.038  41.747  1.00 50.90           N  
ATOM    995  CA  PHE H 134       5.250  12.447  41.759  1.00 60.79           C  
ATOM    996  CB  PHE H 134       6.501  13.352  41.787  1.00 60.01           C  
ATOM    997  CG  PHE H 134       7.282  13.185  40.528  1.00 57.19           C  
ATOM    998  CD1 PHE H 134       8.142  12.124  40.362  1.00 54.20           C  
ATOM    999  CD2 PHE H 134       7.166  14.110  39.517  1.00 55.84           C  
ATOM   1000  CE1 PHE H 134       8.862  11.982  39.198  1.00 55.01           C  
ATOM   1001  CE2 PHE H 134       7.884  13.974  38.352  1.00 57.04           C  
ATOM   1002  CZ  PHE H 134       8.734  12.908  38.189  1.00 58.04           C  
ATOM   1003  C   PHE H 134       4.457  12.761  40.527  1.00 59.30           C  
ATOM   1004  O   PHE H 134       4.285  11.903  39.661  1.00 57.51           O  
ATOM   1005  N   ASN H 135       3.933  14.003  40.428  1.00 54.22           N  
ATOM   1006  CA  ASN H 135       3.098  14.361  39.309  1.00 49.94           C  
ATOM   1007  CB  ASN H 135       1.869  15.196  39.710  1.00 53.52           C  
ATOM   1008  CG  ASN H 135       1.019  14.388  40.680  1.00 63.47           C  
ATOM   1009  OD1 ASN H 135       0.709  13.223  40.438  1.00 65.86           O  
ATOM   1010  ND2 ASN H 135       0.640  15.031  41.817  1.00 67.20           N  
ATOM   1011  C   ASN H 135       3.891  15.200  38.345  1.00 53.81           C  
ATOM   1012  O   ASN H 135       4.578  16.140  38.736  1.00 56.06           O  
ATOM   1013  N   VAL H 136       3.779  14.878  37.040  1.00 49.82           N  
ATOM   1014  CA  VAL H 136       4.488  15.516  35.962  1.00 51.46           C  
ATOM   1015  CB  VAL H 136       4.197  14.885  34.630  1.00 54.59           C  
ATOM   1016  CG1 VAL H 136       4.669  13.422  34.656  1.00 61.20           C  
ATOM   1017  CG2 VAL H 136       2.699  15.050  34.322  1.00 54.96           C  
ATOM   1018  C   VAL H 136       4.070  16.948  35.853  1.00 50.98           C  
ATOM   1019  O   VAL H 136       4.857  17.814  35.473  1.00 49.84           O  
ATOM   1020  N   SER H 137       2.787  17.224  36.125  1.00 46.97           N  
ATOM   1021  CA  SER H 137       2.301  18.565  36.036  1.00 46.01           C  
ATOM   1022  CB  SER H 137       0.773  18.649  36.198  1.00 44.49           C  
ATOM   1023  OG  SER H 137       0.388  18.133  37.464  1.00 48.73           O  
ATOM   1024  C   SER H 137       2.923  19.406  37.120  1.00 45.45           C  
ATOM   1025  O   SER H 137       3.064  20.617  36.967  1.00 49.78           O  
ATOM   1026  N   SER H 138       3.271  18.801  38.270  1.00 43.71           N  
ATOM   1027  CA  SER H 138       3.831  19.539  39.374  1.00 45.34           C  
ATOM   1028  CB  SER H 138       3.628  18.852  40.739  1.00 45.76           C  
ATOM   1029  OG  SER H 138       4.380  17.651  40.816  1.00 54.68           O  
ATOM   1030  C   SER H 138       5.301  19.809  39.209  1.00 45.52           C  
ATOM   1031  O   SER H 138       5.875  20.533  40.022  1.00 43.77           O  
ATOM   1032  N   SER H 139       5.969  19.219  38.195  1.00 41.31           N  
ATOM   1033  CA  SER H 139       7.387  19.435  38.062  1.00 42.69           C  
ATOM   1034  CB  SER H 139       8.227  18.259  38.582  1.00 44.16           C  
ATOM   1035  OG  SER H 139       7.864  17.063  37.909  1.00 62.81           O  
ATOM   1036  C   SER H 139       7.729  19.663  36.611  1.00 42.07           C  
ATOM   1037  O   SER H 139       6.880  19.515  35.737  1.00 45.83           O  
ATOM   1038  N   SER H 140       8.998  20.048  36.332  1.00 39.49           N  
ATOM   1039  CA  SER H 140       9.492  20.363  35.029  1.00 38.91           C  
ATOM   1040  CB  SER H 140      10.275  21.688  34.992  1.00 37.47           C  
ATOM   1041  OG  SER H 140      10.736  21.954  33.678  1.00 47.98           O  
ATOM   1042  C   SER H 140      10.430  19.237  34.706  1.00 39.72           C  
ATOM   1043  O   SER H 140      11.101  18.711  35.591  1.00 41.71           O  
ATOM   1044  N   ILE H 141      10.491  18.812  33.433  1.00 38.86           N  
ATOM   1045  CA  ILE H 141      11.305  17.675  33.096  1.00 41.28           C  
ATOM   1046  CB  ILE H 141      10.542  16.608  32.358  1.00 41.33           C  
ATOM   1047  CG1 ILE H 141       9.378  16.065  33.208  1.00 34.28           C  
ATOM   1048  CG2 ILE H 141      11.543  15.524  31.926  1.00 33.24           C  
ATOM   1049  CD1 ILE H 141       9.816  15.345  34.481  1.00 41.54           C  
ATOM   1050  C   ILE H 141      12.394  18.139  32.179  1.00 42.92           C  
ATOM   1051  O   ILE H 141      12.163  18.912  31.251  1.00 40.28           O  
ATOM   1052  N   HIS H 142      13.631  17.667  32.424  1.00 42.65           N  
ATOM   1053  CA  HIS H 142      14.735  18.120  31.636  1.00 39.77           C  
ATOM   1054  ND1 HIS H 142      15.293  21.428  32.576  1.00 41.12           N  
ATOM   1055  CG  HIS H 142      15.166  20.154  33.085  1.00 42.59           C  
ATOM   1056  CB  HIS H 142      15.755  18.927  32.458  1.00 38.48           C  
ATOM   1057  NE2 HIS H 142      14.063  21.598  34.422  1.00 40.51           N  
ATOM   1058  CD2 HIS H 142      14.413  20.277  34.212  1.00 40.73           C  
ATOM   1059  CE1 HIS H 142      14.615  22.252  33.414  1.00 42.09           C  
ATOM   1060  C   HIS H 142      15.460  16.925  31.128  1.00 41.37           C  
ATOM   1061  O   HIS H 142      15.499  15.882  31.776  1.00 43.78           O  
ATOM   1062  N   TRP H 143      16.036  17.048  29.918  1.00 40.62           N  
ATOM   1063  CA  TRP H 143      16.841  15.992  29.388  1.00 42.18           C  
ATOM   1064  CB  TRP H 143      16.428  15.549  27.974  1.00 40.80           C  
ATOM   1065  CG  TRP H 143      15.094  14.840  27.923  1.00 43.33           C  
ATOM   1066  CD2 TRP H 143      14.934  13.420  28.061  1.00 40.76           C  
ATOM   1067  CD1 TRP H 143      13.843  15.354  27.751  1.00 42.00           C  
ATOM   1068  NE1 TRP H 143      12.912  14.343  27.776  1.00 42.62           N  
ATOM   1069  CE2 TRP H 143      13.569  13.146  27.967  1.00 41.99           C  
ATOM   1070  CE3 TRP H 143      15.850  12.426  28.253  1.00 42.56           C  
ATOM   1071  CZ2 TRP H 143      13.098  11.869  28.065  1.00 45.21           C  
ATOM   1072  CZ3 TRP H 143      15.372  11.139  28.348  1.00 46.27           C  
ATOM   1073  CH2 TRP H 143      14.023  10.866  28.257  1.00 47.72           C  
ATOM   1074  C   TRP H 143      18.237  16.534  29.317  1.00 41.97           C  
ATOM   1075  O   TRP H 143      18.461  17.638  28.821  1.00 42.75           O  
ATOM   1076  N   VAL H 144      19.212  15.771  29.851  1.00 42.57           N  
ATOM   1077  CA  VAL H 144      20.590  16.174  29.837  1.00 40.52           C  
ATOM   1078  CB  VAL H 144      21.149  16.434  31.208  1.00 42.98           C  
ATOM   1079  CG1 VAL H 144      22.639  16.796  31.077  1.00 40.34           C  
ATOM   1080  CG2 VAL H 144      20.302  17.523  31.889  1.00 39.70           C  
ATOM   1081  C   VAL H 144      21.350  15.017  29.262  1.00 41.32           C  
ATOM   1082  O   VAL H 144      21.009  13.864  29.520  1.00 48.28           O  
ATOM   1083  N   ARG H 145      22.405  15.278  28.458  1.00 43.56           N  
ATOM   1084  CA  ARG H 145      23.099  14.159  27.877  1.00 42.50           C  
ATOM   1085  CB  ARG H 145      22.926  14.038  26.351  1.00 43.38           C  
ATOM   1086  CG  ARG H 145      23.458  15.227  25.547  1.00 44.96           C  
ATOM   1087  CD  ARG H 145      23.211  15.079  24.045  1.00 45.75           C  
ATOM   1088  NE  ARG H 145      23.804  16.261  23.361  1.00 47.60           N  
ATOM   1089  CZ  ARG H 145      23.814  16.314  21.996  1.00 48.96           C  
ATOM   1090  NH1 ARG H 145      23.221  15.320  21.272  1.00 47.98           N1+
ATOM   1091  NH2 ARG H 145      24.423  17.356  21.360  1.00 50.40           N  
ATOM   1092  C   ARG H 145      24.564  14.260  28.165  1.00 45.53           C  
ATOM   1093  O   ARG H 145      25.081  15.330  28.481  1.00 46.53           O  
ATOM   1094  N   GLN H 146      25.270  13.110  28.099  1.00 43.40           N  
ATOM   1095  CA  GLN H 146      26.676  13.107  28.380  1.00 44.62           C  
ATOM   1096  CB  GLN H 146      26.966  12.574  29.798  1.00 49.44           C  
ATOM   1097  CG  GLN H 146      28.415  12.708  30.264  1.00 44.55           C  
ATOM   1098  CD  GLN H 146      28.458  12.318  31.738  1.00 49.29           C  
ATOM   1099  OE1 GLN H 146      27.448  11.923  32.319  1.00 46.23           O  
ATOM   1100  NE2 GLN H 146      29.659  12.436  32.366  1.00 44.50           N  
ATOM   1101  C   GLN H 146      27.365  12.228  27.379  1.00 49.48           C  
ATOM   1102  O   GLN H 146      27.178  11.012  27.361  1.00 47.73           O  
ATOM   1103  N   ALA H 147      28.210  12.835  26.523  1.00 47.88           N  
ATOM   1104  CA  ALA H 147      28.933  12.095  25.530  1.00 54.64           C  
ATOM   1105  CB  ALA H 147      29.693  12.988  24.536  1.00 49.95           C  
ATOM   1106  C   ALA H 147      29.929  11.267  26.268  1.00 56.75           C  
ATOM   1107  O   ALA H 147      30.273  11.558  27.412  1.00 55.07           O  
ATOM   1108  N   PRO H 148      30.403  10.224  25.656  1.00 57.12           N  
ATOM   1109  CA  PRO H 148      31.312   9.371  26.353  1.00 58.82           C  
ATOM   1110  CD  PRO H 148      29.688   9.535  24.594  1.00 56.51           C  
ATOM   1111  CB  PRO H 148      31.543   8.180  25.425  1.00 61.21           C  
ATOM   1112  CG  PRO H 148      30.224   8.091  24.628  1.00 56.17           C  
ATOM   1113  C   PRO H 148      32.543  10.116  26.756  1.00 58.79           C  
ATOM   1114  O   PRO H 148      33.185  10.725  25.902  1.00 55.17           O  
ATOM   1115  N   GLY H 149      32.887  10.079  28.059  1.00 59.18           N  
ATOM   1116  CA  GLY H 149      34.085  10.706  28.540  1.00 60.94           C  
ATOM   1117  C   GLY H 149      33.964  12.198  28.452  1.00 58.88           C  
ATOM   1118  O   GLY H 149      34.975  12.891  28.344  1.00 59.85           O  
ATOM   1119  N   LYS H 150      32.730  12.735  28.507  1.00 56.12           N  
ATOM   1120  CA  LYS H 150      32.549  14.157  28.383  1.00 55.14           C  
ATOM   1121  CB  LYS H 150      31.713  14.558  27.155  1.00 55.26           C  
ATOM   1122  CG  LYS H 150      32.376  14.304  25.801  1.00 58.05           C  
ATOM   1123  CD  LYS H 150      33.597  15.179  25.517  1.00 61.42           C  
ATOM   1124  CE  LYS H 150      34.184  14.951  24.123  1.00 68.28           C  
ATOM   1125  NZ  LYS H 150      35.239  15.948  23.848  1.00 69.34           N1+
ATOM   1126  C   LYS H 150      31.765  14.642  29.562  1.00 54.18           C  
ATOM   1127  O   LYS H 150      31.426  13.876  30.463  1.00 54.50           O  
ATOM   1128  N   GLY H 151      31.465  15.959  29.570  1.00 52.59           N  
ATOM   1129  CA  GLY H 151      30.734  16.589  30.635  1.00 54.03           C  
ATOM   1130  C   GLY H 151      29.258  16.498  30.359  1.00 53.58           C  
ATOM   1131  O   GLY H 151      28.825  15.835  29.418  1.00 55.62           O  
ATOM   1132  N   LEU H 152      28.449  17.188  31.193  1.00 51.07           N  
ATOM   1133  CA  LEU H 152      27.014  17.175  31.108  1.00 50.35           C  
ATOM   1134  CB  LEU H 152      26.338  17.424  32.469  1.00 48.64           C  
ATOM   1135  CG  LEU H 152      26.629  16.339  33.518  1.00 47.54           C  
ATOM   1136  CD1 LEU H 152      25.928  16.642  34.851  1.00 45.13           C  
ATOM   1137  CD2 LEU H 152      26.274  14.945  32.980  1.00 46.35           C  
ATOM   1138  C   LEU H 152      26.578  18.288  30.208  1.00 46.29           C  
ATOM   1139  O   LEU H 152      27.153  19.376  30.229  1.00 49.38           O  
ATOM   1140  N   GLU H 153      25.551  18.023  29.372  1.00 45.12           N  
ATOM   1141  CA  GLU H 153      25.033  19.037  28.501  1.00 46.89           C  
ATOM   1142  CB  GLU H 153      25.408  18.831  27.023  1.00 47.95           C  
ATOM   1143  CG  GLU H 153      24.848  19.922  26.105  1.00 52.77           C  
ATOM   1144  CD  GLU H 153      25.273  19.630  24.674  1.00 59.52           C  
ATOM   1145  OE1 GLU H 153      26.072  18.678  24.473  1.00 66.74           O  
ATOM   1146  OE2 GLU H 153      24.798  20.356  23.760  1.00 61.14           O1-
ATOM   1147  C   GLU H 153      23.537  18.995  28.576  1.00 46.73           C  
ATOM   1148  O   GLU H 153      22.929  17.936  28.439  1.00 44.94           O  
ATOM   1149  N   TRP H 154      22.905  20.168  28.779  1.00 45.46           N  
ATOM   1150  CA  TRP H 154      21.472  20.256  28.878  1.00 43.71           C  
ATOM   1151  CB  TRP H 154      21.015  21.505  29.647  1.00 43.52           C  
ATOM   1152  CG  TRP H 154      19.528  21.714  29.603  1.00 48.32           C  
ATOM   1153  CD2 TRP H 154      18.897  22.563  28.640  1.00 42.28           C  
ATOM   1154  CD1 TRP H 154      18.535  21.184  30.372  1.00 44.90           C  
ATOM   1155  NE1 TRP H 154      17.316  21.640  29.935  1.00 45.53           N  
ATOM   1156  CE2 TRP H 154      17.526  22.491  28.868  1.00 45.74           C  
ATOM   1157  CE3 TRP H 154      19.421  23.329  27.637  1.00 45.34           C  
ATOM   1158  CZ2 TRP H 154      16.652  23.188  28.088  1.00 43.09           C  
ATOM   1159  CZ3 TRP H 154      18.538  24.043  26.862  1.00 44.72           C  
ATOM   1160  CH2 TRP H 154      17.180  23.972  27.084  1.00 44.70           C  
ATOM   1161  C   TRP H 154      20.895  20.319  27.490  1.00 45.72           C  
ATOM   1162  O   TRP H 154      21.263  21.189  26.703  1.00 45.82           O  
ATOM   1163  N   VAL H 155      20.073  19.307  27.123  1.00 42.25           N  
ATOM   1164  CA  VAL H 155      19.409  19.209  25.851  1.00 41.42           C  
ATOM   1165  CB  VAL H 155      19.127  17.783  25.483  1.00 41.85           C  
ATOM   1166  CG1 VAL H 155      18.415  17.762  24.126  1.00 44.87           C  
ATOM   1167  CG2 VAL H 155      20.446  16.999  25.507  1.00 42.12           C  
ATOM   1168  C   VAL H 155      18.100  19.952  25.731  1.00 43.65           C  
ATOM   1169  O   VAL H 155      17.918  20.756  24.816  1.00 42.42           O  
ATOM   1170  N   ALA H 156      17.143  19.701  26.662  1.00 41.15           N  
ATOM   1171  CA  ALA H 156      15.823  20.265  26.497  1.00 40.90           C  
ATOM   1172  CB  ALA H 156      14.969  19.522  25.461  1.00 39.51           C  
ATOM   1173  C   ALA H 156      15.069  20.217  27.792  1.00 39.97           C  
ATOM   1174  O   ALA H 156      15.489  19.572  28.752  1.00 42.44           O  
ATOM   1175  N   SER H 157      13.928  20.941  27.855  1.00 40.01           N  
ATOM   1176  CA  SER H 157      13.134  20.929  29.052  1.00 39.89           C  
ATOM   1177  CB  SER H 157      13.546  21.989  30.086  1.00 39.19           C  
ATOM   1178  OG  SER H 157      13.297  23.291  29.585  1.00 38.12           O  
ATOM   1179  C   SER H 157      11.706  21.182  28.678  1.00 40.41           C  
ATOM   1180  O   SER H 157      11.413  21.743  27.623  1.00 42.66           O  
ATOM   1181  N   ILE H 158      10.772  20.722  29.537  1.00 39.59           N  
ATOM   1182  CA  ILE H 158       9.377  20.928  29.295  1.00 38.97           C  
ATOM   1183  CB  ILE H 158       8.709  19.732  28.675  1.00 38.89           C  
ATOM   1184  CG1 ILE H 158       7.251  20.050  28.306  1.00 40.05           C  
ATOM   1185  CG2 ILE H 158       8.868  18.537  29.634  1.00 37.33           C  
ATOM   1186  CD1 ILE H 158       6.595  18.980  27.433  1.00 35.79           C  
ATOM   1187  C   ILE H 158       8.698  21.178  30.604  1.00 42.03           C  
ATOM   1188  O   ILE H 158       9.002  20.540  31.610  1.00 41.84           O  
ATOM   1189  N   SER H 159       7.759  22.144  30.614  1.00 41.16           N  
ATOM   1190  CA  SER H 159       6.980  22.401  31.786  1.00 40.70           C  
ATOM   1191  CB  SER H 159       7.148  23.839  32.293  1.00 39.29           C  
ATOM   1192  OG  SER H 159       6.351  24.046  33.448  1.00 43.57           O  
ATOM   1193  C   SER H 159       5.558  22.235  31.352  1.00 41.47           C  
ATOM   1194  O   SER H 159       5.012  23.082  30.650  1.00 39.64           O  
ATOM   1195  N   SER H 160       4.920  21.124  31.758  1.00 43.04           N  
ATOM   1196  CA  SER H 160       3.577  20.835  31.344  1.00 42.16           C  
ATOM   1197  CB  SER H 160       3.131  19.415  31.737  1.00 43.42           C  
ATOM   1198  OG  SER H 160       3.258  19.235  33.137  1.00 43.60           O  
ATOM   1199  C   SER H 160       2.620  21.826  31.931  1.00 44.50           C  
ATOM   1200  O   SER H 160       1.587  22.123  31.335  1.00 44.24           O  
ATOM   1201  N   TYR H 161       2.930  22.381  33.113  1.00 41.92           N  
ATOM   1202  CA  TYR H 161       1.995  23.285  33.718  1.00 44.64           C  
ATOM   1203  CB  TYR H 161       2.480  23.782  35.094  1.00 41.40           C  
ATOM   1204  CG  TYR H 161       1.398  24.595  35.720  1.00 38.92           C  
ATOM   1205  CD1 TYR H 161       0.310  23.968  36.277  1.00 39.00           C  
ATOM   1206  CD2 TYR H 161       1.472  25.968  35.771  1.00 36.73           C  
ATOM   1207  CE1 TYR H 161      -0.697  24.698  36.862  1.00 36.50           C  
ATOM   1208  CE2 TYR H 161       0.467  26.706  36.355  1.00 39.71           C  
ATOM   1209  CZ  TYR H 161      -0.621  26.070  36.901  1.00 37.75           C  
ATOM   1210  OH  TYR H 161      -1.651  26.825  37.500  1.00 35.21           O  
ATOM   1211  C   TYR H 161       1.837  24.476  32.821  1.00 45.65           C  
ATOM   1212  O   TYR H 161       0.719  24.891  32.517  1.00 46.98           O  
ATOM   1213  N   TYR H 162       2.969  25.078  32.403  1.00 44.62           N  
ATOM   1214  CA  TYR H 162       2.976  26.227  31.539  1.00 44.21           C  
ATOM   1215  CB  TYR H 162       4.273  27.045  31.634  1.00 45.44           C  
ATOM   1216  CG  TYR H 162       4.267  27.582  33.025  1.00 70.14           C  
ATOM   1217  CD1 TYR H 162       3.518  28.691  33.345  1.00 69.81           C  
ATOM   1218  CD2 TYR H 162       4.975  26.952  34.022  1.00 69.41           C  
ATOM   1219  CE1 TYR H 162       3.497  29.185  34.628  1.00 65.68           C  
ATOM   1220  CE2 TYR H 162       4.959  27.442  35.308  1.00 68.54           C  
ATOM   1221  CZ  TYR H 162       4.222  28.560  35.613  1.00 71.96           C  
ATOM   1222  OH  TYR H 162       4.205  29.062  36.932  1.00 67.74           O  
ATOM   1223  C   TYR H 162       2.704  25.859  30.113  1.00 45.02           C  
ATOM   1224  O   TYR H 162       2.011  26.585  29.403  1.00 47.09           O  
ATOM   1225  N   GLY H 163       3.238  24.714  29.648  1.00 44.86           N  
ATOM   1226  CA  GLY H 163       3.075  24.336  28.275  1.00 45.97           C  
ATOM   1227  C   GLY H 163       4.198  24.935  27.478  1.00 47.79           C  
ATOM   1228  O   GLY H 163       4.059  25.180  26.282  1.00 49.09           O  
ATOM   1229  N   TYR H 164       5.354  25.184  28.127  1.00 44.28           N  
ATOM   1230  CA  TYR H 164       6.461  25.791  27.447  1.00 42.81           C  
ATOM   1231  CB  TYR H 164       6.940  27.058  28.191  1.00 44.58           C  
ATOM   1232  CG  TYR H 164       8.074  27.701  27.472  1.00 46.91           C  
ATOM   1233  CD1 TYR H 164       7.857  28.454  26.339  1.00 47.56           C  
ATOM   1234  CD2 TYR H 164       9.356  27.575  27.950  1.00 44.81           C  
ATOM   1235  CE1 TYR H 164       8.906  29.053  25.682  1.00 47.13           C  
ATOM   1236  CE2 TYR H 164      10.410  28.172  27.298  1.00 49.01           C  
ATOM   1237  CZ  TYR H 164      10.187  28.910  26.160  1.00 50.38           C  
ATOM   1238  OH  TYR H 164      11.269  29.522  25.489  1.00 52.30           O  
ATOM   1239  C   TYR H 164       7.588  24.799  27.355  1.00 43.49           C  
ATOM   1240  O   TYR H 164       7.869  24.061  28.300  1.00 42.55           O  
ATOM   1241  N   THR H 165       8.244  24.738  26.172  1.00 43.47           N  
ATOM   1242  CA  THR H 165       9.344  23.836  25.967  1.00 42.50           C  
ATOM   1243  CB  THR H 165       9.059  22.787  24.933  1.00 44.45           C  
ATOM   1244  OG1 THR H 165       8.791  23.396  23.679  1.00 47.58           O  
ATOM   1245  CG2 THR H 165       7.840  21.970  25.389  1.00 41.83           C  
ATOM   1246  C   THR H 165      10.527  24.623  25.494  1.00 44.80           C  
ATOM   1247  O   THR H 165      10.384  25.583  24.739  1.00 46.59           O  
ATOM   1248  N   SER H 166      11.741  24.240  25.945  1.00 44.19           N  
ATOM   1249  CA  SER H 166      12.920  24.945  25.523  1.00 42.08           C  
ATOM   1250  CB  SER H 166      13.539  25.829  26.614  1.00 42.56           C  
ATOM   1251  OG  SER H 166      13.905  25.032  27.726  1.00 40.87           O  
ATOM   1252  C   SER H 166      13.936  23.942  25.065  1.00 45.42           C  
ATOM   1253  O   SER H 166      13.965  22.804  25.534  1.00 44.35           O  
ATOM   1254  N   TYR H 167      14.798  24.348  24.110  1.00 43.32           N  
ATOM   1255  CA  TYR H 167      15.755  23.431  23.549  1.00 46.77           C  
ATOM   1256  CB  TYR H 167      15.436  23.022  22.098  1.00 43.08           C  
ATOM   1257  CG  TYR H 167      14.109  22.346  22.040  1.00 42.08           C  
ATOM   1258  CD1 TYR H 167      12.964  23.080  21.832  1.00 41.76           C  
ATOM   1259  CD2 TYR H 167      14.009  20.982  22.190  1.00 45.60           C  
ATOM   1260  CE1 TYR H 167      11.738  22.462  21.770  1.00 44.26           C  
ATOM   1261  CE2 TYR H 167      12.785  20.360  22.129  1.00 43.06           C  
ATOM   1262  CZ  TYR H 167      11.647  21.100  21.920  1.00 44.40           C  
ATOM   1263  OH  TYR H 167      10.390  20.462  21.856  1.00 45.61           O  
ATOM   1264  C   TYR H 167      17.088  24.111  23.460  1.00 43.55           C  
ATOM   1265  O   TYR H 167      17.179  25.337  23.460  1.00 48.13           O  
ATOM   1266  N   ALA H 168      18.171  23.305  23.406  1.00 44.51           N  
ATOM   1267  CA  ALA H 168      19.493  23.820  23.196  1.00 47.33           C  
ATOM   1268  CB  ALA H 168      20.607  22.836  23.596  1.00 44.64           C  
ATOM   1269  C   ALA H 168      19.612  24.077  21.722  1.00 45.32           C  
ATOM   1270  O   ALA H 168      18.896  23.480  20.922  1.00 50.17           O  
ATOM   1271  N   ASP H 169      20.531  24.975  21.322  1.00 50.01           N  
ATOM   1272  CA  ASP H 169      20.682  25.368  19.949  1.00 51.37           C  
ATOM   1273  CB  ASP H 169      21.746  26.461  19.746  1.00 52.38           C  
ATOM   1274  CG  ASP H 169      21.217  27.774  20.303  1.00 61.27           C  
ATOM   1275  OD1 ASP H 169      20.014  27.824  20.677  1.00 59.29           O  
ATOM   1276  OD2 ASP H 169      22.008  28.752  20.352  1.00 67.37           O1-
ATOM   1277  C   ASP H 169      21.098  24.204  19.101  1.00 51.42           C  
ATOM   1278  O   ASP H 169      20.692  24.100  17.945  1.00 51.48           O  
ATOM   1279  N   SER H 170      21.932  23.299  19.643  1.00 50.77           N  
ATOM   1280  CA  SER H 170      22.479  22.217  18.871  1.00 50.25           C  
ATOM   1281  CB  SER H 170      23.405  21.318  19.704  1.00 51.37           C  
ATOM   1282  OG  SER H 170      24.504  22.070  20.191  1.00 57.54           O  
ATOM   1283  C   SER H 170      21.380  21.330  18.374  1.00 49.44           C  
ATOM   1284  O   SER H 170      21.433  20.805  17.264  1.00 50.57           O  
ATOM   1285  N   VAL H 171      20.410  21.084  19.263  1.00 47.38           N  
ATOM   1286  CA  VAL H 171      19.257  20.230  19.168  1.00 49.00           C  
ATOM   1287  CB  VAL H 171      18.862  19.813  20.557  1.00 46.12           C  
ATOM   1288  CG1 VAL H 171      17.569  19.007  20.529  1.00 46.44           C  
ATOM   1289  CG2 VAL H 171      20.039  19.036  21.165  1.00 45.06           C  
ATOM   1290  C   VAL H 171      18.039  20.795  18.468  1.00 49.35           C  
ATOM   1291  O   VAL H 171      17.177  20.036  18.024  1.00 45.67           O  
ATOM   1292  N   LYS H 172      17.929  22.127  18.321  1.00 47.00           N  
ATOM   1293  CA  LYS H 172      16.659  22.775  18.087  1.00 49.68           C  
ATOM   1294  CB  LYS H 172      16.819  24.286  17.864  1.00 48.33           C  
ATOM   1295  CG  LYS H 172      15.496  25.045  17.947  1.00 55.37           C  
ATOM   1296  CD  LYS H 172      15.669  26.549  18.155  1.00 59.99           C  
ATOM   1297  CE  LYS H 172      16.433  27.244  17.030  1.00 60.41           C  
ATOM   1298  NZ  LYS H 172      16.520  28.693  17.311  1.00 60.14           N1+
ATOM   1299  C   LYS H 172      15.763  22.239  16.998  1.00 47.68           C  
ATOM   1300  O   LYS H 172      14.594  21.995  17.255  1.00 48.11           O  
ATOM   1301  N   GLY H 173      16.173  22.060  15.747  1.00 47.66           N  
ATOM   1302  CA  GLY H 173      15.181  21.610  14.799  1.00 48.82           C  
ATOM   1303  C   GLY H 173      14.812  20.166  14.988  1.00 50.01           C  
ATOM   1304  O   GLY H 173      13.677  19.759  14.743  1.00 50.75           O  
ATOM   1305  N   ARG H 174      15.821  19.353  15.336  1.00 47.57           N  
ATOM   1306  CA  ARG H 174      15.782  17.917  15.384  1.00 46.87           C  
ATOM   1307  CB  ARG H 174      17.208  17.361  15.409  1.00 47.39           C  
ATOM   1308  CG  ARG H 174      17.989  17.859  14.192  1.00 48.71           C  
ATOM   1309  CD  ARG H 174      19.465  17.483  14.204  1.00 51.22           C  
ATOM   1310  NE  ARG H 174      20.082  18.159  15.378  1.00 47.00           N  
ATOM   1311  CZ  ARG H 174      20.939  17.451  16.165  1.00 55.51           C  
ATOM   1312  NH1 ARG H 174      21.200  16.150  15.856  1.00 48.03           N1+
ATOM   1313  NH2 ARG H 174      21.524  18.031  17.253  1.00 46.73           N  
ATOM   1314  C   ARG H 174      15.001  17.281  16.499  1.00 46.06           C  
ATOM   1315  O   ARG H 174      14.320  16.282  16.272  1.00 51.07           O  
ATOM   1316  N   PHE H 175      15.079  17.814  17.734  1.00 45.46           N  
ATOM   1317  CA  PHE H 175      14.476  17.128  18.843  1.00 50.63           C  
ATOM   1318  CB  PHE H 175      15.348  17.139  20.106  1.00 50.01           C  
ATOM   1319  CG  PHE H 175      16.561  16.286  19.928  1.00 46.90           C  
ATOM   1320  CD1 PHE H 175      17.375  16.411  18.827  1.00 52.52           C  
ATOM   1321  CD2 PHE H 175      16.928  15.403  20.916  1.00 45.33           C  
ATOM   1322  CE1 PHE H 175      18.498  15.627  18.692  1.00 50.02           C  
ATOM   1323  CE2 PHE H 175      18.051  14.619  20.789  1.00 45.38           C  
ATOM   1324  CZ  PHE H 175      18.839  14.725  19.670  1.00 48.77           C  
ATOM   1325  C   PHE H 175      13.206  17.798  19.238  1.00 49.14           C  
ATOM   1326  O   PHE H 175      13.062  19.013  19.103  1.00 49.27           O  
ATOM   1327  N   THR H 176      12.237  16.985  19.711  1.00 48.52           N  
ATOM   1328  CA  THR H 176      11.009  17.510  20.220  1.00 47.30           C  
ATOM   1329  CB  THR H 176       9.817  17.261  19.349  1.00 46.35           C  
ATOM   1330  OG1 THR H 176       9.700  15.878  19.064  1.00 48.13           O  
ATOM   1331  CG2 THR H 176       9.950  18.083  18.064  1.00 44.45           C  
ATOM   1332  C   THR H 176      10.753  16.848  21.533  1.00 43.52           C  
ATOM   1333  O   THR H 176      10.901  15.635  21.673  1.00 44.90           O  
ATOM   1334  N   ILE H 177      10.347  17.649  22.533  1.00 43.89           N  
ATOM   1335  CA  ILE H 177      10.086  17.145  23.841  1.00 41.67           C  
ATOM   1336  CB  ILE H 177      10.741  17.950  24.929  1.00 39.46           C  
ATOM   1337  CG1 ILE H 177      10.710  17.188  26.262  1.00 40.95           C  
ATOM   1338  CG2 ILE H 177      10.069  19.332  24.983  1.00 39.95           C  
ATOM   1339  CD1 ILE H 177      11.613  17.807  27.328  1.00 39.80           C  
ATOM   1340  C   ILE H 177       8.612  17.241  24.017  1.00 44.36           C  
ATOM   1341  O   ILE H 177       7.993  18.206  23.572  1.00 47.38           O  
ATOM   1342  N   SER H 178       8.011  16.205  24.633  1.00 43.71           N  
ATOM   1343  CA  SER H 178       6.587  16.180  24.811  1.00 44.41           C  
ATOM   1344  CB  SER H 178       5.865  15.398  23.699  1.00 43.53           C  
ATOM   1345  OG  SER H 178       6.316  14.052  23.682  1.00 48.50           O  
ATOM   1346  C   SER H 178       6.286  15.488  26.106  1.00 45.26           C  
ATOM   1347  O   SER H 178       7.186  14.988  26.778  1.00 47.75           O  
ATOM   1348  N   ALA H 179       4.997  15.491  26.513  1.00 47.67           N  
ATOM   1349  CA  ALA H 179       4.641  14.821  27.731  1.00 45.72           C  
ATOM   1350  CB  ALA H 179       4.804  15.699  28.983  1.00 42.23           C  
ATOM   1351  C   ALA H 179       3.202  14.417  27.671  1.00 47.22           C  
ATOM   1352  O   ALA H 179       2.365  15.113  27.097  1.00 49.57           O  
ATOM   1353  N   ASP H 180       2.896  13.249  28.270  1.00 48.80           N  
ATOM   1354  CA  ASP H 180       1.551  12.762  28.359  1.00 47.95           C  
ATOM   1355  CB  ASP H 180       1.387  11.343  27.789  1.00 49.86           C  
ATOM   1356  CG  ASP H 180      -0.096  11.005  27.712  1.00 53.29           C  
ATOM   1357  OD1 ASP H 180      -0.872  11.486  28.579  1.00 55.71           O  
ATOM   1358  OD2 ASP H 180      -0.473  10.256  26.769  1.00 54.75           O1-
ATOM   1359  C   ASP H 180       1.246  12.706  29.822  1.00 48.75           C  
ATOM   1360  O   ASP H 180       1.756  11.846  30.536  1.00 50.41           O  
ATOM   1361  N   THR H 181       0.400  13.631  30.308  1.00 47.23           N  
ATOM   1362  CA  THR H 181       0.121  13.686  31.711  1.00 48.48           C  
ATOM   1363  CB  THR H 181      -0.641  14.911  32.125  1.00 50.95           C  
ATOM   1364  OG1 THR H 181      -0.698  14.987  33.540  1.00 51.43           O  
ATOM   1365  CG2 THR H 181      -2.055  14.873  31.535  1.00 52.20           C  
ATOM   1366  C   THR H 181      -0.609  12.451  32.139  1.00 49.88           C  
ATOM   1367  O   THR H 181      -0.386  11.945  33.236  1.00 53.00           O  
ATOM   1368  N   SER H 182      -1.496  11.916  31.283  1.00 50.02           N  
ATOM   1369  CA  SER H 182      -2.242  10.747  31.657  1.00 51.43           C  
ATOM   1370  CB  SER H 182      -3.124  10.233  30.508  1.00 49.36           C  
ATOM   1371  OG  SER H 182      -3.836   9.080  30.923  1.00 54.48           O  
ATOM   1372  C   SER H 182      -1.279   9.650  32.003  1.00 49.71           C  
ATOM   1373  O   SER H 182      -1.403   9.011  33.046  1.00 53.97           O  
ATOM   1374  N   LYS H 183      -0.302   9.404  31.110  1.00 51.23           N  
ATOM   1375  CA  LYS H 183       0.723   8.409  31.272  1.00 50.83           C  
ATOM   1376  CB  LYS H 183       1.457   8.060  29.963  1.00 48.45           C  
ATOM   1377  CG  LYS H 183       0.592   7.191  29.041  1.00 53.38           C  
ATOM   1378  CD  LYS H 183       1.192   6.911  27.661  1.00 58.46           C  
ATOM   1379  CE  LYS H 183       0.349   5.942  26.828  1.00 61.20           C  
ATOM   1380  NZ  LYS H 183       0.988   5.708  25.514  1.00 63.59           N1+
ATOM   1381  C   LYS H 183       1.714   8.835  32.315  1.00 46.14           C  
ATOM   1382  O   LYS H 183       2.429   8.004  32.872  1.00 46.06           O  
ATOM   1383  N   ASN H 184       1.806  10.150  32.588  1.00 45.01           N  
ATOM   1384  CA  ASN H 184       2.766  10.622  33.545  1.00 45.53           C  
ATOM   1385  CB  ASN H 184       2.575   9.985  34.937  1.00 49.28           C  
ATOM   1386  CG  ASN H 184       3.325  10.810  35.976  1.00 52.96           C  
ATOM   1387  OD1 ASN H 184       4.545  10.729  36.104  1.00 54.31           O  
ATOM   1388  ND2 ASN H 184       2.565  11.629  36.751  1.00 55.86           N  
ATOM   1389  C   ASN H 184       4.128  10.283  33.022  1.00 46.07           C  
ATOM   1390  O   ASN H 184       5.005   9.831  33.759  1.00 43.61           O  
ATOM   1391  N   THR H 185       4.331  10.495  31.703  1.00 44.25           N  
ATOM   1392  CA  THR H 185       5.597  10.203  31.099  1.00 43.63           C  
ATOM   1393  CB  THR H 185       5.556   8.979  30.238  1.00 46.69           C  
ATOM   1394  OG1 THR H 185       5.126   7.861  31.003  1.00 50.30           O  
ATOM   1395  CG2 THR H 185       6.965   8.722  29.679  1.00 45.30           C  
ATOM   1396  C   THR H 185       5.992  11.358  30.220  1.00 42.65           C  
ATOM   1397  O   THR H 185       5.148  12.111  29.738  1.00 44.24           O  
ATOM   1398  N   ALA H 186       7.312  11.528  30.002  1.00 44.02           N  
ATOM   1399  CA  ALA H 186       7.822  12.573  29.156  1.00 40.42           C  
ATOM   1400  CB  ALA H 186       8.809  13.513  29.869  1.00 45.85           C  
ATOM   1401  C   ALA H 186       8.566  11.902  28.042  1.00 42.41           C  
ATOM   1402  O   ALA H 186       9.126  10.824  28.232  1.00 45.80           O  
ATOM   1403  N   TYR H 187       8.583  12.515  26.836  1.00 41.79           N  
ATOM   1404  CA  TYR H 187       9.255  11.866  25.747  1.00 41.69           C  
ATOM   1405  CB  TYR H 187       8.317  11.356  24.635  1.00 42.49           C  
ATOM   1406  CG  TYR H 187       7.346  10.398  25.238  1.00 43.46           C  
ATOM   1407  CD1 TYR H 187       7.716   9.115  25.560  1.00 43.03           C  
ATOM   1408  CD2 TYR H 187       6.058  10.796  25.508  1.00 45.44           C  
ATOM   1409  CE1 TYR H 187       6.813   8.242  26.122  1.00 44.92           C  
ATOM   1410  CE2 TYR H 187       5.150   9.931  26.067  1.00 48.32           C  
ATOM   1411  CZ  TYR H 187       5.526   8.648  26.375  1.00 46.77           C  
ATOM   1412  OH  TYR H 187       4.596   7.755  26.951  1.00 50.19           O  
ATOM   1413  C   TYR H 187      10.204  12.823  25.095  1.00 43.45           C  
ATOM   1414  O   TYR H 187      10.089  14.040  25.236  1.00 45.35           O  
ATOM   1415  N   LEU H 188      11.218  12.265  24.400  1.00 43.31           N  
ATOM   1416  CA  LEU H 188      12.144  13.069  23.661  1.00 45.89           C  
ATOM   1417  CB  LEU H 188      13.537  13.111  24.314  1.00 43.91           C  
ATOM   1418  CG  LEU H 188      14.559  14.009  23.596  1.00 42.28           C  
ATOM   1419  CD1 LEU H 188      14.113  15.481  23.612  1.00 42.01           C  
ATOM   1420  CD2 LEU H 188      15.968  13.809  24.176  1.00 42.94           C  
ATOM   1421  C   LEU H 188      12.279  12.439  22.309  1.00 48.98           C  
ATOM   1422  O   LEU H 188      12.885  11.375  22.169  1.00 45.75           O  
ATOM   1423  N   GLN H 189      11.712  13.085  21.269  1.00 44.57           N  
ATOM   1424  CA  GLN H 189      11.803  12.560  19.937  1.00 46.22           C  
ATOM   1425  CB  GLN H 189      10.618  12.945  19.033  1.00 47.16           C  
ATOM   1426  CG  GLN H 189      10.721  12.412  17.600  1.00 51.95           C  
ATOM   1427  CD  GLN H 189      10.540  10.901  17.609  1.00 56.15           C  
ATOM   1428  OE1 GLN H 189       9.604  10.376  18.209  1.00 55.18           O  
ATOM   1429  NE2 GLN H 189      11.463  10.179  16.920  1.00 56.76           N  
ATOM   1430  C   GLN H 189      13.044  13.126  19.332  1.00 47.37           C  
ATOM   1431  O   GLN H 189      13.258  14.339  19.341  1.00 48.15           O  
ATOM   1432  N   MET H 190      13.905  12.244  18.790  1.00 48.06           N  
ATOM   1433  CA  MET H 190      15.142  12.706  18.238  1.00 49.22           C  
ATOM   1434  CB  MET H 190      16.350  12.010  18.880  1.00 49.31           C  
ATOM   1435  CG  MET H 190      16.414  12.196  20.397  1.00 50.32           C  
ATOM   1436  SD  MET H 190      17.804  11.352  21.213  1.00 55.27           S  
ATOM   1437  CE  MET H 190      17.133   9.678  21.021  1.00 65.29           C  
ATOM   1438  C   MET H 190      15.164  12.327  16.793  1.00 50.01           C  
ATOM   1439  O   MET H 190      15.092  11.147  16.454  1.00 50.98           O  
ATOM   1440  N   ASN H 191      15.291  13.324  15.896  1.00 49.47           N  
ATOM   1441  CA  ASN H 191      15.314  13.020  14.495  1.00 50.18           C  
ATOM   1442  CB  ASN H 191      14.174  13.681  13.697  1.00 51.19           C  
ATOM   1443  CG  ASN H 191      12.858  13.033  14.119  1.00 51.44           C  
ATOM   1444  OD1 ASN H 191      12.812  11.858  14.479  1.00 51.90           O  
ATOM   1445  ND2 ASN H 191      11.752  13.821  14.070  1.00 52.09           N  
ATOM   1446  C   ASN H 191      16.616  13.512  13.936  1.00 50.48           C  
ATOM   1447  O   ASN H 191      17.339  14.270  14.580  1.00 49.99           O  
ATOM   1448  N   SER H 192      16.963  13.046  12.721  1.00 52.15           N  
ATOM   1449  CA  SER H 192      18.156  13.472  12.045  1.00 52.53           C  
ATOM   1450  CB  SER H 192      18.088  14.944  11.602  1.00 61.26           C  
ATOM   1451  OG  SER H 192      17.018  15.126  10.687  1.00 55.77           O  
ATOM   1452  C   SER H 192      19.336  13.312  12.953  1.00 51.15           C  
ATOM   1453  O   SER H 192      20.159  14.216  13.081  1.00 55.65           O  
ATOM   1454  N   LEU H 193      19.468  12.133  13.583  1.00 50.51           N  
ATOM   1455  CA  LEU H 193      20.531  11.884  14.515  1.00 50.87           C  
ATOM   1456  CB  LEU H 193      20.348  10.556  15.271  1.00 50.32           C  
ATOM   1457  CG  LEU H 193      19.167  10.576  16.261  1.00 52.60           C  
ATOM   1458  CD1 LEU H 193      18.963   9.209  16.934  1.00 50.81           C  
ATOM   1459  CD2 LEU H 193      19.340  11.704  17.291  1.00 49.30           C  
ATOM   1460  C   LEU H 193      21.853  11.844  13.814  1.00 52.52           C  
ATOM   1461  O   LEU H 193      21.976  11.398  12.674  1.00 54.44           O  
ATOM   1462  N   ARG H 194      22.894  12.335  14.517  1.00 54.51           N  
ATOM   1463  CA  ARG H 194      24.236  12.366  14.010  1.00 56.09           C  
ATOM   1464  CB  ARG H 194      24.715  13.792  13.685  1.00 63.75           C  
ATOM   1465  CG  ARG H 194      24.531  14.764  14.848  1.00 65.88           C  
ATOM   1466  CD  ARG H 194      24.997  16.192  14.559  1.00 66.29           C  
ATOM   1467  NE  ARG H 194      24.663  16.514  13.144  1.00 65.02           N  
ATOM   1468  CZ  ARG H 194      24.092  17.714  12.835  1.00 65.30           C  
ATOM   1469  NH1 ARG H 194      23.721  18.566  13.834  1.00 66.17           N1+
ATOM   1470  NH2 ARG H 194      23.896  18.066  11.532  1.00 64.19           N  
ATOM   1471  C   ARG H 194      25.132  11.737  15.035  1.00 56.64           C  
ATOM   1472  O   ARG H 194      24.706  11.408  16.139  1.00 55.57           O  
ATOM   1473  N   ALA H 195      26.412  11.539  14.667  1.00 58.10           N  
ATOM   1474  CA  ALA H 195      27.382  10.873  15.494  1.00 58.95           C  
ATOM   1475  CB  ALA H 195      28.761  10.775  14.821  1.00 59.94           C  
ATOM   1476  C   ALA H 195      27.561  11.638  16.765  1.00 59.10           C  
ATOM   1477  O   ALA H 195      27.714  11.050  17.833  1.00 60.66           O  
ATOM   1478  N   GLU H 196      27.528  12.979  16.678  1.00 63.32           N  
ATOM   1479  CA  GLU H 196      27.755  13.837  17.808  1.00 58.46           C  
ATOM   1480  CB  GLU H 196      27.705  15.335  17.459  1.00 60.32           C  
ATOM   1481  CG  GLU H 196      28.865  15.830  16.592  1.00 69.06           C  
ATOM   1482  CD  GLU H 196      28.561  15.520  15.134  1.00 71.58           C  
ATOM   1483  OE1 GLU H 196      28.709  14.335  14.729  1.00 72.44           O  
ATOM   1484  OE2 GLU H 196      28.177  16.471  14.404  1.00 73.25           O1-
ATOM   1485  C   GLU H 196      26.705  13.599  18.849  1.00 60.23           C  
ATOM   1486  O   GLU H 196      26.936  13.846  20.030  1.00 55.95           O  
ATOM   1487  N   ASP H 197      25.503  13.166  18.430  1.00 56.75           N  
ATOM   1488  CA  ASP H 197      24.391  12.921  19.309  1.00 53.63           C  
ATOM   1489  CB  ASP H 197      23.084  12.606  18.566  1.00 52.97           C  
ATOM   1490  CG  ASP H 197      22.595  13.894  17.926  1.00 53.79           C  
ATOM   1491  OD1 ASP H 197      22.810  14.977  18.535  1.00 52.54           O  
ATOM   1492  OD2 ASP H 197      22.010  13.810  16.814  1.00 53.63           O1-
ATOM   1493  C   ASP H 197      24.669  11.762  20.217  1.00 53.46           C  
ATOM   1494  O   ASP H 197      24.002  11.601  21.237  1.00 49.92           O  
ATOM   1495  N   THR H 198      25.609  10.876  19.852  1.00 51.43           N  
ATOM   1496  CA  THR H 198      25.855   9.719  20.669  1.00 51.30           C  
ATOM   1497  CB  THR H 198      26.989   8.881  20.154  1.00 52.45           C  
ATOM   1498  OG1 THR H 198      26.722   8.469  18.820  1.00 53.50           O  
ATOM   1499  CG2 THR H 198      27.147   7.649  21.062  1.00 52.24           C  
ATOM   1500  C   THR H 198      26.187  10.151  22.065  1.00 51.23           C  
ATOM   1501  O   THR H 198      27.101  10.945  22.283  1.00 61.46           O  
ATOM   1502  N   ALA H 199      25.426   9.630  23.054  1.00 43.67           N  
ATOM   1503  CA  ALA H 199      25.672   9.983  24.422  1.00 44.03           C  
ATOM   1504  CB  ALA H 199      25.487  11.485  24.705  1.00 43.64           C  
ATOM   1505  C   ALA H 199      24.692   9.249  25.282  1.00 43.94           C  
ATOM   1506  O   ALA H 199      23.785   8.579  24.789  1.00 46.77           O  
ATOM   1507  N   VAL H 200      24.887   9.323  26.614  1.00 41.44           N  
ATOM   1508  CA  VAL H 200      23.937   8.744  27.512  1.00 43.34           C  
ATOM   1509  CB  VAL H 200      24.540   8.285  28.808  1.00 41.89           C  
ATOM   1510  CG1 VAL H 200      23.413   7.776  29.723  1.00 42.03           C  
ATOM   1511  CG2 VAL H 200      25.617   7.233  28.497  1.00 43.04           C  
ATOM   1512  C   VAL H 200      22.978   9.851  27.805  1.00 42.52           C  
ATOM   1513  O   VAL H 200      23.389  10.957  28.152  1.00 41.97           O  
ATOM   1514  N   TYR H 201      21.666   9.587  27.676  1.00 42.52           N  
ATOM   1515  CA  TYR H 201      20.699  10.628  27.878  1.00 43.72           C  
ATOM   1516  CB  TYR H 201      19.585  10.653  26.813  1.00 45.83           C  
ATOM   1517  CG  TYR H 201      20.155  11.144  25.525  1.00 46.46           C  
ATOM   1518  CD1 TYR H 201      20.983  10.350  24.765  1.00 46.22           C  
ATOM   1519  CD2 TYR H 201      19.836  12.401  25.068  1.00 44.44           C  
ATOM   1520  CE1 TYR H 201      21.497  10.809  23.576  1.00 46.32           C  
ATOM   1521  CE2 TYR H 201      20.345  12.867  23.880  1.00 48.35           C  
ATOM   1522  CZ  TYR H 201      21.179  12.072  23.134  1.00 45.42           C  
ATOM   1523  OH  TYR H 201      21.701  12.552  21.915  1.00 48.09           O  
ATOM   1524  C   TYR H 201      20.030  10.402  29.191  1.00 44.74           C  
ATOM   1525  O   TYR H 201      19.566   9.300  29.485  1.00 43.14           O  
ATOM   1526  N   TYR H 202      19.958  11.467  30.015  1.00 41.25           N  
ATOM   1527  CA  TYR H 202      19.360  11.369  31.313  1.00 44.44           C  
ATOM   1528  CB  TYR H 202      20.214  11.933  32.467  1.00 41.08           C  
ATOM   1529  CG  TYR H 202      21.470  11.150  32.638  1.00 41.94           C  
ATOM   1530  CD1 TYR H 202      21.498  10.053  33.467  1.00 42.13           C  
ATOM   1531  CD2 TYR H 202      22.619  11.516  31.976  1.00 40.40           C  
ATOM   1532  CE1 TYR H 202      22.656   9.331  33.637  1.00 42.00           C  
ATOM   1533  CE2 TYR H 202      23.780  10.798  32.143  1.00 45.70           C  
ATOM   1534  CZ  TYR H 202      23.798   9.702  32.972  1.00 44.37           C  
ATOM   1535  OH  TYR H 202      24.988   8.962  33.144  1.00 50.29           O  
ATOM   1536  C   TYR H 202      18.143  12.231  31.321  1.00 43.90           C  
ATOM   1537  O   TYR H 202      18.074  13.255  30.644  1.00 43.08           O  
ATOM   1538  N   CYS H 203      17.134  11.787  32.086  1.00 46.16           N  
ATOM   1539  CA  CYS H 203      15.923  12.511  32.317  1.00 44.84           C  
ATOM   1540  CB  CYS H 203      14.705  11.571  32.210  1.00 44.22           C  
ATOM   1541  SG  CYS H 203      13.107  12.306  32.644  1.00 56.72           S  
ATOM   1542  C   CYS H 203      16.052  12.985  33.727  1.00 45.91           C  
ATOM   1543  O   CYS H 203      16.556  12.265  34.586  1.00 48.45           O  
ATOM   1544  N   ALA H 204      15.621  14.225  34.007  1.00 45.20           N  
ATOM   1545  CA  ALA H 204      15.831  14.743  35.323  1.00 44.28           C  
ATOM   1546  CB  ALA H 204      17.096  15.605  35.327  1.00 40.80           C  
ATOM   1547  C   ALA H 204      14.639  15.577  35.681  1.00 44.74           C  
ATOM   1548  O   ALA H 204      13.980  16.134  34.804  1.00 43.01           O  
ATOM   1549  N   ARG H 205      14.332  15.683  36.991  1.00 43.25           N  
ATOM   1550  CA  ARG H 205      13.156  16.392  37.411  1.00 40.38           C  
ATOM   1551  CB  ARG H 205      12.272  15.567  38.361  1.00 42.97           C  
ATOM   1552  CG  ARG H 205      10.964  16.255  38.744  1.00 43.91           C  
ATOM   1553  CD  ARG H 205      10.329  15.700  40.018  1.00 45.27           C  
ATOM   1554  NE  ARG H 205      10.889  16.490  41.150  1.00 45.86           N  
ATOM   1555  CZ  ARG H 205      10.188  16.615  42.314  1.00 46.45           C  
ATOM   1556  NH1 ARG H 205       8.999  15.967  42.470  1.00 53.15           N1+
ATOM   1557  NH2 ARG H 205      10.669  17.397  43.324  1.00 46.58           N  
ATOM   1558  C   ARG H 205      13.565  17.611  38.175  1.00 40.13           C  
ATOM   1559  O   ARG H 205      14.592  17.625  38.850  1.00 41.87           O  
ATOM   1560  N   SER H 206      12.761  18.686  38.050  1.00 40.33           N  
ATOM   1561  CA  SER H 206      12.969  19.894  38.793  1.00 38.13           C  
ATOM   1562  CB  SER H 206      13.369  21.088  37.912  1.00 39.57           C  
ATOM   1563  OG  SER H 206      12.327  21.382  36.995  1.00 71.07           O  
ATOM   1564  C   SER H 206      11.641  20.211  39.418  1.00 38.08           C  
ATOM   1565  O   SER H 206      10.594  19.961  38.821  1.00 39.55           O  
ATOM   1566  N   TYR H 207      11.897  20.558  40.682  1.00 19.32           N  
ATOM   1567  CA  TYR H 207      11.055  20.995  41.708  1.00 20.81           C  
ATOM   1568  CB  TYR H 207      11.825  20.861  43.032  1.00 20.37           C  
ATOM   1569  CG  TYR H 207      10.896  20.984  44.173  1.00 23.08           C  
ATOM   1570  CD1 TYR H 207      10.117  19.918  44.555  1.00  6.93           C  
ATOM   1571  CD2 TYR H 207      10.820  22.158  44.876  1.00  7.49           C  
ATOM   1572  CE1 TYR H 207       9.255  20.023  45.619  1.00  7.46           C  
ATOM   1573  CE2 TYR H 207       9.962  22.274  45.942  1.00  8.50           C  
ATOM   1574  CZ  TYR H 207       9.176  21.208  46.313  1.00 30.26           C  
ATOM   1575  OH  TYR H 207       8.295  21.326  47.408  1.00  7.09           O  
ATOM   1576  C   TYR H 207      10.921  22.410  41.293  1.00 21.26           C  
ATOM   1577  O   TYR H 207      11.913  23.133  41.232  1.00 21.31           O  
ATOM   1578  N   SER H 208       9.678  22.836  41.028  1.00 21.06           N  
ATOM   1579  CA  SER H 208       9.435  24.066  40.337  1.00 20.86           C  
ATOM   1580  CB  SER H 208       7.946  24.448  40.305  1.00 15.67           C  
ATOM   1581  OG  SER H 208       7.486  24.725  41.620  1.00  0.00           O  
ATOM   1582  C   SER H 208      10.190  25.214  40.908  1.00 21.65           C  
ATOM   1583  O   SER H 208      11.056  25.760  40.232  1.00 22.01           O  
ATOM   1584  N   TRP H 209       9.950  25.549  42.184  1.00 21.64           N  
ATOM   1585  CA  TRP H 209      10.513  26.737  42.758  1.00 22.32           C  
ATOM   1586  CB  TRP H 209      10.068  26.947  44.213  1.00 22.56           C  
ATOM   1587  CG  TRP H 209       8.646  27.424  44.340  1.00 29.12           C  
ATOM   1588  CD2 TRP H 209       8.291  28.739  44.789  1.00 32.24           C  
ATOM   1589  CD1 TRP H 209       7.476  26.768  44.093  1.00 32.28           C  
ATOM   1590  NE1 TRP H 209       6.411  27.599  44.348  1.00  0.00           N  
ATOM   1591  CE2 TRP H 209       6.898  28.815  44.781  1.00 33.15           C  
ATOM   1592  CE3 TRP H 209       9.065  29.792  45.181  1.00  0.00           C  
ATOM   1593  CZ2 TRP H 209       6.253  29.955  45.164  1.00  0.00           C  
ATOM   1594  CZ3 TRP H 209       8.412  30.944  45.562  1.00  0.00           C  
ATOM   1595  CH2 TRP H 209       7.034  31.022  45.553  1.00  0.00           C  
ATOM   1596  C   TRP H 209      12.008  26.740  42.752  1.00 24.29           C  
ATOM   1597  O   TRP H 209      12.614  27.757  42.414  1.00 26.70           O  
ATOM   1598  N   SER H 210      12.649  25.622  43.142  1.00 23.40           N  
ATOM   1599  CA  SER H 210      14.082  25.594  43.266  1.00 21.87           C  
ATOM   1600  CB  SER H 210      14.582  24.302  43.932  1.00 21.50           C  
ATOM   1601  OG  SER H 210      14.224  23.172  43.149  1.00 39.83           O  
ATOM   1602  C   SER H 210      14.750  25.711  41.927  1.00 20.80           C  
ATOM   1603  O   SER H 210      15.810  26.324  41.806  1.00 22.00           O  
ATOM   1604  N   TYR H 211      14.120  25.143  40.884  1.00 18.74           N  
ATOM   1605  CA  TYR H 211      14.648  25.125  39.547  1.00 18.96           C  
ATOM   1606  CB  TYR H 211      14.869  26.512  38.924  1.00 19.01           C  
ATOM   1607  CG  TYR H 211      13.550  27.184  38.780  1.00 20.08           C  
ATOM   1608  CD1 TYR H 211      12.535  26.583  38.074  1.00 20.36           C  
ATOM   1609  CD2 TYR H 211      13.347  28.438  39.311  1.00 18.93           C  
ATOM   1610  CE1 TYR H 211      11.322  27.213  37.927  1.00 21.31           C  
ATOM   1611  CE2 TYR H 211      12.137  29.075  39.167  1.00 19.84           C  
ATOM   1612  CZ  TYR H 211      11.120  28.459  38.476  1.00 22.23           C  
ATOM   1613  OH  TYR H 211       9.875  29.108  38.324  1.00 22.37           O  
ATOM   1614  C   TYR H 211      15.957  24.395  39.496  1.00 18.40           C  
ATOM   1615  O   TYR H 211      16.874  24.812  38.788  1.00 17.54           O  
ATOM   1616  N   ALA H 212      16.078  23.281  40.246  1.00 17.82           N  
ATOM   1617  CA  ALA H 212      17.254  22.453  40.190  1.00 18.24           C  
ATOM   1618  CB  ALA H 212      18.055  22.429  41.500  1.00 18.15           C  
ATOM   1619  C   ALA H 212      16.758  21.061  39.960  1.00 17.53           C  
ATOM   1620  O   ALA H 212      15.617  20.759  40.306  1.00 16.27           O  
ATOM   1621  N   ILE H 213      17.576  20.166  39.358  1.00 15.88           N  
ATOM   1622  CA  ILE H 213      17.028  18.852  39.155  1.00 16.07           C  
ATOM   1623  CB  ILE H 213      17.303  18.186  37.826  1.00 16.05           C  
ATOM   1624  CG1 ILE H 213      18.793  17.976  37.534  1.00  0.00           C  
ATOM   1625  CG2 ILE H 213      16.590  19.021  36.753  1.00  0.00           C  
ATOM   1626  CD1 ILE H 213      19.502  19.265  37.119  1.00  8.10           C  
ATOM   1627  C   ILE H 213      17.474  17.940  40.250  1.00 15.53           C  
ATOM   1628  O   ILE H 213      18.653  17.622  40.399  1.00 16.40           O  
ATOM   1629  N   ASP H 214      16.503  17.585  41.111  1.00 17.11           N  
ATOM   1630  CA  ASP H 214      16.683  16.696  42.221  1.00 18.05           C  
ATOM   1631  CB  ASP H 214      15.650  16.953  43.336  1.00 19.33           C  
ATOM   1632  CG  ASP H 214      14.230  16.910  42.788  1.00 21.37           C  
ATOM   1633  OD1 ASP H 214      14.047  16.779  41.547  1.00 20.49           O  
ATOM   1634  OD2 ASP H 214      13.298  17.031  43.625  1.00 22.91           O1-
ATOM   1635  C   ASP H 214      16.721  15.232  41.856  1.00 19.31           C  
ATOM   1636  O   ASP H 214      17.527  14.487  42.414  1.00 22.53           O  
ATOM   1637  N   TYR H 215      15.880  14.769  40.904  1.00 42.94           N  
ATOM   1638  CA  TYR H 215      15.808  13.352  40.635  1.00 42.56           C  
ATOM   1639  CB  TYR H 215      14.390  12.760  40.755  1.00 43.58           C  
ATOM   1640  CG  TYR H 215      14.022  12.633  42.194  1.00 45.14           C  
ATOM   1641  CD1 TYR H 215      14.457  11.543  42.910  1.00 47.73           C  
ATOM   1642  CD2 TYR H 215      13.242  13.574  42.827  1.00 46.96           C  
ATOM   1643  CE1 TYR H 215      14.129  11.391  44.236  1.00 50.68           C  
ATOM   1644  CE2 TYR H 215      12.910  13.429  44.156  1.00 48.20           C  
ATOM   1645  CZ  TYR H 215      13.355  12.338  44.861  1.00 52.20           C  
ATOM   1646  OH  TYR H 215      13.017  12.182  46.222  1.00 56.56           O  
ATOM   1647  C   TYR H 215      16.256  13.081  39.236  1.00 47.52           C  
ATOM   1648  O   TYR H 215      15.911  13.813  38.312  1.00 45.47           O  
ATOM   1649  N   TRP H 216      17.032  11.993  39.047  1.00 46.10           N  
ATOM   1650  CA  TRP H 216      17.556  11.697  37.743  1.00 41.81           C  
ATOM   1651  CB  TRP H 216      19.088  11.838  37.684  1.00 41.42           C  
ATOM   1652  CG  TRP H 216      19.620  13.233  37.929  1.00 41.68           C  
ATOM   1653  CD2 TRP H 216      20.317  14.020  36.950  1.00 40.44           C  
ATOM   1654  CD1 TRP H 216      19.599  13.975  39.075  1.00 40.75           C  
ATOM   1655  NE1 TRP H 216      20.231  15.178  38.868  1.00 51.08           N  
ATOM   1656  CE2 TRP H 216      20.682  15.217  37.566  1.00 40.38           C  
ATOM   1657  CE3 TRP H 216      20.634  13.762  35.647  1.00 40.49           C  
ATOM   1658  CZ2 TRP H 216      21.368  16.180  36.881  1.00 43.63           C  
ATOM   1659  CZ3 TRP H 216      21.324  14.736  34.960  1.00 41.60           C  
ATOM   1660  CH2 TRP H 216      21.683  15.922  35.565  1.00 40.86           C  
ATOM   1661  C   TRP H 216      17.265  10.263  37.420  1.00 44.26           C  
ATOM   1662  O   TRP H 216      17.219   9.411  38.305  1.00 46.91           O  
ATOM   1663  N   GLY H 217      17.061   9.967  36.119  1.00 45.76           N  
ATOM   1664  CA  GLY H 217      16.836   8.620  35.678  1.00 48.09           C  
ATOM   1665  C   GLY H 217      18.181   7.969  35.565  1.00 46.28           C  
ATOM   1666  O   GLY H 217      19.208   8.629  35.697  1.00 47.64           O  
ATOM   1667  N   GLN H 218      18.204   6.644  35.315  1.00 47.93           N  
ATOM   1668  CA  GLN H 218      19.427   5.896  35.234  1.00 48.56           C  
ATOM   1669  CB  GLN H 218      19.229   4.369  35.147  1.00 49.13           C  
ATOM   1670  CG  GLN H 218      18.597   3.869  33.846  1.00 59.55           C  
ATOM   1671  CD  GLN H 218      17.099   4.136  33.869  1.00 61.46           C  
ATOM   1672  OE1 GLN H 218      16.557   4.662  34.839  1.00 58.69           O  
ATOM   1673  NE2 GLN H 218      16.407   3.753  32.764  1.00 61.46           N  
ATOM   1674  C   GLN H 218      20.197   6.326  34.024  1.00 47.73           C  
ATOM   1675  O   GLN H 218      21.427   6.313  34.028  1.00 48.51           O  
ATOM   1676  N   GLY H 219      19.487   6.678  32.939  1.00 47.77           N  
ATOM   1677  CA  GLY H 219      20.136   7.107  31.734  1.00 47.94           C  
ATOM   1678  C   GLY H 219      20.128   5.963  30.774  1.00 50.72           C  
ATOM   1679  O   GLY H 219      20.364   4.813  31.144  1.00 47.81           O  
ATOM   1680  N   THR H 220      19.860   6.270  29.491  1.00 51.76           N  
ATOM   1681  CA  THR H 220      19.840   5.269  28.467  1.00 53.82           C  
ATOM   1682  CB  THR H 220      18.508   5.170  27.783  1.00 58.28           C  
ATOM   1683  OG1 THR H 220      18.485   4.065  26.893  1.00 59.43           O  
ATOM   1684  CG2 THR H 220      18.238   6.481  27.030  1.00 50.35           C  
ATOM   1685  C   THR H 220      20.868   5.664  27.453  1.00 51.73           C  
ATOM   1686  O   THR H 220      21.044   6.847  27.164  1.00 48.37           O  
ATOM   1687  N   LEU H 221      21.576   4.670  26.884  1.00 52.37           N  
ATOM   1688  CA  LEU H 221      22.650   4.943  25.970  1.00 48.20           C  
ATOM   1689  CB  LEU H 221      23.736   3.855  26.009  1.00 48.44           C  
ATOM   1690  CG  LEU H 221      24.911   4.084  25.042  1.00 53.62           C  
ATOM   1691  CD1 LEU H 221      25.732   5.326  25.430  1.00 51.11           C  
ATOM   1692  CD2 LEU H 221      25.771   2.818  24.917  1.00 50.62           C  
ATOM   1693  C   LEU H 221      22.122   4.976  24.571  1.00 51.67           C  
ATOM   1694  O   LEU H 221      21.388   4.086  24.146  1.00 50.77           O  
ATOM   1695  N   VAL H 222      22.483   6.036  23.821  1.00 47.73           N  
ATOM   1696  CA  VAL H 222      22.099   6.135  22.445  1.00 47.94           C  
ATOM   1697  CB  VAL H 222      21.321   7.379  22.132  1.00 48.01           C  
ATOM   1698  CG1 VAL H 222      21.105   7.458  20.612  1.00 49.04           C  
ATOM   1699  CG2 VAL H 222      20.011   7.344  22.936  1.00 49.40           C  
ATOM   1700  C   VAL H 222      23.365   6.176  21.647  1.00 52.48           C  
ATOM   1701  O   VAL H 222      24.217   7.038  21.861  1.00 51.89           O  
ATOM   1702  N   THR H 223      23.528   5.229  20.702  1.00 50.71           N  
ATOM   1703  CA  THR H 223      24.722   5.213  19.904  1.00 49.15           C  
ATOM   1704  CB  THR H 223      25.487   3.925  19.991  1.00 50.64           C  
ATOM   1705  OG1 THR H 223      25.864   3.664  21.332  1.00 53.15           O  
ATOM   1706  CG2 THR H 223      26.739   4.031  19.107  1.00 52.74           C  
ATOM   1707  C   THR H 223      24.311   5.371  18.477  1.00 49.93           C  
ATOM   1708  O   THR H 223      23.432   4.659  17.994  1.00 50.31           O  
ATOM   1709  N   VAL H 224      24.937   6.325  17.759  1.00 51.90           N  
ATOM   1710  CA  VAL H 224      24.569   6.523  16.387  1.00 50.68           C  
ATOM   1711  CB  VAL H 224      24.239   7.953  16.076  1.00 51.82           C  
ATOM   1712  CG1 VAL H 224      23.894   8.063  14.582  1.00 51.24           C  
ATOM   1713  CG2 VAL H 224      23.114   8.412  17.018  1.00 48.58           C  
ATOM   1714  C   VAL H 224      25.729   6.139  15.525  1.00 58.42           C  
ATOM   1715  O   VAL H 224      26.754   6.820  15.506  1.00 57.53           O  
ATOM   1716  N   SER H 225      25.587   5.032  14.770  1.00 53.41           N  
ATOM   1717  CA  SER H 225      26.642   4.613  13.892  1.00 59.29           C  
ATOM   1718  CB  SER H 225      27.645   3.637  14.532  1.00 61.55           C  
ATOM   1719  OG  SER H 225      27.023   2.383  14.777  1.00 62.51           O  
ATOM   1720  C   SER H 225      25.999   3.887  12.754  1.00 59.96           C  
ATOM   1721  O   SER H 225      24.845   3.471  12.846  1.00 60.86           O  
ATOM   1722  N   SER H 226      26.730   3.727  11.633  1.00 62.16           N  
ATOM   1723  CA  SER H 226      26.170   3.028  10.513  1.00 64.20           C  
ATOM   1724  CB  SER H 226      26.223   3.823   9.197  1.00 63.45           C  
ATOM   1725  OG  SER H 226      25.406   4.981   9.289  1.00 71.46           O  
ATOM   1726  C   SER H 226      26.979   1.757  10.295  1.00 62.29           C  
ATOM   1727  O   SER H 226      27.183   1.001  11.283  1.00 64.90           O  
ATOM   1728  OXT SER H 226      27.401   1.521   9.132  1.00  0.00           O1-
TER    1729      SER H 226 
CONECT  162  652
CONECT  652  162
CONECT  971 1541
CONECT 1541  971
END
