# Supplementary material for: Fully automated antibody structure prediction using BIOVIA tools: Validation study
Source: PLoS One. 2017 May 18;12(5):e0177923. doi: 10.1371/journal.pone.0177923 (PMC5436848; doi:10.1371/journal.pone.0177923)
Supplement: S3 Dataset — Predicted structures using the Top5 framework method, Chothia CDR definition with canonical filtering, using up to 5 CDR templates rather than the default 3, and generating 10 CDR models. (ZIP) [file pone.0177923.s005.zip › 4G80_BA_FV_FinalModel.pdb]

REMARK   Accelrys Discovery Studio PDB file
REMARK   Created:  2015-11-30T21:45:55Z
SSBOND   1 CYS L   23    CYS L   88                                     
SSBOND   2 CYS H  129    CYS H  203                                     
ATOM      1  N   ASP L   1      25.569  33.400  26.088  1.00 62.81           N1+
ATOM      2  CA  ASP L   1      25.400  32.399  27.157  1.00 62.80           C  
ATOM      3  CB  ASP L   1      25.700  30.992  26.628  1.00 63.90           C  
ATOM      4  CG  ASP L   1      24.630  30.681  25.598  1.00 62.10           C  
ATOM      5  OD1 ASP L   1      23.683  31.501  25.471  1.00 64.49           O  
ATOM      6  OD2 ASP L   1      24.748  29.622  24.926  1.00 63.90           O1-
ATOM      7  C   ASP L   1      26.335  32.696  28.281  1.00 62.32           C  
ATOM      8  O   ASP L   1      27.117  33.642  28.225  1.00 63.17           O  
ATOM      9  N   ILE L   2      26.286  31.888  29.351  1.00 60.46           N  
ATOM     10  CA  ILE L   2      27.155  32.196  30.441  1.00 59.50           C  
ATOM     11  CB  ILE L   2      26.452  32.422  31.750  1.00 59.13           C  
ATOM     12  CG1 ILE L   2      27.259  33.343  32.678  1.00 59.15           C  
ATOM     13  CG2 ILE L   2      26.239  31.046  32.394  1.00 58.49           C  
ATOM     14  CD1 ILE L   2      26.407  33.882  33.825  1.00 59.22           C  
ATOM     15  C   ILE L   2      28.058  31.022  30.588  1.00 58.82           C  
ATOM     16  O   ILE L   2      27.649  29.880  30.372  1.00 58.17           O  
ATOM     17  N   GLN L   3      29.334  31.289  30.913  1.00 58.49           N  
ATOM     18  CA  GLN L   3      30.288  30.233  31.051  1.00 59.00           C  
ATOM     19  CB  GLN L   3      31.689  30.607  30.537  1.00 60.50           C  
ATOM     20  CG  GLN L   3      31.882  30.474  29.032  1.00 62.82           C  
ATOM     21  CD  GLN L   3      32.252  29.018  28.817  1.00 65.74           C  
ATOM     22  OE1 GLN L   3      32.669  28.613  27.732  1.00 68.47           O  
ATOM     23  NE2 GLN L   3      32.105  28.207  29.899  1.00 66.28           N  
ATOM     24  C   GLN L   3      30.489  29.946  32.500  1.00 57.66           C  
ATOM     25  O   GLN L   3      30.525  30.856  33.325  1.00 57.54           O  
ATOM     26  N   MET L   4      30.605  28.652  32.850  1.00 57.02           N  
ATOM     27  CA  MET L   4      30.962  28.326  34.195  1.00 57.03           C  
ATOM     28  CB  MET L   4      30.023  27.343  34.920  1.00 56.92           C  
ATOM     29  CG  MET L   4      28.781  28.014  35.512  1.00 56.52           C  
ATOM     30  SD  MET L   4      29.167  29.267  36.776  1.00 59.71           S  
ATOM     31  CE  MET L   4      27.561  29.211  37.618  1.00 59.27           C  
ATOM     32  C   MET L   4      32.309  27.696  34.115  1.00 57.01           C  
ATOM     33  O   MET L   4      32.473  26.623  33.535  1.00 56.16           O  
ATOM     34  N   THR L   5      33.319  28.355  34.707  1.00 56.81           N  
ATOM     35  CA  THR L   5      34.636  27.809  34.625  1.00 56.41           C  
ATOM     36  CB  THR L   5      35.689  28.842  34.320  1.00 57.61           C  
ATOM     37  OG1 THR L   5      36.919  28.204  34.025  1.00 58.62           O  
ATOM     38  CG2 THR L   5      35.851  29.819  35.495  1.00 57.83           C  
ATOM     39  C   THR L   5      34.916  27.147  35.936  1.00 55.91           C  
ATOM     40  O   THR L   5      34.868  27.763  37.000  1.00 55.82           O  
ATOM     41  N   GLN L   6      35.200  25.833  35.889  1.00 54.58           N  
ATOM     42  CA  GLN L   6      35.397  25.100  37.101  1.00 55.47           C  
ATOM     43  CB  GLN L   6      34.639  23.758  37.097  1.00 55.24           C  
ATOM     44  CG  GLN L   6      34.630  23.014  38.434  1.00 55.09           C  
ATOM     45  CD  GLN L   6      33.557  21.935  38.345  1.00 53.82           C  
ATOM     46  OE1 GLN L   6      33.845  20.750  38.212  1.00 53.11           O  
ATOM     47  NE2 GLN L   6      32.269  22.356  38.419  1.00 53.85           N  
ATOM     48  C   GLN L   6      36.861  24.845  37.253  1.00 55.79           C  
ATOM     49  O   GLN L   6      37.572  24.635  36.271  1.00 55.36           O  
ATOM     50  N   SER L   7      37.352  24.898  38.507  1.00 56.57           N  
ATOM     51  CA  SER L   7      38.744  24.668  38.762  1.00 57.45           C  
ATOM     52  CB  SER L   7      39.530  25.988  38.867  1.00 57.73           C  
ATOM     53  OG  SER L   7      40.903  25.734  39.114  1.00 58.94           O  
ATOM     54  C   SER L   7      38.829  23.988  40.095  1.00 58.08           C  
ATOM     55  O   SER L   7      38.019  24.269  40.975  1.00 59.23           O  
ATOM     56  N   PRO L   8      39.754  23.079  40.301  1.00 58.36           N  
ATOM     57  CA  PRO L   8      40.665  22.608  39.292  1.00 57.99           C  
ATOM     58  CD  PRO L   8      40.256  22.845  41.645  1.00 58.68           C  
ATOM     59  CB  PRO L   8      41.880  22.069  40.044  1.00 57.96           C  
ATOM     60  CG  PRO L   8      41.364  21.800  41.468  1.00 58.74           C  
ATOM     61  C   PRO L   8      39.969  21.547  38.501  1.00 57.17           C  
ATOM     62  O   PRO L   8      38.920  21.073  38.935  1.00 57.20           O  
ATOM     63  N   SER L   9      40.517  21.180  37.327  1.00 56.37           N  
ATOM     64  CA  SER L   9      39.939  20.145  36.524  1.00 56.16           C  
ATOM     65  CB  SER L   9      40.614  20.004  35.154  1.00 56.86           C  
ATOM     66  OG  SER L   9      39.991  18.962  34.422  1.00 58.45           O  
ATOM     67  C   SER L   9      40.103  18.838  37.234  1.00 55.28           C  
ATOM     68  O   SER L   9      39.208  17.997  37.217  1.00 53.48           O  
ATOM     69  N   SER L  10      41.264  18.642  37.880  1.00 55.73           N  
ATOM     70  CA  SER L  10      41.523  17.400  38.554  1.00 55.72           C  
ATOM     71  CB  SER L  10      42.541  16.520  37.808  1.00 56.90           C  
ATOM     72  OG  SER L  10      42.747  15.303  38.503  1.00 59.56           O  
ATOM     73  C   SER L  10      42.109  17.724  39.895  1.00 55.99           C  
ATOM     74  O   SER L  10      42.669  18.801  40.087  1.00 55.74           O  
ATOM     75  N   LEU L  11      41.963  16.798  40.868  1.00 55.27           N  
ATOM     76  CA  LEU L  11      42.463  17.048  42.191  1.00 55.61           C  
ATOM     77  CB  LEU L  11      41.445  17.861  43.009  1.00 56.33           C  
ATOM     78  CG  LEU L  11      41.829  18.180  44.463  1.00 56.71           C  
ATOM     79  CD1 LEU L  11      43.130  18.991  44.552  1.00 58.13           C  
ATOM     80  CD2 LEU L  11      40.660  18.878  45.176  1.00 56.96           C  
ATOM     81  C   LEU L  11      42.695  15.732  42.879  1.00 55.67           C  
ATOM     82  O   LEU L  11      41.893  14.808  42.753  1.00 54.12           O  
ATOM     83  N   SER L  12      43.814  15.617  43.630  1.00 55.69           N  
ATOM     84  CA  SER L  12      44.108  14.412  44.363  1.00 55.69           C  
ATOM     85  CB  SER L  12      45.506  13.825  44.089  1.00 55.80           C  
ATOM     86  OG  SER L  12      45.600  13.337  42.760  1.00 57.73           O  
ATOM     87  C   SER L  12      44.116  14.778  45.811  1.00 56.01           C  
ATOM     88  O   SER L  12      44.722  15.776  46.201  1.00 56.96           O  
ATOM     89  N   ALA L  13      43.452  13.964  46.654  1.00 54.64           N  
ATOM     90  CA  ALA L  13      43.401  14.284  48.048  1.00 55.52           C  
ATOM     91  CB  ALA L  13      42.154  15.093  48.444  1.00 56.04           C  
ATOM     92  C   ALA L  13      43.371  13.004  48.811  1.00 55.17           C  
ATOM     93  O   ALA L  13      43.175  11.929  48.248  1.00 55.67           O  
ATOM     94  N   SER L  14      43.592  13.095  50.134  1.00 55.41           N  
ATOM     95  CA  SER L  14      43.599  11.918  50.944  1.00 55.47           C  
ATOM     96  CB  SER L  14      44.860  11.808  51.816  1.00 55.91           C  
ATOM     97  OG  SER L  14      44.942  10.519  52.400  1.00 55.89           O  
ATOM     98  C   SER L  14      42.402  12.008  51.834  1.00 55.59           C  
ATOM     99  O   SER L  14      41.809  13.075  51.990  1.00 55.94           O  
ATOM    100  N   VAL L  15      41.989  10.872  52.429  1.00 55.92           N  
ATOM    101  CA  VAL L  15      40.827  10.916  53.262  1.00 56.81           C  
ATOM    102  CB  VAL L  15      40.369   9.570  53.745  1.00 57.19           C  
ATOM    103  CG1 VAL L  15      39.873   8.770  52.531  1.00 58.04           C  
ATOM    104  CG2 VAL L  15      41.522   8.886  54.498  1.00 56.71           C  
ATOM    105  C   VAL L  15      41.123  11.778  54.443  1.00 58.14           C  
ATOM    106  O   VAL L  15      42.206  11.718  55.022  1.00 57.91           O  
ATOM    107  N   GLY L  16      40.142  12.626  54.812  1.00 58.45           N  
ATOM    108  CA  GLY L  16      40.281  13.502  55.938  1.00 59.03           C  
ATOM    109  C   GLY L  16      40.635  14.878  55.458  1.00 59.12           C  
ATOM    110  O   GLY L  16      40.491  15.847  56.201  1.00 59.95           O  
ATOM    111  N   ASP L  17      41.086  15.013  54.196  1.00 58.51           N  
ATOM    112  CA  ASP L  17      41.473  16.313  53.721  1.00 58.87           C  
ATOM    113  CB  ASP L  17      42.241  16.301  52.385  1.00 59.28           C  
ATOM    114  CG  ASP L  17      43.658  15.789  52.606  1.00 61.18           C  
ATOM    115  OD1 ASP L  17      44.076  15.675  53.789  1.00 61.38           O  
ATOM    116  OD2 ASP L  17      44.345  15.514  51.586  1.00 61.88           O1-
ATOM    117  C   ASP L  17      40.248  17.136  53.483  1.00 58.02           C  
ATOM    118  O   ASP L  17      39.152  16.612  53.288  1.00 57.82           O  
ATOM    119  N   ARG L  18      40.420  18.473  53.509  1.00 57.83           N  
ATOM    120  CA  ARG L  18      39.337  19.361  53.212  1.00 58.16           C  
ATOM    121  CB  ARG L  18      39.366  20.662  54.030  1.00 58.10           C  
ATOM    122  CG  ARG L  18      38.098  21.510  53.899  1.00 50.33           C  
ATOM    123  CD  ARG L  18      38.154  22.800  54.719  1.00 52.26           C  
ATOM    124  NE  ARG L  18      36.764  23.320  54.841  1.00 53.43           N  
ATOM    125  CZ  ARG L  18      36.442  24.127  55.893  1.00 53.72           C  
ATOM    126  NH1 ARG L  18      37.408  24.504  56.780  1.00 53.75           N1+
ATOM    127  NH2 ARG L  18      35.153  24.544  56.068  1.00 54.42           N  
ATOM    128  C   ARG L  18      39.543  19.732  51.780  1.00 57.84           C  
ATOM    129  O   ARG L  18      40.613  20.211  51.408  1.00 57.63           O  
ATOM    130  N   VAL L  19      38.521  19.508  50.931  1.00 57.10           N  
ATOM    131  CA  VAL L  19      38.691  19.774  49.533  1.00 56.98           C  
ATOM    132  CB  VAL L  19      38.327  18.598  48.673  1.00 57.39           C  
ATOM    133  CG1 VAL L  19      38.522  18.990  47.205  1.00 57.89           C  
ATOM    134  CG2 VAL L  19      39.175  17.388  49.100  1.00 57.91           C  
ATOM    135  C   VAL L  19      37.783  20.900  49.143  1.00 56.37           C  
ATOM    136  O   VAL L  19      36.663  21.011  49.638  1.00 54.56           O  
ATOM    137  N   THR L  20      38.268  21.783  48.243  1.00 56.86           N  
ATOM    138  CA  THR L  20      37.463  22.889  47.813  1.00 57.24           C  
ATOM    139  CB  THR L  20      37.981  24.216  48.284  1.00 58.58           C  
ATOM    140  OG1 THR L  20      38.072  24.236  49.701  1.00 60.58           O  
ATOM    141  CG2 THR L  20      37.016  25.315  47.813  1.00 59.54           C  
ATOM    142  C   THR L  20      37.474  22.922  46.314  1.00 56.19           C  
ATOM    143  O   THR L  20      38.527  22.821  45.687  1.00 55.06           O  
ATOM    144  N   ILE L  21      36.282  23.067  45.697  1.00 54.84           N  
ATOM    145  CA  ILE L  21      36.180  23.153  44.265  1.00 54.28           C  
ATOM    146  CB  ILE L  21      35.347  22.059  43.660  1.00 54.32           C  
ATOM    147  CG1 ILE L  21      35.988  20.691  43.961  1.00 54.52           C  
ATOM    148  CG2 ILE L  21      35.187  22.345  42.157  1.00 53.07           C  
ATOM    149  CD1 ILE L  21      35.090  19.496  43.634  1.00 54.24           C  
ATOM    150  C   ILE L  21      35.521  24.466  43.970  1.00 54.40           C  
ATOM    151  O   ILE L  21      34.566  24.855  44.642  1.00 53.07           O  
ATOM    152  N   THR L  22      36.022  25.194  42.951  1.00 54.33           N  
ATOM    153  CA  THR L  22      35.489  26.504  42.699  1.00 55.52           C  
ATOM    154  CB  THR L  22      36.530  27.582  42.785  1.00 55.82           C  
ATOM    155  OG1 THR L  22      37.189  27.554  44.040  1.00 58.77           O  
ATOM    156  CG2 THR L  22      35.826  28.934  42.622  1.00 54.79           C  
ATOM    157  C   THR L  22      34.953  26.572  41.299  1.00 55.57           C  
ATOM    158  O   THR L  22      35.458  25.913  40.391  1.00 55.19           O  
ATOM    159  N   CYS L  23      33.878  27.369  41.108  1.00 56.41           N  
ATOM    160  CA  CYS L  23      33.327  27.623  39.804  1.00 56.40           C  
ATOM    161  CB  CYS L  23      31.974  26.947  39.514  1.00 58.04           C  
ATOM    162  SG  CYS L  23      32.211  25.288  38.830  1.00 62.01           S  
ATOM    163  C   CYS L  23      33.130  29.097  39.664  1.00 56.85           C  
ATOM    164  O   CYS L  23      32.564  29.741  40.545  1.00 56.23           O  
ATOM    165  N   ARG L  24      33.594  29.675  38.535  1.00 56.93           N  
ATOM    166  CA  ARG L  24      33.487  31.095  38.360  1.00 57.28           C  
ATOM    167  CB  ARG L  24      34.864  31.757  38.133  1.00 58.45           C  
ATOM    168  CG  ARG L  24      34.884  33.268  38.351  1.00 61.66           C  
ATOM    169  CD  ARG L  24      36.260  33.815  38.730  1.00 65.68           C  
ATOM    170  NE  ARG L  24      37.141  33.768  37.534  1.00 68.41           N  
ATOM    171  CZ  ARG L  24      38.414  34.243  37.647  1.00 69.42           C  
ATOM    172  NH1 ARG L  24      38.843  34.724  38.852  1.00 68.57           N1+
ATOM    173  NH2 ARG L  24      39.249  34.237  36.568  1.00 70.20           N  
ATOM    174  C   ARG L  24      32.588  31.354  37.189  1.00 56.02           C  
ATOM    175  O   ARG L  24      32.831  30.869  36.085  1.00 55.86           O  
ATOM    176  N   ALA L  25      31.492  32.109  37.424  1.00 55.42           N  
ATOM    177  CA  ALA L  25      30.541  32.426  36.394  1.00 55.18           C  
ATOM    178  CB  ALA L  25      29.145  32.777  36.940  1.00 54.43           C  
ATOM    179  C   ALA L  25      31.026  33.611  35.618  1.00 56.08           C  
ATOM    180  O   ALA L  25      31.648  34.521  36.163  1.00 55.93           O  
ATOM    181  N   SER L  26      30.752  33.576  34.301  1.00 55.71           N  
ATOM    182  CA  SER L  26      31.159  34.612  33.407  1.00 58.22           C  
ATOM    183  CB  SER L  26      30.769  34.323  31.950  1.00 59.32           C  
ATOM    184  OG  SER L  26      31.195  35.387  31.114  1.00 59.51           O  
ATOM    185  C   SER L  26      30.464  35.869  33.806  1.00 59.12           C  
ATOM    186  O   SER L  26      31.057  36.947  33.794  1.00 60.54           O  
ATOM    187  N   GLN L  27      29.171  35.752  34.161  1.00 59.55           N  
ATOM    188  CA  GLN L  27      28.415  36.893  34.584  1.00 62.56           C  
ATOM    189  CB  GLN L  27      27.372  37.404  33.577  1.00 66.92           C  
ATOM    190  CG  GLN L  27      27.963  38.091  32.351  1.00 73.67           C  
ATOM    191  CD  GLN L  27      26.798  38.649  31.546  1.00 75.05           C  
ATOM    192  OE1 GLN L  27      26.311  39.746  31.811  1.00 77.03           O  
ATOM    193  NE2 GLN L  27      26.328  37.869  30.536  1.00 71.69           N  
ATOM    194  C   GLN L  27      27.657  36.499  35.803  1.00 60.39           C  
ATOM    195  O   GLN L  27      27.607  35.328  36.169  1.00 57.15           O  
ATOM    196  N   SER L  28      27.041  37.493  36.469  1.00 60.24           N  
ATOM    197  CA  SER L  28      26.337  37.205  37.681  1.00 55.30           C  
ATOM    198  CB  SER L  28      25.750  38.455  38.358  1.00 60.67           C  
ATOM    199  OG  SER L  28      25.069  38.089  39.549  1.00 60.68           O  
ATOM    200  C   SER L  28      25.219  36.267  37.373  1.00 55.74           C  
ATOM    201  O   SER L  28      24.463  36.462  36.422  1.00 57.18           O  
ATOM    202  N   VAL L  29      25.111  35.188  38.175  1.00 52.48           N  
ATOM    203  CA  VAL L  29      24.046  34.251  37.992  1.00 52.75           C  
ATOM    204  CB  VAL L  29      24.548  32.870  37.702  1.00 52.51           C  
ATOM    205  CG1 VAL L  29      25.251  32.895  36.342  1.00 59.19           C  
ATOM    206  CG2 VAL L  29      25.488  32.445  38.837  1.00 53.02           C  
ATOM    207  C   VAL L  29      23.294  34.178  39.275  1.00 50.45           C  
ATOM    208  O   VAL L  29      22.610  33.190  39.539  1.00 49.44           O  
ATOM    209  N   SER L  30      23.373  35.250  40.089  1.00 49.22           N  
ATOM    210  CA  SER L  30      22.664  35.251  41.330  1.00 51.40           C  
ATOM    211  CB  SER L  30      21.136  35.242  41.141  1.00 51.61           C  
ATOM    212  OG  SER L  30      20.485  35.449  42.385  1.00 56.20           O  
ATOM    213  C   SER L  30      23.102  34.034  42.089  1.00 49.91           C  
ATOM    214  O   SER L  30      24.239  33.589  41.967  1.00 53.84           O  
ATOM    215  N   SER L  31      22.227  33.520  42.967  1.00 50.87           N  
ATOM    216  CA  SER L  31      22.484  32.336  43.738  1.00 47.88           C  
ATOM    217  CB  SER L  31      21.728  32.329  45.077  1.00 47.63           C  
ATOM    218  OG  SER L  31      22.199  33.380  45.907  1.00 58.67           O  
ATOM    219  C   SER L  31      22.084  31.089  42.995  1.00 45.80           C  
ATOM    220  O   SER L  31      22.188  29.997  43.553  1.00 44.61           O  
ATOM    221  N   ALA L  32      21.594  31.185  41.741  1.00 45.67           N  
ATOM    222  CA  ALA L  32      21.082  29.980  41.140  1.00 42.77           C  
ATOM    223  CB  ALA L  32      20.128  30.262  39.966  1.00 42.36           C  
ATOM    224  C   ALA L  32      22.197  29.117  40.613  1.00 43.89           C  
ATOM    225  O   ALA L  32      22.464  29.084  39.413  1.00 45.31           O  
ATOM    226  N   VAL L  33      22.819  28.318  41.501  1.00 49.13           N  
ATOM    227  CA  VAL L  33      23.876  27.416  41.119  1.00 48.77           C  
ATOM    228  CB  VAL L  33      25.249  27.915  41.469  1.00 49.18           C  
ATOM    229  CG1 VAL L  33      26.266  26.812  41.137  1.00 49.36           C  
ATOM    230  CG2 VAL L  33      25.504  29.236  40.721  1.00 49.73           C  
ATOM    231  C   VAL L  33      23.684  26.135  41.873  1.00 49.32           C  
ATOM    232  O   VAL L  33      23.288  26.143  43.035  1.00 49.00           O  
ATOM    233  N   ALA L  34      23.978  24.987  41.230  1.00 48.31           N  
ATOM    234  CA  ALA L  34      23.830  23.725  41.909  1.00 47.41           C  
ATOM    235  CB  ALA L  34      22.683  22.861  41.347  1.00 47.19           C  
ATOM    236  C   ALA L  34      25.102  22.946  41.730  1.00 47.22           C  
ATOM    237  O   ALA L  34      25.877  23.211  40.816  1.00 47.00           O  
ATOM    238  N   TRP L  35      25.367  21.979  42.637  1.00 47.33           N  
ATOM    239  CA  TRP L  35      26.534  21.149  42.540  1.00 47.30           C  
ATOM    240  CB  TRP L  35      27.484  21.267  43.744  1.00 48.02           C  
ATOM    241  CG  TRP L  35      28.232  22.572  43.784  1.00 47.99           C  
ATOM    242  CD2 TRP L  35      29.499  22.785  43.144  1.00 47.57           C  
ATOM    243  CD1 TRP L  35      27.885  23.757  44.358  1.00 48.81           C  
ATOM    244  NE1 TRP L  35      28.858  24.696  44.122  1.00 47.85           N  
ATOM    245  CE2 TRP L  35      29.861  24.106  43.381  1.00 49.35           C  
ATOM    246  CE3 TRP L  35      30.302  21.938  42.437  1.00 47.28           C  
ATOM    247  CZ2 TRP L  35      31.031  24.614  42.891  1.00 48.03           C  
ATOM    248  CZ3 TRP L  35      31.483  22.448  41.947  1.00 46.61           C  
ATOM    249  CH2 TRP L  35      31.841  23.762  42.170  1.00 48.00           C  
ATOM    250  C   TRP L  35      26.073  19.733  42.491  1.00 46.58           C  
ATOM    251  O   TRP L  35      25.140  19.361  43.202  1.00 46.01           O  
ATOM    252  N   TYR L  36      26.721  18.907  41.639  1.00 46.31           N  
ATOM    253  CA  TYR L  36      26.302  17.538  41.530  1.00 46.62           C  
ATOM    254  CB  TYR L  36      25.656  17.168  40.180  1.00 46.54           C  
ATOM    255  CG  TYR L  36      24.507  18.067  39.857  1.00 46.03           C  
ATOM    256  CD1 TYR L  36      23.265  17.892  40.418  1.00 46.26           C  
ATOM    257  CD2 TYR L  36      24.678  19.107  38.983  1.00 45.91           C  
ATOM    258  CE1 TYR L  36      22.215  18.729  40.107  1.00 46.49           C  
ATOM    259  CE2 TYR L  36      23.635  19.944  38.667  1.00 45.64           C  
ATOM    260  CZ  TYR L  36      22.401  19.757  39.228  1.00 45.79           C  
ATOM    261  OH  TYR L  36      21.337  20.623  38.898  1.00 45.79           O  
ATOM    262  C   TYR L  36      27.512  16.655  41.661  1.00 46.99           C  
ATOM    263  O   TYR L  36      28.641  17.058  41.378  1.00 47.05           O  
ATOM    264  N   GLN L  37      27.293  15.415  42.134  1.00 46.86           N  
ATOM    265  CA  GLN L  37      28.359  14.467  42.252  1.00 47.78           C  
ATOM    266  CB  GLN L  37      28.483  13.891  43.670  1.00 47.89           C  
ATOM    267  CG  GLN L  37      29.656  12.943  43.882  1.00 48.79           C  
ATOM    268  CD  GLN L  37      29.610  12.583  45.369  1.00 50.47           C  
ATOM    269  OE1 GLN L  37      28.583  12.766  46.010  1.00 49.82           O  
ATOM    270  NE2 GLN L  37      30.744  12.064  45.908  1.00 48.19           N  
ATOM    271  C   GLN L  37      28.011  13.345  41.333  1.00 48.18           C  
ATOM    272  O   GLN L  37      26.875  12.878  41.319  1.00 47.97           O  
ATOM    273  N   GLN L  38      28.976  12.890  40.511  1.00 48.42           N  
ATOM    274  CA  GLN L  38      28.688  11.812  39.611  1.00 48.89           C  
ATOM    275  CB  GLN L  38      28.695  12.223  38.133  1.00 48.38           C  
ATOM    276  CG  GLN L  38      28.384  11.049  37.205  1.00 48.09           C  
ATOM    277  CD  GLN L  38      28.429  11.552  35.770  1.00 48.78           C  
ATOM    278  OE1 GLN L  38      28.601  10.771  34.838  1.00 49.02           O  
ATOM    279  NE2 GLN L  38      28.294  12.890  35.578  1.00 46.74           N  
ATOM    280  C   GLN L  38      29.731  10.753  39.775  1.00 49.88           C  
ATOM    281  O   GLN L  38      30.929  11.029  39.812  1.00 49.07           O  
ATOM    282  N   LYS L  39      29.269   9.489  39.859  1.00 51.17           N  
ATOM    283  CA  LYS L  39      30.116   8.341  40.016  1.00 53.20           C  
ATOM    284  CB  LYS L  39      29.510   7.287  40.958  1.00 54.35           C  
ATOM    285  CG  LYS L  39      28.723   7.899  42.133  1.00 56.40           C  
ATOM    286  CD  LYS L  39      29.469   8.924  42.981  1.00 57.83           C  
ATOM    287  CE  LYS L  39      30.330   8.314  44.099  1.00 58.55           C  
ATOM    288  NZ  LYS L  39      29.464   7.650  45.100  1.00 59.03           N1+
ATOM    289  C   LYS L  39      30.156   7.717  38.659  1.00 54.17           C  
ATOM    290  O   LYS L  39      29.223   7.901  37.880  1.00 53.09           O  
ATOM    291  N   PRO L  40      31.180   6.988  38.315  1.00 55.53           N  
ATOM    292  CA  PRO L  40      31.239   6.451  36.988  1.00 55.67           C  
ATOM    293  CD  PRO L  40      32.502   7.146  38.893  1.00 55.41           C  
ATOM    294  CB  PRO L  40      32.656   5.906  36.810  1.00 55.85           C  
ATOM    295  CG  PRO L  40      33.305   6.029  38.206  1.00 55.91           C  
ATOM    296  C   PRO L  40      30.138   5.487  36.710  1.00 55.76           C  
ATOM    297  O   PRO L  40      29.847   4.631  37.545  1.00 55.96           O  
ATOM    298  N   GLY L  41      29.504   5.639  35.533  1.00 55.75           N  
ATOM    299  CA  GLY L  41      28.455   4.761  35.111  1.00 56.09           C  
ATOM    300  C   GLY L  41      27.201   5.029  35.881  1.00 56.53           C  
ATOM    301  O   GLY L  41      26.283   4.211  35.857  1.00 56.95           O  
ATOM    302  N   LYS L  42      27.107   6.162  36.599  1.00 55.25           N  
ATOM    303  CA  LYS L  42      25.846   6.340  37.254  1.00 54.91           C  
ATOM    304  CB  LYS L  42      25.813   5.853  38.717  1.00 56.18           C  
ATOM    305  CG  LYS L  42      26.882   6.443  39.629  1.00 59.39           C  
ATOM    306  CD  LYS L  42      26.587   6.148  41.100  1.00 62.50           C  
ATOM    307  CE  LYS L  42      25.423   6.978  41.646  1.00 64.15           C  
ATOM    308  NZ  LYS L  42      24.137   6.405  41.176  1.00 65.49           N1+
ATOM    309  C   LYS L  42      25.406   7.767  37.147  1.00 53.05           C  
ATOM    310  O   LYS L  42      26.197   8.656  36.835  1.00 52.36           O  
ATOM    311  N   ALA L  43      24.106   8.013  37.410  1.00 51.14           N  
ATOM    312  CA  ALA L  43      23.530   9.318  37.266  1.00 51.10           C  
ATOM    313  CB  ALA L  43      21.997   9.316  37.357  1.00 50.89           C  
ATOM    314  C   ALA L  43      24.080  10.234  38.313  1.00 50.23           C  
ATOM    315  O   ALA L  43      24.519   9.812  39.383  1.00 49.58           O  
ATOM    316  N   PRO L  44      24.072  11.506  37.985  1.00 49.75           N  
ATOM    317  CA  PRO L  44      24.562  12.507  38.898  1.00 49.69           C  
ATOM    318  CD  PRO L  44      24.213  11.923  36.598  1.00 50.22           C  
ATOM    319  CB  PRO L  44      24.700  13.788  38.075  1.00 49.80           C  
ATOM    320  CG  PRO L  44      24.935  13.281  36.643  1.00 49.75           C  
ATOM    321  C   PRO L  44      23.642  12.653  40.071  1.00 49.73           C  
ATOM    322  O   PRO L  44      22.462  12.328  39.942  1.00 49.06           O  
ATOM    323  N   LYS L  45      24.175  13.107  41.227  1.00 50.42           N  
ATOM    324  CA  LYS L  45      23.359  13.326  42.400  1.00 50.97           C  
ATOM    325  CB  LYS L  45      23.763  12.560  43.674  1.00 52.60           C  
ATOM    326  CG  LYS L  45      23.372  11.082  43.700  1.00 55.60           C  
ATOM    327  CD  LYS L  45      23.814  10.337  44.968  1.00 59.39           C  
ATOM    328  CE  LYS L  45      22.652   9.859  45.852  1.00 61.46           C  
ATOM    329  NZ  LYS L  45      23.151   9.402  47.172  1.00 63.23           N1+
ATOM    330  C   LYS L  45      23.508  14.756  42.783  1.00 50.18           C  
ATOM    331  O   LYS L  45      24.580  15.348  42.680  1.00 48.81           O  
ATOM    332  N   LEU L  46      22.415  15.341  43.294  1.00 49.42           N  
ATOM    333  CA  LEU L  46      22.402  16.725  43.659  1.00 49.02           C  
ATOM    334  CB  LEU L  46      21.001  17.328  43.549  1.00 47.85           C  
ATOM    335  CG  LEU L  46      20.949  18.781  44.063  1.00 47.65           C  
ATOM    336  CD1 LEU L  46      21.737  19.746  43.147  1.00 45.86           C  
ATOM    337  CD2 LEU L  46      19.506  19.235  44.346  1.00 48.12           C  
ATOM    338  C   LEU L  46      22.861  16.902  45.081  1.00 49.21           C  
ATOM    339  O   LEU L  46      22.259  16.353  46.003  1.00 47.81           O  
ATOM    340  N   LEU L  47      24.032  17.562  45.252  1.00 48.92           N  
ATOM    341  CA  LEU L  47      24.578  17.938  46.528  1.00 49.07           C  
ATOM    342  CB  LEU L  47      26.095  18.138  46.444  1.00 48.80           C  
ATOM    343  CG  LEU L  47      26.858  16.870  46.031  1.00 49.04           C  
ATOM    344  CD1 LEU L  47      28.369  17.143  45.941  1.00 49.40           C  
ATOM    345  CD2 LEU L  47      26.493  15.682  46.938  1.00 49.00           C  
ATOM    346  C   LEU L  47      24.023  19.216  47.082  1.00 49.22           C  
ATOM    347  O   LEU L  47      23.517  19.258  48.199  1.00 49.74           O  
ATOM    348  N   ILE L  48      24.112  20.319  46.311  1.00 48.53           N  
ATOM    349  CA  ILE L  48      23.612  21.565  46.831  1.00 49.09           C  
ATOM    350  CB  ILE L  48      24.626  22.467  47.478  1.00 49.88           C  
ATOM    351  CG1 ILE L  48      25.781  22.795  46.539  1.00 50.28           C  
ATOM    352  CG2 ILE L  48      25.044  21.858  48.822  1.00 49.85           C  
ATOM    353  CD1 ILE L  48      26.737  23.788  47.184  1.00 50.81           C  
ATOM    354  C   ILE L  48      22.879  22.316  45.773  1.00 48.42           C  
ATOM    355  O   ILE L  48      23.259  22.314  44.603  1.00 48.09           O  
ATOM    356  N   TYR L  49      21.776  22.972  46.180  1.00 48.28           N  
ATOM    357  CA  TYR L  49      20.990  23.769  45.284  1.00 48.95           C  
ATOM    358  CB  TYR L  49      19.574  23.265  44.971  1.00 49.21           C  
ATOM    359  CG  TYR L  49      19.007  22.721  46.225  1.00 50.32           C  
ATOM    360  CD1 TYR L  49      18.856  23.483  47.355  1.00 50.29           C  
ATOM    361  CD2 TYR L  49      18.591  21.418  46.232  1.00 50.89           C  
ATOM    362  CE1 TYR L  49      18.329  22.923  48.487  1.00 50.36           C  
ATOM    363  CE2 TYR L  49      18.063  20.851  47.363  1.00 50.91           C  
ATOM    364  CZ  TYR L  49      17.934  21.608  48.497  1.00 51.45           C  
ATOM    365  OH  TYR L  49      17.395  21.044  49.671  1.00 52.96           O  
ATOM    366  C   TYR L  49      20.880  25.105  45.868  1.00 49.48           C  
ATOM    367  O   TYR L  49      21.146  25.326  47.050  1.00 49.41           O  
ATOM    368  N   SER L  50      20.646  26.121  45.002  1.00 43.07           N  
ATOM    369  CA  SER L  50      20.567  27.502  45.415  1.00 45.50           C  
ATOM    370  CB  SER L  50      19.415  27.758  46.409  1.00 44.21           C  
ATOM    371  OG  SER L  50      19.332  29.139  46.733  1.00 54.42           O  
ATOM    372  C   SER L  50      21.863  27.970  46.034  1.00 47.08           C  
ATOM    373  O   SER L  50      21.872  28.767  46.973  1.00 46.30           O  
ATOM    374  N   ALA L  51      23.000  27.459  45.524  1.00 47.14           N  
ATOM    375  CA  ALA L  51      24.341  27.866  45.859  1.00 46.25           C  
ATOM    376  CB  ALA L  51      24.538  29.388  45.750  1.00 46.64           C  
ATOM    377  C   ALA L  51      24.762  27.449  47.242  1.00 46.56           C  
ATOM    378  O   ALA L  51      25.927  27.107  47.444  1.00 51.17           O  
ATOM    379  N   SER L  52      23.843  27.366  48.223  1.00 46.75           N  
ATOM    380  CA  SER L  52      24.359  27.079  49.534  1.00 49.61           C  
ATOM    381  CB  SER L  52      24.474  28.338  50.407  1.00 49.30           C  
ATOM    382  OG  SER L  52      25.366  29.266  49.809  1.00 55.36           O  
ATOM    383  C   SER L  52      23.426  26.171  50.244  1.00 48.98           C  
ATOM    384  O   SER L  52      23.702  25.741  51.362  1.00 50.67           O  
ATOM    385  N   SER L  53      22.284  25.852  49.623  1.00 51.59           N  
ATOM    386  CA  SER L  53      21.399  24.953  50.328  1.00 52.20           C  
ATOM    387  CB  SER L  53      19.934  25.021  49.853  1.00 53.17           C  
ATOM    388  OG  SER L  53      19.392  26.310  50.090  1.00 55.91           O  
ATOM    389  C   SER L  53      21.809  23.521  50.180  1.00 52.64           C  
ATOM    390  O   SER L  53      22.087  23.059  49.074  1.00 51.24           O  
ATOM    391  N   LEU L  54      21.812  22.773  51.314  1.00 52.78           N  
ATOM    392  CA  LEU L  54      22.141  21.375  51.292  1.00 53.50           C  
ATOM    393  CB  LEU L  54      22.585  20.752  52.627  1.00 54.18           C  
ATOM    394  CG  LEU L  54      23.977  21.192  53.097  1.00 54.87           C  
ATOM    395  CD1 LEU L  54      25.060  20.793  52.082  1.00 54.74           C  
ATOM    396  CD2 LEU L  54      23.988  22.681  53.454  1.00 54.91           C  
ATOM    397  C   LEU L  54      20.927  20.608  50.901  1.00 53.69           C  
ATOM    398  O   LEU L  54      19.832  20.839  51.410  1.00 53.00           O  
ATOM    399  N   TYR L  55      21.119  19.636  49.999  1.00 53.38           N  
ATOM    400  CA  TYR L  55      20.059  18.817  49.512  1.00 53.80           C  
ATOM    401  CB  TYR L  55      20.465  18.121  48.201  1.00 53.24           C  
ATOM    402  CG  TYR L  55      19.384  17.255  47.649  1.00 52.84           C  
ATOM    403  CD1 TYR L  55      18.241  17.804  47.114  1.00 53.04           C  
ATOM    404  CD2 TYR L  55      19.542  15.887  47.613  1.00 53.62           C  
ATOM    405  CE1 TYR L  55      17.254  16.999  46.587  1.00 53.86           C  
ATOM    406  CE2 TYR L  55      18.559  15.081  47.087  1.00 53.20           C  
ATOM    407  CZ  TYR L  55      17.413  15.633  46.572  1.00 53.61           C  
ATOM    408  OH  TYR L  55      16.411  14.799  46.030  1.00 55.49           O  
ATOM    409  C   TYR L  55      19.797  17.817  50.583  1.00 54.78           C  
ATOM    410  O   TYR L  55      20.705  17.427  51.310  1.00 54.57           O  
ATOM    411  N   SER L  56      18.522  17.427  50.749  1.00 55.87           N  
ATOM    412  CA  SER L  56      18.166  16.509  51.784  1.00 56.80           C  
ATOM    413  CB  SER L  56      16.660  16.207  51.825  1.00 57.37           C  
ATOM    414  OG  SER L  56      16.362  15.289  52.868  1.00 56.05           O  
ATOM    415  C   SER L  56      18.870  15.212  51.559  1.00 56.20           C  
ATOM    416  O   SER L  56      18.925  14.702  50.443  1.00 55.41           O  
ATOM    417  N   GLY L  57      19.439  14.653  52.649  1.00 56.67           N  
ATOM    418  CA  GLY L  57      20.073  13.369  52.605  1.00 56.90           C  
ATOM    419  C   GLY L  57      21.556  13.498  52.407  1.00 56.87           C  
ATOM    420  O   GLY L  57      22.290  12.547  52.670  1.00 57.53           O  
ATOM    421  N   VAL L  58      22.054  14.665  51.944  1.00 56.22           N  
ATOM    422  CA  VAL L  58      23.474  14.773  51.731  1.00 55.77           C  
ATOM    423  CB  VAL L  58      23.941  15.943  50.905  1.00 56.09           C  
ATOM    424  CG1 VAL L  58      23.511  15.768  49.447  1.00 55.84           C  
ATOM    425  CG2 VAL L  58      23.423  17.231  51.554  1.00 55.28           C  
ATOM    426  C   VAL L  58      24.157  14.916  53.049  1.00 56.15           C  
ATOM    427  O   VAL L  58      23.611  15.470  54.002  1.00 55.15           O  
ATOM    428  N   PRO L  59      25.363  14.418  53.114  1.00 55.97           N  
ATOM    429  CA  PRO L  59      26.133  14.494  54.321  1.00 56.70           C  
ATOM    430  CD  PRO L  59      25.832  13.372  52.225  1.00 55.48           C  
ATOM    431  CB  PRO L  59      27.330  13.565  54.121  1.00 56.19           C  
ATOM    432  CG  PRO L  59      27.309  13.215  52.618  1.00 55.90           C  
ATOM    433  C   PRO L  59      26.493  15.914  54.598  1.00 57.12           C  
ATOM    434  O   PRO L  59      26.734  16.671  53.659  1.00 56.60           O  
ATOM    435  N   SER L  60      26.568  16.272  55.892  1.00 57.53           N  
ATOM    436  CA  SER L  60      26.811  17.614  56.336  1.00 58.47           C  
ATOM    437  CB  SER L  60      26.738  17.758  57.863  1.00 59.09           C  
ATOM    438  OG  SER L  60      27.759  16.975  58.467  1.00 54.00           O  
ATOM    439  C   SER L  60      28.182  18.060  55.936  1.00 57.96           C  
ATOM    440  O   SER L  60      28.473  19.255  55.994  1.00 58.07           O  
ATOM    441  N   ARG L  61      29.069  17.128  55.534  1.00 57.52           N  
ATOM    442  CA  ARG L  61      30.416  17.516  55.213  1.00 57.23           C  
ATOM    443  CB  ARG L  61      31.286  16.412  54.595  1.00 57.51           C  
ATOM    444  CG  ARG L  61      31.249  15.016  55.206  1.00 57.23           C  
ATOM    445  CD  ARG L  61      32.318  14.154  54.532  1.00 56.97           C  
ATOM    446  NE  ARG L  61      31.940  12.724  54.655  1.00 56.09           N  
ATOM    447  CZ  ARG L  61      31.107  12.198  53.717  1.00 56.96           C  
ATOM    448  NH1 ARG L  61      30.585  13.022  52.764  1.00 57.38           N1+
ATOM    449  NH2 ARG L  61      30.828  10.866  53.704  1.00 57.02           N  
ATOM    450  C   ARG L  61      30.347  18.465  54.063  1.00 56.68           C  
ATOM    451  O   ARG L  61      31.153  19.390  53.961  1.00 57.27           O  
ATOM    452  N   PHE L  62      29.414  18.190  53.130  1.00 56.13           N  
ATOM    453  CA  PHE L  62      29.290  18.967  51.932  1.00 55.34           C  
ATOM    454  CB  PHE L  62      28.434  18.277  50.844  1.00 55.24           C  
ATOM    455  CG  PHE L  62      29.186  17.094  50.327  1.00 54.63           C  
ATOM    456  CD1 PHE L  62      30.104  17.246  49.313  1.00 53.75           C  
ATOM    457  CD2 PHE L  62      28.972  15.836  50.845  1.00 55.80           C  
ATOM    458  CE1 PHE L  62      30.803  16.163  48.830  1.00 54.34           C  
ATOM    459  CE2 PHE L  62      29.667  14.751  50.365  1.00 55.48           C  
ATOM    460  CZ  PHE L  62      30.586  14.913  49.358  1.00 54.16           C  
ATOM    461  C   PHE L  62      28.659  20.290  52.241  1.00 55.68           C  
ATOM    462  O   PHE L  62      27.730  20.395  53.041  1.00 55.64           O  
ATOM    463  N   SER L  63      29.180  21.359  51.605  1.00 55.18           N  
ATOM    464  CA  SER L  63      28.618  22.664  51.798  1.00 55.76           C  
ATOM    465  CB  SER L  63      29.154  23.399  53.034  1.00 56.61           C  
ATOM    466  OG  SER L  63      30.526  23.709  52.853  1.00 58.17           O  
ATOM    467  C   SER L  63      28.948  23.496  50.593  1.00 55.57           C  
ATOM    468  O   SER L  63      29.837  23.166  49.810  1.00 55.40           O  
ATOM    469  N   GLY L  64      28.221  24.617  50.417  1.00 55.57           N  
ATOM    470  CA  GLY L  64      28.444  25.464  49.281  1.00 54.73           C  
ATOM    471  C   GLY L  64      28.369  26.880  49.749  1.00 55.89           C  
ATOM    472  O   GLY L  64      27.660  27.195  50.705  1.00 55.47           O  
ATOM    473  N   SER L  65      29.112  27.774  49.067  1.00 55.92           N  
ATOM    474  CA  SER L  65      29.129  29.158  49.433  1.00 57.25           C  
ATOM    475  CB  SER L  65      30.342  29.554  50.292  1.00 58.64           C  
ATOM    476  OG  SER L  65      30.333  28.861  51.530  1.00 59.88           O  
ATOM    477  C   SER L  65      29.268  29.940  48.173  1.00 57.09           C  
ATOM    478  O   SER L  65      29.686  29.409  47.146  1.00 56.45           O  
ATOM    479  N   GLY L  66      28.910  31.237  48.213  1.00 57.21           N  
ATOM    480  CA  GLY L  66      29.077  32.020  47.027  1.00 57.83           C  
ATOM    481  C   GLY L  66      29.649  33.342  47.414  1.00 58.47           C  
ATOM    482  O   GLY L  66      29.319  33.907  48.456  1.00 59.13           O  
ATOM    483  N   SER L  67      30.565  33.860  46.578  1.00 59.00           N  
ATOM    484  CA  SER L  67      31.075  35.176  46.812  1.00 60.23           C  
ATOM    485  CB  SER L  67      32.535  35.189  47.302  1.00 60.89           C  
ATOM    486  OG  SER L  67      33.397  34.581  46.351  1.00 53.39           O  
ATOM    487  C   SER L  67      30.983  35.879  45.497  1.00 60.54           C  
ATOM    488  O   SER L  67      31.848  35.727  44.635  1.00 60.16           O  
ATOM    489  N   GLY L  68      29.930  36.697  45.311  1.00 60.51           N  
ATOM    490  CA  GLY L  68      29.791  37.338  44.040  1.00 60.10           C  
ATOM    491  C   GLY L  68      29.583  36.262  43.013  1.00 59.07           C  
ATOM    492  O   GLY L  68      28.659  35.458  43.111  1.00 58.47           O  
ATOM    493  N   THR L  69      30.421  36.285  41.961  1.00 58.37           N  
ATOM    494  CA  THR L  69      30.467  35.392  40.830  1.00 58.08           C  
ATOM    495  CB  THR L  69      31.245  35.961  39.682  1.00 59.09           C  
ATOM    496  OG1 THR L  69      32.602  36.156  40.054  1.00 50.36           O  
ATOM    497  CG2 THR L  69      30.608  37.302  39.291  1.00 50.89           C  
ATOM    498  C   THR L  69      31.110  34.073  41.163  1.00 57.02           C  
ATOM    499  O   THR L  69      30.997  33.132  40.379  1.00 57.48           O  
ATOM    500  N   ASP L  70      31.890  33.980  42.261  1.00 57.02           N  
ATOM    501  CA  ASP L  70      32.611  32.756  42.506  1.00 56.75           C  
ATOM    502  CB  ASP L  70      34.002  32.978  43.127  1.00 57.87           C  
ATOM    503  CG  ASP L  70      34.916  33.655  42.105  1.00 59.96           C  
ATOM    504  OD1 ASP L  70      34.438  33.973  40.982  1.00 62.71           O  
ATOM    505  OD2 ASP L  70      36.111  33.871  42.438  1.00 62.60           O1-
ATOM    506  C   ASP L  70      31.851  31.869  43.445  1.00 55.74           C  
ATOM    507  O   ASP L  70      31.372  32.316  44.485  1.00 55.50           O  
ATOM    508  N   PHE L  71      31.740  30.564  43.103  1.00 54.78           N  
ATOM    509  CA  PHE L  71      31.015  29.644  43.938  1.00 54.46           C  
ATOM    510  CB  PHE L  71      29.823  28.963  43.235  1.00 53.33           C  
ATOM    511  CG  PHE L  71      28.904  30.010  42.702  1.00 53.37           C  
ATOM    512  CD1 PHE L  71      28.168  30.821  43.534  1.00 50.98           C  
ATOM    513  CD2 PHE L  71      28.759  30.159  41.344  1.00 51.99           C  
ATOM    514  CE1 PHE L  71      27.322  31.775  43.017  1.00 51.49           C  
ATOM    515  CE2 PHE L  71      27.916  31.111  40.823  1.00 52.47           C  
ATOM    516  CZ  PHE L  71      27.194  31.924  41.660  1.00 51.88           C  
ATOM    517  C   PHE L  71      31.948  28.540  44.340  1.00 54.72           C  
ATOM    518  O   PHE L  71      32.782  28.099  43.549  1.00 54.65           O  
ATOM    519  N   THR L  72      31.823  28.056  45.594  1.00 54.41           N  
ATOM    520  CA  THR L  72      32.697  27.020  46.063  1.00 54.51           C  
ATOM    521  CB  THR L  72      33.611  27.475  47.160  1.00 56.43           C  
ATOM    522  OG1 THR L  72      32.849  27.904  48.278  1.00 57.65           O  
ATOM    523  CG2 THR L  72      34.484  28.626  46.640  1.00 56.53           C  
ATOM    524  C   THR L  72      31.903  25.893  46.650  1.00 54.57           C  
ATOM    525  O   THR L  72      30.875  26.092  47.296  1.00 54.49           O  
ATOM    526  N   LEU L  73      32.392  24.661  46.415  1.00 52.82           N  
ATOM    527  CA  LEU L  73      31.850  23.467  46.990  1.00 52.92           C  
ATOM    528  CB  LEU L  73      31.597  22.361  45.952  1.00 51.55           C  
ATOM    529  CG  LEU L  73      31.118  21.024  46.554  1.00 52.32           C  
ATOM    530  CD1 LEU L  73      29.734  21.161  47.210  1.00 52.51           C  
ATOM    531  CD2 LEU L  73      31.199  19.892  45.511  1.00 51.46           C  
ATOM    532  C   LEU L  73      32.925  22.959  47.896  1.00 53.00           C  
ATOM    533  O   LEU L  73      34.056  22.753  47.457  1.00 53.12           O  
ATOM    534  N   THR L  74      32.616  22.759  49.192  1.00 53.74           N  
ATOM    535  CA  THR L  74      33.636  22.266  50.071  1.00 54.83           C  
ATOM    536  CB  THR L  74      34.062  23.213  51.155  1.00 55.81           C  
ATOM    537  OG1 THR L  74      32.929  23.776  51.793  1.00 56.80           O  
ATOM    538  CG2 THR L  74      34.984  24.294  50.597  1.00 56.34           C  
ATOM    539  C   THR L  74      33.214  21.005  50.743  1.00 55.74           C  
ATOM    540  O   THR L  74      32.048  20.795  51.074  1.00 55.50           O  
ATOM    541  N   ILE L  75      34.205  20.116  50.936  1.00 56.20           N  
ATOM    542  CA  ILE L  75      34.014  18.897  51.658  1.00 56.26           C  
ATOM    543  CB  ILE L  75      34.440  17.679  50.892  1.00 56.20           C  
ATOM    544  CG1 ILE L  75      33.659  17.581  49.573  1.00 49.56           C  
ATOM    545  CG2 ILE L  75      34.252  16.453  51.801  1.00 56.17           C  
ATOM    546  CD1 ILE L  75      34.239  16.540  48.616  1.00 49.20           C  
ATOM    547  C   ILE L  75      34.912  19.020  52.852  1.00 57.07           C  
ATOM    548  O   ILE L  75      36.136  19.044  52.719  1.00 55.90           O  
ATOM    549  N   SER L  76      34.307  19.090  54.055  1.00 57.62           N  
ATOM    550  CA  SER L  76      35.033  19.323  55.274  1.00 59.49           C  
ATOM    551  CB  SER L  76      34.123  19.345  56.512  1.00 59.58           C  
ATOM    552  OG  SER L  76      33.192  20.412  56.428  1.00 61.96           O  
ATOM    553  C   SER L  76      36.031  18.231  55.491  1.00 59.96           C  
ATOM    554  O   SER L  76      37.210  18.502  55.720  1.00 60.73           O  
ATOM    555  N   SER L  77      35.582  16.961  55.453  1.00 59.94           N  
ATOM    556  CA  SER L  77      36.508  15.877  55.611  1.00 59.36           C  
ATOM    557  CB  SER L  77      36.438  15.182  56.982  1.00 60.19           C  
ATOM    558  OG  SER L  77      35.162  14.590  57.170  1.00 61.30           O  
ATOM    559  C   SER L  77      36.170  14.874  54.558  1.00 58.87           C  
ATOM    560  O   SER L  77      35.058  14.352  54.504  1.00 58.95           O  
ATOM    561  N   LEU L  78      37.156  14.568  53.698  1.00 57.49           N  
ATOM    562  CA  LEU L  78      36.968  13.710  52.568  1.00 56.53           C  
ATOM    563  CB  LEU L  78      38.166  13.849  51.610  1.00 56.27           C  
ATOM    564  CG  LEU L  78      38.021  13.187  50.236  1.00 56.29           C  
ATOM    565  CD1 LEU L  78      36.873  13.819  49.432  1.00 55.46           C  
ATOM    566  CD2 LEU L  78      39.364  13.242  49.488  1.00 55.86           C  
ATOM    567  C   LEU L  78      36.838  12.288  53.044  1.00 56.32           C  
ATOM    568  O   LEU L  78      37.620  11.828  53.875  1.00 56.45           O  
ATOM    569  N   GLN L  79      35.829  11.554  52.514  1.00 56.20           N  
ATOM    570  CA  GLN L  79      35.592  10.182  52.882  1.00 56.21           C  
ATOM    571  CB  GLN L  79      34.196   9.917  53.462  1.00 56.59           C  
ATOM    572  CG  GLN L  79      33.981  10.632  54.796  1.00 57.72           C  
ATOM    573  CD  GLN L  79      34.978  10.040  55.796  1.00 59.73           C  
ATOM    574  OE1 GLN L  79      34.887   8.875  56.182  1.00 61.67           O  
ATOM    575  NE2 GLN L  79      35.971  10.866  56.219  1.00 58.97           N  
ATOM    576  C   GLN L  79      35.721   9.342  51.653  1.00 56.32           C  
ATOM    577  O   GLN L  79      35.789   9.840  50.531  1.00 55.61           O  
ATOM    578  N   PRO L  80      35.773   8.055  51.867  1.00 56.61           N  
ATOM    579  CA  PRO L  80      35.976   7.146  50.773  1.00 56.59           C  
ATOM    580  CD  PRO L  80      36.338   7.546  53.105  1.00 57.31           C  
ATOM    581  CB  PRO L  80      36.244   5.789  51.420  1.00 56.90           C  
ATOM    582  CG  PRO L  80      36.922   6.167  52.752  1.00 57.78           C  
ATOM    583  C   PRO L  80      34.900   7.158  49.729  1.00 56.10           C  
ATOM    584  O   PRO L  80      35.195   6.862  48.573  1.00 56.46           O  
ATOM    585  N   GLU L  81      33.657   7.497  50.094  1.00 55.98           N  
ATOM    586  CA  GLU L  81      32.584   7.470  49.140  1.00 55.72           C  
ATOM    587  CB  GLU L  81      31.216   7.836  49.720  1.00 56.37           C  
ATOM    588  CG  GLU L  81      30.850   7.050  50.966  1.00 58.23           C  
ATOM    589  CD  GLU L  81      31.220   7.942  52.132  1.00 61.09           C  
ATOM    590  OE1 GLU L  81      31.860   8.998  51.882  1.00 59.71           O  
ATOM    591  OE2 GLU L  81      30.854   7.581  53.280  1.00 63.16           O1-
ATOM    592  C   GLU L  81      32.801   8.565  48.157  1.00 55.39           C  
ATOM    593  O   GLU L  81      32.308   8.520  47.033  1.00 54.58           O  
ATOM    594  N   ASP L  82      33.525   9.591  48.614  1.00 54.34           N  
ATOM    595  CA  ASP L  82      33.671  10.862  47.985  1.00 54.28           C  
ATOM    596  CB  ASP L  82      34.355  11.868  48.919  1.00 54.50           C  
ATOM    597  CG  ASP L  82      33.397  12.095  50.087  1.00 55.27           C  
ATOM    598  OD1 ASP L  82      32.195  11.742  49.947  1.00 55.52           O  
ATOM    599  OD2 ASP L  82      33.854  12.623  51.136  1.00 56.37           O1-
ATOM    600  C   ASP L  82      34.373  10.846  46.658  1.00 53.92           C  
ATOM    601  O   ASP L  82      34.247  11.850  45.958  1.00 53.78           O  
ATOM    602  N   PHE L  83      35.160   9.796  46.296  1.00 53.34           N  
ATOM    603  CA  PHE L  83      35.830   9.789  45.008  1.00 53.31           C  
ATOM    604  CB  PHE L  83      36.184   8.431  44.361  0.90 54.14           C  
ATOM    605  CG  PHE L  83      36.887   7.353  45.103  1.00 55.83           C  
ATOM    606  CD1 PHE L  83      36.193   6.519  45.949  1.00 57.11           C  
ATOM    607  CD2 PHE L  83      38.216   7.119  44.876  1.00 56.85           C  
ATOM    608  CE1 PHE L  83      36.837   5.492  46.599  1.00 58.74           C  
ATOM    609  CE2 PHE L  83      38.864   6.093  45.522  1.00 57.82           C  
ATOM    610  CZ  PHE L  83      38.177   5.278  46.389  1.00 58.28           C  
ATOM    611  C   PHE L  83      34.746  10.040  44.005  1.00 51.97           C  
ATOM    612  O   PHE L  83      33.724   9.364  44.056  1.00 51.31           O  
ATOM    613  N   ALA L  84      34.929  10.989  43.063  1.00 50.71           N  
ATOM    614  CA  ALA L  84      33.903  11.176  42.070  1.00 50.00           C  
ATOM    615  CB  ALA L  84      32.498  11.389  42.658  1.00 50.14           C  
ATOM    616  C   ALA L  84      34.230  12.411  41.294  1.00 49.87           C  
ATOM    617  O   ALA L  84      35.251  13.052  41.528  1.00 49.31           O  
ATOM    618  N   THR L  85      33.367  12.755  40.315  1.00 49.11           N  
ATOM    619  CA  THR L  85      33.536  13.958  39.554  1.00 49.02           C  
ATOM    620  CB  THR L  85      33.369  13.754  38.076  1.00 48.93           C  
ATOM    621  OG1 THR L  85      34.302  12.793  37.599  1.00 48.32           O  
ATOM    622  CG2 THR L  85      33.593  15.099  37.361  1.00 48.97           C  
ATOM    623  C   THR L  85      32.438  14.873  39.999  1.00 48.54           C  
ATOM    624  O   THR L  85      31.313  14.428  40.219  1.00 48.76           O  
ATOM    625  N   TYR L  86      32.730  16.180  40.156  1.00 47.86           N  
ATOM    626  CA  TYR L  86      31.693  17.054  40.623  1.00 47.37           C  
ATOM    627  CB  TYR L  86      31.997  17.799  41.929  1.00 48.84           C  
ATOM    628  CG  TYR L  86      32.278  16.834  43.022  1.00 49.13           C  
ATOM    629  CD1 TYR L  86      31.871  15.528  42.971  1.00 49.72           C  
ATOM    630  CD2 TYR L  86      32.897  17.275  44.160  1.00 49.05           C  
ATOM    631  CE1 TYR L  86      32.144  14.685  44.028  1.00 49.44           C  
ATOM    632  CE2 TYR L  86      33.170  16.446  45.219  1.00 49.36           C  
ATOM    633  CZ  TYR L  86      32.794  15.131  45.149  1.00 50.18           C  
ATOM    634  OH  TYR L  86      33.053  14.240  46.214  1.00 50.89           O  
ATOM    635  C   TYR L  86      31.480  18.116  39.593  1.00 47.72           C  
ATOM    636  O   TYR L  86      32.414  18.511  38.898  1.00 48.52           O  
ATOM    637  N   TYR L  87      30.219  18.583  39.459  1.00 47.24           N  
ATOM    638  CA  TYR L  87      29.885  19.564  38.466  1.00 46.92           C  
ATOM    639  CB  TYR L  87      28.927  19.040  37.386  1.00 47.41           C  
ATOM    640  CG  TYR L  87      29.529  17.929  36.598  1.00 46.54           C  
ATOM    641  CD1 TYR L  87      30.298  18.192  35.485  1.00 46.08           C  
ATOM    642  CD2 TYR L  87      29.307  16.619  36.960  1.00 46.89           C  
ATOM    643  CE1 TYR L  87      30.840  17.167  34.744  1.00 46.99           C  
ATOM    644  CE2 TYR L  87      29.849  15.591  36.222  1.00 47.09           C  
ATOM    645  CZ  TYR L  87      30.621  15.862  35.120  1.00 46.80           C  
ATOM    646  OH  TYR L  87      31.178  14.811  34.357  1.00 47.48           O  
ATOM    647  C   TYR L  87      29.103  20.678  39.098  1.00 47.45           C  
ATOM    648  O   TYR L  87      28.243  20.452  39.949  1.00 47.64           O  
ATOM    649  N   CYS L  88      29.395  21.928  38.682  1.00 48.21           N  
ATOM    650  CA  CYS L  88      28.603  23.047  39.105  1.00 49.12           C  
ATOM    651  CB  CYS L  88      29.410  24.326  39.378  1.00 50.78           C  
ATOM    652  SG  CYS L  88      30.429  24.842  37.969  1.00 55.99           S  
ATOM    653  C   CYS L  88      27.654  23.319  37.979  1.00 48.03           C  
ATOM    654  O   CYS L  88      27.910  22.946  36.835  1.00 47.34           O  
ATOM    655  N   GLN L  89      26.505  23.947  38.276  1.00 47.81           N  
ATOM    656  CA  GLN L  89      25.555  24.143  37.231  1.00 47.60           C  
ATOM    657  CB  GLN L  89      24.475  23.034  37.314  1.00 47.59           C  
ATOM    658  CG  GLN L  89      24.030  22.444  35.962  1.00 48.78           C  
ATOM    659  CD  GLN L  89      22.626  22.820  35.497  1.00 50.66           C  
ATOM    660  OE1 GLN L  89      21.643  22.741  36.233  1.00 52.33           O  
ATOM    661  NE2 GLN L  89      22.526  23.159  34.186  1.00 52.23           N  
ATOM    662  C   GLN L  89      24.926  25.467  37.541  1.00 47.19           C  
ATOM    663  O   GLN L  89      24.701  25.786  38.708  1.00 46.56           O  
ATOM    664  N   GLN L  90      24.679  26.304  36.513  1.00 47.10           N  
ATOM    665  CA  GLN L  90      24.005  27.540  36.770  1.00 46.53           C  
ATOM    666  CB  GLN L  90      24.729  28.784  36.242  1.00 46.07           C  
ATOM    667  CG  GLN L  90      24.775  28.855  34.719  1.00 47.33           C  
ATOM    668  CD  GLN L  90      23.653  29.793  34.307  1.00 46.93           C  
ATOM    669  OE1 GLN L  90      22.840  29.478  33.442  1.00 48.39           O  
ATOM    670  NE2 GLN L  90      23.636  30.996  34.943  1.00 46.42           N  
ATOM    671  C   GLN L  90      22.704  27.447  36.058  1.00 46.91           C  
ATOM    672  O   GLN L  90      22.648  26.938  34.939  1.00 46.74           O  
ATOM    673  N   HIS L  91      21.656  27.775  36.830  1.00 33.21           N  
ATOM    674  CA  HIS L  91      20.244  27.836  36.606  1.00 34.87           C  
ATOM    675  ND1 HIS L  91      20.831  26.393  39.749  1.00 13.84           N  
ATOM    676  CG  HIS L  91      20.013  26.331  38.643  1.00 33.73           C  
ATOM    677  CB  HIS L  91      19.524  27.549  37.917  1.00 30.24           C  
ATOM    678  NE2 HIS L  91      20.437  24.238  39.374  1.00 16.13           N  
ATOM    679  CD2 HIS L  91      19.786  25.006  38.425  1.00 35.11           C  
ATOM    680  CE1 HIS L  91      21.052  25.116  40.146  1.00 37.29           C  
ATOM    681  C   HIS L  91      19.701  29.158  36.135  1.00 33.18           C  
ATOM    682  O   HIS L  91      18.543  29.205  35.737  1.00 36.69           O  
ATOM    683  N   GLN L  92      20.432  30.278  36.288  1.00 31.54           N  
ATOM    684  CA  GLN L  92      19.848  31.582  36.075  1.00 36.66           C  
ATOM    685  CB  GLN L  92      20.781  32.747  36.458  1.00 31.72           C  
ATOM    686  CG  GLN L  92      20.141  34.121  36.229  1.00 32.20           C  
ATOM    687  CD  GLN L  92      21.119  35.203  36.671  1.00 37.22           C  
ATOM    688  OE1 GLN L  92      22.130  35.460  36.018  1.00  0.00           O  
ATOM    689  NE2 GLN L  92      20.804  35.859  37.819  1.00  0.00           N  
ATOM    690  C   GLN L  92      19.407  31.840  34.671  1.00 34.51           C  
ATOM    691  O   GLN L  92      18.337  32.411  34.459  1.00 38.86           O  
ATOM    692  N   TYR L  93      20.197  31.433  33.664  1.00 35.38           N  
ATOM    693  CA  TYR L  93      19.826  31.796  32.329  1.00 35.85           C  
ATOM    694  CB  TYR L  93      20.902  32.577  31.552  1.00 37.59           C  
ATOM    695  CG  TYR L  93      21.140  33.920  32.145  1.00 39.85           C  
ATOM    696  CD1 TYR L  93      20.171  34.890  32.072  1.00 39.74           C  
ATOM    697  CD2 TYR L  93      22.349  34.221  32.732  1.00 42.05           C  
ATOM    698  CE1 TYR L  93      20.394  36.137  32.604  1.00 53.18           C  
ATOM    699  CE2 TYR L  93      22.578  35.467  33.266  1.00 42.18           C  
ATOM    700  CZ  TYR L  93      21.597  36.425  33.203  1.00 48.14           C  
ATOM    701  OH  TYR L  93      21.824  37.707  33.747  1.00 51.96           O  
ATOM    702  C   TYR L  93      19.640  30.560  31.521  1.00 35.10           C  
ATOM    703  O   TYR L  93      20.024  29.464  31.922  1.00 36.11           O  
ATOM    704  N   ASN L  94      18.990  30.726  30.357  1.00 36.24           N  
ATOM    705  CA  ASN L  94      18.841  29.647  29.433  1.00 37.81           C  
ATOM    706  CB  ASN L  94      17.455  29.604  28.758  1.00 41.30           C  
ATOM    707  CG  ASN L  94      17.410  28.419  27.801  1.00 16.15           C  
ATOM    708  OD1 ASN L  94      17.903  28.496  26.675  1.00  0.00           O  
ATOM    709  ND2 ASN L  94      16.801  27.291  28.254  1.00  0.00           N  
ATOM    710  C   ASN L  94      19.856  29.929  28.382  1.00 38.25           C  
ATOM    711  O   ASN L  94      20.025  31.080  27.980  1.00 41.21           O  
ATOM    712  N   SER L  95      20.585  28.899  27.918  1.00 40.45           N  
ATOM    713  CA  SER L  95      20.410  27.565  28.395  1.00 39.94           C  
ATOM    714  CB  SER L  95      20.913  26.504  27.402  1.00 41.70           C  
ATOM    715  OG  SER L  95      22.318  26.625  27.232  1.00  0.00           O  
ATOM    716  C   SER L  95      21.191  27.400  29.651  1.00 36.58           C  
ATOM    717  O   SER L  95      22.089  28.182  29.961  1.00 40.40           O  
ATOM    718  N   LEU L  96      20.847  26.354  30.421  1.00 38.63           N  
ATOM    719  CA  LEU L  96      21.564  26.116  31.631  1.00 35.30           C  
ATOM    720  CB  LEU L  96      20.866  25.121  32.568  1.00 32.91           C  
ATOM    721  CG  LEU L  96      19.485  25.634  33.019  1.00 26.17           C  
ATOM    722  CD1 LEU L  96      18.873  24.730  34.102  1.00 36.28           C  
ATOM    723  CD2 LEU L  96      19.543  27.116  33.425  1.00 35.92           C  
ATOM    724  C   LEU L  96      22.895  25.582  31.223  1.00 39.97           C  
ATOM    725  O   LEU L  96      23.013  24.865  30.230  1.00 39.88           O  
ATOM    726  N   ILE L  97      23.940  25.952  31.984  1.00 47.95           N  
ATOM    727  CA  ILE L  97      25.285  25.575  31.656  1.00 48.63           C  
ATOM    728  CB  ILE L  97      26.157  26.730  31.278  1.00 50.13           C  
ATOM    729  CG1 ILE L  97      27.434  26.181  30.632  1.00  0.00           C  
ATOM    730  CG2 ILE L  97      26.400  27.598  32.524  1.00 49.13           C  
ATOM    731  CD1 ILE L  97      28.330  27.250  30.008  1.00  0.00           C  
ATOM    732  C   ILE L  97      25.938  24.871  32.812  1.00 47.23           C  
ATOM    733  O   ILE L  97      25.713  25.192  33.980  1.00 47.49           O  
ATOM    734  N   PHE L  98      26.782  23.867  32.480  1.00 46.78           N  
ATOM    735  CA  PHE L  98      27.493  23.083  33.455  1.00 47.18           C  
ATOM    736  CB  PHE L  98      27.496  21.563  33.191  1.00 46.84           C  
ATOM    737  CG  PHE L  98      26.155  20.941  33.363  1.00 45.32           C  
ATOM    738  CD1 PHE L  98      25.241  20.908  32.334  1.00 46.71           C  
ATOM    739  CD2 PHE L  98      25.819  20.353  34.559  1.00 46.42           C  
ATOM    740  CE1 PHE L  98      24.011  20.316  32.511  1.00 45.99           C  
ATOM    741  CE2 PHE L  98      24.589  19.758  34.734  1.00 46.55           C  
ATOM    742  CZ  PHE L  98      23.675  19.743  33.711  1.00 46.76           C  
ATOM    743  C   PHE L  98      28.954  23.420  33.362  1.00 47.96           C  
ATOM    744  O   PHE L  98      29.455  23.793  32.302  1.00 46.84           O  
ATOM    745  N   GLY L  99      29.677  23.291  34.494  1.00 48.40           N  
ATOM    746  CA  GLY L  99      31.100  23.478  34.497  1.00 49.27           C  
ATOM    747  C   GLY L  99      31.670  22.238  33.880  1.00 49.74           C  
ATOM    748  O   GLY L  99      30.964  21.250  33.689  1.00 48.45           O  
ATOM    749  N   GLN L 100      32.973  22.260  33.556  1.00 49.93           N  
ATOM    750  CA  GLN L 100      33.613  21.165  32.884  1.00 50.74           C  
ATOM    751  CB  GLN L 100      35.001  21.517  32.325  1.00 51.94           C  
ATOM    752  CG  GLN L 100      34.896  22.585  31.233  0.80 54.92           C  
ATOM    753  CD  GLN L 100      36.214  22.667  30.479  0.80 58.77           C  
ATOM    754  OE1 GLN L 100      36.441  23.594  29.704  0.80 62.87           O  
ATOM    755  NE2 GLN L 100      37.104  21.663  30.698  0.80 60.43           N  
ATOM    756  C   GLN L 100      33.694  19.954  33.764  1.00 50.03           C  
ATOM    757  O   GLN L 100      33.739  18.833  33.260  1.00 49.98           O  
ATOM    758  N   GLY L 101      33.761  20.132  35.097  1.00 48.96           N  
ATOM    759  CA  GLY L 101      33.795  18.986  35.967  1.00 48.76           C  
ATOM    760  C   GLY L 101      35.130  18.913  36.641  1.00 49.24           C  
ATOM    761  O   GLY L 101      36.148  19.315  36.079  1.00 49.49           O  
ATOM    762  N   THR L 102      35.133  18.418  37.899  1.00 49.20           N  
ATOM    763  CA  THR L 102      36.343  18.254  38.658  1.00 49.51           C  
ATOM    764  CB  THR L 102      36.383  19.083  39.914  1.00 49.43           C  
ATOM    765  OG1 THR L 102      36.255  20.461  39.596  1.00 50.48           O  
ATOM    766  CG2 THR L 102      37.717  18.838  40.641  1.00 49.18           C  
ATOM    767  C   THR L 102      36.414  16.818  39.082  1.00 49.59           C  
ATOM    768  O   THR L 102      35.510  16.300  39.736  1.00 49.41           O  
ATOM    769  N   LYS L 103      37.521  16.137  38.734  1.00 49.79           N  
ATOM    770  CA  LYS L 103      37.663  14.747  39.056  1.00 50.78           C  
ATOM    771  CB  LYS L 103      38.467  14.013  37.961  1.00 52.46           C  
ATOM    772  CG  LYS L 103      38.258  12.500  37.824  1.00 55.90           C  
ATOM    773  CD  LYS L 103      38.789  11.647  38.973  1.00 58.55           C  
ATOM    774  CE  LYS L 103      38.907  10.159  38.618  1.00 61.12           C  
ATOM    775  NZ  LYS L 103      37.564   9.556  38.465  1.00 61.41           N1+
ATOM    776  C   LYS L 103      38.409  14.699  40.354  1.00 50.99           C  
ATOM    777  O   LYS L 103      39.516  15.225  40.463  1.00 50.89           O  
ATOM    778  N   VAL L 104      37.803  14.085  41.393  1.00 50.23           N  
ATOM    779  CA  VAL L 104      38.474  14.043  42.659  1.00 50.28           C  
ATOM    780  CB  VAL L 104      37.558  14.459  43.795  1.00 50.38           C  
ATOM    781  CG1 VAL L 104      37.083  13.267  44.636  1.00 50.35           C  
ATOM    782  CG2 VAL L 104      38.212  15.612  44.563  1.00 49.61           C  
ATOM    783  C   VAL L 104      38.963  12.626  42.808  1.00 51.01           C  
ATOM    784  O   VAL L 104      38.195  11.665  42.740  1.00 50.07           O  
ATOM    785  N   GLU L 105      40.289  12.452  42.979  1.00 51.53           N  
ATOM    786  CA  GLU L 105      40.813  11.117  43.034  1.00 51.85           C  
ATOM    787  CB  GLU L 105      41.739  10.744  41.863  1.00 52.57           C  
ATOM    788  CG  GLU L 105      42.972  11.635  41.725  1.00 54.50           C  
ATOM    789  CD  GLU L 105      43.842  11.034  40.630  1.00 57.20           C  
ATOM    790  OE1 GLU L 105      44.295   9.872  40.807  1.00 57.64           O  
ATOM    791  OE2 GLU L 105      44.063  11.727  39.601  1.00 58.27           O1-
ATOM    792  C   GLU L 105      41.573  10.933  44.302  1.00 51.82           C  
ATOM    793  O   GLU L 105      41.822  11.884  45.043  1.00 50.45           O  
ATOM    794  N   ILE L 106      41.953   9.670  44.585  1.00 51.77           N  
ATOM    795  CA  ILE L 106      42.608   9.384  45.822  1.00 52.46           C  
ATOM    796  CB  ILE L 106      42.219   8.046  46.402  1.00 53.19           C  
ATOM    797  CG1 ILE L 106      42.446   8.026  47.921  1.00 52.54           C  
ATOM    798  CG2 ILE L 106      42.966   6.939  45.641  1.00 51.27           C  
ATOM    799  CD1 ILE L 106      41.458   8.914  48.680  1.00 53.55           C  
ATOM    800  C   ILE L 106      44.092   9.447  45.628  1.00 52.20           C  
ATOM    801  O   ILE L 106      44.659   8.874  44.696  1.00 50.40           O  
ATOM    802  N   LYS L 107      44.756  10.199  46.522  1.00 52.84           N  
ATOM    803  CA  LYS L 107      46.174  10.358  46.460  1.00 52.88           C  
ATOM    804  CB  LYS L 107      46.678  11.403  47.460  1.00 53.58           C  
ATOM    805  CG  LYS L 107      48.184  11.627  47.402  1.00 55.54           C  
ATOM    806  CD  LYS L 107      48.620  12.858  48.191  1.00 58.05           C  
ATOM    807  CE  LYS L 107      50.111  13.165  48.061  1.00 60.24           C  
ATOM    808  NZ  LYS L 107      50.373  13.828  46.763  1.00 60.95           N1+
ATOM    809  C   LYS L 107      46.779   9.023  46.854  1.00 52.78           C  
ATOM    810  O   LYS L 107      46.674   8.677  48.060  1.00 53.77           O  
ATOM    811  OXT LYS L 107      47.350   8.336  45.965  1.00  0.00           O1-
TER     812      LYS L 107 
ATOM    813  N   GLU H 108       8.641   4.247  45.474  1.00 66.65           N1+
ATOM    814  CA  GLU H 108       9.486   5.453  45.641  1.00 66.31           C  
ATOM    815  CB  GLU H 108      10.986   5.110  45.604  1.00 67.01           C  
ATOM    816  CG  GLU H 108      11.528   4.257  46.749  0.88 66.69           C  
ATOM    817  CD  GLU H 108      13.023   4.131  46.487  0.88 67.57           C  
ATOM    818  OE1 GLU H 108      13.410   3.282  45.637  0.88 67.50           O  
ATOM    819  OE2 GLU H 108      13.800   4.893  47.120  0.88 68.14           O1-
ATOM    820  C   GLU H 108       9.304   6.378  44.484  1.00 65.03           C  
ATOM    821  O   GLU H 108       8.666   6.040  43.486  1.00 65.39           O  
ATOM    822  N   VAL H 109       9.858   7.598  44.602  1.00 63.37           N  
ATOM    823  CA  VAL H 109       9.812   8.459  43.467  1.00 61.67           C  
ATOM    824  CB  VAL H 109       9.977   9.911  43.797  1.00 62.01           C  
ATOM    825  CG1 VAL H 109      10.167  10.690  42.487  1.00 62.07           C  
ATOM    826  CG2 VAL H 109       8.744  10.361  44.602  1.00 63.16           C  
ATOM    827  C   VAL H 109      10.943   8.017  42.599  1.00 59.90           C  
ATOM    828  O   VAL H 109      12.083   7.930  43.051  1.00 58.51           O  
ATOM    829  N   GLN H 110      10.648   7.700  41.324  1.00 57.91           N  
ATOM    830  CA  GLN H 110      11.696   7.219  40.479  1.00 57.50           C  
ATOM    831  CB  GLN H 110      11.769   5.682  40.432  1.00 58.30           C  
ATOM    832  CG  GLN H 110      10.547   5.038  39.764  1.00 59.69           C  
ATOM    833  CD  GLN H 110      10.736   3.527  39.782  1.00 61.98           C  
ATOM    834  OE1 GLN H 110      11.527   2.998  40.559  1.00 64.45           O  
ATOM    835  NE2 GLN H 110       9.987   2.808  38.903  1.00 63.72           N  
ATOM    836  C   GLN H 110      11.445   7.682  39.079  1.00 55.09           C  
ATOM    837  O   GLN H 110      10.318   7.998  38.703  1.00 53.36           O  
ATOM    838  N   LEU H 111      12.526   7.765  38.278  1.00 54.07           N  
ATOM    839  CA  LEU H 111      12.426   8.098  36.890  1.00 53.56           C  
ATOM    840  CB  LEU H 111      13.184   9.382  36.506  1.00 54.15           C  
ATOM    841  CG  LEU H 111      12.574  10.667  37.090  1.00 54.24           C  
ATOM    842  CD1 LEU H 111      13.374  11.905  36.672  1.00 52.63           C  
ATOM    843  CD2 LEU H 111      11.086  10.788  36.734  1.00 53.79           C  
ATOM    844  C   LEU H 111      13.078   6.979  36.150  1.00 53.40           C  
ATOM    845  O   LEU H 111      14.219   6.624  36.434  1.00 52.32           O  
ATOM    846  N   VAL H 112      12.355   6.360  35.191  1.00 52.77           N  
ATOM    847  CA  VAL H 112      12.973   5.300  34.449  1.00 53.70           C  
ATOM    848  CB  VAL H 112      12.318   3.962  34.624  1.00 54.35           C  
ATOM    849  CG1 VAL H 112      13.071   2.939  33.754  1.00 54.56           C  
ATOM    850  CG2 VAL H 112      12.318   3.610  36.122  1.00 55.03           C  
ATOM    851  C   VAL H 112      12.904   5.663  33.003  1.00 53.10           C  
ATOM    852  O   VAL H 112      11.848   6.025  32.495  1.00 52.72           O  
ATOM    853  N   GLU H 113      14.045   5.558  32.298  1.00 53.30           N  
ATOM    854  CA  GLU H 113      14.092   5.954  30.917  1.00 54.43           C  
ATOM    855  CB  GLU H 113      15.323   6.798  30.571  1.00 54.99           C  
ATOM    856  CG  GLU H 113      15.386   8.110  31.343  1.00 56.83           C  
ATOM    857  CD  GLU H 113      16.787   8.145  31.911  1.00 58.87           C  
ATOM    858  OE1 GLU H 113      17.635   7.421  31.328  1.00 59.08           O  
ATOM    859  OE2 GLU H 113      17.039   8.855  32.919  1.00 56.35           O1-
ATOM    860  C   GLU H 113      14.184   4.736  30.054  1.00 53.97           C  
ATOM    861  O   GLU H 113      14.582   3.662  30.506  1.00 55.19           O  
ATOM    862  N   SER H 114      13.780   4.885  28.775  1.00 53.35           N  
ATOM    863  CA  SER H 114      13.860   3.809  27.830  1.00 53.80           C  
ATOM    864  CB  SER H 114      12.667   2.838  27.886  1.00 55.41           C  
ATOM    865  OG  SER H 114      12.641   2.139  29.119  1.00 56.60           O  
ATOM    866  C   SER H 114      13.832   4.400  26.454  1.00 53.35           C  
ATOM    867  O   SER H 114      13.628   5.601  26.279  1.00 52.78           O  
ATOM    868  N   GLY H 115      14.042   3.544  25.431  1.00 53.69           N  
ATOM    869  CA  GLY H 115      13.938   3.974  24.065  1.00 54.30           C  
ATOM    870  C   GLY H 115      15.282   4.202  23.438  1.00 54.80           C  
ATOM    871  O   GLY H 115      15.350   4.477  22.242  1.00 55.70           O  
ATOM    872  N   GLY H 116      16.389   4.087  24.197  1.00 54.37           N  
ATOM    873  CA  GLY H 116      17.679   4.341  23.613  1.00 53.86           C  
ATOM    874  C   GLY H 116      18.103   3.147  22.815  1.00 54.15           C  
ATOM    875  O   GLY H 116      17.478   2.089  22.872  1.00 53.73           O  
ATOM    876  N   GLY H 117      19.200   3.288  22.042  1.00 53.10           N  
ATOM    877  CA  GLY H 117      19.653   2.177  21.258  1.00 52.26           C  
ATOM    878  C   GLY H 117      20.538   2.677  20.157  1.00 51.14           C  
ATOM    879  O   GLY H 117      21.036   3.803  20.196  1.00 50.03           O  
ATOM    880  N   LEU H 118      20.755   1.816  19.142  1.00 50.21           N  
ATOM    881  CA  LEU H 118      21.595   2.126  18.018  1.00 50.77           C  
ATOM    882  CB  LEU H 118      22.316   0.886  17.450  1.00 50.08           C  
ATOM    883  CG  LEU H 118      23.224   1.177  16.241  1.00 50.86           C  
ATOM    884  CD1 LEU H 118      24.463   2.001  16.635  1.00 49.51           C  
ATOM    885  CD2 LEU H 118      23.579  -0.108  15.487  1.00 49.80           C  
ATOM    886  C   LEU H 118      20.730   2.652  16.919  1.00 50.89           C  
ATOM    887  O   LEU H 118      19.644   2.132  16.662  1.00 50.58           O  
ATOM    888  N   VAL H 119      21.190   3.731  16.248  1.00 50.05           N  
ATOM    889  CA  VAL H 119      20.437   4.295  15.169  1.00 50.64           C  
ATOM    890  CB  VAL H 119      19.522   5.392  15.639  1.00 52.19           C  
ATOM    891  CG1 VAL H 119      20.366   6.458  16.355  1.00 53.41           C  
ATOM    892  CG2 VAL H 119      18.718   5.928  14.445  1.00 51.58           C  
ATOM    893  C   VAL H 119      21.415   4.841  14.172  1.00 50.92           C  
ATOM    894  O   VAL H 119      22.516   5.258  14.525  1.00 50.02           O  
ATOM    895  N   GLN H 120      21.044   4.841  12.879  1.00 50.43           N  
ATOM    896  CA  GLN H 120      21.939   5.340  11.878  1.00 51.63           C  
ATOM    897  CB  GLN H 120      21.642   4.819  10.467  1.00 53.13           C  
ATOM    898  CG  GLN H 120      21.944   3.326  10.336  1.00 56.05           C  
ATOM    899  CD  GLN H 120      21.622   2.914   8.914  1.00 59.37           C  
ATOM    900  OE1 GLN H 120      20.528   3.174   8.416  1.00 62.36           O  
ATOM    901  NE2 GLN H 120      22.603   2.264   8.233  1.00 60.83           N  
ATOM    902  C   GLN H 120      21.855   6.828  11.880  1.00 50.44           C  
ATOM    903  O   GLN H 120      20.908   7.416  12.398  1.00 49.06           O  
ATOM    904  N   PRO H 121      22.852   7.460  11.327  1.00 51.40           N  
ATOM    905  CA  PRO H 121      22.842   8.890  11.303  1.00 51.67           C  
ATOM    906  CD  PRO H 121      24.203   6.923  11.359  1.00 52.25           C  
ATOM    907  CB  PRO H 121      24.239   9.307  10.853  1.00 52.62           C  
ATOM    908  CG  PRO H 121      25.129   8.152  11.354  1.00 53.03           C  
ATOM    909  C   PRO H 121      21.723   9.375  10.446  1.00 51.69           C  
ATOM    910  O   PRO H 121      21.431   8.747   9.430  1.00 50.83           O  
ATOM    911  N   GLY H 122      21.075  10.483  10.854  1.00 51.43           N  
ATOM    912  CA  GLY H 122      19.980  11.028  10.110  1.00 50.94           C  
ATOM    913  C   GLY H 122      18.730  10.328  10.543  1.00 51.23           C  
ATOM    914  O   GLY H 122      17.634  10.676  10.107  1.00 51.68           O  
ATOM    915  N   GLY H 123      18.859   9.334  11.443  1.00 50.59           N  
ATOM    916  CA  GLY H 123      17.721   8.559  11.853  1.00 50.10           C  
ATOM    917  C   GLY H 123      17.002   9.267  12.958  1.00 50.10           C  
ATOM    918  O   GLY H 123      17.345  10.391  13.321  1.00 49.34           O  
ATOM    919  N   SER H 124      15.966   8.605  13.517  1.00 49.94           N  
ATOM    920  CA  SER H 124      15.176   9.197  14.560  1.00 50.69           C  
ATOM    921  CB  SER H 124      13.750   9.556  14.113  1.00 50.92           C  
ATOM    922  OG  SER H 124      13.792  10.529  13.080  1.00 52.99           O  
ATOM    923  C   SER H 124      15.031   8.212  15.678  1.00 50.15           C  
ATOM    924  O   SER H 124      15.074   6.999  15.474  1.00 49.48           O  
ATOM    925  N   LEU H 125      14.869   8.730  16.912  1.00 49.63           N  
ATOM    926  CA  LEU H 125      14.718   7.872  18.045  1.00 50.64           C  
ATOM    927  CB  LEU H 125      16.111   7.448  18.553  1.00 51.89           C  
ATOM    928  CG  LEU H 125      16.138   6.360  19.627  1.00 53.39           C  
ATOM    929  CD1 LEU H 125      17.572   5.888  19.905  1.00 54.09           C  
ATOM    930  CD2 LEU H 125      15.455   6.857  20.897  1.00 54.84           C  
ATOM    931  C   LEU H 125      13.934   8.656  19.067  1.00 50.05           C  
ATOM    932  O   LEU H 125      14.091   9.871  19.180  1.00 49.59           O  
ATOM    933  N   ARG H 126      13.026   7.994  19.816  1.00 49.46           N  
ATOM    934  CA  ARG H 126      12.225   8.727  20.760  1.00 49.97           C  
ATOM    935  CB  ARG H 126      10.723   8.616  20.444  1.00 50.06           C  
ATOM    936  CG  ARG H 126       9.825   9.563  21.241  1.00 53.14           C  
ATOM    937  CD  ARG H 126       8.346   9.397  20.881  1.00 57.35           C  
ATOM    938  NE  ARG H 126       7.558  10.358  21.702  1.00 61.01           N  
ATOM    939  CZ  ARG H 126       6.200  10.233  21.756  1.00 61.70           C  
ATOM    940  NH1 ARG H 126       5.586   9.208  21.098  1.00 62.32           N1+
ATOM    941  NH2 ARG H 126       5.453  11.125  22.470  1.00 62.19           N  
ATOM    942  C   ARG H 126      12.463   8.148  22.124  1.00 49.18           C  
ATOM    943  O   ARG H 126      12.238   6.961  22.356  1.00 47.82           O  
ATOM    944  N   LEU H 127      12.938   8.985  23.067  1.00 48.13           N  
ATOM    945  CA  LEU H 127      13.217   8.534  24.400  1.00 47.56           C  
ATOM    946  CB  LEU H 127      14.403   9.255  25.060  1.00 47.64           C  
ATOM    947  CG  LEU H 127      15.741   9.016  24.338  1.00 48.60           C  
ATOM    948  CD1 LEU H 127      16.900   9.728  25.053  1.00 48.88           C  
ATOM    949  CD2 LEU H 127      15.995   7.516  24.125  1.00 48.63           C  
ATOM    950  C   LEU H 127      12.017   8.797  25.243  1.00 47.55           C  
ATOM    951  O   LEU H 127      11.233   9.702  24.962  1.00 46.66           O  
ATOM    952  N   SER H 128      11.843   7.993  26.309  1.00 47.31           N  
ATOM    953  CA  SER H 128      10.718   8.178  27.172  1.00 47.81           C  
ATOM    954  CB  SER H 128       9.693   7.045  27.034  1.00 48.38           C  
ATOM    955  OG  SER H 128       8.584   7.270  27.885  1.00 50.24           O  
ATOM    956  C   SER H 128      11.234   8.184  28.579  1.00 48.29           C  
ATOM    957  O   SER H 128      12.236   7.541  28.883  1.00 48.04           O  
ATOM    958  N   CYS H 129      10.578   8.949  29.474  1.00 48.96           N  
ATOM    959  CA  CYS H 129      10.972   8.973  30.854  1.00 49.90           C  
ATOM    960  CB  CYS H 129      11.670  10.299  31.247  1.00 52.18           C  
ATOM    961  SG  CYS H 129      12.206  10.397  32.987  1.00 56.54           S  
ATOM    962  C   CYS H 129       9.710   8.817  31.649  1.00 49.58           C  
ATOM    963  O   CYS H 129       8.908   9.744  31.747  1.00 49.47           O  
ATOM    964  N   ALA H 130       9.502   7.624  32.246  1.00 48.84           N  
ATOM    965  CA  ALA H 130       8.292   7.367  32.979  1.00 49.34           C  
ATOM    966  CB  ALA H 130       7.879   5.885  32.992  1.00 49.35           C  
ATOM    967  C   ALA H 130       8.509   7.793  34.394  1.00 49.56           C  
ATOM    968  O   ALA H 130       9.508   7.438  35.018  1.00 48.93           O  
ATOM    969  N   ALA H 131       7.556   8.566  34.945  1.00 49.02           N  
ATOM    970  CA  ALA H 131       7.725   9.068  36.274  1.00 49.06           C  
ATOM    971  CB  ALA H 131       7.449  10.577  36.400  1.00 49.76           C  
ATOM    972  C   ALA H 131       6.775   8.370  37.186  1.00 49.07           C  
ATOM    973  O   ALA H 131       5.632   8.091  36.827  1.00 48.56           O  
ATOM    974  N   SER H 132       7.260   8.053  38.401  1.00 49.16           N  
ATOM    975  CA  SER H 132       6.433   7.410  39.373  1.00 50.51           C  
ATOM    976  CB  SER H 132       6.746   5.914  39.522  1.00 50.17           C  
ATOM    977  OG  SER H 132       5.902   5.329  40.496  1.00 52.83           O  
ATOM    978  C   SER H 132       6.740   8.064  40.683  1.00 51.08           C  
ATOM    979  O   SER H 132       7.854   8.540  40.903  1.00 51.04           O  
ATOM    980  N   GLY H 133       5.725   8.172  41.559  1.00 53.57           N  
ATOM    981  CA  GLY H 133       5.950   8.717  42.865  1.00 54.44           C  
ATOM    982  C   GLY H 133       5.608  10.174  42.904  1.00 54.06           C  
ATOM    983  O   GLY H 133       5.406  10.725  43.986  1.00 57.42           O  
ATOM    984  N   PHE H 134       5.533  10.850  41.741  1.00 47.08           N  
ATOM    985  CA  PHE H 134       5.209  12.249  41.792  1.00 56.97           C  
ATOM    986  CB  PHE H 134       6.436  13.178  41.882  1.00 56.82           C  
ATOM    987  CG  PHE H 134       7.334  12.996  40.702  1.00 53.58           C  
ATOM    988  CD1 PHE H 134       8.250  11.972  40.660  1.00 51.02           C  
ATOM    989  CD2 PHE H 134       7.283  13.864  39.639  1.00 52.37           C  
ATOM    990  CE1 PHE H 134       9.088  11.804  39.582  1.00 51.12           C  
ATOM    991  CE2 PHE H 134       8.116  13.704  38.557  1.00 53.47           C  
ATOM    992  CZ  PHE H 134       9.022  12.674  38.523  1.00 54.26           C  
ATOM    993  C   PHE H 134       4.405  12.626  40.587  1.00 54.55           C  
ATOM    994  O   PHE H 134       4.223  11.830  39.668  1.00 52.09           O  
ATOM    995  N   ASN H 135       3.880  13.871  40.584  1.00 50.13           N  
ATOM    996  CA  ASN H 135       3.074  14.325  39.485  1.00 46.06           C  
ATOM    997  CB  ASN H 135       2.008  15.354  39.880  1.00 48.84           C  
ATOM    998  CG  ASN H 135       1.021  14.753  40.863  1.00 57.75           C  
ATOM    999  OD1 ASN H 135       0.923  15.198  42.006  1.00 56.94           O  
ATOM   1000  ND2 ASN H 135       0.258  13.724  40.413  1.00 58.57           N  
ATOM   1001  C   ASN H 135       3.973  15.062  38.544  1.00 48.63           C  
ATOM   1002  O   ASN H 135       4.570  16.073  38.907  1.00 51.20           O  
ATOM   1003  N   VAL H 136       4.071  14.581  37.292  1.00 45.79           N  
ATOM   1004  CA  VAL H 136       4.915  15.226  36.325  1.00 46.63           C  
ATOM   1005  CB  VAL H 136       5.009  14.526  34.998  1.00 48.77           C  
ATOM   1006  CG1 VAL H 136       5.821  13.235  35.168  1.00 55.93           C  
ATOM   1007  CG2 VAL H 136       3.585  14.321  34.444  1.00 44.00           C  
ATOM   1008  C   VAL H 136       4.395  16.596  36.047  1.00 47.18           C  
ATOM   1009  O   VAL H 136       5.160  17.522  35.783  1.00 45.44           O  
ATOM   1010  N   TYR H 137       3.067  16.756  36.102  1.00 44.38           N  
ATOM   1011  CA  TYR H 137       2.457  18.005  35.764  1.00 44.17           C  
ATOM   1012  CB  TYR H 137       0.929  17.957  35.898  1.00 42.43           C  
ATOM   1013  CG  TYR H 137       0.425  19.312  35.549  1.00 26.33           C  
ATOM   1014  CD1 TYR H 137       0.210  19.663  34.235  1.00 27.73           C  
ATOM   1015  CD2 TYR H 137       0.178  20.235  36.540  1.00 27.54           C  
ATOM   1016  CE1 TYR H 137      -0.253  20.920  33.919  1.00 29.16           C  
ATOM   1017  CE2 TYR H 137      -0.284  21.491  36.231  1.00 27.86           C  
ATOM   1018  CZ  TYR H 137      -0.500  21.834  34.916  1.00 29.08           C  
ATOM   1019  OH  TYR H 137      -0.974  23.121  34.589  1.00 31.44           O  
ATOM   1020  C   TYR H 137       2.952  19.087  36.680  1.00 43.99           C  
ATOM   1021  O   TYR H 137       3.135  20.226  36.258  1.00 48.56           O  
ATOM   1022  N   TYR H 138       3.126  18.776  37.975  1.00 44.05           N  
ATOM   1023  CA  TYR H 138       3.579  19.719  38.961  1.00 45.04           C  
ATOM   1024  CB  TYR H 138       3.439  19.173  40.389  1.00 45.00           C  
ATOM   1025  CG  TYR H 138       1.980  19.108  40.686  1.00 69.45           C  
ATOM   1026  CD1 TYR H 138       1.176  18.160  40.104  1.00 69.68           C  
ATOM   1027  CD2 TYR H 138       1.411  19.996  41.560  1.00 70.24           C  
ATOM   1028  CE1 TYR H 138      -0.169  18.093  40.378  1.00 70.32           C  
ATOM   1029  CE2 TYR H 138       0.068  19.940  41.842  1.00 70.19           C  
ATOM   1030  CZ  TYR H 138      -0.726  18.990  41.252  1.00 70.63           C  
ATOM   1031  OH  TYR H 138      -2.106  18.934  41.541  1.00 71.46           O  
ATOM   1032  C   TYR H 138       5.011  20.123  38.749  1.00 45.10           C  
ATOM   1033  O   TYR H 138       5.368  21.273  38.994  1.00 43.25           O  
ATOM   1034  N   SER H 139       5.886  19.185  38.339  1.00 42.55           N  
ATOM   1035  CA  SER H 139       7.291  19.475  38.233  1.00 43.72           C  
ATOM   1036  CB  SER H 139       8.178  18.317  38.723  1.00 43.43           C  
ATOM   1037  OG  SER H 139       7.884  17.127  38.007  1.00 70.48           O  
ATOM   1038  C   SER H 139       7.680  19.826  36.830  1.00 42.56           C  
ATOM   1039  O   SER H 139       6.859  19.919  35.920  1.00 44.78           O  
ATOM   1040  N   SER H 140       8.989  20.082  36.652  1.00 48.60           N  
ATOM   1041  CA  SER H 140       9.589  20.380  35.383  1.00 48.33           C  
ATOM   1042  CB  SER H 140      10.431  21.666  35.401  1.00 49.00           C  
ATOM   1043  OG  SER H 140      11.478  21.543  36.351  1.00 50.41           O  
ATOM   1044  C   SER H 140      10.503  19.242  35.065  1.00 47.61           C  
ATOM   1045  O   SER H 140      11.008  18.577  35.967  1.00 47.96           O  
ATOM   1046  N   ILE H 141      10.724  18.971  33.762  1.00 47.36           N  
ATOM   1047  CA  ILE H 141      11.551  17.860  33.405  1.00 46.92           C  
ATOM   1048  CB  ILE H 141      10.809  16.800  32.643  1.00 47.66           C  
ATOM   1049  CG1 ILE H 141       9.641  16.253  33.484  1.00 43.01           C  
ATOM   1050  CG2 ILE H 141      11.819  15.716  32.235  1.00 42.46           C  
ATOM   1051  CD1 ILE H 141      10.084  15.576  34.780  1.00 44.29           C  
ATOM   1052  C   ILE H 141      12.654  18.349  32.524  1.00 46.46           C  
ATOM   1053  O   ILE H 141      12.459  19.238  31.693  1.00 46.49           O  
ATOM   1054  N   HIS H 142      13.861  17.774  32.703  1.00 45.14           N  
ATOM   1055  CA  HIS H 142      14.991  18.205  31.941  1.00 44.99           C  
ATOM   1056  ND1 HIS H 142      15.626  21.464  32.876  1.00 45.50           N  
ATOM   1057  CG  HIS H 142      15.523  20.205  33.429  1.00 45.19           C  
ATOM   1058  CB  HIS H 142      16.041  18.945  32.789  1.00 44.79           C  
ATOM   1059  NE2 HIS H 142      14.594  21.714  34.829  1.00 45.04           N  
ATOM   1060  CD2 HIS H 142      14.889  20.379  34.622  1.00 45.90           C  
ATOM   1061  CE1 HIS H 142      15.055  22.327  33.755  1.00 46.42           C  
ATOM   1062  C   HIS H 142      15.653  16.986  31.382  1.00 44.84           C  
ATOM   1063  O   HIS H 142      15.589  15.901  31.959  1.00 45.34           O  
ATOM   1064  N   TRP H 143      16.266  17.136  30.195  1.00 45.19           N  
ATOM   1065  CA  TRP H 143      17.039  16.074  29.631  1.00 44.60           C  
ATOM   1066  CB  TRP H 143      16.632  15.677  28.202  1.00 45.79           C  
ATOM   1067  CG  TRP H 143      15.313  14.955  28.130  1.00 45.42           C  
ATOM   1068  CD2 TRP H 143      15.174  13.531  28.242  1.00 45.87           C  
ATOM   1069  CD1 TRP H 143      14.058  15.456  27.951  1.00 46.05           C  
ATOM   1070  NE1 TRP H 143      13.143  14.430  27.945  1.00 46.45           N  
ATOM   1071  CE2 TRP H 143      13.816  13.240  28.121  1.00 46.55           C  
ATOM   1072  CE3 TRP H 143      16.102  12.546  28.429  1.00 46.22           C  
ATOM   1073  CZ2 TRP H 143      13.362  11.953  28.184  1.00 46.79           C  
ATOM   1074  CZ3 TRP H 143      15.642  11.248  28.493  1.00 46.50           C  
ATOM   1075  CH2 TRP H 143      14.298  10.961  28.371  1.00 46.32           C  
ATOM   1076  C   TRP H 143      18.435  16.597  29.562  1.00 44.21           C  
ATOM   1077  O   TRP H 143      18.669  17.713  29.105  1.00 44.06           O  
ATOM   1078  N   VAL H 144      19.397  15.802  30.062  1.00 44.76           N  
ATOM   1079  CA  VAL H 144      20.784  16.159  30.012  1.00 43.98           C  
ATOM   1080  CB  VAL H 144      21.392  16.479  31.336  1.00 44.76           C  
ATOM   1081  CG1 VAL H 144      21.021  17.904  31.751  1.00 43.34           C  
ATOM   1082  CG2 VAL H 144      20.828  15.446  32.312  1.00 43.58           C  
ATOM   1083  C   VAL H 144      21.510  14.982  29.464  1.00 44.24           C  
ATOM   1084  O   VAL H 144      21.132  13.835  29.698  1.00 44.79           O  
ATOM   1085  N   ARG H 145      22.593  15.235  28.710  1.00 44.49           N  
ATOM   1086  CA  ARG H 145      23.271  14.123  28.112  1.00 44.65           C  
ATOM   1087  CB  ARG H 145      23.078  14.058  26.590  1.00 44.48           C  
ATOM   1088  CG  ARG H 145      23.545  15.325  25.876  1.00 44.24           C  
ATOM   1089  CD  ARG H 145      23.165  15.351  24.396  1.00 46.07           C  
ATOM   1090  NE  ARG H 145      23.617  16.656  23.845  1.00 45.81           N  
ATOM   1091  CZ  ARG H 145      23.532  16.879  22.502  1.00 46.85           C  
ATOM   1092  NH1 ARG H 145      23.013  15.916  21.687  1.00 46.05           N1+
ATOM   1093  NH2 ARG H 145      23.970  18.058  21.974  1.00 47.23           N  
ATOM   1094  C   ARG H 145      24.735  14.201  28.394  1.00 45.04           C  
ATOM   1095  O   ARG H 145      25.273  15.264  28.705  1.00 44.61           O  
ATOM   1096  N   GLN H 146      25.407  13.031  28.323  1.00 45.29           N  
ATOM   1097  CA  GLN H 146      26.819  12.960  28.557  1.00 45.70           C  
ATOM   1098  CB  GLN H 146      27.155  12.331  29.923  1.00 46.00           C  
ATOM   1099  CG  GLN H 146      28.639  12.391  30.286  1.00 46.23           C  
ATOM   1100  CD  GLN H 146      28.793  11.872  31.714  1.00 47.47           C  
ATOM   1101  OE1 GLN H 146      28.753  10.670  31.963  1.00 47.48           O  
ATOM   1102  NE2 GLN H 146      28.975  12.814  32.676  1.00 46.37           N  
ATOM   1103  C   GLN H 146      27.430  12.088  27.503  1.00 46.09           C  
ATOM   1104  O   GLN H 146      27.183  10.885  27.457  1.00 44.85           O  
ATOM   1105  N   ALA H 147      28.271  12.682  26.634  1.00 47.01           N  
ATOM   1106  CA  ALA H 147      28.925  11.914  25.613  1.00 48.26           C  
ATOM   1107  CB  ALA H 147      29.611  12.768  24.540  1.00 48.06           C  
ATOM   1108  C   ALA H 147      29.970  11.107  26.303  1.00 49.30           C  
ATOM   1109  O   ALA H 147      30.386  11.442  27.412  1.00 48.62           O  
ATOM   1110  N   PRO H 148      30.423  10.048  25.697  1.00 51.27           N  
ATOM   1111  CA  PRO H 148      31.379   9.208  26.348  1.00 51.70           C  
ATOM   1112  CD  PRO H 148      29.725   9.359  24.628  1.00 51.44           C  
ATOM   1113  CB  PRO H 148      31.565   7.989  25.438  1.00 51.80           C  
ATOM   1114  CG  PRO H 148      30.765   8.328  24.158  1.00 52.20           C  
ATOM   1115  C   PRO H 148      32.621   9.956  26.704  1.00 52.29           C  
ATOM   1116  O   PRO H 148      33.214  10.595  25.837  1.00 52.76           O  
ATOM   1117  N   GLY H 149      33.020   9.879  27.990  1.00 52.36           N  
ATOM   1118  CA  GLY H 149      34.222  10.498  28.465  1.00 52.84           C  
ATOM   1119  C   GLY H 149      34.083  11.989  28.450  1.00 52.94           C  
ATOM   1120  O   GLY H 149      35.080  12.699  28.333  1.00 53.27           O  
ATOM   1121  N   LYS H 150      32.854  12.519  28.581  1.00 52.09           N  
ATOM   1122  CA  LYS H 150      32.734  13.946  28.511  1.00 51.78           C  
ATOM   1123  CB  LYS H 150      32.111  14.398  27.185  1.00 52.91           C  
ATOM   1124  CG  LYS H 150      33.000  13.960  26.018  1.00 54.92           C  
ATOM   1125  CD  LYS H 150      32.317  13.950  24.653  1.00 57.37           C  
ATOM   1126  CE  LYS H 150      32.711  15.132  23.771  1.00 60.15           C  
ATOM   1127  NZ  LYS H 150      32.150  16.380  24.337  1.00 61.30           N1+
ATOM   1128  C   LYS H 150      31.889  14.419  29.651  1.00 50.60           C  
ATOM   1129  O   LYS H 150      31.442  13.627  30.479  1.00 49.76           O  
ATOM   1130  N   GLY H 151      31.679  15.749  29.727  1.00 49.94           N  
ATOM   1131  CA  GLY H 151      30.938  16.350  30.801  1.00 49.96           C  
ATOM   1132  C   GLY H 151      29.475  16.336  30.484  1.00 49.22           C  
ATOM   1133  O   GLY H 151      29.043  15.799  29.467  1.00 49.14           O  
ATOM   1134  N   LEU H 152      28.675  16.937  31.389  1.00 48.46           N  
ATOM   1135  CA  LEU H 152      27.247  16.990  31.253  1.00 47.56           C  
ATOM   1136  CB  LEU H 152      26.524  17.209  32.587  1.00 47.04           C  
ATOM   1137  CG  LEU H 152      26.664  16.032  33.566  1.00 46.17           C  
ATOM   1138  CD1 LEU H 152      25.919  16.327  34.876  1.00 46.88           C  
ATOM   1139  CD2 LEU H 152      26.203  14.712  32.918  1.00 45.63           C  
ATOM   1140  C   LEU H 152      26.874  18.125  30.352  1.00 47.83           C  
ATOM   1141  O   LEU H 152      27.509  19.178  30.352  1.00 46.50           O  
ATOM   1142  N   GLU H 153      25.805  17.916  29.557  1.00 47.06           N  
ATOM   1143  CA  GLU H 153      25.296  18.880  28.616  1.00 47.49           C  
ATOM   1144  CB  GLU H 153      25.543  18.410  27.170  1.00 47.53           C  
ATOM   1145  CG  GLU H 153      24.638  19.042  26.108  1.00 50.34           C  
ATOM   1146  CD  GLU H 153      25.306  20.266  25.515  1.00 53.50           C  
ATOM   1147  OE1 GLU H 153      26.264  20.095  24.714  1.00 57.93           O  
ATOM   1148  OE2 GLU H 153      24.858  21.392  25.849  1.00 56.27           O1-
ATOM   1149  C   GLU H 153      23.803  18.941  28.793  1.00 45.72           C  
ATOM   1150  O   GLU H 153      23.136  17.909  28.770  1.00 45.02           O  
ATOM   1151  N   TRP H 154      23.228  20.156  28.946  1.00 46.18           N  
ATOM   1152  CA  TRP H 154      21.803  20.285  29.129  1.00 46.39           C  
ATOM   1153  CB  TRP H 154      21.423  21.515  29.977  1.00 47.21           C  
ATOM   1154  CG  TRP H 154      19.942  21.772  30.088  1.00 46.52           C  
ATOM   1155  CD2 TRP H 154      19.254  22.781  29.331  1.00 46.96           C  
ATOM   1156  CD1 TRP H 154      19.005  21.166  30.873  1.00 46.28           C  
ATOM   1157  NE1 TRP H 154      17.771  21.729  30.644  1.00 46.32           N  
ATOM   1158  CE2 TRP H 154      17.910  22.723  29.699  1.00 46.08           C  
ATOM   1159  CE3 TRP H 154      19.703  23.680  28.406  1.00 47.29           C  
ATOM   1160  CZ2 TRP H 154      16.991  23.569  29.141  1.00 46.93           C  
ATOM   1161  CZ3 TRP H 154      18.773  24.532  27.848  1.00 47.08           C  
ATOM   1162  CH2 TRP H 154      17.443  24.476  28.206  1.00 47.95           C  
ATOM   1163  C   TRP H 154      21.156  20.418  27.776  1.00 46.67           C  
ATOM   1164  O   TRP H 154      21.518  21.306  27.007  1.00 46.21           O  
ATOM   1165  N   VAL H 155      20.289  19.442  27.403  1.00 45.72           N  
ATOM   1166  CA  VAL H 155      19.587  19.427  26.140  1.00 46.11           C  
ATOM   1167  CB  VAL H 155      19.405  18.035  25.581  1.00 46.24           C  
ATOM   1168  CG1 VAL H 155      18.401  17.232  26.417  1.00 47.53           C  
ATOM   1169  CG2 VAL H 155      19.010  18.175  24.110  1.00 45.76           C  
ATOM   1170  C   VAL H 155      18.267  20.165  26.070  1.00 46.06           C  
ATOM   1171  O   VAL H 155      18.046  20.941  25.139  1.00 45.42           O  
ATOM   1172  N   ALA H 156      17.347  19.943  27.045  1.00 44.86           N  
ATOM   1173  CA  ALA H 156      16.039  20.548  26.925  1.00 44.24           C  
ATOM   1174  CB  ALA H 156      15.153  19.902  25.844  1.00 43.50           C  
ATOM   1175  C   ALA H 156      15.296  20.444  28.231  1.00 44.85           C  
ATOM   1176  O   ALA H 156      15.668  19.693  29.130  1.00 44.16           O  
ATOM   1177  N   TYR H 157      14.216  21.241  28.358  1.00 44.84           N  
ATOM   1178  CA  TYR H 157      13.410  21.302  29.547  1.00 45.53           C  
ATOM   1179  CB  TYR H 157      13.981  22.385  30.482  1.00 46.33           C  
ATOM   1180  CG  TYR H 157      12.929  23.231  31.106  1.00 42.91           C  
ATOM   1181  CD1 TYR H 157      12.536  24.356  30.422  1.00 44.60           C  
ATOM   1182  CD2 TYR H 157      12.347  22.945  32.321  1.00 45.61           C  
ATOM   1183  CE1 TYR H 157      11.584  25.203  30.923  1.00 45.84           C  
ATOM   1184  CE2 TYR H 157      11.388  23.794  32.835  1.00 52.66           C  
ATOM   1185  CZ  TYR H 157      11.009  24.920  32.137  1.00 54.38           C  
ATOM   1186  OH  TYR H 157      10.030  25.794  32.657  1.00 56.76           O  
ATOM   1187  C   TYR H 157      11.987  21.609  29.188  1.00 46.68           C  
ATOM   1188  O   TYR H 157      11.726  22.253  28.172  1.00 45.18           O  
ATOM   1189  N   ILE H 158      11.024  21.100  29.999  1.00 46.49           N  
ATOM   1190  CA  ILE H 158       9.636  21.431  29.791  1.00 46.46           C  
ATOM   1191  CB  ILE H 158       8.798  20.416  29.061  1.00 46.06           C  
ATOM   1192  CG1 ILE H 158       8.704  19.103  29.851  1.00 47.44           C  
ATOM   1193  CG2 ILE H 158       9.326  20.259  27.638  1.00 45.91           C  
ATOM   1194  CD1 ILE H 158       7.611  18.171  29.324  1.00 46.79           C  
ATOM   1195  C   ILE H 158       8.954  21.536  31.110  1.00 47.47           C  
ATOM   1196  O   ILE H 158       9.301  20.843  32.064  1.00 47.08           O  
ATOM   1197  N   SER H 159       7.966  22.441  31.204  1.00 48.19           N  
ATOM   1198  CA  SER H 159       7.138  22.434  32.378  1.00 49.09           C  
ATOM   1199  CB  SER H 159       7.120  23.737  33.197  1.00 49.48           C  
ATOM   1200  OG  SER H 159       6.251  23.576  34.310  1.00 54.70           O  
ATOM   1201  C   SER H 159       5.754  22.216  31.853  1.00 49.22           C  
ATOM   1202  O   SER H 159       5.220  23.061  31.136  1.00 48.91           O  
ATOM   1203  N   PRO H 160       5.146  21.142  32.248  1.00 53.69           N  
ATOM   1204  CA  PRO H 160       3.869  20.797  31.705  1.00 54.71           C  
ATOM   1205  CD  PRO H 160       5.853  19.995  32.793  1.00 53.55           C  
ATOM   1206  CB  PRO H 160       3.534  19.431  32.289  1.00 54.27           C  
ATOM   1207  CG  PRO H 160       4.918  18.799  32.542  1.00 53.49           C  
ATOM   1208  C   PRO H 160       2.791  21.833  31.897  1.00 55.77           C  
ATOM   1209  O   PRO H 160       2.014  22.045  30.972  1.00 56.44           O  
ATOM   1210  N   SER H 161       2.727  22.520  33.050  1.00 56.68           N  
ATOM   1211  CA  SER H 161       1.644  23.432  33.321  1.00 57.69           C  
ATOM   1212  CB  SER H 161       1.843  24.134  34.672  1.00 63.90           C  
ATOM   1213  OG  SER H 161       0.783  25.041  34.911  1.00 53.62           O  
ATOM   1214  C   SER H 161       1.528  24.501  32.257  1.00 59.07           C  
ATOM   1215  O   SER H 161       0.498  24.609  31.591  1.00 59.91           O  
ATOM   1216  N   SER H 162       2.562  25.353  32.105  1.00 59.06           N  
ATOM   1217  CA  SER H 162       2.571  26.376  31.091  1.00 58.66           C  
ATOM   1218  CB  SER H 162       3.694  27.400  31.311  1.00 58.69           C  
ATOM   1219  OG  SER H 162       4.955  26.752  31.253  1.00 63.79           O  
ATOM   1220  C   SER H 162       2.818  25.698  29.787  1.00 58.86           C  
ATOM   1221  O   SER H 162       2.310  26.088  28.738  1.00 59.07           O  
ATOM   1222  N   GLY H 163       3.609  24.620  29.845  1.00 57.98           N  
ATOM   1223  CA  GLY H 163       3.989  23.889  28.680  1.00 56.54           C  
ATOM   1224  C   GLY H 163       5.213  24.547  28.132  1.00 56.13           C  
ATOM   1225  O   GLY H 163       5.619  24.222  27.014  1.00 56.03           O  
ATOM   1226  N   SER H 164       5.841  25.473  28.908  1.00 52.86           N  
ATOM   1227  CA  SER H 164       6.993  26.130  28.372  1.00 52.29           C  
ATOM   1228  CB  SER H 164       7.688  27.088  29.353  1.00 53.55           C  
ATOM   1229  OG  SER H 164       6.837  28.173  29.679  1.00 56.06           O  
ATOM   1230  C   SER H 164       8.002  25.081  28.062  1.00 50.95           C  
ATOM   1231  O   SER H 164       8.065  24.046  28.722  1.00 49.70           O  
ATOM   1232  N   THR H 165       8.804  25.306  27.010  1.00 50.07           N  
ATOM   1233  CA  THR H 165       9.825  24.360  26.714  1.00 49.04           C  
ATOM   1234  CB  THR H 165       9.386  23.382  25.685  1.00 49.28           C  
ATOM   1235  OG1 THR H 165      10.399  22.415  25.474  1.00 49.08           O  
ATOM   1236  CG2 THR H 165       9.083  24.152  24.393  1.00 47.85           C  
ATOM   1237  C   THR H 165      10.993  25.129  26.191  1.00 48.81           C  
ATOM   1238  O   THR H 165      10.813  26.112  25.475  1.00 48.94           O  
ATOM   1239  N   TYR H 166      12.226  24.727  26.566  1.00 48.54           N  
ATOM   1240  CA  TYR H 166      13.381  25.402  26.049  1.00 48.61           C  
ATOM   1241  CB  TYR H 166      14.025  26.446  26.986  1.00 49.76           C  
ATOM   1242  CG  TYR H 166      13.109  27.627  26.953  1.00 47.90           C  
ATOM   1243  CD1 TYR H 166      12.067  27.755  27.840  1.00 52.37           C  
ATOM   1244  CD2 TYR H 166      13.290  28.613  26.009  1.00 52.93           C  
ATOM   1245  CE1 TYR H 166      11.224  28.847  27.792  1.00 54.37           C  
ATOM   1246  CE2 TYR H 166      12.454  29.704  25.954  1.00 54.04           C  
ATOM   1247  CZ  TYR H 166      11.413  29.826  26.841  1.00 54.98           C  
ATOM   1248  OH  TYR H 166      10.558  30.946  26.777  1.00 56.26           O  
ATOM   1249  C   TYR H 166      14.390  24.390  25.617  1.00 47.69           C  
ATOM   1250  O   TYR H 166      14.371  23.241  26.060  1.00 46.41           O  
ATOM   1251  N   TYR H 167      15.288  24.802  24.702  1.00 46.85           N  
ATOM   1252  CA  TYR H 167      16.216  23.875  24.116  1.00 46.93           C  
ATOM   1253  CB  TYR H 167      15.938  23.585  22.627  1.00 47.59           C  
ATOM   1254  CG  TYR H 167      14.597  22.962  22.467  1.00 47.43           C  
ATOM   1255  CD1 TYR H 167      13.473  23.735  22.286  1.00 48.21           C  
ATOM   1256  CD2 TYR H 167      14.465  21.595  22.499  1.00 47.83           C  
ATOM   1257  CE1 TYR H 167      12.239  23.148  22.135  1.00 49.71           C  
ATOM   1258  CE2 TYR H 167      13.235  21.002  22.347  1.00 47.67           C  
ATOM   1259  CZ  TYR H 167      12.120  21.779  22.172  1.00 48.17           C  
ATOM   1260  OH  TYR H 167      10.856  21.172  22.017  1.00 48.00           O  
ATOM   1261  C   TYR H 167      17.586  24.479  24.085  1.00 47.00           C  
ATOM   1262  O   TYR H 167      17.762  25.694  24.165  1.00 46.45           O  
ATOM   1263  N   ALA H 168      18.610  23.609  23.991  1.00 47.97           N  
ATOM   1264  CA  ALA H 168      19.949  24.067  23.775  1.00 47.81           C  
ATOM   1265  CB  ALA H 168      21.026  23.026  24.123  1.00 47.84           C  
ATOM   1266  C   ALA H 168      20.035  24.349  22.304  1.00 48.41           C  
ATOM   1267  O   ALA H 168      19.301  23.771  21.504  1.00 47.07           O  
ATOM   1268  N   ASP H 169      20.951  25.243  21.899  1.00 49.11           N  
ATOM   1269  CA  ASP H 169      21.039  25.639  20.522  1.00 49.93           C  
ATOM   1270  CB  ASP H 169      22.100  26.718  20.282  1.00 51.70           C  
ATOM   1271  CG  ASP H 169      21.513  28.014  20.810  1.00 54.46           C  
ATOM   1272  OD1 ASP H 169      20.573  28.541  20.157  1.00 58.13           O  
ATOM   1273  OD2 ASP H 169      21.991  28.491  21.872  1.00 55.96           O1-
ATOM   1274  C   ASP H 169      21.379  24.468  19.653  1.00 49.52           C  
ATOM   1275  O   ASP H 169      20.913  24.377  18.518  1.00 49.25           O  
ATOM   1276  N   SER H 170      22.197  23.534  20.164  1.00 49.35           N  
ATOM   1277  CA  SER H 170      22.687  22.442  19.369  1.00 50.17           C  
ATOM   1278  CB  SER H 170      23.555  21.475  20.192  1.00 51.10           C  
ATOM   1279  OG  SER H 170      24.649  22.165  20.773  1.00 51.33           O  
ATOM   1280  C   SER H 170      21.541  21.613  18.861  1.00 50.12           C  
ATOM   1281  O   SER H 170      21.575  21.102  17.741  1.00 50.49           O  
ATOM   1282  N   VAL H 171      20.558  21.383  19.747  1.00 49.59           N  
ATOM   1283  CA  VAL H 171      19.367  20.587  19.583  1.00 49.54           C  
ATOM   1284  CB  VAL H 171      18.869  20.129  20.921  1.00 50.45           C  
ATOM   1285  CG1 VAL H 171      17.450  19.579  20.788  1.00 49.82           C  
ATOM   1286  CG2 VAL H 171      19.871  19.085  21.447  1.00 48.77           C  
ATOM   1287  C   VAL H 171      18.219  21.211  18.826  1.00 49.40           C  
ATOM   1288  O   VAL H 171      17.461  20.483  18.192  1.00 49.25           O  
ATOM   1289  N   LYS H 172      18.032  22.545  18.931  1.00 50.30           N  
ATOM   1290  CA  LYS H 172      16.969  23.357  18.366  1.00 51.28           C  
ATOM   1291  CB  LYS H 172      17.467  24.471  17.431  1.00 52.69           C  
ATOM   1292  CG  LYS H 172      18.173  25.599  18.184  1.00 55.06           C  
ATOM   1293  CD  LYS H 172      17.292  26.276  19.239  1.00 58.19           C  
ATOM   1294  CE  LYS H 172      16.141  27.091  18.650  1.00 59.76           C  
ATOM   1295  NZ  LYS H 172      15.342  27.692  19.742  1.00 61.74           N1+
ATOM   1296  C   LYS H 172      15.856  22.621  17.668  1.00 50.31           C  
ATOM   1297  O   LYS H 172      15.028  21.991  18.299  1.00 50.11           O  
ATOM   1298  N   GLY H 173      15.753  22.728  16.337  1.00 50.64           N  
ATOM   1299  CA  GLY H 173      14.671  22.180  15.558  1.00 50.16           C  
ATOM   1300  C   GLY H 173      14.601  20.678  15.599  1.00 50.15           C  
ATOM   1301  O   GLY H 173      13.522  20.107  15.454  1.00 51.02           O  
ATOM   1302  N   ARG H 174      15.754  20.001  15.729  1.00 48.45           N  
ATOM   1303  CA  ARG H 174      15.857  18.569  15.627  1.00 48.19           C  
ATOM   1304  CB  ARG H 174      17.317  18.106  15.685  1.00 48.16           C  
ATOM   1305  CG  ARG H 174      18.185  18.800  14.640  1.00 50.13           C  
ATOM   1306  CD  ARG H 174      19.635  18.328  14.668  1.00 49.14           C  
ATOM   1307  NE  ARG H 174      20.154  18.553  16.046  1.00 47.54           N  
ATOM   1308  CZ  ARG H 174      20.780  17.524  16.686  1.00 48.48           C  
ATOM   1309  NH1 ARG H 174      20.867  16.310  16.075  1.00 47.03           N1+
ATOM   1310  NH2 ARG H 174      21.312  17.693  17.929  1.00 46.89           N  
ATOM   1311  C   ARG H 174      15.126  17.818  16.704  1.00 47.59           C  
ATOM   1312  O   ARG H 174      14.518  16.786  16.420  1.00 47.14           O  
ATOM   1313  N   PHE H 175      15.178  18.287  17.967  1.00 46.89           N  
ATOM   1314  CA  PHE H 175      14.586  17.549  19.049  1.00 46.49           C  
ATOM   1315  CB  PHE H 175      15.482  17.458  20.292  1.00 47.08           C  
ATOM   1316  CG  PHE H 175      16.655  16.572  20.044  1.00 46.28           C  
ATOM   1317  CD1 PHE H 175      17.504  16.773  18.981  1.00 47.00           C  
ATOM   1318  CD2 PHE H 175      16.944  15.563  20.929  1.00 48.25           C  
ATOM   1319  CE1 PHE H 175      18.591  15.954  18.785  1.00 46.68           C  
ATOM   1320  CE2 PHE H 175      18.031  14.743  20.742  1.00 46.56           C  
ATOM   1321  CZ  PHE H 175      18.858  14.934  19.663  1.00 47.54           C  
ATOM   1322  C   PHE H 175      13.342  18.234  19.519  1.00 46.71           C  
ATOM   1323  O   PHE H 175      13.196  19.450  19.394  1.00 47.13           O  
ATOM   1324  N   THR H 176      12.394  17.429  20.051  1.00 47.34           N  
ATOM   1325  CA  THR H 176      11.181  17.950  20.606  1.00 47.39           C  
ATOM   1326  CB  THR H 176       9.969  17.630  19.780  1.00 48.48           C  
ATOM   1327  OG1 THR H 176      10.113  18.153  18.467  1.00 49.23           O  
ATOM   1328  CG2 THR H 176       8.733  18.245  20.456  1.00 48.26           C  
ATOM   1329  C   THR H 176      10.996  17.275  21.926  1.00 47.42           C  
ATOM   1330  O   THR H 176      11.157  16.061  22.040  1.00 46.97           O  
ATOM   1331  N   ILE H 177      10.652  18.056  22.963  1.00 47.65           N  
ATOM   1332  CA  ILE H 177      10.429  17.512  24.261  1.00 47.61           C  
ATOM   1333  CB  ILE H 177      11.248  18.201  25.304  1.00 48.03           C  
ATOM   1334  CG1 ILE H 177      11.061  17.541  26.687  1.00 47.94           C  
ATOM   1335  CG2 ILE H 177      10.905  19.693  25.210  1.00 47.51           C  
ATOM   1336  CD1 ILE H 177      12.036  17.994  27.782  1.00 47.36           C  
ATOM   1337  C   ILE H 177       8.984  17.712  24.547  1.00 48.13           C  
ATOM   1338  O   ILE H 177       8.437  18.777  24.270  1.00 47.57           O  
ATOM   1339  N   SER H 178       8.315  16.658  25.053  1.00 48.76           N  
ATOM   1340  CA  SER H 178       6.903  16.747  25.292  1.00 48.82           C  
ATOM   1341  CB  SER H 178       6.060  16.181  24.134  1.00 49.16           C  
ATOM   1342  OG  SER H 178       6.377  14.812  23.928  1.00 48.21           O  
ATOM   1343  C   SER H 178       6.571  15.944  26.513  1.00 48.48           C  
ATOM   1344  O   SER H 178       7.443  15.310  27.104  1.00 47.84           O  
ATOM   1345  N   ALA H 179       5.287  15.974  26.935  1.00 48.86           N  
ATOM   1346  CA  ALA H 179       4.869  15.236  28.094  1.00 50.14           C  
ATOM   1347  CB  ALA H 179       4.874  16.061  29.394  1.00 50.41           C  
ATOM   1348  C   ALA H 179       3.456  14.761  27.892  1.00 51.03           C  
ATOM   1349  O   ALA H 179       2.651  15.421  27.235  1.00 50.90           O  
ATOM   1350  N   ASP H 180       3.140  13.572  28.456  1.00 50.96           N  
ATOM   1351  CA  ASP H 180       1.822  12.997  28.420  1.00 50.83           C  
ATOM   1352  CB  ASP H 180       1.825  11.572  27.825  1.00 51.63           C  
ATOM   1353  CG  ASP H 180       0.411  11.007  27.709  1.00 53.62           C  
ATOM   1354  OD1 ASP H 180      -0.474  11.390  28.519  1.00 53.47           O  
ATOM   1355  OD2 ASP H 180       0.204  10.164  26.795  1.00 55.25           O1-
ATOM   1356  C   ASP H 180       1.394  12.889  29.851  1.00 51.73           C  
ATOM   1357  O   ASP H 180       1.895  12.051  30.597  1.00 50.45           O  
ATOM   1358  N   THR H 181       0.440  13.739  30.268  1.00 51.91           N  
ATOM   1359  CA  THR H 181       0.004  13.781  31.633  1.00 52.65           C  
ATOM   1360  CB  THR H 181      -1.005  14.863  31.878  1.00 53.20           C  
ATOM   1361  OG1 THR H 181      -0.462  16.127  31.531  1.00 54.31           O  
ATOM   1362  CG2 THR H 181      -1.386  14.848  33.367  1.00 54.05           C  
ATOM   1363  C   THR H 181      -0.637  12.479  32.002  1.00 52.43           C  
ATOM   1364  O   THR H 181      -0.414  11.956  33.092  1.00 52.94           O  
ATOM   1365  N   SER H 182      -1.452  11.909  31.096  1.00 52.22           N  
ATOM   1366  CA  SER H 182      -2.159  10.703  31.419  1.00 52.42           C  
ATOM   1367  CB  SER H 182      -2.997  10.188  30.240  1.00 53.60           C  
ATOM   1368  OG  SER H 182      -3.937  11.176  29.848  1.00 55.51           O  
ATOM   1369  C   SER H 182      -1.164   9.636  31.747  1.00 51.32           C  
ATOM   1370  O   SER H 182      -1.313   8.913  32.731  1.00 52.04           O  
ATOM   1371  N   LYS H 183      -0.135   9.511  30.893  1.00 49.39           N  
ATOM   1372  CA  LYS H 183       0.912   8.537  31.008  1.00 49.28           C  
ATOM   1373  CB  LYS H 183       1.687   8.333  29.701  1.00 49.69           C  
ATOM   1374  CG  LYS H 183       2.508   7.046  29.712  1.00 51.85           C  
ATOM   1375  CD  LYS H 183       2.901   6.562  28.319  1.00 52.76           C  
ATOM   1376  CE  LYS H 183       1.748   5.896  27.567  1.00 54.42           C  
ATOM   1377  NZ  LYS H 183       2.199   5.474  26.224  1.00 54.66           N1+
ATOM   1378  C   LYS H 183       1.872   8.881  32.113  1.00 48.31           C  
ATOM   1379  O   LYS H 183       2.591   8.012  32.604  1.00 47.47           O  
ATOM   1380  N   ASN H 184       1.946  10.166  32.512  1.00 47.41           N  
ATOM   1381  CA  ASN H 184       2.876  10.573  33.529  1.00 47.36           C  
ATOM   1382  CB  ASN H 184       2.702   9.784  34.845  1.00 48.07           C  
ATOM   1383  CG  ASN H 184       3.367  10.545  35.986  1.00 48.68           C  
ATOM   1384  OD1 ASN H 184       3.655  11.734  35.874  1.00 49.31           O  
ATOM   1385  ND2 ASN H 184       3.610   9.842  37.127  1.00 47.69           N  
ATOM   1386  C   ASN H 184       4.253  10.316  32.994  1.00 46.46           C  
ATOM   1387  O   ASN H 184       5.152   9.908  33.729  1.00 45.72           O  
ATOM   1388  N   THR H 185       4.443  10.555  31.678  1.00 45.26           N  
ATOM   1389  CA  THR H 185       5.720  10.349  31.051  1.00 45.92           C  
ATOM   1390  CB  THR H 185       5.746   9.267  30.018  1.00 45.60           C  
ATOM   1391  OG1 THR H 185       4.700   9.487  29.089  1.00 46.24           O  
ATOM   1392  CG2 THR H 185       5.640   7.885  30.652  1.00 46.30           C  
ATOM   1393  C   THR H 185       6.120  11.562  30.277  1.00 45.68           C  
ATOM   1394  O   THR H 185       5.289  12.359  29.844  1.00 46.07           O  
ATOM   1395  N   ALA H 186       7.446  11.701  30.076  1.00 45.01           N  
ATOM   1396  CA  ALA H 186       8.006  12.764  29.293  1.00 45.35           C  
ATOM   1397  CB  ALA H 186       9.040  13.612  30.050  1.00 45.26           C  
ATOM   1398  C   ALA H 186       8.720  12.104  28.156  1.00 45.52           C  
ATOM   1399  O   ALA H 186       9.171  10.965  28.280  1.00 45.25           O  
ATOM   1400  N   TYR H 187       8.822  12.798  27.003  1.00 45.41           N  
ATOM   1401  CA  TYR H 187       9.449  12.182  25.870  1.00 45.38           C  
ATOM   1402  CB  TYR H 187       8.476  11.868  24.722  1.00 46.46           C  
ATOM   1403  CG  TYR H 187       7.333  11.054  25.227  1.00 46.18           C  
ATOM   1404  CD1 TYR H 187       7.438   9.693  25.388  1.00 45.71           C  
ATOM   1405  CD2 TYR H 187       6.146  11.668  25.549  1.00 47.25           C  
ATOM   1406  CE1 TYR H 187       6.370   8.957  25.847  1.00 46.81           C  
ATOM   1407  CE2 TYR H 187       5.075  10.939  26.008  1.00 47.37           C  
ATOM   1408  CZ  TYR H 187       5.188   9.580  26.156  1.00 47.09           C  
ATOM   1409  OH  TYR H 187       4.093   8.827  26.625  1.00 47.44           O  
ATOM   1410  C   TYR H 187      10.436  13.137  25.275  1.00 45.62           C  
ATOM   1411  O   TYR H 187      10.344  14.352  25.450  1.00 45.15           O  
ATOM   1412  N   LEU H 188      11.448  12.579  24.576  1.00 45.07           N  
ATOM   1413  CA  LEU H 188      12.390  13.375  23.842  1.00 45.81           C  
ATOM   1414  CB  LEU H 188      13.816  13.296  24.408  1.00 45.78           C  
ATOM   1415  CG  LEU H 188      14.841  14.146  23.641  1.00 45.07           C  
ATOM   1416  CD1 LEU H 188      14.517  15.644  23.765  1.00 44.29           C  
ATOM   1417  CD2 LEU H 188      16.275  13.812  24.070  1.00 46.01           C  
ATOM   1418  C   LEU H 188      12.416  12.784  22.470  1.00 46.35           C  
ATOM   1419  O   LEU H 188      12.916  11.677  22.266  1.00 45.66           O  
ATOM   1420  N   GLN H 189      11.881  13.511  21.475  1.00 46.61           N  
ATOM   1421  CA  GLN H 189      11.853  12.940  20.165  1.00 47.97           C  
ATOM   1422  CB  GLN H 189      10.526  13.240  19.441  1.00 48.78           C  
ATOM   1423  CG  GLN H 189      10.124  12.170  18.426  1.00 49.72           C  
ATOM   1424  CD  GLN H 189      10.594  12.584  17.057  1.00 51.57           C  
ATOM   1425  OE1 GLN H 189      10.589  13.767  16.728  1.00 53.20           O  
ATOM   1426  NE2 GLN H 189      10.998  11.583  16.229  1.00 50.10           N  
ATOM   1427  C   GLN H 189      13.017  13.534  19.443  1.00 48.06           C  
ATOM   1428  O   GLN H 189      13.126  14.754  19.313  1.00 48.95           O  
ATOM   1429  N   MET H 190      13.951  12.674  18.989  1.00 48.59           N  
ATOM   1430  CA  MET H 190      15.121  13.209  18.361  1.00 49.71           C  
ATOM   1431  CB  MET H 190      16.412  12.880  19.122  1.00 50.07           C  
ATOM   1432  CG  MET H 190      16.373  11.537  19.841  1.00 53.07           C  
ATOM   1433  SD  MET H 190      17.801  11.261  20.928  1.00 56.66           S  
ATOM   1434  CE  MET H 190      17.267   9.609  21.452  1.00 55.77           C  
ATOM   1435  C   MET H 190      15.197  12.769  16.939  1.00 49.46           C  
ATOM   1436  O   MET H 190      15.095  11.586  16.616  1.00 49.49           O  
ATOM   1437  N   ASN H 191      15.373  13.759  16.041  1.00 49.33           N  
ATOM   1438  CA  ASN H 191      15.421  13.514  14.633  1.00 49.02           C  
ATOM   1439  CB  ASN H 191      14.341  14.267  13.838  1.00 48.63           C  
ATOM   1440  CG  ASN H 191      12.977  13.744  14.257  1.00 50.22           C  
ATOM   1441  OD1 ASN H 191      12.750  12.537  14.327  1.00 50.72           O  
ATOM   1442  ND2 ASN H 191      12.038  14.683  14.551  1.00 51.20           N  
ATOM   1443  C   ASN H 191      16.734  14.014  14.128  1.00 49.05           C  
ATOM   1444  O   ASN H 191      17.444  14.754  14.806  1.00 48.35           O  
ATOM   1445  N   SER H 192      17.093  13.591  12.899  1.00 48.92           N  
ATOM   1446  CA  SER H 192      18.299  14.024  12.260  1.00 49.14           C  
ATOM   1447  CB  SER H 192      18.261  15.508  11.860  1.00 49.81           C  
ATOM   1448  OG  SER H 192      19.480  15.874  11.231  1.00 50.27           O  
ATOM   1449  C   SER H 192      19.453  13.806  13.188  1.00 48.92           C  
ATOM   1450  O   SER H 192      20.277  14.695  13.393  1.00 48.66           O  
ATOM   1451  N   LEU H 193      19.557  12.592  13.761  1.00 48.43           N  
ATOM   1452  CA  LEU H 193      20.598  12.293  14.696  1.00 48.56           C  
ATOM   1453  CB  LEU H 193      20.425  10.941  15.406  1.00 48.01           C  
ATOM   1454  CG  LEU H 193      19.276  10.927  16.429  1.00 48.93           C  
ATOM   1455  CD1 LEU H 193      19.144   9.549  17.099  1.00 47.98           C  
ATOM   1456  CD2 LEU H 193      19.453  12.048  17.463  1.00 49.04           C  
ATOM   1457  C   LEU H 193      21.935  12.270  14.016  1.00 49.00           C  
ATOM   1458  O   LEU H 193      22.063  11.866  12.860  1.00 47.59           O  
ATOM   1459  N   ARG H 194      22.967  12.717  14.765  1.00 48.94           N  
ATOM   1460  CA  ARG H 194      24.326  12.789  14.313  0.90 50.63           C  
ATOM   1461  CB  ARG H 194      24.935  14.196  14.412  0.90 51.99           C  
ATOM   1462  CG  ARG H 194      24.171  15.310  13.706  0.90 53.32           C  
ATOM   1463  CD  ARG H 194      24.704  16.692  14.086  0.90 55.64           C  
ATOM   1464  NE  ARG H 194      23.908  17.711  13.352  0.90 56.72           N  
ATOM   1465  CZ  ARG H 194      23.524  18.855  13.989  0.90 57.86           C  
ATOM   1466  NH1 ARG H 194      23.852  19.048  15.300  0.90 58.74           N1+
ATOM   1467  NH2 ARG H 194      22.804  19.801  13.319  0.90 58.22           N  
ATOM   1468  C   ARG H 194      25.146  12.012  15.296  1.00 49.94           C  
ATOM   1469  O   ARG H 194      24.710  11.756  16.417  1.00 48.06           O  
ATOM   1470  N   ALA H 195      26.385  11.663  14.901  1.00 49.77           N  
ATOM   1471  CA  ALA H 195      27.295  10.911  15.721  1.00 51.00           C  
ATOM   1472  CB  ALA H 195      28.651  10.661  15.040  1.00 50.66           C  
ATOM   1473  C   ALA H 195      27.550  11.710  16.960  1.00 50.67           C  
ATOM   1474  O   ALA H 195      27.738  11.172  18.048  1.00 50.82           O  
ATOM   1475  N   GLU H 196      27.546  13.040  16.801  1.00 51.57           N  
ATOM   1476  CA  GLU H 196      27.790  13.999  17.834  1.00 52.11           C  
ATOM   1477  CB  GLU H 196      27.598  15.399  17.248  1.00 53.51           C  
ATOM   1478  CG  GLU H 196      27.822  16.570  18.187  1.00 56.85           C  
ATOM   1479  CD  GLU H 196      27.610  17.779  17.297  1.00 59.49           C  
ATOM   1480  OE1 GLU H 196      27.951  17.672  16.088  1.00 58.91           O  
ATOM   1481  OE2 GLU H 196      27.095  18.814  17.798  1.00 62.41           O1-
ATOM   1482  C   GLU H 196      26.790  13.782  18.930  1.00 50.99           C  
ATOM   1483  O   GLU H 196      27.080  14.008  20.103  1.00 50.86           O  
ATOM   1484  N   ASP H 197      25.573  13.358  18.557  1.00 48.65           N  
ATOM   1485  CA  ASP H 197      24.472  13.101  19.447  1.00 47.88           C  
ATOM   1486  CB  ASP H 197      23.146  12.861  18.708  1.00 48.09           C  
ATOM   1487  CG  ASP H 197      22.705  14.190  18.115  1.00 49.37           C  
ATOM   1488  OD1 ASP H 197      22.899  15.238  18.789  1.00 49.40           O  
ATOM   1489  OD2 ASP H 197      22.176  14.175  16.972  1.00 49.16           O1-
ATOM   1490  C   ASP H 197      24.728  11.894  20.300  1.00 47.36           C  
ATOM   1491  O   ASP H 197      24.030  11.677  21.287  1.00 46.48           O  
ATOM   1492  N   THR H 198      25.682  11.027  19.919  1.00 46.61           N  
ATOM   1493  CA  THR H 198      25.872   9.835  20.697  1.00 45.50           C  
ATOM   1494  CB  THR H 198      26.936   8.929  20.144  1.00 45.98           C  
ATOM   1495  OG1 THR H 198      26.821   7.640  20.720  1.00 45.57           O  
ATOM   1496  CG2 THR H 198      28.324   9.512  20.448  1.00 45.32           C  
ATOM   1497  C   THR H 198      26.205  10.208  22.113  1.00 45.83           C  
ATOM   1498  O   THR H 198      27.088  11.027  22.371  1.00 45.81           O  
ATOM   1499  N   ALA H 199      25.461   9.628  23.082  1.00 44.79           N  
ATOM   1500  CA  ALA H 199      25.718   9.940  24.458  1.00 45.48           C  
ATOM   1501  CB  ALA H 199      25.580  11.438  24.775  1.00 45.49           C  
ATOM   1502  C   ALA H 199      24.717   9.221  25.301  1.00 45.41           C  
ATOM   1503  O   ALA H 199      23.787   8.595  24.792  1.00 44.65           O  
ATOM   1504  N   VAL H 200      24.923   9.253  26.634  1.00 45.66           N  
ATOM   1505  CA  VAL H 200      23.943   8.697  27.514  1.00 44.81           C  
ATOM   1506  CB  VAL H 200      24.498   8.190  28.816  1.00 45.28           C  
ATOM   1507  CG1 VAL H 200      24.981   9.376  29.668  1.00 45.08           C  
ATOM   1508  CG2 VAL H 200      23.420   7.325  29.489  1.00 45.92           C  
ATOM   1509  C   VAL H 200      22.994   9.820  27.795  1.00 45.01           C  
ATOM   1510  O   VAL H 200      23.414  10.945  28.061  1.00 45.70           O  
ATOM   1511  N   TYR H 201      21.677   9.550  27.736  1.00 44.90           N  
ATOM   1512  CA  TYR H 201      20.725  10.602  27.946  1.00 45.43           C  
ATOM   1513  CB  TYR H 201      19.638  10.682  26.853  1.00 45.29           C  
ATOM   1514  CG  TYR H 201      20.234  11.257  25.610  1.00 45.16           C  
ATOM   1515  CD1 TYR H 201      21.110  10.533  24.834  1.00 44.52           C  
ATOM   1516  CD2 TYR H 201      19.891  12.529  25.211  1.00 45.36           C  
ATOM   1517  CE1 TYR H 201      21.645  11.078  23.688  1.00 44.88           C  
ATOM   1518  CE2 TYR H 201      20.422  13.080  24.070  1.00 45.76           C  
ATOM   1519  CZ  TYR H 201      21.303  12.353  23.306  1.00 45.26           C  
ATOM   1520  OH  TYR H 201      21.848  12.917  22.133  1.00 44.70           O  
ATOM   1521  C   TYR H 201      20.031  10.354  29.245  1.00 45.64           C  
ATOM   1522  O   TYR H 201      19.541   9.254  29.501  1.00 45.55           O  
ATOM   1523  N   TYR H 202      19.968  11.393  30.105  1.00 45.13           N  
ATOM   1524  CA  TYR H 202      19.342  11.241  31.387  1.00 46.49           C  
ATOM   1525  CB  TYR H 202      20.160  11.754  32.585  1.00 46.46           C  
ATOM   1526  CG  TYR H 202      21.549  11.221  32.619  1.00 45.48           C  
ATOM   1527  CD1 TYR H 202      21.836   9.918  32.951  1.00 45.33           C  
ATOM   1528  CD2 TYR H 202      22.585  12.085  32.351  1.00 46.76           C  
ATOM   1529  CE1 TYR H 202      23.140   9.479  32.984  1.00 46.01           C  
ATOM   1530  CE2 TYR H 202      23.887  11.653  32.382  1.00 47.21           C  
ATOM   1531  CZ  TYR H 202      24.167  10.346  32.701  1.00 46.91           C  
ATOM   1532  OH  TYR H 202      25.502   9.897  32.736  1.00 48.31           O  
ATOM   1533  C   TYR H 202      18.174  12.175  31.420  1.00 46.95           C  
ATOM   1534  O   TYR H 202      18.195  13.242  30.808  1.00 47.52           O  
ATOM   1535  N   CYS H 203      17.100  11.768  32.124  1.00 47.26           N  
ATOM   1536  CA  CYS H 203      16.021  12.674  32.380  1.00 48.65           C  
ATOM   1537  CB  CYS H 203      14.604  12.110  32.106  1.00 49.37           C  
ATOM   1538  SG  CYS H 203      14.243  10.526  32.928  1.00 55.94           S  
ATOM   1539  C   CYS H 203      16.148  13.028  33.825  1.00 47.63           C  
ATOM   1540  O   CYS H 203      16.568  12.204  34.638  1.00 48.13           O  
ATOM   1541  N   ALA H 204      15.846  14.292  34.175  1.00 47.27           N  
ATOM   1542  CA  ALA H 204      15.953  14.716  35.538  1.00 46.85           C  
ATOM   1543  CB  ALA H 204      17.194  15.579  35.832  1.00 47.40           C  
ATOM   1544  C   ALA H 204      14.764  15.558  35.824  1.00 47.37           C  
ATOM   1545  O   ALA H 204      14.182  16.178  34.936  1.00 47.75           O  
ATOM   1546  N   ARG H 205      14.373  15.584  37.101  1.00 47.01           N  
ATOM   1547  CA  ARG H 205      13.228  16.319  37.522  1.00 47.97           C  
ATOM   1548  CB  ARG H 205      12.329  15.434  38.391  1.00 48.43           C  
ATOM   1549  CG  ARG H 205      11.517  16.215  39.421  1.00 49.75           C  
ATOM   1550  CD  ARG H 205      10.943  15.318  40.510  1.00 51.25           C  
ATOM   1551  NE  ARG H 205      10.949  16.102  41.778  1.00 51.61           N  
ATOM   1552  CZ  ARG H 205       9.880  16.051  42.620  1.00 53.48           C  
ATOM   1553  NH1 ARG H 205       8.753  15.362  42.286  1.00 55.28           N1+
ATOM   1554  NH2 ARG H 205       9.931  16.711  43.808  1.00 53.54           N  
ATOM   1555  C   ARG H 205      13.680  17.448  38.368  1.00 48.38           C  
ATOM   1556  O   ARG H 205      14.622  17.329  39.147  1.00 47.89           O  
ATOM   1557  N   LYS H 206      13.025  18.601  38.192  1.00 49.05           N  
ATOM   1558  CA  LYS H 206      13.314  19.705  39.037  1.00 50.36           C  
ATOM   1559  CB  LYS H 206      13.703  20.986  38.302  1.00 49.80           C  
ATOM   1560  CG  LYS H 206      14.285  22.046  39.234  1.00 43.89           C  
ATOM   1561  CD  LYS H 206      14.855  23.220  38.462  1.00 45.19           C  
ATOM   1562  CE  LYS H 206      13.836  24.327  38.287  1.00  0.00           C  
ATOM   1563  NZ  LYS H 206      14.117  25.382  39.276  1.00  0.00           N1+
ATOM   1564  C   LYS H 206      12.043  19.983  39.704  1.00 51.11           C  
ATOM   1565  O   LYS H 206      11.004  20.027  39.047  1.00 50.71           O  
ATOM   1566  N   GLN H 207      12.162  20.341  41.004  1.00 29.39           N  
ATOM   1567  CA  GLN H 207      11.099  20.947  41.752  1.00 29.74           C  
ATOM   1568  CB  GLN H 207      11.132  20.628  43.257  1.00 37.96           C  
ATOM   1569  CG  GLN H 207       9.993  21.284  44.044  1.00 40.16           C  
ATOM   1570  CD  GLN H 207      10.076  20.811  45.489  1.00 30.31           C  
ATOM   1571  OE1 GLN H 207       9.381  21.323  46.365  1.00  0.00           O  
ATOM   1572  NE2 GLN H 207      10.948  19.799  45.746  1.00  0.00           N  
ATOM   1573  C   GLN H 207      11.363  22.414  41.581  1.00 29.34           C  
ATOM   1574  O   GLN H 207      12.154  23.031  42.303  1.00 29.08           O  
ATOM   1575  N   TYR H 208      10.648  22.996  40.600  1.00 28.77           N  
ATOM   1576  CA  TYR H 208      10.886  24.312  40.100  1.00 27.86           C  
ATOM   1577  CB  TYR H 208      10.499  24.408  38.600  1.00 26.75           C  
ATOM   1578  CG  TYR H 208      10.588  25.786  38.029  1.00 28.54           C  
ATOM   1579  CD1 TYR H 208      11.802  26.408  37.849  1.00 28.59           C  
ATOM   1580  CD2 TYR H 208       9.448  26.432  37.605  1.00 29.66           C  
ATOM   1581  CE1 TYR H 208      11.878  27.670  37.307  1.00 30.32           C  
ATOM   1582  CE2 TYR H 208       9.517  27.695  37.062  1.00 28.57           C  
ATOM   1583  CZ  TYR H 208      10.732  28.319  36.918  1.00 30.43           C  
ATOM   1584  OH  TYR H 208      10.799  29.615  36.362  1.00 22.80           O  
ATOM   1585  C   TYR H 208      10.112  25.305  40.875  1.00 30.25           C  
ATOM   1586  O   TYR H 208       8.891  25.238  41.005  1.00 32.55           O  
ATOM   1587  N   SER H 209      10.864  26.258  41.434  1.00 28.50           N  
ATOM   1588  CA  SER H 209      10.321  27.390  42.092  1.00 28.91           C  
ATOM   1589  CB  SER H 209      11.273  27.993  43.135  1.00 31.33           C  
ATOM   1590  OG  SER H 209      12.488  28.389  42.516  1.00 21.00           O  
ATOM   1591  C   SER H 209      10.174  28.343  40.962  1.00 29.36           C  
ATOM   1592  O   SER H 209      10.009  27.907  39.827  1.00 30.43           O  
ATOM   1593  N   TYR H 210      10.195  29.658  41.223  1.00 29.66           N  
ATOM   1594  CA  TYR H 210      10.119  30.581  40.129  1.00 30.30           C  
ATOM   1595  CB  TYR H 210       8.806  31.389  40.045  1.00 29.90           C  
ATOM   1596  CG  TYR H 210       7.781  30.492  39.428  1.00 39.73           C  
ATOM   1597  CD1 TYR H 210       7.168  29.493  40.147  1.00 28.24           C  
ATOM   1598  CD2 TYR H 210       7.431  30.661  38.106  1.00 28.46           C  
ATOM   1599  CE1 TYR H 210       6.231  28.675  39.556  1.00 28.14           C  
ATOM   1600  CE2 TYR H 210       6.496  29.847  37.508  1.00 27.62           C  
ATOM   1601  CZ  TYR H 210       5.894  28.847  38.234  1.00 29.97           C  
ATOM   1602  OH  TYR H 210       4.936  28.007  37.626  1.00 32.12           O  
ATOM   1603  C   TYR H 210      11.279  31.520  40.247  1.00 30.78           C  
ATOM   1604  O   TYR H 210      12.121  31.383  41.135  1.00 31.73           O  
ATOM   1605  N   TRP H 211      11.347  32.505  39.332  1.00 31.78           N  
ATOM   1606  CA  TRP H 211      12.453  33.418  39.259  1.00 32.11           C  
ATOM   1607  CB  TRP H 211      12.208  34.511  38.206  1.00 36.79           C  
ATOM   1608  CG  TRP H 211      13.313  35.527  38.043  1.00 52.77           C  
ATOM   1609  CD2 TRP H 211      14.314  35.457  37.014  1.00  0.00           C  
ATOM   1610  CD1 TRP H 211      13.560  36.673  38.742  1.00  0.00           C  
ATOM   1611  NE1 TRP H 211      14.651  37.320  38.215  1.00  0.00           N  
ATOM   1612  CE2 TRP H 211      15.123  36.584  37.148  1.00  0.00           C  
ATOM   1613  CE3 TRP H 211      14.530  34.533  36.032  1.00  0.00           C  
ATOM   1614  CZ2 TRP H 211      16.170  36.803  36.298  1.00  0.00           C  
ATOM   1615  CZ3 TRP H 211      15.591  34.753  35.182  1.00  0.00           C  
ATOM   1616  CH2 TRP H 211      16.393  35.867  35.314  1.00  0.00           C  
ATOM   1617  C   TRP H 211      12.535  34.079  40.586  1.00 32.54           C  
ATOM   1618  O   TRP H 211      13.606  34.416  41.093  1.00 33.38           O  
ATOM   1619  N   ARG H 212      11.369  34.335  41.175  1.00 37.36           N  
ATOM   1620  CA  ARG H 212      11.414  34.978  42.441  1.00 37.94           C  
ATOM   1621  CB  ARG H 212      10.018  35.410  42.918  1.00 48.57           C  
ATOM   1622  CG  ARG H 212       9.371  36.434  41.982  1.00 68.88           C  
ATOM   1623  CD  ARG H 212       7.990  36.920  42.428  1.00 66.59           C  
ATOM   1624  NE  ARG H 212       7.467  37.810  41.350  1.00 65.02           N  
ATOM   1625  CZ  ARG H 212       7.742  39.148  41.356  1.00 60.86           C  
ATOM   1626  NH1 ARG H 212       8.479  39.697  42.364  1.00 63.28           N1+
ATOM   1627  NH2 ARG H 212       7.280  39.941  40.345  1.00 66.08           N  
ATOM   1628  C   ARG H 212      12.017  34.081  43.478  1.00 40.01           C  
ATOM   1629  O   ARG H 212      12.892  34.496  44.239  1.00 37.55           O  
ATOM   1630  N   ASP H 213      11.563  32.815  43.536  1.00 37.24           N  
ATOM   1631  CA  ASP H 213      12.040  31.938  44.562  1.00 36.71           C  
ATOM   1632  CB  ASP H 213      11.315  30.584  44.540  1.00 37.78           C  
ATOM   1633  CG  ASP H 213      11.662  29.816  45.809  1.00 42.62           C  
ATOM   1634  OD1 ASP H 213      12.558  30.278  46.565  1.00 41.67           O  
ATOM   1635  OD2 ASP H 213      11.028  28.753  46.043  1.00 39.36           O1-
ATOM   1636  C   ASP H 213      13.495  31.679  44.352  1.00 36.65           C  
ATOM   1637  O   ASP H 213      14.305  31.939  45.243  1.00 37.11           O  
ATOM   1638  N   SER H 214      13.839  31.190  43.139  1.00 37.15           N  
ATOM   1639  CA  SER H 214      15.184  30.858  42.759  1.00 35.92           C  
ATOM   1640  CB  SER H 214      16.028  30.277  43.914  1.00 32.38           C  
ATOM   1641  OG  SER H 214      17.388  30.124  43.529  1.00  0.00           O  
ATOM   1642  C   SER H 214      15.095  29.819  41.662  1.00 35.41           C  
ATOM   1643  O   SER H 214      14.098  29.689  40.958  1.00 34.21           O  
ATOM   1644  N   TYR H 215      16.163  29.040  41.439  1.00 31.86           N  
ATOM   1645  CA  TYR H 215      16.050  28.009  40.465  1.00 32.52           C  
ATOM   1646  CB  TYR H 215      16.976  28.159  39.252  1.00 29.90           C  
ATOM   1647  CG  TYR H 215      16.452  27.250  38.183  1.00 29.43           C  
ATOM   1648  CD1 TYR H 215      15.364  27.645  37.444  1.00 26.53           C  
ATOM   1649  CD2 TYR H 215      17.024  26.026  37.901  1.00 27.76           C  
ATOM   1650  CE1 TYR H 215      14.860  26.834  36.458  1.00 12.93           C  
ATOM   1651  CE2 TYR H 215      16.531  25.208  36.919  1.00 26.68           C  
ATOM   1652  CZ  TYR H 215      15.444  25.620  36.195  1.00 12.06           C  
ATOM   1653  OH  TYR H 215      14.922  24.794  35.186  1.00 12.16           O  
ATOM   1654  C   TYR H 215      16.444  26.828  41.255  1.00 32.66           C  
ATOM   1655  O   TYR H 215      16.698  26.927  42.456  1.00 35.30           O  
ATOM   1656  N   TRP H 216      16.450  25.663  40.619  1.00 31.54           N  
ATOM   1657  CA  TRP H 216      16.675  24.510  41.375  1.00 30.71           C  
ATOM   1658  CB  TRP H 216      15.387  23.862  41.909  1.00 31.29           C  
ATOM   1659  CG  TRP H 216      14.687  24.727  42.929  1.00 33.22           C  
ATOM   1660  CD2 TRP H 216      15.117  24.874  44.291  1.00 34.18           C  
ATOM   1661  CD1 TRP H 216      13.593  25.528  42.780  1.00 33.92           C  
ATOM   1662  NE1 TRP H 216      13.312  26.163  43.966  1.00  0.00           N  
ATOM   1663  CE2 TRP H 216      14.245  25.772  44.904  1.00 35.03           C  
ATOM   1664  CE3 TRP H 216      16.158  24.313  44.975  1.00  0.00           C  
ATOM   1665  CZ2 TRP H 216      14.397  26.121  46.216  1.00  0.00           C  
ATOM   1666  CZ3 TRP H 216      16.308  24.666  46.298  1.00  0.00           C  
ATOM   1667  CH2 TRP H 216      15.444  25.554  46.906  1.00  0.00           C  
ATOM   1668  C   TRP H 216      17.381  23.559  40.512  1.00 29.39           C  
ATOM   1669  O   TRP H 216      17.424  23.623  39.281  1.00 30.32           O  
ATOM   1670  N   ALA H 217      18.028  22.647  41.203  1.00 27.07           N  
ATOM   1671  CA  ALA H 217      18.747  21.677  40.496  1.00 28.56           C  
ATOM   1672  CB  ALA H 217      19.954  21.135  41.265  1.00 31.60           C  
ATOM   1673  C   ALA H 217      17.818  20.555  40.234  1.00 28.07           C  
ATOM   1674  O   ALA H 217      16.615  20.622  40.496  1.00 28.88           O  
ATOM   1675  N   MET H 218      18.365  19.495  39.632  1.00 27.58           N  
ATOM   1676  CA  MET H 218      17.528  18.368  39.380  1.00 27.67           C  
ATOM   1677  CB  MET H 218      17.908  17.561  38.123  1.00 37.78           C  
ATOM   1678  CG  MET H 218      17.778  18.304  36.787  1.00 39.14           C  
ATOM   1679  SD  MET H 218      19.119  19.478  36.425  1.00 47.49           S  
ATOM   1680  CE  MET H 218      18.652  19.751  34.693  1.00 48.05           C  
ATOM   1681  C   MET H 218      17.663  17.451  40.558  1.00 27.78           C  
ATOM   1682  O   MET H 218      18.738  16.912  40.822  1.00 28.58           O  
ATOM   1683  N   ASP H 219      16.562  17.281  41.318  1.00 30.69           N  
ATOM   1684  CA  ASP H 219      16.594  16.467  42.497  1.00 31.63           C  
ATOM   1685  CB  ASP H 219      15.398  16.689  43.441  1.00 30.61           C  
ATOM   1686  CG  ASP H 219      14.094  16.348  42.747  1.00 34.18           C  
ATOM   1687  OD1 ASP H 219      14.017  16.510  41.499  1.00 35.49           O  
ATOM   1688  OD2 ASP H 219      13.149  15.928  43.464  1.00 35.61           O1-
ATOM   1689  C   ASP H 219      16.746  15.006  42.193  1.00 31.65           C  
ATOM   1690  O   ASP H 219      17.498  14.319  42.881  1.00 31.69           O  
ATOM   1691  N   TYR H 220      16.044  14.462  41.175  1.00 48.87           N  
ATOM   1692  CA  TYR H 220      16.320  13.048  40.936  1.00 49.41           C  
ATOM   1693  CB  TYR H 220      15.257  11.937  41.079  1.00 51.18           C  
ATOM   1694  CG  TYR H 220      14.600  11.731  42.399  1.00 51.89           C  
ATOM   1695  CD1 TYR H 220      15.003  12.313  43.574  1.00 53.66           C  
ATOM   1696  CD2 TYR H 220      13.563  10.829  42.447  1.00 53.18           C  
ATOM   1697  CE1 TYR H 220      14.311  12.047  44.741  1.00 54.26           C  
ATOM   1698  CE2 TYR H 220      12.874  10.561  43.609  1.00 53.49           C  
ATOM   1699  CZ  TYR H 220      13.233  11.187  44.776  1.00 55.08           C  
ATOM   1700  OH  TYR H 220      12.538  10.944  45.989  1.00 56.72           O  
ATOM   1701  C   TYR H 220      16.597  12.890  39.485  1.00 48.97           C  
ATOM   1702  O   TYR H 220      16.172  13.708  38.668  1.00 48.70           O  
ATOM   1703  N   TRP H 221      17.318  11.808  39.135  1.00 47.62           N  
ATOM   1704  CA  TRP H 221      17.650  11.603  37.760  1.00 48.07           C  
ATOM   1705  CB  TRP H 221      19.148  11.781  37.498  1.00 47.77           C  
ATOM   1706  CG  TRP H 221      19.675  13.147  37.870  1.00 47.03           C  
ATOM   1707  CD2 TRP H 221      20.401  14.029  36.999  1.00 45.90           C  
ATOM   1708  CD1 TRP H 221      19.631  13.761  39.085  1.00 47.06           C  
ATOM   1709  NE1 TRP H 221      20.275  14.973  39.022  1.00 47.26           N  
ATOM   1710  CE2 TRP H 221      20.757  15.152  37.747  1.00 46.36           C  
ATOM   1711  CE3 TRP H 221      20.755  13.914  35.689  1.00 46.57           C  
ATOM   1712  CZ2 TRP H 221      21.471  16.181  37.201  1.00 46.81           C  
ATOM   1713  CZ3 TRP H 221      21.468  14.960  35.144  1.00 46.47           C  
ATOM   1714  CH2 TRP H 221      21.819  16.072  35.878  1.00 46.67           C  
ATOM   1715  C   TRP H 221      17.357  10.179  37.400  1.00 48.48           C  
ATOM   1716  O   TRP H 221      17.270   9.305  38.259  1.00 49.10           O  
ATOM   1717  N   GLY H 222      17.189   9.906  36.093  1.00 49.07           N  
ATOM   1718  CA  GLY H 222      16.946   8.560  35.662  1.00 50.04           C  
ATOM   1719  C   GLY H 222      18.268   7.870  35.609  1.00 50.98           C  
ATOM   1720  O   GLY H 222      19.311   8.468  35.865  1.00 50.99           O  
ATOM   1721  N   GLN H 223      18.236   6.568  35.296  1.00 50.81           N  
ATOM   1722  CA  GLN H 223      19.398   5.741  35.198  1.00 51.58           C  
ATOM   1723  CB  GLN H 223      19.000   4.261  35.183  1.00 52.99           C  
ATOM   1724  CG  GLN H 223      20.133   3.308  34.838  1.00 55.29           C  
ATOM   1725  CD  GLN H 223      19.948   3.063  33.358  1.00 56.94           C  
ATOM   1726  OE1 GLN H 223      20.906   2.831  32.623  1.00 56.86           O  
ATOM   1727  NE2 GLN H 223      18.663   3.115  32.915  1.00 55.54           N  
ATOM   1728  C   GLN H 223      20.217   6.118  33.992  1.00 51.06           C  
ATOM   1729  O   GLN H 223      21.440   5.983  34.005  1.00 50.91           O  
ATOM   1730  N   GLY H 224      19.571   6.573  32.901  1.00 49.58           N  
ATOM   1731  CA  GLY H 224      20.292   6.977  31.723  1.00 50.59           C  
ATOM   1732  C   GLY H 224      20.146   5.908  30.686  1.00 51.06           C  
ATOM   1733  O   GLY H 224      20.139   4.718  30.997  1.00 50.32           O  
ATOM   1734  N   THR H 225      20.010   6.311  29.409  1.00 49.87           N  
ATOM   1735  CA  THR H 225      19.910   5.351  28.345  1.00 50.69           C  
ATOM   1736  CB  THR H 225      18.561   5.358  27.685  1.00 52.23           C  
ATOM   1737  OG1 THR H 225      18.460   4.296  26.747  1.00 55.77           O  
ATOM   1738  CG2 THR H 225      18.350   6.717  27.001  1.00 52.60           C  
ATOM   1739  C   THR H 225      20.950   5.726  27.337  1.00 50.51           C  
ATOM   1740  O   THR H 225      21.142   6.905  27.046  1.00 49.50           O  
ATOM   1741  N   LEU H 226      21.657   4.732  26.767  1.00 49.43           N  
ATOM   1742  CA  LEU H 226      22.719   5.049  25.856  1.00 49.04           C  
ATOM   1743  CB  LEU H 226      23.899   4.059  25.961  1.00 49.16           C  
ATOM   1744  CG  LEU H 226      25.094   4.322  25.023  1.00 50.99           C  
ATOM   1745  CD1 LEU H 226      24.761   3.914  23.580  1.00 50.81           C  
ATOM   1746  CD2 LEU H 226      25.611   5.765  25.130  1.00 50.48           C  
ATOM   1747  C   LEU H 226      22.192   5.062  24.461  1.00 48.46           C  
ATOM   1748  O   LEU H 226      21.533   4.125  24.013  1.00 47.70           O  
ATOM   1749  N   VAL H 227      22.454   6.175  23.747  1.00 47.95           N  
ATOM   1750  CA  VAL H 227      22.045   6.290  22.380  1.00 47.36           C  
ATOM   1751  CB  VAL H 227      21.281   7.549  22.091  1.00 48.25           C  
ATOM   1752  CG1 VAL H 227      21.012   7.620  20.578  1.00 48.72           C  
ATOM   1753  CG2 VAL H 227      20.010   7.560  22.956  1.00 47.64           C  
ATOM   1754  C   VAL H 227      23.295   6.346  21.570  1.00 47.01           C  
ATOM   1755  O   VAL H 227      24.121   7.241  21.745  1.00 46.57           O  
ATOM   1756  N   THR H 228      23.473   5.380  20.654  1.00 47.69           N  
ATOM   1757  CA  THR H 228      24.672   5.437  19.882  1.00 47.55           C  
ATOM   1758  CB  THR H 228      25.561   4.245  20.092  1.00 48.43           C  
ATOM   1759  OG1 THR H 228      26.871   4.532  19.638  1.00 49.66           O  
ATOM   1760  CG2 THR H 228      24.988   3.035  19.345  1.00 47.17           C  
ATOM   1761  C   THR H 228      24.270   5.559  18.448  1.00 47.47           C  
ATOM   1762  O   THR H 228      23.430   4.809  17.950  1.00 47.32           O  
ATOM   1763  N   VAL H 229      24.837   6.557  17.748  1.00 47.76           N  
ATOM   1764  CA  VAL H 229      24.477   6.742  16.377  1.00 47.73           C  
ATOM   1765  CB  VAL H 229      24.084   8.150  16.062  1.00 47.43           C  
ATOM   1766  CG1 VAL H 229      22.720   8.442  16.704  1.00 46.48           C  
ATOM   1767  CG2 VAL H 229      25.177   9.067  16.619  1.00 46.50           C  
ATOM   1768  C   VAL H 229      25.640   6.377  15.526  1.00 48.30           C  
ATOM   1769  O   VAL H 229      26.676   7.040  15.531  1.00 48.90           O  
ATOM   1770  N   SER H 230      25.484   5.289  14.744  1.00 47.63           N  
ATOM   1771  CA  SER H 230      26.550   4.849  13.898  1.00 49.28           C  
ATOM   1772  CB  SER H 230      27.394   3.720  14.509  1.00 49.52           C  
ATOM   1773  OG  SER H 230      28.425   3.337  13.606  1.00 50.15           O  
ATOM   1774  C   SER H 230      25.939   4.311  12.645  1.00 49.16           C  
ATOM   1775  O   SER H 230      24.787   3.883  12.634  1.00 49.72           O  
ATOM   1776  N   SER H 231      26.721   4.324  11.554  1.00 50.53           N  
ATOM   1777  CA  SER H 231      26.233   3.853  10.293  1.00 51.77           C  
ATOM   1778  CB  SER H 231      27.054   4.387   9.103  1.00 52.60           C  
ATOM   1779  OG  SER H 231      26.533   3.892   7.880  1.00 54.86           O  
ATOM   1780  C   SER H 231      26.328   2.335  10.297  1.00 52.22           C  
ATOM   1781  O   SER H 231      26.994   1.780   9.379  1.00 52.86           O  
ATOM   1782  OXT SER H 231      25.727   1.709  11.214  1.00  0.00           O1-
TER    1783      SER H 231 
CONECT  162  652
CONECT  652  162
CONECT  961 1538
CONECT 1538  961
END
