# Supplementary material for: Fully automated antibody structure prediction using BIOVIA tools: Validation study
Source: PLoS One. 2017 May 18;12(5):e0177923. doi: 10.1371/journal.pone.0177923 (PMC5436848; doi:10.1371/journal.pone.0177923)
Supplement: S3 Dataset — Predicted structures using the Top5 framework method, Chothia CDR definition with canonical filtering, using up to 5 CDR templates rather than the default 3, and generating 10 CDR models. (ZIP) [file pone.0177923.s005.zip › 4GQP_HH_FV_FinalModel.pdb]

REMARK   Accelrys Discovery Studio PDB file
REMARK   Created:  2015-11-30T22:40:35Z
SSBOND   1 CYS L   23    CYS L   89                                     
SSBOND   2 CYS H  130    CYS H  203                                     
ATOM      1  N   GLN L   1      25.686  32.545  26.337  1.00 32.61           N1+
ATOM      2  CA  GLN L   1      25.496  31.796  27.594  1.00 32.12           C  
ATOM      3  CB  GLN L   1      25.586  30.284  27.342  1.00 44.27           C  
ATOM      4  CG  GLN L   1      26.975  29.847  26.871  1.00 45.79           C  
ATOM      5  CD  GLN L   1      27.004  28.327  26.811  1.00 51.04           C  
ATOM      6  OE1 GLN L   1      27.959  27.694  27.258  1.00 52.93           O  
ATOM      7  NE2 GLN L   1      25.927  27.722  26.241  1.00 51.33           N  
ATOM      8  C   GLN L   1      26.550  32.144  28.589  1.00 30.48           C  
ATOM      9  O   GLN L   1      27.568  32.746  28.253  1.00 29.99           O  
ATOM     10  N   ILE L   2      26.312  31.767  29.861  1.00 31.35           N  
ATOM     11  CA  ILE L   2      27.267  32.019  30.894  1.00 30.36           C  
ATOM     12  CB  ILE L   2      26.660  32.151  32.265  1.00 22.05           C  
ATOM     13  CG1 ILE L   2      25.693  33.341  32.336  1.00 22.42           C  
ATOM     14  CG2 ILE L   2      27.806  32.239  33.283  1.00 20.20           C  
ATOM     15  CD1 ILE L   2      24.388  33.104  31.585  1.00 23.62           C  
ATOM     16  C   ILE L   2      28.163  30.825  30.940  1.00 29.85           C  
ATOM     17  O   ILE L   2      27.695  29.687  30.982  1.00 28.82           O  
ATOM     18  N   VAL L   3      29.489  31.049  30.921  1.00 20.44           N  
ATOM     19  CA  VAL L   3      30.389  29.934  30.936  1.00 20.56           C  
ATOM     20  CB  VAL L   3      31.628  30.164  30.124  1.00 28.70           C  
ATOM     21  CG1 VAL L   3      32.543  28.935  30.267  1.00 27.99           C  
ATOM     22  CG2 VAL L   3      31.211  30.471  28.676  1.00 29.42           C  
ATOM     23  C   VAL L   3      30.821  29.703  32.348  1.00 20.23           C  
ATOM     24  O   VAL L   3      31.153  30.641  33.070  1.00 20.00           O  
ATOM     25  N   LEU L   4      30.806  28.428  32.781  1.00 28.52           N  
ATOM     26  CA  LEU L   4      31.221  28.112  34.115  1.00 28.65           C  
ATOM     27  CB  LEU L   4      30.209  27.242  34.881  1.00 25.21           C  
ATOM     28  CG  LEU L   4      28.894  27.977  35.197  1.00 25.55           C  
ATOM     29  CD1 LEU L   4      28.188  28.444  33.919  1.00 25.78           C  
ATOM     30  CD2 LEU L   4      27.972  27.125  36.079  1.00 26.08           C  
ATOM     31  C   LEU L   4      32.503  27.355  34.019  1.00 28.37           C  
ATOM     32  O   LEU L   4      32.588  26.336  33.336  1.00 29.14           O  
ATOM     33  N   THR L   5      33.547  27.845  34.715  1.00 22.52           N  
ATOM     34  CA  THR L   5      34.821  27.193  34.667  1.00 23.52           C  
ATOM     35  CB  THR L   5      35.952  28.129  34.350  1.00 34.92           C  
ATOM     36  OG1 THR L   5      35.720  28.779  33.110  1.00 40.05           O  
ATOM     37  CG2 THR L   5      37.254  27.316  34.276  1.00 38.89           C  
ATOM     38  C   THR L   5      35.087  26.624  36.020  1.00 23.40           C  
ATOM     39  O   THR L   5      34.971  27.316  37.031  1.00 23.35           O  
ATOM     40  N   GLN L   6      35.453  25.328  36.068  1.00 25.13           N  
ATOM     41  CA  GLN L   6      35.718  24.695  37.325  1.00 26.77           C  
ATOM     42  CB  GLN L   6      34.917  23.397  37.531  1.00 27.32           C  
ATOM     43  CG  GLN L   6      33.406  23.614  37.623  1.00 26.59           C  
ATOM     44  CD  GLN L   6      32.739  22.259  37.826  1.00 26.42           C  
ATOM     45  OE1 GLN L   6      32.030  21.767  36.951  1.00 25.91           O  
ATOM     46  NE2 GLN L   6      32.970  21.636  39.012  1.00 24.18           N  
ATOM     47  C   GLN L   6      37.164  24.322  37.361  1.00 27.67           C  
ATOM     48  O   GLN L   6      37.702  23.785  36.396  1.00 28.20           O  
ATOM     49  N   SER L   7      37.842  24.615  38.487  1.00 31.93           N  
ATOM     50  CA  SER L   7      39.221  24.241  38.634  1.00 33.76           C  
ATOM     51  CB  SER L   7      40.196  25.430  38.655  1.00 42.64           C  
ATOM     52  OG  SER L   7      39.985  26.216  39.819  0.90 44.58           O  
ATOM     53  C   SER L   7      39.296  23.573  39.966  1.00 34.57           C  
ATOM     54  O   SER L   7      38.504  23.931  40.843  1.00 34.77           O  
ATOM     55  N   PRO L   8      40.198  22.655  40.244  1.00 40.88           N  
ATOM     56  CA  PRO L   8      41.277  22.160  39.402  1.00 40.89           C  
ATOM     57  CD  PRO L   8      40.497  22.450  41.653  1.00 26.29           C  
ATOM     58  CB  PRO L   8      42.343  21.613  40.355  1.00 26.21           C  
ATOM     59  CG  PRO L   8      41.606  21.392  41.682  1.00 26.23           C  
ATOM     60  C   PRO L   8      41.048  21.192  38.260  1.00 40.58           C  
ATOM     61  O   PRO L   8      42.031  20.713  37.702  1.00 40.27           O  
ATOM     62  N   ALA L   9      39.818  20.798  37.925  1.00 30.95           N  
ATOM     63  CA  ALA L   9      39.554  19.906  36.821  1.00 31.41           C  
ATOM     64  CB  ALA L   9      40.372  20.241  35.560  1.00 34.37           C  
ATOM     65  C   ALA L   9      39.864  18.490  37.208  1.00 31.56           C  
ATOM     66  O   ALA L   9      39.065  17.592  36.944  1.00 30.78           O  
ATOM     67  N   ILE L  10      41.004  18.249  37.886  1.00 31.04           N  
ATOM     68  CA  ILE L  10      41.307  16.926  38.356  1.00 32.36           C  
ATOM     69  CB  ILE L  10      42.153  16.120  37.411  1.00 45.15           C  
ATOM     70  CG1 ILE L  10      41.414  15.894  36.082  1.00 46.48           C  
ATOM     71  CG2 ILE L  10      42.548  14.812  38.117  1.00 45.18           C  
ATOM     72  CD1 ILE L  10      42.307  15.317  34.984  1.00 48.90           C  
ATOM     73  C   ILE L  10      42.095  17.112  39.609  1.00 32.59           C  
ATOM     74  O   ILE L  10      42.987  17.957  39.653  1.00 33.38           O  
ATOM     75  N   MET L  11      41.792  16.348  40.676  1.00 32.13           N  
ATOM     76  CA  MET L  11      42.591  16.537  41.852  1.00 32.72           C  
ATOM     77  CB  MET L  11      42.179  17.755  42.699  1.00 43.43           C  
ATOM     78  CG  MET L  11      40.805  17.623  43.354  1.00 45.75           C  
ATOM     79  SD  MET L  11      40.309  19.059  44.354  1.00 48.46           S  
ATOM     80  CE  MET L  11      41.506  18.775  45.688  1.00 46.79           C  
ATOM     81  C   MET L  11      42.505  15.321  42.714  1.00 32.66           C  
ATOM     82  O   MET L  11      41.555  14.543  42.630  1.00 31.91           O  
ATOM     83  N   SER L  12      43.531  15.121  43.566  1.00 45.05           N  
ATOM     84  CA  SER L  12      43.547  13.998  44.452  1.00 45.98           C  
ATOM     85  CB  SER L  12      44.675  12.997  44.153  0.80 46.95           C  
ATOM     86  OG  SER L  12      44.487  12.410  42.875  0.80 51.46           O  
ATOM     87  C   SER L  12      43.783  14.524  45.832  1.00 45.82           C  
ATOM     88  O   SER L  12      44.522  15.488  46.025  1.00 45.69           O  
ATOM     89  N   ALA L  13      43.134  13.901  46.834  1.00 39.61           N  
ATOM     90  CA  ALA L  13      43.313  14.336  48.187  1.00 39.55           C  
ATOM     91  CB  ALA L  13      42.185  15.250  48.694  1.00 29.84           C  
ATOM     92  C   ALA L  13      43.315  13.120  49.052  1.00 39.91           C  
ATOM     93  O   ALA L  13      42.718  12.101  48.715  1.00 40.02           O  
ATOM     94  N   SER L  14      44.018  13.197  50.196  1.00 32.19           N  
ATOM     95  CA  SER L  14      44.061  12.081  51.090  1.00 32.61           C  
ATOM     96  CB  SER L  14      45.283  12.085  52.023  1.00 46.11           C  
ATOM     97  OG  SER L  14      46.472  11.949  51.261  1.00 48.34           O  
ATOM     98  C   SER L  14      42.842  12.151  51.938  1.00 32.55           C  
ATOM     99  O   SER L  14      42.208  13.198  52.059  1.00 32.59           O  
ATOM    100  N   PRO L  15      42.489  11.056  52.539  1.00 45.69           N  
ATOM    101  CA  PRO L  15      41.331  11.063  53.371  1.00 45.64           C  
ATOM    102  CD  PRO L  15      42.792   9.731  52.032  1.00 35.89           C  
ATOM    103  CB  PRO L  15      41.009   9.595  53.669  0.90 33.67           C  
ATOM    104  CG  PRO L  15      42.215   8.808  53.117  1.00 33.68           C  
ATOM    105  C   PRO L  15      41.592  11.922  54.560  1.00 45.31           C  
ATOM    106  O   PRO L  15      42.674  11.833  55.137  1.00 46.05           O  
ATOM    107  N   GLY L  16      40.608  12.759  54.942  1.00 33.82           N  
ATOM    108  CA  GLY L  16      40.758  13.599  56.093  1.00 33.05           C  
ATOM    109  C   GLY L  16      41.167  14.981  55.679  1.00 33.27           C  
ATOM    110  O   GLY L  16      41.134  15.904  56.492  1.00 32.59           O  
ATOM    111  N   GLU L  17      41.558  15.180  54.406  1.00 25.16           N  
ATOM    112  CA  GLU L  17      41.973  16.494  53.997  1.00 25.64           C  
ATOM    113  CB  GLU L  17      42.835  16.520  52.722  1.00 42.33           C  
ATOM    114  CG  GLU L  17      44.245  15.963  52.923  0.90 44.65           C  
ATOM    115  CD  GLU L  17      44.977  16.052  51.592  1.00 49.93           C  
ATOM    116  OE1 GLU L  17      44.402  16.635  50.635  1.00 52.12           O  
ATOM    117  OE2 GLU L  17      46.123  15.538  51.517  1.00 50.57           O1-
ATOM    118  C   GLU L  17      40.768  17.333  53.722  1.00 24.63           C  
ATOM    119  O   GLU L  17      39.691  16.825  53.416  1.00 24.46           O  
ATOM    120  N   LYS L  18      40.919  18.666  53.857  1.00 34.23           N  
ATOM    121  CA  LYS L  18      39.827  19.538  53.547  1.00 34.03           C  
ATOM    122  CB  LYS L  18      39.859  20.863  54.329  1.00 34.42           C  
ATOM    123  CG  LYS L  18      38.533  21.624  54.310  1.00 36.17           C  
ATOM    124  CD  LYS L  18      38.435  22.677  55.417  1.00 39.09           C  
ATOM    125  CE  LYS L  18      37.062  23.345  55.522  1.00 43.44           C  
ATOM    126  NZ  LYS L  18      36.928  24.394  54.488  1.00 46.19           N1+
ATOM    127  C   LYS L  18      39.948  19.823  52.083  1.00 33.49           C  
ATOM    128  O   LYS L  18      41.041  20.102  51.592  1.00 33.59           O  
ATOM    129  N   VAL L  19      38.830  19.739  51.333  1.00 25.00           N  
ATOM    130  CA  VAL L  19      38.925  19.933  49.914  1.00 23.89           C  
ATOM    131  CB  VAL L  19      38.492  18.728  49.130  1.00 34.81           C  
ATOM    132  CG1 VAL L  19      38.513  19.070  47.632  1.00 34.74           C  
ATOM    133  CG2 VAL L  19      39.401  17.545  49.511  1.00 34.54           C  
ATOM    134  C   VAL L  19      38.035  21.067  49.504  1.00 24.04           C  
ATOM    135  O   VAL L  19      36.931  21.228  50.022  1.00 23.27           O  
ATOM    136  N   THR L  20      38.512  21.899  48.551  1.00 32.51           N  
ATOM    137  CA  THR L  20      37.712  22.997  48.092  1.00 32.72           C  
ATOM    138  CB  THR L  20      38.224  24.330  48.553  1.00 21.00           C  
ATOM    139  OG1 THR L  20      38.262  24.375  49.973  1.00 22.87           O  
ATOM    140  CG2 THR L  20      37.295  25.430  48.014  1.00 20.59           C  
ATOM    141  C   THR L  20      37.721  23.004  46.591  1.00 32.60           C  
ATOM    142  O   THR L  20      38.776  22.923  45.963  1.00 32.95           O  
ATOM    143  N   LEU L  21      36.523  23.108  45.979  1.00 22.65           N  
ATOM    144  CA  LEU L  21      36.370  23.136  44.550  1.00 22.98           C  
ATOM    145  CB  LEU L  21      35.385  22.070  44.042  1.00 20.49           C  
ATOM    146  CG  LEU L  21      35.802  20.633  44.406  1.00 17.14           C  
ATOM    147  CD1 LEU L  21      34.794  19.602  43.883  1.00 23.10           C  
ATOM    148  CD2 LEU L  21      37.235  20.335  43.943  1.00 17.14           C  
ATOM    149  C   LEU L  21      35.767  24.467  44.222  1.00 22.99           C  
ATOM    150  O   LEU L  21      34.956  24.987  44.986  1.00 22.45           O  
ATOM    151  N   THR L  22      36.144  25.062  43.072  1.00 25.83           N  
ATOM    152  CA  THR L  22      35.604  26.356  42.757  1.00 25.64           C  
ATOM    153  CB  THR L  22      36.639  27.441  42.678  1.00 23.98           C  
ATOM    154  OG1 THR L  22      37.622  27.108  41.709  1.00 24.69           O  
ATOM    155  CG2 THR L  22      37.286  27.624  44.059  1.00 24.65           C  
ATOM    156  C   THR L  22      34.914  26.314  41.432  1.00 26.06           C  
ATOM    157  O   THR L  22      35.171  25.450  40.596  1.00 25.57           O  
ATOM    158  N   CYS L  23      33.963  27.249  41.237  1.00 24.63           N  
ATOM    159  CA  CYS L  23      33.253  27.378  39.996  1.00 24.90           C  
ATOM    160  CB  CYS L  23      31.815  26.813  40.067  1.00 29.84           C  
ATOM    161  SG  CYS L  23      30.880  26.957  38.510  1.00 32.80           S  
ATOM    162  C   CYS L  23      33.184  28.849  39.695  1.00 25.37           C  
ATOM    163  O   CYS L  23      32.605  29.619  40.461  1.00 25.26           O  
ATOM    164  N   SER L  24      33.781  29.278  38.561  1.00 29.54           N  
ATOM    165  CA  SER L  24      33.786  30.677  38.220  1.00 30.61           C  
ATOM    166  CB  SER L  24      35.161  31.211  37.774  1.00 29.92           C  
ATOM    167  OG  SER L  24      36.075  31.207  38.860  1.00 34.91           O  
ATOM    168  C   SER L  24      32.871  30.871  37.054  1.00 30.24           C  
ATOM    169  O   SER L  24      32.877  30.082  36.112  1.00 30.45           O  
ATOM    170  N   ALA L  25      32.070  31.955  37.080  1.00 21.72           N  
ATOM    171  CA  ALA L  25      31.121  32.191  36.029  1.00 22.66           C  
ATOM    172  CB  ALA L  25      29.698  32.465  36.543  1.00 35.58           C  
ATOM    173  C   ALA L  25      31.553  33.395  35.250  1.00 23.43           C  
ATOM    174  O   ALA L  25      32.106  34.345  35.798  1.00 22.77           O  
ATOM    175  N   SER L  26      31.302  33.374  33.929  1.00 26.95           N  
ATOM    176  CA  SER L  26      31.694  34.446  33.062  1.00 28.48           C  
ATOM    177  CB  SER L  26      31.368  34.165  31.588  1.00 27.26           C  
ATOM    178  OG  SER L  26      31.783  35.261  30.786  1.00 29.49           O  
ATOM    179  C   SER L  26      30.945  35.686  33.443  1.00 29.69           C  
ATOM    180  O   SER L  26      31.471  36.794  33.329  1.00 32.13           O  
ATOM    181  N   SER L  27      29.682  35.538  33.890  1.00 28.00           N  
ATOM    182  CA  SER L  27      28.907  36.687  34.268  1.00 29.34           C  
ATOM    183  CB  SER L  27      27.866  37.107  33.211  1.00 32.22           C  
ATOM    184  OG  SER L  27      26.945  36.051  32.984  1.00 38.58           O  
ATOM    185  C   SER L  27      28.187  36.349  35.539  1.00 28.80           C  
ATOM    186  O   SER L  27      28.116  35.187  35.934  1.00 27.88           O  
ATOM    187  N   SER L  28      27.634  37.377  36.215  1.00 26.57           N  
ATOM    188  CA  SER L  28      26.986  37.217  37.487  1.00 29.46           C  
ATOM    189  CB  SER L  28      26.402  38.534  38.035  1.00 30.17           C  
ATOM    190  OG  SER L  28      27.421  39.508  38.202  1.00 36.33           O  
ATOM    191  C   SER L  28      25.832  36.282  37.338  1.00 30.59           C  
ATOM    192  O   SER L  28      25.173  36.235  36.300  1.00 32.01           O  
ATOM    193  N   VAL L  29      25.577  35.493  38.401  1.00 28.82           N  
ATOM    194  CA  VAL L  29      24.482  34.573  38.399  1.00 27.66           C  
ATOM    195  CB  VAL L  29      24.910  33.150  38.169  1.00 27.91           C  
ATOM    196  CG1 VAL L  29      25.501  33.042  36.754  1.00 28.72           C  
ATOM    197  CG2 VAL L  29      25.905  32.747  39.271  1.00 25.79           C  
ATOM    198  C   VAL L  29      23.844  34.643  39.750  1.00 28.14           C  
ATOM    199  O   VAL L  29      24.515  34.910  40.747  1.00 27.92           O  
ATOM    200  N   SER L  30      22.516  34.414  39.816  1.00 26.76           N  
ATOM    201  CA  SER L  30      21.829  34.465  41.076  1.00 28.72           C  
ATOM    202  CB  SER L  30      20.302  34.360  40.925  1.00 29.23           C  
ATOM    203  OG  SER L  30      19.679  34.397  42.199  1.00 33.08           O  
ATOM    204  C   SER L  30      22.288  33.296  41.893  1.00 28.26           C  
ATOM    205  O   SER L  30      22.406  32.181  41.388  1.00 28.50           O  
ATOM    206  N   SER L  31      22.538  33.531  43.197  1.00 27.96           N  
ATOM    207  CA  SER L  31      23.033  32.508  44.076  1.00 27.19           C  
ATOM    208  CB  SER L  31      23.376  33.033  45.484  1.00 28.65           C  
ATOM    209  OG  SER L  31      22.198  33.487  46.132  1.00 32.03           O  
ATOM    210  C   SER L  31      21.985  31.452  44.231  1.00 25.36           C  
ATOM    211  O   SER L  31      22.298  30.293  44.492  1.00 23.13           O  
ATOM    212  N   SER L  32      20.702  31.826  44.076  1.00 23.67           N  
ATOM    213  CA  SER L  32      19.638  30.883  44.267  1.00 24.91           C  
ATOM    214  CB  SER L  32      18.247  31.539  44.240  1.00 29.23           C  
ATOM    215  OG  SER L  32      17.999  32.114  42.966  1.00 27.68           O  
ATOM    216  C   SER L  32      19.668  29.841  43.188  1.00 21.14           C  
ATOM    217  O   SER L  32      19.212  28.718  43.387  1.00 21.17           O  
ATOM    218  N   HIS L  33      20.130  30.225  41.989  1.00 21.02           N  
ATOM    219  CA  HIS L  33      20.207  29.408  40.809  1.00 20.38           C  
ATOM    220  ND1 HIS L  33      17.990  31.726  40.174  1.00 26.95           N  
ATOM    221  CG  HIS L  33      18.441  30.573  39.570  1.00 23.34           C  
ATOM    222  CB  HIS L  33      19.885  30.173  39.521  1.00 21.38           C  
ATOM    223  NE2 HIS L  33      16.187  30.644  39.450  1.00 28.83           N  
ATOM    224  CD2 HIS L  33      17.326  29.924  39.132  1.00 26.66           C  
ATOM    225  CE1 HIS L  33      16.637  31.718  40.074  1.00 29.31           C  
ATOM    226  C   HIS L  33      21.452  28.575  40.652  1.00 18.91           C  
ATOM    227  O   HIS L  33      21.637  27.991  39.583  1.00 19.32           O  
ATOM    228  N   LEU L  34      22.390  28.580  41.626  1.00 19.86           N  
ATOM    229  CA  LEU L  34      23.675  27.969  41.410  1.00 19.10           C  
ATOM    230  CB  LEU L  34      24.828  28.829  41.963  1.00 18.50           C  
ATOM    231  CG  LEU L  34      26.248  28.307  41.669  1.00 17.83           C  
ATOM    232  CD1 LEU L  34      26.544  27.000  42.416  1.00 14.87           C  
ATOM    233  CD2 LEU L  34      26.503  28.209  40.156  1.00 15.80           C  
ATOM    234  C   LEU L  34      23.625  26.662  42.153  1.00 18.69           C  
ATOM    235  O   LEU L  34      23.434  26.638  43.368  1.00 18.44           O  
ATOM    236  N   TYR L  35      23.816  25.535  41.434  1.00 22.44           N  
ATOM    237  CA  TYR L  35      23.663  24.220  42.005  1.00 21.90           C  
ATOM    238  CB  TYR L  35      22.537  23.412  41.337  1.00 22.44           C  
ATOM    239  CG  TYR L  35      21.196  23.882  41.784  1.00 23.24           C  
ATOM    240  CD1 TYR L  35      20.780  25.180  41.604  1.00 21.96           C  
ATOM    241  CD2 TYR L  35      20.325  22.981  42.349  1.00 23.39           C  
ATOM    242  CE1 TYR L  35      19.527  25.573  42.017  1.00 22.95           C  
ATOM    243  CE2 TYR L  35      19.072  23.364  42.761  1.00 21.64           C  
ATOM    244  CZ  TYR L  35      18.672  24.666  42.598  1.00 22.74           C  
ATOM    245  OH  TYR L  35      17.385  25.061  43.020  1.00 22.85           O  
ATOM    246  C   TYR L  35      24.899  23.403  41.769  1.00 21.74           C  
ATOM    247  O   TYR L  35      25.707  23.712  40.896  1.00 21.22           O  
ATOM    248  N   TRP L  36      25.079  22.333  42.574  1.00 18.26           N  
ATOM    249  CA  TRP L  36      26.195  21.437  42.415  1.00 18.57           C  
ATOM    250  CB  TRP L  36      27.178  21.470  43.597  1.00 23.12           C  
ATOM    251  CG  TRP L  36      27.964  22.755  43.710  1.00 23.52           C  
ATOM    252  CD2 TRP L  36      29.298  22.930  43.207  1.00 23.92           C  
ATOM    253  CD1 TRP L  36      27.609  23.939  44.286  1.00 23.63           C  
ATOM    254  NE1 TRP L  36      28.639  24.844  44.171  1.00 24.28           N  
ATOM    255  CE2 TRP L  36      29.684  24.234  43.510  1.00 24.18           C  
ATOM    256  CE3 TRP L  36      30.132  22.074  42.546  1.00 23.52           C  
ATOM    257  CZ2 TRP L  36      30.918  24.704  43.156  1.00 23.65           C  
ATOM    258  CZ3 TRP L  36      31.375  22.550  42.191  1.00 23.77           C  
ATOM    259  CH2 TRP L  36      31.759  23.839  42.491  1.00 24.25           C  
ATOM    260  C   TRP L  36      25.669  20.031  42.307  1.00 19.17           C  
ATOM    261  O   TRP L  36      24.668  19.682  42.932  1.00 18.72           O  
ATOM    262  N   TYR L  37      26.344  19.186  41.494  1.00 21.00           N  
ATOM    263  CA  TYR L  37      25.929  17.821  41.293  1.00 20.92           C  
ATOM    264  CB  TYR L  37      25.428  17.525  39.866  1.00 18.18           C  
ATOM    265  CG  TYR L  37      24.167  18.275  39.603  1.00 18.39           C  
ATOM    266  CD1 TYR L  37      24.196  19.588  39.189  1.00 17.95           C  
ATOM    267  CD2 TYR L  37      22.948  17.656  39.762  1.00 18.56           C  
ATOM    268  CE1 TYR L  37      23.027  20.271  38.943  1.00 18.91           C  
ATOM    269  CE2 TYR L  37      21.777  18.332  39.518  1.00 18.25           C  
ATOM    270  CZ  TYR L  37      21.815  19.643  39.108  1.00 18.29           C  
ATOM    271  OH  TYR L  37      20.616  20.340  38.856  1.00 16.15           O  
ATOM    272  C   TYR L  37      27.102  16.909  41.505  1.00 20.86           C  
ATOM    273  O   TYR L  37      28.247  17.272  41.237  1.00 20.84           O  
ATOM    274  N   GLN L  38      26.837  15.681  42.006  1.00 26.75           N  
ATOM    275  CA  GLN L  38      27.891  14.723  42.204  1.00 26.95           C  
ATOM    276  CB  GLN L  38      27.987  14.196  43.647  1.00 27.48           C  
ATOM    277  CG  GLN L  38      29.144  13.217  43.860  1.00 27.15           C  
ATOM    278  CD  GLN L  38      28.996  12.574  45.233  1.00 28.06           C  
ATOM    279  OE1 GLN L  38      28.116  11.741  45.446  1.00 28.37           O  
ATOM    280  NE2 GLN L  38      29.882  12.959  46.189  1.00 26.79           N  
ATOM    281  C   GLN L  38      27.588  13.540  41.334  1.00 27.21           C  
ATOM    282  O   GLN L  38      26.458  13.058  41.302  1.00 27.32           O  
ATOM    283  N   GLN L  39      28.589  13.036  40.587  1.00 21.99           N  
ATOM    284  CA  GLN L  39      28.310  11.902  39.754  1.00 23.01           C  
ATOM    285  CB  GLN L  39      28.202  12.243  38.259  1.00 19.98           C  
ATOM    286  CG  GLN L  39      27.903  11.018  37.390  1.00 19.81           C  
ATOM    287  CD  GLN L  39      27.818  11.466  35.937  1.00 20.28           C  
ATOM    288  OE1 GLN L  39      27.934  12.651  35.633  1.00 20.99           O  
ATOM    289  NE2 GLN L  39      27.613  10.494  35.010  1.00 18.80           N  
ATOM    290  C   GLN L  39      29.417  10.902  39.888  1.00 24.09           C  
ATOM    291  O   GLN L  39      30.595  11.257  39.926  1.00 23.89           O  
ATOM    292  N   LYS L  40      29.052   9.606  39.966  1.00 27.93           N  
ATOM    293  CA  LYS L  40      30.028   8.557  40.037  1.00 29.74           C  
ATOM    294  CB  LYS L  40      29.890   7.654  41.276  1.00 32.95           C  
ATOM    295  CG  LYS L  40      30.254   8.370  42.577  1.00 33.17           C  
ATOM    296  CD  LYS L  40      29.847   7.614  43.840  1.00 33.51           C  
ATOM    297  CE  LYS L  40      30.223   8.347  45.128  1.00 33.22           C  
ATOM    298  NZ  LYS L  40      29.802   7.552  46.303  1.00 34.19           N1+
ATOM    299  C   LYS L  40      29.822   7.709  38.823  1.00 31.46           C  
ATOM    300  O   LYS L  40      28.721   7.643  38.280  1.00 30.56           O  
ATOM    301  N   PRO L  41      30.864   7.062  38.381  1.00 31.24           N  
ATOM    302  CA  PRO L  41      30.810   6.280  37.174  1.00 32.00           C  
ATOM    303  CD  PRO L  41      31.916   6.608  39.275  1.00 43.21           C  
ATOM    304  CB  PRO L  41      32.148   5.555  37.104  0.90 44.08           C  
ATOM    305  CG  PRO L  41      32.518   5.370  38.588  1.00 45.01           C  
ATOM    306  C   PRO L  41      29.678   5.304  37.209  1.00 32.37           C  
ATOM    307  O   PRO L  41      29.488   4.641  38.228  1.00 32.68           O  
ATOM    308  N   GLY L  42      28.920   5.204  36.100  1.00 40.99           N  
ATOM    309  CA  GLY L  42      27.861   4.244  35.997  0.90 40.84           C  
ATOM    310  C   GLY L  42      26.601   4.778  36.606  1.00 40.77           C  
ATOM    311  O   GLY L  42      25.609   4.057  36.697  1.00 40.78           O  
ATOM    312  N   SER L  43      26.591   6.054  37.043  1.00 35.81           N  
ATOM    313  CA  SER L  43      25.392   6.577  37.639  1.00 34.79           C  
ATOM    314  CB  SER L  43      25.474   6.763  39.166  1.00 47.76           C  
ATOM    315  OG  SER L  43      25.562   5.506  39.816  1.00 54.21           O  
ATOM    316  C   SER L  43      25.145   7.941  37.079  1.00 33.19           C  
ATOM    317  O   SER L  43      26.039   8.568  36.515  1.00 32.04           O  
ATOM    318  N   SER L  44      23.893   8.424  37.218  1.00 31.35           N  
ATOM    319  CA  SER L  44      23.528   9.725  36.740  1.00 30.93           C  
ATOM    320  CB  SER L  44      22.022   9.871  36.460  1.00 36.71           C  
ATOM    321  OG  SER L  44      21.282   9.646  37.649  1.00 38.62           O  
ATOM    322  C   SER L  44      23.908  10.727  37.782  1.00 29.79           C  
ATOM    323  O   SER L  44      24.217  10.374  38.919  1.00 28.48           O  
ATOM    324  N   PRO L  45      23.894  11.983  37.421  1.00 28.52           N  
ATOM    325  CA  PRO L  45      24.267  13.015  38.350  1.00 27.57           C  
ATOM    326  CD  PRO L  45      24.108  12.381  36.040  1.00 23.09           C  
ATOM    327  CB  PRO L  45      24.394  14.290  37.520  1.00 22.34           C  
ATOM    328  CG  PRO L  45      24.755  13.773  36.115  1.00 22.61           C  
ATOM    329  C   PRO L  45      23.245  13.105  39.437  1.00 27.16           C  
ATOM    330  O   PRO L  45      22.072  12.848  39.172  1.00 26.88           O  
ATOM    331  N   LYS L  46      23.670  13.450  40.669  1.00 27.01           N  
ATOM    332  CA  LYS L  46      22.748  13.568  41.763  1.00 27.32           C  
ATOM    333  CB  LYS L  46      23.097  12.675  42.967  1.00 30.97           C  
ATOM    334  CG  LYS L  46      23.032  11.178  42.678  1.00 34.21           C  
ATOM    335  CD  LYS L  46      23.709  10.334  43.757  0.94 36.93           C  
ATOM    336  CE  LYS L  46      23.653   8.832  43.480  0.94 38.82           C  
ATOM    337  NZ  LYS L  46      24.338   8.096  44.565  1.00 40.84           N1+
ATOM    338  C   LYS L  46      22.849  14.973  42.266  1.00 26.04           C  
ATOM    339  O   LYS L  46      23.943  15.524  42.355  1.00 25.02           O  
ATOM    340  N   LEU L  47      21.703  15.592  42.616  1.00 26.64           N  
ATOM    341  CA  LEU L  47      21.716  16.952  43.087  1.00 26.36           C  
ATOM    342  CB  LEU L  47      20.296  17.524  43.240  1.00 18.99           C  
ATOM    343  CG  LEU L  47      20.253  18.976  43.737  1.00 19.35           C  
ATOM    344  CD1 LEU L  47      20.940  19.918  42.736  1.00 18.67           C  
ATOM    345  CD2 LEU L  47      18.812  19.407  44.054  1.00 19.04           C  
ATOM    346  C   LEU L  47      22.392  16.973  44.425  1.00 26.25           C  
ATOM    347  O   LEU L  47      21.967  16.285  45.349  1.00 25.81           O  
ATOM    348  N   TRP L  48      23.558  17.650  44.505  1.00 17.87           N  
ATOM    349  CA  TRP L  48      24.300  17.746  45.731  1.00 18.00           C  
ATOM    350  CB  TRP L  48      25.807  17.718  45.443  1.00 17.56           C  
ATOM    351  CG  TRP L  48      26.599  17.098  46.558  1.00 15.03           C  
ATOM    352  CD2 TRP L  48      26.469  15.702  46.855  1.00 15.26           C  
ATOM    353  CD1 TRP L  48      27.481  17.611  47.462  1.00 14.74           C  
ATOM    354  NE1 TRP L  48      27.933  16.606  48.288  1.00 15.41           N  
ATOM    355  CE2 TRP L  48      27.309  15.428  47.928  1.00 15.57           C  
ATOM    356  CE3 TRP L  48      25.703  14.729  46.277  1.00 16.24           C  
ATOM    357  CZ2 TRP L  48      27.399  14.166  48.444  1.00 16.49           C  
ATOM    358  CZ3 TRP L  48      25.796  13.458  46.794  1.00 16.24           C  
ATOM    359  CH2 TRP L  48      26.631  13.183  47.858  1.00 17.07           C  
ATOM    360  C   TRP L  48      23.950  18.947  46.573  1.00 18.38           C  
ATOM    361  O   TRP L  48      23.693  18.831  47.770  1.00 18.71           O  
ATOM    362  N   ILE L  49      23.955  20.153  45.957  1.00 18.93           N  
ATOM    363  CA  ILE L  49      23.726  21.371  46.690  1.00 19.33           C  
ATOM    364  CB  ILE L  49      24.988  22.145  46.949  1.00 19.43           C  
ATOM    365  CG1 ILE L  49      25.957  21.313  47.804  1.00 20.15           C  
ATOM    366  CG2 ILE L  49      24.608  23.494  47.581  1.00 19.69           C  
ATOM    367  CD1 ILE L  49      27.367  21.898  47.866  1.00 20.37           C  
ATOM    368  C   ILE L  49      22.844  22.253  45.866  1.00 19.49           C  
ATOM    369  O   ILE L  49      23.033  22.371  44.657  1.00 19.50           O  
ATOM    370  N   TYR L  50      21.859  22.917  46.509  1.00 19.33           N  
ATOM    371  CA  TYR L  50      20.990  23.770  45.753  1.00 20.07           C  
ATOM    372  CB  TYR L  50      19.523  23.284  45.684  1.00 22.73           C  
ATOM    373  CG  TYR L  50      18.859  23.311  47.024  1.00 23.41           C  
ATOM    374  CD1 TYR L  50      18.224  24.449  47.461  1.00 24.21           C  
ATOM    375  CD2 TYR L  50      18.852  22.199  47.837  1.00 24.11           C  
ATOM    376  CE1 TYR L  50      17.599  24.485  48.685  1.00 25.12           C  
ATOM    377  CE2 TYR L  50      18.229  22.227  49.064  1.00 25.18           C  
ATOM    378  CZ  TYR L  50      17.601  23.373  49.489  1.00 25.73           C  
ATOM    379  OH  TYR L  50      16.958  23.410  50.744  1.00 27.09           O  
ATOM    380  C   TYR L  50      21.032  25.142  46.354  1.00 19.51           C  
ATOM    381  O   TYR L  50      21.219  25.305  47.557  1.00 19.47           O  
ATOM    382  N   SER L  51      20.889  26.181  45.509  1.00 21.88           N  
ATOM    383  CA  SER L  51      20.890  27.540  45.979  1.00 21.93           C  
ATOM    384  CB  SER L  51      19.730  27.837  46.950  1.00 35.54           C  
ATOM    385  OG  SER L  51      18.483  27.679  46.287  1.00 37.43           O  
ATOM    386  C   SER L  51      22.181  27.882  46.672  1.00 21.80           C  
ATOM    387  O   SER L  51      22.193  28.596  47.673  1.00 21.26           O  
ATOM    388  N   THR L  52      23.299  27.357  46.143  1.00 16.71           N  
ATOM    389  CA  THR L  52      24.654  27.659  46.522  1.00 17.41           C  
ATOM    390  CB  THR L  52      24.925  29.133  46.601  1.00 28.49           C  
ATOM    391  OG1 THR L  52      24.669  29.757  45.353  1.00 29.37           O  
ATOM    392  CG2 THR L  52      26.401  29.326  46.989  1.00 27.46           C  
ATOM    393  C   THR L  52      25.057  27.083  47.846  1.00 17.38           C  
ATOM    394  O   THR L  52      26.222  26.717  48.009  1.00 17.58           O  
ATOM    395  N   SER L  53      24.137  26.887  48.809  1.00 18.13           N  
ATOM    396  CA  SER L  53      24.683  26.451  50.062  1.00 18.30           C  
ATOM    397  CB  SER L  53      24.924  27.651  50.996  1.00 20.52           C  
ATOM    398  OG  SER L  53      25.463  27.230  52.237  1.00 19.97           O  
ATOM    399  C   SER L  53      23.751  25.506  50.754  1.00 18.51           C  
ATOM    400  O   SER L  53      23.980  25.152  51.910  1.00 19.33           O  
ATOM    401  N   ASN L  54      22.702  25.012  50.068  1.00 22.63           N  
ATOM    402  CA  ASN L  54      21.791  24.164  50.783  1.00 23.97           C  
ATOM    403  CB  ASN L  54      20.316  24.506  50.516  1.00 30.35           C  
ATOM    404  CG  ASN L  54      20.048  25.879  51.124  1.00 32.19           C  
ATOM    405  OD1 ASN L  54      20.217  26.084  52.325  1.00 32.85           O  
ATOM    406  ND2 ASN L  54      19.631  26.853  50.272  1.00 33.08           N  
ATOM    407  C   ASN L  54      22.032  22.753  50.351  1.00 23.68           C  
ATOM    408  O   ASN L  54      22.033  22.443  49.161  1.00 23.42           O  
ATOM    409  N   LEU L  55      22.250  21.854  51.331  1.00 21.78           N  
ATOM    410  CA  LEU L  55      22.531  20.480  51.033  1.00 22.84           C  
ATOM    411  CB  LEU L  55      23.113  19.717  52.235  1.00 31.46           C  
ATOM    412  CG  LEU L  55      24.437  20.307  52.756  1.00 32.23           C  
ATOM    413  CD1 LEU L  55      24.973  19.509  53.952  1.00 32.01           C  
ATOM    414  CD2 LEU L  55      25.467  20.454  51.627  1.00 32.37           C  
ATOM    415  C   LEU L  55      21.257  19.798  50.639  1.00 23.32           C  
ATOM    416  O   LEU L  55      20.200  20.029  51.223  1.00 23.77           O  
ATOM    417  N   ALA L  56      21.340  18.931  49.613  1.00 23.56           N  
ATOM    418  CA  ALA L  56      20.209  18.188  49.146  1.00 23.75           C  
ATOM    419  CB  ALA L  56      20.368  17.670  47.708  1.00 40.95           C  
ATOM    420  C   ALA L  56      20.042  17.004  50.034  1.00 24.12           C  
ATOM    421  O   ALA L  56      20.940  16.652  50.796  1.00 23.74           O  
ATOM    422  N   SER L  57      18.859  16.366  49.974  1.00 25.61           N  
ATOM    423  CA  SER L  57      18.648  15.222  50.807  1.00 26.37           C  
ATOM    424  CB  SER L  57      17.240  14.618  50.666  1.00 45.56           C  
ATOM    425  OG  SER L  57      17.099  13.492  51.519  1.00 48.75           O  
ATOM    426  C   SER L  57      19.646  14.177  50.421  1.00 26.20           C  
ATOM    427  O   SER L  57      19.926  13.975  49.239  1.00 26.31           O  
ATOM    428  N   GLY L  58      20.220  13.500  51.437  1.00 29.83           N  
ATOM    429  CA  GLY L  58      21.139  12.423  51.211  1.00 29.94           C  
ATOM    430  C   GLY L  58      22.565  12.894  51.238  1.00 29.54           C  
ATOM    431  O   GLY L  58      23.480  12.080  51.124  1.00 29.16           O  
ATOM    432  N   VAL L  59      22.817  14.207  51.394  1.00 29.11           N  
ATOM    433  CA  VAL L  59      24.188  14.650  51.382  1.00 28.46           C  
ATOM    434  CB  VAL L  59      24.363  15.984  50.708  1.00 22.37           C  
ATOM    435  CG1 VAL L  59      25.849  16.381  50.749  1.00 21.68           C  
ATOM    436  CG2 VAL L  59      23.786  15.887  49.285  1.00 22.14           C  
ATOM    437  C   VAL L  59      24.671  14.775  52.796  1.00 28.27           C  
ATOM    438  O   VAL L  59      23.953  15.257  53.670  1.00 27.95           O  
ATOM    439  N   PRO L  60      25.889  14.344  53.027  1.00 29.83           N  
ATOM    440  CA  PRO L  60      26.464  14.406  54.347  1.00 29.77           C  
ATOM    441  CD  PRO L  60      26.421  13.229  52.259  1.00 23.93           C  
ATOM    442  CB  PRO L  60      27.685  13.491  54.317  1.00 24.02           C  
ATOM    443  CG  PRO L  60      27.348  12.467  53.219  1.00 25.39           C  
ATOM    444  C   PRO L  60      26.799  15.816  54.732  1.00 29.32           C  
ATOM    445  O   PRO L  60      27.060  16.642  53.861  1.00 28.99           O  
ATOM    446  N   ALA L  61      26.844  16.078  56.048  1.00 26.63           N  
ATOM    447  CA  ALA L  61      27.065  17.360  56.654  1.00 26.70           C  
ATOM    448  CB  ALA L  61      26.997  17.305  58.190  1.00 39.31           C  
ATOM    449  C   ALA L  61      28.411  17.907  56.288  1.00 26.49           C  
ATOM    450  O   ALA L  61      28.600  19.120  56.258  1.00 26.87           O  
ATOM    451  N   ARG L  62      29.394  17.033  56.017  1.00 31.68           N  
ATOM    452  CA  ARG L  62      30.742  17.474  55.786  1.00 31.38           C  
ATOM    453  CB  ARG L  62      31.736  16.334  55.499  1.00 28.44           C  
ATOM    454  CG  ARG L  62      31.441  15.531  54.232  1.00 29.22           C  
ATOM    455  CD  ARG L  62      32.490  14.451  53.964  1.00 30.23           C  
ATOM    456  NE  ARG L  62      32.156  13.290  54.833  1.00 32.07           N  
ATOM    457  CZ  ARG L  62      31.363  12.291  54.352  1.00 32.02           C  
ATOM    458  NH1 ARG L  62      31.002  12.279  53.037  1.00 31.42           N1+
ATOM    459  NH2 ARG L  62      30.932  11.303  55.188  1.00 31.24           N  
ATOM    460  C   ARG L  62      30.793  18.425  54.623  1.00 30.90           C  
ATOM    461  O   ARG L  62      31.719  19.232  54.534  1.00 30.75           O  
ATOM    462  N   PHE L  63      29.849  18.310  53.666  1.00 21.74           N  
ATOM    463  CA  PHE L  63      29.839  19.173  52.514  1.00 22.09           C  
ATOM    464  CB  PHE L  63      29.030  18.606  51.334  1.00 31.34           C  
ATOM    465  CG  PHE L  63      29.756  17.437  50.764  1.00 30.93           C  
ATOM    466  CD1 PHE L  63      29.706  16.204  51.371  1.00 30.57           C  
ATOM    467  CD2 PHE L  63      30.476  17.575  49.601  1.00 31.01           C  
ATOM    468  CE1 PHE L  63      30.376  15.132  50.829  1.00 30.57           C  
ATOM    469  CE2 PHE L  63      31.147  16.508  49.054  1.00 31.16           C  
ATOM    470  CZ  PHE L  63      31.097  15.282  49.670  1.00 30.81           C  
ATOM    471  C   PHE L  63      29.224  20.504  52.842  1.00 23.12           C  
ATOM    472  O   PHE L  63      28.360  20.612  53.709  1.00 22.67           O  
ATOM    473  N   SER L  64      29.680  21.565  52.139  1.00 22.60           N  
ATOM    474  CA  SER L  64      29.149  22.889  52.318  1.00 22.87           C  
ATOM    475  CB  SER L  64      29.851  23.688  53.430  1.00 33.84           C  
ATOM    476  OG  SER L  64      31.219  23.875  53.102  1.00 35.30           O  
ATOM    477  C   SER L  64      29.372  23.633  51.037  1.00 23.56           C  
ATOM    478  O   SER L  64      30.180  23.221  50.205  1.00 22.90           O  
ATOM    479  N   GLY L  65      28.649  24.755  50.839  1.00 29.78           N  
ATOM    480  CA  GLY L  65      28.832  25.518  49.637  1.00 30.83           C  
ATOM    481  C   GLY L  65      28.704  26.967  49.986  1.00 31.83           C  
ATOM    482  O   GLY L  65      28.065  27.322  50.975  1.00 31.65           O  
ATOM    483  N   SER L  66      29.326  27.847  49.172  1.00 34.79           N  
ATOM    484  CA  SER L  66      29.246  29.260  49.426  1.00 36.05           C  
ATOM    485  CB  SER L  66      30.271  29.771  50.451  1.00 34.61           C  
ATOM    486  OG  SER L  66      29.987  29.258  51.741  1.00 37.76           O  
ATOM    487  C   SER L  66      29.564  29.984  48.160  1.00 35.94           C  
ATOM    488  O   SER L  66      29.994  29.382  47.178  1.00 35.63           O  
ATOM    489  N   GLY L  67      29.340  31.316  48.145  1.00 33.69           N  
ATOM    490  CA  GLY L  67      29.720  32.074  46.988  1.00 33.66           C  
ATOM    491  C   GLY L  67      28.630  33.025  46.621  1.00 33.99           C  
ATOM    492  O   GLY L  67      27.508  32.950  47.120  1.00 34.43           O  
ATOM    493  N   SER L  68      28.962  33.970  45.719  1.00 24.57           N  
ATOM    494  CA  SER L  68      28.004  34.913  45.230  1.00 25.18           C  
ATOM    495  CB  SER L  68      27.718  36.068  46.203  1.00 34.77           C  
ATOM    496  OG  SER L  68      28.887  36.853  46.381  1.00 37.67           O  
ATOM    497  C   SER L  68      28.580  35.506  43.986  1.00 24.96           C  
ATOM    498  O   SER L  68      29.773  35.379  43.719  1.00 24.51           O  
ATOM    499  N   GLY L  69      27.732  36.158  43.171  1.00 35.30           N  
ATOM    500  CA  GLY L  69      28.234  36.790  41.989  1.00 35.34           C  
ATOM    501  C   GLY L  69      28.803  35.745  41.080  1.00 35.03           C  
ATOM    502  O   GLY L  69      28.129  34.793  40.696  1.00 35.12           O  
ATOM    503  N   THR L  70      30.049  35.992  40.638  1.00 41.09           N  
ATOM    504  CA  THR L  70      30.823  35.168  39.749  1.00 41.15           C  
ATOM    505  CB  THR L  70      31.898  35.940  39.042  1.00 44.05           C  
ATOM    506  OG1 THR L  70      32.838  36.450  39.975  1.00 44.60           O  
ATOM    507  CG2 THR L  70      31.240  37.096  38.273  1.00 43.62           C  
ATOM    508  C   THR L  70      31.488  33.999  40.421  1.00 40.55           C  
ATOM    509  O   THR L  70      31.837  33.039  39.737  1.00 40.60           O  
ATOM    510  N   SER L  71      31.763  34.053  41.744  1.00 23.74           N  
ATOM    511  CA  SER L  71      32.552  32.980  42.296  1.00 23.89           C  
ATOM    512  CB  SER L  71      33.838  33.458  42.992  1.00 39.60           C  
ATOM    513  OG  SER L  71      34.747  33.987  42.039  1.00 42.64           O  
ATOM    514  C   SER L  71      31.798  32.181  43.315  1.00 23.17           C  
ATOM    515  O   SER L  71      31.173  32.722  44.224  1.00 21.81           O  
ATOM    516  N   TYR L  72      31.888  30.836  43.189  1.00 29.38           N  
ATOM    517  CA  TYR L  72      31.226  29.930  44.086  1.00 28.63           C  
ATOM    518  CB  TYR L  72      29.981  29.261  43.476  1.00 25.47           C  
ATOM    519  CG  TYR L  72      28.960  30.317  43.228  1.00 25.23           C  
ATOM    520  CD1 TYR L  72      29.001  31.082  42.085  1.00 25.69           C  
ATOM    521  CD2 TYR L  72      27.958  30.545  44.142  1.00 25.06           C  
ATOM    522  CE1 TYR L  72      28.059  32.056  41.855  1.00 26.14           C  
ATOM    523  CE2 TYR L  72      27.012  31.517  43.920  1.00 26.05           C  
ATOM    524  CZ  TYR L  72      27.061  32.275  42.774  1.00 26.66           C  
ATOM    525  OH  TYR L  72      26.092  33.274  42.543  1.00 27.87           O  
ATOM    526  C   TYR L  72      32.186  28.827  44.417  1.00 28.29           C  
ATOM    527  O   TYR L  72      33.161  28.615  43.699  1.00 27.96           O  
ATOM    528  N   SER L  73      31.940  28.099  45.533  1.00 29.65           N  
ATOM    529  CA  SER L  73      32.827  27.031  45.898  1.00 29.27           C  
ATOM    530  CB  SER L  73      33.974  27.488  46.817  1.00 35.05           C  
ATOM    531  OG  SER L  73      33.457  27.960  48.052  1.00 36.81           O  
ATOM    532  C   SER L  73      32.070  25.972  46.642  1.00 29.31           C  
ATOM    533  O   SER L  73      31.014  26.224  47.222  1.00 29.28           O  
ATOM    534  N   LEU L  74      32.607  24.735  46.613  1.00 27.15           N  
ATOM    535  CA  LEU L  74      32.055  23.608  47.307  1.00 26.65           C  
ATOM    536  CB  LEU L  74      31.588  22.504  46.332  1.00 24.84           C  
ATOM    537  CG  LEU L  74      30.971  21.232  46.953  1.00 25.04           C  
ATOM    538  CD1 LEU L  74      30.363  20.342  45.862  1.00 25.45           C  
ATOM    539  CD2 LEU L  74      31.987  20.436  47.787  1.00 24.93           C  
ATOM    540  C   LEU L  74      33.170  23.099  48.162  1.00 26.62           C  
ATOM    541  O   LEU L  74      34.302  22.979  47.696  1.00 26.35           O  
ATOM    542  N   THR L  75      32.892  22.794  49.447  1.00 19.09           N  
ATOM    543  CA  THR L  75      33.968  22.372  50.297  1.00 19.70           C  
ATOM    544  CB  THR L  75      34.349  23.405  51.314  1.00 29.42           C  
ATOM    545  OG1 THR L  75      34.742  24.607  50.667  1.00 30.68           O  
ATOM    546  CG2 THR L  75      35.505  22.859  52.167  1.00 29.19           C  
ATOM    547  C   THR L  75      33.583  21.137  51.049  1.00 19.44           C  
ATOM    548  O   THR L  75      32.417  20.914  51.373  1.00 20.36           O  
ATOM    549  N   ILE L  76      34.590  20.288  51.331  1.00 25.13           N  
ATOM    550  CA  ILE L  76      34.388  19.093  52.094  1.00 25.58           C  
ATOM    551  CB  ILE L  76      34.848  17.854  51.380  1.00 23.89           C  
ATOM    552  CG1 ILE L  76      34.100  17.690  50.045  1.00 24.22           C  
ATOM    553  CG2 ILE L  76      34.661  16.662  52.332  1.00 23.59           C  
ATOM    554  CD1 ILE L  76      34.703  16.619  49.136  1.00 23.24           C  
ATOM    555  C   ILE L  76      35.239  19.245  53.314  1.00 26.50           C  
ATOM    556  O   ILE L  76      36.449  19.445  53.216  1.00 26.08           O  
ATOM    557  N   SER L  77      34.621  19.157  54.504  1.00 28.18           N  
ATOM    558  CA  SER L  77      35.345  19.341  55.728  1.00 29.81           C  
ATOM    559  CB  SER L  77      34.454  19.149  56.964  1.00 41.38           C  
ATOM    560  OG  SER L  77      35.236  19.256  58.143  1.00 42.04           O  
ATOM    561  C   SER L  77      36.437  18.322  55.814  1.00 30.72           C  
ATOM    562  O   SER L  77      37.602  18.669  55.997  1.00 30.86           O  
ATOM    563  N   SER L  78      36.081  17.028  55.692  1.00 28.87           N  
ATOM    564  CA  SER L  78      37.079  15.998  55.752  1.00 29.76           C  
ATOM    565  CB  SER L  78      37.070  15.217  57.075  1.00 27.36           C  
ATOM    566  OG  SER L  78      38.079  14.220  57.057  1.00 25.36           O  
ATOM    567  C   SER L  78      36.768  15.018  54.671  1.00 29.69           C  
ATOM    568  O   SER L  78      35.684  14.440  54.639  1.00 29.50           O  
ATOM    569  N   MET L  79      37.740  14.758  53.776  1.00 35.33           N  
ATOM    570  CA  MET L  79      37.458  13.910  52.657  1.00 35.54           C  
ATOM    571  CB  MET L  79      38.492  13.977  51.523  1.00 30.29           C  
ATOM    572  CG  MET L  79      38.082  13.094  50.345  1.00 31.07           C  
ATOM    573  SD  MET L  79      39.111  13.233  48.860  1.00 34.12           S  
ATOM    574  CE  MET L  79      38.145  12.022  47.913  1.00 33.84           C  
ATOM    575  C   MET L  79      37.340  12.480  53.068  1.00 35.43           C  
ATOM    576  O   MET L  79      38.127  11.962  53.860  1.00 35.22           O  
ATOM    577  N   GLU L  80      36.322  11.803  52.500  1.00 32.58           N  
ATOM    578  CA  GLU L  80      36.093  10.414  52.757  1.00 32.94           C  
ATOM    579  CB  GLU L  80      34.687  10.118  53.309  1.00 33.97           C  
ATOM    580  CG  GLU L  80      34.439  10.723  54.693  1.00 37.62           C  
ATOM    581  CD  GLU L  80      35.370  10.038  55.684  1.00 39.91           C  
ATOM    582  OE1 GLU L  80      35.535   8.795  55.573  1.00 40.96           O  
ATOM    583  OE2 GLU L  80      35.929  10.747  56.564  1.00 41.62           O1-
ATOM    584  C   GLU L  80      36.231   9.712  51.439  1.00 31.97           C  
ATOM    585  O   GLU L  80      36.145  10.328  50.379  1.00 30.97           O  
ATOM    586  N   ALA L  81      36.448   8.385  51.479  1.00 26.37           N  
ATOM    587  CA  ALA L  81      36.670   7.613  50.289  1.00 25.92           C  
ATOM    588  CB  ALA L  81      36.888   6.119  50.585  1.00 42.26           C  
ATOM    589  C   ALA L  81      35.475   7.721  49.393  1.00 24.98           C  
ATOM    590  O   ALA L  81      35.612   7.817  48.174  1.00 24.44           O  
ATOM    591  N   GLU L  82      34.267   7.730  49.986  1.00 31.10           N  
ATOM    592  CA  GLU L  82      33.031   7.742  49.252  1.00 31.94           C  
ATOM    593  CB  GLU L  82      31.788   7.688  50.158  1.00 43.17           C  
ATOM    594  CG  GLU L  82      31.626   8.912  51.063  1.00 47.28           C  
ATOM    595  CD  GLU L  82      30.363   8.728  51.894  1.00 49.86           C  
ATOM    596  OE1 GLU L  82      30.282   7.711  52.634  1.00 51.31           O  
ATOM    597  OE2 GLU L  82      29.459   9.602  51.797  1.00 50.55           O1-
ATOM    598  C   GLU L  82      32.925   8.994  48.433  1.00 30.61           C  
ATOM    599  O   GLU L  82      32.258   9.008  47.400  1.00 30.22           O  
ATOM    600  N   ASP L  83      33.562  10.084  48.892  1.00 30.66           N  
ATOM    601  CA  ASP L  83      33.496  11.388  48.287  1.00 29.56           C  
ATOM    602  CB  ASP L  83      34.219  12.451  49.129  1.00 30.76           C  
ATOM    603  CG  ASP L  83      33.463  12.596  50.442  1.00 31.55           C  
ATOM    604  OD1 ASP L  83      32.241  12.293  50.461  1.00 31.00           O  
ATOM    605  OD2 ASP L  83      34.099  13.004  51.449  1.00 31.30           O1-
ATOM    606  C   ASP L  83      34.117  11.391  46.921  1.00 29.44           C  
ATOM    607  O   ASP L  83      33.836  12.287  46.126  1.00 28.43           O  
ATOM    608  N   ALA L  84      35.023  10.440  46.619  1.00 29.83           N  
ATOM    609  CA  ALA L  84      35.649  10.468  45.328  1.00 30.21           C  
ATOM    610  CB  ALA L  84      36.617   9.297  45.091  1.00 23.98           C  
ATOM    611  C   ALA L  84      34.581  10.404  44.280  1.00 30.16           C  
ATOM    612  O   ALA L  84      33.709   9.538  44.318  1.00 30.76           O  
ATOM    613  N   ALA L  85      34.628  11.340  43.308  1.00 20.52           N  
ATOM    614  CA  ALA L  85      33.644  11.381  42.264  1.00 19.88           C  
ATOM    615  CB  ALA L  85      32.195  11.420  42.778  1.00 21.76           C  
ATOM    616  C   ALA L  85      33.876  12.641  41.488  1.00 18.98           C  
ATOM    617  O   ALA L  85      34.846  13.358  41.726  1.00 19.08           O  
ATOM    618  N   SER L  86      32.994  12.929  40.510  1.00 22.16           N  
ATOM    619  CA  SER L  86      33.124  14.131  39.736  1.00 22.07           C  
ATOM    620  CB  SER L  86      32.941  13.914  38.223  1.00 23.88           C  
ATOM    621  OG  SER L  86      33.971  13.074  37.724  1.00 25.08           O  
ATOM    622  C   SER L  86      32.049  15.069  40.188  1.00 22.01           C  
ATOM    623  O   SER L  86      30.938  14.643  40.506  1.00 22.07           O  
ATOM    624  N   TYR L  87      32.359  16.384  40.236  1.00 25.56           N  
ATOM    625  CA  TYR L  87      31.391  17.344  40.694  1.00 25.92           C  
ATOM    626  CB  TYR L  87      31.844  18.115  41.948  1.00 18.35           C  
ATOM    627  CG  TYR L  87      31.951  17.159  43.090  1.00 18.90           C  
ATOM    628  CD1 TYR L  87      33.065  16.367  43.247  1.00 18.53           C  
ATOM    629  CD2 TYR L  87      30.938  17.064  44.016  1.00 19.30           C  
ATOM    630  CE1 TYR L  87      33.162  15.490  44.303  1.00 19.28           C  
ATOM    631  CE2 TYR L  87      31.030  16.189  45.074  1.00 19.14           C  
ATOM    632  CZ  TYR L  87      32.144  15.399  45.219  1.00 19.53           C  
ATOM    633  OH  TYR L  87      32.241  14.501  46.304  1.00 19.62           O  
ATOM    634  C   TYR L  87      31.179  18.365  39.616  1.00 26.89           C  
ATOM    635  O   TYR L  87      32.126  18.775  38.946  1.00 26.85           O  
ATOM    636  N   PHE L  88      29.914  18.797  39.408  1.00 19.05           N  
ATOM    637  CA  PHE L  88      29.641  19.775  38.388  1.00 19.51           C  
ATOM    638  CB  PHE L  88      28.752  19.256  37.240  1.00 19.86           C  
ATOM    639  CG  PHE L  88      29.389  18.093  36.560  1.00 19.93           C  
ATOM    640  CD1 PHE L  88      29.171  16.819  37.030  1.00 20.34           C  
ATOM    641  CD2 PHE L  88      30.187  18.263  35.452  1.00 21.47           C  
ATOM    642  CE1 PHE L  88      29.744  15.735  36.410  1.00 21.69           C  
ATOM    643  CE2 PHE L  88      30.764  17.182  34.827  1.00 20.55           C  
ATOM    644  CZ  PHE L  88      30.543  15.913  35.306  1.00 21.34           C  
ATOM    645  C   PHE L  88      28.830  20.880  38.997  1.00 20.42           C  
ATOM    646  O   PHE L  88      27.883  20.631  39.743  1.00 20.51           O  
ATOM    647  N   CYS L  89      29.192  22.143  38.690  1.00 22.14           N  
ATOM    648  CA  CYS L  89      28.407  23.262  39.125  1.00 22.40           C  
ATOM    649  CB  CYS L  89      29.231  24.541  39.415  1.00 33.49           C  
ATOM    650  SG  CYS L  89      30.312  25.055  38.043  1.00 33.93           S  
ATOM    651  C   CYS L  89      27.434  23.531  38.024  1.00 22.18           C  
ATOM    652  O   CYS L  89      27.704  23.237  36.861  1.00 21.43           O  
ATOM    653  N   HIS L  90      26.259  24.080  38.369  1.00 21.57           N  
ATOM    654  CA  HIS L  90      25.235  24.305  37.391  1.00 21.56           C  
ATOM    655  ND1 HIS L  90      23.125  23.445  35.160  1.00 17.59           N  
ATOM    656  CG  HIS L  90      22.997  23.378  36.527  1.00 19.43           C  
ATOM    657  CB  HIS L  90      24.137  23.228  37.486  1.00 18.55           C  
ATOM    658  NE2 HIS L  90      20.948  23.549  35.602  1.00 20.97           N  
ATOM    659  CD2 HIS L  90      21.662  23.445  36.780  1.00 17.21           C  
ATOM    660  CE1 HIS L  90      21.869  23.545  34.655  1.00 18.69           C  
ATOM    661  C   HIS L  90      24.619  25.642  37.651  1.00 21.51           C  
ATOM    662  O   HIS L  90      24.522  26.086  38.795  1.00 20.66           O  
ATOM    663  N   GLN L  91      24.198  26.328  36.570  1.00 19.22           N  
ATOM    664  CA  GLN L  91      23.614  27.629  36.703  1.00 20.14           C  
ATOM    665  CB  GLN L  91      24.594  28.724  36.238  1.00 24.26           C  
ATOM    666  CG  GLN L  91      24.003  30.123  36.129  1.00 26.15           C  
ATOM    667  CD  GLN L  91      23.402  30.229  34.737  1.00 24.31           C  
ATOM    668  OE1 GLN L  91      22.585  31.105  34.469  1.00 26.77           O  
ATOM    669  NE2 GLN L  91      23.823  29.317  33.821  1.00 25.13           N  
ATOM    670  C   GLN L  91      22.373  27.669  35.869  1.00 20.20           C  
ATOM    671  O   GLN L  91      22.387  27.276  34.703  1.00 19.83           O  
ATOM    672  N   TRP L  92      21.244  28.010  36.531  1.00 23.98           N  
ATOM    673  CA  TRP L  92      19.886  28.306  36.126  1.00 24.83           C  
ATOM    674  CB  TRP L  92      18.925  28.204  37.288  1.00 22.97           C  
ATOM    675  CG  TRP L  92      18.423  26.878  37.718  1.00 23.01           C  
ATOM    676  CD2 TRP L  92      17.020  26.649  37.721  1.00 24.46           C  
ATOM    677  CD1 TRP L  92      19.016  25.775  38.248  1.00 25.08           C  
ATOM    678  NE1 TRP L  92      18.050  24.861  38.591  1.00 24.65           N  
ATOM    679  CE2 TRP L  92      16.820  25.394  38.270  1.00 24.39           C  
ATOM    680  CE3 TRP L  92      15.990  27.440  37.306  1.00 23.96           C  
ATOM    681  CZ2 TRP L  92      15.562  24.905  38.408  1.00 23.90           C  
ATOM    682  CZ3 TRP L  92      14.716  26.946  37.439  1.00 24.55           C  
ATOM    683  CH2 TRP L  92      14.515  25.696  37.985  1.00 24.26           C  
ATOM    684  C   TRP L  92      19.621  29.741  35.775  1.00 27.90           C  
ATOM    685  O   TRP L  92      18.623  30.041  35.129  1.00 27.15           O  
ATOM    686  N   SER L  93      20.418  30.683  36.299  1.00 27.66           N  
ATOM    687  CA  SER L  93      19.963  32.052  36.319  1.00 27.92           C  
ATOM    688  CB  SER L  93      20.955  33.026  36.988  1.00 29.17           C  
ATOM    689  OG  SER L  93      22.120  33.193  36.196  1.00 31.45           O  
ATOM    690  C   SER L  93      19.602  32.600  34.971  1.00 29.03           C  
ATOM    691  O   SER L  93      18.602  33.305  34.843  1.00 28.98           O  
ATOM    692  N   SER L  94      20.387  32.289  33.933  1.00 31.31           N  
ATOM    693  CA  SER L  94      20.191  32.811  32.618  1.00 31.93           C  
ATOM    694  CB  SER L  94      21.347  33.721  32.174  1.00 33.06           C  
ATOM    695  OG  SER L  94      21.111  34.214  30.866  1.00 37.64           O  
ATOM    696  C   SER L  94      20.133  31.659  31.662  1.00 31.49           C  
ATOM    697  O   SER L  94      20.553  30.545  31.976  1.00 30.63           O  
ATOM    698  N   PHE L  95      19.580  31.912  30.459  1.00 40.91           N  
ATOM    699  CA  PHE L  95      19.446  30.887  29.463  1.00 40.82           C  
ATOM    700  CB  PHE L  95      18.161  31.012  28.629  1.00 40.50           C  
ATOM    701  CG  PHE L  95      16.991  30.776  29.518  1.00 43.15           C  
ATOM    702  CD1 PHE L  95      16.517  31.781  30.330  1.00 42.85           C  
ATOM    703  CD2 PHE L  95      16.362  29.553  29.534  1.00 45.12           C  
ATOM    704  CE1 PHE L  95      15.434  31.568  31.149  1.00 44.62           C  
ATOM    705  CE2 PHE L  95      15.280  29.335  30.352  1.00 47.14           C  
ATOM    706  CZ  PHE L  95      14.814  30.342  31.161  1.00 47.51           C  
ATOM    707  C   PHE L  95      20.583  31.040  28.502  1.00 40.69           C  
ATOM    708  O   PHE L  95      21.034  32.154  28.239  1.00 43.06           O  
ATOM    709  N   PRO L  96      21.078  29.953  27.972  1.00 32.27           N  
ATOM    710  CA  PRO L  96      20.589  28.650  28.342  1.00 30.40           C  
ATOM    711  CD  PRO L  96      21.520  29.984  26.588  1.00 29.84           C  
ATOM    712  CB  PRO L  96      20.975  27.707  27.206  1.00 28.30           C  
ATOM    713  CG  PRO L  96      21.109  28.632  25.992  1.00 29.03           C  
ATOM    714  C   PRO L  96      21.219  28.249  29.632  1.00 30.31           C  
ATOM    715  O   PRO L  96      22.200  28.873  30.037  1.00 29.07           O  
ATOM    716  N   PHE L  97      20.681  27.210  30.298  1.00 19.50           N  
ATOM    717  CA  PHE L  97      21.283  26.798  31.530  1.00 18.95           C  
ATOM    718  CB  PHE L  97      20.435  25.808  32.346  1.00 23.28           C  
ATOM    719  CG  PHE L  97      19.089  26.425  32.532  1.00 22.65           C  
ATOM    720  CD1 PHE L  97      18.933  27.605  33.221  1.00 12.89           C  
ATOM    721  CD2 PHE L  97      17.971  25.796  32.033  1.00 15.28           C  
ATOM    722  CE1 PHE L  97      17.681  28.153  33.382  1.00  8.80           C  
ATOM    723  CE2 PHE L  97      16.719  26.339  32.196  1.00 17.55           C  
ATOM    724  CZ  PHE L  97      16.573  27.524  32.874  1.00 23.34           C  
ATOM    725  C   PHE L  97      22.560  26.114  31.146  1.00 18.52           C  
ATOM    726  O   PHE L  97      22.647  25.502  30.083  1.00 18.91           O  
ATOM    727  N   THR L  98      23.603  26.213  31.994  1.00 19.83           N  
ATOM    728  CA  THR L  98      24.873  25.657  31.633  1.00 19.78           C  
ATOM    729  CB  THR L  98      25.862  26.708  31.226  1.00 18.77           C  
ATOM    730  OG1 THR L  98      26.061  27.629  32.289  1.00 18.47           O  
ATOM    731  CG2 THR L  98      25.316  27.440  29.987  1.00 18.53           C  
ATOM    732  C   THR L  98      25.460  24.900  32.783  1.00 19.93           C  
ATOM    733  O   THR L  98      25.049  25.048  33.934  1.00 19.25           O  
ATOM    734  N   PHE L  99      26.451  24.040  32.467  1.00 18.54           N  
ATOM    735  CA  PHE L  99      27.125  23.241  33.450  1.00 18.27           C  
ATOM    736  CB  PHE L  99      27.001  21.720  33.228  1.00 18.78           C  
ATOM    737  CG  PHE L  99      25.601  21.262  33.465  1.00 19.06           C  
ATOM    738  CD1 PHE L  99      24.674  21.274  32.448  1.00 18.31           C  
ATOM    739  CD2 PHE L  99      25.218  20.805  34.705  1.00 19.03           C  
ATOM    740  CE1 PHE L  99      23.386  20.843  32.669  1.00 19.20           C  
ATOM    741  CE2 PHE L  99      23.932  20.373  34.933  1.00 19.82           C  
ATOM    742  CZ  PHE L  99      23.013  20.391  33.913  1.00 19.71           C  
ATOM    743  C   PHE L  99      28.587  23.532  33.343  1.00 19.07           C  
ATOM    744  O   PHE L  99      29.087  23.931  32.293  1.00 17.29           O  
ATOM    745  N   GLY L 100      29.317  23.339  34.455  1.00 37.03           N  
ATOM    746  CA  GLY L 100      30.732  23.565  34.441  1.00 37.48           C  
ATOM    747  C   GLY L 100      31.384  22.359  33.828  1.00 38.78           C  
ATOM    748  O   GLY L 100      30.739  21.337  33.598  1.00 37.64           O  
ATOM    749  N   SER L 101      32.703  22.467  33.560  1.00 30.68           N  
ATOM    750  CA  SER L 101      33.511  21.435  32.966  1.00 31.92           C  
ATOM    751  CB  SER L 101      34.959  21.892  32.730  1.00 29.48           C  
ATOM    752  OG  SER L 101      34.980  23.040  31.898  1.00 30.30           O  
ATOM    753  C   SER L 101      33.587  20.273  33.907  1.00 32.25           C  
ATOM    754  O   SER L 101      33.693  19.127  33.475  1.00 32.91           O  
ATOM    755  N   GLY L 102      33.573  20.543  35.224  1.00 24.74           N  
ATOM    756  CA  GLY L 102      33.574  19.486  36.196  1.00 23.55           C  
ATOM    757  C   GLY L 102      34.941  19.292  36.776  1.00 23.61           C  
ATOM    758  O   GLY L 102      35.958  19.560  36.138  1.00 23.25           O  
ATOM    759  N   THR L 103      34.978  18.811  38.037  1.00 22.68           N  
ATOM    760  CA  THR L 103      36.212  18.528  38.706  1.00 22.90           C  
ATOM    761  CB  THR L 103      36.429  19.355  39.938  1.00 31.33           C  
ATOM    762  OG1 THR L 103      36.427  20.736  39.608  1.00 31.17           O  
ATOM    763  CG2 THR L 103      37.776  18.962  40.567  1.00 31.43           C  
ATOM    764  C   THR L 103      36.167  17.095  39.136  1.00 23.26           C  
ATOM    765  O   THR L 103      35.241  16.666  39.826  1.00 22.32           O  
ATOM    766  N   LYS L 104      37.186  16.313  38.735  1.00 25.93           N  
ATOM    767  CA  LYS L 104      37.227  14.925  39.097  1.00 27.23           C  
ATOM    768  CB  LYS L 104      37.941  14.053  38.048  1.00 28.38           C  
ATOM    769  CG  LYS L 104      37.994  12.571  38.423  1.00 31.45           C  
ATOM    770  CD  LYS L 104      38.586  11.675  37.334  1.00 33.70           C  
ATOM    771  CE  LYS L 104      37.608  11.330  36.211  1.00 35.47           C  
ATOM    772  NZ  LYS L 104      38.282  10.478  35.207  1.00 38.41           N1+
ATOM    773  C   LYS L 104      38.028  14.826  40.353  1.00 26.91           C  
ATOM    774  O   LYS L 104      39.181  15.250  40.400  1.00 27.12           O  
ATOM    775  N   LEU L 105      37.433  14.253  41.414  1.00 26.28           N  
ATOM    776  CA  LEU L 105      38.120  14.158  42.670  1.00 26.86           C  
ATOM    777  CB  LEU L 105      37.242  14.617  43.849  1.00 29.16           C  
ATOM    778  CG  LEU L 105      37.931  14.540  45.222  1.00 29.09           C  
ATOM    779  CD1 LEU L 105      39.149  15.472  45.287  1.00 29.19           C  
ATOM    780  CD2 LEU L 105      36.927  14.797  46.359  1.00 29.14           C  
ATOM    781  C   LEU L 105      38.507  12.731  42.896  1.00 27.64           C  
ATOM    782  O   LEU L 105      37.665  11.834  42.908  1.00 26.83           O  
ATOM    783  N   GLU L 106      39.817  12.490  43.097  1.00 29.44           N  
ATOM    784  CA  GLU L 106      40.285  11.147  43.287  1.00 32.00           C  
ATOM    785  CB  GLU L 106      41.308  10.720  42.221  1.00 43.26           C  
ATOM    786  CG  GLU L 106      40.683  10.658  40.823  0.90 46.66           C  
ATOM    787  CD  GLU L 106      41.744  10.231  39.819  0.90 48.63           C  
ATOM    788  OE1 GLU L 106      42.480   9.255  40.119  0.90 50.40           O  
ATOM    789  OE2 GLU L 106      41.832  10.873  38.738  0.90 50.79           O1-
ATOM    790  C   GLU L 106      40.913  11.051  44.642  1.00 32.99           C  
ATOM    791  O   GLU L 106      41.215  12.058  45.279  1.00 32.23           O  
ATOM    792  N   ILE L 107      41.096   9.808  45.128  1.00 40.15           N  
ATOM    793  CA  ILE L 107      41.637   9.594  46.440  1.00 42.17           C  
ATOM    794  CB  ILE L 107      40.966   8.476  47.184  1.00 38.02           C  
ATOM    795  CG1 ILE L 107      39.470   8.773  47.382  1.00 38.90           C  
ATOM    796  CG2 ILE L 107      41.723   8.264  48.503  1.00 38.98           C  
ATOM    797  CD1 ILE L 107      38.669   7.562  47.858  1.00 39.19           C  
ATOM    798  C   ILE L 107      43.075   9.222  46.296  1.00 43.09           C  
ATOM    799  O   ILE L 107      43.449   8.443  45.421  1.00 42.98           O  
ATOM    800  N   LYS L 108      43.935   9.813  47.145  1.00 35.95           N  
ATOM    801  CA  LYS L 108      45.325   9.481  47.095  1.00 37.86           C  
ATOM    802  CB  LYS L 108      46.215  10.449  47.890  1.00 38.18           C  
ATOM    803  CG  LYS L 108      46.232  11.867  47.317  1.00 38.80           C  
ATOM    804  CD  LYS L 108      46.849  12.901  48.260  1.00 39.54           C  
ATOM    805  CE  LYS L 108      46.818  14.330  47.711  1.00 40.41           C  
ATOM    806  NZ  LYS L 108      47.663  14.429  46.500  1.00 41.44           N1+
ATOM    807  C   LYS L 108      45.449   8.106  47.735  1.00 38.67           C  
ATOM    808  O   LYS L 108      45.062   7.979  48.926  1.00 39.52           O  
ATOM    809  OXT LYS L 108      45.926   7.167  47.042  1.00  0.00           O1-
TER     810      LYS L 108 
ATOM    811  N   GLU H 109      10.255   8.271  45.070  0.94 50.08           N1+
ATOM    812  CA  GLU H 109       9.048   9.013  44.652  0.94 50.05           C  
ATOM    813  CB  GLU H 109       9.106  10.453  45.198  0.94 50.81           C  
ATOM    814  CG  GLU H 109      10.501  11.079  45.166  0.94 52.27           C  
ATOM    815  CD  GLU H 109      11.220  10.643  46.440  0.70 62.79           C  
ATOM    816  OE1 GLU H 109      10.538  10.082  47.339  0.70 63.52           O  
ATOM    817  OE2 GLU H 109      12.457  10.860  46.530  0.70 64.29           O1-
ATOM    818  C   GLU H 109       8.839   8.974  43.170  0.94 48.96           C  
ATOM    819  O   GLU H 109       8.222   8.037  42.666  0.94 49.09           O  
ATOM    820  N   VAL H 110       9.345   9.976  42.425  0.94 62.52           N  
ATOM    821  CA  VAL H 110       9.120   9.999  41.001  0.94 61.06           C  
ATOM    822  CB  VAL H 110       9.107  11.377  40.403  0.94 61.51           C  
ATOM    823  CG1 VAL H 110       8.046  12.225  41.119  0.94 61.97           C  
ATOM    824  CG2 VAL H 110      10.520  11.967  40.464  0.94 61.17           C  
ATOM    825  C   VAL H 110      10.239   9.270  40.333  0.94 59.79           C  
ATOM    826  O   VAL H 110      11.391   9.380  40.750  0.94 59.51           O  
ATOM    827  N   GLN H 111       9.919   8.506  39.266  0.82 53.52           N  
ATOM    828  CA  GLN H 111      10.919   7.753  38.559  0.92 52.49           C  
ATOM    829  CB  GLN H 111      10.730   6.233  38.676  0.92 50.17           C  
ATOM    830  CG  GLN H 111      11.037   5.688  40.067  0.92 52.73           C  
ATOM    831  CD  GLN H 111      12.549   5.660  40.196  0.90 55.23           C  
ATOM    832  OE1 GLN H 111      13.092   5.426  41.274  0.90 56.46           O  
ATOM    833  NE2 GLN H 111      13.251   5.906  39.058  0.92 54.90           N  
ATOM    834  C   GLN H 111      10.822   8.068  37.099  0.92 50.58           C  
ATOM    835  O   GLN H 111       9.729   8.211  36.553  0.92 50.13           O  
ATOM    836  N   LEU H 112      11.987   8.190  36.428  0.96 35.56           N  
ATOM    837  CA  LEU H 112      11.987   8.436  35.014  0.96 33.62           C  
ATOM    838  CB  LEU H 112      12.575   9.796  34.591  0.96 38.66           C  
ATOM    839  CG  LEU H 112      11.804  11.016  35.129  0.96 38.92           C  
ATOM    840  CD1 LEU H 112      12.072  11.237  36.621  0.96 39.64           C  
ATOM    841  CD2 LEU H 112      12.067  12.269  34.285  0.96 38.98           C  
ATOM    842  C   LEU H 112      12.826   7.388  34.364  0.96 32.75           C  
ATOM    843  O   LEU H 112      13.827   6.945  34.926  0.96 31.17           O  
ATOM    844  N   GLN H 113      12.421   6.946  33.156  0.94 36.33           N  
ATOM    845  CA  GLN H 113      13.206   5.952  32.486  0.94 36.58           C  
ATOM    846  CB  GLN H 113      12.619   4.535  32.613  0.94 42.45           C  
ATOM    847  CG  GLN H 113      13.532   3.446  32.053  0.94 45.60           C  
ATOM    848  CD  GLN H 113      12.887   2.101  32.348  0.94 47.46           C  
ATOM    849  OE1 GLN H 113      11.733   2.031  32.765  0.94 48.52           O  
ATOM    850  NE2 GLN H 113      13.653   1.000  32.130  0.94 48.52           N  
ATOM    851  C   GLN H 113      13.277   6.300  31.030  0.94 34.99           C  
ATOM    852  O   GLN H 113      12.259   6.552  30.384  0.94 34.27           O  
ATOM    853  N   GLU H 114      14.508   6.331  30.477  1.00 33.33           N  
ATOM    854  CA  GLU H 114      14.692   6.657  29.090  1.00 33.09           C  
ATOM    855  CB  GLU H 114      16.055   7.297  28.769  1.00 31.49           C  
ATOM    856  CG  GLU H 114      16.308   8.598  29.530  1.00 31.62           C  
ATOM    857  CD  GLU H 114      16.721   8.185  30.934  1.00 31.62           C  
ATOM    858  OE1 GLU H 114      17.188   7.026  31.074  1.00 32.11           O  
ATOM    859  OE2 GLU H 114      16.575   9.003  31.881  1.00 31.01           O1-
ATOM    860  C   GLU H 114      14.609   5.393  28.300  1.00 33.63           C  
ATOM    861  O   GLU H 114      14.905   4.311  28.803  1.00 33.19           O  
ATOM    862  N   SER H 115      14.174   5.499  27.029  1.00 35.97           N  
ATOM    863  CA  SER H 115      14.111   4.332  26.200  1.00 37.28           C  
ATOM    864  CB  SER H 115      12.762   3.599  26.287  1.00 31.88           C  
ATOM    865  OG  SER H 115      11.716   4.445  25.834  0.90 32.18           O  
ATOM    866  C   SER H 115      14.302   4.763  24.781  1.00 37.31           C  
ATOM    867  O   SER H 115      13.903   5.862  24.397  1.00 36.61           O  
ATOM    868  N   GLY H 116      14.924   3.889  23.960  1.00 41.12           N  
ATOM    869  CA  GLY H 116      15.155   4.211  22.579  1.00 41.47           C  
ATOM    870  C   GLY H 116      16.305   3.385  22.087  1.00 42.40           C  
ATOM    871  O   GLY H 116      16.900   2.607  22.831  1.00 41.99           O  
ATOM    872  N   PRO H 117      16.628   3.548  20.829  1.00 37.89           N  
ATOM    873  CA  PRO H 117      17.703   2.787  20.248  1.00 38.18           C  
ATOM    874  CD  PRO H 117      15.595   3.849  19.849  1.00 36.61           C  
ATOM    875  CB  PRO H 117      17.544   2.919  18.735  1.00 36.55           C  
ATOM    876  CG  PRO H 117      16.035   3.150  18.551  1.00 37.05           C  
ATOM    877  C   PRO H 117      19.049   3.206  20.746  1.00 38.32           C  
ATOM    878  O   PRO H 117      19.247   4.384  21.041  1.00 38.50           O  
ATOM    879  N   SER H 118      19.970   2.235  20.883  1.00 39.41           N  
ATOM    880  CA  SER H 118      21.310   2.483  21.321  1.00 39.70           C  
ATOM    881  CB  SER H 118      22.003   1.221  21.858  1.00 46.47           C  
ATOM    882  OG  SER H 118      23.323   1.539  22.273  1.00 48.32           O  
ATOM    883  C   SER H 118      22.143   3.001  20.191  1.00 39.75           C  
ATOM    884  O   SER H 118      23.157   3.657  20.419  1.00 39.83           O  
ATOM    885  N   LEU H 119      21.763   2.703  18.935  1.00 33.73           N  
ATOM    886  CA  LEU H 119      22.620   3.097  17.851  1.00 34.16           C  
ATOM    887  CB  LEU H 119      23.401   1.879  17.307  1.00 38.75           C  
ATOM    888  CG  LEU H 119      24.431   2.119  16.184  1.00 39.33           C  
ATOM    889  CD1 LEU H 119      25.202   0.824  15.895  1.00 39.46           C  
ATOM    890  CD2 LEU H 119      23.798   2.659  14.895  1.00 39.92           C  
ATOM    891  C   LEU H 119      21.789   3.707  16.762  1.00 34.07           C  
ATOM    892  O   LEU H 119      20.662   3.282  16.513  1.00 33.57           O  
ATOM    893  N   VAL H 120      22.332   4.753  16.099  1.00 47.22           N  
ATOM    894  CA  VAL H 120      21.664   5.381  14.993  1.00 47.35           C  
ATOM    895  CB  VAL H 120      20.912   6.626  15.357  1.00 34.14           C  
ATOM    896  CG1 VAL H 120      19.683   6.235  16.190  1.00 34.78           C  
ATOM    897  CG2 VAL H 120      21.869   7.563  16.106  1.00 35.10           C  
ATOM    898  C   VAL H 120      22.684   5.758  13.965  1.00 47.45           C  
ATOM    899  O   VAL H 120      23.840   6.038  14.279  1.00 47.10           O  
ATOM    900  N   LYS H 121      22.262   5.761  12.685  1.00 34.09           N  
ATOM    901  CA  LYS H 121      23.130   6.101  11.596  1.00 34.57           C  
ATOM    902  CB  LYS H 121      22.708   5.483  10.250  1.00 53.16           C  
ATOM    903  CG  LYS H 121      22.792   3.954  10.215  0.94 55.12           C  
ATOM    904  CD  LYS H 121      22.080   3.329   9.012  0.94 56.59           C  
ATOM    905  CE  LYS H 121      22.148   1.799   8.979  0.94 57.65           C  
ATOM    906  NZ  LYS H 121      21.409   1.282   7.803  0.94 58.28           N1+
ATOM    907  C   LYS H 121      23.097   7.583  11.434  1.00 34.14           C  
ATOM    908  O   LYS H 121      22.124   8.246  11.789  1.00 33.81           O  
ATOM    909  N   PRO H 122      24.149   8.116  10.889  1.00 50.16           N  
ATOM    910  CA  PRO H 122      24.203   9.535  10.714  1.00 50.77           C  
ATOM    911  CD  PRO H 122      25.469   7.551  11.110  1.00 39.49           C  
ATOM    912  CB  PRO H 122      25.645   9.852  10.331  1.00 39.81           C  
ATOM    913  CG  PRO H 122      26.442   8.741  11.041  1.00 39.44           C  
ATOM    914  C   PRO H 122      23.165  10.003   9.752  1.00 51.35           C  
ATOM    915  O   PRO H 122      22.765   9.242   8.872  1.00 51.69           O  
ATOM    916  N   SER H 123      22.717  11.258   9.925  1.00 53.61           N  
ATOM    917  CA  SER H 123      21.709  11.864   9.107  1.00 54.26           C  
ATOM    918  CB  SER H 123      21.928  11.585   7.612  1.00 39.10           C  
ATOM    919  OG  SER H 123      23.190  12.093   7.204  1.00 41.10           O  
ATOM    920  C   SER H 123      20.361  11.322   9.476  1.00 53.71           C  
ATOM    921  O   SER H 123      19.344  11.829   9.008  1.00 54.49           O  
ATOM    922  N   GLN H 124      20.299  10.315  10.365  1.00 35.08           N  
ATOM    923  CA  GLN H 124      19.008   9.823  10.762  1.00 34.69           C  
ATOM    924  CB  GLN H 124      18.971   8.377  11.287  1.00 44.63           C  
ATOM    925  CG  GLN H 124      19.104   7.300  10.215  1.00 47.11           C  
ATOM    926  CD  GLN H 124      18.822   5.964  10.890  1.00 48.20           C  
ATOM    927  OE1 GLN H 124      18.773   4.924  10.237  1.00 48.99           O  
ATOM    928  NE2 GLN H 124      18.618   5.994  12.235  1.00 48.70           N  
ATOM    929  C   GLN H 124      18.533  10.673  11.892  1.00 33.46           C  
ATOM    930  O   GLN H 124      19.251  11.546  12.373  1.00 32.34           O  
ATOM    931  N   THR H 125      17.281  10.438  12.330  1.00 34.86           N  
ATOM    932  CA  THR H 125      16.725  11.195  13.414  1.00 34.36           C  
ATOM    933  CB  THR H 125      15.297  11.604  13.192  1.00 48.80           C  
ATOM    934  OG1 THR H 125      15.190  12.404  12.024  1.00 41.27           O  
ATOM    935  CG2 THR H 125      14.814  12.392  14.420  1.00 40.92           C  
ATOM    936  C   THR H 125      16.760  10.340  14.642  1.00 33.94           C  
ATOM    937  O   THR H 125      16.433   9.154  14.607  1.00 33.29           O  
ATOM    938  N   LEU H 126      17.178  10.941  15.773  1.00 36.37           N  
ATOM    939  CA  LEU H 126      17.274  10.242  17.022  1.00 35.82           C  
ATOM    940  CB  LEU H 126      18.363  10.826  17.939  1.00 30.34           C  
ATOM    941  CG  LEU H 126      18.505  10.110  19.297  1.00 31.09           C  
ATOM    942  CD1 LEU H 126      19.270   8.787  19.164  1.00 31.73           C  
ATOM    943  CD2 LEU H 126      19.073  11.043  20.373  1.00 31.69           C  
ATOM    944  C   LEU H 126      15.983  10.464  17.746  1.00 35.45           C  
ATOM    945  O   LEU H 126      15.512  11.596  17.845  1.00 35.21           O  
ATOM    946  N   SER H 127      15.365   9.386  18.269  1.00 32.77           N  
ATOM    947  CA  SER H 127      14.138   9.566  18.992  1.00 32.05           C  
ATOM    948  CB  SER H 127      12.907   9.036  18.237  1.00 45.37           C  
ATOM    949  OG  SER H 127      12.728   9.765  17.032  1.00 46.52           O  
ATOM    950  C   SER H 127      14.242   8.817  20.288  1.00 31.70           C  
ATOM    951  O   SER H 127      14.589   7.637  20.311  1.00 31.76           O  
ATOM    952  N   LEU H 128      13.937   9.501  21.410  1.00 29.97           N  
ATOM    953  CA  LEU H 128      14.010   8.905  22.716  1.00 29.29           C  
ATOM    954  CB  LEU H 128      15.109   9.509  23.607  1.00 25.98           C  
ATOM    955  CG  LEU H 128      16.540   9.189  23.135  1.00 26.66           C  
ATOM    956  CD1 LEU H 128      17.587   9.824  24.062  1.00 26.52           C  
ATOM    957  CD2 LEU H 128      16.747   7.677  22.982  1.00 25.97           C  
ATOM    958  C   LEU H 128      12.714   9.151  23.422  1.00 28.77           C  
ATOM    959  O   LEU H 128      11.992  10.095  23.105  1.00 28.14           O  
ATOM    960  N   THR H 129      12.374   8.284  24.398  1.00 25.55           N  
ATOM    961  CA  THR H 129      11.162   8.475  25.141  1.00 26.19           C  
ATOM    962  CB  THR H 129      10.125   7.424  24.872  1.00 26.30           C  
ATOM    963  OG1 THR H 129       9.775   7.421  23.495  1.00 26.13           O  
ATOM    964  CG2 THR H 129       8.887   7.720  25.734  1.00 26.43           C  
ATOM    965  C   THR H 129      11.485   8.425  26.599  1.00 26.76           C  
ATOM    966  O   THR H 129      12.352   7.668  27.034  1.00 26.72           O  
ATOM    967  N   CYS H 130      10.801   9.268  27.400  1.00 30.06           N  
ATOM    968  CA  CYS H 130      11.015   9.250  28.815  1.00 30.63           C  
ATOM    969  CB  CYS H 130      11.528  10.600  29.370  1.00 28.53           C  
ATOM    970  SG  CYS H 130      11.857  10.588  31.161  1.00 29.37           S  
ATOM    971  C   CYS H 130       9.686   8.935  29.427  1.00 30.82           C  
ATOM    972  O   CYS H 130       8.699   9.630  29.195  1.00 30.04           O  
ATOM    973  N   SER H 131       9.627   7.849  30.218  1.00 32.49           N  
ATOM    974  CA  SER H 131       8.388   7.456  30.822  1.00 34.23           C  
ATOM    975  CB  SER H 131       8.179   5.933  30.762  1.00 35.10           C  
ATOM    976  OG  SER H 131       6.945   5.573  31.360  1.00 39.14           O  
ATOM    977  C   SER H 131       8.474   7.870  32.257  1.00 34.73           C  
ATOM    978  O   SER H 131       9.417   7.504  32.956  1.00 34.32           O  
ATOM    979  N   VAL H 132       7.483   8.652  32.734  1.00 34.30           N  
ATOM    980  CA  VAL H 132       7.536   9.151  34.079  1.00 35.86           C  
ATOM    981  CB  VAL H 132       7.212  10.615  34.185  1.00 50.70           C  
ATOM    982  CG1 VAL H 132       8.291  11.415  33.440  1.00 50.01           C  
ATOM    983  CG2 VAL H 132       5.793  10.847  33.643  1.00 51.64           C  
ATOM    984  C   VAL H 132       6.549   8.412  34.919  1.00 37.31           C  
ATOM    985  O   VAL H 132       5.382   8.271  34.552  1.00 37.28           O  
ATOM    986  N   THR H 133       7.016   7.931  36.089  1.00 39.51           N  
ATOM    987  CA  THR H 133       6.190   7.172  36.978  1.00 41.11           C  
ATOM    988  CB  THR H 133       6.733   5.796  37.228  1.00 39.56           C  
ATOM    989  OG1 THR H 133       6.942   5.113  36.003  1.00 40.60           O  
ATOM    990  CG2 THR H 133       5.716   5.020  38.073  1.00 40.46           C  
ATOM    991  C   THR H 133       6.223   7.864  38.305  1.00 41.57           C  
ATOM    992  O   THR H 133       7.251   8.399  38.717  1.00 41.42           O  
ATOM    993  N   GLY H 134       5.029   7.919  38.941  1.00 49.77           N  
ATOM    994  CA  GLY H 134       4.798   8.638  40.158  1.00 53.50           C  
ATOM    995  C   GLY H 134       3.703   9.625  39.848  1.00 54.95           C  
ATOM    996  O   GLY H 134       2.555   9.240  39.630  1.00 56.73           O  
ATOM    997  N   ASP H 135       4.032  10.936  39.844  1.00 55.83           N  
ATOM    998  CA  ASP H 135       3.073  11.984  39.584  1.00 59.08           C  
ATOM    999  CB  ASP H 135       3.408  13.299  40.314  1.00 60.41           C  
ATOM   1000  CG  ASP H 135       4.771  13.795  39.844  1.00 66.41           C  
ATOM   1001  OD1 ASP H 135       5.701  12.953  39.715  1.00 64.65           O  
ATOM   1002  OD2 ASP H 135       4.897  15.026  39.601  1.00 68.42           O1-
ATOM   1003  C   ASP H 135       2.971  12.269  38.108  1.00 57.23           C  
ATOM   1004  O   ASP H 135       3.706  11.703  37.300  1.00 54.28           O  
ATOM   1005  N   SER H 136       2.016  13.149  37.717  1.00 56.07           N  
ATOM   1006  CA  SER H 136       1.810  13.479  36.328  1.00 54.69           C  
ATOM   1007  CB  SER H 136       0.366  13.900  36.002  1.00 54.27           C  
ATOM   1008  OG  SER H 136       0.241  14.209  34.621  1.00 57.36           O  
ATOM   1009  C   SER H 136       2.708  14.614  35.967  1.00 52.54           C  
ATOM   1010  O   SER H 136       3.054  15.431  36.822  1.00 51.14           O  
ATOM   1011  N   VAL H 137       3.141  14.749  34.697  1.00 49.99           N  
ATOM   1012  CA  VAL H 137       3.965  15.909  34.700  1.00 47.25           C  
ATOM   1013  CB  VAL H 137       5.395  15.721  34.322  1.00 46.35           C  
ATOM   1014  CG1 VAL H 137       6.081  17.098  34.402  1.00 47.37           C  
ATOM   1015  CG2 VAL H 137       6.018  14.655  35.237  1.00 45.87           C  
ATOM   1016  C   VAL H 137       3.254  17.086  34.115  1.00 46.56           C  
ATOM   1017  O   VAL H 137       3.707  17.822  33.239  1.00 47.26           O  
ATOM   1018  N   THR H 138       2.065  17.290  34.677  1.00 46.78           N  
ATOM   1019  CA  THR H 138       1.225  18.425  34.505  1.00 46.39           C  
ATOM   1020  CB  THR H 138      -0.184  18.176  34.944  1.00 46.98           C  
ATOM   1021  OG1 THR H 138      -0.711  17.037  34.277  1.00 49.51           O  
ATOM   1022  CG2 THR H 138      -1.015  19.409  34.565  1.00 45.62           C  
ATOM   1023  C   THR H 138       1.820  19.479  35.380  1.00 46.46           C  
ATOM   1024  O   THR H 138       1.354  20.615  35.415  1.00 45.53           O  
ATOM   1025  N   SER H 139       2.769  19.072  36.247  1.00 44.84           N  
ATOM   1026  CA  SER H 139       3.427  20.047  37.064  1.00 41.91           C  
ATOM   1027  CB  SER H 139       3.155  19.885  38.568  1.00 42.67           C  
ATOM   1028  OG  SER H 139       3.846  20.890  39.295  1.00 47.43           O  
ATOM   1029  C   SER H 139       4.901  19.860  36.859  1.00 42.13           C  
ATOM   1030  O   SER H 139       5.364  18.736  36.680  1.00 41.82           O  
ATOM   1031  N   GLY H 140       5.672  20.970  36.870  1.00 39.21           N  
ATOM   1032  CA  GLY H 140       7.105  20.904  36.748  1.00 34.39           C  
ATOM   1033  C   GLY H 140       7.553  20.998  35.317  1.00 32.96           C  
ATOM   1034  O   GLY H 140       6.767  21.242  34.403  1.00 34.35           O  
ATOM   1035  N   TYR H 141       8.878  20.818  35.116  1.00 32.70           N  
ATOM   1036  CA  TYR H 141       9.494  20.876  33.820  1.00 32.12           C  
ATOM   1037  CB  TYR H 141      10.612  21.927  33.726  1.00 36.09           C  
ATOM   1038  CG  TYR H 141      10.012  23.266  33.974  1.00 38.84           C  
ATOM   1039  CD1 TYR H 141       9.736  23.676  35.258  1.00 38.42           C  
ATOM   1040  CD2 TYR H 141       9.738  24.116  32.929  1.00 38.68           C  
ATOM   1041  CE1 TYR H 141       9.186  24.913  35.498  1.00 39.72           C  
ATOM   1042  CE2 TYR H 141       9.188  25.355  33.163  1.00 39.81           C  
ATOM   1043  CZ  TYR H 141       8.909  25.754  34.448  1.00 39.40           C  
ATOM   1044  OH  TYR H 141       8.345  27.026  34.688  1.00 40.43           O  
ATOM   1045  C   TYR H 141      10.162  19.560  33.567  1.00 31.04           C  
ATOM   1046  O   TYR H 141      10.657  18.914  34.489  1.00 30.48           O  
ATOM   1047  N   TRP H 142      10.172  19.101  32.300  1.00 25.94           N  
ATOM   1048  CA  TRP H 142      10.905  17.899  32.036  1.00 25.94           C  
ATOM   1049  CB  TRP H 142      10.247  16.829  31.174  1.00 22.88           C  
ATOM   1050  CG  TRP H 142       8.965  16.230  31.634  1.00 24.06           C  
ATOM   1051  CD2 TRP H 142       7.744  16.900  31.360  1.00 25.02           C  
ATOM   1052  CD1 TRP H 142       8.645  15.037  32.209  1.00 24.60           C  
ATOM   1053  NE1 TRP H 142       7.277  14.899  32.236  1.00 25.12           N  
ATOM   1054  CE2 TRP H 142       6.718  16.050  31.717  1.00 25.10           C  
ATOM   1055  CE3 TRP H 142       7.512  18.115  30.819  1.00 25.44           C  
ATOM   1056  CZ2 TRP H 142       5.421  16.413  31.507  1.00 25.99           C  
ATOM   1057  CZ3 TRP H 142       6.214  18.512  30.646  1.00 26.01           C  
ATOM   1058  CH2 TRP H 142       5.190  17.662  30.980  1.00 26.12           C  
ATOM   1059  C   TRP H 142      11.973  18.314  31.100  1.00 25.92           C  
ATOM   1060  O   TRP H 142      11.704  18.947  30.078  1.00 25.05           O  
ATOM   1061  N   SER H 143      13.215  17.917  31.392  1.00 22.17           N  
ATOM   1062  CA  SER H 143      14.258  18.343  30.524  1.00 22.18           C  
ATOM   1063  CB  SER H 143      15.192  19.372  31.185  1.00 26.19           C  
ATOM   1064  OG  SER H 143      15.606  18.907  32.459  1.00 25.16           O  
ATOM   1065  C   SER H 143      15.050  17.170  30.052  1.00 21.85           C  
ATOM   1066  O   SER H 143      14.964  16.067  30.592  1.00 21.74           O  
ATOM   1067  N   TRP H 144      15.801  17.389  28.955  1.00 25.82           N  
ATOM   1068  CA  TRP H 144      16.659  16.385  28.414  1.00 24.92           C  
ATOM   1069  CB  TRP H 144      16.358  16.062  26.939  1.00 22.91           C  
ATOM   1070  CG  TRP H 144      15.017  15.394  26.735  1.00 23.83           C  
ATOM   1071  CD2 TRP H 144      14.810  13.974  26.799  1.00 23.62           C  
ATOM   1072  CD1 TRP H 144      13.796  15.949  26.478  1.00 24.23           C  
ATOM   1073  NE1 TRP H 144      12.843  14.965  26.379  1.00 24.50           N  
ATOM   1074  CE2 TRP H 144      13.452  13.744  26.574  1.00 24.10           C  
ATOM   1075  CE3 TRP H 144      15.680  12.947  27.028  1.00 24.46           C  
ATOM   1076  CZ2 TRP H 144      12.943  12.476  26.574  1.00 24.96           C  
ATOM   1077  CZ3 TRP H 144      15.162  11.670  27.026  1.00 25.11           C  
ATOM   1078  CH2 TRP H 144      13.821  11.440  26.803  1.00 24.89           C  
ATOM   1079  C   TRP H 144      18.042  16.944  28.510  1.00 24.21           C  
ATOM   1080  O   TRP H 144      18.294  18.076  28.093  1.00 23.22           O  
ATOM   1081  N   ILE H 145      18.964  16.165  29.107  1.00 21.51           N  
ATOM   1082  CA  ILE H 145      20.326  16.592  29.264  1.00 21.63           C  
ATOM   1083  CB  ILE H 145      20.693  16.874  30.693  1.00 22.59           C  
ATOM   1084  CG1 ILE H 145      19.804  17.999  31.248  1.00 22.90           C  
ATOM   1085  CG2 ILE H 145      22.195  17.194  30.759  1.00 21.90           C  
ATOM   1086  CD1 ILE H 145      19.915  18.177  32.761  1.00 24.90           C  
ATOM   1087  C   ILE H 145      21.193  15.472  28.783  1.00 21.89           C  
ATOM   1088  O   ILE H 145      20.884  14.304  29.007  1.00 22.43           O  
ATOM   1089  N   ARG H 146      22.306  15.795  28.093  1.00 28.49           N  
ATOM   1090  CA  ARG H 146      23.136  14.737  27.597  1.00 29.17           C  
ATOM   1091  CB  ARG H 146      23.114  14.595  26.065  1.00 23.94           C  
ATOM   1092  CG  ARG H 146      23.536  15.843  25.288  1.00 24.00           C  
ATOM   1093  CD  ARG H 146      23.477  15.614  23.778  1.00 25.09           C  
ATOM   1094  NE  ARG H 146      23.786  16.895  23.085  1.00 25.00           N  
ATOM   1095  CZ  ARG H 146      24.039  16.871  21.744  1.00 26.25           C  
ATOM   1096  NH1 ARG H 146      24.072  15.678  21.088  1.00 26.21           N1+
ATOM   1097  NH2 ARG H 146      24.255  18.026  21.052  1.00 26.41           N  
ATOM   1098  C   ARG H 146      24.546  14.951  28.043  1.00 29.42           C  
ATOM   1099  O   ARG H 146      24.962  16.069  28.345  1.00 28.29           O  
ATOM   1100  N   GLN H 147      25.307  13.840  28.121  1.00 20.01           N  
ATOM   1101  CA  GLN H 147      26.665  13.881  28.570  1.00 21.42           C  
ATOM   1102  CB  GLN H 147      26.832  13.095  29.883  1.00 21.16           C  
ATOM   1103  CG  GLN H 147      28.181  13.244  30.581  1.00 20.78           C  
ATOM   1104  CD  GLN H 147      28.066  12.502  31.907  1.00 21.90           C  
ATOM   1105  OE1 GLN H 147      27.797  11.304  31.944  1.00 19.11           O  
ATOM   1106  NE2 GLN H 147      28.260  13.237  33.033  1.00 16.71           N  
ATOM   1107  C   GLN H 147      27.511  13.243  27.509  1.00 23.04           C  
ATOM   1108  O   GLN H 147      27.284  12.099  27.123  1.00 23.85           O  
ATOM   1109  N   PHE H 148      28.528  13.982  27.023  1.00 28.04           N  
ATOM   1110  CA  PHE H 148      29.377  13.519  25.959  1.00 30.01           C  
ATOM   1111  CB  PHE H 148      30.063  14.657  25.177  1.00 31.19           C  
ATOM   1112  CG  PHE H 148      29.028  15.551  24.583  1.00 31.95           C  
ATOM   1113  CD1 PHE H 148      28.464  15.264  23.363  1.00 31.45           C  
ATOM   1114  CD2 PHE H 148      28.616  16.681  25.251  1.00 31.94           C  
ATOM   1115  CE1 PHE H 148      27.510  16.093  22.818  1.00 32.33           C  
ATOM   1116  CE2 PHE H 148      27.663  17.514  24.711  1.00 32.13           C  
ATOM   1117  CZ  PHE H 148      27.105  17.221  23.490  1.00 32.31           C  
ATOM   1118  C   PHE H 148      30.481  12.716  26.560  1.00 31.53           C  
ATOM   1119  O   PHE H 148      30.691  12.721  27.772  1.00 30.37           O  
ATOM   1120  N   PRO H 149      31.187  11.989  25.737  1.00 37.41           N  
ATOM   1121  CA  PRO H 149      32.328  11.298  26.240  1.00 38.46           C  
ATOM   1122  CD  PRO H 149      30.612  11.330  24.577  1.00 48.40           C  
ATOM   1123  CB  PRO H 149      32.811  10.410  25.100  1.00 49.19           C  
ATOM   1124  CG  PRO H 149      31.512  10.106  24.326  1.00 48.68           C  
ATOM   1125  C   PRO H 149      33.237  12.409  26.639  1.00 39.39           C  
ATOM   1126  O   PRO H 149      33.316  13.401  25.917  1.00 40.17           O  
ATOM   1127  N   GLY H 150      33.949  12.275  27.765  0.96 34.23           N  
ATOM   1128  CA  GLY H 150      34.719  13.395  28.214  0.96 34.62           C  
ATOM   1129  C   GLY H 150      33.949  13.985  29.353  0.96 34.71           C  
ATOM   1130  O   GLY H 150      34.455  14.821  30.099  0.96 34.37           O  
ATOM   1131  N   ASN H 151      32.694  13.514  29.504  0.96 49.25           N  
ATOM   1132  CA  ASN H 151      31.787  13.835  30.572  0.96 49.55           C  
ATOM   1133  CB  ASN H 151      32.366  13.498  31.957  0.90 51.16           C  
ATOM   1134  CG  ASN H 151      32.505  11.985  32.056  1.00 53.45           C  
ATOM   1135  OD1 ASN H 151      31.813  11.237  31.367  1.00 54.71           O  
ATOM   1136  ND2 ASN H 151      33.425  11.518  32.944  1.00 54.76           N  
ATOM   1137  C   ASN H 151      31.328  15.267  30.604  0.96 47.99           C  
ATOM   1138  O   ASN H 151      30.977  15.769  31.670  0.96 47.94           O  
ATOM   1139  N   LYS H 152      31.274  15.980  29.466  1.00 42.23           N  
ATOM   1140  CA  LYS H 152      30.734  17.309  29.561  1.00 40.95           C  
ATOM   1141  CB  LYS H 152      31.195  18.237  28.425  1.00 43.69           C  
ATOM   1142  CG  LYS H 152      30.674  19.665  28.572  1.00 45.37           C  
ATOM   1143  CD  LYS H 152      31.404  20.687  27.702  1.00 48.41           C  
ATOM   1144  CE  LYS H 152      30.866  22.109  27.866  1.00 50.07           C  
ATOM   1145  NZ  LYS H 152      31.724  23.070  27.136  1.00 51.75           N1+
ATOM   1146  C   LYS H 152      29.238  17.180  29.500  1.00 39.26           C  
ATOM   1147  O   LYS H 152      28.714  16.355  28.754  1.00 37.94           O  
ATOM   1148  N   LEU H 153      28.505  17.992  30.296  1.00 30.55           N  
ATOM   1149  CA  LEU H 153      27.067  17.926  30.333  1.00 28.87           C  
ATOM   1150  CB  LEU H 153      26.498  18.054  31.758  1.00 30.42           C  
ATOM   1151  CG  LEU H 153      26.766  16.826  32.647  1.00 29.98           C  
ATOM   1152  CD1 LEU H 153      26.289  17.057  34.087  1.00 29.58           C  
ATOM   1153  CD2 LEU H 153      26.131  15.564  32.044  1.00 29.84           C  
ATOM   1154  C   LEU H 153      26.523  19.064  29.523  1.00 28.74           C  
ATOM   1155  O   LEU H 153      27.039  20.179  29.570  1.00 28.22           O  
ATOM   1156  N   ASP H 154      25.457  18.790  28.741  1.00 29.76           N  
ATOM   1157  CA  ASP H 154      24.867  19.771  27.875  1.00 29.29           C  
ATOM   1158  CB  ASP H 154      25.038  19.382  26.395  1.00 23.18           C  
ATOM   1159  CG  ASP H 154      24.591  20.518  25.489  1.00 24.59           C  
ATOM   1160  OD1 ASP H 154      24.543  21.684  25.964  1.00 31.14           O  
ATOM   1161  OD2 ASP H 154      24.303  20.226  24.297  1.00 30.12           O1-
ATOM   1162  C   ASP H 154      23.391  19.811  28.155  1.00 28.17           C  
ATOM   1163  O   ASP H 154      22.736  18.770  28.198  1.00 26.63           O  
ATOM   1164  N   TYR H 155      22.817  21.022  28.325  1.00 28.24           N  
ATOM   1165  CA  TYR H 155      21.414  21.129  28.630  1.00 28.08           C  
ATOM   1166  CB  TYR H 155      21.110  22.335  29.539  1.00 24.34           C  
ATOM   1167  CG  TYR H 155      19.663  22.343  29.888  1.00 24.76           C  
ATOM   1168  CD1 TYR H 155      19.202  21.581  30.936  1.00 24.36           C  
ATOM   1169  CD2 TYR H 155      18.770  23.115  29.180  1.00 24.37           C  
ATOM   1170  CE1 TYR H 155      17.871  21.579  31.273  1.00 25.05           C  
ATOM   1171  CE2 TYR H 155      17.435  23.119  29.512  1.00 24.67           C  
ATOM   1172  CZ  TYR H 155      16.986  22.350  30.559  1.00 24.10           C  
ATOM   1173  OH  TYR H 155      15.618  22.349  30.905  1.00 25.45           O  
ATOM   1174  C   TYR H 155      20.713  21.356  27.323  1.00 28.23           C  
ATOM   1175  O   TYR H 155      20.890  22.395  26.691  1.00 27.90           O  
ATOM   1176  N   MET H 156      19.958  20.336  26.859  1.00 18.43           N  
ATOM   1177  CA  MET H 156      19.248  20.338  25.606  1.00 18.80           C  
ATOM   1178  CB  MET H 156      18.860  18.911  25.185  1.00 21.88           C  
ATOM   1179  CG  MET H 156      20.088  18.012  25.007  1.00 22.62           C  
ATOM   1180  SD  MET H 156      19.731  16.300  24.509  1.00 23.35           S  
ATOM   1181  CE  MET H 156      19.336  16.709  22.785  1.00 23.05           C  
ATOM   1182  C   MET H 156      18.012  21.201  25.571  1.00 18.19           C  
ATOM   1183  O   MET H 156      17.792  21.921  24.598  1.00 17.76           O  
ATOM   1184  N   GLY H 157      17.159  21.156  26.619  1.00 31.41           N  
ATOM   1185  CA  GLY H 157      15.938  21.925  26.577  1.00 31.50           C  
ATOM   1186  C   GLY H 157      14.896  21.251  27.424  1.00 31.90           C  
ATOM   1187  O   GLY H 157      15.155  20.217  28.037  1.00 31.50           O  
ATOM   1188  N   TYR H 158      13.680  21.845  27.506  1.00 19.11           N  
ATOM   1189  CA  TYR H 158      12.642  21.234  28.292  1.00 20.27           C  
ATOM   1190  CB  TYR H 158      12.621  21.681  29.772  1.00 21.11           C  
ATOM   1191  CG  TYR H 158      12.292  23.137  29.891  1.00 21.75           C  
ATOM   1192  CD1 TYR H 158      10.992  23.580  29.797  1.00 22.74           C  
ATOM   1193  CD2 TYR H 158      13.283  24.063  30.124  1.00 21.93           C  
ATOM   1194  CE1 TYR H 158      10.684  24.915  29.913  1.00 22.20           C  
ATOM   1195  CE2 TYR H 158      12.985  25.401  30.241  1.00 21.68           C  
ATOM   1196  CZ  TYR H 158      11.684  25.829  30.134  1.00 22.78           C  
ATOM   1197  OH  TYR H 158      11.372  27.199  30.255  1.00 22.73           O  
ATOM   1198  C   TYR H 158      11.291  21.530  27.711  1.00 20.64           C  
ATOM   1199  O   TYR H 158      11.157  22.272  26.740  1.00 20.48           O  
ATOM   1200  N   ILE H 159      10.255  20.871  28.275  1.00 24.72           N  
ATOM   1201  CA  ILE H 159       8.878  21.171  28.003  1.00 25.49           C  
ATOM   1202  CB  ILE H 159       8.105  20.124  27.249  1.00 23.46           C  
ATOM   1203  CG1 ILE H 159       8.027  18.808  28.017  1.00 24.33           C  
ATOM   1204  CG2 ILE H 159       8.731  19.969  25.863  1.00 24.51           C  
ATOM   1205  CD1 ILE H 159       7.028  17.823  27.417  1.00 24.72           C  
ATOM   1206  C   ILE H 159       8.283  21.311  29.362  1.00 25.79           C  
ATOM   1207  O   ILE H 159       8.602  20.538  30.258  1.00 25.36           O  
ATOM   1208  N   SER H 160       7.434  22.327  29.569  1.00 26.48           N  
ATOM   1209  CA  SER H 160       6.916  22.569  30.881  1.00 27.51           C  
ATOM   1210  CB  SER H 160       6.682  24.061  31.163  1.00 42.48           C  
ATOM   1211  OG  SER H 160       5.689  24.572  30.285  1.00 47.19           O  
ATOM   1212  C   SER H 160       5.607  21.879  31.063  1.00 27.74           C  
ATOM   1213  O   SER H 160       5.104  21.171  30.193  1.00 28.21           O  
ATOM   1214  N   TYR H 161       5.020  22.098  32.250  1.00 32.03           N  
ATOM   1215  CA  TYR H 161       3.744  21.565  32.620  1.00 34.20           C  
ATOM   1216  CB  TYR H 161       3.363  21.911  34.074  1.00 33.87           C  
ATOM   1217  CG  TYR H 161       3.396  23.393  34.259  1.00 35.61           C  
ATOM   1218  CD1 TYR H 161       4.596  24.043  34.454  1.00 35.01           C  
ATOM   1219  CD2 TYR H 161       2.233  24.130  34.258  1.00 34.21           C  
ATOM   1220  CE1 TYR H 161       4.635  25.408  34.625  1.00 36.66           C  
ATOM   1221  CE2 TYR H 161       2.267  25.495  34.429  1.00 36.25           C  
ATOM   1222  CZ  TYR H 161       3.469  26.135  34.610  1.00 38.61           C  
ATOM   1223  OH  TYR H 161       3.508  27.536  34.784  1.00 40.24           O  
ATOM   1224  C   TYR H 161       2.724  22.135  31.689  1.00 36.13           C  
ATOM   1225  O   TYR H 161       1.744  21.475  31.353  1.00 34.95           O  
ATOM   1226  N   ARG H 162       2.920  23.408  31.303  1.00 35.77           N  
ATOM   1227  CA  ARG H 162       2.057  24.137  30.421  1.00 33.55           C  
ATOM   1228  CB  ARG H 162       2.382  25.637  30.390  1.00 35.67           C  
ATOM   1229  CG  ARG H 162       1.225  26.503  29.893  1.00 37.29           C  
ATOM   1230  CD  ARG H 162       1.014  26.489  28.377  1.00 41.33           C  
ATOM   1231  NE  ARG H 162      -0.118  27.413  28.080  1.00 44.50           N  
ATOM   1232  CZ  ARG H 162      -1.405  26.959  28.087  1.00 46.69           C  
ATOM   1233  NH1 ARG H 162      -1.664  25.641  28.328  1.00 47.74           N1+
ATOM   1234  NH2 ARG H 162      -2.436  27.824  27.851  1.00 48.58           N  
ATOM   1235  C   ARG H 162       2.174  23.598  29.029  1.00 33.95           C  
ATOM   1236  O   ARG H 162       1.238  23.705  28.239  1.00 37.80           O  
ATOM   1237  N   GLY H 163       3.339  23.016  28.678  1.00 33.61           N  
ATOM   1238  CA  GLY H 163       3.525  22.542  27.340  1.00 32.56           C  
ATOM   1239  C   GLY H 163       4.444  23.491  26.647  1.00 32.19           C  
ATOM   1240  O   GLY H 163       4.686  23.363  25.448  1.00 29.46           O  
ATOM   1241  N   SER H 164       4.973  24.486  27.386  1.00 44.10           N  
ATOM   1242  CA  SER H 164       5.874  25.409  26.763  1.00 44.27           C  
ATOM   1243  CB  SER H 164       6.126  26.687  27.582  1.00 44.91           C  
ATOM   1244  OG  SER H 164       4.943  27.469  27.646  1.00 49.78           O  
ATOM   1245  C   SER H 164       7.180  24.707  26.605  1.00 43.08           C  
ATOM   1246  O   SER H 164       7.528  23.840  27.404  1.00 42.03           O  
ATOM   1247  N   THR H 165       7.941  25.064  25.551  1.00 27.79           N  
ATOM   1248  CA  THR H 165       9.191  24.397  25.323  1.00 27.81           C  
ATOM   1249  CB  THR H 165       9.225  23.600  24.051  1.00 27.82           C  
ATOM   1250  OG1 THR H 165       9.020  24.455  22.935  1.00 29.60           O  
ATOM   1251  CG2 THR H 165       8.130  22.523  24.109  1.00 30.11           C  
ATOM   1252  C   THR H 165      10.281  25.414  25.211  1.00 27.18           C  
ATOM   1253  O   THR H 165      10.057  26.551  24.798  1.00 27.16           O  
ATOM   1254  N   TYR H 166      11.499  25.015  25.627  1.00 26.66           N  
ATOM   1255  CA  TYR H 166      12.660  25.850  25.521  1.00 26.23           C  
ATOM   1256  CB  TYR H 166      13.123  26.407  26.877  1.00 32.39           C  
ATOM   1257  CG  TYR H 166      14.461  27.028  26.684  1.00 36.42           C  
ATOM   1258  CD1 TYR H 166      14.591  28.262  26.088  1.00 32.78           C  
ATOM   1259  CD2 TYR H 166      15.591  26.370  27.112  1.00 31.92           C  
ATOM   1260  CE1 TYR H 166      15.835  28.824  25.916  1.00 33.93           C  
ATOM   1261  CE2 TYR H 166      16.835  26.926  26.943  1.00 33.25           C  
ATOM   1262  CZ  TYR H 166      16.957  28.155  26.342  1.00 33.13           C  
ATOM   1263  OH  TYR H 166      18.233  28.727  26.166  1.00 31.44           O  
ATOM   1264  C   TYR H 166      13.769  25.007  24.968  1.00 25.68           C  
ATOM   1265  O   TYR H 166      14.005  23.898  25.447  1.00 23.96           O  
ATOM   1266  N   TYR H 167      14.495  25.508  23.946  1.00 20.73           N  
ATOM   1267  CA  TYR H 167      15.547  24.689  23.407  1.00 21.23           C  
ATOM   1268  CB  TYR H 167      15.357  24.247  21.942  1.00 39.42           C  
ATOM   1269  CG  TYR H 167      14.058  23.532  21.768  1.00 40.44           C  
ATOM   1270  CD1 TYR H 167      13.833  22.305  22.349  1.00 40.68           C  
ATOM   1271  CD2 TYR H 167      13.045  24.110  21.038  1.00 41.46           C  
ATOM   1272  CE1 TYR H 167      12.630  21.659  22.182  1.00 41.33           C  
ATOM   1273  CE2 TYR H 167      11.841  23.470  20.865  1.00 42.21           C  
ATOM   1274  CZ  TYR H 167      11.632  22.238  21.437  1.00 41.72           C  
ATOM   1275  OH  TYR H 167      10.397  21.577  21.264  1.00 41.93           O  
ATOM   1276  C   TYR H 167      16.831  25.463  23.432  1.00 21.26           C  
ATOM   1277  O   TYR H 167      16.842  26.684  23.277  1.00 20.52           O  
ATOM   1278  N   ASN H 168      17.959  24.748  23.637  1.00 38.82           N  
ATOM   1279  CA  ASN H 168      19.256  25.362  23.641  1.00 39.90           C  
ATOM   1280  CB  ASN H 168      20.382  24.356  23.947  1.00 21.25           C  
ATOM   1281  CG  ASN H 168      21.678  25.102  24.233  1.00 21.55           C  
ATOM   1282  OD1 ASN H 168      22.044  26.039  23.525  1.00 21.70           O  
ATOM   1283  ND2 ASN H 168      22.396  24.675  25.305  1.00 20.12           N  
ATOM   1284  C   ASN H 168      19.457  25.898  22.256  1.00 40.80           C  
ATOM   1285  O   ASN H 168      19.143  25.229  21.273  1.00 40.29           O  
ATOM   1286  N   PRO H 169      19.981  27.084  22.140  1.00 38.53           N  
ATOM   1287  CA  PRO H 169      20.121  27.690  20.845  1.00 39.73           C  
ATOM   1288  CD  PRO H 169      19.875  28.075  23.197  1.00 36.35           C  
ATOM   1289  CB  PRO H 169      20.567  29.124  21.109  1.00 36.76           C  
ATOM   1290  CG  PRO H 169      19.949  29.438  22.483  1.00 37.50           C  
ATOM   1291  C   PRO H 169      21.017  26.921  19.939  1.00 40.69           C  
ATOM   1292  O   PRO H 169      20.865  27.034  18.724  1.00 41.18           O  
ATOM   1293  N   SER H 170      21.967  26.152  20.492  1.00 29.25           N  
ATOM   1294  CA  SER H 170      22.854  25.434  19.628  1.00 30.93           C  
ATOM   1295  CB  SER H 170      24.047  24.814  20.379  1.00 46.44           C  
ATOM   1296  OG  SER H 170      23.597  23.959  21.419  1.00 47.58           O  
ATOM   1297  C   SER H 170      22.108  24.361  18.886  1.00 31.53           C  
ATOM   1298  O   SER H 170      22.401  24.084  17.727  1.00 31.43           O  
ATOM   1299  N   LEU H 171      21.168  23.688  19.571  1.00 39.57           N  
ATOM   1300  CA  LEU H 171      20.320  22.620  19.095  1.00 41.26           C  
ATOM   1301  CB  LEU H 171      19.757  21.764  20.238  1.00 30.51           C  
ATOM   1302  CG  LEU H 171      20.815  20.920  20.968  1.00 30.09           C  
ATOM   1303  CD1 LEU H 171      21.875  21.791  21.645  1.00 31.65           C  
ATOM   1304  CD2 LEU H 171      20.159  19.948  21.953  1.00 30.35           C  
ATOM   1305  C   LEU H 171      19.132  23.065  18.288  1.00 42.82           C  
ATOM   1306  O   LEU H 171      18.573  22.265  17.541  1.00 43.43           O  
ATOM   1307  N   LYS H 172      18.727  24.344  18.386  0.96 50.92           N  
ATOM   1308  CA  LYS H 172      17.407  24.795  18.015  0.96 52.34           C  
ATOM   1309  CB  LYS H 172      17.336  26.327  17.910  0.96 54.89           C  
ATOM   1310  CG  LYS H 172      15.978  26.849  17.441  0.96 56.87           C  
ATOM   1311  CD  LYS H 172      14.827  26.562  18.405  0.96 57.90           C  
ATOM   1312  CE  LYS H 172      13.473  27.048  17.885  0.96 58.49           C  
ATOM   1313  NZ  LYS H 172      12.391  26.617  18.797  0.96 58.76           N1+
ATOM   1314  C   LYS H 172      16.856  24.241  16.731  0.96 52.56           C  
ATOM   1315  O   LYS H 172      15.714  23.782  16.729  0.96 53.26           O  
ATOM   1316  N   SER H 173      17.588  24.241  15.608  1.00 39.72           N  
ATOM   1317  CA  SER H 173      16.939  23.774  14.413  1.00 39.78           C  
ATOM   1318  CB  SER H 173      17.816  23.945  13.160  1.00 54.41           C  
ATOM   1319  OG  SER H 173      18.985  23.147  13.266  1.00 47.10           O  
ATOM   1320  C   SER H 173      16.580  22.315  14.510  1.00 38.29           C  
ATOM   1321  O   SER H 173      15.505  21.899  14.081  1.00 38.50           O  
ATOM   1322  N   ARG H 174      17.502  21.504  15.054  1.00 31.96           N  
ATOM   1323  CA  ARG H 174      17.425  20.069  15.108  1.00 29.93           C  
ATOM   1324  CB  ARG H 174      18.800  19.433  15.351  1.00 33.56           C  
ATOM   1325  CG  ARG H 174      19.799  19.776  14.245  1.00 34.29           C  
ATOM   1326  CD  ARG H 174      21.051  18.901  14.250  1.00 34.09           C  
ATOM   1327  NE  ARG H 174      21.767  19.136  15.534  1.00 32.87           N  
ATOM   1328  CZ  ARG H 174      22.658  18.207  15.985  1.00 32.86           C  
ATOM   1329  NH1 ARG H 174      22.881  17.070  15.264  1.00 33.10           N1+
ATOM   1330  NH2 ARG H 174      23.323  18.409  17.159  1.00 32.71           N  
ATOM   1331  C   ARG H 174      16.466  19.473  16.107  1.00 28.17           C  
ATOM   1332  O   ARG H 174      15.957  18.376  15.875  1.00 27.83           O  
ATOM   1333  N   ILE H 175      16.199  20.145  17.243  1.00 28.44           N  
ATOM   1334  CA  ILE H 175      15.525  19.498  18.341  1.00 27.48           C  
ATOM   1335  CB  ILE H 175      16.185  19.821  19.649  1.00 30.98           C  
ATOM   1336  CG1 ILE H 175      15.576  19.008  20.797  1.00 31.47           C  
ATOM   1337  CG2 ILE H 175      16.106  21.342  19.854  1.00 30.78           C  
ATOM   1338  CD1 ILE H 175      16.354  19.156  22.104  1.00 32.49           C  
ATOM   1339  C   ILE H 175      14.076  19.868  18.486  1.00 26.66           C  
ATOM   1340  O   ILE H 175      13.651  20.969  18.141  1.00 26.95           O  
ATOM   1341  N   SER H 176      13.269  18.889  18.967  1.00 27.51           N  
ATOM   1342  CA  SER H 176      11.876  19.086  19.274  1.00 27.96           C  
ATOM   1343  CB  SER H 176      10.913  18.601  18.179  1.00 44.50           C  
ATOM   1344  OG  SER H 176      11.051  19.384  17.005  1.00 48.00           O  
ATOM   1345  C   SER H 176      11.561  18.241  20.472  1.00 27.38           C  
ATOM   1346  O   SER H 176      11.982  17.087  20.550  1.00 27.18           O  
ATOM   1347  N   ILE H 177      10.804  18.797  21.441  1.00 29.38           N  
ATOM   1348  CA  ILE H 177      10.424  18.031  22.594  1.00 28.68           C  
ATOM   1349  CB  ILE H 177      10.949  18.571  23.894  1.00 21.63           C  
ATOM   1350  CG1 ILE H 177      12.486  18.624  23.879  1.00 21.42           C  
ATOM   1351  CG2 ILE H 177      10.389  17.682  25.018  1.00 21.41           C  
ATOM   1352  CD1 ILE H 177      13.080  19.421  25.043  1.00 20.27           C  
ATOM   1353  C   ILE H 177       8.932  18.067  22.664  1.00 29.33           C  
ATOM   1354  O   ILE H 177       8.318  19.128  22.551  1.00 29.38           O  
ATOM   1355  N   THR H 178       8.308  16.891  22.854  1.00 32.00           N  
ATOM   1356  CA  THR H 178       6.876  16.821  22.868  1.00 32.57           C  
ATOM   1357  CB  THR H 178       6.354  16.223  21.594  1.00 31.48           C  
ATOM   1358  OG1 THR H 178       4.939  16.156  21.611  1.00 31.64           O  
ATOM   1359  CG2 THR H 178       6.980  14.835  21.403  1.00 32.19           C  
ATOM   1360  C   THR H 178       6.447  15.973  24.028  1.00 33.22           C  
ATOM   1361  O   THR H 178       7.271  15.316  24.662  1.00 32.36           O  
ATOM   1362  N   ARG H 179       5.137  15.994  24.370  1.00 25.76           N  
ATOM   1363  CA  ARG H 179       4.716  15.195  25.487  1.00 26.84           C  
ATOM   1364  CB  ARG H 179       4.650  15.951  26.827  1.00 33.02           C  
ATOM   1365  CG  ARG H 179       3.646  17.105  26.875  1.00 32.03           C  
ATOM   1366  CD  ARG H 179       3.612  17.800  28.241  1.00 30.98           C  
ATOM   1367  NE  ARG H 179       2.532  18.824  28.203  1.00 29.07           N  
ATOM   1368  CZ  ARG H 179       1.844  19.135  29.340  1.00 29.16           C  
ATOM   1369  NH1 ARG H 179       2.155  18.521  30.518  1.00 28.77           N1+
ATOM   1370  NH2 ARG H 179       0.841  20.059  29.296  1.00 29.08           N  
ATOM   1371  C   ARG H 179       3.360  14.614  25.235  1.00 28.73           C  
ATOM   1372  O   ARG H 179       2.599  15.084  24.390  1.00 28.19           O  
ATOM   1373  N   ASP H 180       3.052  13.519  25.957  1.00 32.52           N  
ATOM   1374  CA  ASP H 180       1.770  12.886  25.882  1.00 34.35           C  
ATOM   1375  CB  ASP H 180       1.846  11.483  25.253  1.00 44.17           C  
ATOM   1376  CG  ASP H 180       0.446  11.011  24.885  1.00 46.33           C  
ATOM   1377  OD1 ASP H 180      -0.528  11.427  25.568  1.00 46.15           O  
ATOM   1378  OD2 ASP H 180       0.334  10.227  23.904  1.00 47.38           O1-
ATOM   1379  C   ASP H 180       1.321  12.750  27.306  1.00 34.63           C  
ATOM   1380  O   ASP H 180       1.737  11.829  28.006  1.00 34.97           O  
ATOM   1381  N   THR H 181       0.455  13.673  27.768  1.00 35.11           N  
ATOM   1382  CA  THR H 181       0.026  13.713  29.139  1.00 35.97           C  
ATOM   1383  CB  THR H 181      -0.855  14.889  29.457  1.00 47.79           C  
ATOM   1384  OG1 THR H 181      -2.049  14.836  28.693  1.00 47.73           O  
ATOM   1385  CG2 THR H 181      -0.082  16.182  29.154  1.00 48.48           C  
ATOM   1386  C   THR H 181      -0.739  12.477  29.487  1.00 37.02           C  
ATOM   1387  O   THR H 181      -0.620  11.970  30.601  1.00 37.24           O  
ATOM   1388  N   SER H 182      -1.554  11.961  28.551  0.96 37.14           N  
ATOM   1389  CA  SER H 182      -2.362  10.812  28.847  0.96 37.63           C  
ATOM   1390  CB  SER H 182      -3.146  10.329  27.618  0.96 53.84           C  
ATOM   1391  OG  SER H 182      -3.928  11.393  27.099  0.96 55.36           O  
ATOM   1392  C   SER H 182      -1.451   9.691  29.240  0.96 37.46           C  
ATOM   1393  O   SER H 182      -1.710   8.977  30.208  0.96 37.29           O  
ATOM   1394  N   LYS H 183      -0.387   9.499  28.442  1.00 35.10           N  
ATOM   1395  CA  LYS H 183       0.652   8.518  28.604  1.00 35.48           C  
ATOM   1396  CB  LYS H 183       1.475   8.280  27.331  1.00 41.36           C  
ATOM   1397  CG  LYS H 183       0.747   7.410  26.312  1.00 42.79           C  
ATOM   1398  CD  LYS H 183       1.410   7.385  24.937  1.00 43.74           C  
ATOM   1399  CE  LYS H 183       0.851   6.294  24.023  1.00 40.85           C  
ATOM   1400  NZ  LYS H 183      -0.591   6.519  23.781  1.00 41.81           N1+
ATOM   1401  C   LYS H 183       1.618   8.886  29.692  1.00 34.73           C  
ATOM   1402  O   LYS H 183       2.357   8.028  30.171  1.00 34.85           O  
ATOM   1403  N   ASN H 184       1.683  10.175  30.070  1.00 43.22           N  
ATOM   1404  CA  ASN H 184       2.644  10.677  31.019  1.00 42.38           C  
ATOM   1405  CB  ASN H 184       2.426  10.281  32.508  1.00 35.49           C  
ATOM   1406  CG  ASN H 184       2.532   8.785  32.805  1.00 36.01           C  
ATOM   1407  OD1 ASN H 184       3.605   8.185  32.737  1.00 36.30           O  
ATOM   1408  ND2 ASN H 184       1.384   8.171  33.198  1.00 36.60           N  
ATOM   1409  C   ASN H 184       4.036  10.369  30.547  1.00 41.49           C  
ATOM   1410  O   ASN H 184       4.864   9.819  31.273  1.00 40.74           O  
ATOM   1411  N   GLN H 185       4.319  10.728  29.278  1.00 31.16           N  
ATOM   1412  CA  GLN H 185       5.616  10.527  28.700  1.00 30.53           C  
ATOM   1413  CB  GLN H 185       5.639   9.401  27.653  1.00 32.52           C  
ATOM   1414  CG  GLN H 185       5.271   8.027  28.212  1.00 33.44           C  
ATOM   1415  CD  GLN H 185       5.313   7.035  27.059  1.00 34.38           C  
ATOM   1416  OE1 GLN H 185       5.081   7.398  25.906  1.00 34.15           O  
ATOM   1417  NE2 GLN H 185       5.614   5.747  27.375  1.00 34.36           N  
ATOM   1418  C   GLN H 185       5.990  11.784  27.968  1.00 29.69           C  
ATOM   1419  O   GLN H 185       5.124  12.551  27.551  1.00 29.58           O  
ATOM   1420  N   VAL H 186       7.311  12.030  27.820  1.00 33.14           N  
ATOM   1421  CA  VAL H 186       7.831  13.150  27.079  1.00 31.76           C  
ATOM   1422  CB  VAL H 186       8.659  14.115  27.873  1.00 29.65           C  
ATOM   1423  CG1 VAL H 186       7.763  14.901  28.830  1.00 34.20           C  
ATOM   1424  CG2 VAL H 186       9.756  13.318  28.594  1.00 35.27           C  
ATOM   1425  C   VAL H 186       8.772  12.589  26.062  1.00 31.17           C  
ATOM   1426  O   VAL H 186       9.360  11.530  26.275  1.00 31.04           O  
ATOM   1427  N   TYR H 187       8.969  13.306  24.934  1.00 36.34           N  
ATOM   1428  CA  TYR H 187       9.761  12.732  23.884  1.00 36.03           C  
ATOM   1429  CB  TYR H 187       8.929  12.438  22.621  1.00 28.59           C  
ATOM   1430  CG  TYR H 187       7.737  11.639  23.031  1.00 29.21           C  
ATOM   1431  CD1 TYR H 187       7.773  10.265  23.079  1.00 29.80           C  
ATOM   1432  CD2 TYR H 187       6.571  12.282  23.382  1.00 29.53           C  
ATOM   1433  CE1 TYR H 187       6.663   9.548  23.465  1.00 30.01           C  
ATOM   1434  CE2 TYR H 187       5.459  11.572  23.768  1.00 29.82           C  
ATOM   1435  CZ  TYR H 187       5.503  10.200  23.810  1.00 29.78           C  
ATOM   1436  OH  TYR H 187       4.365   9.465  24.205  1.00 34.96           O  
ATOM   1437  C   TYR H 187      10.834  13.688  23.449  1.00 35.96           C  
ATOM   1438  O   TYR H 187      10.730  14.902  23.624  1.00 35.95           O  
ATOM   1439  N   LEU H 188      11.921  13.127  22.875  1.00 32.46           N  
ATOM   1440  CA  LEU H 188      13.019  13.886  22.343  1.00 32.86           C  
ATOM   1441  CB  LEU H 188      14.361  13.558  23.016  1.00 25.75           C  
ATOM   1442  CG  LEU H 188      15.545  14.365  22.456  1.00 26.18           C  
ATOM   1443  CD1 LEU H 188      15.503  15.828  22.911  1.00 25.38           C  
ATOM   1444  CD2 LEU H 188      16.884  13.687  22.749  1.00 25.88           C  
ATOM   1445  C   LEU H 188      13.181  13.496  20.906  1.00 34.00           C  
ATOM   1446  O   LEU H 188      13.126  12.315  20.563  1.00 33.45           O  
ATOM   1447  N   GLN H 189      13.366  14.492  20.017  1.00 32.93           N  
ATOM   1448  CA  GLN H 189      13.599  14.215  18.628  1.00 33.64           C  
ATOM   1449  CB  GLN H 189      12.433  14.643  17.722  1.00 39.68           C  
ATOM   1450  CG  GLN H 189      12.668  14.347  16.241  1.00 42.87           C  
ATOM   1451  CD  GLN H 189      11.537  14.982  15.443  1.00 44.99           C  
ATOM   1452  OE1 GLN H 189      11.423  16.204  15.368  1.00 44.52           O  
ATOM   1453  NE2 GLN H 189      10.678  14.128  14.825  1.00 42.33           N  
ATOM   1454  C   GLN H 189      14.766  15.061  18.226  1.00 33.28           C  
ATOM   1455  O   GLN H 189      14.738  16.280  18.385  1.00 32.78           O  
ATOM   1456  N   LEU H 190      15.836  14.435  17.700  1.00 40.18           N  
ATOM   1457  CA  LEU H 190      16.988  15.190  17.289  1.00 40.57           C  
ATOM   1458  CB  LEU H 190      18.226  14.859  18.144  1.00 25.84           C  
ATOM   1459  CG  LEU H 190      19.470  15.719  17.859  1.00 26.08           C  
ATOM   1460  CD1 LEU H 190      19.290  17.157  18.364  1.00 25.57           C  
ATOM   1461  CD2 LEU H 190      20.737  15.062  18.418  1.00 26.69           C  
ATOM   1462  C   LEU H 190      17.288  14.770  15.877  1.00 40.78           C  
ATOM   1463  O   LEU H 190      17.617  13.612  15.624  1.00 39.72           O  
ATOM   1464  N   LYS H 191      17.198  15.710  14.915  1.00 38.98           N  
ATOM   1465  CA  LYS H 191      17.384  15.363  13.532  1.00 40.22           C  
ATOM   1466  CB  LYS H 191      16.522  16.196  12.571  1.00 33.19           C  
ATOM   1467  CG  LYS H 191      15.023  15.935  12.723  1.00 34.58           C  
ATOM   1468  CD  LYS H 191      14.154  16.957  11.991  1.00 40.95           C  
ATOM   1469  CE  LYS H 191      14.195  18.350  12.620  1.00 43.90           C  
ATOM   1470  NZ  LYS H 191      13.464  19.310  11.764  1.00 45.47           N1+
ATOM   1471  C   LYS H 191      18.811  15.550  13.108  1.00 41.06           C  
ATOM   1472  O   LYS H 191      19.600  16.222  13.768  1.00 40.87           O  
ATOM   1473  N   SER H 192      19.164  14.916  11.969  1.00 36.96           N  
ATOM   1474  CA  SER H 192      20.450  15.032  11.332  1.00 37.90           C  
ATOM   1475  CB  SER H 192      20.674  16.405  10.678  1.00 40.88           C  
ATOM   1476  OG  SER H 192      19.691  16.635   9.681  1.00 42.74           O  
ATOM   1477  C   SER H 192      21.564  14.807  12.305  1.00 37.99           C  
ATOM   1478  O   SER H 192      22.447  15.652  12.448  1.00 37.99           O  
ATOM   1479  N   VAL H 193      21.570  13.642  12.977  1.00 44.47           N  
ATOM   1480  CA  VAL H 193      22.583  13.342  13.950  1.00 44.93           C  
ATOM   1481  CB  VAL H 193      22.268  12.142  14.796  1.00 36.63           C  
ATOM   1482  CG1 VAL H 193      21.001  12.425  15.615  1.00 37.15           C  
ATOM   1483  CG2 VAL H 193      22.148  10.917  13.878  1.00 36.29           C  
ATOM   1484  C   VAL H 193      23.894  13.060  13.280  1.00 45.59           C  
ATOM   1485  O   VAL H 193      23.953  12.592  12.144  1.00 45.47           O  
ATOM   1486  N   SER H 194      24.994  13.366  14.000  1.00 32.39           N  
ATOM   1487  CA  SER H 194      26.329  13.122  13.529  1.00 33.04           C  
ATOM   1488  CB  SER H 194      27.134  14.404  13.252  1.00 43.49           C  
ATOM   1489  OG  SER H 194      27.339  15.124  14.459  1.00 44.90           O  
ATOM   1490  C   SER H 194      27.031  12.392  14.629  1.00 33.41           C  
ATOM   1491  O   SER H 194      26.448  12.132  15.680  1.00 32.67           O  
ATOM   1492  N   SER H 195      28.312  12.041  14.412  1.00 37.37           N  
ATOM   1493  CA  SER H 195      29.072  11.293  15.374  1.00 38.15           C  
ATOM   1494  CB  SER H 195      30.500  10.987  14.898  1.00 39.52           C  
ATOM   1495  OG  SER H 195      30.463  10.150  13.751  1.00 46.01           O  
ATOM   1496  C   SER H 195      29.187  12.108  16.621  1.00 37.51           C  
ATOM   1497  O   SER H 195      29.379  11.575  17.713  1.00 37.45           O  
ATOM   1498  N   GLU H 196      29.055  13.433  16.477  1.00 36.21           N  
ATOM   1499  CA  GLU H 196      29.187  14.373  17.551  1.00 36.20           C  
ATOM   1500  CB  GLU H 196      29.092  15.815  17.037  1.00 44.08           C  
ATOM   1501  CG  GLU H 196      29.258  16.877  18.116  1.00 46.91           C  
ATOM   1502  CD  GLU H 196      29.251  18.215  17.398  1.00 48.64           C  
ATOM   1503  OE1 GLU H 196      30.213  18.472  16.626  1.00 50.26           O  
ATOM   1504  OE2 GLU H 196      28.282  18.994  17.600  1.00 50.04           O1-
ATOM   1505  C   GLU H 196      28.099  14.149  18.559  1.00 34.77           C  
ATOM   1506  O   GLU H 196      28.274  14.436  19.740  1.00 35.08           O  
ATOM   1507  N   ASP H 197      26.931  13.673  18.097  1.00 32.43           N  
ATOM   1508  CA  ASP H 197      25.753  13.436  18.884  1.00 30.97           C  
ATOM   1509  CB  ASP H 197      24.491  13.265  18.026  1.00 36.62           C  
ATOM   1510  CG  ASP H 197      24.157  14.645  17.479  1.00 38.07           C  
ATOM   1511  OD1 ASP H 197      24.558  15.648  18.129  1.00 37.69           O  
ATOM   1512  OD2 ASP H 197      23.502  14.720  16.407  1.00 38.35           O1-
ATOM   1513  C   ASP H 197      25.889  12.244  19.785  1.00 30.40           C  
ATOM   1514  O   ASP H 197      25.009  12.005  20.609  1.00 29.31           O  
ATOM   1515  N   THR H 198      26.925  11.402  19.613  1.00 27.43           N  
ATOM   1516  CA  THR H 198      26.999  10.239  20.454  1.00 27.24           C  
ATOM   1517  CB  THR H 198      28.112   9.301  20.071  1.00 37.73           C  
ATOM   1518  OG1 THR H 198      27.889   8.023  20.641  1.00 39.50           O  
ATOM   1519  CG2 THR H 198      29.457   9.853  20.566  1.00 37.78           C  
ATOM   1520  C   THR H 198      27.170  10.676  21.880  1.00 26.29           C  
ATOM   1521  O   THR H 198      28.011  11.517  22.195  1.00 25.24           O  
ATOM   1522  N   ALA H 199      26.338  10.125  22.792  1.00 23.72           N  
ATOM   1523  CA  ALA H 199      26.439  10.498  24.174  1.00 24.41           C  
ATOM   1524  CB  ALA H 199      26.209  12.000  24.423  1.00 24.13           C  
ATOM   1525  C   ALA H 199      25.388   9.756  24.933  1.00 24.47           C  
ATOM   1526  O   ALA H 199      24.621   8.978  24.367  1.00 24.65           O  
ATOM   1527  N   THR H 200      25.350   9.965  26.264  1.00 29.91           N  
ATOM   1528  CA  THR H 200      24.346   9.348  27.078  1.00 29.90           C  
ATOM   1529  CB  THR H 200      24.868   8.923  28.418  1.00 30.55           C  
ATOM   1530  OG1 THR H 200      23.840   8.305  29.178  1.00 33.55           O  
ATOM   1531  CG2 THR H 200      25.427  10.157  29.145  1.00 32.58           C  
ATOM   1532  C   THR H 200      23.287  10.388  27.286  1.00 29.03           C  
ATOM   1533  O   THR H 200      23.586  11.533  27.624  1.00 28.37           O  
ATOM   1534  N   TYR H 201      22.007  10.013  27.088  1.00 28.92           N  
ATOM   1535  CA  TYR H 201      20.941  10.973  27.169  1.00 28.84           C  
ATOM   1536  CB  TYR H 201      19.979  10.917  25.966  1.00 21.77           C  
ATOM   1537  CG  TYR H 201      20.685  11.440  24.760  1.00 21.30           C  
ATOM   1538  CD1 TYR H 201      21.670  10.707  24.134  1.00 20.68           C  
ATOM   1539  CD2 TYR H 201      20.338  12.665  24.238  1.00 21.35           C  
ATOM   1540  CE1 TYR H 201      22.309  11.199  23.020  1.00 20.70           C  
ATOM   1541  CE2 TYR H 201      20.975  13.162  23.124  1.00 21.28           C  
ATOM   1542  CZ  TYR H 201      21.964  12.430  22.514  1.00 21.77           C  
ATOM   1543  OH  TYR H 201      22.619  12.938  21.372  1.00 20.80           O  
ATOM   1544  C   TYR H 201      20.121  10.709  28.394  1.00 29.14           C  
ATOM   1545  O   TYR H 201      19.721   9.575  28.658  1.00 29.88           O  
ATOM   1546  N   TYR H 202      19.851  11.777  29.178  1.00 22.02           N  
ATOM   1547  CA  TYR H 202      19.093  11.634  30.390  1.00 22.25           C  
ATOM   1548  CB  TYR H 202      19.810  12.110  31.671  1.00 25.34           C  
ATOM   1549  CG  TYR H 202      21.079  11.372  31.936  1.00 25.78           C  
ATOM   1550  CD1 TYR H 202      21.089  10.207  32.667  1.00 26.25           C  
ATOM   1551  CD2 TYR H 202      22.273  11.862  31.464  1.00 26.47           C  
ATOM   1552  CE1 TYR H 202      22.269   9.543  32.914  1.00 26.55           C  
ATOM   1553  CE2 TYR H 202      23.455  11.203  31.708  1.00 26.90           C  
ATOM   1554  CZ  TYR H 202      23.455  10.039  32.435  1.00 27.04           C  
ATOM   1555  OH  TYR H 202      24.666   9.360  32.689  1.00 29.14           O  
ATOM   1556  C   TYR H 202      17.905  12.545  30.319  1.00 22.44           C  
ATOM   1557  O   TYR H 202      17.965  13.623  29.729  1.00 21.86           O  
ATOM   1558  N   CYS H 203      16.773  12.107  30.911  1.00 23.33           N  
ATOM   1559  CA  CYS H 203      15.632  12.968  31.045  1.00 24.21           C  
ATOM   1560  CB  CYS H 203      14.289  12.350  30.581  1.00 29.21           C  
ATOM   1561  SG  CYS H 203      13.886  10.744  31.336  1.00 33.14           S  
ATOM   1562  C   CYS H 203      15.568  13.287  32.509  1.00 24.35           C  
ATOM   1563  O   CYS H 203      15.898  12.440  33.339  1.00 24.32           O  
ATOM   1564  N   THR H 204      15.199  14.535  32.870  1.00 30.91           N  
ATOM   1565  CA  THR H 204      15.186  14.884  34.266  1.00 30.46           C  
ATOM   1566  CB  THR H 204      16.418  15.620  34.703  1.00 23.87           C  
ATOM   1567  OG1 THR H 204      16.520  16.861  34.020  1.00  0.00           O  
ATOM   1568  CG2 THR H 204      17.646  14.747  34.395  1.00 19.93           C  
ATOM   1569  C   THR H 204      14.023  15.778  34.541  1.00 30.15           C  
ATOM   1570  O   THR H 204      13.554  16.500  33.661  1.00 30.00           O  
ATOM   1571  N   TYR H 205      13.539  15.762  35.800  1.00 28.30           N  
ATOM   1572  CA  TYR H 205      12.370  16.527  36.119  1.00 29.43           C  
ATOM   1573  CB  TYR H 205      11.151  15.598  36.323  1.00 32.65           C  
ATOM   1574  CG  TYR H 205      10.003  16.334  36.902  1.00 25.54           C  
ATOM   1575  CD1 TYR H 205       9.123  17.062  36.125  1.00 23.47           C  
ATOM   1576  CD2 TYR H 205       9.820  16.261  38.261  1.00 22.97           C  
ATOM   1577  CE1 TYR H 205       8.074  17.721  36.725  1.00 23.92           C  
ATOM   1578  CE2 TYR H 205       8.779  16.915  38.858  1.00 23.15           C  
ATOM   1579  CZ  TYR H 205       7.909  17.645  38.093  1.00 28.22           C  
ATOM   1580  OH  TYR H 205       6.853  18.304  38.751  1.00 25.56           O  
ATOM   1581  C   TYR H 205      12.614  17.395  37.314  1.00 29.67           C  
ATOM   1582  O   TYR H 205      13.235  16.976  38.289  1.00 29.52           O  
ATOM   1583  N   PHE H 206      12.139  18.659  37.240  1.00 31.70           N  
ATOM   1584  CA  PHE H 206      12.331  19.597  38.311  1.00 32.91           C  
ATOM   1585  CB  PHE H 206      13.480  20.571  37.987  1.00 30.50           C  
ATOM   1586  CG  PHE H 206      13.695  21.529  39.104  1.00 29.95           C  
ATOM   1587  CD1 PHE H 206      14.385  21.150  40.232  1.00 19.22           C  
ATOM   1588  CD2 PHE H 206      13.230  22.820  39.010  1.00 20.42           C  
ATOM   1589  CE1 PHE H 206      14.595  22.038  41.261  1.00 19.06           C  
ATOM   1590  CE2 PHE H 206      13.436  23.713  40.034  1.00 18.87           C  
ATOM   1591  CZ  PHE H 206      14.118  23.324  41.163  1.00 18.87           C  
ATOM   1592  C   PHE H 206      11.067  20.389  38.500  1.00 34.42           C  
ATOM   1593  O   PHE H 206      10.437  20.815  37.534  1.00 33.91           O  
ATOM   1594  N   ASP H 207      10.707  20.580  39.781  1.00 27.78           N  
ATOM   1595  CA  ASP H 207       9.516  21.279  40.139  1.00 32.64           C  
ATOM   1596  CB  ASP H 207       8.641  20.460  41.109  1.00 33.10           C  
ATOM   1597  CG  ASP H 207       7.258  21.082  41.229  1.00 36.20           C  
ATOM   1598  OD1 ASP H 207       7.091  22.261  40.819  1.00 37.44           O  
ATOM   1599  OD2 ASP H 207       6.345  20.379  41.741  1.00 39.22           O1-
ATOM   1600  C   ASP H 207       9.940  22.543  40.816  1.00 34.73           C  
ATOM   1601  O   ASP H 207      10.692  22.522  41.790  1.00 35.03           O  
ATOM   1602  N   SER H 208       9.484  23.692  40.293  1.00 35.59           N  
ATOM   1603  CA  SER H 208       9.842  24.944  40.890  1.00 38.20           C  
ATOM   1604  CB  SER H 208       9.327  26.159  40.100  1.00 40.55           C  
ATOM   1605  OG  SER H 208       7.907  26.178  40.090  1.00 41.96           O  
ATOM   1606  C   SER H 208       9.219  24.974  42.246  1.00 37.62           C  
ATOM   1607  O   SER H 208       9.718  25.633  43.157  1.00 38.30           O  
ATOM   1608  N   ASP H 209       8.097  24.248  42.407  1.00 36.34           N  
ATOM   1609  CA  ASP H 209       7.415  24.197  43.667  1.00 38.06           C  
ATOM   1610  CB  ASP H 209       6.079  23.441  43.601  1.00 39.21           C  
ATOM   1611  CG  ASP H 209       5.097  24.345  42.866  1.00 45.42           C  
ATOM   1612  OD1 ASP H 209       5.157  25.585  43.085  1.00 45.33           O  
ATOM   1613  OD2 ASP H 209       4.285  23.814  42.063  1.00 47.28           O1-
ATOM   1614  C   ASP H 209       8.306  23.537  44.677  1.00 39.86           C  
ATOM   1615  O   ASP H 209       8.268  23.900  45.851  1.00 38.87           O  
ATOM   1616  N   ASP H 210       9.119  22.540  44.262  1.00 35.61           N  
ATOM   1617  CA  ASP H 210       9.986  21.862  45.195  1.00 34.66           C  
ATOM   1618  CB  ASP H 210       9.764  20.336  45.197  1.00 34.39           C  
ATOM   1619  CG  ASP H 210      10.466  19.704  46.395  1.00 42.75           C  
ATOM   1620  OD1 ASP H 210      11.230  20.420  47.092  1.00 43.59           O  
ATOM   1621  OD2 ASP H 210      10.236  18.485  46.626  1.00 42.99           O1-
ATOM   1622  C   ASP H 210      11.419  22.103  44.791  1.00 33.34           C  
ATOM   1623  O   ASP H 210      11.988  21.340  44.015  1.00 33.65           O  
ATOM   1624  N   TYR H 211      12.065  23.146  45.352  1.00 33.25           N  
ATOM   1625  CA  TYR H 211      13.419  23.513  45.009  1.00 34.83           C  
ATOM   1626  CB  TYR H 211      13.920  24.789  45.708  1.00 34.05           C  
ATOM   1627  CG  TYR H 211      13.365  26.004  45.050  1.00 35.63           C  
ATOM   1628  CD1 TYR H 211      12.090  26.446  45.312  1.00 37.30           C  
ATOM   1629  CD2 TYR H 211      14.156  26.711  44.173  1.00 35.50           C  
ATOM   1630  CE1 TYR H 211      11.613  27.580  44.696  1.00 37.46           C  
ATOM   1631  CE2 TYR H 211      13.682  27.843  43.555  1.00 37.05           C  
ATOM   1632  CZ  TYR H 211      12.407  28.280  43.819  1.00 39.26           C  
ATOM   1633  OH  TYR H 211      11.911  29.443  43.192  1.00 41.42           O  
ATOM   1634  C   TYR H 211      14.399  22.442  45.377  1.00 33.22           C  
ATOM   1635  O   TYR H 211      15.393  22.227  44.685  1.00 33.52           O  
ATOM   1636  N   ALA H 212      14.152  21.748  46.494  1.00 30.83           N  
ATOM   1637  CA  ALA H 212      15.099  20.837  47.065  1.00 30.79           C  
ATOM   1638  CB  ALA H 212      14.597  20.209  48.373  1.00 29.10           C  
ATOM   1639  C   ALA H 212      15.487  19.700  46.167  1.00 30.60           C  
ATOM   1640  O   ALA H 212      16.649  19.294  46.205  1.00 31.50           O  
ATOM   1641  N   MET H 213      14.558  19.138  45.361  1.00 29.56           N  
ATOM   1642  CA  MET H 213      14.905  17.923  44.668  0.90 31.05           C  
ATOM   1643  CB  MET H 213      13.979  16.747  45.031  0.90 29.68           C  
ATOM   1644  CG  MET H 213      14.215  16.160  46.425  0.90 32.30           C  
ATOM   1645  SD  MET H 213      15.652  15.051  46.538  0.90 39.59           S  
ATOM   1646  CE  MET H 213      16.905  16.354  46.373  0.90 35.27           C  
ATOM   1647  C   MET H 213      14.877  18.038  43.175  1.00 30.46           C  
ATOM   1648  O   MET H 213      14.204  18.884  42.591  1.00 29.37           O  
ATOM   1649  N   GLU H 214      15.671  17.154  42.530  1.00 30.62           N  
ATOM   1650  CA  GLU H 214      15.713  17.014  41.105  1.00 30.64           C  
ATOM   1651  CB  GLU H 214      16.934  17.683  40.455  1.00 31.65           C  
ATOM   1652  CG  GLU H 214      16.785  17.841  38.941  1.00 34.23           C  
ATOM   1653  CD  GLU H 214      17.964  18.653  38.419  1.00 26.24           C  
ATOM   1654  OE1 GLU H 214      19.112  18.145  38.505  1.00 24.76           O  
ATOM   1655  OE2 GLU H 214      17.733  19.791  37.929  1.00 23.56           O1-
ATOM   1656  C   GLU H 214      15.779  15.535  40.853  1.00 32.00           C  
ATOM   1657  O   GLU H 214      16.436  14.811  41.602  1.00 33.77           O  
ATOM   1658  N   TYR H 215      15.086  15.037  39.806  1.00 25.49           N  
ATOM   1659  CA  TYR H 215      15.093  13.618  39.573  1.00 26.81           C  
ATOM   1660  CB  TYR H 215      13.682  13.009  39.594  1.00 33.89           C  
ATOM   1661  CG  TYR H 215      13.113  13.292  40.942  1.00 35.60           C  
ATOM   1662  CD1 TYR H 215      12.480  14.488  41.196  1.00 36.52           C  
ATOM   1663  CD2 TYR H 215      13.215  12.365  41.952  1.00 36.69           C  
ATOM   1664  CE1 TYR H 215      11.955  14.755  42.438  1.00 37.69           C  
ATOM   1665  CE2 TYR H 215      12.693  12.626  43.197  1.00 37.76           C  
ATOM   1666  CZ  TYR H 215      12.062  13.822  43.442  1.00 37.90           C  
ATOM   1667  OH  TYR H 215      11.525  14.090  44.720  1.00 39.77           O  
ATOM   1668  C   TYR H 215      15.662  13.359  38.212  1.00 26.41           C  
ATOM   1669  O   TYR H 215      15.325  14.044  37.247  1.00 26.23           O  
ATOM   1670  N   TRP H 216      16.546  12.344  38.110  1.00 23.61           N  
ATOM   1671  CA  TRP H 216      17.177  12.024  36.861  1.00 23.81           C  
ATOM   1672  CB  TRP H 216      18.708  12.173  36.911  1.00 25.83           C  
ATOM   1673  CG  TRP H 216      19.201  13.593  37.063  1.00 25.01           C  
ATOM   1674  CD2 TRP H 216      20.049  14.265  36.116  1.00 24.29           C  
ATOM   1675  CD1 TRP H 216      19.007  14.466  38.093  1.00 24.46           C  
ATOM   1676  NE1 TRP H 216      19.669  15.644  37.842  1.00 24.44           N  
ATOM   1677  CE2 TRP H 216      20.318  15.532  36.631  1.00 24.84           C  
ATOM   1678  CE3 TRP H 216      20.566  13.856  34.920  1.00 24.26           C  
ATOM   1679  CZ2 TRP H 216      21.113  16.415  35.956  1.00 23.65           C  
ATOM   1680  CZ3 TRP H 216      21.361  14.752  34.239  1.00 23.87           C  
ATOM   1681  CH2 TRP H 216      21.629  16.006  34.747  1.00 24.36           C  
ATOM   1682  C   TRP H 216      16.908  10.583  36.549  1.00 24.42           C  
ATOM   1683  O   TRP H 216      16.716   9.760  37.442  1.00 24.09           O  
ATOM   1684  N   GLY H 217      16.876  10.244  35.245  1.00 25.91           N  
ATOM   1685  CA  GLY H 217      16.669   8.885  34.841  1.00 26.65           C  
ATOM   1686  C   GLY H 217      18.008   8.221  34.850  1.00 28.11           C  
ATOM   1687  O   GLY H 217      19.026   8.853  35.116  1.00 27.15           O  
ATOM   1688  N   GLN H 218      18.027   6.910  34.551  1.00 30.84           N  
ATOM   1689  CA  GLN H 218      19.231   6.132  34.527  1.00 32.19           C  
ATOM   1690  CB  GLN H 218      18.935   4.642  34.321  1.00 50.40           C  
ATOM   1691  CG  GLN H 218      20.179   3.760  34.293  1.00 53.89           C  
ATOM   1692  CD  GLN H 218      19.695   2.336  34.090  1.00 56.15           C  
ATOM   1693  OE1 GLN H 218      18.509   2.046  34.237  1.00 57.74           O  
ATOM   1694  NE2 GLN H 218      20.637   1.421  33.745  1.00 56.51           N  
ATOM   1695  C   GLN H 218      20.112   6.608  33.415  1.00 31.57           C  
ATOM   1696  O   GLN H 218      21.336   6.610  33.539  1.00 31.07           O  
ATOM   1697  N   GLY H 219      19.509   7.004  32.281  1.00 35.51           N  
ATOM   1698  CA  GLY H 219      20.267   7.493  31.164  1.00 36.02           C  
ATOM   1699  C   GLY H 219      20.422   6.376  30.182  1.00 36.76           C  
ATOM   1700  O   GLY H 219      20.602   5.220  30.559  1.00 36.88           O  
ATOM   1701  N   THR H 220      20.360   6.708  28.877  1.00 31.45           N  
ATOM   1702  CA  THR H 220      20.509   5.706  27.864  1.00 32.68           C  
ATOM   1703  CB  THR H 220      19.271   5.508  27.035  1.00 32.33           C  
ATOM   1704  OG1 THR H 220      19.445   4.420  26.140  1.00 32.97           O  
ATOM   1705  CG2 THR H 220      18.969   6.802  26.261  1.00 32.68           C  
ATOM   1706  C   THR H 220      21.613   6.139  26.954  1.00 32.94           C  
ATOM   1707  O   THR H 220      21.659   7.283  26.506  1.00 33.08           O  
ATOM   1708  N   SER H 221      22.555   5.221  26.667  1.00 35.75           N  
ATOM   1709  CA  SER H 221      23.649   5.564  25.810  1.00 36.15           C  
ATOM   1710  CB  SER H 221      24.871   4.649  26.004  1.00 34.11           C  
ATOM   1711  OG  SER H 221      25.924   5.034  25.134  1.00 42.13           O  
ATOM   1712  C   SER H 221      23.196   5.447  24.392  1.00 36.40           C  
ATOM   1713  O   SER H 221      22.481   4.516  24.024  1.00 36.92           O  
ATOM   1714  N   VAL H 222      23.608   6.416  23.553  1.00 35.23           N  
ATOM   1715  CA  VAL H 222      23.258   6.375  22.165  1.00 34.81           C  
ATOM   1716  CB  VAL H 222      22.305   7.464  21.766  1.00 31.67           C  
ATOM   1717  CG1 VAL H 222      22.075   7.386  20.248  1.00 38.93           C  
ATOM   1718  CG2 VAL H 222      21.021   7.315  22.600  1.00 37.47           C  
ATOM   1719  C   VAL H 222      24.523   6.580  21.395  1.00 35.07           C  
ATOM   1720  O   VAL H 222      25.310   7.479  21.691  1.00 34.60           O  
ATOM   1721  N   THR H 223      24.755   5.737  20.371  1.00 33.24           N  
ATOM   1722  CA  THR H 223      25.958   5.880  19.609  1.00 34.14           C  
ATOM   1723  CB  THR H 223      26.811   4.645  19.610  1.00 40.06           C  
ATOM   1724  OG1 THR H 223      27.158   4.292  20.940  1.00 40.30           O  
ATOM   1725  CG2 THR H 223      28.082   4.923  18.787  1.00 40.18           C  
ATOM   1726  C   THR H 223      25.561   6.130  18.195  1.00 34.41           C  
ATOM   1727  O   THR H 223      24.630   5.513  17.679  1.00 34.46           O  
ATOM   1728  N   VAL H 224      26.254   7.069  17.527  1.00 41.39           N  
ATOM   1729  CA  VAL H 224      25.931   7.313  16.155  1.00 42.21           C  
ATOM   1730  CB  VAL H 224      25.728   8.757  15.831  1.00 38.98           C  
ATOM   1731  CG1 VAL H 224      24.417   9.227  16.473  1.00 39.12           C  
ATOM   1732  CG2 VAL H 224      26.943   9.522  16.360  1.00 39.32           C  
ATOM   1733  C   VAL H 224      27.053   6.793  15.326  1.00 42.95           C  
ATOM   1734  O   VAL H 224      28.207   7.183  15.495  1.00 42.87           O  
ATOM   1735  N   SER H 225      26.712   5.888  14.391  1.00 39.96           N  
ATOM   1736  CA  SER H 225      27.688   5.266  13.551  1.00 41.01           C  
ATOM   1737  CB  SER H 225      27.253   3.877  13.058  1.00 40.66           C  
ATOM   1738  OG  SER H 225      28.258   3.312  12.231  1.00 40.88           O  
ATOM   1739  C   SER H 225      27.889   6.132  12.318  1.00 41.82           C  
ATOM   1740  O   SER H 225      28.389   7.277  12.472  1.00 41.70           O  
ATOM   1741  OXT SER H 225      27.559   5.651  11.202  1.00  0.00           O1-
TER    1742      SER H 225 
CONECT  161  650
CONECT  650  161
CONECT  970 1561
CONECT 1561  970
END
