# Supplementary material for: Fully automated antibody structure prediction using BIOVIA tools: Validation study
Source: PLoS One. 2017 May 18;12(5):e0177923. doi: 10.1371/journal.pone.0177923 (PMC5436848; doi:10.1371/journal.pone.0177923)
Supplement: S3 Dataset — Predicted structures using the Top5 framework method, Chothia CDR definition with canonical filtering, using up to 5 CDR templates rather than the default 3, and generating 10 CDR models. (ZIP) [file pone.0177923.s005.zip › 4GSD_LH_FV_FinalModel.pdb]

REMARK   Accelrys Discovery Studio PDB file
REMARK   Created:  2015-11-30T15:46:09Z
SSBOND   1 CYS L   19    CYS L   84                                     
SSBOND   2 CYS H  125    CYS H  199                                     
ATOM      1  N   LEU L   1      30.704  28.461  32.686  1.00 34.90           N1+
ATOM      2  CA  LEU L   1      31.217  28.145  34.039  1.00 31.84           C  
ATOM      3  CB  LEU L   1      30.201  27.262  34.789  1.00 28.27           C  
ATOM      4  CG  LEU L   1      28.832  27.946  34.985  1.00 29.29           C  
ATOM      5  CD1 LEU L   1      27.851  27.037  35.741  1.00 25.86           C  
ATOM      6  CD2 LEU L   1      28.986  29.328  35.642  1.00 32.47           C  
ATOM      7  C   LEU L   1      32.509  27.412  33.923  1.00 33.19           C  
ATOM      8  O   LEU L   1      32.602  26.410  33.216  1.00 37.59           O  
ATOM      9  N   THR L   2      33.559  27.898  34.612  1.00 30.44           N  
ATOM     10  CA  THR L   2      34.823  27.239  34.482  1.00 30.27           C  
ATOM     11  CB  THR L   2      35.949  28.164  34.131  1.00 37.65           C  
ATOM     12  OG1 THR L   2      35.663  28.837  32.914  1.00 44.37           O  
ATOM     13  CG2 THR L   2      37.233  27.333  33.981  1.00 37.04           C  
ATOM     14  C   THR L   2      35.158  26.579  35.781  1.00 29.32           C  
ATOM     15  O   THR L   2      35.060  27.189  36.844  1.00 29.30           O  
ATOM     16  N   GLN L   3      35.553  25.291  35.712  1.00 28.81           N  
ATOM     17  CA  GLN L   3      35.918  24.539  36.879  1.00 27.76           C  
ATOM     18  CB  GLN L   3      34.996  23.342  37.158  1.00 25.16           C  
ATOM     19  CG  GLN L   3      33.551  23.729  37.480  1.00 25.76           C  
ATOM     20  CD  GLN L   3      32.774  22.443  37.732  1.00 27.00           C  
ATOM     21  OE1 GLN L   3      31.547  22.417  37.650  1.00 27.65           O  
ATOM     22  NE2 GLN L   3      33.507  21.342  38.045  1.00 24.57           N  
ATOM     23  C   GLN L   3      37.278  23.969  36.631  1.00 29.66           C  
ATOM     24  O   GLN L   3      37.690  23.802  35.484  1.00 31.25           O  
ATOM     25  N   PRO L   4      38.007  23.692  37.680  1.00 29.83           N  
ATOM     26  CA  PRO L   4      39.294  23.070  37.543  1.00 30.57           C  
ATOM     27  CD  PRO L   4      37.858  24.374  38.951  1.00 30.48           C  
ATOM     28  CB  PRO L   4      39.996  23.238  38.892  1.00 31.84           C  
ATOM     29  CG  PRO L   4      38.878  23.668  39.862  1.00 31.37           C  
ATOM     30  C   PRO L   4      39.057  21.653  37.144  1.00 30.38           C  
ATOM     31  O   PRO L   4      38.084  21.067  37.615  1.00 31.20           O  
ATOM     32  N   PRO L   5      39.880  21.101  36.303  1.00 29.41           N  
ATOM     33  CA  PRO L   5      39.661  19.749  35.879  1.00 28.34           C  
ATOM     34  CD  PRO L   5      40.558  21.889  35.287  1.00 28.96           C  
ATOM     35  CB  PRO L   5      40.586  19.533  34.684  1.00 29.25           C  
ATOM     36  CG  PRO L   5      40.737  20.944  34.086  1.00 31.11           C  
ATOM     37  C   PRO L   5      39.851  18.749  36.970  1.00 28.94           C  
ATOM     38  O   PRO L   5      39.197  17.707  36.929  1.00 31.27           O  
ATOM     39  N   SER L   6      40.738  19.017  37.947  1.00 28.43           N  
ATOM     40  CA  SER L   6      40.933  18.011  38.948  1.00 31.39           C  
ATOM     41  CB  SER L   6      42.048  17.010  38.599  1.00 31.90           C  
ATOM     42  OG  SER L   6      43.310  17.664  38.601  1.00 39.36           O  
ATOM     43  C   SER L   6      41.320  18.653  40.239  1.00 30.80           C  
ATOM     44  O   SER L   6      41.938  19.717  40.267  1.00 32.51           O  
ATOM     45  N   VAL L   7      40.929  18.005  41.354  1.00 28.91           N  
ATOM     46  CA  VAL L   7      41.302  18.445  42.667  1.00 30.10           C  
ATOM     47  CB  VAL L   7      40.176  19.106  43.406  1.00 30.38           C  
ATOM     48  CG1 VAL L   7      40.632  19.412  44.843  1.00 35.41           C  
ATOM     49  CG2 VAL L   7      39.739  20.349  42.613  1.00 31.10           C  
ATOM     50  C   VAL L   7      41.669  17.202  43.420  1.00 33.66           C  
ATOM     51  O   VAL L   7      40.973  16.192  43.321  1.00 32.32           O  
ATOM     52  N   SER L   8      42.772  17.232  44.197  1.00 35.33           N  
ATOM     53  CA  SER L   8      43.160  16.042  44.904  1.00 35.25           C  
ATOM     54  CB  SER L   8      44.443  15.386  44.365  1.00 36.97           C  
ATOM     55  OG  SER L   8      44.230  14.902  43.047  1.00 40.97           O  
ATOM     56  C   SER L   8      43.425  16.383  46.336  1.00 37.15           C  
ATOM     57  O   SER L   8      43.887  17.477  46.655  1.00 39.55           O  
ATOM     58  N   VAL L   9      43.116  15.433  47.245  1.00 34.60           N  
ATOM     59  CA  VAL L   9      43.354  15.643  48.643  1.00 35.22           C  
ATOM     60  CB  VAL L   9      42.157  16.175  49.379  1.00 43.07           C  
ATOM     61  CG1 VAL L   9      41.824  17.575  48.837  1.00 46.14           C  
ATOM     62  CG2 VAL L   9      41.010  15.163  49.226  1.00 42.10           C  
ATOM     63  C   VAL L   9      43.670  14.319  49.261  1.00 34.72           C  
ATOM     64  O   VAL L   9      43.379  13.266  48.693  1.00 36.13           O  
ATOM     65  N   SER L  10      44.327  14.347  50.438  1.00 33.99           N  
ATOM     66  CA  SER L  10      44.578  13.138  51.169  1.00 35.69           C  
ATOM     67  CB  SER L  10      45.737  13.246  52.176  1.00 38.58           C  
ATOM     68  OG  SER L  10      46.964  13.447  51.491  1.00 34.94           O  
ATOM     69  C   SER L  10      43.331  12.888  51.950  1.00 36.34           C  
ATOM     70  O   SER L  10      42.525  13.800  52.131  1.00 35.30           O  
ATOM     71  N   PRO L  11      43.128  11.697  52.432  1.00 36.43           N  
ATOM     72  CA  PRO L  11      41.917  11.475  53.164  1.00 36.26           C  
ATOM     73  CD  PRO L  11      43.546  10.506  51.710  1.00 44.52           C  
ATOM     74  CB  PRO L  11      41.794   9.962  53.318  1.00 38.20           C  
ATOM     75  CG  PRO L  11      42.501   9.429  52.057  1.00 37.93           C  
ATOM     76  C   PRO L  11      41.912  12.261  54.432  1.00 37.78           C  
ATOM     77  O   PRO L  11      42.941  12.324  55.104  1.00 39.56           O  
ATOM     78  N   GLY L  12      40.757  12.869  54.771  1.00 37.07           N  
ATOM     79  CA  GLY L  12      40.631  13.623  55.983  1.00 37.64           C  
ATOM     80  C   GLY L  12      40.828  15.084  55.700  1.00 38.90           C  
ATOM     81  O   GLY L  12      40.454  15.925  56.515  1.00 42.06           O  
ATOM     82  N   GLN L  13      41.411  15.436  54.537  1.00 35.78           N  
ATOM     83  CA  GLN L  13      41.628  16.826  54.233  1.00 35.34           C  
ATOM     84  CB  GLN L  13      42.790  17.101  53.264  1.00 36.88           C  
ATOM     85  CG  GLN L  13      44.171  16.871  53.882  1.00 45.17           C  
ATOM     86  CD  GLN L  13      45.212  17.292  52.857  1.00 49.98           C  
ATOM     87  OE1 GLN L  13      45.259  16.764  51.747  1.00 49.05           O  
ATOM     88  NE2 GLN L  13      46.066  18.283  53.231  1.00 52.50           N  
ATOM     89  C   GLN L  13      40.383  17.394  53.630  1.00 35.84           C  
ATOM     90  O   GLN L  13      39.429  16.672  53.347  1.00 36.22           O  
ATOM     91  N   THR L  14      40.363  18.730  53.433  1.00 31.56           N  
ATOM     92  CA  THR L  14      39.204  19.395  52.910  1.00 31.42           C  
ATOM     93  CB  THR L  14      38.950  20.725  53.562  1.00 31.09           C  
ATOM     94  OG1 THR L  14      38.785  20.563  54.963  1.00 37.43           O  
ATOM     95  CG2 THR L  14      37.688  21.351  52.942  1.00 31.45           C  
ATOM     96  C   THR L  14      39.428  19.669  51.455  1.00 31.26           C  
ATOM     97  O   THR L  14      40.481  20.163  51.055  1.00 33.78           O  
ATOM     98  N   VAL L  15      38.419  19.345  50.619  1.00 28.43           N  
ATOM     99  CA  VAL L  15      38.536  19.561  49.204  1.00 27.32           C  
ATOM    100  CB  VAL L  15      38.065  18.390  48.391  1.00 26.76           C  
ATOM    101  CG1 VAL L  15      38.206  18.735  46.899  1.00 15.00           C  
ATOM    102  CG2 VAL L  15      38.864  17.147  48.818  1.00 15.00           C  
ATOM    103  C   VAL L  15      37.675  20.732  48.846  1.00 28.35           C  
ATOM    104  O   VAL L  15      36.539  20.846  49.308  1.00 30.01           O  
ATOM    105  N   ASN L  16      38.217  21.654  48.022  1.00 29.29           N  
ATOM    106  CA  ASN L  16      37.468  22.809  47.612  1.00 25.91           C  
ATOM    107  CB  ASN L  16      38.098  24.137  48.067  1.00 27.41           C  
ATOM    108  CG  ASN L  16      38.003  24.201  49.586  1.00 44.53           C  
ATOM    109  OD1 ASN L  16      38.816  23.611  50.297  1.00  0.00           O  
ATOM    110  ND2 ASN L  16      36.983  24.940  50.101  1.00  0.00           N  
ATOM    111  C   ASN L  16      37.425  22.817  46.115  1.00 29.52           C  
ATOM    112  O   ASN L  16      38.454  22.718  45.451  1.00 33.15           O  
ATOM    113  N   ILE L  17      36.210  22.940  45.545  1.00 27.23           N  
ATOM    114  CA  ILE L  17      36.046  22.932  44.118  1.00 25.60           C  
ATOM    115  CB  ILE L  17      35.173  21.805  43.671  1.00 26.10           C  
ATOM    116  CG1 ILE L  17      35.839  20.486  44.085  1.00 27.15           C  
ATOM    117  CG2 ILE L  17      34.925  21.942  42.159  1.00 26.89           C  
ATOM    118  CD1 ILE L  17      34.890  19.296  44.119  1.00 30.86           C  
ATOM    119  C   ILE L  17      35.387  24.220  43.748  1.00 26.02           C  
ATOM    120  O   ILE L  17      34.397  24.615  44.358  1.00 27.57           O  
ATOM    121  N   THR L  18      35.912  24.908  42.714  1.00 25.60           N  
ATOM    122  CA  THR L  18      35.397  26.210  42.391  1.00 24.93           C  
ATOM    123  CB  THR L  18      36.476  27.247  42.282  1.00 27.55           C  
ATOM    124  OG1 THR L  18      37.383  26.899  41.247  1.00 31.81           O  
ATOM    125  CG2 THR L  18      37.219  27.336  43.626  1.00 31.39           C  
ATOM    126  C   THR L  18      34.685  26.179  41.076  1.00 26.09           C  
ATOM    127  O   THR L  18      34.951  25.332  40.224  1.00 26.62           O  
ATOM    128  N   CYS L  19      33.717  27.107  40.907  1.00 27.20           N  
ATOM    129  CA  CYS L  19      32.973  27.244  39.684  1.00 27.10           C  
ATOM    130  CB  CYS L  19      31.511  26.760  39.829  1.00 27.01           C  
ATOM    131  SG  CYS L  19      30.544  26.836  38.291  1.00 33.66           S  
ATOM    132  C   CYS L  19      32.984  28.709  39.357  1.00 29.26           C  
ATOM    133  O   CYS L  19      32.246  29.498  39.949  1.00 32.07           O  
ATOM    134  N   SER L  20      33.830  29.110  38.385  1.00 28.59           N  
ATOM    135  CA  SER L  20      33.973  30.508  38.097  1.00 30.07           C  
ATOM    136  CB  SER L  20      35.400  30.893  37.676  1.00 19.47           C  
ATOM    137  OG  SER L  20      35.761  30.192  36.498  1.00 29.86           O  
ATOM    138  C   SER L  20      33.031  30.928  37.016  1.00 32.11           C  
ATOM    139  O   SER L  20      32.663  30.153  36.135  1.00 34.50           O  
ATOM    140  N   GLY L  21      32.467  32.152  37.026  1.00 32.33           N  
ATOM    141  CA  GLY L  21      31.523  32.486  35.980  1.00 32.96           C  
ATOM    142  C   GLY L  21      31.229  33.953  36.060  1.00 35.49           C  
ATOM    143  O   GLY L  21      31.332  34.560  37.121  1.00 35.37           O  
ATOM    144  N   ASP L  22      30.752  34.540  34.943  1.00 38.05           N  
ATOM    145  CA  ASP L  22      30.660  35.970  34.837  1.00 41.29           C  
ATOM    146  CB  ASP L  22      29.988  36.416  33.537  1.00 44.03           C  
ATOM    147  CG  ASP L  22      30.867  35.967  32.392  1.00 51.76           C  
ATOM    148  OD1 ASP L  22      32.111  35.898  32.583  1.00 66.82           O  
ATOM    149  OD2 ASP L  22      30.299  35.680  31.307  1.00 58.85           O1-
ATOM    150  C   ASP L  22      29.857  36.586  35.940  1.00 45.43           C  
ATOM    151  O   ASP L  22      30.366  37.422  36.682  1.00 46.22           O  
ATOM    152  N   THR L  23      28.581  36.208  36.101  1.00 37.60           N  
ATOM    153  CA  THR L  23      27.825  36.844  37.143  1.00 38.15           C  
ATOM    154  CB  THR L  23      26.677  37.631  36.588  1.00 40.47           C  
ATOM    155  OG1 THR L  23      25.945  38.248  37.636  1.00  0.00           O  
ATOM    156  CG2 THR L  23      25.785  36.691  35.756  1.00 18.89           C  
ATOM    157  C   THR L  23      27.264  35.774  38.025  1.00 39.08           C  
ATOM    158  O   THR L  23      26.073  35.757  38.327  1.00 42.02           O  
ATOM    159  N   LEU L  24      28.130  34.870  38.504  1.00 36.13           N  
ATOM    160  CA  LEU L  24      27.661  33.778  39.306  1.00 37.02           C  
ATOM    161  CB  LEU L  24      28.693  32.676  39.592  1.00 34.54           C  
ATOM    162  CG  LEU L  24      28.610  31.498  38.607  1.00 35.32           C  
ATOM    163  CD1 LEU L  24      29.668  30.430  38.922  1.00 34.48           C  
ATOM    164  CD2 LEU L  24      27.186  30.905  38.601  1.00 35.89           C  
ATOM    165  C   LEU L  24      27.097  34.202  40.619  1.00 37.59           C  
ATOM    166  O   LEU L  24      26.127  33.597  41.063  1.00 37.30           O  
ATOM    167  N   GLY L  25      27.656  35.236  41.271  1.00 37.39           N  
ATOM    168  CA  GLY L  25      27.192  35.600  42.580  1.00 40.90           C  
ATOM    169  C   GLY L  25      25.728  35.876  42.500  1.00 45.62           C  
ATOM    170  O   GLY L  25      24.986  35.602  43.442  1.00 47.81           O  
ATOM    171  N   ASP L  26      25.287  36.460  41.379  1.00 47.07           N  
ATOM    172  CA  ASP L  26      23.905  36.762  41.162  1.00 48.59           C  
ATOM    173  CB  ASP L  26      23.683  37.628  39.924  1.00 53.57           C  
ATOM    174  CG  ASP L  26      24.324  38.971  40.230  1.00 60.50           C  
ATOM    175  OD1 ASP L  26      24.591  39.224  41.434  1.00 60.60           O  
ATOM    176  OD2 ASP L  26      24.565  39.763  39.281  1.00 63.79           O1-
ATOM    177  C   ASP L  26      23.101  35.510  40.957  1.00 47.77           C  
ATOM    178  O   ASP L  26      21.930  35.481  41.333  1.00 47.00           O  
ATOM    179  N   LYS L  27      23.682  34.453  40.339  1.00 45.34           N  
ATOM    180  CA  LYS L  27      22.897  33.293  39.989  1.00 42.47           C  
ATOM    181  CB  LYS L  27      23.354  32.606  38.688  1.00 36.03           C  
ATOM    182  CG  LYS L  27      23.144  33.434  37.424  1.00 39.06           C  
ATOM    183  CD  LYS L  27      21.674  33.738  37.149  1.00 39.50           C  
ATOM    184  CE  LYS L  27      21.461  34.625  35.926  1.00 41.46           C  
ATOM    185  NZ  LYS L  27      22.273  35.854  36.060  1.00 43.56           N1+
ATOM    186  C   LYS L  27      22.968  32.230  41.039  1.00 44.07           C  
ATOM    187  O   LYS L  27      23.951  32.111  41.766  1.00 37.17           O  
ATOM    188  N   TYR L  28      21.892  31.413  41.133  1.00 35.03           N  
ATOM    189  CA  TYR L  28      21.903  30.303  42.040  1.00 34.67           C  
ATOM    190  CB  TYR L  28      20.520  29.741  42.438  1.00 35.79           C  
ATOM    191  CG  TYR L  28      19.804  30.669  43.365  1.00 38.31           C  
ATOM    192  CD1 TYR L  28      20.165  30.758  44.692  1.00 39.30           C  
ATOM    193  CD2 TYR L  28      18.742  31.420  42.917  1.00 39.84           C  
ATOM    194  CE1 TYR L  28      19.503  31.607  45.550  1.00 41.23           C  
ATOM    195  CE2 TYR L  28      18.076  32.269  43.769  1.00 41.53           C  
ATOM    196  CZ  TYR L  28      18.457  32.368  45.086  1.00 46.33           C  
ATOM    197  OH  TYR L  28      17.770  33.244  45.953  1.00 51.02           O  
ATOM    198  C   TYR L  28      22.627  29.180  41.360  1.00 35.15           C  
ATOM    199  O   TYR L  28      22.314  28.791  40.237  1.00 34.65           O  
ATOM    200  N   VAL L  29      23.628  28.624  42.058  1.00 24.14           N  
ATOM    201  CA  VAL L  29      24.451  27.565  41.556  1.00 22.70           C  
ATOM    202  CB  VAL L  29      25.919  27.803  41.775  1.00 23.40           C  
ATOM    203  CG1 VAL L  29      26.703  26.574  41.285  1.00 21.86           C  
ATOM    204  CG2 VAL L  29      26.311  29.115  41.073  1.00 22.61           C  
ATOM    205  C   VAL L  29      24.088  26.297  42.267  1.00 25.78           C  
ATOM    206  O   VAL L  29      23.823  26.286  43.468  1.00 24.23           O  
ATOM    207  N   CYS L  30      24.044  25.183  41.511  1.00 24.81           N  
ATOM    208  CA  CYS L  30      23.742  23.902  42.075  0.90 22.90           C  
ATOM    209  CB  CYS L  30      22.408  23.330  41.565  0.90 21.48           C  
ATOM    210  SG  CYS L  30      22.265  23.417  39.758  0.75 13.28           S  
ATOM    211  C   CYS L  30      24.852  22.964  41.718  1.00 21.92           C  
ATOM    212  O   CYS L  30      25.544  23.152  40.720  1.00 23.32           O  
ATOM    213  N   TRP L  31      25.061  21.920  42.550  1.00 19.49           N  
ATOM    214  CA  TRP L  31      26.154  21.021  42.314  1.00 21.47           C  
ATOM    215  CB  TRP L  31      27.200  21.061  43.437  1.00 20.64           C  
ATOM    216  CG  TRP L  31      27.925  22.381  43.512  1.00 22.72           C  
ATOM    217  CD2 TRP L  31      29.193  22.631  42.889  1.00 24.52           C  
ATOM    218  CD1 TRP L  31      27.562  23.540  44.133  1.00 22.85           C  
ATOM    219  NE1 TRP L  31      28.525  24.502  43.931  1.00 23.72           N  
ATOM    220  CE2 TRP L  31      29.536  23.954  43.168  1.00 25.65           C  
ATOM    221  CE3 TRP L  31      30.008  21.822  42.147  1.00 22.69           C  
ATOM    222  CZ2 TRP L  31      30.703  24.490  42.706  1.00 26.87           C  
ATOM    223  CZ3 TRP L  31      31.183  22.367  41.682  1.00 23.09           C  
ATOM    224  CH2 TRP L  31      31.523  23.676  41.956  1.00 26.28           C  
ATOM    225  C   TRP L  31      25.630  19.618  42.221  1.00 21.11           C  
ATOM    226  O   TRP L  31      24.730  19.219  42.960  1.00 21.05           O  
ATOM    227  N   TYR L  32      26.200  18.826  41.290  1.00 20.81           N  
ATOM    228  CA  TYR L  32      25.770  17.466  41.124  1.00 21.37           C  
ATOM    229  CB  TYR L  32      25.058  17.205  39.765  1.00 21.41           C  
ATOM    230  CG  TYR L  32      23.803  18.044  39.589  1.00 20.69           C  
ATOM    231  CD1 TYR L  32      22.567  17.648  40.064  1.00 20.60           C  
ATOM    232  CD2 TYR L  32      23.833  19.251  38.925  1.00 20.97           C  
ATOM    233  CE1 TYR L  32      21.424  18.409  39.895  1.00 21.05           C  
ATOM    234  CE2 TYR L  32      22.693  20.018  38.750  1.00 23.12           C  
ATOM    235  CZ  TYR L  32      21.473  19.608  39.232  1.00 21.39           C  
ATOM    236  OH  TYR L  32      20.300  20.385  39.058  1.00 20.74           O  
ATOM    237  C   TYR L  32      26.989  16.584  41.259  1.00 21.89           C  
ATOM    238  O   TYR L  32      28.101  16.945  40.861  1.00 22.13           O  
ATOM    239  N   GLN L  33      26.806  15.402  41.880  1.00 20.81           N  
ATOM    240  CA  GLN L  33      27.885  14.478  42.099  1.00 21.56           C  
ATOM    241  CB  GLN L  33      27.913  13.932  43.537  1.00 22.77           C  
ATOM    242  CG  GLN L  33      29.049  12.946  43.812  1.00 21.21           C  
ATOM    243  CD  GLN L  33      28.910  12.497  45.257  1.00 24.36           C  
ATOM    244  OE1 GLN L  33      27.801  12.265  45.735  1.00 27.19           O  
ATOM    245  NE2 GLN L  33      30.055  12.378  45.982  1.00 24.95           N  
ATOM    246  C   GLN L  33      27.667  13.317  41.196  1.00 23.35           C  
ATOM    247  O   GLN L  33      26.565  12.773  41.123  1.00 23.24           O  
ATOM    248  N   GLN L  34      28.717  12.925  40.448  1.00 21.17           N  
ATOM    249  CA  GLN L  34      28.579  11.767  39.620  1.00 21.75           C  
ATOM    250  CB  GLN L  34      28.669  12.064  38.113  1.00 23.43           C  
ATOM    251  CG  GLN L  34      28.396  10.829  37.251  1.00 27.38           C  
ATOM    252  CD  GLN L  34      28.453  11.244  35.788  1.00 31.28           C  
ATOM    253  OE1 GLN L  34      29.246  12.100  35.401  1.00 31.85           O  
ATOM    254  NE2 GLN L  34      27.578  10.623  34.952  1.00 24.41           N  
ATOM    255  C   GLN L  34      29.702  10.837  39.976  1.00 23.94           C  
ATOM    256  O   GLN L  34      30.871  11.140  39.735  1.00 24.42           O  
ATOM    257  N   LYS L  35      29.358   9.671  40.559  1.00 25.73           N  
ATOM    258  CA  LYS L  35      30.296   8.670  40.987  1.00 29.16           C  
ATOM    259  CB  LYS L  35      29.704   7.759  42.069  1.00 29.44           C  
ATOM    260  CG  LYS L  35      29.303   8.545  43.315  1.00 27.71           C  
ATOM    261  CD  LYS L  35      28.303   7.815  44.206  1.00 31.18           C  
ATOM    262  CE  LYS L  35      27.807   8.665  45.376  1.00 36.02           C  
ATOM    263  NZ  LYS L  35      28.850   8.766  46.421  1.00 37.34           N1+
ATOM    264  C   LYS L  35      30.608   7.836  39.789  1.00 30.37           C  
ATOM    265  O   LYS L  35      29.854   7.827  38.819  1.00 30.93           O  
ATOM    266  N   PRO L  36      31.702   7.131  39.817  1.00 31.49           N  
ATOM    267  CA  PRO L  36      32.060   6.379  38.653  1.00 31.63           C  
ATOM    268  CD  PRO L  36      32.867   7.547  40.579  1.00 36.46           C  
ATOM    269  CB  PRO L  36      33.484   5.889  38.900  1.00 31.82           C  
ATOM    270  CG  PRO L  36      34.077   6.981  39.814  1.00 37.55           C  
ATOM    271  C   PRO L  36      31.068   5.316  38.314  1.00 32.38           C  
ATOM    272  O   PRO L  36      30.722   4.514  39.181  1.00 30.91           O  
ATOM    273  N   GLY L  37      30.617   5.297  37.043  1.00 30.71           N  
ATOM    274  CA  GLY L  37      29.716   4.296  36.548  1.00 31.61           C  
ATOM    275  C   GLY L  37      28.313   4.538  37.037  1.00 35.68           C  
ATOM    276  O   GLY L  37      27.474   3.645  36.927  1.00 38.85           O  
ATOM    277  N   GLN L  38      27.997   5.738  37.571  1.00 32.93           N  
ATOM    278  CA  GLN L  38      26.663   5.922  38.090  1.00 31.28           C  
ATOM    279  CB  GLN L  38      26.614   6.039  39.623  1.00 31.73           C  
ATOM    280  CG  GLN L  38      27.084   4.774  40.345  1.00 35.90           C  
ATOM    281  CD  GLN L  38      26.993   5.015  41.846  1.00 41.49           C  
ATOM    282  OE1 GLN L  38      25.937   5.373  42.368  1.00 54.31           O  
ATOM    283  NE2 GLN L  38      28.133   4.820  42.560  1.00 49.49           N  
ATOM    284  C   GLN L  38      26.036   7.172  37.526  1.00 28.54           C  
ATOM    285  O   GLN L  38      26.686   7.954  36.834  1.00 29.68           O  
ATOM    286  N   SER L  39      24.717   7.352  37.793  1.00 30.25           N  
ATOM    287  CA  SER L  39      23.936   8.500  37.382  1.00 26.60           C  
ATOM    288  CB  SER L  39      22.421   8.232  37.331  1.00 25.97           C  
ATOM    289  OG  SER L  39      22.121   7.266  36.335  1.00 27.66           O  
ATOM    290  C   SER L  39      24.149   9.596  38.386  1.00 28.32           C  
ATOM    291  O   SER L  39      24.502   9.350  39.537  1.00 29.57           O  
ATOM    292  N   PRO L  40      23.927  10.811  37.955  1.00 25.76           N  
ATOM    293  CA  PRO L  40      24.134  11.966  38.799  1.00 23.46           C  
ATOM    294  CD  PRO L  40      24.136  11.116  36.549  1.00 22.61           C  
ATOM    295  CB  PRO L  40      24.204  13.161  37.848  1.00 21.64           C  
ATOM    296  CG  PRO L  40      24.665  12.556  36.512  1.00 23.90           C  
ATOM    297  C   PRO L  40      23.092  12.186  39.869  1.00 25.08           C  
ATOM    298  O   PRO L  40      21.958  11.739  39.699  1.00 27.23           O  
ATOM    299  N   VAL L  41      23.469  12.875  40.977  1.00 24.86           N  
ATOM    300  CA  VAL L  41      22.555  13.232  42.044  1.00 23.97           C  
ATOM    301  CB  VAL L  41      22.636  12.330  43.242  1.00 27.80           C  
ATOM    302  CG1 VAL L  41      22.245  10.906  42.815  1.00 38.71           C  
ATOM    303  CG2 VAL L  41      24.043  12.450  43.854  1.00 34.78           C  
ATOM    304  C   VAL L  41      22.934  14.607  42.550  1.00 21.10           C  
ATOM    305  O   VAL L  41      24.105  14.976  42.517  1.00 22.31           O  
ATOM    306  N   LEU L  42      21.951  15.398  43.055  1.00 22.01           N  
ATOM    307  CA  LEU L  42      22.217  16.744  43.535  1.00 20.19           C  
ATOM    308  CB  LEU L  42      20.973  17.640  43.592  1.00 20.10           C  
ATOM    309  CG  LEU L  42      21.314  19.051  44.107  1.00 33.07           C  
ATOM    310  CD1 LEU L  42      22.052  19.870  43.037  1.00 29.22           C  
ATOM    311  CD2 LEU L  42      20.101  19.765  44.722  1.00 26.54           C  
ATOM    312  C   LEU L  42      22.738  16.748  44.959  1.00 22.75           C  
ATOM    313  O   LEU L  42      22.156  16.119  45.838  1.00 20.91           O  
ATOM    314  N   VAL L  43      23.926  17.367  45.188  1.00 21.59           N  
ATOM    315  CA  VAL L  43      24.523  17.592  46.487  1.00 23.08           C  
ATOM    316  CB  VAL L  43      26.015  17.456  46.449  1.00 22.17           C  
ATOM    317  CG1 VAL L  43      26.335  15.997  46.085  1.00 21.32           C  
ATOM    318  CG2 VAL L  43      26.590  18.480  45.459  1.00 23.88           C  
ATOM    319  C   VAL L  43      24.189  18.919  47.131  1.00 20.35           C  
ATOM    320  O   VAL L  43      24.002  18.995  48.345  1.00 24.47           O  
ATOM    321  N   ILE L  44      24.183  20.022  46.347  1.00 20.65           N  
ATOM    322  CA  ILE L  44      23.936  21.335  46.892  1.00 20.85           C  
ATOM    323  CB  ILE L  44      25.197  22.114  47.154  1.00 22.15           C  
ATOM    324  CG1 ILE L  44      26.015  21.460  48.283  1.00 20.21           C  
ATOM    325  CG2 ILE L  44      24.811  23.574  47.440  1.00 20.30           C  
ATOM    326  CD1 ILE L  44      25.300  21.441  49.637  1.00 16.06           C  
ATOM    327  C   ILE L  44      23.125  22.123  45.905  1.00 22.64           C  
ATOM    328  O   ILE L  44      23.331  22.007  44.697  1.00 23.04           O  
ATOM    329  N   TYR L  45      22.155  22.930  46.393  1.00 21.37           N  
ATOM    330  CA  TYR L  45      21.407  23.790  45.513  1.00 21.32           C  
ATOM    331  CB  TYR L  45      19.995  23.300  45.110  1.00 22.60           C  
ATOM    332  CG  TYR L  45      19.085  23.186  46.287  1.00 24.51           C  
ATOM    333  CD1 TYR L  45      18.409  24.286  46.765  1.00 24.90           C  
ATOM    334  CD2 TYR L  45      18.894  21.975  46.909  1.00 25.51           C  
ATOM    335  CE1 TYR L  45      17.567  24.179  47.847  1.00 29.13           C  
ATOM    336  CE2 TYR L  45      18.053  21.859  47.992  1.00 27.48           C  
ATOM    337  CZ  TYR L  45      17.389  22.965  48.463  1.00 29.67           C  
ATOM    338  OH  TYR L  45      16.524  22.855  49.574  1.00 34.28           O  
ATOM    339  C   TYR L  45      21.285  25.128  46.183  1.00 24.36           C  
ATOM    340  O   TYR L  45      21.500  25.256  47.386  1.00 25.50           O  
ATOM    341  N   GLN L  46      20.907  26.125  45.359  1.00 18.10           N  
ATOM    342  CA  GLN L  46      20.699  27.475  45.775  1.00 18.84           C  
ATOM    343  CB  GLN L  46      19.437  27.676  46.633  1.00 20.61           C  
ATOM    344  CG  GLN L  46      18.171  27.275  45.877  1.00 25.26           C  
ATOM    345  CD  GLN L  46      16.966  27.855  46.593  1.00 34.37           C  
ATOM    346  OE1 GLN L  46      17.097  28.699  47.479  1.00 31.22           O  
ATOM    347  NE2 GLN L  46      15.754  27.400  46.177  1.00 41.88           N  
ATOM    348  C   GLN L  46      21.904  27.911  46.535  1.00 20.86           C  
ATOM    349  O   GLN L  46      21.806  28.520  47.599  1.00 21.13           O  
ATOM    350  N   ASP L  47      23.084  27.591  45.980  1.00 18.21           N  
ATOM    351  CA  ASP L  47      24.329  28.001  46.545  1.00 18.83           C  
ATOM    352  CB  ASP L  47      24.346  29.460  47.043  1.00 20.15           C  
ATOM    353  CG  ASP L  47      24.355  30.400  45.838  1.00 23.68           C  
ATOM    354  OD1 ASP L  47      24.428  29.909  44.680  1.00 20.19           O  
ATOM    355  OD2 ASP L  47      24.293  31.636  46.075  1.00 25.28           O1-
ATOM    356  C   ASP L  47      24.753  27.101  47.675  1.00 18.92           C  
ATOM    357  O   ASP L  47      25.746  26.393  47.531  1.00 18.85           O  
ATOM    358  N   THR L  48      24.154  27.264  48.878  0.91 17.29           N  
ATOM    359  CA  THR L  48      24.479  26.507  50.070  0.91 19.18           C  
ATOM    360  CB  THR L  48      24.598  27.329  51.308  0.91 20.69           C  
ATOM    361  OG1 THR L  48      23.321  27.787  51.721  1.00 18.65           O  
ATOM    362  CG2 THR L  48      25.521  28.513  50.995  1.00 14.61           C  
ATOM    363  C   THR L  48      23.571  25.375  50.470  0.91 21.24           C  
ATOM    364  O   THR L  48      23.951  24.581  51.328  0.91 22.43           O  
ATOM    365  N   LYS L  49      22.322  25.313  49.972  1.00 22.90           N  
ATOM    366  CA  LYS L  49      21.379  24.479  50.660  1.00 21.57           C  
ATOM    367  CB  LYS L  49      19.924  24.894  50.398  1.00 23.75           C  
ATOM    368  CG  LYS L  49      19.623  26.268  51.001  1.00 27.21           C  
ATOM    369  CD  LYS L  49      18.331  26.912  50.502  1.00 20.12           C  
ATOM    370  CE  LYS L  49      18.063  28.282  51.126  1.00 20.41           C  
ATOM    371  NZ  LYS L  49      16.933  28.944  50.439  1.00 21.60           N1+
ATOM    372  C   LYS L  49      21.574  23.039  50.312  1.00 25.05           C  
ATOM    373  O   LYS L  49      21.900  22.680  49.182  1.00 26.34           O  
ATOM    374  N   ARG L  50      21.372  22.156  51.307  1.00 24.08           N  
ATOM    375  CA  ARG L  50      21.583  20.764  51.042  0.90 23.07           C  
ATOM    376  CB  ARG L  50      22.597  20.098  51.988  0.90 24.82           C  
ATOM    377  CG  ARG L  50      22.295  20.272  53.472  0.90 28.57           C  
ATOM    378  CD  ARG L  50      23.545  20.079  54.334  0.90 32.08           C  
ATOM    379  NE  ARG L  50      23.251  20.628  55.687  0.90 32.70           N  
ATOM    380  CZ  ARG L  50      22.781  19.819  56.677  0.90 34.26           C  
ATOM    381  NH1 ARG L  50      22.624  18.480  56.456  0.90 32.14           N1+
ATOM    382  NH2 ARG L  50      22.477  20.350  57.896  0.90 29.34           N  
ATOM    383  C   ARG L  50      20.282  20.034  51.056  1.00 26.65           C  
ATOM    384  O   ARG L  50      19.386  20.268  51.866  1.00 27.30           O  
ATOM    385  N   PRO L  51      20.187  19.166  50.089  1.00 25.51           N  
ATOM    386  CA  PRO L  51      19.035  18.330  49.919  1.00 26.69           C  
ATOM    387  CD  PRO L  51      20.943  19.316  48.859  1.00 24.28           C  
ATOM    388  CB  PRO L  51      19.091  17.813  48.478  1.00 23.90           C  
ATOM    389  CG  PRO L  51      20.531  18.101  48.016  1.00 23.77           C  
ATOM    390  C   PRO L  51      19.055  17.247  50.953  1.00 29.09           C  
ATOM    391  O   PRO L  51      20.100  17.021  51.561  1.00 28.80           O  
ATOM    392  N   SER L  52      17.912  16.574  51.187  1.00 30.06           N  
ATOM    393  CA  SER L  52      17.882  15.558  52.199  1.00 30.37           C  
ATOM    394  CB  SER L  52      16.468  15.038  52.507  1.00 36.08           C  
ATOM    395  OG  SER L  52      15.932  14.380  51.370  1.00 47.47           O  
ATOM    396  C   SER L  52      18.696  14.394  51.734  1.00 29.35           C  
ATOM    397  O   SER L  52      18.693  14.044  50.556  1.00 31.80           O  
ATOM    398  N   GLY L  53      19.422  13.762  52.677  1.00 29.54           N  
ATOM    399  CA  GLY L  53      20.193  12.594  52.366  1.00 30.89           C  
ATOM    400  C   GLY L  53      21.639  12.949  52.162  1.00 33.63           C  
ATOM    401  O   GLY L  53      22.490  12.061  52.131  1.00 34.13           O  
ATOM    402  N   ILE L  54      21.972  14.250  52.026  1.00 29.94           N  
ATOM    403  CA  ILE L  54      23.349  14.623  51.819  1.00 28.19           C  
ATOM    404  CB  ILE L  54      23.529  15.817  50.919  1.00 26.84           C  
ATOM    405  CG1 ILE L  54      23.206  15.454  49.458  1.00 28.13           C  
ATOM    406  CG2 ILE L  54      24.964  16.338  51.098  1.00 24.61           C  
ATOM    407  CD1 ILE L  54      21.761  15.050  49.199  1.00 25.48           C  
ATOM    408  C   ILE L  54      23.969  14.933  53.148  1.00 28.29           C  
ATOM    409  O   ILE L  54      23.393  15.632  53.980  1.00 29.01           O  
ATOM    410  N   PRO L  55      25.149  14.409  53.355  1.00 28.78           N  
ATOM    411  CA  PRO L  55      25.851  14.567  54.603  1.00 27.04           C  
ATOM    412  CD  PRO L  55      25.614  13.253  52.613  1.00 25.84           C  
ATOM    413  CB  PRO L  55      26.964  13.517  54.603  1.00 28.94           C  
ATOM    414  CG  PRO L  55      27.035  13.019  53.147  1.00 25.97           C  
ATOM    415  C   PRO L  55      26.329  15.965  54.852  1.00 26.87           C  
ATOM    416  O   PRO L  55      26.529  16.725  53.908  1.00 26.19           O  
ATOM    417  N   GLU L  56      26.550  16.288  56.140  1.00 27.55           N  
ATOM    418  CA  GLU L  56      26.922  17.583  56.634  1.00 29.28           C  
ATOM    419  CB  GLU L  56      27.043  17.626  58.168  1.00 31.84           C  
ATOM    420  CG  GLU L  56      25.706  17.474  58.893  1.00 38.74           C  
ATOM    421  CD  GLU L  56      25.319  16.003  58.896  1.00 58.43           C  
ATOM    422  OE1 GLU L  56      26.207  15.156  58.605  1.00 52.72           O  
ATOM    423  OE2 GLU L  56      24.133  15.704  59.196  1.00 65.01           O1-
ATOM    424  C   GLU L  56      28.244  17.989  56.062  1.00 28.98           C  
ATOM    425  O   GLU L  56      28.556  19.176  55.992  1.00 32.22           O  
ATOM    426  N   ARG L  57      29.063  17.010  55.649  1.00 28.49           N  
ATOM    427  CA  ARG L  57      30.389  17.269  55.158  1.00 24.06           C  
ATOM    428  CB  ARG L  57      31.109  16.005  54.659  1.00 30.07           C  
ATOM    429  CG  ARG L  57      31.286  14.915  55.716  1.00 33.86           C  
ATOM    430  CD  ARG L  57      32.037  13.686  55.195  1.00 38.84           C  
ATOM    431  NE  ARG L  57      31.264  13.127  54.048  1.00 34.90           N  
ATOM    432  CZ  ARG L  57      30.933  11.802  54.028  1.00 32.37           C  
ATOM    433  NH1 ARG L  57      31.279  10.998  55.073  1.00 32.43           N1+
ATOM    434  NH2 ARG L  57      30.261  11.273  52.963  1.00 33.03           N  
ATOM    435  C   ARG L  57      30.329  18.186  53.969  1.00 22.96           C  
ATOM    436  O   ARG L  57      31.242  18.988  53.767  1.00 23.27           O  
ATOM    437  N   PHE L  58      29.280  18.060  53.128  1.00 26.96           N  
ATOM    438  CA  PHE L  58      29.172  18.865  51.941  1.00 25.38           C  
ATOM    439  CB  PHE L  58      28.202  18.278  50.900  1.00 25.90           C  
ATOM    440  CG  PHE L  58      28.807  17.032  50.352  1.00 28.48           C  
ATOM    441  CD1 PHE L  58      28.772  15.857  51.064  1.00 26.90           C  
ATOM    442  CD2 PHE L  58      29.406  17.038  49.117  1.00 27.78           C  
ATOM    443  CE1 PHE L  58      29.331  14.708  50.554  1.00 27.07           C  
ATOM    444  CE2 PHE L  58      29.966  15.893  48.601  1.00 27.15           C  
ATOM    445  CZ  PHE L  58      29.931  14.724  49.320  1.00 26.93           C  
ATOM    446  C   PHE L  58      28.655  20.228  52.288  1.00 24.97           C  
ATOM    447  O   PHE L  58      27.680  20.369  53.023  1.00 25.32           O  
ATOM    448  N   SER L  59      29.309  21.276  51.744  1.00 23.48           N  
ATOM    449  CA  SER L  59      28.905  22.629  52.011  1.00 24.20           C  
ATOM    450  CB  SER L  59      29.716  23.270  53.153  1.00 24.72           C  
ATOM    451  OG  SER L  59      29.285  24.601  53.386  1.00 30.55           O  
ATOM    452  C   SER L  59      29.153  23.432  50.766  1.00 26.22           C  
ATOM    453  O   SER L  59      30.006  23.085  49.951  1.00 24.71           O  
ATOM    454  N   GLY L  60      28.414  24.548  50.581  1.00 23.75           N  
ATOM    455  CA  GLY L  60      28.597  25.323  49.382  1.00 23.57           C  
ATOM    456  C   GLY L  60      28.514  26.783  49.712  1.00 27.22           C  
ATOM    457  O   GLY L  60      27.962  27.169  50.741  1.00 26.86           O  
ATOM    458  N   SER L  61      29.090  27.632  48.830  1.00 24.60           N  
ATOM    459  CA  SER L  61      29.041  29.057  49.012  1.00 25.88           C  
ATOM    460  CB  SER L  61      30.176  29.607  49.892  1.00 26.49           C  
ATOM    461  OG  SER L  61      31.426  29.435  49.242  1.00 36.39           O  
ATOM    462  C   SER L  61      29.170  29.703  47.658  1.00 29.22           C  
ATOM    463  O   SER L  61      29.650  29.086  46.709  1.00 29.01           O  
ATOM    464  N   ASN L  62      28.721  30.971  47.526  1.00 30.39           N  
ATOM    465  CA  ASN L  62      28.809  31.630  46.251  1.00 30.39           C  
ATOM    466  CB  ASN L  62      27.509  31.476  45.441  1.00 29.84           C  
ATOM    467  CG  ASN L  62      27.683  32.056  44.047  1.00 31.04           C  
ATOM    468  OD1 ASN L  62      28.798  32.316  43.598  1.00 56.08           O  
ATOM    469  ND2 ASN L  62      26.538  32.267  43.344  1.00 46.15           N  
ATOM    470  C   ASN L  62      29.003  33.093  46.482  1.00 34.91           C  
ATOM    471  O   ASN L  62      28.204  33.737  47.160  1.00 36.61           O  
ATOM    472  N   SER L  63      30.075  33.674  45.913  1.00 35.59           N  
ATOM    473  CA  SER L  63      30.236  35.084  46.091  1.00 37.80           C  
ATOM    474  CB  SER L  63      31.000  35.464  47.371  1.00 40.35           C  
ATOM    475  OG  SER L  63      32.352  35.037  47.280  1.00 46.09           O  
ATOM    476  C   SER L  63      31.027  35.605  44.947  1.00 38.22           C  
ATOM    477  O   SER L  63      32.007  34.996  44.521  1.00 37.88           O  
ATOM    478  N   GLY L  64      30.602  36.761  44.414  1.00 37.08           N  
ATOM    479  CA  GLY L  64      31.341  37.396  43.371  1.00 36.61           C  
ATOM    480  C   GLY L  64      31.458  36.484  42.193  1.00 36.52           C  
ATOM    481  O   GLY L  64      30.471  36.004  41.644  1.00 34.81           O  
ATOM    482  N   ASP L  65      32.710  36.306  41.742  1.00 36.07           N  
ATOM    483  CA  ASP L  65      33.120  35.542  40.601  1.00 36.67           C  
ATOM    484  CB  ASP L  65      34.507  35.948  40.080  1.00 37.42           C  
ATOM    485  CG  ASP L  65      34.334  37.284  39.373  1.00 47.04           C  
ATOM    486  OD1 ASP L  65      33.188  37.577  38.939  1.00 44.81           O  
ATOM    487  OD2 ASP L  65      35.343  38.029  39.259  1.00  0.00           O1-
ATOM    488  C   ASP L  65      33.118  34.060  40.813  1.00 37.49           C  
ATOM    489  O   ASP L  65      33.217  33.326  39.833  1.00 39.14           O  
ATOM    490  N   THR L  66      33.113  33.546  42.059  1.00 34.31           N  
ATOM    491  CA  THR L  66      33.210  32.114  42.096  1.00 33.86           C  
ATOM    492  CB  THR L  66      34.593  31.647  42.451  1.00 37.17           C  
ATOM    493  OG1 THR L  66      35.538  32.184  41.536  1.00 42.13           O  
ATOM    494  CG2 THR L  66      34.625  30.113  42.381  1.00 39.67           C  
ATOM    495  C   THR L  66      32.261  31.503  43.086  1.00 31.74           C  
ATOM    496  O   THR L  66      31.961  32.074  44.133  1.00 31.54           O  
ATOM    497  N   ALA L  67      31.766  30.291  42.748  1.00 30.68           N  
ATOM    498  CA  ALA L  67      30.932  29.503  43.614  1.00 27.26           C  
ATOM    499  CB  ALA L  67      29.719  28.880  42.903  1.00 25.70           C  
ATOM    500  C   ALA L  67      31.816  28.375  44.058  1.00 28.06           C  
ATOM    501  O   ALA L  67      32.635  27.898  43.274  1.00 29.09           O  
ATOM    502  N   THR L  68      31.711  27.932  45.331  1.00 27.23           N  
ATOM    503  CA  THR L  68      32.615  26.899  45.760  1.00 25.64           C  
ATOM    504  CB  THR L  68      33.664  27.393  46.714  1.00 26.24           C  
ATOM    505  OG1 THR L  68      34.426  28.429  46.111  1.00 33.77           O  
ATOM    506  CG2 THR L  68      34.582  26.220  47.095  1.00 31.52           C  
ATOM    507  C   THR L  68      31.879  25.797  46.458  1.00 26.19           C  
ATOM    508  O   THR L  68      30.930  26.028  47.205  1.00 28.65           O  
ATOM    509  N   LEU L  69      32.319  24.543  46.210  1.00 26.50           N  
ATOM    510  CA  LEU L  69      31.786  23.383  46.867  1.00 25.36           C  
ATOM    511  CB  LEU L  69      31.421  22.254  45.889  1.00 23.13           C  
ATOM    512  CG  LEU L  69      30.848  20.996  46.566  1.00 25.57           C  
ATOM    513  CD1 LEU L  69      29.514  21.297  47.268  1.00 25.59           C  
ATOM    514  CD2 LEU L  69      30.752  19.829  45.570  1.00 23.41           C  
ATOM    515  C   LEU L  69      32.879  22.881  47.759  1.00 24.74           C  
ATOM    516  O   LEU L  69      33.988  22.610  47.296  1.00 25.31           O  
ATOM    517  N   THR L  70      32.599  22.744  49.070  1.00 24.92           N  
ATOM    518  CA  THR L  70      33.627  22.332  49.985  1.00 25.54           C  
ATOM    519  CB  THR L  70      33.831  23.316  51.101  1.00 25.44           C  
ATOM    520  OG1 THR L  70      34.164  24.591  50.572  1.00 28.13           O  
ATOM    521  CG2 THR L  70      34.962  22.813  52.011  1.00 25.28           C  
ATOM    522  C   THR L  70      33.232  21.029  50.609  1.00 26.84           C  
ATOM    523  O   THR L  70      32.117  20.881  51.107  1.00 28.44           O  
ATOM    524  N   VAL L  71      34.145  20.032  50.577  1.00 29.23           N  
ATOM    525  CA  VAL L  71      33.894  18.762  51.193  1.00 23.17           C  
ATOM    526  CB  VAL L  71      33.982  17.616  50.212  1.00 25.25           C  
ATOM    527  CG1 VAL L  71      33.707  16.288  50.944  1.00 24.66           C  
ATOM    528  CG2 VAL L  71      33.001  17.885  49.053  1.00 25.05           C  
ATOM    529  C   VAL L  71      34.947  18.566  52.244  1.00 23.59           C  
ATOM    530  O   VAL L  71      36.123  18.390  51.926  1.00 26.92           O  
ATOM    531  N   SER L  72      34.546  18.607  53.533  1.00 34.35           N  
ATOM    532  CA  SER L  72      35.495  18.431  54.599  1.00 32.67           C  
ATOM    533  CB  SER L  72      35.108  19.151  55.904  1.00 32.50           C  
ATOM    534  OG  SER L  72      35.097  20.556  55.706  1.00 36.58           O  
ATOM    535  C   SER L  72      35.576  16.974  54.934  1.00 32.79           C  
ATOM    536  O   SER L  72      34.648  16.211  54.672  1.00 33.89           O  
ATOM    537  N   GLY L  73      36.717  16.550  55.514  1.00 32.85           N  
ATOM    538  CA  GLY L  73      36.858  15.194  55.963  1.00 34.23           C  
ATOM    539  C   GLY L  73      36.594  14.281  54.811  1.00 31.47           C  
ATOM    540  O   GLY L  73      35.855  13.305  54.940  1.00 30.43           O  
ATOM    541  N   THR L  74      37.214  14.571  53.656  1.00 31.35           N  
ATOM    542  CA  THR L  74      36.956  13.827  52.460  1.00 32.94           C  
ATOM    543  CB  THR L  74      37.784  14.288  51.294  1.00 30.93           C  
ATOM    544  OG1 THR L  74      37.533  15.662  51.033  1.00 20.36           O  
ATOM    545  CG2 THR L  74      37.436  13.443  50.056  1.00 33.01           C  
ATOM    546  C   THR L  74      37.251  12.379  52.679  1.00 32.93           C  
ATOM    547  O   THR L  74      38.229  12.009  53.329  1.00 34.42           O  
ATOM    548  N   GLN L  75      36.369  11.518  52.127  1.00 32.24           N  
ATOM    549  CA  GLN L  75      36.509  10.096  52.231  1.00 32.16           C  
ATOM    550  CB  GLN L  75      35.287   9.417  52.864  1.00 32.19           C  
ATOM    551  CG  GLN L  75      35.092   9.797  54.332  1.00 36.78           C  
ATOM    552  CD  GLN L  75      33.728   9.279  54.747  1.00 40.17           C  
ATOM    553  OE1 GLN L  75      33.456   9.067  55.928  1.00 42.20           O  
ATOM    554  NE2 GLN L  75      32.841   9.076  53.739  1.00 31.89           N  
ATOM    555  C   GLN L  75      36.660   9.562  50.841  1.00 33.73           C  
ATOM    556  O   GLN L  75      36.411  10.257  49.859  1.00 32.33           O  
ATOM    557  N   ALA L  76      37.072   8.287  50.733  1.00 34.47           N  
ATOM    558  CA  ALA L  76      37.319   7.642  49.473  1.00 31.48           C  
ATOM    559  CB  ALA L  76      37.789   6.187  49.636  1.00 32.49           C  
ATOM    560  C   ALA L  76      36.048   7.616  48.682  1.00 31.94           C  
ATOM    561  O   ALA L  76      36.061   7.730  47.458  1.00 33.70           O  
ATOM    562  N   MET L  77      34.912   7.471  49.381  1.00 32.20           N  
ATOM    563  CA  MET L  77      33.594   7.348  48.816  1.00 31.29           C  
ATOM    564  CB  MET L  77      32.559   7.132  49.936  1.00 21.06           C  
ATOM    565  CG  MET L  77      31.107   7.021  49.480  1.00 15.00           C  
ATOM    566  SD  MET L  77      30.331   8.608  49.060  1.00  0.00           S  
ATOM    567  CE  MET L  77      28.630   8.010  49.254  1.00  0.00           C  
ATOM    568  C   MET L  77      33.240   8.585  48.040  1.00 32.40           C  
ATOM    569  O   MET L  77      32.496   8.517  47.062  1.00 31.49           O  
ATOM    570  N   ASP L  78      33.755   9.747  48.477  1.00 30.24           N  
ATOM    571  CA  ASP L  78      33.489  11.041  47.914  1.00 31.23           C  
ATOM    572  CB  ASP L  78      34.021  12.178  48.803  1.00 29.99           C  
ATOM    573  CG  ASP L  78      33.181  12.185  50.076  1.00 31.05           C  
ATOM    574  OD1 ASP L  78      32.034  11.667  50.026  1.00 32.67           O  
ATOM    575  OD2 ASP L  78      33.674  12.701  51.115  1.00 32.42           O1-
ATOM    576  C   ASP L  78      34.076  11.197  46.540  1.00 32.55           C  
ATOM    577  O   ASP L  78      33.696  12.111  45.811  1.00 33.56           O  
ATOM    578  N   GLU L  79      35.063  10.365  46.155  1.00 29.95           N  
ATOM    579  CA  GLU L  79      35.654  10.581  44.865  1.00 29.10           C  
ATOM    580  CB  GLU L  79      36.828   9.637  44.541  1.00 30.73           C  
ATOM    581  CG  GLU L  79      36.482   8.151  44.541  1.00 32.86           C  
ATOM    582  CD  GLU L  79      37.758   7.398  44.207  1.00 36.42           C  
ATOM    583  OE1 GLU L  79      38.798   8.069  43.977  1.00 40.02           O  
ATOM    584  OE2 GLU L  79      37.713   6.139  44.184  1.00 38.11           O1-
ATOM    585  C   GLU L  79      34.607  10.479  43.802  1.00 28.59           C  
ATOM    586  O   GLU L  79      33.838   9.520  43.742  1.00 30.43           O  
ATOM    587  N   ALA L  80      34.561  11.513  42.933  1.00 26.15           N  
ATOM    588  CA  ALA L  80      33.587  11.564  41.884  1.00 25.33           C  
ATOM    589  CB  ALA L  80      32.139  11.638  42.401  1.00 24.95           C  
ATOM    590  C   ALA L  80      33.834  12.810  41.089  1.00 27.34           C  
ATOM    591  O   ALA L  80      34.736  13.591  41.388  1.00 28.79           O  
ATOM    592  N   ASP L  81      33.041  12.993  40.012  1.00 26.44           N  
ATOM    593  CA  ASP L  81      33.123  14.174  39.206  0.90 25.51           C  
ATOM    594  CB  ASP L  81      32.820  13.924  37.717  0.90 25.39           C  
ATOM    595  CG  ASP L  81      33.957  13.114  37.109  0.90 31.66           C  
ATOM    596  OD1 ASP L  81      35.077  13.132  37.686  0.90 32.25           O  
ATOM    597  OD2 ASP L  81      33.720  12.465  36.055  0.90 35.59           O1-
ATOM    598  C   ASP L  81      32.058  15.096  39.721  1.00 25.45           C  
ATOM    599  O   ASP L  81      30.906  14.694  39.873  1.00 27.57           O  
ATOM    600  N   TYR L  82      32.414  16.363  40.014  1.00 23.94           N  
ATOM    601  CA  TYR L  82      31.431  17.272  40.533  1.00 23.17           C  
ATOM    602  CB  TYR L  82      31.862  17.986  41.828  1.00 22.76           C  
ATOM    603  CG  TYR L  82      31.909  16.995  42.944  1.00 24.83           C  
ATOM    604  CD1 TYR L  82      33.013  16.203  43.148  1.00 24.05           C  
ATOM    605  CD2 TYR L  82      30.841  16.867  43.802  1.00 24.39           C  
ATOM    606  CE1 TYR L  82      33.050  15.296  44.184  1.00 23.53           C  
ATOM    607  CE2 TYR L  82      30.871  15.963  44.838  1.00 25.50           C  
ATOM    608  CZ  TYR L  82      31.978  15.173  45.033  1.00 24.81           C  
ATOM    609  OH  TYR L  82      32.015  14.243  46.095  1.00 24.10           O  
ATOM    610  C   TYR L  82      31.195  18.333  39.502  1.00 24.44           C  
ATOM    611  O   TYR L  82      32.137  18.918  38.968  1.00 26.83           O  
ATOM    612  N   TYR L  83      29.907  18.599  39.191  1.00 24.02           N  
ATOM    613  CA  TYR L  83      29.582  19.564  38.179  1.00 23.77           C  
ATOM    614  CB  TYR L  83      28.728  19.005  37.020  1.00 21.58           C  
ATOM    615  CG  TYR L  83      29.452  17.935  36.269  1.00 24.83           C  
ATOM    616  CD1 TYR L  83      29.381  16.625  36.679  1.00 26.42           C  
ATOM    617  CD2 TYR L  83      30.189  18.231  35.145  1.00 26.91           C  
ATOM    618  CE1 TYR L  83      30.038  15.634  35.987  1.00 27.16           C  
ATOM    619  CE2 TYR L  83      30.849  17.245  34.450  1.00 26.57           C  
ATOM    620  CZ  TYR L  83      30.775  15.942  34.869  1.00 27.82           C  
ATOM    621  OH  TYR L  83      31.450  14.930  34.155  1.00 29.39           O  
ATOM    622  C   TYR L  83      28.733  20.639  38.782  1.00 24.22           C  
ATOM    623  O   TYR L  83      27.789  20.358  39.519  1.00 24.93           O  
ATOM    624  N   CYS L  84      29.072  21.911  38.485  1.00 24.90           N  
ATOM    625  CA  CYS L  84      28.268  23.020  38.912  1.00 25.20           C  
ATOM    626  CB  CYS L  84      29.071  24.311  39.215  1.00 25.73           C  
ATOM    627  SG  CYS L  84      30.111  24.894  37.838  1.00 30.77           S  
ATOM    628  C   CYS L  84      27.303  23.291  37.799  1.00 25.66           C  
ATOM    629  O   CYS L  84      27.589  22.999  36.638  1.00 24.23           O  
ATOM    630  N   GLN L  85      26.108  23.821  38.137  1.00 23.54           N  
ATOM    631  CA  GLN L  85      25.132  24.094  37.124  1.00 21.90           C  
ATOM    632  CB  GLN L  85      23.975  23.080  37.068  1.00 22.84           C  
ATOM    633  CG  GLN L  85      22.960  23.418  35.971  1.00 23.84           C  
ATOM    634  CD  GLN L  85      21.629  22.743  36.276  1.00 26.80           C  
ATOM    635  OE1 GLN L  85      21.575  21.649  36.838  1.00 25.90           O  
ATOM    636  NE2 GLN L  85      20.515  23.426  35.903  1.00 27.17           N  
ATOM    637  C   GLN L  85      24.475  25.386  37.449  1.00 25.67           C  
ATOM    638  O   GLN L  85      24.277  25.733  38.611  1.00 25.83           O  
ATOM    639  N   ALA L  86      24.106  26.129  36.396  1.00 24.60           N  
ATOM    640  CA  ALA L  86      23.424  27.372  36.582  1.00 23.28           C  
ATOM    641  CB  ALA L  86      24.341  28.600  36.451  1.00 27.70           C  
ATOM    642  C   ALA L  86      22.399  27.466  35.499  1.00 26.71           C  
ATOM    643  O   ALA L  86      22.465  26.744  34.505  1.00 29.39           O  
ATOM    644  N   TRP L  87      21.589  28.537  35.639  1.00 40.59           N  
ATOM    645  CA  TRP L  87      20.641  28.958  34.659  1.00 42.39           C  
ATOM    646  CB  TRP L  87      19.245  29.200  35.245  1.00 40.92           C  
ATOM    647  CG  TRP L  87      18.555  27.968  35.760  1.00 48.60           C  
ATOM    648  CD2 TRP L  87      17.315  27.469  35.244  1.00 41.65           C  
ATOM    649  CD1 TRP L  87      18.903  27.152  36.798  1.00 52.76           C  
ATOM    650  NE1 TRP L  87      17.962  26.166  36.952  1.00 43.18           N  
ATOM    651  CE2 TRP L  87      16.976  26.352  36.004  1.00 44.33           C  
ATOM    652  CE3 TRP L  87      16.517  27.911  34.226  1.00 45.16           C  
ATOM    653  CZ2 TRP L  87      15.829  25.659  35.757  1.00 45.18           C  
ATOM    654  CZ3 TRP L  87      15.364  27.199  33.976  1.00 44.01           C  
ATOM    655  CH2 TRP L  87      15.027  26.093  34.727  1.00 44.72           C  
ATOM    656  C   TRP L  87      21.097  30.301  34.155  1.00 47.43           C  
ATOM    657  O   TRP L  87      21.627  31.119  34.908  1.00 56.41           O  
ATOM    658  N   ASP L  88      20.933  30.545  32.838  1.00 47.66           N  
ATOM    659  CA  ASP L  88      21.265  31.817  32.262  1.00 49.01           C  
ATOM    660  CB  ASP L  88      22.759  31.983  31.946  1.00 51.33           C  
ATOM    661  CG  ASP L  88      23.011  33.469  31.736  1.00 58.99           C  
ATOM    662  OD1 ASP L  88      22.224  34.282  32.292  1.00 64.93           O  
ATOM    663  OD2 ASP L  88      23.991  33.819  31.031  1.00 58.08           O1-
ATOM    664  C   ASP L  88      20.506  31.905  30.969  1.00 56.28           C  
ATOM    665  O   ASP L  88      20.441  30.930  30.220  1.00 56.37           O  
ATOM    666  N   SER L  89      19.891  33.067  30.674  1.00 54.17           N  
ATOM    667  CA  SER L  89      19.153  33.221  29.447  1.00 54.78           C  
ATOM    668  CB  SER L  89      20.027  33.050  28.192  1.00 57.89           C  
ATOM    669  OG  SER L  89      21.022  34.060  28.146  1.00 64.08           O  
ATOM    670  C   SER L  89      18.088  32.168  29.395  1.00 57.80           C  
ATOM    671  O   SER L  89      17.735  31.691  28.315  1.00 60.33           O  
ATOM    672  N   SER L  90      17.527  31.808  30.567  1.00 55.98           N  
ATOM    673  CA  SER L  90      16.513  30.797  30.659  1.00 48.23           C  
ATOM    674  CB  SER L  90      15.133  31.244  30.137  1.00 53.10           C  
ATOM    675  OG  SER L  90      15.200  31.608  28.768  1.00 63.63           O  
ATOM    676  C   SER L  90      16.982  29.575  29.936  1.00 48.42           C  
ATOM    677  O   SER L  90      16.310  29.070  29.039  1.00 47.75           O  
ATOM    678  N   SER L  91      18.183  29.086  30.307  1.00 43.79           N  
ATOM    679  CA  SER L  91      18.754  27.902  29.727  1.00 42.72           C  
ATOM    680  CB  SER L  91      19.614  28.200  28.487  1.00 46.44           C  
ATOM    681  OG  SER L  91      20.093  26.996  27.911  1.00 64.56           O  
ATOM    682  C   SER L  91      19.626  27.289  30.784  1.00 41.49           C  
ATOM    683  O   SER L  91      19.769  27.851  31.868  1.00 40.41           O  
ATOM    684  N   PHE L  92      20.213  26.105  30.510  1.00 38.15           N  
ATOM    685  CA  PHE L  92      21.017  25.462  31.512  1.00 37.20           C  
ATOM    686  CB  PHE L  92      20.614  23.998  31.764  1.00 39.50           C  
ATOM    687  CG  PHE L  92      19.174  23.907  32.117  1.00  0.00           C  
ATOM    688  CD1 PHE L  92      18.215  24.003  31.134  1.00  0.00           C  
ATOM    689  CD2 PHE L  92      18.789  23.698  33.419  1.00  0.00           C  
ATOM    690  CE1 PHE L  92      16.880  23.911  31.445  1.00  0.00           C  
ATOM    691  CE2 PHE L  92      17.456  23.605  33.737  1.00  0.00           C  
ATOM    692  CZ  PHE L  92      16.502  23.713  32.752  1.00  0.00           C  
ATOM    693  C   PHE L  92      22.411  25.357  30.972  1.00 38.90           C  
ATOM    694  O   PHE L  92      22.633  24.985  29.823  1.00 39.17           O  
ATOM    695  N   VAL L  93      23.390  25.715  31.809  1.00 25.27           N  
ATOM    696  CA  VAL L  93      24.784  25.514  31.572  1.00 24.37           C  
ATOM    697  CB  VAL L  93      25.577  26.787  31.609  1.00 26.93           C  
ATOM    698  CG1 VAL L  93      27.059  26.456  31.368  1.00 29.87           C  
ATOM    699  CG2 VAL L  93      24.973  27.772  30.593  1.00 29.77           C  
ATOM    700  C   VAL L  93      25.338  24.642  32.644  1.00 27.44           C  
ATOM    701  O   VAL L  93      24.979  24.764  33.814  1.00 26.30           O  
ATOM    702  N   PHE L  94      26.231  23.716  32.246  1.00 29.80           N  
ATOM    703  CA  PHE L  94      26.913  22.892  33.196  1.00 26.65           C  
ATOM    704  CB  PHE L  94      26.876  21.376  32.919  1.00 27.00           C  
ATOM    705  CG  PHE L  94      25.543  20.810  33.278  1.00 26.56           C  
ATOM    706  CD1 PHE L  94      24.526  20.755  32.358  1.00 24.64           C  
ATOM    707  CD2 PHE L  94      25.314  20.322  34.545  1.00 25.32           C  
ATOM    708  CE1 PHE L  94      23.303  20.225  32.696  1.00 24.25           C  
ATOM    709  CE2 PHE L  94      24.092  19.793  34.888  1.00 27.29           C  
ATOM    710  CZ  PHE L  94      23.081  19.743  33.962  1.00 24.25           C  
ATOM    711  C   PHE L  94      28.352  23.286  33.141  1.00 26.22           C  
ATOM    712  O   PHE L  94      28.825  23.842  32.150  1.00 29.19           O  
ATOM    713  N   GLY L  95      29.083  23.038  34.243  1.00 25.15           N  
ATOM    714  CA  GLY L  95      30.485  23.332  34.265  1.00 24.62           C  
ATOM    715  C   GLY L  95      31.163  22.189  33.589  1.00 27.08           C  
ATOM    716  O   GLY L  95      30.531  21.188  33.257  1.00 27.67           O  
ATOM    717  N   THR L  96      32.483  22.323  33.379  1.00 29.58           N  
ATOM    718  CA  THR L  96      33.281  21.327  32.729  1.00 28.43           C  
ATOM    719  CB  THR L  96      34.671  21.807  32.423  1.00 17.89           C  
ATOM    720  OG1 THR L  96      35.349  20.849  31.626  1.00 15.00           O  
ATOM    721  CG2 THR L  96      35.433  22.058  33.734  1.00 15.00           C  
ATOM    722  C   THR L  96      33.359  20.109  33.597  1.00 29.65           C  
ATOM    723  O   THR L  96      33.474  18.992  33.095  1.00 32.67           O  
ATOM    724  N   GLY L  97      33.334  20.293  34.931  1.00 27.84           N  
ATOM    725  CA  GLY L  97      33.375  19.172  35.829  1.00 26.87           C  
ATOM    726  C   GLY L  97      34.721  19.108  36.474  1.00 26.50           C  
ATOM    727  O   GLY L  97      35.738  19.419  35.858  1.00 27.68           O  
ATOM    728  N   THR L  98      34.746  18.694  37.759  1.00 26.72           N  
ATOM    729  CA  THR L  98      35.985  18.575  38.469  1.00 24.29           C  
ATOM    730  CB  THR L  98      36.092  19.515  39.635  1.00 25.41           C  
ATOM    731  OG1 THR L  98      35.947  20.857  39.195  1.00 25.50           O  
ATOM    732  CG2 THR L  98      37.469  19.328  40.294  1.00 24.36           C  
ATOM    733  C   THR L  98      36.073  17.182  39.004  1.00 26.10           C  
ATOM    734  O   THR L  98      35.164  16.690  39.671  1.00 26.69           O  
ATOM    735  N   LYS L  99      37.199  16.504  38.724  1.00 31.39           N  
ATOM    736  CA  LYS L  99      37.367  15.165  39.196  1.00 30.64           C  
ATOM    737  CB  LYS L  99      38.274  14.325  38.288  1.00 32.28           C  
ATOM    738  CG  LYS L  99      38.467  12.888  38.765  1.00 34.64           C  
ATOM    739  CD  LYS L  99      39.267  12.038  37.780  1.00 40.22           C  
ATOM    740  CE  LYS L  99      40.761  12.371  37.790  1.00 47.91           C  
ATOM    741  NZ  LYS L  99      41.478  11.512  36.824  1.00 52.25           N1+
ATOM    742  C   LYS L  99      38.046  15.257  40.520  1.00 30.25           C  
ATOM    743  O   LYS L  99      39.138  15.811  40.636  1.00 31.58           O  
ATOM    744  N   VAL L 100      37.403  14.711  41.567  1.00 29.65           N  
ATOM    745  CA  VAL L 100      38.019  14.754  42.857  1.00 29.61           C  
ATOM    746  CB  VAL L 100      37.050  15.010  43.974  1.00 29.69           C  
ATOM    747  CG1 VAL L 100      37.789  14.875  45.317  1.00 19.48           C  
ATOM    748  CG2 VAL L 100      36.427  16.398  43.754  1.00 16.49           C  
ATOM    749  C   VAL L 100      38.650  13.421  43.094  1.00 33.05           C  
ATOM    750  O   VAL L 100      38.004  12.381  42.973  1.00 32.95           O  
ATOM    751  N   THR L 101      39.958  13.422  43.422  1.00 32.49           N  
ATOM    752  CA  THR L 101      40.602  12.171  43.681  1.00 32.49           C  
ATOM    753  CB  THR L 101      41.726  11.853  42.741  1.00 34.73           C  
ATOM    754  OG1 THR L 101      41.258  11.831  41.400  1.00 39.13           O  
ATOM    755  CG2 THR L 101      42.294  10.474  43.114  1.00 36.60           C  
ATOM    756  C   THR L 101      41.170  12.212  45.061  1.00 32.38           C  
ATOM    757  O   THR L 101      41.755  13.208  45.488  1.00 29.50           O  
ATOM    758  N   VAL L 102      40.981  11.109  45.808  1.00 31.62           N  
ATOM    759  CA  VAL L 102      41.543  11.015  47.119  1.00 33.96           C  
ATOM    760  CB  VAL L 102      40.614  10.409  48.136  1.00 33.81           C  
ATOM    761  CG1 VAL L 102      39.469  11.399  48.401  1.00 34.81           C  
ATOM    762  CG2 VAL L 102      40.107   9.058  47.612  1.00 35.06           C  
ATOM    763  C   VAL L 102      42.750  10.156  46.977  1.00 36.52           C  
ATOM    764  O   VAL L 102      42.657   8.986  46.608  1.00 34.09           O  
ATOM    765  N   LEU L 103      43.930  10.738  47.264  1.00 38.41           N  
ATOM    766  CA  LEU L 103      45.156  10.022  47.085  1.00 40.82           C  
ATOM    767  CB  LEU L 103      46.398  10.829  47.501  1.00 43.33           C  
ATOM    768  CG  LEU L 103      46.607  12.105  46.661  1.00 43.65           C  
ATOM    769  CD1 LEU L 103      47.883  12.851  47.085  1.00 47.46           C  
ATOM    770  CD2 LEU L 103      46.565  11.802  45.155  1.00 41.64           C  
ATOM    771  C   LEU L 103      45.101   8.757  47.929  1.00 41.14           C  
ATOM    772  O   LEU L 103      45.118   8.872  49.183  1.00 40.56           O  
ATOM    773  OXT LEU L 103      45.042   7.652  47.327  1.00  0.00           O1-
TER     774      LEU L 103 
ATOM    775  N   ARG H 104       9.945   8.504  46.192  1.00 50.05           N1+
ATOM    776  CA  ARG H 104       9.258   7.308  45.653  1.00 49.68           C  
ATOM    777  CB  ARG H 104       7.852   7.171  46.265  1.00 54.94           C  
ATOM    778  CG  ARG H 104       6.953   8.383  45.999  1.00 61.60           C  
ATOM    779  CD  ARG H 104       5.461   8.133  46.239  1.00 68.52           C  
ATOM    780  NE  ARG H 104       5.322   7.260  47.441  1.00  0.00           N  
ATOM    781  CZ  ARG H 104       5.053   5.931  47.281  1.00  0.00           C  
ATOM    782  NH1 ARG H 104       4.881   5.418  46.028  1.00  0.00           N1+
ATOM    783  NH2 ARG H 104       4.944   5.120  48.373  1.00  0.00           N  
ATOM    784  C   ARG H 104       9.085   7.413  44.175  1.00 45.13           C  
ATOM    785  O   ARG H 104       8.375   6.612  43.569  1.00 44.17           O  
ATOM    786  N   VAL H 105       9.744   8.407  43.550  1.00 47.64           N  
ATOM    787  CA  VAL H 105       9.591   8.583  42.135  1.00 42.50           C  
ATOM    788  CB  VAL H 105       9.613  10.025  41.718  1.00 44.07           C  
ATOM    789  CG1 VAL H 105       9.511  10.090  40.186  1.00 47.12           C  
ATOM    790  CG2 VAL H 105       8.484  10.768  42.453  1.00 53.14           C  
ATOM    791  C   VAL H 105      10.729   7.899  41.445  1.00 40.68           C  
ATOM    792  O   VAL H 105      11.889   8.093  41.803  1.00 44.38           O  
ATOM    793  N   GLN H 106      10.414   7.079  40.419  1.00 37.14           N  
ATOM    794  CA  GLN H 106      11.421   6.346  39.703  1.00 35.80           C  
ATOM    795  CB  GLN H 106      11.228   4.821  39.803  1.00 41.10           C  
ATOM    796  CG  GLN H 106      11.330   4.263  41.223  1.00 54.31           C  
ATOM    797  CD  GLN H 106      12.800   4.023  41.533  1.00 61.23           C  
ATOM    798  OE1 GLN H 106      13.639   3.999  40.635  1.00 63.84           O  
ATOM    799  NE2 GLN H 106      13.122   3.827  42.840  1.00 67.22           N  
ATOM    800  C   GLN H 106      11.278   6.658  38.246  1.00 33.19           C  
ATOM    801  O   GLN H 106      10.166   6.790  37.738  1.00 32.14           O  
ATOM    802  N   LEU H 107      12.416   6.799  37.533  1.00 30.57           N  
ATOM    803  CA  LEU H 107      12.363   7.018  36.115  1.00 28.11           C  
ATOM    804  CB  LEU H 107      12.941   8.373  35.661  1.00 29.28           C  
ATOM    805  CG  LEU H 107      12.120   9.593  36.115  1.00 31.25           C  
ATOM    806  CD1 LEU H 107      12.113   9.730  37.645  1.00 33.50           C  
ATOM    807  CD2 LEU H 107      12.587  10.874  35.403  1.00 25.59           C  
ATOM    808  C   LEU H 107      13.198   5.956  35.465  1.00 29.68           C  
ATOM    809  O   LEU H 107      14.316   5.689  35.901  1.00 27.62           O  
ATOM    810  N   GLN H 108      12.674   5.297  34.409  1.00 30.17           N  
ATOM    811  CA  GLN H 108      13.505   4.316  33.775  1.00 28.45           C  
ATOM    812  CB  GLN H 108      13.092   2.860  34.016  1.00 30.62           C  
ATOM    813  CG  GLN H 108      14.127   1.899  33.435  1.00 35.22           C  
ATOM    814  CD  GLN H 108      13.724   0.480  33.778  1.00 42.75           C  
ATOM    815  OE1 GLN H 108      13.240   0.205  34.874  1.00 45.37           O  
ATOM    816  NE2 GLN H 108      13.933  -0.451  32.812  1.00 35.45           N  
ATOM    817  C   GLN H 108      13.514   4.551  32.298  1.00 28.03           C  
ATOM    818  O   GLN H 108      12.467   4.701  31.667  1.00 28.72           O  
ATOM    819  N   GLU H 109      14.727   4.591  31.706  1.00 27.61           N  
ATOM    820  CA  GLU H 109      14.826   4.834  30.297  1.00 26.53           C  
ATOM    821  CB  GLU H 109      16.117   5.532  29.825  1.00 28.23           C  
ATOM    822  CG  GLU H 109      16.253   6.999  30.228  1.00 27.39           C  
ATOM    823  CD  GLU H 109      17.146   7.067  31.453  1.00 32.93           C  
ATOM    824  OE1 GLU H 109      17.122   6.101  32.261  1.00 31.42           O  
ATOM    825  OE2 GLU H 109      17.880   8.081  31.590  1.00 37.48           O1-
ATOM    826  C   GLU H 109      14.781   3.544  29.549  1.00 28.68           C  
ATOM    827  O   GLU H 109      15.208   2.499  30.039  1.00 29.59           O  
ATOM    828  N   SER H 110      14.238   3.607  28.315  1.00 26.56           N  
ATOM    829  CA  SER H 110      14.207   2.470  27.445  1.00 29.82           C  
ATOM    830  CB  SER H 110      12.783   1.972  27.148  1.00 31.38           C  
ATOM    831  OG  SER H 110      12.824   0.851  26.278  1.00 35.41           O  
ATOM    832  C   SER H 110      14.798   2.940  26.149  1.00 38.02           C  
ATOM    833  O   SER H 110      14.386   3.959  25.597  1.00 34.25           O  
ATOM    834  N   GLY H 111      15.784   2.192  25.621  1.00 44.42           N  
ATOM    835  CA  GLY H 111      16.411   2.620  24.405  1.00 43.33           C  
ATOM    836  C   GLY H 111      16.826   1.405  23.635  1.00 43.69           C  
ATOM    837  O   GLY H 111      16.837   0.288  24.144  1.00 46.85           O  
ATOM    838  N   PRO H 112      17.094   1.629  22.375  1.00 41.73           N  
ATOM    839  CA  PRO H 112      17.529   0.627  21.439  1.00 43.16           C  
ATOM    840  CD  PRO H 112      16.857   2.919  21.751  1.00 43.63           C  
ATOM    841  CB  PRO H 112      17.423   1.284  20.061  1.00 42.65           C  
ATOM    842  CG  PRO H 112      17.497   2.792  20.359  1.00 44.53           C  
ATOM    843  C   PRO H 112      18.899   0.082  21.699  1.00 46.65           C  
ATOM    844  O   PRO H 112      19.116  -1.108  21.476  1.00 45.79           O  
ATOM    845  N   GLY H 113      19.847   0.930  22.134  1.00 43.77           N  
ATOM    846  CA  GLY H 113      21.174   0.464  22.394  1.00 39.21           C  
ATOM    847  C   GLY H 113      22.040   0.758  21.205  1.00 37.66           C  
ATOM    848  O   GLY H 113      23.175   1.202  21.363  1.00 42.17           O  
ATOM    849  N   LEU H 114      21.530   0.535  19.975  1.00 37.04           N  
ATOM    850  CA  LEU H 114      22.363   0.792  18.834  1.00 37.85           C  
ATOM    851  CB  LEU H 114      22.980  -0.489  18.243  1.00 40.14           C  
ATOM    852  CG  LEU H 114      23.940  -0.250  17.063  1.00 44.11           C  
ATOM    853  CD1 LEU H 114      25.184   0.536  17.508  1.00 45.24           C  
ATOM    854  CD2 LEU H 114      24.296  -1.568  16.356  1.00 46.63           C  
ATOM    855  C   LEU H 114      21.521   1.438  17.772  1.00 40.02           C  
ATOM    856  O   LEU H 114      20.382   1.033  17.543  1.00 44.53           O  
ATOM    857  N   VAL H 115      22.065   2.487  17.113  1.00 34.75           N  
ATOM    858  CA  VAL H 115      21.370   3.151  16.043  1.00 34.94           C  
ATOM    859  CB  VAL H 115      20.870   4.518  16.398  1.00 36.62           C  
ATOM    860  CG1 VAL H 115      19.752   4.395  17.438  1.00 37.26           C  
ATOM    861  CG2 VAL H 115      22.066   5.340  16.902  1.00 37.94           C  
ATOM    862  C   VAL H 115      22.333   3.343  14.913  1.00 38.89           C  
ATOM    863  O   VAL H 115      23.486   3.718  15.121  1.00 42.05           O  
ATOM    864  N   LYS H 116      21.875   3.109  13.668  1.00 40.84           N  
ATOM    865  CA  LYS H 116      22.741   3.260  12.534  1.00 45.57           C  
ATOM    866  CB  LYS H 116      22.228   2.541  11.273  1.00 41.19           C  
ATOM    867  CG  LYS H 116      22.165   1.022  11.456  0.80 49.02           C  
ATOM    868  CD  LYS H 116      21.359   0.282  10.385  0.80 51.29           C  
ATOM    869  CE  LYS H 116      22.213  -0.564   9.437  0.80 53.44           C  
ATOM    870  NZ  LYS H 116      21.340  -1.396   8.577  0.80 54.03           N1+
ATOM    871  C   LYS H 116      22.873   4.723  12.252  1.00 45.78           C  
ATOM    872  O   LYS H 116      21.989   5.519  12.564  1.00 43.35           O  
ATOM    873  N   PRO H 117      23.969   5.094  11.656  1.00 41.49           N  
ATOM    874  CA  PRO H 117      24.221   6.480  11.393  1.00 42.75           C  
ATOM    875  CD  PRO H 117      25.199   4.328  11.784  1.00 40.40           C  
ATOM    876  CB  PRO H 117      25.661   6.546  10.889  1.00 45.51           C  
ATOM    877  CG  PRO H 117      26.337   5.343  11.579  1.00 42.44           C  
ATOM    878  C   PRO H 117      23.205   7.065  10.467  1.00 43.04           C  
ATOM    879  O   PRO H 117      22.736   6.363   9.574  1.00 42.31           O  
ATOM    880  N   SER H 118      22.870   8.354  10.688  1.00 43.10           N  
ATOM    881  CA  SER H 118      21.926   9.147   9.950  1.00 38.34           C  
ATOM    882  CB  SER H 118      22.221   9.249   8.437  1.00 41.87           C  
ATOM    883  OG  SER H 118      21.949   8.024   7.774  1.00 48.51           O  
ATOM    884  C   SER H 118      20.520   8.653  10.142  1.00 41.38           C  
ATOM    885  O   SER H 118      19.617   9.071   9.419  1.00 43.15           O  
ATOM    886  N   GLY H 119      20.280   7.771  11.133  1.00 36.86           N  
ATOM    887  CA  GLY H 119      18.935   7.339  11.403  1.00 41.16           C  
ATOM    888  C   GLY H 119      18.448   8.133  12.578  1.00 36.64           C  
ATOM    889  O   GLY H 119      19.168   8.988  13.089  1.00 32.32           O  
ATOM    890  N   THR H 120      17.224   7.843  13.076  1.00 34.77           N  
ATOM    891  CA  THR H 120      16.706   8.619  14.170  1.00 32.30           C  
ATOM    892  CB  THR H 120      15.290   9.079  13.959  1.00 34.50           C  
ATOM    893  OG1 THR H 120      15.204   9.866  12.779  1.00 39.74           O  
ATOM    894  CG2 THR H 120      14.853   9.912  15.176  1.00 34.87           C  
ATOM    895  C   THR H 120      16.735   7.798  15.424  1.00 31.43           C  
ATOM    896  O   THR H 120      16.280   6.655  15.451  1.00 33.56           O  
ATOM    897  N   VAL H 121      17.300   8.378  16.505  1.00 30.88           N  
ATOM    898  CA  VAL H 121      17.361   7.704  17.772  1.00 30.71           C  
ATOM    899  CB  VAL H 121      18.455   8.208  18.667  1.00 29.01           C  
ATOM    900  CG1 VAL H 121      18.332   7.497  20.025  1.00  0.00           C  
ATOM    901  CG2 VAL H 121      19.806   7.987  17.966  1.00  0.00           C  
ATOM    902  C   VAL H 121      16.065   7.943  18.476  1.00 31.21           C  
ATOM    903  O   VAL H 121      15.533   9.054  18.463  1.00 31.15           O  
ATOM    904  N   SER H 122      15.508   6.889  19.109  1.00 30.33           N  
ATOM    905  CA  SER H 122      14.262   7.078  19.793  1.00 28.45           C  
ATOM    906  CB  SER H 122      13.081   6.394  19.079  1.00 30.97           C  
ATOM    907  OG  SER H 122      11.852   6.775  19.678  1.00 39.98           O  
ATOM    908  C   SER H 122      14.385   6.498  21.171  1.00 28.95           C  
ATOM    909  O   SER H 122      14.775   5.344  21.345  1.00 30.21           O  
ATOM    910  N   LEU H 123      14.047   7.303  22.201  1.00 25.82           N  
ATOM    911  CA  LEU H 123      14.146   6.860  23.563  1.00 25.92           C  
ATOM    912  CB  LEU H 123      15.247   7.594  24.349  1.00 24.65           C  
ATOM    913  CG  LEU H 123      16.672   7.329  23.833  1.00 25.25           C  
ATOM    914  CD1 LEU H 123      17.710   8.094  24.667  1.00 25.13           C  
ATOM    915  CD2 LEU H 123      16.973   5.824  23.763  1.00 29.38           C  
ATOM    916  C   LEU H 123      12.856   7.164  24.259  1.00 26.55           C  
ATOM    917  O   LEU H 123      12.101   8.041  23.839  1.00 26.45           O  
ATOM    918  N   THR H 124      12.563   6.407  25.337  1.00 26.06           N  
ATOM    919  CA  THR H 124      11.381   6.641  26.122  1.00 27.47           C  
ATOM    920  CB  THR H 124      10.309   5.609  25.926  1.00 30.91           C  
ATOM    921  OG1 THR H 124      10.803   4.322  26.269  1.00 32.80           O  
ATOM    922  CG2 THR H 124       9.845   5.627  24.463  1.00 29.85           C  
ATOM    923  C   THR H 124      11.756   6.574  27.575  1.00 27.78           C  
ATOM    924  O   THR H 124      12.672   5.852  27.959  1.00 28.72           O  
ATOM    925  N   CYS H 125      11.053   7.352  28.425  1.00 28.33           N  
ATOM    926  CA  CYS H 125      11.311   7.316  29.840  1.00 29.41           C  
ATOM    927  CB  CYS H 125      11.958   8.618  30.371  1.00 30.13           C  
ATOM    928  SG  CYS H 125      12.301   8.615  32.162  1.00 29.61           S  
ATOM    929  C   CYS H 125       9.994   7.095  30.524  1.00 28.09           C  
ATOM    930  O   CYS H 125       9.041   7.849  30.328  1.00 30.36           O  
ATOM    931  N   ALA H 126       9.909   6.030  31.350  1.00 27.60           N  
ATOM    932  CA  ALA H 126       8.682   5.723  32.029  1.00 27.83           C  
ATOM    933  CB  ALA H 126       8.313   4.230  31.990  1.00 32.35           C  
ATOM    934  C   ALA H 126       8.845   6.112  33.460  1.00 28.85           C  
ATOM    935  O   ALA H 126       9.876   5.842  34.076  1.00 28.83           O  
ATOM    936  N   VAL H 127       7.810   6.759  34.027  1.00 29.92           N  
ATOM    937  CA  VAL H 127       7.880   7.230  35.377  1.00 29.14           C  
ATOM    938  CB  VAL H 127       7.377   8.636  35.512  1.00 34.34           C  
ATOM    939  CG1 VAL H 127       7.459   9.060  36.981  1.00 33.81           C  
ATOM    940  CG2 VAL H 127       8.175   9.540  34.565  1.00 36.20           C  
ATOM    941  C   VAL H 127       6.990   6.374  36.219  1.00 30.50           C  
ATOM    942  O   VAL H 127       5.889   6.004  35.805  1.00 33.63           O  
ATOM    943  N   SER H 128       7.462   6.028  37.434  1.00 32.30           N  
ATOM    944  CA  SER H 128       6.683   5.214  38.322  1.00 36.11           C  
ATOM    945  CB  SER H 128       7.225   3.782  38.482  1.00 39.33           C  
ATOM    946  OG  SER H 128       7.208   3.104  37.235  1.00 44.58           O  
ATOM    947  C   SER H 128       6.761   5.832  39.682  1.00 41.65           C  
ATOM    948  O   SER H 128       7.720   6.529  40.009  1.00 41.82           O  
ATOM    949  N   GLY H 129       5.634   5.769  40.406  1.00 40.82           N  
ATOM    950  CA  GLY H 129       5.596   6.365  41.702  1.00 39.41           C  
ATOM    951  C   GLY H 129       5.180   7.805  41.629  1.00 39.72           C  
ATOM    952  O   GLY H 129       5.030   8.436  42.673  1.00 39.97           O  
ATOM    953  N   GLY H 130       4.979   8.372  40.417  1.00 36.41           N  
ATOM    954  CA  GLY H 130       4.568   9.751  40.352  1.00 34.50           C  
ATOM    955  C   GLY H 130       3.852   9.998  39.063  1.00 36.03           C  
ATOM    956  O   GLY H 130       4.310   9.615  37.986  1.00 38.17           O  
ATOM    957  N   SER H 131       2.703  10.694  39.150  1.00 34.46           N  
ATOM    958  CA  SER H 131       1.943  10.968  37.973  0.94 37.42           C  
ATOM    959  CB  SER H 131       0.550  11.545  38.286  0.94 45.17           C  
ATOM    960  OG  SER H 131      -0.207  10.579  39.005  0.94 48.55           O  
ATOM    961  C   SER H 131       2.724  11.951  37.172  1.00 37.64           C  
ATOM    962  O   SER H 131       3.232  12.948  37.683  1.00 39.97           O  
ATOM    963  N   ILE H 132       2.829  11.669  35.867  1.00 36.90           N  
ATOM    964  CA  ILE H 132       3.582  12.489  34.971  1.00 37.68           C  
ATOM    965  CB  ILE H 132       3.630  11.902  33.587  1.00 37.63           C  
ATOM    966  CG1 ILE H 132       4.695  12.585  32.728  1.00 39.32           C  
ATOM    967  CG2 ILE H 132       2.226  11.970  32.977  1.00 37.62           C  
ATOM    968  CD1 ILE H 132       5.019  11.808  31.456  1.00 40.65           C  
ATOM    969  C   ILE H 132       2.954  13.857  34.906  1.00 36.35           C  
ATOM    970  O   ILE H 132       3.674  14.851  34.831  1.00 38.77           O  
ATOM    971  N   SER H 133       1.604  13.939  34.944  1.00 31.83           N  
ATOM    972  CA  SER H 133       0.852  15.158  34.750  1.00 34.30           C  
ATOM    973  CB  SER H 133      -0.670  14.933  34.807  1.00 32.33           C  
ATOM    974  OG  SER H 133      -1.067  14.516  36.106  1.00 20.08           O  
ATOM    975  C   SER H 133       1.178  16.161  35.799  1.00 34.76           C  
ATOM    976  O   SER H 133       1.107  17.370  35.578  1.00 36.71           O  
ATOM    977  N   SER H 134       1.510  15.675  36.993  1.00 30.14           N  
ATOM    978  CA  SER H 134       1.807  16.580  38.049  1.00 30.84           C  
ATOM    979  CB  SER H 134       1.895  15.882  39.416  1.00 37.85           C  
ATOM    980  OG  SER H 134       0.680  15.209  39.718  1.00 43.21           O  
ATOM    981  C   SER H 134       3.130  17.242  37.798  1.00 30.53           C  
ATOM    982  O   SER H 134       3.296  18.408  38.143  1.00 32.23           O  
ATOM    983  N   SER H 135       4.106  16.546  37.166  1.00 39.83           N  
ATOM    984  CA  SER H 135       5.414  17.130  37.135  1.00 37.79           C  
ATOM    985  CB  SER H 135       6.588  16.205  36.856  1.00  0.00           C  
ATOM    986  OG  SER H 135       6.711  15.237  37.889  1.00  0.00           O  
ATOM    987  C   SER H 135       5.511  18.273  36.213  1.00 37.64           C  
ATOM    988  O   SER H 135       4.863  18.376  35.168  1.00 41.41           O  
ATOM    989  N   TYR H 136       6.354  19.201  36.674  1.00 26.79           N  
ATOM    990  CA  TYR H 136       6.549  20.421  36.011  1.00 28.78           C  
ATOM    991  CB  TYR H 136       7.230  21.446  36.916  1.00 26.97           C  
ATOM    992  CG  TYR H 136       6.560  22.689  36.479  1.00 27.34           C  
ATOM    993  CD1 TYR H 136       5.223  22.851  36.760  1.00 27.47           C  
ATOM    994  CD2 TYR H 136       7.224  23.679  35.810  1.00 28.99           C  
ATOM    995  CE1 TYR H 136       4.557  23.985  36.368  1.00 29.84           C  
ATOM    996  CE2 TYR H 136       6.567  24.817  35.414  1.00 29.87           C  
ATOM    997  CZ  TYR H 136       5.231  24.971  35.691  1.00 30.40           C  
ATOM    998  OH  TYR H 136       4.547  26.136  35.289  1.00 31.66           O  
ATOM    999  C   TYR H 136       7.330  20.209  34.743  1.00 27.17           C  
ATOM   1000  O   TYR H 136       6.830  20.622  33.695  1.00 27.10           O  
ATOM   1001  N   TRP H 137       8.520  19.521  34.754  1.00 25.01           N  
ATOM   1002  CA  TRP H 137       9.114  19.498  33.463  1.00 23.64           C  
ATOM   1003  CB  TRP H 137      10.231  20.538  33.259  1.00 23.96           C  
ATOM   1004  CG  TRP H 137       9.767  21.972  33.201  1.00 23.56           C  
ATOM   1005  CD2 TRP H 137       9.496  22.678  31.979  1.00 24.75           C  
ATOM   1006  CD1 TRP H 137       9.545  22.856  34.216  1.00 26.32           C  
ATOM   1007  NE1 TRP H 137       9.150  24.070  33.702  1.00  0.00           N  
ATOM   1008  CE2 TRP H 137       9.118  23.975  32.328  1.00 25.67           C  
ATOM   1009  CE3 TRP H 137       9.562  22.280  30.674  1.00  0.00           C  
ATOM   1010  CZ2 TRP H 137       8.797  24.895  31.371  1.00  0.00           C  
ATOM   1011  CZ3 TRP H 137       9.235  23.210  29.713  1.00  0.00           C  
ATOM   1012  CH2 TRP H 137       8.861  24.492  30.056  1.00  0.00           C  
ATOM   1013  C   TRP H 137       9.759  18.159  33.407  1.00 23.68           C  
ATOM   1014  O   TRP H 137      10.149  17.615  34.439  1.00 24.58           O  
ATOM   1015  N   TRP H 138       9.826  17.558  32.209  1.00 23.69           N  
ATOM   1016  CA  TRP H 138      10.495  16.300  32.101  1.00 22.39           C  
ATOM   1017  CB  TRP H 138       9.577  15.183  31.585  1.00 24.03           C  
ATOM   1018  CG  TRP H 138       8.434  14.941  32.543  1.00 25.06           C  
ATOM   1019  CD2 TRP H 138       8.541  14.199  33.768  1.00 25.21           C  
ATOM   1020  CD1 TRP H 138       7.150  15.397  32.480  1.00 24.56           C  
ATOM   1021  NE1 TRP H 138       6.452  14.993  33.593  1.00 26.60           N  
ATOM   1022  CE2 TRP H 138       7.295  14.254  34.395  1.00 26.01           C  
ATOM   1023  CE3 TRP H 138       9.593  13.536  34.330  1.00 24.89           C  
ATOM   1024  CZ2 TRP H 138       7.082  13.644  35.598  1.00 25.59           C  
ATOM   1025  CZ3 TRP H 138       9.372  12.915  35.539  1.00 26.08           C  
ATOM   1026  CH2 TRP H 138       8.141  12.968  36.160  1.00 27.88           C  
ATOM   1027  C   TRP H 138      11.614  16.535  31.140  1.00 21.38           C  
ATOM   1028  O   TRP H 138      11.395  17.006  30.026  1.00 22.31           O  
ATOM   1029  N   SER H 139      12.855  16.196  31.546  1.00 20.91           N  
ATOM   1030  CA  SER H 139      13.974  16.581  30.735  1.00 20.00           C  
ATOM   1031  CB  SER H 139      14.890  17.604  31.431  1.00 20.10           C  
ATOM   1032  OG  SER H 139      15.379  17.082  32.656  1.00 22.58           O  
ATOM   1033  C   SER H 139      14.815  15.419  30.332  1.00 21.25           C  
ATOM   1034  O   SER H 139      14.750  14.339  30.916  1.00 21.39           O  
ATOM   1035  N   TRP H 140      15.608  15.641  29.258  1.00 20.63           N  
ATOM   1036  CA  TRP H 140      16.543  14.673  28.766  1.00 22.10           C  
ATOM   1037  CB  TRP H 140      16.290  14.240  27.311  1.00 22.35           C  
ATOM   1038  CG  TRP H 140      15.044  13.412  27.105  1.00 23.35           C  
ATOM   1039  CD2 TRP H 140      14.995  11.986  27.269  1.00 22.82           C  
ATOM   1040  CD1 TRP H 140      13.788  13.802  26.742  1.00 19.89           C  
ATOM   1041  NE1 TRP H 140      12.961  12.708  26.665  1.00 21.61           N  
ATOM   1042  CE2 TRP H 140      13.691  11.583  26.988  1.00 23.56           C  
ATOM   1043  CE3 TRP H 140      15.960  11.086  27.626  1.00 23.22           C  
ATOM   1044  CZ2 TRP H 140      13.330  10.269  27.058  1.00 21.24           C  
ATOM   1045  CZ3 TRP H 140      15.591   9.761  27.695  1.00 22.90           C  
ATOM   1046  CH2 TRP H 140      14.301   9.361  27.416  1.00 24.07           C  
ATOM   1047  C   TRP H 140      17.904  15.311  28.797  1.00 22.65           C  
ATOM   1048  O   TRP H 140      18.047  16.502  28.523  1.00 22.71           O  
ATOM   1049  N   VAL H 141      18.940  14.521  29.159  1.00 21.66           N  
ATOM   1050  CA  VAL H 141      20.304  14.982  29.217  1.00 21.96           C  
ATOM   1051  CB  VAL H 141      20.791  15.259  30.610  1.00 22.33           C  
ATOM   1052  CG1 VAL H 141      19.948  16.396  31.212  1.00 28.55           C  
ATOM   1053  CG2 VAL H 141      20.738  13.950  31.414  1.00 28.38           C  
ATOM   1054  C   VAL H 141      21.159  13.873  28.673  1.00 22.87           C  
ATOM   1055  O   VAL H 141      20.715  12.727  28.599  1.00 23.70           O  
ATOM   1056  N   ARG H 142      22.407  14.187  28.248  1.00 22.56           N  
ATOM   1057  CA  ARG H 142      23.236  13.128  27.735  1.00 25.67           C  
ATOM   1058  CB  ARG H 142      23.216  12.995  26.202  1.00 23.75           C  
ATOM   1059  CG  ARG H 142      23.759  14.210  25.448  1.00 30.71           C  
ATOM   1060  CD  ARG H 142      23.711  14.015  23.931  1.00 25.28           C  
ATOM   1061  NE  ARG H 142      24.351  15.195  23.288  1.00 28.61           N  
ATOM   1062  CZ  ARG H 142      24.533  15.197  21.934  1.00 30.52           C  
ATOM   1063  NH1 ARG H 142      24.107  14.137  21.188  1.00 27.27           N1+
ATOM   1064  NH2 ARG H 142      25.139  16.259  21.326  1.00 33.16           N  
ATOM   1065  C   ARG H 142      24.665  13.361  28.120  1.00 25.02           C  
ATOM   1066  O   ARG H 142      25.055  14.468  28.491  1.00 25.67           O  
ATOM   1067  N   GLN H 143      25.483  12.287  28.066  1.00 27.21           N  
ATOM   1068  CA  GLN H 143      26.877  12.422  28.385  1.00 28.58           C  
ATOM   1069  CB  GLN H 143      27.178  12.074  29.855  1.00 25.24           C  
ATOM   1070  CG  GLN H 143      28.629  12.317  30.275  1.00 34.07           C  
ATOM   1071  CD  GLN H 143      28.725  12.068  31.772  1.00 34.32           C  
ATOM   1072  OE1 GLN H 143      27.906  11.358  32.353  1.00 34.33           O  
ATOM   1073  NE2 GLN H 143      29.754  12.678  32.420  1.00 33.57           N  
ATOM   1074  C   GLN H 143      27.694  11.503  27.505  1.00 30.99           C  
ATOM   1075  O   GLN H 143      27.548  10.286  27.581  1.00 33.43           O  
ATOM   1076  N   PRO H 144      28.562  12.047  26.673  1.00 33.34           N  
ATOM   1077  CA  PRO H 144      29.409  11.231  25.819  1.00 37.31           C  
ATOM   1078  CD  PRO H 144      28.234  13.317  26.044  1.00 33.75           C  
ATOM   1079  CB  PRO H 144      29.916  12.165  24.722  1.00 40.64           C  
ATOM   1080  CG  PRO H 144      28.823  13.243  24.625  1.00 32.23           C  
ATOM   1081  C   PRO H 144      30.511  10.588  26.617  1.00 38.85           C  
ATOM   1082  O   PRO H 144      30.871  11.139  27.655  1.00 38.24           O  
ATOM   1083  N   PRO H 145      31.059   9.472  26.190  1.00 43.15           N  
ATOM   1084  CA  PRO H 145      32.069   8.773  26.943  1.00 45.23           C  
ATOM   1085  CD  PRO H 145      31.110   9.138  24.776  1.00 45.85           C  
ATOM   1086  CB  PRO H 145      32.529   7.630  26.044  1.00 48.71           C  
ATOM   1087  CG  PRO H 145      32.326   8.205  24.630  1.00 47.79           C  
ATOM   1088  C   PRO H 145      33.211   9.667  27.317  1.00 44.38           C  
ATOM   1089  O   PRO H 145      33.867  10.210  26.427  1.00 49.47           O  
ATOM   1090  N   GLY H 146      33.489   9.801  28.628  1.00 46.22           N  
ATOM   1091  CA  GLY H 146      34.612  10.567  29.089  1.00 49.01           C  
ATOM   1092  C   GLY H 146      34.317  12.033  28.966  1.00 49.65           C  
ATOM   1093  O   GLY H 146      35.211  12.864  29.130  1.00 54.05           O  
ATOM   1094  N   LYS H 147      33.048  12.391  28.698  1.00 47.41           N  
ATOM   1095  CA  LYS H 147      32.708  13.770  28.488  1.00 49.55           C  
ATOM   1096  CB  LYS H 147      32.015  13.998  27.131  1.00 52.62           C  
ATOM   1097  CG  LYS H 147      32.079  15.433  26.607  0.80 58.31           C  
ATOM   1098  CD  LYS H 147      31.705  15.532  25.124  0.80 58.57           C  
ATOM   1099  CE  LYS H 147      31.930  16.914  24.511  0.80 59.09           C  
ATOM   1100  NZ  LYS H 147      31.536  16.907  23.083  0.80 58.67           N1+
ATOM   1101  C   LYS H 147      31.766  14.185  29.582  1.00 46.20           C  
ATOM   1102  O   LYS H 147      31.377  13.372  30.419  1.00 46.04           O  
ATOM   1103  N   GLY H 148      31.394  15.485  29.603  1.00 41.71           N  
ATOM   1104  CA  GLY H 148      30.568  16.051  30.638  1.00 34.69           C  
ATOM   1105  C   GLY H 148      29.107  15.973  30.294  1.00 29.82           C  
ATOM   1106  O   GLY H 148      28.699  15.375  29.302  1.00 34.10           O  
ATOM   1107  N   LEU H 149      28.280  16.602  31.152  1.00 29.85           N  
ATOM   1108  CA  LEU H 149      26.852  16.623  31.037  1.00 26.83           C  
ATOM   1109  CB  LEU H 149      26.136  16.948  32.358  1.00 26.63           C  
ATOM   1110  CG  LEU H 149      26.263  15.868  33.443  1.00 25.62           C  
ATOM   1111  CD1 LEU H 149      25.519  16.283  34.720  1.00 25.59           C  
ATOM   1112  CD2 LEU H 149      25.802  14.502  32.923  1.00 27.45           C  
ATOM   1113  C   LEU H 149      26.410  17.682  30.072  1.00 27.45           C  
ATOM   1114  O   LEU H 149      27.058  18.716  29.926  1.00 28.37           O  
ATOM   1115  N   GLU H 150      25.272  17.432  29.386  1.00 27.27           N  
ATOM   1116  CA  GLU H 150      24.710  18.382  28.466  1.00 25.99           C  
ATOM   1117  CB  GLU H 150      25.169  18.117  27.020  1.00 26.03           C  
ATOM   1118  CG  GLU H 150      24.821  19.214  26.015  1.00 36.36           C  
ATOM   1119  CD  GLU H 150      25.470  18.832  24.691  1.00 41.31           C  
ATOM   1120  OE1 GLU H 150      26.195  17.802  24.671  1.00 43.02           O  
ATOM   1121  OE2 GLU H 150      25.255  19.562  23.687  1.00 43.31           O1-
ATOM   1122  C   GLU H 150      23.212  18.248  28.525  1.00 24.98           C  
ATOM   1123  O   GLU H 150      22.686  17.144  28.393  1.00 25.04           O  
ATOM   1124  N   TRP H 151      22.488  19.376  28.735  1.00 23.47           N  
ATOM   1125  CA  TRP H 151      21.044  19.369  28.804  1.00 22.39           C  
ATOM   1126  CB  TRP H 151      20.497  20.602  29.549  1.00 23.32           C  
ATOM   1127  CG  TRP H 151      18.995  20.752  29.568  1.00 23.20           C  
ATOM   1128  CD2 TRP H 151      18.285  21.757  28.827  1.00 24.12           C  
ATOM   1129  CD1 TRP H 151      18.057  20.059  30.275  1.00 24.51           C  
ATOM   1130  NE1 TRP H 151      16.804  20.564  30.013  1.00 25.15           N  
ATOM   1131  CE2 TRP H 151      16.931  21.613  29.127  1.00 24.07           C  
ATOM   1132  CE3 TRP H 151      18.725  22.729  27.974  1.00 23.76           C  
ATOM   1133  CZ2 TRP H 151      15.993  22.441  28.578  1.00 23.61           C  
ATOM   1134  CZ3 TRP H 151      17.774  23.556  27.415  1.00 27.58           C  
ATOM   1135  CH2 TRP H 151      16.434  23.415  27.711  1.00 28.34           C  
ATOM   1136  C   TRP H 151      20.498  19.386  27.398  1.00 21.74           C  
ATOM   1137  O   TRP H 151      20.937  20.189  26.579  1.00 22.36           O  
ATOM   1138  N   ILE H 152      19.623  18.411  27.044  1.00 20.80           N  
ATOM   1139  CA  ILE H 152      18.973  18.338  25.756  1.00 21.31           C  
ATOM   1140  CB  ILE H 152      18.601  16.928  25.396  1.00 22.14           C  
ATOM   1141  CG1 ILE H 152      19.869  16.061  25.319  1.00 22.69           C  
ATOM   1142  CG2 ILE H 152      17.805  16.959  24.081  1.00 21.30           C  
ATOM   1143  CD1 ILE H 152      19.583  14.565  25.213  1.00 23.81           C  
ATOM   1144  C   ILE H 152      17.731  19.186  25.625  1.00 21.62           C  
ATOM   1145  O   ILE H 152      17.604  19.971  24.684  1.00 23.42           O  
ATOM   1146  N   GLY H 153      16.769  19.049  26.570  1.00 21.05           N  
ATOM   1147  CA  GLY H 153      15.520  19.765  26.459  1.00 22.96           C  
ATOM   1148  C   GLY H 153      14.552  19.254  27.481  1.00 24.12           C  
ATOM   1149  O   GLY H 153      14.842  18.318  28.226  1.00 22.27           O  
ATOM   1150  N   GLU H 154      13.353  19.875  27.534  1.00 23.57           N  
ATOM   1151  CA  GLU H 154      12.370  19.489  28.503  1.00 22.86           C  
ATOM   1152  CB  GLU H 154      12.452  20.347  29.775  1.00 20.51           C  
ATOM   1153  CG  GLU H 154      13.784  20.173  30.509  1.00 26.04           C  
ATOM   1154  CD  GLU H 154      13.931  21.275  31.546  1.00  0.00           C  
ATOM   1155  OE1 GLU H 154      13.119  22.238  31.512  1.00  0.00           O  
ATOM   1156  OE2 GLU H 154      14.866  21.173  32.383  1.00  0.00           O1-
ATOM   1157  C   GLU H 154      11.005  19.680  27.910  1.00 23.68           C  
ATOM   1158  O   GLU H 154      10.843  20.385  26.916  1.00 23.99           O  
ATOM   1159  N   ILE H 155       9.986  19.006  28.492  1.00 24.28           N  
ATOM   1160  CA  ILE H 155       8.635  19.153  28.028  1.00 24.70           C  
ATOM   1161  CB  ILE H 155       8.150  17.982  27.220  1.00 24.83           C  
ATOM   1162  CG1 ILE H 155       6.780  18.294  26.597  1.00 21.65           C  
ATOM   1163  CG2 ILE H 155       8.172  16.730  28.111  1.00 22.89           C  
ATOM   1164  CD1 ILE H 155       6.361  17.296  25.518  1.00 22.91           C  
ATOM   1165  C   ILE H 155       7.731  19.291  29.218  1.00 25.21           C  
ATOM   1166  O   ILE H 155       7.922  18.639  30.246  1.00 24.96           O  
ATOM   1167  N   TYR H 156       6.716  20.168  29.090  1.00 25.24           N  
ATOM   1168  CA  TYR H 156       5.729  20.423  30.107  1.00 26.48           C  
ATOM   1169  CB  TYR H 156       5.117  21.834  29.978  1.00 33.36           C  
ATOM   1170  CG  TYR H 156       4.349  22.223  31.200  1.00 29.57           C  
ATOM   1171  CD1 TYR H 156       5.006  22.456  32.385  1.00 31.17           C  
ATOM   1172  CD2 TYR H 156       2.985  22.403  31.164  1.00 30.20           C  
ATOM   1173  CE1 TYR H 156       4.315  22.833  33.515  1.00 29.66           C  
ATOM   1174  CE2 TYR H 156       2.286  22.780  32.288  1.00 31.84           C  
ATOM   1175  CZ  TYR H 156       2.953  22.995  33.470  1.00 32.38           C  
ATOM   1176  OH  TYR H 156       2.246  23.381  34.628  1.00 35.16           O  
ATOM   1177  C   TYR H 156       4.670  19.385  29.917  1.00 30.35           C  
ATOM   1178  O   TYR H 156       4.491  18.869  28.822  1.00 34.05           O  
ATOM   1179  N   HIS H 157       3.984  19.081  31.019  1.00 39.51           N  
ATOM   1180  CA  HIS H 157       2.922  18.146  30.944  1.00 40.13           C  
ATOM   1181  ND1 HIS H 157      -0.387  17.810  32.210  1.00 21.78           N  
ATOM   1182  CG  HIS H 157       0.865  17.243  32.103  1.00 42.33           C  
ATOM   1183  CB  HIS H 157       2.146  18.009  32.271  1.00 42.92           C  
ATOM   1184  NE2 HIS H 157      -0.698  15.678  31.656  1.00 25.13           N  
ATOM   1185  CD2 HIS H 157       0.656  15.942  31.767  1.00 42.08           C  
ATOM   1186  CE1 HIS H 157      -1.283  16.830  31.932  1.00 44.84           C  
ATOM   1187  C   HIS H 157       1.973  18.675  29.920  1.00 44.20           C  
ATOM   1188  O   HIS H 157       1.383  17.889  29.183  1.00 43.30           O  
ATOM   1189  N   SER H 158       1.814  20.020  29.851  1.00 42.91           N  
ATOM   1190  CA  SER H 158       0.911  20.662  28.929  1.00 45.31           C  
ATOM   1191  CB  SER H 158       0.785  22.193  29.090  1.00 44.74           C  
ATOM   1192  OG  SER H 158       1.950  22.855  28.618  1.00 47.31           O  
ATOM   1193  C   SER H 158       1.381  20.404  27.539  1.00 47.60           C  
ATOM   1194  O   SER H 158       0.588  20.483  26.603  1.00 47.29           O  
ATOM   1195  N   GLY H 159       2.681  20.090  27.359  1.00 47.00           N  
ATOM   1196  CA  GLY H 159       3.125  19.746  26.031  1.00 47.37           C  
ATOM   1197  C   GLY H 159       4.090  20.742  25.428  1.00 46.24           C  
ATOM   1198  O   GLY H 159       4.674  20.496  24.373  1.00 47.56           O  
ATOM   1199  N   ASN H 160       4.277  21.900  26.069  1.00 30.62           N  
ATOM   1200  CA  ASN H 160       5.183  22.954  25.683  1.00 28.99           C  
ATOM   1201  CB  ASN H 160       5.026  24.214  26.555  1.00 28.38           C  
ATOM   1202  CG  ASN H 160       5.711  25.396  25.884  1.00 35.66           C  
ATOM   1203  OD1 ASN H 160       6.884  25.336  25.519  1.00  0.00           O  
ATOM   1204  ND2 ASN H 160       4.951  26.511  25.710  1.00  0.00           N  
ATOM   1205  C   ASN H 160       6.587  22.438  25.849  1.00 27.79           C  
ATOM   1206  O   ASN H 160       6.862  21.659  26.758  1.00 25.63           O  
ATOM   1207  N   THR H 161       7.524  22.861  24.971  1.00 26.30           N  
ATOM   1208  CA  THR H 161       8.861  22.338  25.034  1.00 23.10           C  
ATOM   1209  CB  THR H 161       9.189  21.452  23.872  1.00 24.46           C  
ATOM   1210  OG1 THR H 161       9.062  22.181  22.661  1.00 26.30           O  
ATOM   1211  CG2 THR H 161       8.221  20.258  23.876  1.00 23.89           C  
ATOM   1212  C   THR H 161       9.871  23.446  25.031  1.00 23.90           C  
ATOM   1213  O   THR H 161       9.582  24.580  24.657  1.00 25.15           O  
ATOM   1214  N   ASN H 162      11.093  23.117  25.507  1.00 25.16           N  
ATOM   1215  CA  ASN H 162      12.222  24.004  25.503  1.00 25.34           C  
ATOM   1216  CB  ASN H 162      12.526  24.590  26.897  1.00 24.73           C  
ATOM   1217  CG  ASN H 162      13.462  25.784  26.757  1.00 33.97           C  
ATOM   1218  OD1 ASN H 162      14.351  25.806  25.908  1.00 43.86           O  
ATOM   1219  ND2 ASN H 162      13.255  26.813  27.621  1.00 47.68           N  
ATOM   1220  C   ASN H 162      13.389  23.147  25.103  1.00 23.69           C  
ATOM   1221  O   ASN H 162      13.571  22.057  25.642  1.00 26.05           O  
ATOM   1222  N   TYR H 163      14.227  23.606  24.152  1.00 24.75           N  
ATOM   1223  CA  TYR H 163      15.300  22.753  23.711  1.00 25.29           C  
ATOM   1224  CB  TYR H 163      15.166  22.270  22.254  1.00 28.14           C  
ATOM   1225  CG  TYR H 163      13.947  21.427  22.092  1.00 29.47           C  
ATOM   1226  CD1 TYR H 163      13.901  20.142  22.581  1.00 28.00           C  
ATOM   1227  CD2 TYR H 163      12.854  21.916  21.413  1.00 29.01           C  
ATOM   1228  CE1 TYR H 163      12.776  19.369  22.415  1.00 27.28           C  
ATOM   1229  CE2 TYR H 163      11.726  21.148  21.244  1.00 27.24           C  
ATOM   1230  CZ  TYR H 163      11.685  19.871  21.747  1.00 25.52           C  
ATOM   1231  OH  TYR H 163      10.529  19.078  21.576  1.00 28.09           O  
ATOM   1232  C   TYR H 163      16.602  23.493  23.750  1.00 23.77           C  
ATOM   1233  O   TYR H 163      16.646  24.721  23.705  1.00 25.35           O  
ATOM   1234  N   ASN H 164      17.708  22.725  23.846  1.00 25.05           N  
ATOM   1235  CA  ASN H 164      19.038  23.270  23.815  1.00 26.19           C  
ATOM   1236  CB  ASN H 164      20.113  22.182  24.023  1.00 30.07           C  
ATOM   1237  CG  ASN H 164      21.477  22.815  24.264  1.00 39.62           C  
ATOM   1238  OD1 ASN H 164      21.757  23.921  23.809  1.00 44.37           O  
ATOM   1239  ND2 ASN H 164      22.357  22.086  25.002  1.00 41.01           N  
ATOM   1240  C   ASN H 164      19.201  23.835  22.438  1.00 28.96           C  
ATOM   1241  O   ASN H 164      18.806  23.219  21.450  1.00 31.24           O  
ATOM   1242  N   PRO H 165      19.768  25.000  22.333  1.00 30.99           N  
ATOM   1243  CA  PRO H 165      19.889  25.613  21.043  1.00 32.89           C  
ATOM   1244  CD  PRO H 165      19.692  25.984  23.402  1.00 31.00           C  
ATOM   1245  CB  PRO H 165      20.372  27.035  21.313  1.00 33.25           C  
ATOM   1246  CG  PRO H 165      19.790  27.352  22.704  1.00 37.04           C  
ATOM   1247  C   PRO H 165      20.745  24.837  20.095  1.00 36.93           C  
ATOM   1248  O   PRO H 165      20.513  24.914  18.889  1.00 39.37           O  
ATOM   1249  N   SER H 166      21.737  24.087  20.600  1.00 37.99           N  
ATOM   1250  CA  SER H 166      22.634  23.382  19.733  1.00 40.43           C  
ATOM   1251  CB  SER H 166      23.788  22.715  20.499  1.00 44.61           C  
ATOM   1252  OG  SER H 166      24.594  23.709  21.114  1.00 51.98           O  
ATOM   1253  C   SER H 166      21.903  22.313  18.967  1.00 40.22           C  
ATOM   1254  O   SER H 166      22.107  22.133  17.768  1.00 40.00           O  
ATOM   1255  N   LEU H 167      21.076  21.544  19.689  1.00 31.94           N  
ATOM   1256  CA  LEU H 167      20.293  20.417  19.266  1.00 32.58           C  
ATOM   1257  CB  LEU H 167      19.958  19.479  20.431  1.00 33.50           C  
ATOM   1258  CG  LEU H 167      21.206  18.811  21.030  1.00 37.43           C  
ATOM   1259  CD1 LEU H 167      20.835  17.882  22.193  1.00 37.55           C  
ATOM   1260  CD2 LEU H 167      22.028  18.097  19.947  1.00 32.54           C  
ATOM   1261  C   LEU H 167      19.003  20.744  18.563  1.00 35.02           C  
ATOM   1262  O   LEU H 167      18.425  19.875  17.912  1.00 33.36           O  
ATOM   1263  N   LYS H 168      18.512  21.990  18.670  1.00 37.93           N  
ATOM   1264  CA  LYS H 168      17.145  22.329  18.366  1.00 40.63           C  
ATOM   1265  CB  LYS H 168      16.953  23.855  18.272  1.00 42.18           C  
ATOM   1266  CG  LYS H 168      15.523  24.288  17.943  1.00 44.00           C  
ATOM   1267  CD  LYS H 168      14.527  24.072  19.076  1.00 42.70           C  
ATOM   1268  CE  LYS H 168      13.100  24.492  18.721  1.00 44.56           C  
ATOM   1269  NZ  LYS H 168      12.416  23.394  18.002  1.00 45.81           N1+
ATOM   1270  C   LYS H 168      16.604  21.753  17.083  1.00 40.54           C  
ATOM   1271  O   LYS H 168      15.517  21.181  17.089  1.00 39.30           O  
ATOM   1272  N   SER H 169      17.311  21.859  15.952  1.00 35.06           N  
ATOM   1273  CA  SER H 169      16.719  21.426  14.710  1.00 36.04           C  
ATOM   1274  CB  SER H 169      17.633  21.707  13.509  1.00 38.52           C  
ATOM   1275  OG  SER H 169      17.866  23.102  13.401  1.00 48.14           O  
ATOM   1276  C   SER H 169      16.429  19.949  14.703  1.00 35.07           C  
ATOM   1277  O   SER H 169      15.409  19.513  14.169  1.00 37.88           O  
ATOM   1278  N   ARG H 170      17.367  19.149  15.238  1.00 31.39           N  
ATOM   1279  CA  ARG H 170      17.352  17.710  15.251  1.00 33.90           C  
ATOM   1280  CB  ARG H 170      18.757  17.126  15.456  1.00 38.19           C  
ATOM   1281  CG  ARG H 170      19.733  17.558  14.361  1.00 38.64           C  
ATOM   1282  CD  ARG H 170      21.031  16.751  14.339  1.00 37.11           C  
ATOM   1283  NE  ARG H 170      21.713  16.952  15.647  1.00 37.67           N  
ATOM   1284  CZ  ARG H 170      22.493  15.953  16.152  1.00 34.49           C  
ATOM   1285  NH1 ARG H 170      22.635  14.790  15.456  1.00 31.29           N1+
ATOM   1286  NH2 ARG H 170      23.125  16.111  17.352  1.00 33.47           N  
ATOM   1287  C   ARG H 170      16.437  17.060  16.260  1.00 30.16           C  
ATOM   1288  O   ARG H 170      15.996  15.932  16.041  1.00 32.87           O  
ATOM   1289  N   VAL H 171      16.155  17.713  17.407  1.00 28.14           N  
ATOM   1290  CA  VAL H 171      15.514  17.014  18.498  1.00 28.24           C  
ATOM   1291  CB  VAL H 171      16.166  17.326  19.816  1.00 28.70           C  
ATOM   1292  CG1 VAL H 171      15.931  18.811  20.136  1.00 32.07           C  
ATOM   1293  CG2 VAL H 171      15.629  16.363  20.886  1.00 28.51           C  
ATOM   1294  C   VAL H 171      14.049  17.313  18.648  1.00 28.05           C  
ATOM   1295  O   VAL H 171      13.568  18.390  18.299  1.00 26.28           O  
ATOM   1296  N   THR H 172      13.290  16.308  19.161  1.00 26.78           N  
ATOM   1297  CA  THR H 172      11.885  16.461  19.436  1.00 25.53           C  
ATOM   1298  CB  THR H 172      11.006  15.911  18.349  1.00 31.54           C  
ATOM   1299  OG1 THR H 172      11.287  16.560  17.119  1.00 43.49           O  
ATOM   1300  CG2 THR H 172       9.533  16.131  18.735  1.00 33.57           C  
ATOM   1301  C   THR H 172      11.552  15.698  20.690  1.00 26.69           C  
ATOM   1302  O   THR H 172      11.966  14.551  20.858  1.00 25.84           O  
ATOM   1303  N   ILE H 173      10.774  16.315  21.606  1.00 25.68           N  
ATOM   1304  CA  ILE H 173      10.375  15.650  22.819  1.00 23.56           C  
ATOM   1305  CB  ILE H 173      10.856  16.318  24.076  1.00 21.89           C  
ATOM   1306  CG1 ILE H 173      12.391  16.318  24.148  1.00 20.54           C  
ATOM   1307  CG2 ILE H 173      10.193  15.614  25.271  1.00 23.12           C  
ATOM   1308  CD1 ILE H 173      12.940  17.190  25.275  1.00 20.12           C  
ATOM   1309  C   ILE H 173       8.876  15.658  22.865  1.00 25.72           C  
ATOM   1310  O   ILE H 173       8.241  16.648  22.504  1.00 25.84           O  
ATOM   1311  N   SER H 174       8.271  14.533  23.306  1.00 23.08           N  
ATOM   1312  CA  SER H 174       6.838  14.427  23.368  1.00 26.17           C  
ATOM   1313  CB  SER H 174       6.246  13.499  22.294  1.00 27.95           C  
ATOM   1314  OG  SER H 174       6.505  14.013  20.997  1.00 33.44           O  
ATOM   1315  C   SER H 174       6.458  13.816  24.684  1.00 26.63           C  
ATOM   1316  O   SER H 174       7.285  13.233  25.382  1.00 25.55           O  
ATOM   1317  N   VAL H 175       5.172  13.947  25.071  1.00 27.72           N  
ATOM   1318  CA  VAL H 175       4.768  13.382  26.329  1.00 29.59           C  
ATOM   1319  CB  VAL H 175       4.696  14.406  27.427  1.00 29.90           C  
ATOM   1320  CG1 VAL H 175       3.638  15.457  27.059  1.00 34.02           C  
ATOM   1321  CG2 VAL H 175       4.439  13.692  28.762  1.00 28.85           C  
ATOM   1322  C   VAL H 175       3.421  12.737  26.186  1.00 29.62           C  
ATOM   1323  O   VAL H 175       2.541  13.243  25.491  1.00 29.32           O  
ATOM   1324  N   ASP H 176       3.246  11.571  26.849  1.00 29.70           N  
ATOM   1325  CA  ASP H 176       2.004  10.855  26.838  1.00 30.10           C  
ATOM   1326  CB  ASP H 176       2.147   9.456  26.212  1.00 33.63           C  
ATOM   1327  CG  ASP H 176       0.764   8.890  25.930  1.00 37.38           C  
ATOM   1328  OD1 ASP H 176      -0.240   9.584  26.240  1.00 37.34           O  
ATOM   1329  OD2 ASP H 176       0.693   7.750  25.398  1.00 45.03           O1-
ATOM   1330  C   ASP H 176       1.600  10.684  28.273  1.00 34.19           C  
ATOM   1331  O   ASP H 176       2.124   9.828  28.983  1.00 35.64           O  
ATOM   1332  N   LYS H 177       0.647  11.509  28.742  1.00 36.42           N  
ATOM   1333  CA  LYS H 177       0.216  11.482  30.113  1.00 38.08           C  
ATOM   1334  CB  LYS H 177      -0.733  12.636  30.482  1.00 40.08           C  
ATOM   1335  CG  LYS H 177      -1.943  12.783  29.557  1.00  0.00           C  
ATOM   1336  CD  LYS H 177      -1.566  13.189  28.131  1.00  0.00           C  
ATOM   1337  CE  LYS H 177      -2.770  13.526  27.249  1.00  0.00           C  
ATOM   1338  NZ  LYS H 177      -2.309  14.071  25.953  1.00  0.00           N1+
ATOM   1339  C   LYS H 177      -0.482  10.191  30.418  1.00 38.99           C  
ATOM   1340  O   LYS H 177      -0.428   9.707  31.548  1.00 41.70           O  
ATOM   1341  N   SER H 178      -1.196   9.611  29.434  1.00 39.14           N  
ATOM   1342  CA  SER H 178      -1.933   8.402  29.681  1.00 42.02           C  
ATOM   1343  CB  SER H 178      -2.832   7.997  28.495  1.00 46.36           C  
ATOM   1344  OG  SER H 178      -2.051   7.717  27.343  1.00 48.76           O  
ATOM   1345  C   SER H 178      -1.003   7.257  29.980  1.00 39.75           C  
ATOM   1346  O   SER H 178      -1.323   6.385  30.788  1.00 40.42           O  
ATOM   1347  N   LYS H 179       0.131   7.181  29.258  1.00 36.23           N  
ATOM   1348  CA  LYS H 179       1.154   6.189  29.462  1.00 36.85           C  
ATOM   1349  CB  LYS H 179       2.053   5.964  28.234  1.00 38.13           C  
ATOM   1350  CG  LYS H 179       1.371   5.204  27.095  0.80 43.97           C  
ATOM   1351  CD  LYS H 179       2.206   5.170  25.814  0.80 47.08           C  
ATOM   1352  CE  LYS H 179       1.649   4.238  24.736  0.67 54.87           C  
ATOM   1353  NZ  LYS H 179       2.516   4.281  23.535  0.67 56.45           N1+
ATOM   1354  C   LYS H 179       2.044   6.536  30.633  1.00 35.92           C  
ATOM   1355  O   LYS H 179       2.697   5.658  31.196  1.00 36.37           O  
ATOM   1356  N   ASN H 180       2.127   7.829  31.015  1.00 35.51           N  
ATOM   1357  CA  ASN H 180       3.027   8.287  32.048  1.00 33.64           C  
ATOM   1358  CB  ASN H 180       2.900   7.532  33.381  1.00 36.43           C  
ATOM   1359  CG  ASN H 180       1.704   8.103  34.125  1.00 45.00           C  
ATOM   1360  OD1 ASN H 180       0.826   7.369  34.575  1.00 47.14           O  
ATOM   1361  ND2 ASN H 180       1.668   9.455  34.262  1.00 48.70           N  
ATOM   1362  C   ASN H 180       4.445   8.165  31.589  1.00 32.13           C  
ATOM   1363  O   ASN H 180       5.352   7.927  32.387  1.00 31.02           O  
ATOM   1364  N   LEU H 181       4.669   8.368  30.277  1.00 31.18           N  
ATOM   1365  CA  LEU H 181       5.984   8.289  29.712  1.00 29.08           C  
ATOM   1366  CB  LEU H 181       6.141   6.993  28.873  1.00 35.23           C  
ATOM   1367  CG  LEU H 181       7.486   6.717  28.161  1.00 42.07           C  
ATOM   1368  CD1 LEU H 181       7.555   5.251  27.706  1.00  0.00           C  
ATOM   1369  CD2 LEU H 181       7.697   7.627  26.939  1.00  0.00           C  
ATOM   1370  C   LEU H 181       6.214   9.505  28.857  1.00 29.02           C  
ATOM   1371  O   LEU H 181       5.268  10.191  28.469  1.00 31.29           O  
ATOM   1372  N   PHE H 182       7.501   9.857  28.624  1.00 25.94           N  
ATOM   1373  CA  PHE H 182       7.830  10.895  27.684  1.00 25.16           C  
ATOM   1374  CB  PHE H 182       8.160  12.266  28.309  1.00 22.41           C  
ATOM   1375  CG  PHE H 182       9.343  12.185  29.205  1.00 21.39           C  
ATOM   1376  CD1 PHE H 182       9.250  11.582  30.438  1.00 25.03           C  
ATOM   1377  CD2 PHE H 182      10.537  12.753  28.825  1.00 22.59           C  
ATOM   1378  CE1 PHE H 182      10.343  11.522  31.269  1.00 23.14           C  
ATOM   1379  CE2 PHE H 182      11.632  12.696  29.653  1.00 23.22           C  
ATOM   1380  CZ  PHE H 182      11.536  12.078  30.876  1.00 22.81           C  
ATOM   1381  C   PHE H 182       8.955  10.399  26.819  1.00 25.82           C  
ATOM   1382  O   PHE H 182       9.701   9.507  27.222  1.00 23.61           O  
ATOM   1383  N   SER H 183       9.102  10.965  25.595  1.00 23.57           N  
ATOM   1384  CA  SER H 183      10.031  10.400  24.648  1.00 23.82           C  
ATOM   1385  CB  SER H 183       9.340   9.794  23.414  1.00 24.85           C  
ATOM   1386  OG  SER H 183       8.482   8.728  23.790  1.00 34.56           O  
ATOM   1387  C   SER H 183      10.976  11.421  24.098  1.00 25.07           C  
ATOM   1388  O   SER H 183      10.767  12.627  24.201  1.00 25.04           O  
ATOM   1389  N   LEU H 184      12.081  10.918  23.500  1.00 26.29           N  
ATOM   1390  CA  LEU H 184      13.078  11.741  22.876  1.00 22.63           C  
ATOM   1391  CB  LEU H 184      14.425  11.711  23.619  1.00 24.67           C  
ATOM   1392  CG  LEU H 184      15.525  12.579  22.981  1.00 25.93           C  
ATOM   1393  CD1 LEU H 184      15.175  14.073  23.047  1.00 26.96           C  
ATOM   1394  CD2 LEU H 184      16.900  12.260  23.589  1.00 29.75           C  
ATOM   1395  C   LEU H 184      13.337  11.205  21.503  1.00 26.36           C  
ATOM   1396  O   LEU H 184      13.479   9.998  21.317  1.00 26.94           O  
ATOM   1397  N   LYS H 185      13.387  12.096  20.494  1.00 25.22           N  
ATOM   1398  CA  LYS H 185      13.721  11.665  19.167  0.90 26.80           C  
ATOM   1399  CB  LYS H 185      12.558  11.729  18.165  0.90 29.17           C  
ATOM   1400  CG  LYS H 185      11.470  10.695  18.446  0.90 31.02           C  
ATOM   1401  CD  LYS H 185      10.255  10.827  17.532  0.90 32.07           C  
ATOM   1402  CE  LYS H 185      10.508  10.266  16.133  1.00 40.76           C  
ATOM   1403  NZ  LYS H 185       9.263  10.314  15.337  1.00 45.68           N1+
ATOM   1404  C   LYS H 185      14.800  12.567  18.660  1.00 28.37           C  
ATOM   1405  O   LYS H 185      14.690  13.790  18.725  1.00 28.35           O  
ATOM   1406  N   LEU H 186      15.895  11.967  18.154  1.00 27.25           N  
ATOM   1407  CA  LEU H 186      16.988  12.751  17.658  1.00 25.82           C  
ATOM   1408  CB  LEU H 186      18.236  12.605  18.545  1.00 27.76           C  
ATOM   1409  CG  LEU H 186      19.428  13.484  18.136  1.00 32.98           C  
ATOM   1410  CD1 LEU H 186      19.079  14.977  18.238  1.00 30.56           C  
ATOM   1411  CD2 LEU H 186      20.678  13.117  18.950  1.00 33.22           C  
ATOM   1412  C   LEU H 186      17.297  12.256  16.275  1.00 30.32           C  
ATOM   1413  O   LEU H 186      17.647  11.092  16.084  1.00 32.14           O  
ATOM   1414  N   SER H 187      17.171  13.140  15.265  1.00 32.59           N  
ATOM   1415  CA  SER H 187      17.374  12.739  13.900  1.00 33.16           C  
ATOM   1416  CB  SER H 187      16.463  13.492  12.917  1.00 36.58           C  
ATOM   1417  OG  SER H 187      16.682  14.889  13.031  1.00 48.68           O  
ATOM   1418  C   SER H 187      18.798  12.946  13.471  1.00 36.05           C  
ATOM   1419  O   SER H 187      19.592  13.589  14.157  1.00 33.35           O  
ATOM   1420  N   SER H 188      19.143  12.373  12.295  1.00 34.58           N  
ATOM   1421  CA  SER H 188      20.433  12.508  11.670  1.00 37.98           C  
ATOM   1422  CB  SER H 188      20.677  13.908  11.080  1.00 41.72           C  
ATOM   1423  OG  SER H 188      19.749  14.169  10.037  1.00 46.15           O  
ATOM   1424  C   SER H 188      21.521  12.216  12.652  1.00 36.19           C  
ATOM   1425  O   SER H 188      22.435  13.018  12.836  1.00 37.31           O  
ATOM   1426  N   VAL H 189      21.467  11.029  13.279  1.00 35.01           N  
ATOM   1427  CA  VAL H 189      22.403  10.649  14.298  1.00 34.08           C  
ATOM   1428  CB  VAL H 189      22.048   9.345  14.956  1.00 41.93           C  
ATOM   1429  CG1 VAL H 189      23.109   9.021  16.013  1.00 45.02           C  
ATOM   1430  CG2 VAL H 189      20.627   9.434  15.524  1.00 45.64           C  
ATOM   1431  C   VAL H 189      23.773  10.469  13.712  1.00 36.40           C  
ATOM   1432  O   VAL H 189      23.942   9.983  12.593  1.00 37.65           O  
ATOM   1433  N   THR H 190      24.800  10.866  14.489  1.00 38.51           N  
ATOM   1434  CA  THR H 190      26.162  10.742  14.062  1.00 37.16           C  
ATOM   1435  CB  THR H 190      26.749  12.066  13.650  1.00 42.13           C  
ATOM   1436  OG1 THR H 190      28.093  11.914  13.223  1.00 43.64           O  
ATOM   1437  CG2 THR H 190      26.652  13.056  14.819  1.00 42.39           C  
ATOM   1438  C   THR H 190      26.942  10.155  15.204  1.00 41.30           C  
ATOM   1439  O   THR H 190      26.399   9.879  16.272  1.00 38.10           O  
ATOM   1440  N   ALA H 191      28.254   9.940  14.992  1.00 41.05           N  
ATOM   1441  CA  ALA H 191      29.124   9.316  15.951  1.00 40.06           C  
ATOM   1442  CB  ALA H 191      30.570   9.181  15.441  1.00 40.82           C  
ATOM   1443  C   ALA H 191      29.153  10.142  17.199  1.00 39.27           C  
ATOM   1444  O   ALA H 191      29.290   9.612  18.300  1.00 43.84           O  
ATOM   1445  N   ALA H 192      29.039  11.474  17.053  1.00 40.27           N  
ATOM   1446  CA  ALA H 192      29.097  12.388  18.161  1.00 39.78           C  
ATOM   1447  CB  ALA H 192      28.971  13.859  17.731  1.00 40.85           C  
ATOM   1448  C   ALA H 192      27.979  12.104  19.120  1.00 38.08           C  
ATOM   1449  O   ALA H 192      28.121  12.313  20.322  1.00 39.71           O  
ATOM   1450  N   ASP H 193      26.827  11.651  18.599  1.00 34.73           N  
ATOM   1451  CA  ASP H 193      25.632  11.385  19.354  1.00 31.94           C  
ATOM   1452  CB  ASP H 193      24.411  11.130  18.459  1.00 32.52           C  
ATOM   1453  CG  ASP H 193      24.076  12.460  17.801  1.00 37.52           C  
ATOM   1454  OD1 ASP H 193      24.472  13.514  18.366  1.00 34.58           O  
ATOM   1455  OD2 ASP H 193      23.426  12.440  16.723  1.00 35.44           O1-
ATOM   1456  C   ASP H 193      25.792  10.218  20.288  1.00 30.93           C  
ATOM   1457  O   ASP H 193      24.936  10.010  21.146  1.00 30.58           O  
ATOM   1458  N   THR H 194      26.818   9.361  20.119  1.00 34.11           N  
ATOM   1459  CA  THR H 194      26.927   8.268  21.049  1.00 33.10           C  
ATOM   1460  CB  THR H 194      28.067   7.320  20.786  1.00 35.64           C  
ATOM   1461  OG1 THR H 194      29.310   7.996  20.876  1.00 40.63           O  
ATOM   1462  CG2 THR H 194      27.907   6.713  19.388  1.00 34.12           C  
ATOM   1463  C   THR H 194      27.119   8.826  22.425  1.00 32.16           C  
ATOM   1464  O   THR H 194      28.007   9.645  22.660  1.00 34.44           O  
ATOM   1465  N   ALA H 195      26.269   8.388  23.380  1.00 28.67           N  
ATOM   1466  CA  ALA H 195      26.384   8.888  24.722  1.00 30.42           C  
ATOM   1467  CB  ALA H 195      26.040  10.381  24.841  1.00 27.66           C  
ATOM   1468  C   ALA H 195      25.413   8.152  25.588  1.00 31.10           C  
ATOM   1469  O   ALA H 195      24.611   7.346  25.115  1.00 28.12           O  
ATOM   1470  N   VAL H 196      25.505   8.402  26.910  1.00 26.80           N  
ATOM   1471  CA  VAL H 196      24.579   7.850  27.852  1.00 28.27           C  
ATOM   1472  CB  VAL H 196      25.178   7.670  29.216  1.00 30.24           C  
ATOM   1473  CG1 VAL H 196      24.089   7.167  30.177  1.00 26.54           C  
ATOM   1474  CG2 VAL H 196      26.389   6.730  29.093  1.00 29.88           C  
ATOM   1475  C   VAL H 196      23.493   8.873  27.954  1.00 28.55           C  
ATOM   1476  O   VAL H 196      23.755  10.046  28.209  1.00 27.85           O  
ATOM   1477  N   TYR H 197      22.231   8.456  27.755  1.00 25.84           N  
ATOM   1478  CA  TYR H 197      21.154   9.406  27.783  1.00 23.98           C  
ATOM   1479  CB  TYR H 197      20.162   9.260  26.612  1.00 25.58           C  
ATOM   1480  CG  TYR H 197      20.800   9.807  25.377  1.00 26.27           C  
ATOM   1481  CD1 TYR H 197      21.789   9.117  24.714  1.00 27.45           C  
ATOM   1482  CD2 TYR H 197      20.385  11.019  24.872  1.00 25.06           C  
ATOM   1483  CE1 TYR H 197      22.362   9.636  23.576  1.00 27.12           C  
ATOM   1484  CE2 TYR H 197      20.953  11.543  23.735  1.00 23.21           C  
ATOM   1485  CZ  TYR H 197      21.946  10.852  23.085  1.00 27.65           C  
ATOM   1486  OH  TYR H 197      22.536  11.384  21.918  1.00 29.22           O  
ATOM   1487  C   TYR H 197      20.387   9.223  29.053  1.00 26.64           C  
ATOM   1488  O   TYR H 197      20.061   8.101  29.437  1.00 26.78           O  
ATOM   1489  N   TYR H 198      20.083  10.349  29.738  1.00 24.80           N  
ATOM   1490  CA  TYR H 198      19.392  10.317  31.001  1.00 23.23           C  
ATOM   1491  CB  TYR H 198      20.122  11.053  32.149  1.00 21.72           C  
ATOM   1492  CG  TYR H 198      21.394  10.384  32.539  1.00 22.09           C  
ATOM   1493  CD1 TYR H 198      21.389   9.308  33.396  1.00 23.05           C  
ATOM   1494  CD2 TYR H 198      22.599  10.855  32.070  1.00 27.65           C  
ATOM   1495  CE1 TYR H 198      22.566   8.699  33.763  1.00 26.42           C  
ATOM   1496  CE2 TYR H 198      23.779  10.252  32.432  1.00 26.57           C  
ATOM   1497  CZ  TYR H 198      23.762   9.170  33.278  1.00 27.61           C  
ATOM   1498  OH  TYR H 198      24.971   8.546  33.654  1.00 37.46           O  
ATOM   1499  C   TYR H 198      18.104  11.080  30.883  1.00 22.24           C  
ATOM   1500  O   TYR H 198      18.017  12.071  30.161  1.00 22.66           O  
ATOM   1501  N   CYS H 199      17.053  10.599  31.583  1.00 23.00           N  
ATOM   1502  CA  CYS H 199      15.830  11.344  31.719  1.00 24.52           C  
ATOM   1503  CB  CYS H 199      14.534  10.555  31.396  1.00 23.27           C  
ATOM   1504  SG  CYS H 199      14.299   9.011  32.326  1.00 29.82           S  
ATOM   1505  C   CYS H 199      15.807  11.803  33.148  1.00 26.08           C  
ATOM   1506  O   CYS H 199      16.362  11.143  34.026  1.00 27.09           O  
ATOM   1507  N   ALA H 200      15.214  12.986  33.417  1.00 22.32           N  
ATOM   1508  CA  ALA H 200      15.177  13.491  34.766  1.00 23.29           C  
ATOM   1509  CB  ALA H 200      16.422  14.308  35.152  1.00 20.08           C  
ATOM   1510  C   ALA H 200      13.979  14.385  34.908  1.00 24.74           C  
ATOM   1511  O   ALA H 200      13.406  14.828  33.916  1.00 23.73           O  
ATOM   1512  N   ARG H 201      13.563  14.655  36.165  1.00 23.24           N  
ATOM   1513  CA  ARG H 201      12.422  15.484  36.442  1.00 22.93           C  
ATOM   1514  CB  ARG H 201      11.521  14.865  37.529  1.00 24.55           C  
ATOM   1515  CG  ARG H 201      10.416  15.784  38.042  1.00 30.58           C  
ATOM   1516  CD  ARG H 201      10.538  16.099  39.538  1.00 33.35           C  
ATOM   1517  NE  ARG H 201      10.092  14.893  40.292  1.00 35.11           N  
ATOM   1518  CZ  ARG H 201      10.163  14.872  41.656  1.00 33.25           C  
ATOM   1519  NH1 ARG H 201      10.675  15.941  42.332  1.00 29.44           N1+
ATOM   1520  NH2 ARG H 201       9.721  13.777  42.342  1.00 40.25           N  
ATOM   1521  C   ARG H 201      12.895  16.831  36.930  1.00 25.44           C  
ATOM   1522  O   ARG H 201      13.916  16.937  37.610  1.00 21.93           O  
ATOM   1523  N   VAL H 202      12.159  17.900  36.542  1.00 24.60           N  
ATOM   1524  CA  VAL H 202      12.410  19.263  36.933  1.00 22.94           C  
ATOM   1525  CB  VAL H 202      12.835  20.138  35.790  1.00 24.06           C  
ATOM   1526  CG1 VAL H 202      12.874  21.597  36.283  1.00 15.00           C  
ATOM   1527  CG2 VAL H 202      14.171  19.617  35.236  1.00 25.27           C  
ATOM   1528  C   VAL H 202      11.108  19.840  37.415  1.00 25.51           C  
ATOM   1529  O   VAL H 202      10.045  19.530  36.884  1.00 26.80           O  
ATOM   1530  N   ALA H 203      11.251  20.326  38.667  1.00 19.07           N  
ATOM   1531  CA  ALA H 203      10.144  20.643  39.510  1.00 19.73           C  
ATOM   1532  CB  ALA H 203       9.801  19.530  40.517  1.00 20.92           C  
ATOM   1533  C   ALA H 203      10.508  21.844  40.291  1.00 19.30           C  
ATOM   1534  O   ALA H 203      11.427  22.577  39.933  1.00 20.08           O  
ATOM   1535  N   LEU H 204       9.690  22.101  41.328  1.00 17.82           N  
ATOM   1536  CA  LEU H 204       9.812  23.153  42.294  1.00 19.78           C  
ATOM   1537  CB  LEU H 204      10.927  24.188  42.069  1.00 20.15           C  
ATOM   1538  CG  LEU H 204      12.246  23.708  42.702  1.00 20.32           C  
ATOM   1539  CD1 LEU H 204      12.238  23.990  44.212  1.00 21.94           C  
ATOM   1540  CD2 LEU H 204      12.489  22.212  42.437  1.00 17.30           C  
ATOM   1541  C   LEU H 204       8.477  23.776  42.487  1.00 20.57           C  
ATOM   1542  O   LEU H 204       7.522  23.445  41.786  1.00 20.40           O  
ATOM   1543  N   PHE H 205       8.365  24.658  43.493  1.00 21.16           N  
ATOM   1544  CA  PHE H 205       7.106  25.276  43.781  1.00 22.78           C  
ATOM   1545  CB  PHE H 205       7.081  26.055  45.099  1.00 25.20           C  
ATOM   1546  CG  PHE H 205       7.662  25.193  46.159  1.00 28.61           C  
ATOM   1547  CD1 PHE H 205       6.924  24.225  46.800  1.00 31.99           C  
ATOM   1548  CD2 PHE H 205       8.980  25.379  46.504  1.00 30.05           C  
ATOM   1549  CE1 PHE H 205       7.501  23.452  47.781  1.00 34.92           C  
ATOM   1550  CE2 PHE H 205       9.565  24.614  47.481  1.00 31.66           C  
ATOM   1551  CZ  PHE H 205       8.820  23.652  48.119  1.00 35.62           C  
ATOM   1552  C   PHE H 205       6.907  26.326  42.748  1.00 25.00           C  
ATOM   1553  O   PHE H 205       7.861  26.961  42.325  1.00 25.29           O  
ATOM   1554  N   ASP H 206       5.643  26.572  42.364  1.00 25.85           N  
ATOM   1555  CA  ASP H 206       5.328  27.542  41.359  1.00 26.64           C  
ATOM   1556  CB  ASP H 206       3.822  27.582  41.014  1.00 22.37           C  
ATOM   1557  CG  ASP H 206       3.473  26.297  40.246  1.00 12.73           C  
ATOM   1558  OD1 ASP H 206       4.419  25.577  39.828  1.00 10.96           O  
ATOM   1559  OD2 ASP H 206       2.257  26.018  40.067  1.00 15.17           O1-
ATOM   1560  C   ASP H 206       5.797  28.894  41.828  1.00 28.35           C  
ATOM   1561  O   ASP H 206       6.061  29.779  41.014  1.00 28.38           O  
ATOM   1562  N   ILE H 207       5.905  29.114  43.153  1.00 28.83           N  
ATOM   1563  CA  ILE H 207       6.358  30.410  43.568  1.00 29.94           C  
ATOM   1564  CB  ILE H 207       6.483  30.572  45.052  1.00 38.87           C  
ATOM   1565  CG1 ILE H 207       5.124  30.415  45.753  1.00  0.00           C  
ATOM   1566  CG2 ILE H 207       7.122  31.951  45.284  1.00  0.00           C  
ATOM   1567  CD1 ILE H 207       4.145  31.533  45.408  1.00  0.00           C  
ATOM   1568  C   ILE H 207       7.725  30.628  43.000  1.00 29.44           C  
ATOM   1569  O   ILE H 207       7.975  31.672  42.396  1.00 32.27           O  
ATOM   1570  N   LEU H 208       8.640  29.648  43.137  1.00 28.44           N  
ATOM   1571  CA  LEU H 208       9.931  29.836  42.538  1.00 28.46           C  
ATOM   1572  CB  LEU H 208      11.076  29.049  43.196  1.00 24.26           C  
ATOM   1573  CG  LEU H 208      12.431  29.301  42.498  1.00 40.78           C  
ATOM   1574  CD1 LEU H 208      12.818  30.786  42.552  1.00 21.60           C  
ATOM   1575  CD2 LEU H 208      13.544  28.400  43.054  1.00 19.54           C  
ATOM   1576  C   LEU H 208       9.829  29.375  41.116  1.00 28.50           C  
ATOM   1577  O   LEU H 208       9.363  28.285  40.815  1.00 29.54           O  
ATOM   1578  N   THR H 209      10.260  30.211  40.166  1.00 23.37           N  
ATOM   1579  CA  THR H 209      10.129  29.792  38.806  1.00 24.74           C  
ATOM   1580  CB  THR H 209      10.293  30.895  37.812  1.00 29.37           C  
ATOM   1581  OG1 THR H 209       9.324  31.907  38.053  1.00  0.00           O  
ATOM   1582  CG2 THR H 209      10.087  30.310  36.408  1.00  0.00           C  
ATOM   1583  C   THR H 209      11.096  28.677  38.468  1.00 24.50           C  
ATOM   1584  O   THR H 209      10.769  27.783  37.686  1.00 22.00           O  
ATOM   1585  N   GLY H 210      12.306  28.669  39.064  1.00 20.76           N  
ATOM   1586  CA  GLY H 210      13.326  27.743  38.640  1.00 20.34           C  
ATOM   1587  C   GLY H 210      13.084  26.354  39.137  1.00 18.18           C  
ATOM   1588  O   GLY H 210      12.022  26.024  39.662  1.00 18.52           O  
ATOM   1589  N   GLY H 211      14.083  25.469  38.935  1.00 15.98           N  
ATOM   1590  CA  GLY H 211      13.909  24.134  39.413  1.00 15.90           C  
ATOM   1591  C   GLY H 211      15.206  23.405  39.259  1.00 17.32           C  
ATOM   1592  O   GLY H 211      16.107  23.847  38.546  1.00 18.28           O  
ATOM   1593  N   TRP H 212      15.312  22.254  39.954  1.00 14.89           N  
ATOM   1594  CA  TRP H 212      16.455  21.394  39.913  1.00 14.07           C  
ATOM   1595  CB  TRP H 212      17.248  21.393  41.236  1.00 13.68           C  
ATOM   1596  CG  TRP H 212      16.458  21.093  42.493  1.00 15.77           C  
ATOM   1597  CD2 TRP H 212      16.466  19.839  43.197  1.00 15.33           C  
ATOM   1598  CD1 TRP H 212      15.692  21.943  43.237  1.00 14.79           C  
ATOM   1599  NE1 TRP H 212      15.235  21.305  44.364  1.00  0.00           N  
ATOM   1600  CE2 TRP H 212      15.702  20.009  44.354  1.00 19.73           C  
ATOM   1601  CE3 TRP H 212      17.077  18.652  42.920  1.00  0.00           C  
ATOM   1602  CZ2 TRP H 212      15.543  18.993  45.253  1.00  0.00           C  
ATOM   1603  CZ3 TRP H 212      16.889  17.622  43.816  1.00  0.00           C  
ATOM   1604  CH2 TRP H 212      16.138  17.787  44.962  1.00  0.00           C  
ATOM   1605  C   TRP H 212      15.928  20.026  39.610  1.00 14.43           C  
ATOM   1606  O   TRP H 212      14.729  19.785  39.742  1.00 14.52           O  
ATOM   1607  N   PHE H 213      16.807  19.106  39.154  1.00 16.04           N  
ATOM   1608  CA  PHE H 213      16.358  17.799  38.760  1.00 15.35           C  
ATOM   1609  CB  PHE H 213      17.333  17.073  37.811  1.00 15.85           C  
ATOM   1610  CG  PHE H 213      17.640  17.948  36.647  1.00 13.98           C  
ATOM   1611  CD1 PHE H 213      16.715  18.163  35.655  1.00 16.54           C  
ATOM   1612  CD2 PHE H 213      18.855  18.579  36.562  1.00 15.58           C  
ATOM   1613  CE1 PHE H 213      17.002  18.977  34.583  1.00 13.83           C  
ATOM   1614  CE2 PHE H 213      19.146  19.389  35.492  1.00 17.18           C  
ATOM   1615  CZ  PHE H 213      18.224  19.591  34.498  1.00 13.53           C  
ATOM   1616  C   PHE H 213      16.334  16.948  39.988  1.00 18.19           C  
ATOM   1617  O   PHE H 213      17.389  16.574  40.498  1.00 17.81           O  
ATOM   1618  N   ASP H 214      15.141  16.653  40.544  1.00 16.41           N  
ATOM   1619  CA  ASP H 214      15.198  15.817  41.709  1.00 16.72           C  
ATOM   1620  CB  ASP H 214      13.937  15.816  42.620  1.00 17.39           C  
ATOM   1621  CG  ASP H 214      13.479  17.194  43.025  1.00 21.72           C  
ATOM   1622  OD1 ASP H 214      14.011  18.186  42.466  1.00 23.20           O  
ATOM   1623  OD2 ASP H 214      12.563  17.268  43.885  1.00 22.48           O1-
ATOM   1624  C   ASP H 214      15.454  14.370  41.320  1.00 17.17           C  
ATOM   1625  O   ASP H 214      16.270  13.745  41.999  1.00 18.56           O  
ATOM   1626  N   PRO H 215      14.763  13.771  40.332  1.00 28.44           N  
ATOM   1627  CA  PRO H 215      15.045  12.376  40.151  1.00 29.20           C  
ATOM   1628  CD  PRO H 215      13.317  13.981  40.380  1.00 15.00           C  
ATOM   1629  CB  PRO H 215      13.718  11.623  40.222  1.00 29.15           C  
ATOM   1630  CG  PRO H 215      12.675  12.686  39.870  1.00 24.07           C  
ATOM   1631  C   PRO H 215      15.707  12.223  38.835  1.00 31.11           C  
ATOM   1632  O   PRO H 215      15.245  12.840  37.877  1.00 31.38           O  
ATOM   1633  N   TRP H 216      16.730  11.359  38.755  1.00 29.15           N  
ATOM   1634  CA  TRP H 216      17.371  11.093  37.508  1.00 22.69           C  
ATOM   1635  CB  TRP H 216      18.911  11.221  37.556  1.00 21.93           C  
ATOM   1636  CG  TRP H 216      19.439  12.627  37.728  1.00 25.31           C  
ATOM   1637  CD2 TRP H 216      20.135  13.364  36.708  1.00 26.07           C  
ATOM   1638  CD1 TRP H 216      19.399  13.436  38.826  1.00 22.83           C  
ATOM   1639  NE1 TRP H 216      20.010  14.637  38.550  1.00 24.95           N  
ATOM   1640  CE2 TRP H 216      20.473  14.604  37.252  1.00 24.12           C  
ATOM   1641  CE3 TRP H 216      20.470  13.032  35.427  1.00 25.33           C  
ATOM   1642  CZ2 TRP H 216      21.151  15.536  36.518  1.00 24.81           C  
ATOM   1643  CZ3 TRP H 216      21.150  13.974  34.688  1.00 26.71           C  
ATOM   1644  CH2 TRP H 216      21.483  15.202  35.223  1.00 26.76           C  
ATOM   1645  C   TRP H 216      17.075   9.660  37.223  1.00 24.58           C  
ATOM   1646  O   TRP H 216      16.735   8.894  38.125  1.00 31.19           O  
ATOM   1647  N   GLY H 217      17.131   9.282  35.936  1.00 30.92           N  
ATOM   1648  CA  GLY H 217      16.950   7.911  35.573  1.00 29.15           C  
ATOM   1649  C   GLY H 217      18.307   7.296  35.674  1.00 29.84           C  
ATOM   1650  O   GLY H 217      19.280   7.971  35.999  1.00 28.53           O  
ATOM   1651  N   GLN H 218      18.387   5.980  35.418  1.00 30.57           N  
ATOM   1652  CA  GLN H 218      19.596   5.206  35.462  1.00 32.16           C  
ATOM   1653  CB  GLN H 218      19.302   3.701  35.458  1.00 34.44           C  
ATOM   1654  CG  GLN H 218      18.604   3.227  34.186  0.80 40.15           C  
ATOM   1655  CD  GLN H 218      18.079   1.828  34.451  0.80 42.19           C  
ATOM   1656  OE1 GLN H 218      17.090   1.652  35.161  1.00 15.00           O  
ATOM   1657  NE2 GLN H 218      18.755   0.802  33.870  1.00 15.00           N  
ATOM   1658  C   GLN H 218      20.502   5.524  34.303  1.00 29.43           C  
ATOM   1659  O   GLN H 218      21.720   5.408  34.412  1.00 31.83           O  
ATOM   1660  N   GLY H 219      19.935   5.884  33.136  1.00 29.13           N  
ATOM   1661  CA  GLY H 219      20.741   6.170  31.975  1.00 28.55           C  
ATOM   1662  C   GLY H 219      20.656   5.008  31.027  1.00 31.81           C  
ATOM   1663  O   GLY H 219      20.440   3.867  31.432  1.00 33.62           O  
ATOM   1664  N   THR H 220      20.801   5.286  29.714  1.00 30.23           N  
ATOM   1665  CA  THR H 220      20.777   4.239  28.728  1.00 29.99           C  
ATOM   1666  CB  THR H 220      19.472   4.162  27.981  1.00 30.53           C  
ATOM   1667  OG1 THR H 220      19.463   3.037  27.114  1.00 32.39           O  
ATOM   1668  CG2 THR H 220      19.264   5.461  27.184  1.00 32.78           C  
ATOM   1669  C   THR H 220      21.874   4.519  27.746  1.00 28.42           C  
ATOM   1670  O   THR H 220      22.004   5.637  27.251  1.00 26.65           O  
ATOM   1671  N   LEU H 221      22.694   3.494  27.433  1.00 29.97           N  
ATOM   1672  CA  LEU H 221      23.797   3.681  26.530  1.00 30.10           C  
ATOM   1673  CB  LEU H 221      24.873   2.585  26.643  1.00 32.18           C  
ATOM   1674  CG  LEU H 221      26.026   2.737  25.631  1.00 27.11           C  
ATOM   1675  CD1 LEU H 221      26.879   3.979  25.933  1.00 25.89           C  
ATOM   1676  CD2 LEU H 221      26.850   1.444  25.520  1.00 31.22           C  
ATOM   1677  C   LEU H 221      23.311   3.628  25.118  1.00 31.79           C  
ATOM   1678  O   LEU H 221      22.646   2.677  24.711  1.00 30.89           O  
ATOM   1679  N   VAL H 222      23.648   4.666  24.329  1.00 29.12           N  
ATOM   1680  CA  VAL H 222      23.284   4.685  22.942  1.00 30.31           C  
ATOM   1681  CB  VAL H 222      22.460   5.880  22.551  1.00 30.05           C  
ATOM   1682  CG1 VAL H 222      22.257   5.864  21.027  1.00 34.66           C  
ATOM   1683  CG2 VAL H 222      21.145   5.851  23.344  1.00 28.95           C  
ATOM   1684  C   VAL H 222      24.551   4.758  22.164  1.00 33.00           C  
ATOM   1685  O   VAL H 222      25.355   5.674  22.335  1.00 32.39           O  
ATOM   1686  N   THR H 223      24.763   3.783  21.268  1.00 33.32           N  
ATOM   1687  CA  THR H 223      25.964   3.808  20.495  1.00 36.71           C  
ATOM   1688  CB  THR H 223      26.827   2.610  20.767  1.00 40.55           C  
ATOM   1689  OG1 THR H 223      28.071   2.728  20.101  1.00 40.22           O  
ATOM   1690  CG2 THR H 223      26.086   1.339  20.340  1.00 33.08           C  
ATOM   1691  C   THR H 223      25.568   3.862  19.049  1.00 38.61           C  
ATOM   1692  O   THR H 223      24.663   3.154  18.613  1.00 35.50           O  
ATOM   1693  N   VAL H 224      26.225   4.746  18.269  1.00 39.00           N  
ATOM   1694  CA  VAL H 224      25.904   4.908  16.879  1.00 36.64           C  
ATOM   1695  CB  VAL H 224      25.886   6.347  16.461  1.00 37.15           C  
ATOM   1696  CG1 VAL H 224      25.564   6.428  14.962  1.00 36.98           C  
ATOM   1697  CG2 VAL H 224      24.897   7.103  17.361  1.00 34.11           C  
ATOM   1698  C   VAL H 224      26.981   4.238  16.092  1.00 42.12           C  
ATOM   1699  O   VAL H 224      28.148   4.614  16.191  1.00 43.56           O  
ATOM   1700  N   SER H 225      26.607   3.221  15.287  1.00 39.95           N  
ATOM   1701  CA  SER H 225      27.597   2.523  14.516  1.00 42.13           C  
ATOM   1702  CB  SER H 225      28.277   1.379  15.285  1.00 45.02           C  
ATOM   1703  OG  SER H 225      28.987   1.896  16.400  1.00 41.49           O  
ATOM   1704  C   SER H 225      26.928   1.894  13.334  1.00 44.98           C  
ATOM   1705  O   SER H 225      25.707   1.760  13.289  1.00 43.13           O  
ATOM   1706  N   SER H 226      27.728   1.487  12.326  1.00 46.96           N  
ATOM   1707  CA  SER H 226      27.167   0.858  11.166  1.00 49.24           C  
ATOM   1708  CB  SER H 226      27.864   1.262   9.857  1.00 51.86           C  
ATOM   1709  OG  SER H 226      29.235   0.895   9.904  1.00 58.32           O  
ATOM   1710  C   SER H 226      27.302  -0.649  11.333  1.00 53.83           C  
ATOM   1711  O   SER H 226      26.527  -1.390  10.669  1.00 53.59           O  
ATOM   1712  OXT SER H 226      28.177  -1.081  12.129  1.00  0.00           O1-
TER    1713      SER H 226 
CONECT  131  627
CONECT  627  131
CONECT  928 1504
CONECT 1504  928
END
