# Supplementary material for: Fully automated antibody structure prediction using BIOVIA tools: Validation study
Source: PLoS One. 2017 May 18;12(5):e0177923. doi: 10.1371/journal.pone.0177923 (PMC5436848; doi:10.1371/journal.pone.0177923)
Supplement: S3 Dataset — Predicted structures using the Top5 framework method, Chothia CDR definition with canonical filtering, using up to 5 CDR templates rather than the default 3, and generating 10 CDR models. (ZIP) [file pone.0177923.s005.zip › 4H8W_LH_FV_FinalModel.pdb]

REMARK   Accelrys Discovery Studio PDB file
REMARK   Created:  2015-11-30T16:28:24Z
SSBOND   1 CYS L   21    CYS L   89                                     
SSBOND   2 CYS H  133    CYS H  207                                     
ATOM      1  N   SER L   1      29.454  29.260  26.775  1.00 44.32           N1+
ATOM      2  CA  SER L   1      30.670  28.931  27.544  1.00 45.67           C  
ATOM      3  CB  SER L   1      31.511  30.201  27.738  1.00 49.02           C  
ATOM      4  OG  SER L   1      30.762  31.152  28.487  1.00 52.05           O  
ATOM      5  C   SER L   1      30.313  28.424  28.899  1.00 41.39           C  
ATOM      6  O   SER L   1      29.501  29.021  29.602  1.00 42.13           O  
ATOM      7  N   ALA L   2      30.914  27.286  29.287  1.00 37.84           N  
ATOM      8  CA  ALA L   2      30.679  26.701  30.570  1.00 36.37           C  
ATOM      9  CB  ALA L   2      31.148  25.240  30.669  1.00 36.19           C  
ATOM     10  C   ALA L   2      31.447  27.491  31.593  1.00 34.96           C  
ATOM     11  O   ALA L   2      32.402  28.194  31.273  1.00 37.17           O  
ATOM     12  N   LEU L   3      31.012  27.392  32.865  1.00 31.37           N  
ATOM     13  CA  LEU L   3      31.626  28.014  34.002  1.00 30.12           C  
ATOM     14  CB  LEU L   3      30.819  27.786  35.287  1.00 28.03           C  
ATOM     15  CG  LEU L   3      29.359  28.269  35.174  1.00 28.88           C  
ATOM     16  CD1 LEU L   3      28.588  28.017  36.478  1.00 27.86           C  
ATOM     17  CD2 LEU L   3      29.282  29.732  34.711  1.00 28.51           C  
ATOM     18  C   LEU L   3      32.939  27.308  34.154  1.00 28.91           C  
ATOM     19  O   LEU L   3      33.087  26.175  33.699  1.00 29.04           O  
ATOM     20  N   THR L   4      33.933  27.955  34.798  1.00 27.92           N  
ATOM     21  CA  THR L   4      35.238  27.352  34.827  1.00 28.44           C  
ATOM     22  CB  THR L   4      36.336  28.342  34.581  1.00 29.93           C  
ATOM     23  OG1 THR L   4      36.132  28.991  33.335  1.00 31.35           O  
ATOM     24  CG2 THR L   4      37.686  27.605  34.576  1.00 27.48           C  
ATOM     25  C   THR L   4      35.506  26.714  36.155  1.00 27.10           C  
ATOM     26  O   THR L   4      35.374  27.335  37.208  1.00 26.95           O  
ATOM     27  N   GLN L   5      35.906  25.425  36.113  1.00 25.69           N  
ATOM     28  CA  GLN L   5      36.253  24.668  37.283  1.00 26.47           C  
ATOM     29  CB  GLN L   5      35.303  23.490  37.568  1.00 25.12           C  
ATOM     30  CG  GLN L   5      33.873  23.898  37.916  1.00 24.93           C  
ATOM     31  CD  GLN L   5      33.073  22.624  38.157  1.00 24.09           C  
ATOM     32  OE1 GLN L   5      32.212  22.262  37.356  1.00 24.50           O  
ATOM     33  NE2 GLN L   5      33.360  21.924  39.290  1.00 23.97           N  
ATOM     34  C   GLN L   5      37.588  24.045  37.011  1.00 27.13           C  
ATOM     35  O   GLN L   5      37.950  23.806  35.861  1.00 27.57           O  
ATOM     36  N   PRO L   6      38.348  23.788  38.038  1.00 27.33           N  
ATOM     37  CA  PRO L   6      39.629  23.151  37.921  1.00 28.54           C  
ATOM     38  CD  PRO L   6      37.943  24.003  39.416  1.00 28.26           C  
ATOM     39  CB  PRO L   6      40.211  23.147  39.335  1.00 27.06           C  
ATOM     40  CG  PRO L   6      38.969  23.209  40.243  1.00 28.20           C  
ATOM     41  C   PRO L   6      39.415  21.774  37.381  1.00 28.04           C  
ATOM     42  O   PRO L   6      38.434  21.126  37.744  1.00 28.14           O  
ATOM     43  N   ALA L   7      40.331  21.303  36.517  1.00 28.00           N  
ATOM     44  CA  ALA L   7      40.198  20.006  35.926  1.00 28.48           C  
ATOM     45  CB  ALA L   7      41.316  19.695  34.916  1.00 27.79           C  
ATOM     46  C   ALA L   7      40.257  18.969  37.000  1.00 27.62           C  
ATOM     47  O   ALA L   7      39.480  18.016  36.986  1.00 27.30           O  
ATOM     48  N   SER L   8      41.180  19.122  37.972  1.00 28.28           N  
ATOM     49  CA  SER L   8      41.249  18.101  38.976  1.00 28.98           C  
ATOM     50  CB  SER L   8      42.277  17.001  38.677  1.00 28.96           C  
ATOM     51  OG  SER L   8      43.586  17.543  38.762  1.00 31.33           O  
ATOM     52  C   SER L   8      41.657  18.691  40.287  1.00 28.75           C  
ATOM     53  O   SER L   8      42.322  19.723  40.352  1.00 31.03           O  
ATOM     54  N   VAL L   9      41.230  18.026  41.376  1.00 29.11           N  
ATOM     55  CA  VAL L   9      41.590  18.378  42.716  1.00 30.34           C  
ATOM     56  CB  VAL L   9      40.492  19.079  43.459  1.00 29.46           C  
ATOM     57  CG1 VAL L   9      40.299  20.472  42.847  1.00 30.57           C  
ATOM     58  CG2 VAL L   9      39.223  18.215  43.367  1.00 29.49           C  
ATOM     59  C   VAL L   9      41.853  17.081  43.413  1.00 30.52           C  
ATOM     60  O   VAL L   9      41.214  16.073  43.115  1.00 30.71           O  
ATOM     61  N   SER L  10      42.813  17.073  44.360  1.00 29.32           N  
ATOM     62  CA  SER L  10      43.154  15.857  45.046  1.00 30.32           C  
ATOM     63  CB  SER L  10      44.502  15.260  44.599  1.00 31.97           C  
ATOM     64  OG  SER L  10      44.438  14.834  43.247  1.00 35.48           O  
ATOM     65  C   SER L  10      43.313  16.154  46.505  1.00 31.30           C  
ATOM     66  O   SER L  10      43.580  17.289  46.899  1.00 31.47           O  
ATOM     67  N   GLY L  11      43.151  15.114  47.349  1.00 30.84           N  
ATOM     68  CA  GLY L  11      43.326  15.278  48.763  1.00 31.44           C  
ATOM     69  C   GLY L  11      43.406  13.915  49.376  1.00 32.36           C  
ATOM     70  O   GLY L  11      42.893  12.938  48.832  1.00 31.88           O  
ATOM     71  N   SER L  12      44.079  13.821  50.540  1.00 32.38           N  
ATOM     72  CA  SER L  12      44.189  12.573  51.236  1.00 33.11           C  
ATOM     73  CB  SER L  12      45.428  12.480  52.143  1.00 33.46           C  
ATOM     74  OG  SER L  12      46.605  12.526  51.351  1.00 37.68           O  
ATOM     75  C   SER L  12      42.967  12.433  52.082  1.00 32.45           C  
ATOM     76  O   SER L  12      42.233  13.397  52.295  1.00 31.48           O  
ATOM     77  N   PRO L  13      42.723  11.256  52.579  1.00 31.46           N  
ATOM     78  CA  PRO L  13      41.547  11.054  53.375  1.00 32.11           C  
ATOM     79  CD  PRO L  13      43.132  10.043  51.891  1.00 31.31           C  
ATOM     80  CB  PRO L  13      41.431   9.543  53.567  1.00 31.49           C  
ATOM     81  CG  PRO L  13      42.099   8.977  52.296  1.00 30.65           C  
ATOM     82  C   PRO L  13      41.627  11.845  54.638  1.00 32.89           C  
ATOM     83  O   PRO L  13      42.708  11.937  55.216  1.00 33.90           O  
ATOM     84  N   GLY L  14      40.495  12.439  55.064  1.00 33.23           N  
ATOM     85  CA  GLY L  14      40.444  13.189  56.284  1.00 32.43           C  
ATOM     86  C   GLY L  14      40.687  14.642  55.998  1.00 33.08           C  
ATOM     87  O   GLY L  14      40.396  15.498  56.830  1.00 32.96           O  
ATOM     88  N   GLN L  15      41.206  14.964  54.801  1.00 32.14           N  
ATOM     89  CA  GLN L  15      41.520  16.323  54.469  1.00 32.59           C  
ATOM     90  CB  GLN L  15      42.562  16.466  53.342  1.00 33.54           C  
ATOM     91  CG  GLN L  15      43.975  16.011  53.709  1.00 36.84           C  
ATOM     92  CD  GLN L  15      44.859  16.220  52.484  1.00 40.68           C  
ATOM     93  OE1 GLN L  15      44.367  16.294  51.360  1.00 39.54           O  
ATOM     94  NE2 GLN L  15      46.198  16.314  52.703  1.00 44.58           N  
ATOM     95  C   GLN L  15      40.290  17.015  53.981  1.00 33.35           C  
ATOM     96  O   GLN L  15      39.239  16.404  53.783  1.00 33.15           O  
ATOM     97  N   SER L  16      40.405  18.347  53.809  1.00 33.02           N  
ATOM     98  CA  SER L  16      39.335  19.138  53.284  1.00 32.83           C  
ATOM     99  CB  SER L  16      38.980  20.331  54.187  1.00 33.99           C  
ATOM    100  OG  SER L  16      37.899  21.063  53.632  1.00 37.88           O  
ATOM    101  C   SER L  16      39.818  19.673  51.968  1.00 34.34           C  
ATOM    102  O   SER L  16      40.998  19.985  51.809  1.00 33.38           O  
ATOM    103  N   ILE L  17      38.910  19.756  50.973  1.00 32.80           N  
ATOM    104  CA  ILE L  17      39.266  20.220  49.660  1.00 31.45           C  
ATOM    105  CB  ILE L  17      39.261  19.129  48.640  1.00 31.67           C  
ATOM    106  CG1 ILE L  17      37.832  18.578  48.545  1.00 31.65           C  
ATOM    107  CG2 ILE L  17      40.318  18.079  49.020  1.00 31.40           C  
ATOM    108  CD1 ILE L  17      37.570  17.728  47.313  1.00 32.90           C  
ATOM    109  C   ILE L  17      38.206  21.176  49.204  1.00 29.50           C  
ATOM    110  O   ILE L  17      37.058  21.092  49.634  1.00 29.05           O  
ATOM    111  N   THR L  18      38.571  22.124  48.314  1.00 29.44           N  
ATOM    112  CA  THR L  18      37.598  23.048  47.804  1.00 29.29           C  
ATOM    113  CB  THR L  18      37.822  24.457  48.261  1.00 30.43           C  
ATOM    114  OG1 THR L  18      37.789  24.516  49.680  1.00 33.89           O  
ATOM    115  CG2 THR L  18      36.724  25.353  47.666  1.00 30.17           C  
ATOM    116  C   THR L  18      37.681  23.053  46.306  1.00 29.76           C  
ATOM    117  O   THR L  18      38.766  22.988  45.732  1.00 30.50           O  
ATOM    118  N   ILE L  19      36.510  23.127  45.637  1.00 27.76           N  
ATOM    119  CA  ILE L  19      36.441  23.160  44.200  1.00 26.61           C  
ATOM    120  CB  ILE L  19      35.545  22.092  43.642  1.00 26.21           C  
ATOM    121  CG1 ILE L  19      36.035  20.700  44.069  1.00 25.27           C  
ATOM    122  CG2 ILE L  19      35.488  22.264  42.118  1.00 25.58           C  
ATOM    123  CD1 ILE L  19      35.014  19.595  43.805  1.00 24.79           C  
ATOM    124  C   ILE L  19      35.813  24.475  43.832  1.00 26.88           C  
ATOM    125  O   ILE L  19      34.759  24.826  44.361  1.00 27.01           O  
ATOM    126  N   SER L  20      36.457  25.249  42.928  1.00 26.31           N  
ATOM    127  CA  SER L  20      35.937  26.537  42.545  1.00 26.09           C  
ATOM    128  CB  SER L  20      37.023  27.576  42.224  1.00 27.62           C  
ATOM    129  OG  SER L  20      37.817  27.817  43.372  1.00 28.56           O  
ATOM    130  C   SER L  20      35.108  26.419  41.301  1.00 26.88           C  
ATOM    131  O   SER L  20      35.244  25.472  40.527  1.00 27.21           O  
ATOM    132  N   CYS L  21      34.210  27.408  41.090  1.00 26.23           N  
ATOM    133  CA  CYS L  21      33.369  27.483  39.924  1.00 27.70           C  
ATOM    134  CB  CYS L  21      31.950  26.938  40.184  1.00 27.87           C  
ATOM    135  SG  CYS L  21      30.865  27.021  38.730  1.00 30.23           S  
ATOM    136  C   CYS L  21      33.248  28.942  39.599  1.00 27.99           C  
ATOM    137  O   CYS L  21      32.524  29.675  40.274  1.00 28.37           O  
ATOM    138  N   THR L  22      33.928  29.400  38.526  1.00 28.38           N  
ATOM    139  CA  THR L  22      33.966  30.808  38.244  1.00 29.20           C  
ATOM    140  CB  THR L  22      35.355  31.293  37.946  1.00 29.99           C  
ATOM    141  OG1 THR L  22      36.210  31.047  39.052  1.00 31.62           O  
ATOM    142  CG2 THR L  22      35.302  32.798  37.641  1.00 30.25           C  
ATOM    143  C   THR L  22      33.118  31.130  37.054  1.00 29.17           C  
ATOM    144  O   THR L  22      33.293  30.579  35.967  1.00 28.62           O  
ATOM    145  N   GLY L  23      32.150  32.054  37.263  1.00 22.43           N  
ATOM    146  CA  GLY L  23      31.271  32.520  36.229  1.00 22.91           C  
ATOM    147  C   GLY L  23      31.493  33.986  36.023  1.00 24.53           C  
ATOM    148  O   GLY L  23      32.607  34.495  36.148  1.00 24.91           O  
ATOM    149  N   THR L  24      30.401  34.702  35.686  1.00 25.23           N  
ATOM    150  CA  THR L  24      30.458  36.116  35.483  1.00 25.47           C  
ATOM    151  CB  THR L  24      30.448  36.522  34.037  1.00 26.41           C  
ATOM    152  OG1 THR L  24      29.257  36.067  33.412  1.00 26.24           O  
ATOM    153  CG2 THR L  24      31.684  35.928  33.338  1.00 24.99           C  
ATOM    154  C   THR L  24      29.241  36.692  36.134  1.00 26.26           C  
ATOM    155  O   THR L  24      28.505  36.001  36.836  1.00 26.40           O  
ATOM    156  N   SER L  25      29.007  37.997  35.927  1.00 25.97           N  
ATOM    157  CA  SER L  25      27.904  38.657  36.555  1.00 26.34           C  
ATOM    158  CB  SER L  25      27.908  40.173  36.317  1.00 27.75           C  
ATOM    159  OG  SER L  25      26.789  40.758  36.963  1.00 23.28           O  
ATOM    160  C   SER L  25      26.608  38.118  36.027  1.00 26.04           C  
ATOM    161  O   SER L  25      25.588  38.166  36.712  1.00 26.21           O  
ATOM    162  N   SER L  26      26.607  37.573  34.797  1.00 25.95           N  
ATOM    163  CA  SER L  26      25.387  37.126  34.180  1.00 26.52           C  
ATOM    164  CB  SER L  26      25.567  36.748  32.700  1.00 26.47           C  
ATOM    165  OG  SER L  26      26.420  35.622  32.569  1.00 28.55           O  
ATOM    166  C   SER L  26      24.808  35.935  34.885  1.00 26.70           C  
ATOM    167  O   SER L  26      23.616  35.658  34.747  1.00 25.38           O  
ATOM    168  N   ASP L  27      25.627  35.170  35.633  1.00 26.15           N  
ATOM    169  CA  ASP L  27      25.077  34.007  36.268  1.00 24.53           C  
ATOM    170  CB  ASP L  27      25.414  32.705  35.518  1.00 23.98           C  
ATOM    171  CG  ASP L  27      26.919  32.589  35.342  1.00 24.15           C  
ATOM    172  OD1 ASP L  27      27.548  33.566  34.859  1.00 23.60           O  
ATOM    173  OD2 ASP L  27      27.463  31.520  35.710  1.00 24.13           O1-
ATOM    174  C   ASP L  27      25.473  33.922  37.718  1.00 24.51           C  
ATOM    175  O   ASP L  27      24.705  34.311  38.596  1.00 25.51           O  
ATOM    176  N   VAL L  28      26.690  33.429  38.012  1.00 24.62           N  
ATOM    177  CA  VAL L  28      27.117  33.197  39.363  1.00 24.28           C  
ATOM    178  CB  VAL L  28      28.539  32.715  39.456  1.00 24.18           C  
ATOM    179  CG1 VAL L  28      28.915  32.594  40.942  1.00 23.98           C  
ATOM    180  CG2 VAL L  28      28.677  31.399  38.674  1.00 23.16           C  
ATOM    181  C   VAL L  28      27.059  34.471  40.138  1.00 25.51           C  
ATOM    182  O   VAL L  28      26.591  34.469  41.271  1.00 25.63           O  
ATOM    183  N   GLY L  29      27.540  35.591  39.569  1.00 24.89           N  
ATOM    184  CA  GLY L  29      27.613  36.820  40.312  1.00 25.42           C  
ATOM    185  C   GLY L  29      26.261  37.365  40.685  1.00 26.14           C  
ATOM    186  O   GLY L  29      26.072  37.852  41.798  1.00 24.96           O  
ATOM    187  N   SER L  30      25.298  37.361  39.745  1.00 24.64           N  
ATOM    188  CA  SER L  30      24.010  37.968  39.979  1.00 24.99           C  
ATOM    189  CB  SER L  30      23.310  38.419  38.686  1.00 44.88           C  
ATOM    190  OG  SER L  30      23.966  39.557  38.146  1.00 46.72           O  
ATOM    191  C   SER L  30      23.018  37.119  40.732  1.00 25.07           C  
ATOM    192  O   SER L  30      22.166  37.662  41.435  1.00 24.96           O  
ATOM    193  N   TYR L  31      23.085  35.777  40.629  1.00 24.84           N  
ATOM    194  CA  TYR L  31      22.014  34.966  41.160  1.00 23.98           C  
ATOM    195  CB  TYR L  31      21.391  34.015  40.123  1.00 23.63           C  
ATOM    196  CG  TYR L  31      20.520  34.711  39.138  1.00 24.83           C  
ATOM    197  CD1 TYR L  31      21.026  35.341  38.028  1.00 25.37           C  
ATOM    198  CD2 TYR L  31      19.161  34.698  39.327  1.00 25.79           C  
ATOM    199  CE1 TYR L  31      20.182  35.962  37.136  1.00 25.94           C  
ATOM    200  CE2 TYR L  31      18.313  35.315  38.442  1.00 26.56           C  
ATOM    201  CZ  TYR L  31      18.825  35.951  37.340  1.00 26.48           C  
ATOM    202  OH  TYR L  31      17.963  36.588  36.423  1.00 30.31           O  
ATOM    203  C   TYR L  31      22.501  34.015  42.204  1.00 23.64           C  
ATOM    204  O   TYR L  31      23.661  33.607  42.213  1.00 24.00           O  
ATOM    205  N   ASN L  32      21.592  33.628  43.126  1.00 21.56           N  
ATOM    206  CA  ASN L  32      21.954  32.635  44.091  1.00 22.43           C  
ATOM    207  CB  ASN L  32      21.430  32.931  45.507  1.00 22.74           C  
ATOM    208  CG  ASN L  32      22.198  34.109  46.089  1.00 25.71           C  
ATOM    209  OD1 ASN L  32      22.596  35.028  45.377  1.00 26.46           O  
ATOM    210  ND2 ASN L  32      22.420  34.079  47.429  1.00 26.20           N  
ATOM    211  C   ASN L  32      21.330  31.344  43.653  1.00 21.46           C  
ATOM    212  O   ASN L  32      20.687  30.660  44.448  1.00 20.91           O  
ATOM    213  N   PHE L  33      21.504  30.975  42.365  1.00 20.98           N  
ATOM    214  CA  PHE L  33      20.996  29.718  41.892  1.00 19.74           C  
ATOM    215  CB  PHE L  33      20.076  29.804  40.657  1.00 20.70           C  
ATOM    216  CG  PHE L  33      18.765  30.413  41.012  1.00 21.49           C  
ATOM    217  CD1 PHE L  33      17.828  29.692  41.716  1.00 22.52           C  
ATOM    218  CD2 PHE L  33      18.463  31.690  40.604  1.00 22.02           C  
ATOM    219  CE1 PHE L  33      16.614  30.253  42.034  1.00 23.09           C  
ATOM    220  CE2 PHE L  33      17.250  32.255  40.918  1.00 24.10           C  
ATOM    221  CZ  PHE L  33      16.324  31.536  41.637  1.00 23.14           C  
ATOM    222  C   PHE L  33      22.159  28.927  41.425  1.00 19.26           C  
ATOM    223  O   PHE L  33      22.310  28.645  40.239  1.00 19.23           O  
ATOM    224  N   VAL L  34      23.006  28.504  42.359  1.00 26.13           N  
ATOM    225  CA  VAL L  34      24.118  27.704  41.949  1.00 24.32           C  
ATOM    226  CB  VAL L  34      25.439  28.166  42.489  1.00 24.93           C  
ATOM    227  CG1 VAL L  34      26.516  27.162  42.048  1.00 23.53           C  
ATOM    228  CG2 VAL L  34      25.701  29.603  42.010  1.00 25.04           C  
ATOM    229  C   VAL L  34      23.875  26.340  42.502  1.00 24.05           C  
ATOM    230  O   VAL L  34      23.488  26.197  43.659  1.00 24.34           O  
ATOM    231  N   SER L  35      24.086  25.294  41.680  1.00 22.87           N  
ATOM    232  CA  SER L  35      23.869  23.954  42.147  1.00 22.79           C  
ATOM    233  CB  SER L  35      22.774  23.194  41.379  1.00 21.89           C  
ATOM    234  OG  SER L  35      21.512  23.819  41.544  1.00 24.38           O  
ATOM    235  C   SER L  35      25.130  23.182  41.925  1.00 21.69           C  
ATOM    236  O   SER L  35      25.966  23.553  41.102  1.00 21.73           O  
ATOM    237  N   TRP L  36      25.302  22.081  42.685  1.00 21.14           N  
ATOM    238  CA  TRP L  36      26.456  21.243  42.527  1.00 21.21           C  
ATOM    239  CB  TRP L  36      27.387  21.275  43.750  1.00 21.39           C  
ATOM    240  CG  TRP L  36      27.976  22.642  44.014  1.00 22.74           C  
ATOM    241  CD2 TRP L  36      29.238  23.107  43.506  1.00 22.31           C  
ATOM    242  CD1 TRP L  36      27.455  23.667  44.749  1.00 22.25           C  
ATOM    243  NE1 TRP L  36      28.310  24.742  44.729  1.00 23.13           N  
ATOM    244  CE2 TRP L  36      29.410  24.412  43.968  1.00 22.61           C  
ATOM    245  CE3 TRP L  36      30.174  22.500  42.715  1.00 21.99           C  
ATOM    246  CZ2 TRP L  36      30.525  25.134  43.651  1.00 23.93           C  
ATOM    247  CZ3 TRP L  36      31.298  23.231  42.400  1.00 24.04           C  
ATOM    248  CH2 TRP L  36      31.468  24.521  42.858  1.00 24.39           C  
ATOM    249  C   TRP L  36      25.962  19.840  42.373  1.00 21.67           C  
ATOM    250  O   TRP L  36      24.982  19.440  43.002  1.00 22.26           O  
ATOM    251  N   TYR L  37      26.645  19.055  41.516  1.00 20.82           N  
ATOM    252  CA  TYR L  37      26.224  17.706  41.255  1.00 21.76           C  
ATOM    253  CB  TYR L  37      25.724  17.496  39.817  1.00 20.86           C  
ATOM    254  CG  TYR L  37      24.558  18.388  39.579  1.00 21.67           C  
ATOM    255  CD1 TYR L  37      24.744  19.679  39.141  1.00 22.60           C  
ATOM    256  CD2 TYR L  37      23.277  17.932  39.793  1.00 21.04           C  
ATOM    257  CE1 TYR L  37      23.662  20.498  38.918  1.00 21.67           C  
ATOM    258  CE2 TYR L  37      22.193  18.746  39.572  1.00 20.55           C  
ATOM    259  CZ  TYR L  37      22.386  20.035  39.136  1.00 22.15           C  
ATOM    260  OH  TYR L  37      21.279  20.880  38.906  1.00 21.00           O  
ATOM    261  C   TYR L  37      27.402  16.791  41.399  1.00 22.00           C  
ATOM    262  O   TYR L  37      28.539  17.158  41.102  1.00 22.00           O  
ATOM    263  N   GLN L  38      27.139  15.553  41.866  1.00 21.67           N  
ATOM    264  CA  GLN L  38      28.160  14.553  42.032  1.00 22.09           C  
ATOM    265  CB  GLN L  38      28.133  13.903  43.429  1.00 21.78           C  
ATOM    266  CG  GLN L  38      29.200  12.830  43.658  1.00 22.95           C  
ATOM    267  CD  GLN L  38      28.938  12.196  45.021  1.00 24.88           C  
ATOM    268  OE1 GLN L  38      27.829  11.748  45.309  1.00 26.21           O  
ATOM    269  NE2 GLN L  38      29.983  12.158  45.889  1.00 25.84           N  
ATOM    270  C   GLN L  38      27.861  13.467  41.044  1.00 21.83           C  
ATOM    271  O   GLN L  38      26.711  13.055  40.899  1.00 22.51           O  
ATOM    272  N   GLN L  39      28.890  12.989  40.314  1.00 21.03           N  
ATOM    273  CA  GLN L  39      28.637  11.932  39.375  1.00 21.95           C  
ATOM    274  CB  GLN L  39      28.637  12.403  37.907  1.00 21.79           C  
ATOM    275  CG  GLN L  39      28.372  11.284  36.894  1.00 22.91           C  
ATOM    276  CD  GLN L  39      28.389  11.874  35.488  1.00 23.30           C  
ATOM    277  OE1 GLN L  39      28.864  12.989  35.277  1.00 23.77           O  
ATOM    278  NE2 GLN L  39      27.853  11.112  34.496  1.00 23.24           N  
ATOM    279  C   GLN L  39      29.696  10.879  39.492  1.00 22.81           C  
ATOM    280  O   GLN L  39      30.877  11.132  39.264  1.00 22.71           O  
ATOM    281  N   HIS L  40      29.276   9.653  39.861  1.00 23.56           N  
ATOM    282  CA  HIS L  40      30.167   8.531  39.923  1.00 26.34           C  
ATOM    283  ND1 HIS L  40      29.087   8.872  42.926  1.00 25.16           N  
ATOM    284  CG  HIS L  40      29.845   7.878  42.347  1.00 26.97           C  
ATOM    285  CB  HIS L  40      29.718   7.443  40.913  1.00 25.60           C  
ATOM    286  NE2 HIS L  40      30.451   8.113  44.510  1.00 27.99           N  
ATOM    287  CD2 HIS L  40      30.673   7.426  43.329  1.00 27.50           C  
ATOM    288  CE1 HIS L  40      29.490   8.971  44.218  1.00 27.36           C  
ATOM    289  C   HIS L  40      30.201   7.951  38.549  1.00 27.74           C  
ATOM    290  O   HIS L  40      29.276   8.140  37.761  1.00 27.82           O  
ATOM    291  N   PRO L  41      31.245   7.245  38.228  1.00 30.62           N  
ATOM    292  CA  PRO L  41      31.343   6.726  36.901  1.00 31.48           C  
ATOM    293  CD  PRO L  41      32.550   7.470  38.828  1.00 30.51           C  
ATOM    294  CB  PRO L  41      32.759   6.169  36.777  1.00 32.12           C  
ATOM    295  CG  PRO L  41      33.569   7.044  37.754  1.00 32.39           C  
ATOM    296  C   PRO L  41      30.252   5.755  36.606  1.00 30.51           C  
ATOM    297  O   PRO L  41      30.004   4.866  37.418  1.00 31.34           O  
ATOM    298  N   GLY L  42      29.589   5.917  35.444  1.00 30.29           N  
ATOM    299  CA  GLY L  42      28.571   5.008  35.007  1.00 31.86           C  
ATOM    300  C   GLY L  42      27.267   5.294  35.685  1.00 31.69           C  
ATOM    301  O   GLY L  42      26.323   4.518  35.538  1.00 32.44           O  
ATOM    302  N   LYS L  43      27.157   6.409  36.436  1.00 29.80           N  
ATOM    303  CA  LYS L  43      25.911   6.662  37.112  1.00 29.06           C  
ATOM    304  CB  LYS L  43      26.024   6.628  38.645  1.00 30.22           C  
ATOM    305  CG  LYS L  43      26.518   5.285  39.187  1.00 31.57           C  
ATOM    306  CD  LYS L  43      25.625   4.091  38.837  1.00 36.97           C  
ATOM    307  CE  LYS L  43      26.251   2.742  39.204  1.00 45.38           C  
ATOM    308  NZ  LYS L  43      25.341   1.633  38.840  1.00 47.77           N1+
ATOM    309  C   LYS L  43      25.433   8.032  36.745  1.00 27.93           C  
ATOM    310  O   LYS L  43      26.164   8.826  36.158  1.00 28.64           O  
ATOM    311  N   ALA L  44      24.152   8.319  37.062  1.00 27.10           N  
ATOM    312  CA  ALA L  44      23.560   9.602  36.797  1.00 26.93           C  
ATOM    313  CB  ALA L  44      22.022   9.595  36.840  1.00 27.19           C  
ATOM    314  C   ALA L  44      24.043  10.565  37.839  1.00 26.80           C  
ATOM    315  O   ALA L  44      24.490  10.158  38.910  1.00 26.25           O  
ATOM    316  N   PRO L  45      23.983  11.839  37.537  1.00 26.34           N  
ATOM    317  CA  PRO L  45      24.423  12.834  38.478  1.00 24.70           C  
ATOM    318  CD  PRO L  45      24.154  12.286  36.162  1.00 25.05           C  
ATOM    319  CB  PRO L  45      24.525  14.138  37.690  1.00 24.35           C  
ATOM    320  CG  PRO L  45      24.812  13.674  36.253  1.00 25.21           C  
ATOM    321  C   PRO L  45      23.486  12.905  39.646  1.00 24.76           C  
ATOM    322  O   PRO L  45      22.319  12.539  39.503  1.00 26.11           O  
ATOM    323  N   LYS L  46      24.000  13.352  40.810  1.00 24.37           N  
ATOM    324  CA  LYS L  46      23.247  13.486  42.027  1.00 24.37           C  
ATOM    325  CB  LYS L  46      23.828  12.645  43.173  1.00 25.77           C  
ATOM    326  CG  LYS L  46      23.138  12.887  44.518  1.00 29.29           C  
ATOM    327  CD  LYS L  46      23.708  12.051  45.667  1.00 32.69           C  
ATOM    328  CE  LYS L  46      23.162  12.456  47.039  1.00 35.87           C  
ATOM    329  NZ  LYS L  46      23.967  11.843  48.117  1.00 39.91           N1+
ATOM    330  C   LYS L  46      23.372  14.912  42.484  1.00 23.91           C  
ATOM    331  O   LYS L  46      24.458  15.489  42.439  1.00 24.05           O  
ATOM    332  N   LEU L  47      22.267  15.507  42.977  1.00 23.65           N  
ATOM    333  CA  LEU L  47      22.277  16.885  43.404  1.00 24.51           C  
ATOM    334  CB  LEU L  47      20.875  17.520  43.328  1.00 24.43           C  
ATOM    335  CG  LEU L  47      20.790  18.989  43.777  1.00 26.06           C  
ATOM    336  CD1 LEU L  47      21.610  19.909  42.862  1.00 24.46           C  
ATOM    337  CD2 LEU L  47      19.322  19.426  43.909  1.00 26.69           C  
ATOM    338  C   LEU L  47      22.729  16.973  44.839  1.00 24.79           C  
ATOM    339  O   LEU L  47      22.060  16.464  45.736  1.00 25.85           O  
ATOM    340  N   MET L  48      23.963  17.485  45.059  1.00 23.28           N  
ATOM    341  CA  MET L  48      24.541  17.740  46.353  1.00 24.67           C  
ATOM    342  CB  MET L  48      26.074  17.732  46.280  1.00 25.78           C  
ATOM    343  CG  MET L  48      26.626  16.447  45.660  1.00 23.05           C  
ATOM    344  SD  MET L  48      26.179  14.928  46.547  1.00 27.23           S  
ATOM    345  CE  MET L  48      27.438  15.132  47.836  1.00 25.61           C  
ATOM    346  C   MET L  48      24.133  19.051  46.986  1.00 25.59           C  
ATOM    347  O   MET L  48      23.906  19.116  48.194  1.00 26.95           O  
ATOM    348  N   ILE L  49      24.087  20.153  46.198  1.00 24.51           N  
ATOM    349  CA  ILE L  49      23.823  21.456  46.765  1.00 24.51           C  
ATOM    350  CB  ILE L  49      25.072  22.247  47.037  1.00 24.26           C  
ATOM    351  CG1 ILE L  49      25.961  21.544  48.075  1.00 24.64           C  
ATOM    352  CG2 ILE L  49      24.652  23.667  47.446  1.00 23.87           C  
ATOM    353  CD1 ILE L  49      25.330  21.447  49.463  0.98 25.61           C  
ATOM    354  C   ILE L  49      23.038  22.269  45.780  1.00 24.73           C  
ATOM    355  O   ILE L  49      23.240  22.152  44.572  1.00 24.12           O  
ATOM    356  N   TYR L  50      22.096  23.107  46.269  1.00 24.56           N  
ATOM    357  CA  TYR L  50      21.405  23.987  45.372  1.00 24.66           C  
ATOM    358  CB  TYR L  50      20.065  23.448  44.818  1.00 23.52           C  
ATOM    359  CG  TYR L  50      19.020  23.340  45.874  1.00 25.22           C  
ATOM    360  CD1 TYR L  50      18.916  22.219  46.660  1.00 26.04           C  
ATOM    361  CD2 TYR L  50      18.130  24.366  46.076  1.00 26.71           C  
ATOM    362  CE1 TYR L  50      17.943  22.122  47.627  1.00 26.57           C  
ATOM    363  CE2 TYR L  50      17.153  24.278  47.040  1.00 27.33           C  
ATOM    364  CZ  TYR L  50      17.056  23.153  47.820  1.00 28.47           C  
ATOM    365  OH  TYR L  50      16.054  23.060  48.810  1.00 37.10           O  
ATOM    366  C   TYR L  50      21.205  25.300  46.071  1.00 25.78           C  
ATOM    367  O   TYR L  50      21.309  25.387  47.294  1.00 26.09           O  
ATOM    368  N   GLU L  51      20.924  26.375  45.297  1.00 26.20           N  
ATOM    369  CA  GLU L  51      20.736  27.704  45.824  1.00 26.64           C  
ATOM    370  CB  GLU L  51      19.493  27.868  46.718  1.00 26.88           C  
ATOM    371  CG  GLU L  51      18.174  27.860  45.939  1.00 28.04           C  
ATOM    372  CD  GLU L  51      17.058  28.241  46.900  1.00 48.88           C  
ATOM    373  OE1 GLU L  51      17.057  27.716  48.045  1.00 49.94           O  
ATOM    374  OE2 GLU L  51      16.187  29.059  46.499  1.00 52.46           O1-
ATOM    375  C   GLU L  51      21.949  28.101  46.603  1.00 26.92           C  
ATOM    376  O   GLU L  51      21.853  28.724  47.658  1.00 27.14           O  
ATOM    377  N   VAL L  52      23.117  27.699  46.073  1.00 26.92           N  
ATOM    378  CA  VAL L  52      24.466  27.972  46.483  1.00 27.24           C  
ATOM    379  CB  VAL L  52      24.851  29.438  46.490  1.00 27.58           C  
ATOM    380  CG1 VAL L  52      24.145  30.206  47.617  1.00 27.67           C  
ATOM    381  CG2 VAL L  52      26.382  29.513  46.585  1.00 27.52           C  
ATOM    382  C   VAL L  52      24.832  27.340  47.799  1.00 27.12           C  
ATOM    383  O   VAL L  52      25.992  26.968  47.971  1.00 26.51           O  
ATOM    384  N   SER L  53      23.879  27.085  48.725  1.00 27.42           N  
ATOM    385  CA  SER L  53      24.343  26.553  49.984  1.00 28.17           C  
ATOM    386  CB  SER L  53      24.523  27.638  51.059  1.00 28.06           C  
ATOM    387  OG  SER L  53      25.543  28.548  50.680  1.00 28.34           O  
ATOM    388  C   SER L  53      23.366  25.574  50.575  1.00 28.43           C  
ATOM    389  O   SER L  53      23.596  25.096  51.686  1.00 28.83           O  
ATOM    390  N   GLU L  54      22.268  25.229  49.868  1.00 29.26           N  
ATOM    391  CA  GLU L  54      21.293  24.341  50.441  1.00 30.42           C  
ATOM    392  CB  GLU L  54      19.892  24.508  49.830  1.00 29.59           C  
ATOM    393  CG  GLU L  54      19.273  25.878  50.092  1.00 33.27           C  
ATOM    394  CD  GLU L  54      18.830  25.907  51.544  1.00 47.01           C  
ATOM    395  OE1 GLU L  54      18.721  24.809  52.153  1.00 60.55           O  
ATOM    396  OE2 GLU L  54      18.594  27.028  52.066  1.00 58.83           O1-
ATOM    397  C   GLU L  54      21.682  22.916  50.187  1.00 30.30           C  
ATOM    398  O   GLU L  54      22.187  22.580  49.119  1.00 29.30           O  
ATOM    399  N   ARG L  55      21.426  22.030  51.174  1.00 31.75           N  
ATOM    400  CA  ARG L  55      21.704  20.629  51.009  1.00 32.49           C  
ATOM    401  CB  ARG L  55      22.587  20.016  52.118  1.00 33.43           C  
ATOM    402  CG  ARG L  55      24.088  20.256  51.923  1.00 34.81           C  
ATOM    403  CD  ARG L  55      24.986  19.595  52.976  1.00 37.32           C  
ATOM    404  NE  ARG L  55      25.014  20.470  54.182  1.00 40.46           N  
ATOM    405  CZ  ARG L  55      24.070  20.333  55.157  1.00 43.47           C  
ATOM    406  NH1 ARG L  55      23.100  19.381  55.039  1.00 41.66           N1+
ATOM    407  NH2 ARG L  55      24.098  21.150  56.250  1.00 41.60           N  
ATOM    408  C   ARG L  55      20.399  19.895  51.037  1.00 33.27           C  
ATOM    409  O   ARG L  55      19.545  20.131  51.890  1.00 33.68           O  
ATOM    410  N   PRO L  56      20.235  19.001  50.096  1.00 33.14           N  
ATOM    411  CA  PRO L  56      19.038  18.206  50.054  1.00 32.53           C  
ATOM    412  CD  PRO L  56      20.795  19.209  48.769  1.00 31.49           C  
ATOM    413  CB  PRO L  56      19.000  17.575  48.665  1.00 32.96           C  
ATOM    414  CG  PRO L  56      19.798  18.560  47.793  1.00 30.69           C  
ATOM    415  C   PRO L  56      19.126  17.201  51.154  1.00 35.38           C  
ATOM    416  O   PRO L  56      20.224  16.972  51.658  1.00 36.20           O  
ATOM    417  N   SER L  57      17.992  16.596  51.560  1.00 36.65           N  
ATOM    418  CA  SER L  57      18.057  15.635  52.621  1.00 37.72           C  
ATOM    419  CB  SER L  57      16.678  15.139  53.096  1.00 39.01           C  
ATOM    420  OG  SER L  57      15.910  16.223  53.595  1.00 42.94           O  
ATOM    421  C   SER L  57      18.795  14.445  52.107  1.00 38.16           C  
ATOM    422  O   SER L  57      18.672  14.083  50.938  1.00 37.69           O  
ATOM    423  N   GLY L  58      19.595  13.801  52.979  1.00 37.64           N  
ATOM    424  CA  GLY L  58      20.293  12.613  52.584  1.00 37.51           C  
ATOM    425  C   GLY L  58      21.690  12.946  52.163  1.00 36.79           C  
ATOM    426  O   GLY L  58      22.498  12.049  51.934  1.00 39.22           O  
ATOM    427  N   ILE L  59      22.028  14.243  52.057  1.00 33.43           N  
ATOM    428  CA  ILE L  59      23.364  14.590  51.654  1.00 33.49           C  
ATOM    429  CB  ILE L  59      23.417  15.755  50.709  1.00 32.71           C  
ATOM    430  CG1 ILE L  59      22.746  15.357  49.386  1.00 30.55           C  
ATOM    431  CG2 ILE L  59      24.877  16.213  50.549  1.00 30.40           C  
ATOM    432  CD1 ILE L  59      22.522  16.526  48.439  1.00 31.74           C  
ATOM    433  C   ILE L  59      24.144  14.929  52.885  1.00 34.29           C  
ATOM    434  O   ILE L  59      23.670  15.655  53.758  1.00 33.57           O  
ATOM    435  N   SER L  60      25.374  14.387  52.979  1.00 34.59           N  
ATOM    436  CA  SER L  60      26.200  14.566  54.139  1.00 34.70           C  
ATOM    437  CB  SER L  60      27.536  13.805  54.050  1.00 35.60           C  
ATOM    438  OG  SER L  60      28.323  14.039  55.210  1.00 37.76           O  
ATOM    439  C   SER L  60      26.520  16.018  54.333  1.00 36.39           C  
ATOM    440  O   SER L  60      26.646  16.788  53.383  1.00 35.93           O  
ATOM    441  N   ASN L  61      26.666  16.403  55.616  1.00 35.41           N  
ATOM    442  CA  ASN L  61      26.970  17.725  56.086  1.00 35.56           C  
ATOM    443  CB  ASN L  61      26.884  17.859  57.613  1.00 39.63           C  
ATOM    444  CG  ASN L  61      25.436  17.654  58.022  1.00 42.59           C  
ATOM    445  OD1 ASN L  61      24.530  18.244  57.437  1.00 42.54           O  
ATOM    446  ND2 ASN L  61      25.211  16.784  59.044  1.00 42.32           N  
ATOM    447  C   ASN L  61      28.373  18.066  55.695  1.00 35.04           C  
ATOM    448  O   ASN L  61      28.779  19.224  55.741  1.00 35.22           O  
ATOM    449  N   ARG L  62      29.169  17.044  55.355  1.00 32.74           N  
ATOM    450  CA  ARG L  62      30.541  17.250  54.995  1.00 30.51           C  
ATOM    451  CB  ARG L  62      31.298  15.934  54.735  1.00 30.00           C  
ATOM    452  CG  ARG L  62      31.478  15.133  56.031  1.00 30.23           C  
ATOM    453  CD  ARG L  62      32.438  13.943  55.949  1.00 30.59           C  
ATOM    454  NE  ARG L  62      31.805  12.899  55.096  1.00 32.41           N  
ATOM    455  CZ  ARG L  62      32.084  12.847  53.762  1.00 31.54           C  
ATOM    456  NH1 ARG L  62      32.973  13.726  53.213  1.00 30.20           N1+
ATOM    457  NH2 ARG L  62      31.486  11.905  52.977  1.00 31.58           N  
ATOM    458  C   ARG L  62      30.600  18.132  53.782  1.00 30.68           C  
ATOM    459  O   ARG L  62      31.607  18.808  53.567  1.00 30.83           O  
ATOM    460  N   PHE L  63      29.546  18.117  52.937  1.00 29.97           N  
ATOM    461  CA  PHE L  63      29.523  18.953  51.765  1.00 29.87           C  
ATOM    462  CB  PHE L  63      28.726  18.351  50.597  1.00 28.89           C  
ATOM    463  CG  PHE L  63      29.436  17.131  50.125  1.00 30.42           C  
ATOM    464  CD1 PHE L  63      29.307  15.942  50.804  1.00 32.03           C  
ATOM    465  CD2 PHE L  63      30.220  17.173  48.995  1.00 29.11           C  
ATOM    466  CE1 PHE L  63      29.960  14.814  50.370  1.00 31.68           C  
ATOM    467  CE2 PHE L  63      30.875  16.045  48.556  1.00 30.27           C  
ATOM    468  CZ  PHE L  63      30.743  14.864  49.244  1.00 30.60           C  
ATOM    469  C   PHE L  63      28.858  20.263  52.087  1.00 29.80           C  
ATOM    470  O   PHE L  63      27.800  20.301  52.712  1.00 30.61           O  
ATOM    471  N   SER L  64      29.481  21.384  51.654  1.00 26.68           N  
ATOM    472  CA  SER L  64      28.933  22.698  51.873  1.00 28.14           C  
ATOM    473  CB  SER L  64      29.583  23.478  53.028  1.00 28.84           C  
ATOM    474  OG  SER L  64      29.303  22.865  54.274  1.00 30.77           O  
ATOM    475  C   SER L  64      29.225  23.523  50.659  1.00 28.51           C  
ATOM    476  O   SER L  64      30.153  23.233  49.905  1.00 28.32           O  
ATOM    477  N   GLY L  65      28.436  24.599  50.452  1.00 26.75           N  
ATOM    478  CA  GLY L  65      28.656  25.443  49.314  1.00 27.37           C  
ATOM    479  C   GLY L  65      28.673  26.867  49.774  1.00 29.26           C  
ATOM    480  O   GLY L  65      28.043  27.223  50.770  1.00 29.98           O  
ATOM    481  N   SER L  66      29.399  27.721  49.023  1.00 28.39           N  
ATOM    482  CA  SER L  66      29.547  29.111  49.340  1.00 29.78           C  
ATOM    483  CB  SER L  66      30.812  29.397  50.169  1.00 30.05           C  
ATOM    484  OG  SER L  66      30.929  30.783  50.442  1.00 32.67           O  
ATOM    485  C   SER L  66      29.699  29.851  48.049  1.00 30.88           C  
ATOM    486  O   SER L  66      29.821  29.247  46.984  1.00 28.69           O  
ATOM    487  N   LYS L  67      29.665  31.196  48.119  1.00 31.43           N  
ATOM    488  CA  LYS L  67      29.784  31.999  46.938  1.00 30.29           C  
ATOM    489  CB  LYS L  67      28.415  32.233  46.277  1.00 30.78           C  
ATOM    490  CG  LYS L  67      28.402  33.331  45.217  1.00 32.76           C  
ATOM    491  CD  LYS L  67      27.020  33.518  44.593  1.00 33.37           C  
ATOM    492  CE  LYS L  67      26.829  34.891  43.957  1.00 35.23           C  
ATOM    493  NZ  LYS L  67      25.411  35.095  43.614  1.00 33.92           N1+
ATOM    494  C   LYS L  67      30.296  33.351  47.329  1.00 34.33           C  
ATOM    495  O   LYS L  67      29.898  33.911  48.349  1.00 34.87           O  
ATOM    496  N   SER L  68      31.230  33.900  46.528  1.00 32.51           N  
ATOM    497  CA  SER L  68      31.666  35.246  46.749  1.00 34.62           C  
ATOM    498  CB  SER L  68      32.899  35.365  47.661  1.00 37.53           C  
ATOM    499  OG  SER L  68      33.258  36.730  47.814  1.00 37.55           O  
ATOM    500  C   SER L  68      32.034  35.777  45.407  1.00 33.31           C  
ATOM    501  O   SER L  68      32.837  35.181  44.692  1.00 33.32           O  
ATOM    502  N   GLY L  69      31.452  36.924  45.023  1.00 34.79           N  
ATOM    503  CA  GLY L  69      31.763  37.482  43.742  1.00 32.53           C  
ATOM    504  C   GLY L  69      31.300  36.525  42.687  1.00 30.94           C  
ATOM    505  O   GLY L  69      30.220  35.945  42.769  1.00 32.71           O  
ATOM    506  N   ASN L  70      32.133  36.382  41.643  1.00 32.20           N  
ATOM    507  CA  ASN L  70      31.931  35.559  40.485  1.00 30.28           C  
ATOM    508  CB  ASN L  70      32.852  35.956  39.315  1.00 30.03           C  
ATOM    509  CG  ASN L  70      34.307  35.858  39.761  1.00 33.43           C  
ATOM    510  OD1 ASN L  70      34.603  35.631  40.932  1.00 33.35           O  
ATOM    511  ND2 ASN L  70      35.245  36.053  38.796  1.00 35.01           N  
ATOM    512  C   ASN L  70      32.133  34.107  40.786  1.00 30.44           C  
ATOM    513  O   ASN L  70      31.772  33.261  39.970  1.00 29.95           O  
ATOM    514  N   THR L  71      32.773  33.748  41.915  1.00 29.66           N  
ATOM    515  CA  THR L  71      33.063  32.348  42.032  1.00 28.93           C  
ATOM    516  CB  THR L  71      34.519  32.064  42.250  1.00 29.64           C  
ATOM    517  OG1 THR L  71      34.805  30.711  41.934  1.00 31.77           O  
ATOM    518  CG2 THR L  71      34.863  32.330  43.725  1.00 28.72           C  
ATOM    519  C   THR L  71      32.305  31.687  43.145  1.00 28.42           C  
ATOM    520  O   THR L  71      32.154  32.220  44.244  1.00 30.25           O  
ATOM    521  N   ALA L  72      31.817  30.460  42.858  1.00 27.05           N  
ATOM    522  CA  ALA L  72      31.108  29.653  43.808  1.00 26.63           C  
ATOM    523  CB  ALA L  72      29.840  28.993  43.235  1.00 25.29           C  
ATOM    524  C   ALA L  72      32.052  28.560  44.205  1.00 26.74           C  
ATOM    525  O   ALA L  72      32.940  28.194  43.436  1.00 26.32           O  
ATOM    526  N   SER L  73      31.914  28.027  45.439  1.00 25.99           N  
ATOM    527  CA  SER L  73      32.844  27.010  45.846  1.00 26.50           C  
ATOM    528  CB  SER L  73      33.911  27.520  46.827  1.00 28.83           C  
ATOM    529  OG  SER L  73      34.696  28.530  46.214  1.00 29.99           O  
ATOM    530  C   SER L  73      32.124  25.897  46.541  1.00 26.17           C  
ATOM    531  O   SER L  73      31.152  26.109  47.265  1.00 26.51           O  
ATOM    532  N   LEU L  74      32.604  24.658  46.312  1.00 25.66           N  
ATOM    533  CA  LEU L  74      32.091  23.494  46.973  1.00 25.27           C  
ATOM    534  CB  LEU L  74      31.735  22.352  46.007  1.00 23.81           C  
ATOM    535  CG  LEU L  74      31.185  21.097  46.706  1.00 24.06           C  
ATOM    536  CD1 LEU L  74      29.856  21.384  47.419  1.00 23.71           C  
ATOM    537  CD2 LEU L  74      31.094  19.921  45.721  1.00 22.73           C  
ATOM    538  C   LEU L  74      33.191  23.017  47.870  1.00 26.41           C  
ATOM    539  O   LEU L  74      34.340  22.897  47.446  1.00 26.54           O  
ATOM    540  N   THR L  75      32.863  22.747  49.150  1.00 26.45           N  
ATOM    541  CA  THR L  75      33.867  22.332  50.092  1.00 27.19           C  
ATOM    542  CB  THR L  75      33.925  23.231  51.291  1.00 28.26           C  
ATOM    543  OG1 THR L  75      34.212  24.565  50.894  1.00 30.56           O  
ATOM    544  CG2 THR L  75      35.008  22.718  52.251  1.00 28.23           C  
ATOM    545  C   THR L  75      33.510  20.972  50.604  1.00 27.16           C  
ATOM    546  O   THR L  75      32.372  20.729  51.000  1.00 28.75           O  
ATOM    547  N   ILE L  76      34.490  20.043  50.608  1.00 26.25           N  
ATOM    548  CA  ILE L  76      34.258  18.718  51.110  1.00 28.42           C  
ATOM    549  CB  ILE L  76      34.520  17.653  50.084  1.00 27.50           C  
ATOM    550  CG1 ILE L  76      33.632  17.874  48.844  1.00 27.54           C  
ATOM    551  CG2 ILE L  76      34.305  16.287  50.756  1.00 27.15           C  
ATOM    552  CD1 ILE L  76      34.017  17.003  47.647  1.00 25.39           C  
ATOM    553  C   ILE L  76      35.227  18.501  52.232  1.00 31.11           C  
ATOM    554  O   ILE L  76      36.438  18.613  52.050  1.00 31.52           O  
ATOM    555  N   SER L  77      34.715  18.176  53.437  1.00 30.79           N  
ATOM    556  CA  SER L  77      35.605  17.972  54.547  1.00 32.35           C  
ATOM    557  CB  SER L  77      35.235  18.789  55.797  1.00 32.41           C  
ATOM    558  OG  SER L  77      33.952  18.402  56.267  1.00 33.08           O  
ATOM    559  C   SER L  77      35.553  16.524  54.924  1.00 32.62           C  
ATOM    560  O   SER L  77      34.605  15.819  54.584  1.00 31.91           O  
ATOM    561  N   GLY L  78      36.607  16.027  55.608  1.00 31.96           N  
ATOM    562  CA  GLY L  78      36.606  14.660  56.050  1.00 32.50           C  
ATOM    563  C   GLY L  78      36.506  13.790  54.843  1.00 32.27           C  
ATOM    564  O   GLY L  78      35.684  12.878  54.779  1.00 32.70           O  
ATOM    565  N   LEU L  79      37.386  14.044  53.863  1.00 31.23           N  
ATOM    566  CA  LEU L  79      37.345  13.378  52.597  1.00 30.85           C  
ATOM    567  CB  LEU L  79      38.538  13.800  51.725  1.00 31.65           C  
ATOM    568  CG  LEU L  79      38.421  13.429  50.243  1.00 31.93           C  
ATOM    569  CD1 LEU L  79      37.234  14.158  49.591  1.00 30.48           C  
ATOM    570  CD2 LEU L  79      39.741  13.699  49.504  1.00 31.85           C  
ATOM    571  C   LEU L  79      37.384  11.894  52.812  1.00 32.80           C  
ATOM    572  O   LEU L  79      38.178  11.376  53.598  1.00 32.70           O  
ATOM    573  N   GLN L  80      36.486  11.177  52.100  1.00 32.31           N  
ATOM    574  CA  GLN L  80      36.371   9.748  52.188  1.00 32.39           C  
ATOM    575  CB  GLN L  80      34.980   9.280  52.639  1.00 34.40           C  
ATOM    576  CG  GLN L  80      34.621   9.686  54.068  1.00 38.32           C  
ATOM    577  CD  GLN L  80      33.219   9.164  54.343  1.00 42.70           C  
ATOM    578  OE1 GLN L  80      32.551   8.645  53.449  1.00 43.56           O  
ATOM    579  NE2 GLN L  80      32.752   9.312  55.610  1.00 42.12           N  
ATOM    580  C   GLN L  80      36.574   9.189  50.810  1.00 33.05           C  
ATOM    581  O   GLN L  80      36.496   9.899  49.811  1.00 31.12           O  
ATOM    582  N   ALA L  81      36.824   7.870  50.732  1.00 31.57           N  
ATOM    583  CA  ALA L  81      37.099   7.204  49.490  1.00 32.50           C  
ATOM    584  CB  ALA L  81      37.378   5.702  49.673  1.00 32.40           C  
ATOM    585  C   ALA L  81      35.922   7.336  48.574  1.00 31.88           C  
ATOM    586  O   ALA L  81      36.080   7.539  47.371  1.00 31.90           O  
ATOM    587  N   GLU L  82      34.703   7.251  49.130  1.00 32.48           N  
ATOM    588  CA  GLU L  82      33.495   7.270  48.356  1.00 33.48           C  
ATOM    589  CB  GLU L  82      32.226   7.039  49.193  1.00 40.47           C  
ATOM    590  CG  GLU L  82      30.960   7.071  48.338  1.00 49.10           C  
ATOM    591  CD  GLU L  82      29.776   6.661  49.199  1.00 58.33           C  
ATOM    592  OE1 GLU L  82      29.719   7.089  50.382  1.00 57.81           O  
ATOM    593  OE2 GLU L  82      28.917   5.900  48.679  1.00 60.00           O1-
ATOM    594  C   GLU L  82      33.346   8.581  47.639  1.00 32.10           C  
ATOM    595  O   GLU L  82      32.664   8.653  46.619  1.00 32.60           O  
ATOM    596  N   ASP L  83      33.956   9.656  48.171  1.00 29.45           N  
ATOM    597  CA  ASP L  83      33.840  10.984  47.637  1.00 28.23           C  
ATOM    598  CB  ASP L  83      34.511  12.046  48.525  1.00 28.26           C  
ATOM    599  CG  ASP L  83      33.662  12.222  49.781  1.00 30.78           C  
ATOM    600  OD1 ASP L  83      32.449  11.882  49.734  1.00 30.38           O  
ATOM    601  OD2 ASP L  83      34.214  12.703  50.805  1.00 29.43           O1-
ATOM    602  C   ASP L  83      34.428  11.072  46.258  1.00 28.28           C  
ATOM    603  O   ASP L  83      34.081  11.980  45.506  1.00 27.48           O  
ATOM    604  N   GLU L  84      35.364  10.177  45.887  1.00 26.37           N  
ATOM    605  CA  GLU L  84      35.946  10.282  44.577  1.00 27.13           C  
ATOM    606  CB  GLU L  84      36.979   9.184  44.276  1.00 25.88           C  
ATOM    607  CG  GLU L  84      37.754   9.422  42.979  1.00 28.83           C  
ATOM    608  CD  GLU L  84      38.887   8.408  42.914  1.00 31.21           C  
ATOM    609  OE1 GLU L  84      39.489   8.128  43.983  1.00 29.04           O  
ATOM    610  OE2 GLU L  84      39.166   7.908  41.791  1.00 32.09           O1-
ATOM    611  C   GLU L  84      34.855  10.205  43.551  1.00 26.27           C  
ATOM    612  O   GLU L  84      34.040   9.285  43.555  1.00 26.21           O  
ATOM    613  N   ALA L  85      34.825  11.201  42.639  1.00 24.72           N  
ATOM    614  CA  ALA L  85      33.831  11.267  41.602  1.00 24.10           C  
ATOM    615  CB  ALA L  85      32.386  11.279  42.129  1.00 24.27           C  
ATOM    616  C   ALA L  85      34.054  12.561  40.884  1.00 23.70           C  
ATOM    617  O   ALA L  85      34.989  13.297  41.200  1.00 23.56           O  
ATOM    618  N   ASP L  86      33.222  12.850  39.863  1.00 23.85           N  
ATOM    619  CA  ASP L  86      33.325  14.098  39.161  1.00 24.17           C  
ATOM    620  CB  ASP L  86      33.076  13.976  37.647  1.00 25.25           C  
ATOM    621  CG  ASP L  86      34.236  13.215  37.016  1.00 30.29           C  
ATOM    622  OD1 ASP L  86      35.284  13.057  37.697  1.00 32.98           O  
ATOM    623  OD2 ASP L  86      34.089  12.784  35.841  1.00 32.64           O1-
ATOM    624  C   ASP L  86      32.280  15.015  39.731  1.00 23.22           C  
ATOM    625  O   ASP L  86      31.175  14.582  40.058  1.00 24.01           O  
ATOM    626  N   TYR L  87      32.615  16.317  39.884  1.00 21.95           N  
ATOM    627  CA  TYR L  87      31.690  17.271  40.436  1.00 22.01           C  
ATOM    628  CB  TYR L  87      32.195  17.948  41.724  1.00 21.52           C  
ATOM    629  CG  TYR L  87      32.228  16.914  42.798  1.00 21.40           C  
ATOM    630  CD1 TYR L  87      33.285  16.038  42.901  1.00 22.91           C  
ATOM    631  CD2 TYR L  87      31.198  16.824  43.706  1.00 22.56           C  
ATOM    632  CE1 TYR L  87      33.309  15.085  43.893  1.00 23.43           C  
ATOM    633  CE2 TYR L  87      31.216  15.876  44.700  1.00 22.31           C  
ATOM    634  CZ  TYR L  87      32.275  15.005  44.795  1.00 24.13           C  
ATOM    635  OH  TYR L  87      32.298  14.029  45.812  1.00 23.44           O  
ATOM    636  C   TYR L  87      31.455  18.357  39.430  1.00 22.91           C  
ATOM    637  O   TYR L  87      32.396  18.851  38.808  1.00 23.21           O  
ATOM    638  N   TYR L  88      30.173  18.749  39.248  1.00 22.57           N  
ATOM    639  CA  TYR L  88      29.849  19.777  38.299  1.00 21.81           C  
ATOM    640  CB  TYR L  88      28.917  19.325  37.154  1.00 21.37           C  
ATOM    641  CG  TYR L  88      29.525  18.214  36.368  1.00 21.35           C  
ATOM    642  CD1 TYR L  88      30.354  18.458  35.297  1.00 21.30           C  
ATOM    643  CD2 TYR L  88      29.250  16.909  36.704  1.00 20.46           C  
ATOM    644  CE1 TYR L  88      30.905  17.420  34.580  1.00 20.77           C  
ATOM    645  CE2 TYR L  88      29.797  15.870  35.990  1.00 21.32           C  
ATOM    646  CZ  TYR L  88      30.629  16.121  34.927  1.00 21.83           C  
ATOM    647  OH  TYR L  88      31.190  15.049  34.200  1.00 22.37           O  
ATOM    648  C   TYR L  88      29.067  20.849  39.001  1.00 22.38           C  
ATOM    649  O   TYR L  88      28.205  20.567  39.833  1.00 22.78           O  
ATOM    650  N   CYS L  89      29.357  22.125  38.675  1.00 22.41           N  
ATOM    651  CA  CYS L  89      28.592  23.224  39.191  1.00 24.21           C  
ATOM    652  CB  CYS L  89      29.452  24.437  39.623  1.00 25.10           C  
ATOM    653  SG  CYS L  89      30.493  25.074  38.269  1.00 32.10           S  
ATOM    654  C   CYS L  89      27.700  23.668  38.067  1.00 24.05           C  
ATOM    655  O   CYS L  89      27.978  23.381  36.904  1.00 24.21           O  
ATOM    656  N   SER L  90      26.567  24.328  38.391  1.00 23.39           N  
ATOM    657  CA  SER L  90      25.699  24.837  37.366  1.00 23.15           C  
ATOM    658  CB  SER L  90      24.542  23.895  36.987  1.00 23.31           C  
ATOM    659  OG  SER L  90      23.631  23.770  38.068  1.00 27.20           O  
ATOM    660  C   SER L  90      25.091  26.096  37.891  1.00 22.94           C  
ATOM    661  O   SER L  90      24.969  26.284  39.101  1.00 22.65           O  
ATOM    662  N   SER L  91      24.701  27.010  36.985  1.00 22.74           N  
ATOM    663  CA  SER L  91      24.132  28.236  37.452  1.00 24.56           C  
ATOM    664  CB  SER L  91      25.163  29.376  37.553  1.00 25.41           C  
ATOM    665  OG  SER L  91      24.539  30.568  38.007  1.00 27.36           O  
ATOM    666  C   SER L  91      23.085  28.685  36.492  1.00 24.83           C  
ATOM    667  O   SER L  91      23.160  28.442  35.287  1.00 24.89           O  
ATOM    668  N   TYR L  92      22.044  29.371  37.005  1.00 35.24           N  
ATOM    669  CA  TYR L  92      21.037  29.960  36.166  1.00 36.84           C  
ATOM    670  CB  TYR L  92      19.813  30.424  36.978  1.00 36.02           C  
ATOM    671  CG  TYR L  92      18.811  31.027  36.058  1.00 41.49           C  
ATOM    672  CD1 TYR L  92      18.174  30.253  35.115  1.00 42.28           C  
ATOM    673  CD2 TYR L  92      18.481  32.358  36.166  1.00 41.59           C  
ATOM    674  CE1 TYR L  92      17.241  30.802  34.271  1.00 43.93           C  
ATOM    675  CE2 TYR L  92      17.545  32.912  35.322  1.00 42.47           C  
ATOM    676  CZ  TYR L  92      16.927  32.134  34.370  1.00 43.22           C  
ATOM    677  OH  TYR L  92      15.968  32.698  33.502  1.00 46.61           O  
ATOM    678  C   TYR L  92      21.716  31.149  35.555  1.00 37.09           C  
ATOM    679  O   TYR L  92      22.475  31.832  36.239  1.00 38.88           O  
ATOM    680  N   ALA L  93      21.553  31.388  34.234  1.00 39.02           N  
ATOM    681  CA  ALA L  93      22.218  32.526  33.676  1.00 41.37           C  
ATOM    682  CB  ALA L  93      23.448  32.140  32.837  1.00 41.58           C  
ATOM    683  C   ALA L  93      21.315  33.296  32.769  1.00 43.22           C  
ATOM    684  O   ALA L  93      21.628  33.478  31.595  1.00 42.30           O  
ATOM    685  N   GLY L  94      20.213  33.844  33.310  1.00 44.44           N  
ATOM    686  CA  GLY L  94      19.370  34.696  32.521  1.00 45.47           C  
ATOM    687  C   GLY L  94      18.434  33.885  31.679  1.00 45.91           C  
ATOM    688  O   GLY L  94      18.602  32.681  31.486  1.00 48.21           O  
ATOM    689  N   SER L  95      17.419  34.572  31.122  1.00 48.94           N  
ATOM    690  CA  SER L  95      16.389  33.965  30.333  1.00 49.36           C  
ATOM    691  CB  SER L  95      15.283  34.962  29.945  1.00 45.78           C  
ATOM    692  OG  SER L  95      14.670  35.491  31.111  1.00 46.48           O  
ATOM    693  C   SER L  95      16.947  33.432  29.046  1.00 49.62           C  
ATOM    694  O   SER L  95      16.475  32.412  28.544  1.00 47.52           O  
ATOM    695  N   THR L  96      17.914  34.145  28.433  1.00 49.27           N  
ATOM    696  CA  THR L  96      18.419  33.685  27.168  1.00 46.56           C  
ATOM    697  CB  THR L  96      19.316  34.688  26.498  1.00 52.14           C  
ATOM    698  OG1 THR L  96      18.616  35.904  26.282  1.00 47.04           O  
ATOM    699  CG2 THR L  96      19.782  34.102  25.152  1.00 45.35           C  
ATOM    700  C   THR L  96      19.209  32.419  27.308  1.00 45.81           C  
ATOM    701  O   THR L  96      18.879  31.406  26.695  1.00 46.15           O  
ATOM    702  N   THR L  97      20.279  32.448  28.130  1.00 43.93           N  
ATOM    703  CA  THR L  97      21.145  31.309  28.292  1.00 44.80           C  
ATOM    704  CB  THR L  97      22.413  31.647  29.027  1.00 46.31           C  
ATOM    705  OG1 THR L  97      23.117  32.667  28.333  1.00 48.37           O  
ATOM    706  CG2 THR L  97      23.287  30.384  29.129  1.00 50.38           C  
ATOM    707  C   THR L  97      20.434  30.235  29.056  1.00 42.75           C  
ATOM    708  O   THR L  97      20.513  29.058  28.710  1.00 44.74           O  
ATOM    709  N   PHE L  98      19.742  30.624  30.143  1.00 41.58           N  
ATOM    710  CA  PHE L  98      18.984  29.696  30.932  1.00 39.43           C  
ATOM    711  CB  PHE L  98      18.217  28.617  30.142  1.00 40.70           C  
ATOM    712  CG  PHE L  98      17.122  28.149  31.050  1.00 40.17           C  
ATOM    713  CD1 PHE L  98      16.016  28.942  31.260  1.00 36.39           C  
ATOM    714  CD2 PHE L  98      17.175  26.932  31.684  1.00 37.62           C  
ATOM    715  CE1 PHE L  98      14.996  28.540  32.091  1.00 36.48           C  
ATOM    716  CE2 PHE L  98      16.158  26.521  32.515  1.00 37.98           C  
ATOM    717  CZ  PHE L  98      15.065  27.323  32.722  1.00 37.50           C  
ATOM    718  C   PHE L  98      19.907  29.070  31.924  1.00 37.44           C  
ATOM    719  O   PHE L  98      20.107  29.619  33.001  1.00 36.84           O  
ATOM    720  N   ARG L  99      20.457  27.872  31.639  1.00 36.72           N  
ATOM    721  CA  ARG L  99      21.365  27.345  32.614  1.00 34.78           C  
ATOM    722  CB  ARG L  99      20.803  26.198  33.467  1.00 33.96           C  
ATOM    723  CG  ARG L  99      20.456  24.923  32.710  1.00 47.30           C  
ATOM    724  CD  ARG L  99      19.648  23.957  33.578  1.00 49.97           C  
ATOM    725  NE  ARG L  99      20.314  23.907  34.909  1.00 52.21           N  
ATOM    726  CZ  ARG L  99      19.967  22.959  35.827  1.00 52.89           C  
ATOM    727  NH1 ARG L  99      19.069  21.981  35.511  1.00 52.72           N1+
ATOM    728  NH2 ARG L  99      20.529  22.992  37.070  1.00 52.50           N  
ATOM    729  C   ARG L  99      22.616  26.884  31.941  1.00 32.90           C  
ATOM    730  O   ARG L  99      22.626  26.474  30.783  1.00 33.56           O  
ATOM    731  N   VAL L 100      23.729  26.976  32.683  1.00 24.17           N  
ATOM    732  CA  VAL L 100      25.026  26.625  32.194  1.00 23.39           C  
ATOM    733  CB  VAL L 100      25.885  27.829  31.923  1.00 24.24           C  
ATOM    734  CG1 VAL L 100      25.983  28.662  33.209  1.00 28.44           C  
ATOM    735  CG2 VAL L 100      27.239  27.370  31.360  1.00 26.49           C  
ATOM    736  C   VAL L 100      25.686  25.750  33.220  1.00 23.25           C  
ATOM    737  O   VAL L 100      25.480  25.913  34.422  1.00 23.23           O  
ATOM    738  N   PHE L 101      26.487  24.770  32.747  1.00 22.68           N  
ATOM    739  CA  PHE L 101      27.186  23.854  33.606  1.00 22.98           C  
ATOM    740  CB  PHE L 101      27.049  22.373  33.204  1.00 23.38           C  
ATOM    741  CG  PHE L 101      25.738  21.826  33.650  1.00 24.07           C  
ATOM    742  CD1 PHE L 101      24.588  22.044  32.929  1.00 24.22           C  
ATOM    743  CD2 PHE L 101      25.674  21.065  34.795  1.00 23.62           C  
ATOM    744  CE1 PHE L 101      23.388  21.523  33.353  1.00 26.36           C  
ATOM    745  CE2 PHE L 101      24.476  20.542  35.225  1.00 22.57           C  
ATOM    746  CZ  PHE L 101      23.330  20.771  34.502  1.00 24.62           C  
ATOM    747  C   PHE L 101      28.643  24.158  33.512  1.00 23.97           C  
ATOM    748  O   PHE L 101      29.119  24.684  32.508  1.00 25.06           O  
ATOM    749  N   GLY L 102      29.385  23.847  34.594  1.00 23.09           N  
ATOM    750  CA  GLY L 102      30.805  24.024  34.585  1.00 23.32           C  
ATOM    751  C   GLY L 102      31.398  22.840  33.880  1.00 24.07           C  
ATOM    752  O   GLY L 102      30.707  21.875  33.556  1.00 22.95           O  
ATOM    753  N   GLY L 103      32.720  22.903  33.640  1.00 23.32           N  
ATOM    754  CA  GLY L 103      33.489  21.907  32.944  1.00 22.98           C  
ATOM    755  C   GLY L 103      33.541  20.629  33.721  1.00 24.34           C  
ATOM    756  O   GLY L 103      33.714  19.556  33.147  1.00 24.88           O  
ATOM    757  N   GLY L 104      33.485  20.707  35.061  1.00 23.48           N  
ATOM    758  CA  GLY L 104      33.534  19.502  35.842  1.00 23.14           C  
ATOM    759  C   GLY L 104      34.907  19.374  36.425  1.00 24.85           C  
ATOM    760  O   GLY L 104      35.900  19.788  35.828  1.00 25.82           O  
ATOM    761  N   THR L 105      34.985  18.786  37.635  1.00 24.34           N  
ATOM    762  CA  THR L 105      36.243  18.610  38.298  1.00 24.99           C  
ATOM    763  CB  THR L 105      36.378  19.460  39.530  1.00 24.45           C  
ATOM    764  OG1 THR L 105      36.276  20.837  39.197  1.00 24.05           O  
ATOM    765  CG2 THR L 105      37.731  19.160  40.195  1.00 25.17           C  
ATOM    766  C   THR L 105      36.325  17.188  38.745  1.00 25.23           C  
ATOM    767  O   THR L 105      35.378  16.649  39.316  1.00 24.71           O  
ATOM    768  N   LYS L 106      37.476  16.536  38.498  1.00 25.07           N  
ATOM    769  CA  LYS L 106      37.615  15.183  38.940  1.00 26.21           C  
ATOM    770  CB  LYS L 106      38.473  14.310  38.009  1.00 26.79           C  
ATOM    771  CG  LYS L 106      38.502  12.830  38.401  1.00 30.83           C  
ATOM    772  CD  LYS L 106      39.022  11.921  37.287  1.00 37.22           C  
ATOM    773  CE  LYS L 106      38.974  10.432  37.629  1.00 38.46           C  
ATOM    774  NZ  LYS L 106      40.108  10.065  38.503  1.00 39.20           N1+
ATOM    775  C   LYS L 106      38.289  15.240  40.269  1.00 26.83           C  
ATOM    776  O   LYS L 106      39.359  15.831  40.421  1.00 26.74           O  
ATOM    777  N   LEU L 107      37.644  14.628  41.278  1.00 26.28           N  
ATOM    778  CA  LEU L 107      38.165  14.609  42.612  1.00 25.89           C  
ATOM    779  CB  LEU L 107      37.074  14.709  43.687  1.00 27.05           C  
ATOM    780  CG  LEU L 107      37.633  14.534  45.110  1.00 37.77           C  
ATOM    781  CD1 LEU L 107      38.586  15.677  45.474  1.00 38.93           C  
ATOM    782  CD2 LEU L 107      36.517  14.316  46.142  1.00 40.24           C  
ATOM    783  C   LEU L 107      38.825  13.292  42.836  1.00 26.60           C  
ATOM    784  O   LEU L 107      38.201  12.241  42.694  1.00 25.59           O  
ATOM    785  N   THR L 108      40.115  13.316  43.218  1.00 27.34           N  
ATOM    786  CA  THR L 108      40.809  12.088  43.477  1.00 28.35           C  
ATOM    787  CB  THR L 108      42.094  11.953  42.717  1.00 27.96           C  
ATOM    788  OG1 THR L 108      41.845  11.981  41.320  1.00 29.32           O  
ATOM    789  CG2 THR L 108      42.763  10.625  43.110  1.00 32.24           C  
ATOM    790  C   THR L 108      41.153  12.036  44.930  1.00 28.64           C  
ATOM    791  O   THR L 108      41.636  13.005  45.513  1.00 28.30           O  
ATOM    792  N   VAL L 109      40.880  10.879  45.560  1.00 28.90           N  
ATOM    793  CA  VAL L 109      41.214  10.687  46.940  1.00 29.04           C  
ATOM    794  CB  VAL L 109      40.150   9.926  47.672  1.00 30.04           C  
ATOM    795  CG1 VAL L 109      40.627   9.647  49.105  1.00 29.53           C  
ATOM    796  CG2 VAL L 109      38.843  10.731  47.587  1.00 28.96           C  
ATOM    797  C   VAL L 109      42.447   9.848  46.918  1.00 29.29           C  
ATOM    798  O   VAL L 109      42.391   8.685  46.525  1.00 30.02           O  
ATOM    799  N   ARG L 110      43.591  10.414  47.360  1.00 30.85           N  
ATOM    800  CA  ARG L 110      44.843   9.714  47.268  1.00 31.46           C  
ATOM    801  CB  ARG L 110      46.072  10.545  47.688  1.00 31.28           C  
ATOM    802  CG  ARG L 110      46.591  11.498  46.612  1.00 33.38           C  
ATOM    803  CD  ARG L 110      45.620  12.617  46.243  1.00 39.97           C  
ATOM    804  NE  ARG L 110      45.623  13.609  47.353  1.00 65.31           N  
ATOM    805  CZ  ARG L 110      46.582  14.580  47.395  1.00 68.04           C  
ATOM    806  NH1 ARG L 110      47.567  14.606  46.450  1.00 68.77           N1+
ATOM    807  NH2 ARG L 110      46.561  15.516  48.388  1.00 68.37           N  
ATOM    808  C   ARG L 110      44.829   8.504  48.140  1.00 32.40           C  
ATOM    809  O   ARG L 110      44.562   8.577  49.337  1.00 33.87           O  
ATOM    810  N   GLY L 111      45.180   7.346  47.554  1.00 31.69           N  
ATOM    811  CA  GLY L 111      45.160   6.134  48.317  1.00 30.84           C  
ATOM    812  C   GLY L 111      46.592   5.666  48.529  1.00 30.55           C  
ATOM    813  O   GLY L 111      46.923   4.553  48.044  1.00 32.23           O  
ATOM    814  OXT GLY L 111      47.369   6.408  49.191  1.00  0.00           O1-
TER     815      GLY L 111 
ATOM    816  N   GLU H 112       8.843   6.262  45.577  1.00 49.24           N1+
ATOM    817  CA  GLU H 112      10.068   6.957  45.122  1.00 47.35           C  
ATOM    818  CB  GLU H 112      11.227   5.960  44.963  1.00 48.04           C  
ATOM    819  CG  GLU H 112      12.491   6.593  44.384  1.00 51.39           C  
ATOM    820  CD  GLU H 112      13.544   5.504  44.232  1.00 56.07           C  
ATOM    821  OE1 GLU H 112      14.180   5.152  45.262  1.00 60.18           O  
ATOM    822  OE2 GLU H 112      13.724   5.011  43.087  1.00 60.46           O1-
ATOM    823  C   GLU H 112       9.861   7.620  43.806  1.00 43.59           C  
ATOM    824  O   GLU H 112       9.048   7.178  42.994  1.00 43.10           O  
ATOM    825  N   VAL H 113      10.596   8.725  43.573  1.00 41.10           N  
ATOM    826  CA  VAL H 113      10.487   9.419  42.327  1.00 38.50           C  
ATOM    827  CB  VAL H 113      11.085  10.796  42.354  1.00 38.60           C  
ATOM    828  CG1 VAL H 113      11.060  11.375  40.933  1.00 37.30           C  
ATOM    829  CG2 VAL H 113      10.308  11.645  43.375  1.00 38.47           C  
ATOM    830  C   VAL H 113      11.237   8.624  41.320  1.00 37.42           C  
ATOM    831  O   VAL H 113      12.348   8.166  41.580  1.00 38.08           O  
ATOM    832  N   GLN H 114      10.631   8.416  40.137  1.00 36.61           N  
ATOM    833  CA  GLN H 114      11.345   7.689  39.136  1.00 36.51           C  
ATOM    834  CB  GLN H 114      10.872   6.242  38.937  1.00 36.65           C  
ATOM    835  CG  GLN H 114      11.113   5.358  40.159  1.00 40.72           C  
ATOM    836  CD  GLN H 114      10.812   3.922  39.765  1.00 45.42           C  
ATOM    837  OE1 GLN H 114      11.717   3.171  39.404  1.00 45.91           O  
ATOM    838  NE2 GLN H 114       9.511   3.528  39.829  1.00 45.22           N  
ATOM    839  C   GLN H 114      11.178   8.393  37.832  1.00 33.20           C  
ATOM    840  O   GLN H 114      10.134   8.979  37.544  1.00 32.28           O  
ATOM    841  N   LEU H 115      12.253   8.372  37.025  1.00 30.89           N  
ATOM    842  CA  LEU H 115      12.243   8.949  35.716  1.00 28.99           C  
ATOM    843  CB  LEU H 115      13.173  10.167  35.613  1.00 28.58           C  
ATOM    844  CG  LEU H 115      12.715  11.357  36.473  1.00 28.37           C  
ATOM    845  CD1 LEU H 115      13.723  12.514  36.388  1.00 27.62           C  
ATOM    846  CD2 LEU H 115      11.288  11.791  36.092  1.00 27.98           C  
ATOM    847  C   LEU H 115      12.789   7.892  34.808  1.00 29.42           C  
ATOM    848  O   LEU H 115      13.899   7.405  35.024  1.00 31.04           O  
ATOM    849  N   VAL H 116      12.022   7.493  33.772  1.00 28.51           N  
ATOM    850  CA  VAL H 116      12.525   6.460  32.911  1.00 29.19           C  
ATOM    851  CB  VAL H 116      11.631   5.253  32.860  1.00 29.40           C  
ATOM    852  CG1 VAL H 116      12.212   4.241  31.858  1.00 30.26           C  
ATOM    853  CG2 VAL H 116      11.475   4.701  34.287  1.00 29.92           C  
ATOM    854  C   VAL H 116      12.607   7.002  31.518  1.00 28.49           C  
ATOM    855  O   VAL H 116      11.591   7.371  30.934  1.00 28.64           O  
ATOM    856  N   GLU H 117      13.831   7.052  30.948  1.00 27.20           N  
ATOM    857  CA  GLU H 117      13.998   7.554  29.612  1.00 27.50           C  
ATOM    858  CB  GLU H 117      15.312   8.318  29.366  1.00 27.75           C  
ATOM    859  CG  GLU H 117      15.419   9.663  30.086  1.00 27.26           C  
ATOM    860  CD  GLU H 117      16.356   9.523  31.274  1.00 28.45           C  
ATOM    861  OE1 GLU H 117      15.886   9.189  32.394  1.00 28.44           O  
ATOM    862  OE2 GLU H 117      17.575   9.762  31.068  1.00 25.83           O1-
ATOM    863  C   GLU H 117      13.995   6.413  28.644  1.00 30.23           C  
ATOM    864  O   GLU H 117      14.310   5.278  28.998  1.00 30.51           O  
ATOM    865  N   SER H 118      13.626   6.704  27.378  1.00 28.61           N  
ATOM    866  CA  SER H 118      13.615   5.707  26.343  1.00 29.96           C  
ATOM    867  CB  SER H 118      12.319   4.879  26.299  1.00 31.14           C  
ATOM    868  OG  SER H 118      12.161   4.125  27.492  1.00 32.97           O  
ATOM    869  C   SER H 118      13.681   6.414  25.023  1.00 30.06           C  
ATOM    870  O   SER H 118      13.553   7.635  24.950  1.00 28.87           O  
ATOM    871  N   GLY H 119      13.882   5.642  23.935  1.00 28.97           N  
ATOM    872  CA  GLY H 119      13.862   6.200  22.611  1.00 28.91           C  
ATOM    873  C   GLY H 119      15.241   6.398  22.054  1.00 29.31           C  
ATOM    874  O   GLY H 119      15.377   6.803  20.900  1.00 30.85           O  
ATOM    875  N   GLY H 120      16.307   6.115  22.826  1.00 28.46           N  
ATOM    876  CA  GLY H 120      17.627   6.317  22.292  1.00 28.36           C  
ATOM    877  C   GLY H 120      17.958   5.193  21.356  1.00 30.31           C  
ATOM    878  O   GLY H 120      17.272   4.173  21.316  1.00 30.58           O  
ATOM    879  N   GLY H 121      19.050   5.357  20.575  1.00 28.62           N  
ATOM    880  CA  GLY H 121      19.427   4.330  19.646  1.00 27.63           C  
ATOM    881  C   GLY H 121      20.406   4.898  18.661  1.00 27.66           C  
ATOM    882  O   GLY H 121      20.987   5.961  18.876  1.00 27.18           O  
ATOM    883  N   LEU H 122      20.609   4.177  17.539  1.00 27.45           N  
ATOM    884  CA  LEU H 122      21.540   4.556  16.510  1.00 26.16           C  
ATOM    885  CB  LEU H 122      22.231   3.329  15.883  1.00 25.65           C  
ATOM    886  CG  LEU H 122      23.223   3.649  14.748  1.00 27.93           C  
ATOM    887  CD1 LEU H 122      24.427   4.449  15.268  1.00 28.04           C  
ATOM    888  CD2 LEU H 122      23.631   2.380  13.978  1.00 29.17           C  
ATOM    889  C   LEU H 122      20.787   5.244  15.413  1.00 28.01           C  
ATOM    890  O   LEU H 122      19.741   4.763  14.979  1.00 28.80           O  
ATOM    891  N   VAL H 123      21.301   6.405  14.942  1.00 27.09           N  
ATOM    892  CA  VAL H 123      20.657   7.117  13.872  1.00 28.38           C  
ATOM    893  CB  VAL H 123      19.844   8.296  14.317  1.00 30.06           C  
ATOM    894  CG1 VAL H 123      18.708   7.821  15.231  1.00 29.08           C  
ATOM    895  CG2 VAL H 123      20.793   9.310  14.969  1.00 30.69           C  
ATOM    896  C   VAL H 123      21.707   7.690  12.970  1.00 29.40           C  
ATOM    897  O   VAL H 123      22.844   7.926  13.377  1.00 27.85           O  
ATOM    898  N   GLN H 124      21.324   7.936  11.701  1.00 29.16           N  
ATOM    899  CA  GLN H 124      22.200   8.522  10.727  1.00 30.55           C  
ATOM    900  CB  GLN H 124      21.739   8.334   9.279  1.00 34.20           C  
ATOM    901  CG  GLN H 124      21.687   6.878   8.844  1.00 37.67           C  
ATOM    902  CD  GLN H 124      21.215   6.873   7.405  1.00 41.68           C  
ATOM    903  OE1 GLN H 124      21.184   7.912   6.747  1.00 45.57           O  
ATOM    904  NE2 GLN H 124      20.836   5.673   6.896  1.00 41.99           N  
ATOM    905  C   GLN H 124      22.216   9.997  10.959  1.00 28.90           C  
ATOM    906  O   GLN H 124      21.338  10.562  11.607  1.00 28.02           O  
ATOM    907  N   PRO H 125      23.210  10.613  10.389  1.00 28.99           N  
ATOM    908  CA  PRO H 125      23.451  12.027  10.538  1.00 29.99           C  
ATOM    909  CD  PRO H 125      24.433   9.881  10.103  1.00 29.35           C  
ATOM    910  CB  PRO H 125      24.844  12.265   9.955  1.00 29.93           C  
ATOM    911  CG  PRO H 125      25.561  10.921  10.157  1.00 30.32           C  
ATOM    912  C   PRO H 125      22.414  12.959   9.973  1.00 30.68           C  
ATOM    913  O   PRO H 125      22.627  14.157  10.017  1.00 30.80           O  
ATOM    914  N   GLY H 126      21.428  12.506   9.209  1.00 30.53           N  
ATOM    915  CA  GLY H 126      20.327  13.346   8.817  1.00 30.28           C  
ATOM    916  C   GLY H 126      19.172  13.215   9.748  1.00 30.65           C  
ATOM    917  O   GLY H 126      18.324  14.100   9.845  1.00 30.60           O  
ATOM    918  N   GLY H 127      19.111  12.045  10.403  1.00 29.39           N  
ATOM    919  CA  GLY H 127      17.927  11.524  11.025  1.00 28.72           C  
ATOM    920  C   GLY H 127      17.430  12.271  12.211  1.00 30.24           C  
ATOM    921  O   GLY H 127      17.941  13.315  12.616  1.00 28.94           O  
ATOM    922  N   SER H 128      16.326  11.722  12.758  1.00 30.32           N  
ATOM    923  CA  SER H 128      15.670  12.289  13.891  1.00 29.92           C  
ATOM    924  CB  SER H 128      14.385  13.047  13.525  1.00 31.84           C  
ATOM    925  OG  SER H 128      14.693  14.159  12.699  1.00 35.62           O  
ATOM    926  C   SER H 128      15.278  11.180  14.817  1.00 30.51           C  
ATOM    927  O   SER H 128      15.088  10.037  14.401  1.00 31.74           O  
ATOM    928  N   LEU H 129      15.195  11.508  16.123  1.00 28.92           N  
ATOM    929  CA  LEU H 129      14.757  10.589  17.135  1.00 29.85           C  
ATOM    930  CB  LEU H 129      15.855   9.954  18.004  1.00 31.40           C  
ATOM    931  CG  LEU H 129      16.624   8.811  17.332  1.00 31.96           C  
ATOM    932  CD1 LEU H 129      17.581   8.139  18.323  1.00 30.16           C  
ATOM    933  CD2 LEU H 129      15.666   7.802  16.690  1.00 30.13           C  
ATOM    934  C   LEU H 129      13.893  11.337  18.087  1.00 29.44           C  
ATOM    935  O   LEU H 129      13.945  12.562  18.173  1.00 29.76           O  
ATOM    936  N   ARG H 130      13.055  10.586  18.823  1.00 28.73           N  
ATOM    937  CA  ARG H 130      12.171  11.185  19.772  1.00 29.95           C  
ATOM    938  CB  ARG H 130      10.708  10.922  19.393  1.00 31.48           C  
ATOM    939  CG  ARG H 130       9.660  11.765  20.107  1.00 33.14           C  
ATOM    940  CD  ARG H 130       8.265  11.195  19.865  1.00 36.55           C  
ATOM    941  NE  ARG H 130       7.256  12.244  20.167  1.00 41.81           N  
ATOM    942  CZ  ARG H 130       5.941  11.960  19.942  1.00 45.53           C  
ATOM    943  NH1 ARG H 130       5.583  10.707  19.537  1.00 44.36           N1+
ATOM    944  NH2 ARG H 130       4.988  12.920  20.118  1.00 46.13           N  
ATOM    945  C   ARG H 130      12.427  10.497  21.077  1.00 29.44           C  
ATOM    946  O   ARG H 130      12.266   9.283  21.185  1.00 30.11           O  
ATOM    947  N   LEU H 131      12.830  11.258  22.111  1.00 27.42           N  
ATOM    948  CA  LEU H 131      13.103  10.636  23.374  1.00 27.20           C  
ATOM    949  CB  LEU H 131      14.329  11.209  24.110  1.00 25.53           C  
ATOM    950  CG  LEU H 131      15.661  10.995  23.369  1.00 24.41           C  
ATOM    951  CD1 LEU H 131      16.840  11.465  24.235  1.00 22.22           C  
ATOM    952  CD2 LEU H 131      15.816   9.541  22.887  1.00 24.56           C  
ATOM    953  C   LEU H 131      11.919  10.844  24.256  1.00 27.16           C  
ATOM    954  O   LEU H 131      11.200  11.834  24.127  1.00 26.83           O  
ATOM    955  N   SER H 132      11.674   9.885  25.172  1.00 28.03           N  
ATOM    956  CA  SER H 132      10.564  10.011  26.069  1.00 27.98           C  
ATOM    957  CB  SER H 132       9.484   8.932  25.862  1.00 28.65           C  
ATOM    958  OG  SER H 132       8.875   9.067  24.585  1.00 33.82           O  
ATOM    959  C   SER H 132      11.081   9.850  27.467  1.00 28.19           C  
ATOM    960  O   SER H 132      12.080   9.169  27.702  1.00 28.11           O  
ATOM    961  N   CYS H 133      10.421  10.523  28.430  1.00 27.14           N  
ATOM    962  CA  CYS H 133      10.779  10.408  29.817  1.00 28.07           C  
ATOM    963  CB  CYS H 133      11.532  11.655  30.349  1.00 28.30           C  
ATOM    964  SG  CYS H 133      11.879  11.620  32.136  1.00 33.53           S  
ATOM    965  C   CYS H 133       9.496  10.249  30.575  1.00 29.41           C  
ATOM    966  O   CYS H 133       8.673  11.162  30.612  1.00 29.69           O  
ATOM    967  N   ALA H 134       9.287   9.073  31.204  1.00 28.51           N  
ATOM    968  CA  ALA H 134       8.067   8.852  31.932  1.00 29.07           C  
ATOM    969  CB  ALA H 134       7.495   7.431  31.769  1.00 30.38           C  
ATOM    970  C   ALA H 134       8.356   9.062  33.382  1.00 30.58           C  
ATOM    971  O   ALA H 134       9.309   8.507  33.928  1.00 29.40           O  
ATOM    972  N   ALA H 135       7.513   9.865  34.058  1.00 31.31           N  
ATOM    973  CA  ALA H 135       7.765  10.192  35.431  1.00 30.83           C  
ATOM    974  CB  ALA H 135       7.735  11.705  35.709  1.00 29.95           C  
ATOM    975  C   ALA H 135       6.706   9.579  36.281  1.00 32.56           C  
ATOM    976  O   ALA H 135       5.571   9.397  35.846  1.00 34.14           O  
ATOM    977  N   SER H 136       7.085   9.207  37.523  1.00 33.03           N  
ATOM    978  CA  SER H 136       6.145   8.658  38.453  1.00 34.74           C  
ATOM    979  CB  SER H 136       6.004   7.130  38.354  1.00 35.41           C  
ATOM    980  OG  SER H 136       7.236   6.504  38.682  1.00 39.07           O  
ATOM    981  C   SER H 136       6.640   8.963  39.835  1.00 34.93           C  
ATOM    982  O   SER H 136       7.818   9.251  40.039  1.00 34.08           O  
ATOM    983  N   GLY H 137       5.716   8.928  40.818  1.00 38.33           N  
ATOM    984  CA  GLY H 137       6.064   9.134  42.194  1.00 41.73           C  
ATOM    985  C   GLY H 137       5.794  10.547  42.627  1.00 41.69           C  
ATOM    986  O   GLY H 137       5.850  10.834  43.822  1.00 46.01           O  
ATOM    987  N   PHE H 138       5.501  11.479  41.697  1.00 43.99           N  
ATOM    988  CA  PHE H 138       5.241  12.830  42.128  1.00 43.42           C  
ATOM    989  CB  PHE H 138       6.501  13.719  42.198  1.00 41.43           C  
ATOM    990  CG  PHE H 138       7.117  13.822  40.842  1.00 42.23           C  
ATOM    991  CD1 PHE H 138       7.921  12.816  40.359  1.00 43.18           C  
ATOM    992  CD2 PHE H 138       6.906  14.929  40.058  1.00 34.53           C  
ATOM    993  CE1 PHE H 138       8.495  12.905  39.112  1.00 38.31           C  
ATOM    994  CE2 PHE H 138       7.478  15.027  38.811  1.00 42.42           C  
ATOM    995  CZ  PHE H 138       8.273  14.015  38.332  1.00 35.86           C  
ATOM    996  C   PHE H 138       4.250  13.469  41.199  1.00 43.76           C  
ATOM    997  O   PHE H 138       3.882  12.891  40.178  1.00 42.15           O  
ATOM    998  N   THR H 139       3.783  14.692  41.544  1.00 46.78           N  
ATOM    999  CA  THR H 139       2.810  15.364  40.725  1.00 41.29           C  
ATOM   1000  CB  THR H 139       2.002  16.379  41.486  1.00 44.90           C  
ATOM   1001  OG1 THR H 139       1.377  15.759  42.599  1.00 47.35           O  
ATOM   1002  CG2 THR H 139       0.922  16.957  40.561  1.00 41.83           C  
ATOM   1003  C   THR H 139       3.586  16.076  39.656  1.00 43.15           C  
ATOM   1004  O   THR H 139       4.176  17.132  39.880  1.00 43.58           O  
ATOM   1005  N   PHE H 140       3.555  15.492  38.445  1.00 41.66           N  
ATOM   1006  CA  PHE H 140       4.334  15.852  37.294  1.00 37.46           C  
ATOM   1007  CB  PHE H 140       4.106  14.857  36.139  1.00 37.36           C  
ATOM   1008  CG  PHE H 140       4.993  15.193  34.990  1.00 40.74           C  
ATOM   1009  CD1 PHE H 140       6.344  14.938  35.050  1.00 38.07           C  
ATOM   1010  CD2 PHE H 140       4.472  15.740  33.841  1.00 39.03           C  
ATOM   1011  CE1 PHE H 140       7.164  15.240  33.989  1.00 34.48           C  
ATOM   1012  CE2 PHE H 140       5.287  16.042  32.775  1.00 37.78           C  
ATOM   1013  CZ  PHE H 140       6.636  15.794  32.849  1.00 36.52           C  
ATOM   1014  C   PHE H 140       4.035  17.239  36.807  1.00 40.37           C  
ATOM   1015  O   PHE H 140       4.943  17.983  36.440  1.00 38.88           O  
ATOM   1016  N   SER H 141       2.749  17.626  36.802  1.00 40.48           N  
ATOM   1017  CA  SER H 141       2.306  18.873  36.246  1.00 39.59           C  
ATOM   1018  CB  SER H 141       0.787  19.044  36.377  1.00 40.23           C  
ATOM   1019  OG  SER H 141       0.125  17.906  35.850  1.00 50.66           O  
ATOM   1020  C   SER H 141       2.910  20.028  36.988  1.00 39.04           C  
ATOM   1021  O   SER H 141       3.073  21.115  36.439  1.00 46.45           O  
ATOM   1022  N   THR H 142       3.222  19.831  38.277  1.00 41.27           N  
ATOM   1023  CA  THR H 142       3.717  20.882  39.117  1.00 42.88           C  
ATOM   1024  CB  THR H 142       3.553  20.599  40.583  1.00 44.39           C  
ATOM   1025  OG1 THR H 142       4.326  19.476  40.974  1.00 52.67           O  
ATOM   1026  CG2 THR H 142       2.061  20.332  40.848  1.00 52.59           C  
ATOM   1027  C   THR H 142       5.150  21.277  38.845  1.00 42.01           C  
ATOM   1028  O   THR H 142       5.537  22.387  39.207  1.00 44.96           O  
ATOM   1029  N   TYR H 143       6.000  20.418  38.232  1.00 36.47           N  
ATOM   1030  CA  TYR H 143       7.407  20.767  38.208  1.00 34.84           C  
ATOM   1031  CB  TYR H 143       8.303  19.666  38.811  1.00 35.56           C  
ATOM   1032  CG  TYR H 143       7.921  19.437  40.237  1.00 34.74           C  
ATOM   1033  CD1 TYR H 143       8.478  20.188  41.242  1.00 46.62           C  
ATOM   1034  CD2 TYR H 143       7.000  18.472  40.578  1.00 38.48           C  
ATOM   1035  CE1 TYR H 143       8.129  19.981  42.557  1.00 38.00           C  
ATOM   1036  CE2 TYR H 143       6.648  18.259  41.893  1.00 34.63           C  
ATOM   1037  CZ  TYR H 143       7.211  19.017  42.886  1.00 44.79           C  
ATOM   1038  OH  TYR H 143       6.852  18.802  44.233  1.00 48.68           O  
ATOM   1039  C   TYR H 143       7.954  21.010  36.819  1.00 35.48           C  
ATOM   1040  O   TYR H 143       7.453  20.451  35.848  1.00 39.03           O  
ATOM   1041  N   ALA H 144       8.997  21.885  36.705  1.00 27.78           N  
ATOM   1042  CA  ALA H 144       9.687  22.131  35.465  1.00 26.15           C  
ATOM   1043  CB  ALA H 144      10.608  23.362  35.517  1.00 29.08           C  
ATOM   1044  C   ALA H 144      10.546  20.928  35.199  1.00 26.52           C  
ATOM   1045  O   ALA H 144      10.965  20.253  36.136  1.00 25.41           O  
ATOM   1046  N   MET H 145      10.825  20.617  33.911  1.00 25.64           N  
ATOM   1047  CA  MET H 145      11.616  19.454  33.597  1.00 24.56           C  
ATOM   1048  CB  MET H 145      10.814  18.322  32.932  1.00 25.43           C  
ATOM   1049  CG  MET H 145       9.777  17.689  33.865  1.00 26.36           C  
ATOM   1050  SD  MET H 145      10.475  16.874  35.334  1.00 29.31           S  
ATOM   1051  CE  MET H 145      11.266  15.514  34.427  1.00 28.08           C  
ATOM   1052  C   MET H 145      12.717  19.850  32.657  1.00 24.75           C  
ATOM   1053  O   MET H 145      12.614  20.845  31.940  1.00 24.95           O  
ATOM   1054  N   SER H 146      13.819  19.066  32.645  1.00 23.07           N  
ATOM   1055  CA  SER H 146      14.937  19.414  31.812  1.00 22.04           C  
ATOM   1056  CB  SER H 146      16.105  20.057  32.580  1.00 23.71           C  
ATOM   1057  OG  SER H 146      15.727  21.316  33.111  1.00 28.86           O  
ATOM   1058  C   SER H 146      15.510  18.197  31.154  1.00 23.62           C  
ATOM   1059  O   SER H 146      15.235  17.059  31.534  1.00 23.26           O  
ATOM   1060  N   TRP H 147      16.302  18.445  30.088  1.00 22.21           N  
ATOM   1061  CA  TRP H 147      17.073  17.429  29.432  1.00 22.20           C  
ATOM   1062  CB  TRP H 147      16.709  17.178  27.959  1.00 23.81           C  
ATOM   1063  CG  TRP H 147      15.435  16.399  27.778  1.00 24.53           C  
ATOM   1064  CD2 TRP H 147      15.379  14.966  27.782  1.00 23.90           C  
ATOM   1065  CD1 TRP H 147      14.157  16.836  27.597  1.00 24.64           C  
ATOM   1066  NE1 TRP H 147      13.305  15.763  27.490  1.00 24.27           N  
ATOM   1067  CE2 TRP H 147      14.044  14.605  27.605  1.00 24.77           C  
ATOM   1068  CE3 TRP H 147      16.359  14.029  27.929  1.00 23.51           C  
ATOM   1069  CZ2 TRP H 147      13.669  13.294  27.572  1.00 24.86           C  
ATOM   1070  CZ3 TRP H 147      15.981  12.707  27.892  1.00 23.95           C  
ATOM   1071  CH2 TRP H 147      14.659  12.347  27.717  1.00 24.84           C  
ATOM   1072  C   TRP H 147      18.489  17.903  29.479  1.00 22.99           C  
ATOM   1073  O   TRP H 147      18.778  19.069  29.214  1.00 21.90           O  
ATOM   1074  N   VAL H 148      19.407  16.998  29.862  1.00 21.29           N  
ATOM   1075  CA  VAL H 148      20.806  17.311  29.938  1.00 20.95           C  
ATOM   1076  CB  VAL H 148      21.308  17.362  31.353  1.00 20.88           C  
ATOM   1077  CG1 VAL H 148      22.836  17.527  31.343  1.00 20.29           C  
ATOM   1078  CG2 VAL H 148      20.559  18.483  32.094  1.00 20.63           C  
ATOM   1079  C   VAL H 148      21.518  16.188  29.254  1.00 21.57           C  
ATOM   1080  O   VAL H 148      21.085  15.038  29.336  1.00 21.44           O  
ATOM   1081  N   ARG H 149      22.636  16.483  28.557  1.00 20.47           N  
ATOM   1082  CA  ARG H 149      23.289  15.412  27.856  1.00 20.53           C  
ATOM   1083  CB  ARG H 149      23.153  15.502  26.325  1.00 21.82           C  
ATOM   1084  CG  ARG H 149      23.759  16.759  25.701  1.00 21.48           C  
ATOM   1085  CD  ARG H 149      23.453  16.891  24.207  1.00 23.20           C  
ATOM   1086  NE  ARG H 149      24.230  18.045  23.674  1.00 23.99           N  
ATOM   1087  CZ  ARG H 149      24.088  18.414  22.369  1.00 24.96           C  
ATOM   1088  NH1 ARG H 149      23.175  17.782  21.576  1.00 23.79           N1+
ATOM   1089  NH2 ARG H 149      24.848  19.428  21.861  1.00 24.28           N  
ATOM   1090  C   ARG H 149      24.746  15.365  28.195  1.00 21.93           C  
ATOM   1091  O   ARG H 149      25.324  16.334  28.687  1.00 21.65           O  
ATOM   1092  N   GLN H 150      25.368  14.188  27.966  1.00 21.82           N  
ATOM   1093  CA  GLN H 150      26.761  14.024  28.262  1.00 22.31           C  
ATOM   1094  CB  GLN H 150      26.973  13.318  29.613  1.00 22.34           C  
ATOM   1095  CG  GLN H 150      28.429  13.096  30.020  1.00 22.96           C  
ATOM   1096  CD  GLN H 150      28.398  12.487  31.415  1.00 23.94           C  
ATOM   1097  OE1 GLN H 150      27.686  12.967  32.294  1.00 24.04           O  
ATOM   1098  NE2 GLN H 150      29.177  11.394  31.633  1.00 22.33           N  
ATOM   1099  C   GLN H 150      27.377  13.165  27.198  1.00 22.96           C  
ATOM   1100  O   GLN H 150      27.023  11.998  27.043  1.00 22.99           O  
ATOM   1101  N   ALA H 151      28.335  13.731  26.438  1.00 23.17           N  
ATOM   1102  CA  ALA H 151      29.025  12.979  25.429  1.00 25.77           C  
ATOM   1103  CB  ALA H 151      29.846  13.847  24.462  1.00 25.73           C  
ATOM   1104  C   ALA H 151      29.955  12.072  26.160  1.00 28.08           C  
ATOM   1105  O   ALA H 151      30.316  12.336  27.306  1.00 27.41           O  
ATOM   1106  N   PRO H 152      30.361  10.999  25.545  1.00 30.43           N  
ATOM   1107  CA  PRO H 152      31.191  10.081  26.257  1.00 31.10           C  
ATOM   1108  CD  PRO H 152      29.563  10.331  24.529  1.00 30.71           C  
ATOM   1109  CB  PRO H 152      31.325   8.860  25.352  1.00 31.60           C  
ATOM   1110  CG  PRO H 152      29.988   8.850  24.583  1.00 32.74           C  
ATOM   1111  C   PRO H 152      32.475  10.696  26.705  1.00 31.13           C  
ATOM   1112  O   PRO H 152      33.182  11.294  25.894  1.00 32.44           O  
ATOM   1113  N   GLY H 153      32.785  10.547  28.007  1.00 31.44           N  
ATOM   1114  CA  GLY H 153      34.021  11.028  28.547  1.00 30.79           C  
ATOM   1115  C   GLY H 153      34.015  12.525  28.602  1.00 31.91           C  
ATOM   1116  O   GLY H 153      35.075  13.141  28.701  1.00 32.12           O  
ATOM   1117  N   LYS H 154      32.828  13.161  28.550  1.00 29.72           N  
ATOM   1118  CA  LYS H 154      32.832  14.598  28.585  1.00 28.94           C  
ATOM   1119  CB  LYS H 154      32.434  15.254  27.259  1.00 29.73           C  
ATOM   1120  CG  LYS H 154      33.566  15.114  26.243  1.00 34.91           C  
ATOM   1121  CD  LYS H 154      33.192  15.486  24.813  1.00 40.91           C  
ATOM   1122  CE  LYS H 154      34.370  15.384  23.844  1.00 47.26           C  
ATOM   1123  NZ  LYS H 154      33.929  15.748  22.481  1.00 47.83           N1+
ATOM   1124  C   LYS H 154      31.932  15.083  29.679  1.00 26.74           C  
ATOM   1125  O   LYS H 154      31.415  14.293  30.465  1.00 25.52           O  
ATOM   1126  N   GLY H 155      31.757  16.420  29.763  1.00 25.67           N  
ATOM   1127  CA  GLY H 155      31.007  17.048  30.819  1.00 24.89           C  
ATOM   1128  C   GLY H 155      29.549  17.099  30.497  1.00 25.27           C  
ATOM   1129  O   GLY H 155      29.116  16.701  29.417  1.00 25.65           O  
ATOM   1130  N   LEU H 156      28.754  17.606  31.466  1.00 22.85           N  
ATOM   1131  CA  LEU H 156      27.334  17.726  31.318  1.00 22.38           C  
ATOM   1132  CB  LEU H 156      26.587  17.832  32.660  1.00 21.76           C  
ATOM   1133  CG  LEU H 156      26.734  16.590  33.560  1.00 21.30           C  
ATOM   1134  CD1 LEU H 156      25.963  16.776  34.874  1.00 20.86           C  
ATOM   1135  CD2 LEU H 156      26.323  15.299  32.832  1.00 21.45           C  
ATOM   1136  C   LEU H 156      27.035  18.967  30.542  1.00 22.68           C  
ATOM   1137  O   LEU H 156      27.732  19.976  30.661  1.00 22.49           O  
ATOM   1138  N   GLU H 157      25.979  18.901  29.706  1.00 22.24           N  
ATOM   1139  CA  GLU H 157      25.552  20.039  28.950  1.00 21.70           C  
ATOM   1140  CB  GLU H 157      25.912  19.963  27.458  1.00 23.20           C  
ATOM   1141  CG  GLU H 157      25.447  21.188  26.669  1.00 24.46           C  
ATOM   1142  CD  GLU H 157      25.870  21.012  25.219  1.00 28.78           C  
ATOM   1143  OE1 GLU H 157      26.234  19.866  24.844  1.00 26.00           O  
ATOM   1144  OE2 GLU H 157      25.828  22.022  24.466  1.00 29.55           O1-
ATOM   1145  C   GLU H 157      24.058  20.097  29.031  1.00 20.85           C  
ATOM   1146  O   GLU H 157      23.369  19.120  28.741  1.00 22.36           O  
ATOM   1147  N   TRP H 158      23.519  21.262  29.429  1.00 21.14           N  
ATOM   1148  CA  TRP H 158      22.100  21.450  29.551  1.00 22.69           C  
ATOM   1149  CB  TRP H 158      21.756  22.692  30.389  1.00 22.72           C  
ATOM   1150  CG  TRP H 158      20.309  23.105  30.330  1.00 23.54           C  
ATOM   1151  CD2 TRP H 158      19.839  24.177  29.500  1.00 24.06           C  
ATOM   1152  CD1 TRP H 158      19.222  22.618  30.993  1.00 23.78           C  
ATOM   1153  NE1 TRP H 158      18.099  23.322  30.628  1.00 23.54           N  
ATOM   1154  CE2 TRP H 158      18.464  24.284  29.709  1.00 24.22           C  
ATOM   1155  CE3 TRP H 158      20.500  25.004  28.637  1.00 24.49           C  
ATOM   1156  CZ2 TRP H 158      17.726  25.225  29.053  1.00 23.29           C  
ATOM   1157  CZ3 TRP H 158      19.754  25.951  27.975  1.00 23.63           C  
ATOM   1158  CH2 TRP H 158      18.393  26.056  28.182  1.00 23.83           C  
ATOM   1159  C   TRP H 158      21.517  21.633  28.185  1.00 23.35           C  
ATOM   1160  O   TRP H 158      21.983  22.469  27.416  1.00 23.98           O  
ATOM   1161  N   VAL H 159      20.560  20.759  27.805  1.00 23.55           N  
ATOM   1162  CA  VAL H 159      19.890  20.841  26.535  1.00 23.94           C  
ATOM   1163  CB  VAL H 159      19.403  19.497  26.087  1.00 23.32           C  
ATOM   1164  CG1 VAL H 159      18.676  19.660  24.742  1.00 24.48           C  
ATOM   1165  CG2 VAL H 159      20.604  18.538  26.051  1.00 23.70           C  
ATOM   1166  C   VAL H 159      18.709  21.771  26.500  1.00 24.74           C  
ATOM   1167  O   VAL H 159      18.639  22.669  25.660  1.00 25.19           O  
ATOM   1168  N   SER H 160      17.735  21.579  27.421  1.00 24.51           N  
ATOM   1169  CA  SER H 160      16.535  22.369  27.339  1.00 24.82           C  
ATOM   1170  CB  SER H 160      15.661  22.023  26.121  1.00 25.23           C  
ATOM   1171  OG  SER H 160      15.185  20.691  26.222  1.00 29.16           O  
ATOM   1172  C   SER H 160      15.699  22.159  28.567  1.00 25.37           C  
ATOM   1173  O   SER H 160      15.897  21.210  29.326  1.00 25.42           O  
ATOM   1174  N   SER H 161      14.729  23.072  28.791  1.00 25.01           N  
ATOM   1175  CA  SER H 161      13.865  22.968  29.932  1.00 25.26           C  
ATOM   1176  CB  SER H 161      14.309  23.856  31.106  1.00 25.92           C  
ATOM   1177  OG  SER H 161      15.604  23.479  31.548  1.00 38.93           O  
ATOM   1178  C   SER H 161      12.499  23.435  29.538  1.00 26.11           C  
ATOM   1179  O   SER H 161      12.340  24.197  28.585  1.00 27.60           O  
ATOM   1180  N   ILE H 162      11.471  22.954  30.270  1.00 26.03           N  
ATOM   1181  CA  ILE H 162      10.106  23.326  30.019  1.00 26.76           C  
ATOM   1182  CB  ILE H 162       9.344  22.246  29.305  1.00 27.26           C  
ATOM   1183  CG1 ILE H 162       7.951  22.740  28.885  1.00 26.59           C  
ATOM   1184  CG2 ILE H 162       9.350  20.994  30.198  1.00 27.26           C  
ATOM   1185  CD1 ILE H 162       7.238  21.814  27.903  1.00 30.47           C  
ATOM   1186  C   ILE H 162       9.432  23.579  31.339  1.00 27.63           C  
ATOM   1187  O   ILE H 162       9.663  22.870  32.317  1.00 27.01           O  
ATOM   1188  N   ASN H 163       8.560  24.609  31.391  1.00 28.09           N  
ATOM   1189  CA  ASN H 163       7.863  24.975  32.594  1.00 27.96           C  
ATOM   1190  CB  ASN H 163       7.258  26.389  32.543  1.00 29.89           C  
ATOM   1191  CG  ASN H 163       6.272  26.465  31.385  1.00 31.41           C  
ATOM   1192  OD1 ASN H 163       6.232  25.592  30.521  1.00 44.28           O  
ATOM   1193  ND2 ASN H 163       5.459  27.554  31.359  1.00 42.87           N  
ATOM   1194  C   ASN H 163       6.774  23.973  32.851  1.00 29.46           C  
ATOM   1195  O   ASN H 163       6.475  23.128  32.012  1.00 29.01           O  
ATOM   1196  N   ASN H 164       6.133  24.051  34.031  1.00 25.71           N  
ATOM   1197  CA  ASN H 164       5.169  23.060  34.423  1.00 30.27           C  
ATOM   1198  CB  ASN H 164       4.563  23.337  35.813  1.00 38.30           C  
ATOM   1199  CG  ASN H 164       3.768  24.635  35.756  0.93 45.66           C  
ATOM   1200  OD1 ASN H 164       4.253  25.657  35.273  0.86 35.35           O  
ATOM   1201  ND2 ASN H 164       2.504  24.591  36.256  0.86 37.98           N  
ATOM   1202  C   ASN H 164       4.039  22.968  33.434  1.00 33.37           C  
ATOM   1203  O   ASN H 164       3.608  21.865  33.102  1.00 33.25           O  
ATOM   1204  N   SER H 165       3.522  24.116  32.954  1.00 37.09           N  
ATOM   1205  CA  SER H 165       2.396  24.143  32.053  1.00 38.72           C  
ATOM   1206  CB  SER H 165       1.794  25.550  31.892  1.00 43.33           C  
ATOM   1207  OG  SER H 165       2.723  26.417  31.259  1.00 41.86           O  
ATOM   1208  C   SER H 165       2.775  23.656  30.687  1.00 39.11           C  
ATOM   1209  O   SER H 165       1.951  23.070  29.985  1.00 34.84           O  
ATOM   1210  N   GLY H 166       4.036  23.886  30.273  1.00 36.96           N  
ATOM   1211  CA  GLY H 166       4.466  23.464  28.970  1.00 37.24           C  
ATOM   1212  C   GLY H 166       4.449  24.633  28.038  1.00 38.87           C  
ATOM   1213  O   GLY H 166       4.856  24.523  26.883  1.00 38.39           O  
ATOM   1214  N   ARG H 167       3.961  25.787  28.521  1.00 39.58           N  
ATOM   1215  CA  ARG H 167       3.854  26.964  27.710  1.00 38.11           C  
ATOM   1216  CB  ARG H 167       2.948  28.032  28.346  1.00 46.82           C  
ATOM   1217  CG  ARG H 167       1.492  27.550  28.375  1.00 54.12           C  
ATOM   1218  CD  ARG H 167       0.508  28.479  29.084  1.00 61.72           C  
ATOM   1219  NE  ARG H 167      -0.825  27.819  28.993  1.00 65.60           N  
ATOM   1220  CZ  ARG H 167      -1.586  27.653  30.113  1.00 67.87           C  
ATOM   1221  NH1 ARG H 167      -1.114  28.081  31.320  1.00 67.77           N1+
ATOM   1222  NH2 ARG H 167      -2.809  27.054  30.026  1.00 70.04           N  
ATOM   1223  C   ARG H 167       5.196  27.548  27.371  1.00 37.08           C  
ATOM   1224  O   ARG H 167       5.346  28.118  26.288  1.00 42.81           O  
ATOM   1225  N   ASN H 168       6.204  27.451  28.268  1.00 35.03           N  
ATOM   1226  CA  ASN H 168       7.445  28.095  27.932  1.00 32.44           C  
ATOM   1227  CB  ASN H 168       7.860  29.181  28.937  1.00 33.25           C  
ATOM   1228  CG  ASN H 168       6.936  30.373  28.728  1.00 47.34           C  
ATOM   1229  OD1 ASN H 168       7.337  31.390  28.168  1.00 49.96           O  
ATOM   1230  ND2 ASN H 168       5.657  30.242  29.166  1.00 47.70           N  
ATOM   1231  C   ASN H 168       8.549  27.093  27.862  1.00 30.63           C  
ATOM   1232  O   ASN H 168       8.633  26.180  28.684  1.00 31.43           O  
ATOM   1233  N   THR H 169       9.436  27.263  26.856  1.00 28.80           N  
ATOM   1234  CA  THR H 169      10.531  26.351  26.680  1.00 28.54           C  
ATOM   1235  CB  THR H 169      10.404  25.503  25.448  1.00 27.43           C  
ATOM   1236  OG1 THR H 169      10.457  26.317  24.285  1.00 31.41           O  
ATOM   1237  CG2 THR H 169       9.065  24.750  25.506  1.00 32.06           C  
ATOM   1238  C   THR H 169      11.797  27.138  26.526  1.00 29.55           C  
ATOM   1239  O   THR H 169      11.778  28.284  26.081  1.00 29.48           O  
ATOM   1240  N   PHE H 170      12.945  26.535  26.904  1.00 27.59           N  
ATOM   1241  CA  PHE H 170      14.205  27.222  26.794  1.00 26.07           C  
ATOM   1242  CB  PHE H 170      14.808  27.613  28.153  1.00 27.49           C  
ATOM   1243  CG  PHE H 170      13.748  28.209  29.023  1.00 29.00           C  
ATOM   1244  CD1 PHE H 170      13.278  29.491  28.851  1.00 28.81           C  
ATOM   1245  CD2 PHE H 170      13.200  27.446  30.026  1.00 30.63           C  
ATOM   1246  CE1 PHE H 170      12.297  29.998  29.675  1.00 28.85           C  
ATOM   1247  CE2 PHE H 170      12.223  27.947  30.853  1.00 30.86           C  
ATOM   1248  CZ  PHE H 170      11.767  29.229  30.681  1.00 30.57           C  
ATOM   1249  C   PHE H 170      15.170  26.225  26.216  1.00 26.88           C  
ATOM   1250  O   PHE H 170      15.086  25.041  26.538  1.00 25.26           O  
ATOM   1251  N   SER H 171      16.129  26.666  25.366  1.00 26.29           N  
ATOM   1252  CA  SER H 171      17.031  25.704  24.783  1.00 26.99           C  
ATOM   1253  CB  SER H 171      16.670  25.321  23.336  1.00 27.03           C  
ATOM   1254  OG  SER H 171      16.897  26.421  22.465  1.00 49.09           O  
ATOM   1255  C   SER H 171      18.424  26.253  24.708  1.00 28.45           C  
ATOM   1256  O   SER H 171      18.638  27.464  24.694  1.00 28.20           O  
ATOM   1257  N   ALA H 172      19.421  25.342  24.663  1.00 26.80           N  
ATOM   1258  CA  ALA H 172      20.796  25.727  24.507  1.00 29.01           C  
ATOM   1259  CB  ALA H 172      21.800  24.612  24.843  1.00 27.51           C  
ATOM   1260  C   ALA H 172      20.970  26.084  23.064  1.00 29.81           C  
ATOM   1261  O   ALA H 172      20.246  25.590  22.202  1.00 28.43           O  
ATOM   1262  N   ASP H 173      21.953  26.954  22.768  1.00 32.05           N  
ATOM   1263  CA  ASP H 173      22.179  27.446  21.438  1.00 34.67           C  
ATOM   1264  CB  ASP H 173      23.316  28.478  21.381  1.00 36.87           C  
ATOM   1265  CG  ASP H 173      22.841  29.735  22.094  1.00 43.00           C  
ATOM   1266  OD1 ASP H 173      21.606  29.981  22.097  1.00 41.92           O  
ATOM   1267  OD2 ASP H 173      23.704  30.469  22.643  1.00 42.16           O1-
ATOM   1268  C   ASP H 173      22.548  26.312  20.536  1.00 34.02           C  
ATOM   1269  O   ASP H 173      22.173  26.299  19.364  1.00 34.79           O  
ATOM   1270  N   SER H 174      23.286  25.319  21.063  1.00 32.50           N  
ATOM   1271  CA  SER H 174      23.767  24.236  20.254  1.00 31.15           C  
ATOM   1272  CB  SER H 174      24.571  23.217  21.079  1.00 31.04           C  
ATOM   1273  OG  SER H 174      23.760  22.692  22.119  1.00 32.37           O  
ATOM   1274  C   SER H 174      22.617  23.514  19.599  1.00 31.00           C  
ATOM   1275  O   SER H 174      22.710  23.130  18.434  1.00 31.71           O  
ATOM   1276  N   VAL H 175      21.543  23.246  20.367  1.00 30.18           N  
ATOM   1277  CA  VAL H 175      20.350  22.543  19.957  1.00 29.14           C  
ATOM   1278  CB  VAL H 175      19.682  21.823  21.093  1.00 29.79           C  
ATOM   1279  CG1 VAL H 175      20.665  20.770  21.627  1.00 28.84           C  
ATOM   1280  CG2 VAL H 175      19.237  22.837  22.153  1.00 27.49           C  
ATOM   1281  C   VAL H 175      19.321  23.386  19.250  1.00 30.56           C  
ATOM   1282  O   VAL H 175      18.444  22.854  18.572  1.00 29.83           O  
ATOM   1283  N   LYS H 176      19.355  24.713  19.439  1.00 31.61           N  
ATOM   1284  CA  LYS H 176      18.334  25.608  18.961  1.00 32.70           C  
ATOM   1285  CB  LYS H 176      18.787  27.074  19.074  1.00 34.68           C  
ATOM   1286  CG  LYS H 176      17.709  28.113  18.784  1.00 38.25           C  
ATOM   1287  CD  LYS H 176      18.146  29.526  19.170  1.00 40.42           C  
ATOM   1288  CE  LYS H 176      18.615  29.638  20.620  1.00 42.40           C  
ATOM   1289  NZ  LYS H 176      19.115  31.003  20.889  1.00 43.25           N1+
ATOM   1290  C   LYS H 176      17.973  25.361  17.523  1.00 32.91           C  
ATOM   1291  O   LYS H 176      18.818  25.389  16.629  1.00 33.59           O  
ATOM   1292  N   GLY H 177      16.662  25.120  17.290  1.00 34.59           N  
ATOM   1293  CA  GLY H 177      16.083  24.971  15.984  1.00 33.09           C  
ATOM   1294  C   GLY H 177      15.936  23.519  15.654  1.00 33.77           C  
ATOM   1295  O   GLY H 177      14.972  23.123  15.001  1.00 34.80           O  
ATOM   1296  N   ARG H 178      16.937  22.703  16.032  1.00 32.05           N  
ATOM   1297  CA  ARG H 178      16.936  21.290  15.776  1.00 31.00           C  
ATOM   1298  CB  ARG H 178      18.357  20.711  15.779  1.00 31.13           C  
ATOM   1299  CG  ARG H 178      19.240  21.438  14.764  1.00 32.67           C  
ATOM   1300  CD  ARG H 178      20.588  20.784  14.462  1.00 33.82           C  
ATOM   1301  NE  ARG H 178      21.350  20.642  15.734  1.00 35.54           N  
ATOM   1302  CZ  ARG H 178      21.366  19.440  16.381  1.00 34.84           C  
ATOM   1303  NH1 ARG H 178      20.675  18.377  15.872  1.00 33.58           N1+
ATOM   1304  NH2 ARG H 178      22.103  19.286  17.520  1.00 33.03           N  
ATOM   1305  C   ARG H 178      16.089  20.497  16.733  1.00 30.30           C  
ATOM   1306  O   ARG H 178      15.422  19.548  16.324  1.00 30.00           O  
ATOM   1307  N   PHE H 179      16.099  20.870  18.033  1.00 30.17           N  
ATOM   1308  CA  PHE H 179      15.473  20.094  19.078  1.00 29.35           C  
ATOM   1309  CB  PHE H 179      16.389  19.940  20.306  1.00 29.08           C  
ATOM   1310  CG  PHE H 179      17.489  18.967  20.043  1.00 29.00           C  
ATOM   1311  CD1 PHE H 179      18.362  19.122  18.993  1.00 30.00           C  
ATOM   1312  CD2 PHE H 179      17.676  17.910  20.902  1.00 28.01           C  
ATOM   1313  CE1 PHE H 179      19.376  18.215  18.786  1.00 29.71           C  
ATOM   1314  CE2 PHE H 179      18.690  17.004  20.701  1.00 27.75           C  
ATOM   1315  CZ  PHE H 179      19.541  17.150  19.635  1.00 29.08           C  
ATOM   1316  C   PHE H 179      14.250  20.794  19.596  1.00 29.29           C  
ATOM   1317  O   PHE H 179      14.194  22.021  19.651  1.00 29.62           O  
ATOM   1318  N   THR H 180      13.221  20.010  19.994  1.00 27.85           N  
ATOM   1319  CA  THR H 180      12.031  20.589  20.551  1.00 28.67           C  
ATOM   1320  CB  THR H 180      10.878  20.582  19.591  1.00 29.27           C  
ATOM   1321  OG1 THR H 180      11.217  21.315  18.421  1.00 30.64           O  
ATOM   1322  CG2 THR H 180       9.656  21.218  20.276  1.00 29.35           C  
ATOM   1323  C   THR H 180      11.625  19.810  21.776  1.00 28.01           C  
ATOM   1324  O   THR H 180      11.487  18.588  21.741  1.00 28.57           O  
ATOM   1325  N   ILE H 181      11.398  20.530  22.895  1.00 27.31           N  
ATOM   1326  CA  ILE H 181      11.017  19.960  24.160  1.00 27.38           C  
ATOM   1327  CB  ILE H 181      11.650  20.660  25.335  1.00 26.72           C  
ATOM   1328  CG1 ILE H 181      11.287  19.978  26.667  1.00 25.92           C  
ATOM   1329  CG2 ILE H 181      11.222  22.134  25.280  1.00 26.24           C  
ATOM   1330  CD1 ILE H 181      11.923  18.609  26.863  1.00 25.59           C  
ATOM   1331  C   ILE H 181       9.540  20.126  24.312  1.00 28.09           C  
ATOM   1332  O   ILE H 181       8.981  21.162  23.953  1.00 28.85           O  
ATOM   1333  N   SER H 182       8.858  19.078  24.813  1.00 26.85           N  
ATOM   1334  CA  SER H 182       7.441  19.178  24.993  1.00 28.34           C  
ATOM   1335  CB  SER H 182       6.675  18.751  23.730  1.00 28.82           C  
ATOM   1336  OG  SER H 182       5.276  18.854  23.930  1.00 31.62           O  
ATOM   1337  C   SER H 182       7.059  18.239  26.095  1.00 29.21           C  
ATOM   1338  O   SER H 182       7.837  17.364  26.471  1.00 27.98           O  
ATOM   1339  N   ARG H 183       5.852  18.419  26.674  1.00 28.47           N  
ATOM   1340  CA  ARG H 183       5.428  17.500  27.690  1.00 28.95           C  
ATOM   1341  CB  ARG H 183       5.684  17.984  29.127  1.00 28.62           C  
ATOM   1342  CG  ARG H 183       4.938  19.273  29.473  1.00 30.22           C  
ATOM   1343  CD  ARG H 183       4.852  19.533  30.977  1.00 30.73           C  
ATOM   1344  NE  ARG H 183       6.215  19.901  31.450  1.00 32.22           N  
ATOM   1345  CZ  ARG H 183       6.519  19.820  32.778  1.00 30.56           C  
ATOM   1346  NH1 ARG H 183       5.592  19.349  33.662  1.00 29.57           N1+
ATOM   1347  NH2 ARG H 183       7.746  20.218  33.226  1.00 30.19           N  
ATOM   1348  C   ARG H 183       3.949  17.315  27.577  1.00 31.75           C  
ATOM   1349  O   ARG H 183       3.236  18.196  27.098  1.00 31.49           O  
ATOM   1350  N   ASP H 184       3.463  16.128  28.002  1.00 31.19           N  
ATOM   1351  CA  ASP H 184       2.061  15.825  28.041  1.00 33.73           C  
ATOM   1352  CB  ASP H 184       1.673  14.600  27.189  1.00 34.09           C  
ATOM   1353  CG  ASP H 184       0.152  14.482  27.136  1.00 38.40           C  
ATOM   1354  OD1 ASP H 184      -0.527  15.008  28.055  1.00 38.34           O  
ATOM   1355  OD2 ASP H 184      -0.356  13.862  26.163  1.00 40.13           O1-
ATOM   1356  C   ASP H 184       1.773  15.482  29.469  1.00 34.29           C  
ATOM   1357  O   ASP H 184       2.143  14.412  29.945  1.00 34.42           O  
ATOM   1358  N   ASN H 185       1.092  16.392  30.186  1.00 35.27           N  
ATOM   1359  CA  ASN H 185       0.824  16.236  31.586  1.00 35.74           C  
ATOM   1360  CB  ASN H 185       0.188  17.494  32.201  1.00 36.31           C  
ATOM   1361  CG  ASN H 185       1.220  18.615  32.108  1.00 37.32           C  
ATOM   1362  OD1 ASN H 185       2.412  18.368  31.932  1.00 35.67           O  
ATOM   1363  ND2 ASN H 185       0.753  19.886  32.233  1.00 39.49           N  
ATOM   1364  C   ASN H 185      -0.087  15.065  31.815  1.00 38.05           C  
ATOM   1365  O   ASN H 185      -0.002  14.399  32.846  1.00 39.15           O  
ATOM   1366  N   SER H 186      -0.998  14.788  30.866  1.00 36.76           N  
ATOM   1367  CA  SER H 186      -1.938  13.714  31.039  1.00 38.18           C  
ATOM   1368  CB  SER H 186      -2.830  13.519  29.805  1.00 38.63           C  
ATOM   1369  OG  SER H 186      -3.524  14.721  29.513  1.00 41.77           O  
ATOM   1370  C   SER H 186      -1.186  12.432  31.206  1.00 39.42           C  
ATOM   1371  O   SER H 186      -1.488  11.631  32.091  1.00 39.77           O  
ATOM   1372  N   LYS H 187      -0.220  12.203  30.294  1.00 38.53           N  
ATOM   1373  CA  LYS H 187       0.643  11.055  30.193  1.00 37.91           C  
ATOM   1374  CB  LYS H 187       1.244  10.878  28.785  1.00 38.38           C  
ATOM   1375  CG  LYS H 187       0.280  10.252  27.767  1.00 40.39           C  
ATOM   1376  CD  LYS H 187      -0.922  11.122  27.395  1.00 42.96           C  
ATOM   1377  CE  LYS H 187      -1.840  10.488  26.345  1.00 45.49           C  
ATOM   1378  NZ  LYS H 187      -2.764   9.529  26.991  1.00 47.76           N1+
ATOM   1379  C   LYS H 187       1.755  11.045  31.214  1.00 38.00           C  
ATOM   1380  O   LYS H 187       2.366  10.003  31.446  1.00 36.38           O  
ATOM   1381  N   ASN H 188       2.094  12.201  31.822  1.00 37.07           N  
ATOM   1382  CA  ASN H 188       3.212  12.260  32.730  1.00 36.15           C  
ATOM   1383  CB  ASN H 188       3.141  11.257  33.900  1.00 36.32           C  
ATOM   1384  CG  ASN H 188       2.120  11.747  34.915  1.00 38.63           C  
ATOM   1385  OD1 ASN H 188       2.024  12.942  35.188  1.00 39.33           O  
ATOM   1386  ND2 ASN H 188       1.336  10.799  35.495  1.00 39.55           N  
ATOM   1387  C   ASN H 188       4.460  11.966  31.961  1.00 33.99           C  
ATOM   1388  O   ASN H 188       5.373  11.310  32.463  1.00 34.37           O  
ATOM   1389  N   THR H 189       4.537  12.463  30.710  1.00 31.73           N  
ATOM   1390  CA  THR H 189       5.700  12.188  29.919  1.00 30.77           C  
ATOM   1391  CB  THR H 189       5.391  11.372  28.699  1.00 32.11           C  
ATOM   1392  OG1 THR H 189       4.733  10.171  29.072  1.00 31.30           O  
ATOM   1393  CG2 THR H 189       6.711  11.033  27.986  1.00 29.85           C  
ATOM   1394  C   THR H 189       6.291  13.478  29.430  1.00 30.40           C  
ATOM   1395  O   THR H 189       5.581  14.449  29.168  1.00 29.46           O  
ATOM   1396  N   LEU H 190       7.634  13.499  29.312  1.00 27.70           N  
ATOM   1397  CA  LEU H 190       8.401  14.602  28.808  1.00 28.00           C  
ATOM   1398  CB  LEU H 190       9.581  14.946  29.734  1.00 26.87           C  
ATOM   1399  CG  LEU H 190      10.458  16.118  29.268  1.00 29.42           C  
ATOM   1400  CD1 LEU H 190       9.673  17.436  29.250  1.00 29.03           C  
ATOM   1401  CD2 LEU H 190      11.746  16.200  30.103  1.00 28.75           C  
ATOM   1402  C   LEU H 190       8.977  14.122  27.508  1.00 28.39           C  
ATOM   1403  O   LEU H 190       9.381  12.965  27.414  1.00 27.62           O  
ATOM   1404  N   PHE H 191       9.027  14.984  26.466  1.00 26.31           N  
ATOM   1405  CA  PHE H 191       9.510  14.510  25.193  1.00 27.11           C  
ATOM   1406  CB  PHE H 191       8.497  14.631  24.042  1.00 28.92           C  
ATOM   1407  CG  PHE H 191       7.242  13.888  24.346  1.00 31.14           C  
ATOM   1408  CD1 PHE H 191       7.146  12.543  24.092  1.00 32.35           C  
ATOM   1409  CD2 PHE H 191       6.157  14.537  24.884  1.00 31.66           C  
ATOM   1410  CE1 PHE H 191       5.988  11.858  24.370  1.00 33.88           C  
ATOM   1411  CE2 PHE H 191       4.996  13.857  25.163  1.00 33.00           C  
ATOM   1412  CZ  PHE H 191       4.906  12.512  24.904  1.00 34.43           C  
ATOM   1413  C   PHE H 191      10.633  15.383  24.726  1.00 27.38           C  
ATOM   1414  O   PHE H 191      10.761  16.534  25.136  1.00 28.11           O  
ATOM   1415  N   LEU H 192      11.507  14.824  23.861  1.00 26.29           N  
ATOM   1416  CA  LEU H 192      12.528  15.618  23.244  1.00 26.85           C  
ATOM   1417  CB  LEU H 192      13.908  15.448  23.897  1.00 24.13           C  
ATOM   1418  CG  LEU H 192      14.969  16.424  23.361  1.00 24.93           C  
ATOM   1419  CD1 LEU H 192      14.574  17.881  23.650  1.00 24.30           C  
ATOM   1420  CD2 LEU H 192      16.365  16.080  23.901  1.00 24.52           C  
ATOM   1421  C   LEU H 192      12.620  15.168  21.815  1.00 28.31           C  
ATOM   1422  O   LEU H 192      13.012  14.036  21.534  1.00 27.83           O  
ATOM   1423  N   VAL H 193      12.263  16.057  20.867  1.00 27.46           N  
ATOM   1424  CA  VAL H 193      12.297  15.693  19.479  1.00 28.31           C  
ATOM   1425  CB  VAL H 193      11.180  16.300  18.683  1.00 30.18           C  
ATOM   1426  CG1 VAL H 193      11.371  15.937  17.203  1.00 41.48           C  
ATOM   1427  CG2 VAL H 193       9.846  15.807  19.269  1.00 43.94           C  
ATOM   1428  C   VAL H 193      13.590  16.199  18.929  1.00 29.14           C  
ATOM   1429  O   VAL H 193      13.916  17.376  19.076  1.00 29.63           O  
ATOM   1430  N   MET H 194      14.368  15.305  18.286  1.00 29.66           N  
ATOM   1431  CA  MET H 194      15.656  15.693  17.786  1.00 29.74           C  
ATOM   1432  CB  MET H 194      16.776  14.759  18.261  1.00 28.90           C  
ATOM   1433  CG  MET H 194      16.892  14.626  19.778  1.00 31.03           C  
ATOM   1434  SD  MET H 194      18.198  13.471  20.283  1.00 37.01           S  
ATOM   1435  CE  MET H 194      17.520  13.189  21.936  1.00 27.08           C  
ATOM   1436  C   MET H 194      15.659  15.569  16.295  1.00 30.94           C  
ATOM   1437  O   MET H 194      15.443  14.485  15.752  1.00 30.67           O  
ATOM   1438  N   ASN H 195      15.951  16.680  15.592  1.00 30.07           N  
ATOM   1439  CA  ASN H 195      15.985  16.637  14.156  1.00 30.46           C  
ATOM   1440  CB  ASN H 195      15.006  17.614  13.483  1.00 32.08           C  
ATOM   1441  CG  ASN H 195      13.590  17.178  13.819  1.00 32.88           C  
ATOM   1442  OD1 ASN H 195      13.288  15.986  13.868  1.00 32.47           O  
ATOM   1443  ND2 ASN H 195      12.697  18.171  14.072  1.00 34.89           N  
ATOM   1444  C   ASN H 195      17.354  17.042  13.707  1.00 30.34           C  
ATOM   1445  O   ASN H 195      18.121  17.643  14.457  1.00 29.80           O  
ATOM   1446  N   SER H 196      17.700  16.679  12.457  1.00 30.24           N  
ATOM   1447  CA  SER H 196      18.952  17.038  11.847  1.00 30.73           C  
ATOM   1448  CB  SER H 196      19.018  18.524  11.456  1.00 32.89           C  
ATOM   1449  OG  SER H 196      18.028  18.807  10.476  1.00 36.98           O  
ATOM   1450  C   SER H 196      20.086  16.721  12.775  1.00 30.63           C  
ATOM   1451  O   SER H 196      20.962  17.554  12.998  1.00 30.52           O  
ATOM   1452  N   LEU H 197      20.122  15.484  13.304  1.00 29.36           N  
ATOM   1453  CA  LEU H 197      21.133  15.080  14.242  1.00 28.54           C  
ATOM   1454  CB  LEU H 197      20.887  13.680  14.833  1.00 26.49           C  
ATOM   1455  CG  LEU H 197      19.686  13.637  15.797  1.00 27.30           C  
ATOM   1456  CD1 LEU H 197      19.393  12.208  16.279  1.00 25.98           C  
ATOM   1457  CD2 LEU H 197      19.896  14.615  16.965  1.00 26.28           C  
ATOM   1458  C   LEU H 197      22.498  15.092  13.627  1.00 30.13           C  
ATOM   1459  O   LEU H 197      22.665  14.824  12.443  1.00 29.30           O  
ATOM   1460  N   ARG H 198      23.522  15.427  14.451  1.00 29.63           N  
ATOM   1461  CA  ARG H 198      24.879  15.494  13.983  1.00 31.05           C  
ATOM   1462  CB  ARG H 198      25.501  16.891  14.134  1.00 33.02           C  
ATOM   1463  CG  ARG H 198      24.699  17.961  13.397  1.00 37.52           C  
ATOM   1464  CD  ARG H 198      25.378  19.329  13.328  1.00 42.56           C  
ATOM   1465  NE  ARG H 198      25.472  19.889  14.705  1.00 45.91           N  
ATOM   1466  CZ  ARG H 198      25.970  21.150  14.864  1.00 48.90           C  
ATOM   1467  NH1 ARG H 198      26.337  21.863  13.760  1.00 48.13           N1+
ATOM   1468  NH2 ARG H 198      26.100  21.698  16.108  1.00 49.52           N  
ATOM   1469  C   ARG H 198      25.684  14.559  14.831  1.00 30.36           C  
ATOM   1470  O   ARG H 198      25.191  14.036  15.828  1.00 29.94           O  
ATOM   1471  N   ALA H 199      26.951  14.315  14.438  1.00 31.49           N  
ATOM   1472  CA  ALA H 199      27.818  13.406  15.130  1.00 30.38           C  
ATOM   1473  CB  ALA H 199      29.197  13.265  14.460  1.00 30.13           C  
ATOM   1474  C   ALA H 199      28.044  13.920  16.517  1.00 30.30           C  
ATOM   1475  O   ALA H 199      28.080  13.151  17.475  1.00 28.99           O  
ATOM   1476  N   GLU H 200      28.170  15.253  16.647  1.00 30.02           N  
ATOM   1477  CA  GLU H 200      28.462  15.931  17.873  1.00 29.35           C  
ATOM   1478  CB  GLU H 200      28.570  17.454  17.699  1.00 29.59           C  
ATOM   1479  CG  GLU H 200      29.727  17.889  16.797  1.00 34.35           C  
ATOM   1480  CD  GLU H 200      29.310  17.700  15.342  1.00 39.81           C  
ATOM   1481  OE1 GLU H 200      28.125  17.980  15.026  1.00 39.32           O  
ATOM   1482  OE2 GLU H 200      30.176  17.279  14.529  1.00 42.28           O1-
ATOM   1483  C   GLU H 200      27.369  15.669  18.863  1.00 28.81           C  
ATOM   1484  O   GLU H 200      27.586  15.784  20.066  1.00 29.80           O  
ATOM   1485  N   ASP H 201      26.155  15.369  18.370  1.00 26.91           N  
ATOM   1486  CA  ASP H 201      24.980  15.116  19.162  1.00 25.28           C  
ATOM   1487  CB  ASP H 201      23.702  15.013  18.316  1.00 25.11           C  
ATOM   1488  CG  ASP H 201      23.373  16.399  17.785  1.00 28.28           C  
ATOM   1489  OD1 ASP H 201      23.903  17.397  18.339  1.00 27.56           O  
ATOM   1490  OD2 ASP H 201      22.573  16.475  16.816  1.00 29.13           O1-
ATOM   1491  C   ASP H 201      25.099  13.835  19.936  1.00 24.03           C  
ATOM   1492  O   ASP H 201      24.332  13.603  20.870  1.00 23.34           O  
ATOM   1493  N   THR H 202      26.007  12.924  19.551  1.00 24.39           N  
ATOM   1494  CA  THR H 202      26.047  11.667  20.244  1.00 23.61           C  
ATOM   1495  CB  THR H 202      27.062  10.717  19.681  1.00 22.94           C  
ATOM   1496  OG1 THR H 202      26.791   9.403  20.134  1.00 24.91           O  
ATOM   1497  CG2 THR H 202      28.466  11.148  20.130  1.00 21.37           C  
ATOM   1498  C   THR H 202      26.315  11.897  21.707  1.00 23.24           C  
ATOM   1499  O   THR H 202      27.234  12.624  22.085  1.00 23.74           O  
ATOM   1500  N   ALA H 203      25.475  11.291  22.581  1.00 20.67           N  
ATOM   1501  CA  ALA H 203      25.668  11.455  23.996  1.00 20.99           C  
ATOM   1502  CB  ALA H 203      25.605  12.924  24.451  1.00 20.98           C  
ATOM   1503  C   ALA H 203      24.580  10.725  24.725  1.00 20.69           C  
ATOM   1504  O   ALA H 203      23.637  10.216  24.118  1.00 21.26           O  
ATOM   1505  N   VAL H 204      24.720  10.621  26.065  1.00 20.35           N  
ATOM   1506  CA  VAL H 204      23.683  10.036  26.866  1.00 20.35           C  
ATOM   1507  CB  VAL H 204      24.179   9.406  28.140  1.00 19.82           C  
ATOM   1508  CG1 VAL H 204      24.622  10.506  29.118  1.00 21.42           C  
ATOM   1509  CG2 VAL H 204      23.080   8.485  28.691  1.00 19.18           C  
ATOM   1510  C   VAL H 204      22.765  11.170  27.206  1.00 20.54           C  
ATOM   1511  O   VAL H 204      23.219  12.260  27.551  1.00 20.68           O  
ATOM   1512  N   TYR H 205      21.440  10.953  27.111  1.00 19.95           N  
ATOM   1513  CA  TYR H 205      20.524  12.026  27.380  1.00 20.16           C  
ATOM   1514  CB  TYR H 205      19.496  12.253  26.252  1.00 21.00           C  
ATOM   1515  CG  TYR H 205      20.199  12.890  25.095  1.00 20.33           C  
ATOM   1516  CD1 TYR H 205      20.996  12.160  24.238  1.00 20.03           C  
ATOM   1517  CD2 TYR H 205      20.050  14.240  24.863  1.00 21.49           C  
ATOM   1518  CE1 TYR H 205      21.632  12.773  23.182  1.00 21.09           C  
ATOM   1519  CE2 TYR H 205      20.682  14.856  23.809  1.00 22.03           C  
ATOM   1520  CZ  TYR H 205      21.477  14.122  22.963  1.00 22.00           C  
ATOM   1521  OH  TYR H 205      22.128  14.751  21.881  1.00 22.14           O  
ATOM   1522  C   TYR H 205      19.783  11.714  28.640  1.00 21.18           C  
ATOM   1523  O   TYR H 205      19.178  10.649  28.769  1.00 22.03           O  
ATOM   1524  N   TYR H 206      19.806  12.661  29.604  1.00 20.65           N  
ATOM   1525  CA  TYR H 206      19.165  12.434  30.868  1.00 21.64           C  
ATOM   1526  CB  TYR H 206      19.979  12.836  32.116  1.00 20.91           C  
ATOM   1527  CG  TYR H 206      21.348  12.251  32.179  1.00 22.12           C  
ATOM   1528  CD1 TYR H 206      21.556  10.930  32.491  1.00 20.58           C  
ATOM   1529  CD2 TYR H 206      22.441  13.043  31.920  1.00 21.67           C  
ATOM   1530  CE1 TYR H 206      22.828  10.411  32.554  1.00 21.73           C  
ATOM   1531  CE2 TYR H 206      23.717  12.534  31.983  1.00 22.22           C  
ATOM   1532  CZ  TYR H 206      23.910  11.213  32.302  1.00 23.04           C  
ATOM   1533  OH  TYR H 206      25.212  10.672  32.371  1.00 26.27           O  
ATOM   1534  C   TYR H 206      18.005  13.377  30.969  1.00 23.24           C  
ATOM   1535  O   TYR H 206      18.084  14.526  30.537  1.00 23.62           O  
ATOM   1536  N   CYS H 207      16.877  12.898  31.535  1.00 24.18           N  
ATOM   1537  CA  CYS H 207      15.795  13.794  31.827  1.00 25.75           C  
ATOM   1538  CB  CYS H 207      14.374  13.267  31.496  1.00 27.34           C  
ATOM   1539  SG  CYS H 207      13.910  11.713  32.319  1.00 35.20           S  
ATOM   1540  C   CYS H 207      15.894  14.072  33.293  1.00 26.35           C  
ATOM   1541  O   CYS H 207      16.281  13.200  34.072  1.00 26.30           O  
ATOM   1542  N   ALA H 208      15.599  15.320  33.710  1.00 24.59           N  
ATOM   1543  CA  ALA H 208      15.729  15.610  35.107  1.00 24.96           C  
ATOM   1544  CB  ALA H 208      17.048  16.311  35.470  1.00 24.78           C  
ATOM   1545  C   ALA H 208      14.620  16.507  35.542  1.00 26.48           C  
ATOM   1546  O   ALA H 208      14.156  17.368  34.794  1.00 26.49           O  
ATOM   1547  N   LYS H 209      14.176  16.291  36.797  1.00 25.32           N  
ATOM   1548  CA  LYS H 209      13.148  17.047  37.452  1.00 25.44           C  
ATOM   1549  CB  LYS H 209      12.446  16.226  38.548  1.00 26.73           C  
ATOM   1550  CG  LYS H 209      11.349  16.953  39.327  1.00 28.51           C  
ATOM   1551  CD  LYS H 209      10.503  15.989  40.162  1.00 30.33           C  
ATOM   1552  CE  LYS H 209       9.740  16.647  41.311  1.00 32.84           C  
ATOM   1553  NZ  LYS H 209      10.640  16.869  42.463  1.00 33.46           N1+
ATOM   1554  C   LYS H 209      13.815  18.218  38.100  1.00 25.62           C  
ATOM   1555  O   LYS H 209      14.883  18.085  38.697  1.00 26.61           O  
ATOM   1556  N   ASP H 210      13.200  19.412  38.003  1.00 26.40           N  
ATOM   1557  CA  ASP H 210      13.834  20.570  38.560  1.00 27.11           C  
ATOM   1558  CB  ASP H 210      13.885  21.759  37.582  1.00 27.13           C  
ATOM   1559  CG  ASP H 210      14.892  21.424  36.487  1.00 29.30           C  
ATOM   1560  OD1 ASP H 210      15.550  20.356  36.595  1.00 29.42           O  
ATOM   1561  OD2 ASP H 210      15.031  22.240  35.537  1.00 30.82           O1-
ATOM   1562  C   ASP H 210      13.100  21.007  39.780  1.00 27.69           C  
ATOM   1563  O   ASP H 210      11.875  20.930  39.853  1.00 28.45           O  
ATOM   1564  N   LEU H 211      13.846  21.511  40.790  1.00 37.71           N  
ATOM   1565  CA  LEU H 211      13.202  21.998  41.979  1.00 39.64           C  
ATOM   1566  CB  LEU H 211      14.169  22.539  43.049  1.00 32.91           C  
ATOM   1567  CG  LEU H 211      15.099  21.482  43.665  1.00 32.00           C  
ATOM   1568  CD1 LEU H 211      16.132  20.974  42.647  1.00 38.66           C  
ATOM   1569  CD2 LEU H 211      15.737  21.988  44.966  1.00 38.25           C  
ATOM   1570  C   LEU H 211      12.340  23.153  41.577  1.00 39.95           C  
ATOM   1571  O   LEU H 211      11.167  23.221  41.940  1.00 40.22           O  
ATOM   1572  N   ARG H 212      12.911  24.090  40.796  1.00 42.06           N  
ATOM   1573  CA  ARG H 212      12.185  25.231  40.322  1.00 42.54           C  
ATOM   1574  CB  ARG H 212      12.491  26.548  41.059  1.00 44.14           C  
ATOM   1575  CG  ARG H 212      11.659  26.783  42.319  1.00 40.69           C  
ATOM   1576  CD  ARG H 212      10.410  27.627  42.052  1.00 50.21           C  
ATOM   1577  NE  ARG H 212       9.736  27.880  43.357  1.00 60.50           N  
ATOM   1578  CZ  ARG H 212       8.751  27.045  43.794  1.00 61.76           C  
ATOM   1579  NH1 ARG H 212       8.370  25.983  43.024  1.00 61.43           N1+
ATOM   1580  NH2 ARG H 212       8.144  27.276  44.995  1.00 61.56           N  
ATOM   1581  C   ARG H 212      12.598  25.438  38.910  1.00 44.16           C  
ATOM   1582  O   ARG H 212      13.691  25.038  38.514  1.00 44.34           O  
ATOM   1583  N   LEU H 213      11.732  26.073  38.100  1.00 45.08           N  
ATOM   1584  CA  LEU H 213      12.107  26.281  36.736  1.00 45.13           C  
ATOM   1585  CB  LEU H 213      11.014  27.015  35.933  1.00 46.47           C  
ATOM   1586  CG  LEU H 213      11.247  27.095  34.410  1.00 48.50           C  
ATOM   1587  CD1 LEU H 213      12.499  27.912  34.062  1.00 52.04           C  
ATOM   1588  CD2 LEU H 213      11.238  25.699  33.765  1.00 52.82           C  
ATOM   1589  C   LEU H 213      13.335  27.133  36.780  1.00 45.16           C  
ATOM   1590  O   LEU H 213      13.345  28.186  37.416  1.00 45.14           O  
ATOM   1591  N   GLY H 214      14.416  26.674  36.117  1.00 41.82           N  
ATOM   1592  CA  GLY H 214      15.648  27.409  36.063  1.00 41.89           C  
ATOM   1593  C   GLY H 214      16.504  27.065  37.248  1.00 41.22           C  
ATOM   1594  O   GLY H 214      17.620  27.566  37.375  1.00 42.56           O  
ATOM   1595  N   GLY H 215      16.006  26.197  38.150  1.00 38.85           N  
ATOM   1596  CA  GLY H 215      16.748  25.836  39.329  1.00 38.97           C  
ATOM   1597  C   GLY H 215      17.508  24.571  39.063  1.00 38.78           C  
ATOM   1598  O   GLY H 215      17.651  24.145  37.919  1.00 42.30           O  
ATOM   1599  N   GLY H 216      18.005  23.936  40.147  1.00 36.65           N  
ATOM   1600  CA  GLY H 216      18.787  22.732  40.046  1.00 36.00           C  
ATOM   1601  C   GLY H 216      17.873  21.568  39.825  1.00 33.99           C  
ATOM   1602  O   GLY H 216      16.654  21.690  39.932  1.00 33.17           O  
ATOM   1603  N   SER H 217      18.460  20.388  39.519  1.00 33.01           N  
ATOM   1604  CA  SER H 217      17.667  19.223  39.237  1.00 33.03           C  
ATOM   1605  CB  SER H 217      18.100  18.497  37.951  1.00 32.83           C  
ATOM   1606  OG  SER H 217      17.929  19.345  36.825  1.00 27.66           O  
ATOM   1607  C   SER H 217      17.807  18.244  40.365  1.00 32.04           C  
ATOM   1608  O   SER H 217      18.903  17.779  40.680  1.00 32.87           O  
ATOM   1609  N   ASP H 218      16.665  17.935  41.011  1.00 31.42           N  
ATOM   1610  CA  ASP H 218      16.563  17.027  42.123  1.00 31.93           C  
ATOM   1611  CB  ASP H 218      15.134  16.942  42.678  1.00 32.98           C  
ATOM   1612  CG  ASP H 218      14.686  18.272  43.234  1.00 37.65           C  
ATOM   1613  OD1 ASP H 218      15.380  18.797  44.141  1.00 36.77           O  
ATOM   1614  OD2 ASP H 218      13.635  18.776  42.756  1.00 38.74           O1-
ATOM   1615  C   ASP H 218      16.775  15.614  41.695  1.00 33.38           C  
ATOM   1616  O   ASP H 218      17.527  14.862  42.313  1.00 35.42           O  
ATOM   1617  N   TYR H 219      16.092  15.224  40.605  1.00 26.53           N  
ATOM   1618  CA  TYR H 219      16.015  13.821  40.293  1.00 26.66           C  
ATOM   1619  CB  TYR H 219      14.588  13.266  40.489  1.00 27.31           C  
ATOM   1620  CG  TYR H 219      14.544  11.791  40.251  1.00 31.07           C  
ATOM   1621  CD1 TYR H 219      15.222  10.936  41.084  1.00 51.41           C  
ATOM   1622  CD2 TYR H 219      13.793  11.251  39.231  1.00 33.31           C  
ATOM   1623  CE1 TYR H 219      15.180   9.576  40.892  1.00 33.84           C  
ATOM   1624  CE2 TYR H 219      13.742   9.888  39.030  1.00 51.91           C  
ATOM   1625  CZ  TYR H 219      14.441   9.047  39.862  1.00 54.51           C  
ATOM   1626  OH  TYR H 219      14.400   7.648  39.670  1.00 59.57           O  
ATOM   1627  C   TYR H 219      16.428  13.623  38.866  1.00 25.76           C  
ATOM   1628  O   TYR H 219      16.053  14.401  37.990  1.00 24.99           O  
ATOM   1629  N   TRP H 220      17.218  12.559  38.597  1.00 25.50           N  
ATOM   1630  CA  TRP H 220      17.720  12.328  37.270  1.00 25.31           C  
ATOM   1631  CB  TRP H 220      19.253  12.417  37.207  1.00 24.86           C  
ATOM   1632  CG  TRP H 220      19.825  13.761  37.579  1.00 25.04           C  
ATOM   1633  CD2 TRP H 220      20.519  14.621  36.667  1.00 22.90           C  
ATOM   1634  CD1 TRP H 220      19.846  14.382  38.795  1.00 23.20           C  
ATOM   1635  NE1 TRP H 220      20.499  15.586  38.693  1.00 23.38           N  
ATOM   1636  CE2 TRP H 220      20.923  15.742  37.389  1.00 23.29           C  
ATOM   1637  CE3 TRP H 220      20.802  14.484  35.336  1.00 23.62           C  
ATOM   1638  CZ2 TRP H 220      21.617  16.751  36.788  1.00 21.74           C  
ATOM   1639  CZ3 TRP H 220      21.500  15.504  34.732  1.00 22.32           C  
ATOM   1640  CH2 TRP H 220      21.900  16.614  35.446  1.00 22.81           C  
ATOM   1641  C   TRP H 220      17.410  10.916  36.893  1.00 26.47           C  
ATOM   1642  O   TRP H 220      17.391  10.025  37.740  1.00 28.26           O  
ATOM   1643  N   GLY H 221      17.166  10.675  35.590  1.00 26.06           N  
ATOM   1644  CA  GLY H 221      16.919   9.341  35.132  1.00 25.47           C  
ATOM   1645  C   GLY H 221      18.250   8.701  34.864  1.00 27.15           C  
ATOM   1646  O   GLY H 221      19.296   9.323  35.031  1.00 26.52           O  
ATOM   1647  N   GLN H 222      18.222   7.421  34.446  1.00 27.23           N  
ATOM   1648  CA  GLN H 222      19.383   6.634  34.128  1.00 28.01           C  
ATOM   1649  CB  GLN H 222      19.027   5.179  33.798  1.00 29.00           C  
ATOM   1650  CG  GLN H 222      18.545   4.381  35.000  1.00 32.99           C  
ATOM   1651  CD  GLN H 222      19.789   4.017  35.796  1.00 38.05           C  
ATOM   1652  OE1 GLN H 222      20.550   4.883  36.223  1.00 36.30           O  
ATOM   1653  NE2 GLN H 222      20.009   2.689  35.986  1.00 37.86           N  
ATOM   1654  C   GLN H 222      20.039   7.178  32.901  1.00 27.02           C  
ATOM   1655  O   GLN H 222      21.263   7.153  32.777  1.00 27.94           O  
ATOM   1656  N   GLY H 223      19.233   7.655  31.938  1.00 26.55           N  
ATOM   1657  CA  GLY H 223      19.784   8.178  30.722  1.00 26.50           C  
ATOM   1658  C   GLY H 223      19.557   7.200  29.609  1.00 26.34           C  
ATOM   1659  O   GLY H 223      19.400   5.999  29.827  1.00 27.69           O  
ATOM   1660  N   THR H 224      19.523   7.727  28.369  1.00 24.58           N  
ATOM   1661  CA  THR H 224      19.329   6.948  27.177  1.00 24.40           C  
ATOM   1662  CB  THR H 224      18.041   7.299  26.493  1.00 25.71           C  
ATOM   1663  OG1 THR H 224      16.951   7.058  27.365  1.00 27.57           O  
ATOM   1664  CG2 THR H 224      17.876   6.463  25.226  1.00 23.88           C  
ATOM   1665  C   THR H 224      20.431   7.343  26.251  1.00 24.11           C  
ATOM   1666  O   THR H 224      20.728   8.529  26.118  1.00 23.98           O  
ATOM   1667  N   LEU H 225      21.061   6.374  25.557  1.00 22.94           N  
ATOM   1668  CA  LEU H 225      22.199   6.761  24.772  1.00 22.31           C  
ATOM   1669  CB  LEU H 225      23.365   5.761  24.874  1.00 22.75           C  
ATOM   1670  CG  LEU H 225      24.721   6.314  24.390  1.00 23.43           C  
ATOM   1671  CD1 LEU H 225      24.714   6.655  22.897  1.00 21.02           C  
ATOM   1672  CD2 LEU H 225      25.176   7.484  25.274  1.00 23.24           C  
ATOM   1673  C   LEU H 225      21.788   6.892  23.338  1.00 23.45           C  
ATOM   1674  O   LEU H 225      21.090   6.039  22.791  1.00 24.40           O  
ATOM   1675  N   VAL H 226      22.199   8.012  22.706  1.00 22.49           N  
ATOM   1676  CA  VAL H 226      21.906   8.250  21.322  1.00 22.68           C  
ATOM   1677  CB  VAL H 226      21.162   9.536  21.094  1.00 22.60           C  
ATOM   1678  CG1 VAL H 226      20.994   9.754  19.581  1.00 22.27           C  
ATOM   1679  CG2 VAL H 226      19.832   9.471  21.866  1.00 22.54           C  
ATOM   1680  C   VAL H 226      23.211   8.329  20.590  1.00 23.70           C  
ATOM   1681  O   VAL H 226      24.096   9.109  20.948  1.00 23.83           O  
ATOM   1682  N   THR H 227      23.370   7.504  19.537  1.00 23.54           N  
ATOM   1683  CA  THR H 227      24.599   7.546  18.799  1.00 23.52           C  
ATOM   1684  CB  THR H 227      25.314   6.231  18.736  1.00 24.76           C  
ATOM   1685  OG1 THR H 227      25.608   5.772  20.047  1.00 24.05           O  
ATOM   1686  CG2 THR H 227      26.615   6.420  17.941  1.00 25.81           C  
ATOM   1687  C   THR H 227      24.279   7.948  17.399  1.00 25.06           C  
ATOM   1688  O   THR H 227      23.410   7.363  16.754  1.00 25.57           O  
ATOM   1689  N   VAL H 228      24.984   8.976  16.890  1.00 24.07           N  
ATOM   1690  CA  VAL H 228      24.721   9.413  15.552  1.00 24.97           C  
ATOM   1691  CB  VAL H 228      24.475  10.889  15.457  1.00 25.91           C  
ATOM   1692  CG1 VAL H 228      24.243  11.265  13.984  1.00 25.72           C  
ATOM   1693  CG2 VAL H 228      23.310  11.241  16.396  1.00 25.09           C  
ATOM   1694  C   VAL H 228      25.923   9.111  14.724  1.00 27.85           C  
ATOM   1695  O   VAL H 228      26.969   9.744  14.868  1.00 28.02           O  
ATOM   1696  N   SER H 229      25.794   8.125  13.817  1.00 27.34           N  
ATOM   1697  CA  SER H 229      26.894   7.797  12.964  1.00 28.48           C  
ATOM   1698  CB  SER H 229      27.866   6.770  13.568  1.00 28.48           C  
ATOM   1699  OG  SER H 229      28.478   7.305  14.732  1.00 29.94           O  
ATOM   1700  C   SER H 229      26.323   7.188  11.727  1.00 30.02           C  
ATOM   1701  O   SER H 229      25.192   6.703  11.725  1.00 29.29           O  
ATOM   1702  N   SER H 230      27.102   7.216  10.629  1.00 30.68           N  
ATOM   1703  CA  SER H 230      26.664   6.621   9.402  1.00 31.96           C  
ATOM   1704  CB  SER H 230      27.531   7.019   8.193  1.00 32.31           C  
ATOM   1705  OG  SER H 230      27.052   6.398   7.007  1.00 35.22           O  
ATOM   1706  C   SER H 230      26.788   5.116   9.587  1.00 32.56           C  
ATOM   1707  O   SER H 230      27.566   4.487   8.822  1.00 33.67           O  
ATOM   1708  OXT SER H 230      26.114   4.576  10.504  1.00  0.00           O1-
TER    1709      SER H 230 
CONECT  135  653
CONECT  653  135
CONECT  964 1539
CONECT 1539  964
END
