# Supplementary material for: Fully automated antibody structure prediction using BIOVIA tools: Validation study
Source: PLoS One. 2017 May 18;12(5):e0177923. doi: 10.1371/journal.pone.0177923 (PMC5436848; doi:10.1371/journal.pone.0177923)
Supplement: S3 Dataset — Predicted structures using the Top5 framework method, Chothia CDR definition with canonical filtering, using up to 5 CDR templates rather than the default 3, and generating 10 CDR models. (ZIP) [file pone.0177923.s005.zip › 4HHA_AB_FV_FinalModel.pdb]

REMARK   Accelrys Discovery Studio PDB file
REMARK   Created:  2015-11-30T22:13:39Z
SSBOND   1 CYS L   23    CYS L   88                                     
SSBOND   2 CYS H  130    CYS H  204                                     
ATOM      1  N   GLU L   1      24.967  32.227  26.156  1.00 57.08           N1+
ATOM      2  CA  GLU L   1      25.479  31.250  27.137  1.00 56.19           C  
ATOM      3  CB  GLU L   1      26.464  30.249  26.509  1.00 55.85           C  
ATOM      4  CG  GLU L   1      25.875  29.181  25.592  1.00 58.66           C  
ATOM      5  CD  GLU L   1      27.024  28.238  25.257  1.00 61.62           C  
ATOM      6  OE1 GLU L   1      27.794  27.893  26.193  1.00 61.38           O  
ATOM      7  OE2 GLU L   1      27.158  27.857  24.065  1.00 63.62           O1-
ATOM      8  C   GLU L   1      26.259  31.895  28.220  1.00 55.34           C  
ATOM      9  O   GLU L   1      26.769  33.006  28.081  1.00 55.54           O  
ATOM     10  N   VAL L   2      26.347  31.184  29.353  1.00 51.72           N  
ATOM     11  CA  VAL L   2      27.173  31.601  30.436  1.00 50.61           C  
ATOM     12  CB  VAL L   2      26.423  31.797  31.721  1.00 50.39           C  
ATOM     13  CG1 VAL L   2      27.431  32.147  32.831  1.00 59.89           C  
ATOM     14  CG2 VAL L   2      25.334  32.861  31.493  1.00 49.74           C  
ATOM     15  C   VAL L   2      28.120  30.466  30.638  1.00 50.13           C  
ATOM     16  O   VAL L   2      27.701  29.333  30.878  1.00 49.64           O  
ATOM     17  N   VAL L   3      29.433  30.732  30.528  1.00 46.95           N  
ATOM     18  CA  VAL L   3      30.360  29.654  30.690  1.00 45.89           C  
ATOM     19  CB  VAL L   3      31.658  29.827  29.959  1.00 46.76           C  
ATOM     20  CG1 VAL L   3      31.392  29.747  28.454  1.00 53.38           C  
ATOM     21  CG2 VAL L   3      32.294  31.153  30.404  1.00 46.61           C  
ATOM     22  C   VAL L   3      30.703  29.512  32.130  1.00 46.23           C  
ATOM     23  O   VAL L   3      30.939  30.493  32.832  1.00 46.87           O  
ATOM     24  N   LEU L   4      30.718  28.256  32.614  1.00 44.04           N  
ATOM     25  CA  LEU L   4      31.134  28.001  33.960  1.00 42.90           C  
ATOM     26  CB  LEU L   4      30.233  27.057  34.784  1.00 43.14           C  
ATOM     27  CG  LEU L   4      28.854  27.621  35.166  1.00 41.98           C  
ATOM     28  CD1 LEU L   4      28.977  28.880  36.037  1.00 40.62           C  
ATOM     29  CD2 LEU L   4      27.965  27.820  33.939  1.00 41.93           C  
ATOM     30  C   LEU L   4      32.446  27.302  33.869  1.00 44.59           C  
ATOM     31  O   LEU L   4      32.571  26.291  33.179  1.00 43.07           O  
ATOM     32  N   THR L   5      33.466  27.823  34.573  1.00 42.65           N  
ATOM     33  CA  THR L   5      34.745  27.185  34.511  1.00 44.09           C  
ATOM     34  CB  THR L   5      35.833  28.086  33.998  1.00 44.07           C  
ATOM     35  OG1 THR L   5      36.990  27.330  33.673  1.00 47.33           O  
ATOM     36  CG2 THR L   5      36.165  29.139  35.062  1.00 43.76           C  
ATOM     37  C   THR L   5      35.090  26.701  35.889  1.00 42.85           C  
ATOM     38  O   THR L   5      35.006  27.442  36.869  1.00 44.89           O  
ATOM     39  N   GLN L   6      35.480  25.414  35.996  1.00 40.92           N  
ATOM     40  CA  GLN L   6      35.772  24.848  37.281  1.00 40.63           C  
ATOM     41  CB  GLN L   6      35.087  23.495  37.537  1.00 41.00           C  
ATOM     42  CG  GLN L   6      33.560  23.585  37.622  1.00 37.81           C  
ATOM     43  CD  GLN L   6      33.028  22.181  37.878  1.00 37.70           C  
ATOM     44  OE1 GLN L   6      31.969  21.797  37.386  1.00 35.40           O  
ATOM     45  NE2 GLN L   6      33.787  21.391  38.682  1.00 34.42           N  
ATOM     46  C   GLN L   6      37.240  24.614  37.399  1.00 42.63           C  
ATOM     47  O   GLN L   6      37.922  24.294  36.427  1.00 41.80           O  
ATOM     48  N   SER L   7      37.770  24.801  38.622  1.00 42.40           N  
ATOM     49  CA  SER L   7      39.159  24.554  38.873  1.00 43.99           C  
ATOM     50  CB  SER L   7      40.024  25.826  38.817  1.00 44.77           C  
ATOM     51  OG  SER L   7      39.591  26.757  39.799  1.00 46.69           O  
ATOM     52  C   SER L   7      39.256  23.998  40.259  1.00 44.33           C  
ATOM     53  O   SER L   7      38.454  24.360  41.120  1.00 44.32           O  
ATOM     54  N   PRO L   8      40.195  23.128  40.534  1.00 43.96           N  
ATOM     55  CA  PRO L   8      41.136  22.650  39.553  1.00 41.92           C  
ATOM     56  CD  PRO L   8      40.742  23.068  41.882  1.00 41.88           C  
ATOM     57  CB  PRO L   8      42.300  22.048  40.336  1.00 42.54           C  
ATOM     58  CG  PRO L   8      42.231  22.733  41.708  1.00 42.52           C  
ATOM     59  C   PRO L   8      40.468  21.608  38.717  1.00 41.90           C  
ATOM     60  O   PRO L   8      39.393  21.151  39.097  1.00 40.50           O  
ATOM     61  N   ALA L   9      41.071  21.225  37.577  1.00 41.20           N  
ATOM     62  CA  ALA L   9      40.487  20.188  36.780  1.00 40.75           C  
ATOM     63  CB  ALA L   9      41.284  19.899  35.498  1.00 42.12           C  
ATOM     64  C   ALA L   9      40.483  18.935  37.598  1.00 40.59           C  
ATOM     65  O   ALA L   9      39.483  18.219  37.646  1.00 41.05           O  
ATOM     66  N   THR L  10      41.609  18.639  38.279  1.00 39.86           N  
ATOM     67  CA  THR L  10      41.650  17.453  39.084  1.00 38.38           C  
ATOM     68  CB  THR L  10      42.557  16.380  38.556  1.00 40.87           C  
ATOM     69  OG1 THR L  10      43.899  16.839  38.540  1.00 43.97           O  
ATOM     70  CG2 THR L  10      42.105  15.992  37.137  1.00 40.98           C  
ATOM     71  C   THR L  10      42.181  17.821  40.429  1.00 41.16           C  
ATOM     72  O   THR L  10      43.048  18.684  40.563  1.00 40.51           O  
ATOM     73  N   LEU L  11      41.651  17.163  41.475  1.00 40.27           N  
ATOM     74  CA  LEU L  11      42.112  17.438  42.801  1.00 39.23           C  
ATOM     75  CB  LEU L  11      41.000  18.076  43.655  1.00 39.45           C  
ATOM     76  CG  LEU L  11      41.459  18.645  45.007  1.00 42.71           C  
ATOM     77  CD1 LEU L  11      42.482  19.776  44.816  1.00 42.37           C  
ATOM     78  CD2 LEU L  11      40.252  19.107  45.836  1.00 41.61           C  
ATOM     79  C   LEU L  11      42.522  16.115  43.381  1.00 40.43           C  
ATOM     80  O   LEU L  11      41.720  15.186  43.444  1.00 39.68           O  
ATOM     81  N   SER L  12      43.795  15.990  43.814  1.00 39.74           N  
ATOM     82  CA  SER L  12      44.255  14.729  44.331  1.00 39.95           C  
ATOM     83  CB  SER L  12      45.650  14.334  43.818  1.00 40.69           C  
ATOM     84  OG  SER L  12      45.625  14.177  42.408  1.00 41.20           O  
ATOM     85  C   SER L  12      44.368  14.858  45.815  1.00 41.17           C  
ATOM     86  O   SER L  12      45.202  15.604  46.329  1.00 41.31           O  
ATOM     87  N   LEU L  13      43.533  14.102  46.551  1.00 39.35           N  
ATOM     88  CA  LEU L  13      43.527  14.217  47.979  1.00 40.42           C  
ATOM     89  CB  LEU L  13      42.353  15.062  48.500  1.00 39.07           C  
ATOM     90  CG  LEU L  13      42.453  16.554  48.134  1.00 41.78           C  
ATOM     91  CD1 LEU L  13      41.220  17.331  48.616  1.00 40.70           C  
ATOM     92  CD2 LEU L  13      43.757  17.175  48.661  1.00 42.18           C  
ATOM     93  C   LEU L  13      43.394  12.856  48.573  1.00 40.66           C  
ATOM     94  O   LEU L  13      43.131  11.876  47.880  1.00 41.16           O  
ATOM     95  N   SER L  14      43.598  12.775  49.901  1.00 41.50           N  
ATOM     96  CA  SER L  14      43.467  11.537  50.605  1.00 40.82           C  
ATOM     97  CB  SER L  14      44.651  11.222  51.532  1.00 44.65           C  
ATOM     98  OG  SER L  14      45.839  11.074  50.770  1.00 44.93           O  
ATOM     99  C   SER L  14      42.269  11.683  51.475  1.00 40.49           C  
ATOM    100  O   SER L  14      41.794  12.788  51.729  1.00 41.54           O  
ATOM    101  N   PRO L  15      41.764  10.578  51.935  1.00 40.78           N  
ATOM    102  CA  PRO L  15      40.601  10.635  52.766  1.00 41.17           C  
ATOM    103  CD  PRO L  15      41.838   9.338  51.178  1.00 41.74           C  
ATOM    104  CB  PRO L  15      40.130   9.190  52.905  1.00 41.55           C  
ATOM    105  CG  PRO L  15      40.591   8.538  51.586  1.00 42.54           C  
ATOM    106  C   PRO L  15      40.906  11.341  54.045  1.00 43.17           C  
ATOM    107  O   PRO L  15      42.009  11.193  54.569  1.00 43.09           O  
ATOM    108  N   GLY L  16      39.938  12.130  54.552  1.00 42.31           N  
ATOM    109  CA  GLY L  16      40.111  12.832  55.790  1.00 44.08           C  
ATOM    110  C   GLY L  16      40.513  14.248  55.511  1.00 45.09           C  
ATOM    111  O   GLY L  16      40.338  15.119  56.359  1.00 46.50           O  
ATOM    112  N   GLU L  17      41.052  14.524  54.307  1.00 43.45           N  
ATOM    113  CA  GLU L  17      41.496  15.858  54.004  1.00 43.73           C  
ATOM    114  CB  GLU L  17      42.593  15.909  52.927  1.00 45.36           C  
ATOM    115  CG  GLU L  17      43.905  15.274  53.399  1.00 47.68           C  
ATOM    116  CD  GLU L  17      44.950  15.430  52.304  1.00 50.76           C  
ATOM    117  OE1 GLU L  17      44.630  15.131  51.123  1.00 50.98           O  
ATOM    118  OE2 GLU L  17      46.090  15.854  52.637  1.00 52.61           O1-
ATOM    119  C   GLU L  17      40.332  16.682  53.542  1.00 43.89           C  
ATOM    120  O   GLU L  17      39.275  16.158  53.193  1.00 44.90           O  
ATOM    121  N   ARG L  18      40.487  18.024  53.582  1.00 44.17           N  
ATOM    122  CA  ARG L  18      39.437  18.902  53.147  1.00 44.60           C  
ATOM    123  CB  ARG L  18      39.438  20.275  53.847  0.99 44.95           C  
ATOM    124  CG  ARG L  18      38.331  21.206  53.344  1.00 45.61           C  
ATOM    125  CD  ARG L  18      38.391  22.631  53.904  1.00 49.25           C  
ATOM    126  NE  ARG L  18      37.880  22.603  55.302  0.88 51.59           N  
ATOM    127  CZ  ARG L  18      38.725  22.351  56.343  0.95 51.96           C  
ATOM    128  NH1 ARG L  18      40.046  22.094  56.108  0.95 51.99           N1+
ATOM    129  NH2 ARG L  18      38.246  22.344  57.620  0.95 50.64           N  
ATOM    130  C   ARG L  18      39.597  19.161  51.681  1.00 44.08           C  
ATOM    131  O   ARG L  18      40.705  19.364  51.188  1.00 43.56           O  
ATOM    132  N   ALA L  19      38.469  19.164  50.941  1.00 43.29           N  
ATOM    133  CA  ALA L  19      38.526  19.418  49.531  1.00 41.26           C  
ATOM    134  CB  ALA L  19      37.873  18.310  48.687  1.00 40.78           C  
ATOM    135  C   ALA L  19      37.780  20.685  49.256  1.00 39.93           C  
ATOM    136  O   ALA L  19      36.694  20.909  49.791  1.00 40.21           O  
ATOM    137  N   THR L  20      38.369  21.562  48.418  1.00 39.34           N  
ATOM    138  CA  THR L  20      37.735  22.801  48.076  1.00 40.15           C  
ATOM    139  CB  THR L  20      38.502  24.002  48.552  1.00 42.54           C  
ATOM    140  OG1 THR L  20      38.680  23.948  49.960  1.00 44.52           O  
ATOM    141  CG2 THR L  20      37.716  25.268  48.175  1.00 40.85           C  
ATOM    142  C   THR L  20      37.665  22.871  46.578  1.00 41.75           C  
ATOM    143  O   THR L  20      38.684  22.792  45.897  1.00 40.80           O  
ATOM    144  N   ILE L  21      36.447  23.051  46.026  1.00 39.41           N  
ATOM    145  CA  ILE L  21      36.264  23.082  44.597  1.00 39.60           C  
ATOM    146  CB  ILE L  21      35.249  22.092  44.102  1.00 38.96           C  
ATOM    147  CG1 ILE L  21      35.700  20.654  44.408  1.00  0.00           C  
ATOM    148  CG2 ILE L  21      35.019  22.358  42.605  1.00  0.00           C  
ATOM    149  CD1 ILE L  21      35.719  20.322  45.899  1.00 40.68           C  
ATOM    150  C   ILE L  21      35.759  24.442  44.225  1.00 38.86           C  
ATOM    151  O   ILE L  21      35.054  25.078  45.005  1.00 39.34           O  
ATOM    152  N   SER L  22      36.128  24.936  43.021  1.00 38.70           N  
ATOM    153  CA  SER L  22      35.719  26.261  42.639  1.00 40.26           C  
ATOM    154  CB  SER L  22      36.885  27.250  42.447  1.00 40.62           C  
ATOM    155  OG  SER L  22      37.487  27.573  43.691  1.00 43.57           O  
ATOM    156  C   SER L  22      34.985  26.234  41.336  1.00 41.43           C  
ATOM    157  O   SER L  22      35.213  25.381  40.480  1.00 40.52           O  
ATOM    158  N   CYS L  23      34.052  27.195  41.170  1.00 41.25           N  
ATOM    159  CA  CYS L  23      33.296  27.345  39.959  1.00 42.67           C  
ATOM    160  CB  CYS L  23      31.877  26.716  40.069  1.00 42.48           C  
ATOM    161  SG  CYS L  23      30.854  26.818  38.563  1.00 47.09           S  
ATOM    162  C   CYS L  23      33.205  28.825  39.696  1.00 43.50           C  
ATOM    163  O   CYS L  23      32.689  29.585  40.516  1.00 44.33           O  
ATOM    164  N   ARG L  24      33.732  29.267  38.534  1.00 44.22           N  
ATOM    165  CA  ARG L  24      33.759  30.658  38.157  1.00 44.59           C  
ATOM    166  CB  ARG L  24      35.118  31.075  37.573  1.00 49.31           C  
ATOM    167  CG  ARG L  24      35.183  32.532  37.116  1.00 52.57           C  
ATOM    168  CD  ARG L  24      36.259  32.783  36.057  1.00 57.10           C  
ATOM    169  NE  ARG L  24      37.568  32.386  36.639  1.00 61.95           N  
ATOM    170  CZ  ARG L  24      38.589  31.987  35.825  1.00 64.14           C  
ATOM    171  NH1 ARG L  24      38.422  31.942  34.471  1.00 63.86           N1+
ATOM    172  NH2 ARG L  24      39.787  31.629  36.368  1.00 63.03           N  
ATOM    173  C   ARG L  24      32.782  30.837  37.038  1.00 45.59           C  
ATOM    174  O   ARG L  24      32.718  30.011  36.131  1.00 46.12           O  
ATOM    175  N   ALA L  25      32.005  31.939  37.064  1.00 44.28           N  
ATOM    176  CA  ALA L  25      31.025  32.173  36.042  1.00 45.05           C  
ATOM    177  CB  ALA L  25      29.635  32.533  36.593  1.00 44.01           C  
ATOM    178  C   ALA L  25      31.479  33.325  35.201  1.00 44.40           C  
ATOM    179  O   ALA L  25      32.202  34.204  35.666  1.00 45.86           O  
ATOM    180  N   SER L  26      31.079  33.338  33.915  1.00 43.64           N  
ATOM    181  CA  SER L  26      31.462  34.393  33.020  1.00 43.13           C  
ATOM    182  CB  SER L  26      31.114  34.087  31.550  1.00 42.36           C  
ATOM    183  OG  SER L  26      29.711  33.920  31.395  1.00 41.15           O  
ATOM    184  C   SER L  26      30.773  35.664  33.411  1.00 43.62           C  
ATOM    185  O   SER L  26      31.324  36.750  33.232  1.00 43.25           O  
ATOM    186  N   GLN L  27      29.541  35.556  33.949  1.00 44.12           N  
ATOM    187  CA  GLN L  27      28.780  36.709  34.336  1.00 44.32           C  
ATOM    188  CB  GLN L  27      27.671  37.031  33.324  1.00 45.31           C  
ATOM    189  CG  GLN L  27      26.988  38.379  33.521  1.00 47.60           C  
ATOM    190  CD  GLN L  27      25.937  38.493  32.426  1.00 49.95           C  
ATOM    191  OE1 GLN L  27      25.273  39.518  32.289  1.00 52.11           O  
ATOM    192  NE2 GLN L  27      25.784  37.412  31.615  1.00 49.92           N  
ATOM    193  C   GLN L  27      28.135  36.364  35.641  1.00 43.78           C  
ATOM    194  O   GLN L  27      28.175  35.207  36.057  1.00 43.89           O  
ATOM    195  N   SER L  28      27.540  37.355  36.339  1.00 42.42           N  
ATOM    196  CA  SER L  28      26.957  37.066  37.621  1.00 41.79           C  
ATOM    197  CB  SER L  28      26.581  38.323  38.429  1.00 42.03           C  
ATOM    198  OG  SER L  28      26.015  37.951  39.677  1.00 41.77           O  
ATOM    199  C   SER L  28      25.720  36.240  37.447  1.00 40.92           C  
ATOM    200  O   SER L  28      24.759  36.642  36.793  1.00 41.16           O  
ATOM    201  N   VAL L  29      25.767  35.011  37.988  1.00 39.66           N  
ATOM    202  CA  VAL L  29      24.677  34.082  38.043  1.00 37.86           C  
ATOM    203  CB  VAL L  29      25.106  32.648  38.070  1.00 37.06           C  
ATOM    204  CG1 VAL L  29      25.940  32.385  36.806  1.00 36.17           C  
ATOM    205  CG2 VAL L  29      25.833  32.358  39.384  1.00 36.01           C  
ATOM    206  C   VAL L  29      23.848  34.374  39.252  1.00 37.01           C  
ATOM    207  O   VAL L  29      22.786  33.785  39.448  1.00 35.76           O  
ATOM    208  N   GLY L  30      24.375  35.210  40.165  1.00 36.84           N  
ATOM    209  CA  GLY L  30      23.658  35.487  41.369  1.00 37.37           C  
ATOM    210  C   GLY L  30      23.833  34.292  42.248  1.00 37.89           C  
ATOM    211  O   GLY L  30      24.931  33.755  42.375  1.00 38.22           O  
ATOM    212  N   GLY L  31      22.746  33.941  42.954  1.00 37.92           N  
ATOM    213  CA  GLY L  31      22.575  32.823  43.835  1.00 37.79           C  
ATOM    214  C   GLY L  31      22.360  31.518  43.124  1.00 38.16           C  
ATOM    215  O   GLY L  31      22.506  30.469  43.744  1.00 38.38           O  
ATOM    216  N   TYR L  32      21.934  31.518  41.844  1.00 38.14           N  
ATOM    217  CA  TYR L  32      21.464  30.278  41.280  1.00 38.08           C  
ATOM    218  CB  TYR L  32      20.483  30.495  40.116  1.00 39.62           C  
ATOM    219  CG  TYR L  32      19.240  31.117  40.655  1.00 41.17           C  
ATOM    220  CD1 TYR L  32      18.275  30.337  41.248  1.00 41.98           C  
ATOM    221  CD2 TYR L  32      19.034  32.477  40.562  1.00 41.51           C  
ATOM    222  CE1 TYR L  32      17.123  30.902  41.742  1.00 42.29           C  
ATOM    223  CE2 TYR L  32      17.884  33.048  41.054  1.00 42.19           C  
ATOM    224  CZ  TYR L  32      16.928  32.259  41.647  1.00 42.76           C  
ATOM    225  OH  TYR L  32      15.744  32.840  42.154  1.00 42.59           O  
ATOM    226  C   TYR L  32      22.558  29.399  40.755  1.00 37.31           C  
ATOM    227  O   TYR L  32      22.779  29.287  39.552  1.00 36.64           O  
ATOM    228  N   LEU L  33      23.228  28.671  41.661  1.00 39.98           N  
ATOM    229  CA  LEU L  33      24.254  27.748  41.244  1.00 39.69           C  
ATOM    230  CB  LEU L  33      25.684  28.194  41.587  1.00 39.47           C  
ATOM    231  CG  LEU L  33      26.758  27.250  41.013  1.00 38.76           C  
ATOM    232  CD1 LEU L  33      26.870  27.402  39.488  1.00 38.59           C  
ATOM    233  CD2 LEU L  33      28.103  27.403  41.738  1.00 39.22           C  
ATOM    234  C   LEU L  33      24.035  26.456  41.975  1.00 38.73           C  
ATOM    235  O   LEU L  33      23.794  26.458  43.180  1.00 40.07           O  
ATOM    236  N   THR L  34      24.127  25.311  41.263  1.00 37.46           N  
ATOM    237  CA  THR L  34      23.958  24.030  41.892  1.00 35.11           C  
ATOM    238  CB  THR L  34      22.872  23.217  41.269  1.00 35.87           C  
ATOM    239  OG1 THR L  34      22.641  22.025  42.004  1.00  0.00           O  
ATOM    240  CG2 THR L  34      23.320  22.875  39.842  1.00  0.00           C  
ATOM    241  C   THR L  34      25.203  23.207  41.731  1.00 35.67           C  
ATOM    242  O   THR L  34      26.057  23.482  40.888  1.00 35.36           O  
ATOM    243  N   TRP L  35      25.338  22.161  42.573  1.00 34.45           N  
ATOM    244  CA  TRP L  35      26.472  21.280  42.499  1.00 34.16           C  
ATOM    245  CB  TRP L  35      27.385  21.360  43.734  1.00 33.54           C  
ATOM    246  CG  TRP L  35      28.160  22.649  43.829  1.00 34.01           C  
ATOM    247  CD2 TRP L  35      29.473  22.819  43.272  1.00 33.98           C  
ATOM    248  CD1 TRP L  35      27.829  23.837  44.411  1.00 33.90           C  
ATOM    249  NE1 TRP L  35      28.853  24.740  44.249  1.00 32.84           N  
ATOM    250  CE2 TRP L  35      29.872  24.125  43.550  1.00 32.35           C  
ATOM    251  CE3 TRP L  35      30.276  21.954  42.587  1.00 33.31           C  
ATOM    252  CZ2 TRP L  35      31.091  24.588  43.141  1.00 31.94           C  
ATOM    253  CZ3 TRP L  35      31.504  22.425  42.178  1.00 34.49           C  
ATOM    254  CH2 TRP L  35      31.902  23.717  42.451  1.00 33.25           C  
ATOM    255  C   TRP L  35      25.999  19.858  42.396  1.00 35.39           C  
ATOM    256  O   TRP L  35      25.029  19.470  43.044  1.00 35.50           O  
ATOM    257  N   TYR L  36      26.689  19.036  41.572  1.00 34.44           N  
ATOM    258  CA  TYR L  36      26.287  17.664  41.397  1.00 33.64           C  
ATOM    259  CB  TYR L  36      25.738  17.338  39.998  1.00 33.09           C  
ATOM    260  CG  TYR L  36      24.498  18.134  39.799  1.00 32.42           C  
ATOM    261  CD1 TYR L  36      23.302  17.689  40.298  1.00 31.91           C  
ATOM    262  CD2 TYR L  36      24.526  19.331  39.128  1.00 32.12           C  
ATOM    263  CE1 TYR L  36      22.155  18.418  40.124  1.00 31.58           C  
ATOM    264  CE2 TYR L  36      23.380  20.066  38.950  1.00 32.66           C  
ATOM    265  CZ  TYR L  36      22.193  19.606  39.450  1.00 32.12           C  
ATOM    266  OH  TYR L  36      21.011  20.344  39.283  1.00 33.33           O  
ATOM    267  C   TYR L  36      27.456  16.741  41.585  1.00 33.52           C  
ATOM    268  O   TYR L  36      28.592  17.066  41.240  1.00 34.60           O  
ATOM    269  N   GLN L  37      27.184  15.542  42.143  1.00 33.94           N  
ATOM    270  CA  GLN L  37      28.208  14.550  42.335  1.00 35.28           C  
ATOM    271  CB  GLN L  37      28.231  13.956  43.755  1.00 35.60           C  
ATOM    272  CG  GLN L  37      29.321  12.902  43.962  1.00 37.12           C  
ATOM    273  CD  GLN L  37      29.190  12.369  45.380  1.00 38.68           C  
ATOM    274  OE1 GLN L  37      28.190  11.743  45.727  1.00 39.00           O  
ATOM    275  NE2 GLN L  37      30.225  12.622  46.226  1.00 37.25           N  
ATOM    276  C   GLN L  37      27.902  13.408  41.421  1.00 35.39           C  
ATOM    277  O   GLN L  37      26.771  12.926  41.368  1.00 35.67           O  
ATOM    278  N   GLN L  38      28.907  12.948  40.653  1.00 35.43           N  
ATOM    279  CA  GLN L  38      28.644  11.827  39.803  1.00 37.17           C  
ATOM    280  CB  GLN L  38      28.674  12.172  38.306  1.00 34.04           C  
ATOM    281  CG  GLN L  38      28.389  10.966  37.412  1.00 32.94           C  
ATOM    282  CD  GLN L  38      28.448  11.439  35.970  1.00 32.09           C  
ATOM    283  OE1 GLN L  38      28.789  12.588  35.695  1.00 32.16           O  
ATOM    284  NE2 GLN L  38      28.111  10.533  35.016  1.00 30.89           N  
ATOM    285  C   GLN L  38      29.699  10.796  40.032  1.00 37.13           C  
ATOM    286  O   GLN L  38      30.878  11.018  39.756  1.00 37.94           O  
ATOM    287  N   LYS L  39      29.282   9.625  40.547  1.00 38.20           N  
ATOM    288  CA  LYS L  39      30.178   8.529  40.767  1.00 40.30           C  
ATOM    289  CB  LYS L  39      29.697   7.545  41.848  1.00 40.44           C  
ATOM    290  CG  LYS L  39      29.724   8.156  43.252  1.00 41.79           C  
ATOM    291  CD  LYS L  39      28.950   7.343  44.290  1.00 43.16           C  
ATOM    292  CE  LYS L  39      28.998   7.923  45.705  1.00 46.22           C  
ATOM    293  NZ  LYS L  39      28.216   7.068  46.623  1.00 45.28           N1+
ATOM    294  C   LYS L  39      30.287   7.802  39.468  1.00 42.64           C  
ATOM    295  O   LYS L  39      29.446   7.954  38.583  1.00 41.86           O  
ATOM    296  N   PRO L  40      31.326   7.029  39.319  1.00 41.92           N  
ATOM    297  CA  PRO L  40      31.506   6.352  38.070  1.00 42.81           C  
ATOM    298  CD  PRO L  40      32.599   7.364  39.942  1.00 43.16           C  
ATOM    299  CB  PRO L  40      32.947   5.846  38.072  1.00 43.69           C  
ATOM    300  CG  PRO L  40      33.678   6.866  38.964  1.00 43.28           C  
ATOM    301  C   PRO L  40      30.472   5.311  37.811  1.00 44.19           C  
ATOM    302  O   PRO L  40      30.134   4.547  38.714  1.00 45.27           O  
ATOM    303  N   GLY L  41      29.956   5.274  36.569  1.00 45.18           N  
ATOM    304  CA  GLY L  41      29.011   4.274  36.182  1.00 46.70           C  
ATOM    305  C   GLY L  41      27.644   4.664  36.628  1.00 48.27           C  
ATOM    306  O   GLY L  41      26.687   3.925  36.401  1.00 49.21           O  
ATOM    307  N   GLN L  42      27.490   5.836  37.271  1.00 46.38           N  
ATOM    308  CA  GLN L  42      26.151   6.128  37.677  1.00 46.23           C  
ATOM    309  CB  GLN L  42      25.837   5.808  39.149  1.00 46.01           C  
ATOM    310  CG  GLN L  42      26.658   6.565  40.182  1.00 47.96           C  
ATOM    311  CD  GLN L  42      26.166   6.079  41.535  1.00 50.19           C  
ATOM    312  OE1 GLN L  42      25.309   5.202  41.626  1.00 51.98           O  
ATOM    313  NE2 GLN L  42      26.719   6.665  42.626  1.00 50.45           N  
ATOM    314  C   GLN L  42      25.768   7.528  37.324  1.00 44.71           C  
ATOM    315  O   GLN L  42      26.554   8.295  36.771  1.00 44.84           O  
ATOM    316  N   ALA L  43      24.490   7.859  37.586  1.00 44.27           N  
ATOM    317  CA  ALA L  43      23.923   9.130  37.238  1.00 44.52           C  
ATOM    318  CB  ALA L  43      22.389   9.105  37.119  1.00 43.91           C  
ATOM    319  C   ALA L  43      24.279  10.164  38.258  1.00 43.49           C  
ATOM    320  O   ALA L  43      24.617   9.866  39.401  1.00 44.52           O  
ATOM    321  N   PRO L  44      24.180  11.394  37.836  1.00 42.46           N  
ATOM    322  CA  PRO L  44      24.504  12.519  38.665  1.00 42.18           C  
ATOM    323  CD  PRO L  44      24.289  11.702  36.418  1.00 41.08           C  
ATOM    324  CB  PRO L  44      24.497  13.729  37.736  1.00 41.37           C  
ATOM    325  CG  PRO L  44      24.823  13.142  36.352  1.00 40.79           C  
ATOM    326  C   PRO L  44      23.525  12.660  39.786  1.00 42.31           C  
ATOM    327  O   PRO L  44      22.399  12.179  39.667  1.00 41.04           O  
ATOM    328  N   ARG L  45      23.953  13.309  40.888  1.00 41.41           N  
ATOM    329  CA  ARG L  45      23.124  13.506  42.042  1.00 42.54           C  
ATOM    330  CB  ARG L  45      23.600  12.643  43.218  1.00 44.53           C  
ATOM    331  CG  ARG L  45      22.788  12.782  44.499  1.00 46.93           C  
ATOM    332  CD  ARG L  45      23.342  11.904  45.623  1.00 52.18           C  
ATOM    333  NE  ARG L  45      22.515  12.141  46.837  1.00 55.90           N  
ATOM    334  CZ  ARG L  45      22.463  11.192  47.817  1.00 58.70           C  
ATOM    335  NH1 ARG L  45      23.141  10.017  47.665  1.00 57.47           N1+
ATOM    336  NH2 ARG L  45      21.737  11.417  48.949  1.00 59.11           N  
ATOM    337  C   ARG L  45      23.258  14.948  42.455  1.00 42.59           C  
ATOM    338  O   ARG L  45      24.336  15.528  42.342  1.00 42.32           O  
ATOM    339  N   LEU L  46      22.161  15.549  42.972  1.00 41.02           N  
ATOM    340  CA  LEU L  46      22.102  16.944  43.351  1.00 41.13           C  
ATOM    341  CB  LEU L  46      20.636  17.436  43.428  1.00 40.80           C  
ATOM    342  CG  LEU L  46      20.370  18.957  43.554  1.00 39.88           C  
ATOM    343  CD1 LEU L  46      21.159  19.620  44.685  1.00 43.33           C  
ATOM    344  CD2 LEU L  46      20.505  19.679  42.210  1.00 44.32           C  
ATOM    345  C   LEU L  46      22.644  17.080  44.758  1.00 40.83           C  
ATOM    346  O   LEU L  46      22.049  16.549  45.695  1.00 40.94           O  
ATOM    347  N   LEU L  47      23.853  17.677  44.930  1.00 40.95           N  
ATOM    348  CA  LEU L  47      24.401  17.979  46.237  1.00 41.32           C  
ATOM    349  CB  LEU L  47      25.931  18.116  46.209  1.00 41.18           C  
ATOM    350  CG  LEU L  47      26.683  16.807  45.922  1.00 41.66           C  
ATOM    351  CD1 LEU L  47      28.199  17.040  45.913  1.00 41.48           C  
ATOM    352  CD2 LEU L  47      26.282  15.702  46.912  1.00 41.63           C  
ATOM    353  C   LEU L  47      23.891  19.256  46.854  1.00 40.94           C  
ATOM    354  O   LEU L  47      23.285  19.265  47.925  1.00 43.41           O  
ATOM    355  N   ILE L  48      24.115  20.390  46.152  1.00 42.80           N  
ATOM    356  CA  ILE L  48      23.808  21.693  46.671  1.00 42.94           C  
ATOM    357  CB  ILE L  48      25.025  22.504  47.022  1.00 41.75           C  
ATOM    358  CG1 ILE L  48      25.730  21.924  48.260  1.00 41.50           C  
ATOM    359  CG2 ILE L  48      24.590  23.967  47.198  1.00 40.55           C  
ATOM    360  CD1 ILE L  48      26.311  20.530  48.061  1.00 40.95           C  
ATOM    361  C   ILE L  48      23.054  22.446  45.629  1.00 43.57           C  
ATOM    362  O   ILE L  48      23.375  22.389  44.446  1.00 42.34           O  
ATOM    363  N   TYR L  49      21.999  23.165  46.043  1.00 42.10           N  
ATOM    364  CA  TYR L  49      21.268  23.962  45.116  1.00 43.78           C  
ATOM    365  CB  TYR L  49      19.842  23.447  44.826  1.00 43.58           C  
ATOM    366  CG  TYR L  49      19.050  23.359  46.087  1.00 43.83           C  
ATOM    367  CD1 TYR L  49      18.485  24.479  46.631  1.00 43.75           C  
ATOM    368  CD2 TYR L  49      18.847  22.160  46.723  1.00 43.44           C  
ATOM    369  CE1 TYR L  49      17.743  24.416  47.785  1.00 45.22           C  
ATOM    370  CE2 TYR L  49      18.108  22.086  47.880  1.00 44.05           C  
ATOM    371  CZ  TYR L  49      17.552  23.217  48.416  1.00 45.98           C  
ATOM    372  OH  TYR L  49      16.790  23.149  49.603  1.00 47.30           O  
ATOM    373  C   TYR L  49      21.221  25.353  45.665  1.00 42.59           C  
ATOM    374  O   TYR L  49      21.301  25.578  46.873  1.00 44.02           O  
ATOM    375  N   ASP L  50      21.132  26.345  44.768  1.00 31.04           N  
ATOM    376  CA  ASP L  50      21.044  27.716  45.181  1.00 31.41           C  
ATOM    377  CB  ASP L  50      19.756  28.019  45.966  1.00 31.17           C  
ATOM    378  CG  ASP L  50      18.596  27.952  44.981  1.00 34.70           C  
ATOM    379  OD1 ASP L  50      18.847  28.172  43.766  1.00 33.81           O  
ATOM    380  OD2 ASP L  50      17.450  27.676  45.424  1.00 35.23           O1-
ATOM    381  C   ASP L  50      22.234  28.111  46.009  1.00 34.31           C  
ATOM    382  O   ASP L  50      22.135  28.919  46.932  1.00 33.15           O  
ATOM    383  N   ALA L  51      23.394  27.519  45.688  1.00 31.26           N  
ATOM    384  CA  ALA L  51      24.700  27.863  46.182  1.00 31.67           C  
ATOM    385  CB  ALA L  51      25.011  29.361  46.020  1.00 32.91           C  
ATOM    386  C   ALA L  51      24.959  27.499  47.603  1.00 31.37           C  
ATOM    387  O   ALA L  51      26.117  27.290  47.958  1.00 32.62           O  
ATOM    388  N   SER L  52      23.935  27.321  48.452  1.00 31.78           N  
ATOM    389  CA  SER L  52      24.329  27.082  49.806  1.00 32.82           C  
ATOM    390  CB  SER L  52      24.342  28.384  50.621  1.00 34.63           C  
ATOM    391  OG  SER L  52      24.737  28.120  51.955  1.00 35.50           O  
ATOM    392  C   SER L  52      23.364  26.146  50.457  1.00 35.41           C  
ATOM    393  O   SER L  52      23.481  25.883  51.651  1.00 35.14           O  
ATOM    394  N   ASN L  53      22.415  25.576  49.693  1.00 41.83           N  
ATOM    395  CA  ASN L  53      21.467  24.685  50.300  1.00 43.25           C  
ATOM    396  CB  ASN L  53      20.027  24.866  49.794  1.00 44.60           C  
ATOM    397  CG  ASN L  53      19.501  26.197  50.308  1.00 52.99           C  
ATOM    398  OD1 ASN L  53      19.802  26.607  51.426  1.00 55.05           O  
ATOM    399  ND2 ASN L  53      18.688  26.891  49.469  1.00 54.40           N  
ATOM    400  C   ASN L  53      21.855  23.271  50.018  1.00 44.69           C  
ATOM    401  O   ASN L  53      22.292  22.933  48.921  1.00 44.56           O  
ATOM    402  N   ARG L  54      21.716  22.400  51.034  1.00 43.96           N  
ATOM    403  CA  ARG L  54      22.030  21.017  50.842  0.90 45.65           C  
ATOM    404  CB  ARG L  54      22.592  20.337  52.103  0.90 46.32           C  
ATOM    405  CG  ARG L  54      24.058  20.679  52.384  0.90 48.58           C  
ATOM    406  CD  ARG L  54      24.522  20.291  53.789  0.90 50.42           C  
ATOM    407  NE  ARG L  54      24.118  21.385  54.718  0.90 54.26           N  
ATOM    408  CZ  ARG L  54      25.045  22.292  55.152  0.90 54.65           C  
ATOM    409  NH1 ARG L  54      26.363  22.130  54.831  0.90 54.47           N1+
ATOM    410  NH2 ARG L  54      24.660  23.357  55.916  0.90 54.77           N  
ATOM    411  C   ARG L  54      20.763  20.320  50.478  1.00 47.16           C  
ATOM    412  O   ARG L  54      19.714  20.564  51.073  1.00 45.88           O  
ATOM    413  N   ALA L  55      20.846  19.429  49.473  1.00 45.03           N  
ATOM    414  CA  ALA L  55      19.724  18.675  48.996  1.00 46.69           C  
ATOM    415  CB  ALA L  55      19.965  18.016  47.628  1.00 44.87           C  
ATOM    416  C   ALA L  55      19.431  17.600  49.993  1.00 47.08           C  
ATOM    417  O   ALA L  55      20.219  17.343  50.901  1.00 47.53           O  
ATOM    418  N   THR L  56      18.258  16.953  49.855  1.00 46.59           N  
ATOM    419  CA  THR L  56      17.836  15.953  50.788  1.00 46.51           C  
ATOM    420  CB  THR L  56      16.451  15.448  50.507  1.00 49.13           C  
ATOM    421  OG1 THR L  56      15.528  16.527  50.526  1.00 50.54           O  
ATOM    422  CG2 THR L  56      16.058  14.420  51.579  1.00 49.23           C  
ATOM    423  C   THR L  56      18.761  14.776  50.738  1.00 48.26           C  
ATOM    424  O   THR L  56      19.159  14.321  49.668  1.00 49.09           O  
ATOM    425  N   GLY L  57      19.131  14.261  51.932  1.00 47.96           N  
ATOM    426  CA  GLY L  57      19.932  13.074  52.054  1.00 48.09           C  
ATOM    427  C   GLY L  57      21.393  13.389  51.929  1.00 47.34           C  
ATOM    428  O   GLY L  57      22.218  12.477  51.893  1.00 49.22           O  
ATOM    429  N   ILE L  58      21.760  14.683  51.888  1.00 45.89           N  
ATOM    430  CA  ILE L  58      23.143  15.038  51.701  1.00 44.65           C  
ATOM    431  CB  ILE L  58      23.317  16.257  50.837  1.00 44.27           C  
ATOM    432  CG1 ILE L  58      22.699  16.016  49.451  1.00 43.92           C  
ATOM    433  CG2 ILE L  58      24.815  16.603  50.781  1.00 42.95           C  
ATOM    434  CD1 ILE L  58      23.324  14.837  48.707  1.00 44.43           C  
ATOM    435  C   ILE L  58      23.744  15.347  53.038  1.00 45.40           C  
ATOM    436  O   ILE L  58      23.189  16.106  53.831  1.00 45.76           O  
ATOM    437  N   PRO L  59      24.892  14.764  53.279  1.00 45.37           N  
ATOM    438  CA  PRO L  59      25.580  14.911  54.536  1.00 45.66           C  
ATOM    439  CD  PRO L  59      25.261  13.532  52.597  1.00 45.70           C  
ATOM    440  CB  PRO L  59      26.698  13.874  54.521  1.00 46.73           C  
ATOM    441  CG  PRO L  59      26.186  12.783  53.569  1.00 47.39           C  
ATOM    442  C   PRO L  59      26.095  16.302  54.742  1.00 45.93           C  
ATOM    443  O   PRO L  59      26.237  17.049  53.776  1.00 44.70           O  
ATOM    444  N   ALA L  60      26.382  16.648  56.011  1.00 44.82           N  
ATOM    445  CA  ALA L  60      26.835  17.932  56.475  1.00 45.41           C  
ATOM    446  CB  ALA L  60      26.958  18.004  58.007  1.00 44.87           C  
ATOM    447  C   ALA L  60      28.181  18.280  55.914  1.00 43.53           C  
ATOM    448  O   ALA L  60      28.490  19.457  55.731  1.00 44.17           O  
ATOM    449  N   ARG L  61      29.027  17.275  55.635  1.00 41.90           N  
ATOM    450  CA  ARG L  61      30.373  17.539  55.218  1.00 42.09           C  
ATOM    451  CB  ARG L  61      31.171  16.262  54.878  1.00 41.56           C  
ATOM    452  CG  ARG L  61      30.571  15.418  53.751  1.00 41.68           C  
ATOM    453  CD  ARG L  61      31.494  14.300  53.253  1.00 40.96           C  
ATOM    454  NE  ARG L  61      31.431  13.166  54.217  1.00 40.97           N  
ATOM    455  CZ  ARG L  61      30.480  12.197  54.073  1.00 41.43           C  
ATOM    456  NH1 ARG L  61      29.555  12.285  53.076  1.00 40.77           N1+
ATOM    457  NH2 ARG L  61      30.449  11.131  54.923  1.00 40.21           N  
ATOM    458  C   ARG L  61      30.357  18.420  54.003  1.00 42.37           C  
ATOM    459  O   ARG L  61      31.267  19.228  53.819  1.00 41.83           O  
ATOM    460  N   PHE L  62      29.340  18.278  53.131  1.00 41.18           N  
ATOM    461  CA  PHE L  62      29.282  19.079  51.939  1.00 41.53           C  
ATOM    462  CB  PHE L  62      28.419  18.453  50.831  1.00 40.08           C  
ATOM    463  CG  PHE L  62      29.064  17.173  50.416  1.00 40.27           C  
ATOM    464  CD1 PHE L  62      30.150  17.184  49.576  1.00 40.33           C  
ATOM    465  CD2 PHE L  62      28.579  15.963  50.855  1.00 41.44           C  
ATOM    466  CE1 PHE L  62      30.749  16.011  49.187  1.00 41.44           C  
ATOM    467  CE2 PHE L  62      29.173  14.786  50.468  1.00 40.22           C  
ATOM    468  CZ  PHE L  62      30.263  14.806  49.632  1.00 39.13           C  
ATOM    469  C   PHE L  62      28.711  20.431  52.257  1.00 40.41           C  
ATOM    470  O   PHE L  62      27.664  20.550  52.893  1.00 41.53           O  
ATOM    471  N   SER L  63      29.401  21.498  51.803  1.00 40.29           N  
ATOM    472  CA  SER L  63      28.955  22.840  52.060  1.00 40.59           C  
ATOM    473  CB  SER L  63      29.725  23.500  53.215  1.00 42.39           C  
ATOM    474  OG  SER L  63      29.257  24.820  53.433  1.00 43.51           O  
ATOM    475  C   SER L  63      29.199  23.645  50.820  1.00 40.40           C  
ATOM    476  O   SER L  63      30.065  23.311  50.012  1.00 40.83           O  
ATOM    477  N   GLY L  64      28.429  24.740  50.629  1.00 41.15           N  
ATOM    478  CA  GLY L  64      28.614  25.523  49.440  1.00 41.81           C  
ATOM    479  C   GLY L  64      28.486  26.972  49.784  1.00 41.62           C  
ATOM    480  O   GLY L  64      27.708  27.347  50.660  1.00 42.67           O  
ATOM    481  N   SER L  65      29.253  27.834  49.080  1.00 42.66           N  
ATOM    482  CA  SER L  65      29.189  29.242  49.344  1.00 43.33           C  
ATOM    483  CB  SER L  65      30.276  29.744  50.313  1.00 44.39           C  
ATOM    484  OG  SER L  65      30.084  29.185  51.604  1.00 45.93           O  
ATOM    485  C   SER L  65      29.404  29.993  48.066  1.00 45.08           C  
ATOM    486  O   SER L  65      29.820  29.432  47.053  1.00 44.22           O  
ATOM    487  N   GLY L  66      29.106  31.310  48.097  1.00 43.42           N  
ATOM    488  CA  GLY L  66      29.385  32.147  46.964  1.00 43.02           C  
ATOM    489  C   GLY L  66      28.150  32.811  46.446  1.00 45.16           C  
ATOM    490  O   GLY L  66      27.023  32.358  46.646  1.00 45.52           O  
ATOM    491  N   SER L  67      28.376  33.953  45.766  1.00 44.74           N  
ATOM    492  CA  SER L  67      27.355  34.717  45.121  1.00 44.31           C  
ATOM    493  CB  SER L  67      26.755  35.821  46.008  1.00 47.32           C  
ATOM    494  OG  SER L  67      25.751  36.531  45.296  1.00 47.93           O  
ATOM    495  C   SER L  67      28.038  35.390  43.975  1.00 45.43           C  
ATOM    496  O   SER L  67      29.232  35.683  44.040  1.00 46.05           O  
ATOM    497  N   GLY L  68      27.291  35.666  42.891  1.00 45.31           N  
ATOM    498  CA  GLY L  68      27.889  36.322  41.767  1.00 44.95           C  
ATOM    499  C   GLY L  68      28.647  35.329  40.939  1.00 46.06           C  
ATOM    500  O   GLY L  68      28.116  34.304  40.519  1.00 45.49           O  
ATOM    501  N   THR L  69      29.886  35.707  40.574  1.00 45.97           N  
ATOM    502  CA  THR L  69      30.772  34.928  39.757  1.00 45.41           C  
ATOM    503  CB  THR L  69      31.846  35.773  39.148  1.00 46.63           C  
ATOM    504  OG1 THR L  69      32.674  34.978  38.315  1.00 45.56           O  
ATOM    505  CG2 THR L  69      32.668  36.409  40.279  1.00 47.02           C  
ATOM    506  C   THR L  69      31.458  33.786  40.459  1.00 44.94           C  
ATOM    507  O   THR L  69      31.621  32.719  39.870  1.00 44.62           O  
ATOM    508  N   ASP L  70      31.906  33.963  41.720  1.00 43.72           N  
ATOM    509  CA  ASP L  70      32.734  32.935  42.300  1.00 42.72           C  
ATOM    510  CB  ASP L  70      33.984  33.483  43.009  1.00 45.32           C  
ATOM    511  CG  ASP L  70      34.966  33.934  41.934  0.90 48.03           C  
ATOM    512  OD1 ASP L  70      35.056  33.240  40.887  0.92 49.46           O  
ATOM    513  OD2 ASP L  70      35.632  34.982  42.144  0.85 51.06           O1-
ATOM    514  C   ASP L  70      31.984  32.077  43.268  1.00 42.38           C  
ATOM    515  O   ASP L  70      31.221  32.565  44.101  1.00 43.20           O  
ATOM    516  N   PHE L  71      32.210  30.746  43.174  1.00 40.56           N  
ATOM    517  CA  PHE L  71      31.517  29.820  44.027  1.00 40.30           C  
ATOM    518  CB  PHE L  71      30.433  29.002  43.314  1.00 39.63           C  
ATOM    519  CG  PHE L  71      29.464  29.953  42.712  1.00 39.43           C  
ATOM    520  CD1 PHE L  71      28.484  30.533  43.479  1.00 39.97           C  
ATOM    521  CD2 PHE L  71      29.550  30.280  41.380  1.00 39.36           C  
ATOM    522  CE1 PHE L  71      27.589  31.414  42.922  1.00 39.84           C  
ATOM    523  CE2 PHE L  71      28.656  31.159  40.817  1.00 40.60           C  
ATOM    524  CZ  PHE L  71      27.672  31.728  41.589  1.00 38.87           C  
ATOM    525  C   PHE L  71      32.490  28.798  44.517  1.00 39.27           C  
ATOM    526  O   PHE L  71      33.506  28.533  43.876  1.00 40.65           O  
ATOM    527  N   THR L  72      32.184  28.190  45.685  1.00 38.75           N  
ATOM    528  CA  THR L  72      33.045  27.193  46.241  1.00 38.09           C  
ATOM    529  CB  THR L  72      33.846  27.714  47.395  1.00 39.51           C  
ATOM    530  OG1 THR L  72      34.631  28.825  46.987  1.00 41.62           O  
ATOM    531  CG2 THR L  72      34.757  26.591  47.907  1.00 40.73           C  
ATOM    532  C   THR L  72      32.213  26.068  46.776  1.00 38.65           C  
ATOM    533  O   THR L  72      31.141  26.272  47.344  1.00 39.31           O  
ATOM    534  N   LEU L  73      32.697  24.827  46.578  1.00 38.51           N  
ATOM    535  CA  LEU L  73      32.067  23.669  47.147  1.00 38.01           C  
ATOM    536  CB  LEU L  73      31.774  22.560  46.123  1.00 38.50           C  
ATOM    537  CG  LEU L  73      31.136  21.302  46.739  1.00 37.88           C  
ATOM    538  CD1 LEU L  73      29.786  21.627  47.398  1.00 37.56           C  
ATOM    539  CD2 LEU L  73      31.029  20.176  45.700  1.00 37.88           C  
ATOM    540  C   LEU L  73      33.066  23.128  48.110  1.00 38.55           C  
ATOM    541  O   LEU L  73      34.221  22.913  47.747  1.00 38.89           O  
ATOM    542  N   THR L  74      32.661  22.902  49.371  1.00 39.27           N  
ATOM    543  CA  THR L  74      33.633  22.451  50.322  1.00 40.03           C  
ATOM    544  CB  THR L  74      33.798  23.394  51.478  1.00 40.56           C  
ATOM    545  OG1 THR L  74      34.195  24.675  51.010  1.00 40.85           O  
ATOM    546  CG2 THR L  74      34.861  22.828  52.432  1.00 40.60           C  
ATOM    547  C   THR L  74      33.217  21.133  50.884  1.00 39.04           C  
ATOM    548  O   THR L  74      32.059  20.924  51.242  1.00 40.74           O  
ATOM    549  N   ILE L  75      34.184  20.197  50.948  1.00 39.11           N  
ATOM    550  CA  ILE L  75      33.959  18.917  51.547  1.00 38.94           C  
ATOM    551  CB  ILE L  75      34.297  17.791  50.618  1.00 40.80           C  
ATOM    552  CG1 ILE L  75      33.483  17.921  49.319  1.00 40.25           C  
ATOM    553  CG2 ILE L  75      34.043  16.468  51.356  1.00 41.05           C  
ATOM    554  CD1 ILE L  75      33.956  16.986  48.207  1.00 40.11           C  
ATOM    555  C   ILE L  75      34.906  18.870  52.713  1.00 42.60           C  
ATOM    556  O   ILE L  75      36.122  18.816  52.538  1.00 43.16           O  
ATOM    557  N   SER L  76      34.355  18.873  53.943  1.00 42.08           N  
ATOM    558  CA  SER L  76      35.117  18.997  55.160  1.00 43.50           C  
ATOM    559  CB  SER L  76      34.221  19.003  56.410  1.00 42.77           C  
ATOM    560  OG  SER L  76      33.310  20.089  56.359  1.00 44.30           O  
ATOM    561  C   SER L  76      36.090  17.877  55.357  1.00 44.67           C  
ATOM    562  O   SER L  76      37.286  18.120  55.504  1.00 43.91           O  
ATOM    563  N   GLY L  77      35.597  16.623  55.391  1.00 42.45           N  
ATOM    564  CA  GLY L  77      36.473  15.505  55.605  1.00 42.71           C  
ATOM    565  C   GLY L  77      36.117  14.478  54.584  1.00 44.53           C  
ATOM    566  O   GLY L  77      35.041  13.885  54.624  1.00 44.72           O  
ATOM    567  N   LEU L  78      37.060  14.203  53.668  1.00 44.33           N  
ATOM    568  CA  LEU L  78      36.786  13.319  52.575  1.00 44.21           C  
ATOM    569  CB  LEU L  78      37.916  13.262  51.535  1.00 43.24           C  
ATOM    570  CG  LEU L  78      38.091  14.564  50.741  1.00 41.73           C  
ATOM    571  CD1 LEU L  78      39.233  14.432  49.724  1.00 39.38           C  
ATOM    572  CD2 LEU L  78      36.764  15.005  50.099  1.00 42.30           C  
ATOM    573  C   LEU L  78      36.581  11.920  53.050  1.00 45.05           C  
ATOM    574  O   LEU L  78      37.321  11.400  53.884  1.00 44.97           O  
ATOM    575  N   GLU L  79      35.543  11.277  52.480  1.00 44.20           N  
ATOM    576  CA  GLU L  79      35.223   9.901  52.724  1.00 44.97           C  
ATOM    577  CB  GLU L  79      33.731   9.654  53.008  1.00 46.01           C  
ATOM    578  CG  GLU L  79      33.210  10.298  54.295  0.95 47.70           C  
ATOM    579  CD  GLU L  79      33.727   9.501  55.482  0.86 49.46           C  
ATOM    580  OE1 GLU L  79      34.775   8.819  55.326  0.99 49.87           O  
ATOM    581  OE2 GLU L  79      33.082   9.562  56.562  0.94 49.43           O1-
ATOM    582  C   GLU L  79      35.533   9.217  51.430  1.00 46.15           C  
ATOM    583  O   GLU L  79      35.569   9.865  50.386  1.00 44.53           O  
ATOM    584  N   PRO L  80      35.759   7.934  51.435  1.00 46.43           N  
ATOM    585  CA  PRO L  80      36.106   7.265  50.210  1.00 46.60           C  
ATOM    586  CD  PRO L  80      36.289   7.245  52.600  1.00 46.23           C  
ATOM    587  CB  PRO L  80      36.497   5.848  50.614  1.00 45.94           C  
ATOM    588  CG  PRO L  80      37.044   6.023  52.043  1.00 47.37           C  
ATOM    589  C   PRO L  80      35.014   7.352  49.193  1.00 45.47           C  
ATOM    590  O   PRO L  80      35.305   7.242  48.003  1.00 45.03           O  
ATOM    591  N   GLU L  81      33.761   7.530  49.643  0.95 45.17           N  
ATOM    592  CA  GLU L  81      32.610   7.630  48.788  0.95 44.56           C  
ATOM    593  CB  GLU L  81      31.286   7.686  49.569  0.95 46.72           C  
ATOM    594  CG  GLU L  81      31.002   6.437  50.410  0.95 49.63           C  
ATOM    595  CD  GLU L  81      31.621   6.637  51.787  0.95 53.83           C  
ATOM    596  OE1 GLU L  81      31.101   7.498  52.546  0.95 57.11           O  
ATOM    597  OE2 GLU L  81      32.619   5.934  52.098  0.95 50.69           O1-
ATOM    598  C   GLU L  81      32.694   8.902  48.002  0.95 43.72           C  
ATOM    599  O   GLU L  81      32.167   9.001  46.898  0.95 42.75           O  
ATOM    600  N   ASP L  82      33.343   9.916  48.594  1.00 41.01           N  
ATOM    601  CA  ASP L  82      33.463  11.264  48.117  1.00 39.25           C  
ATOM    602  CB  ASP L  82      34.093  12.191  49.168  1.00 40.25           C  
ATOM    603  CG  ASP L  82      33.104  12.299  50.317  1.00 42.64           C  
ATOM    604  OD1 ASP L  82      31.934  11.874  50.125  1.00 40.17           O  
ATOM    605  OD2 ASP L  82      33.501  12.807  51.400  1.00 39.99           O1-
ATOM    606  C   ASP L  82      34.286  11.368  46.870  1.00 37.99           C  
ATOM    607  O   ASP L  82      34.243  12.399  46.202  1.00 39.27           O  
ATOM    608  N   PHE L  83      35.123  10.367  46.544  1.00 37.31           N  
ATOM    609  CA  PHE L  83      35.913  10.557  45.363  1.00 36.07           C  
ATOM    610  CB  PHE L  83      37.113   9.603  45.266  1.00 36.45           C  
ATOM    611  CG  PHE L  83      37.967   9.898  46.451  1.00 37.32           C  
ATOM    612  CD1 PHE L  83      38.775  11.010  46.472  1.00 38.63           C  
ATOM    613  CD2 PHE L  83      37.941   9.087  47.558  1.00 37.35           C  
ATOM    614  CE1 PHE L  83      39.556  11.295  47.565  1.00 38.62           C  
ATOM    615  CE2 PHE L  83      38.722   9.367  48.654  1.00 38.46           C  
ATOM    616  CZ  PHE L  83      39.536  10.472  48.662  1.00 37.35           C  
ATOM    617  C   PHE L  83      35.032  10.345  44.179  1.00 35.68           C  
ATOM    618  O   PHE L  83      34.541   9.245  43.941  1.00 36.55           O  
ATOM    619  N   ALA L  84      34.820  11.426  43.400  1.00 35.98           N  
ATOM    620  CA  ALA L  84      33.940  11.374  42.270  1.00 35.20           C  
ATOM    621  CB  ALA L  84      32.453  11.313  42.659  1.00 34.14           C  
ATOM    622  C   ALA L  84      34.145  12.637  41.497  1.00 34.36           C  
ATOM    623  O   ALA L  84      35.071  13.401  41.760  1.00 34.44           O  
ATOM    624  N   ILE L  85      33.283  12.868  40.490  1.00 32.35           N  
ATOM    625  CA  ILE L  85      33.385  14.043  39.679  1.00 32.06           C  
ATOM    626  CB  ILE L  85      33.199  13.763  38.217  1.00 31.83           C  
ATOM    627  CG1 ILE L  85      31.794  13.193  37.956  1.00 31.75           C  
ATOM    628  CG2 ILE L  85      34.334  12.831  37.764  1.00 32.80           C  
ATOM    629  CD1 ILE L  85      31.456  13.053  36.473  1.00  0.00           C  
ATOM    630  C   ILE L  85      32.304  14.977  40.119  1.00 32.43           C  
ATOM    631  O   ILE L  85      31.169  14.562  40.348  1.00 31.49           O  
ATOM    632  N   TYR L  86      32.647  16.271  40.279  1.00 32.37           N  
ATOM    633  CA  TYR L  86      31.688  17.228  40.754  1.00 33.27           C  
ATOM    634  CB  TYR L  86      32.144  18.000  42.007  1.00 32.69           C  
ATOM    635  CG  TYR L  86      32.275  17.044  43.143  1.00 34.79           C  
ATOM    636  CD1 TYR L  86      31.191  16.757  43.935  1.00 35.66           C  
ATOM    637  CD2 TYR L  86      33.473  16.430  43.421  1.00 34.02           C  
ATOM    638  CE1 TYR L  86      31.300  15.881  44.987  1.00 34.63           C  
ATOM    639  CE2 TYR L  86      33.588  15.551  44.473  1.00 34.84           C  
ATOM    640  CZ  TYR L  86      32.499  15.276  45.262  1.00 35.40           C  
ATOM    641  OH  TYR L  86      32.598  14.378  46.344  1.00 33.21           O  
ATOM    642  C   TYR L  86      31.460  18.261  39.690  1.00 33.51           C  
ATOM    643  O   TYR L  86      32.408  18.789  39.111  1.00 33.30           O  
ATOM    644  N   TYR L  87      30.174  18.593  39.427  1.00 34.22           N  
ATOM    645  CA  TYR L  87      29.827  19.542  38.401  1.00 35.45           C  
ATOM    646  CB  TYR L  87      28.908  18.972  37.305  1.00 34.84           C  
ATOM    647  CG  TYR L  87      29.610  17.924  36.515  1.00 33.70           C  
ATOM    648  CD1 TYR L  87      30.444  18.272  35.478  1.00 34.64           C  
ATOM    649  CD2 TYR L  87      29.420  16.592  36.801  1.00 34.46           C  
ATOM    650  CE1 TYR L  87      31.086  17.305  34.741  1.00 36.22           C  
ATOM    651  CE2 TYR L  87      30.060  15.620  36.068  1.00 34.62           C  
ATOM    652  CZ  TYR L  87      30.894  15.976  35.037  1.00 35.28           C  
ATOM    653  OH  TYR L  87      31.551  14.981  34.283  1.00 34.92           O  
ATOM    654  C   TYR L  87      29.018  20.662  39.002  1.00 35.57           C  
ATOM    655  O   TYR L  87      28.257  20.454  39.945  1.00 36.62           O  
ATOM    656  N   CYS L  88      29.177  21.895  38.464  1.00 36.67           N  
ATOM    657  CA  CYS L  88      28.393  23.025  38.898  1.00 38.90           C  
ATOM    658  CB  CYS L  88      29.232  24.275  39.301  1.00 39.73           C  
ATOM    659  SG  CYS L  88      30.386  24.894  38.029  1.00 41.38           S  
ATOM    660  C   CYS L  88      27.461  23.388  37.773  1.00 39.70           C  
ATOM    661  O   CYS L  88      27.773  23.147  36.607  1.00 39.78           O  
ATOM    662  N   GLN L  89      26.259  23.935  38.093  1.00 39.45           N  
ATOM    663  CA  GLN L  89      25.335  24.286  37.050  1.00 38.86           C  
ATOM    664  CB  GLN L  89      24.405  23.105  36.719  1.00 38.90           C  
ATOM    665  CG  GLN L  89      23.334  23.379  35.676  1.00 39.62           C  
ATOM    666  CD  GLN L  89      22.117  23.746  36.490  1.00 38.82           C  
ATOM    667  OE1 GLN L  89      21.866  23.160  37.541  1.00 38.87           O  
ATOM    668  NE2 GLN L  89      21.362  24.770  36.019  1.00 39.23           N  
ATOM    669  C   GLN L  89      24.561  25.518  37.457  1.00 39.45           C  
ATOM    670  O   GLN L  89      24.243  25.711  38.628  1.00 40.57           O  
ATOM    671  N   GLN L  90      24.245  26.395  36.474  1.00 40.34           N  
ATOM    672  CA  GLN L  90      23.618  27.680  36.700  1.00 41.39           C  
ATOM    673  CB  GLN L  90      24.461  28.814  36.094  1.00 41.20           C  
ATOM    674  CG  GLN L  90      23.673  30.053  35.686  1.00 43.00           C  
ATOM    675  CD  GLN L  90      23.414  29.873  34.195  1.00 43.79           C  
ATOM    676  OE1 GLN L  90      24.331  29.571  33.433  1.00 45.18           O  
ATOM    677  NE2 GLN L  90      22.138  30.040  33.762  1.00 43.71           N  
ATOM    678  C   GLN L  90      22.219  27.736  36.122  1.00 41.26           C  
ATOM    679  O   GLN L  90      21.954  27.236  35.033  1.00 40.42           O  
ATOM    680  N   ARG L  91      21.265  28.347  36.851  1.00 37.74           N  
ATOM    681  CA  ARG L  91      19.967  28.462  36.254  1.00 38.39           C  
ATOM    682  CB  ARG L  91      18.897  27.613  36.962  1.00 36.55           C  
ATOM    683  CG  ARG L  91      18.676  27.988  38.426  1.00 40.17           C  
ATOM    684  CD  ARG L  91      17.638  27.104  39.114  1.00 39.45           C  
ATOM    685  NE  ARG L  91      17.344  27.710  40.442  1.00 39.91           N  
ATOM    686  CZ  ARG L  91      16.289  27.257  41.179  1.00 42.87           C  
ATOM    687  NH1 ARG L  91      15.526  26.226  40.713  1.00 41.39           N1+
ATOM    688  NH2 ARG L  91      16.001  27.833  42.381  1.00 39.16           N  
ATOM    689  C   ARG L  91      19.534  29.896  36.314  1.00 41.51           C  
ATOM    690  O   ARG L  91      18.351  30.189  36.487  1.00 43.44           O  
ATOM    691  N   GLY L  92      20.491  30.839  36.231  1.00 42.05           N  
ATOM    692  CA  GLY L  92      20.144  32.232  36.217  1.00 45.87           C  
ATOM    693  C   GLY L  92      19.604  32.639  34.889  1.00 51.16           C  
ATOM    694  O   GLY L  92      18.564  33.289  34.799  1.00 53.37           O  
ATOM    695  N   ASN L  93      20.318  32.257  33.813  1.00 56.69           N  
ATOM    696  CA  ASN L  93      19.927  32.714  32.517  1.00 59.77           C  
ATOM    697  CB  ASN L  93      20.953  33.718  31.957  1.00 63.77           C  
ATOM    698  CG  ASN L  93      20.302  34.625  30.923  1.00 75.82           C  
ATOM    699  OD1 ASN L  93      19.671  35.623  31.267  1.00 82.53           O  
ATOM    700  ND2 ASN L  93      20.483  34.287  29.619  1.00 80.73           N  
ATOM    701  C   ASN L  93      19.890  31.514  31.625  1.00 57.25           C  
ATOM    702  O   ASN L  93      20.926  30.968  31.250  1.00 55.81           O  
ATOM    703  N   TRP L  94      18.682  31.067  31.250  1.00 55.11           N  
ATOM    704  CA  TRP L  94      18.601  29.897  30.433  1.00 53.80           C  
ATOM    705  CB  TRP L  94      18.404  28.624  31.274  1.00 54.93           C  
ATOM    706  CG  TRP L  94      17.161  28.654  32.132  1.00 54.19           C  
ATOM    707  CD2 TRP L  94      15.959  27.926  31.841  1.00 55.84           C  
ATOM    708  CD1 TRP L  94      16.942  29.304  33.311  1.00 53.74           C  
ATOM    709  NE1 TRP L  94      15.670  29.046  33.760  1.00 51.66           N  
ATOM    710  CE2 TRP L  94      15.057  28.193  32.869  1.00 56.06           C  
ATOM    711  CE3 TRP L  94      15.637  27.100  30.805  1.00 54.91           C  
ATOM    712  CZ2 TRP L  94      13.810  27.638  32.876  1.00 54.87           C  
ATOM    713  CZ3 TRP L  94      14.377  26.543  30.813  1.00 56.29           C  
ATOM    714  CH2 TRP L  94      13.481  26.808  31.828  1.00 56.26           C  
ATOM    715  C   TRP L  94      17.422  30.074  29.545  1.00 54.87           C  
ATOM    716  O   TRP L  94      16.568  30.921  29.806  1.00 55.82           O  
ATOM    717  N   PRO L  95      17.345  29.325  28.480  1.00 56.99           N  
ATOM    718  CA  PRO L  95      18.363  28.368  28.133  1.00 56.60           C  
ATOM    719  CD  PRO L  95      16.042  28.934  27.976  1.00 56.72           C  
ATOM    720  CB  PRO L  95      17.674  27.318  27.255  1.00 57.04           C  
ATOM    721  CG  PRO L  95      16.349  27.970  26.827  1.00 57.17           C  
ATOM    722  C   PRO L  95      19.491  29.065  27.451  1.00 53.78           C  
ATOM    723  O   PRO L  95      19.343  30.242  27.118  1.00 55.23           O  
ATOM    724  N   PRO L  96      20.593  28.398  27.228  1.00 48.69           N  
ATOM    725  CA  PRO L  96      20.706  27.034  27.676  1.00 45.38           C  
ATOM    726  CD  PRO L  96      21.263  28.594  25.955  1.00 44.53           C  
ATOM    727  CB  PRO L  96      21.722  26.359  26.759  1.00 42.80           C  
ATOM    728  CG  PRO L  96      21.660  27.193  25.472  1.00 40.10           C  
ATOM    729  C   PRO L  96      21.109  26.952  29.114  1.00 44.11           C  
ATOM    730  O   PRO L  96      21.692  27.900  29.640  1.00 43.74           O  
ATOM    731  N   ILE L  97      20.812  25.814  29.770  1.00 41.91           N  
ATOM    732  CA  ILE L  97      21.257  25.617  31.117  1.00 39.26           C  
ATOM    733  CB  ILE L  97      20.555  24.498  31.831  1.00 38.94           C  
ATOM    734  CG1 ILE L  97      19.058  24.801  32.014  1.00 22.01           C  
ATOM    735  CG2 ILE L  97      21.301  24.252  33.149  1.00 21.85           C  
ATOM    736  CD1 ILE L  97      18.775  26.022  32.888  1.00 41.17           C  
ATOM    737  C   ILE L  97      22.684  25.220  30.976  1.00 38.62           C  
ATOM    738  O   ILE L  97      23.013  24.367  30.154  1.00 35.94           O  
ATOM    739  N   THR L  98      23.596  25.830  31.753  1.00 42.13           N  
ATOM    740  CA  THR L  98      24.926  25.417  31.466  1.00 41.37           C  
ATOM    741  CB  THR L  98      25.820  26.577  31.150  1.00 40.63           C  
ATOM    742  OG1 THR L  98      25.799  27.506  32.222  1.00 40.82           O  
ATOM    743  CG2 THR L  98      25.316  27.257  29.866  1.00 40.04           C  
ATOM    744  C   THR L  98      25.477  24.684  32.639  1.00 40.60           C  
ATOM    745  O   THR L  98      25.009  24.833  33.767  1.00 40.65           O  
ATOM    746  N   PHE L  99      26.477  23.827  32.357  1.00 40.09           N  
ATOM    747  CA  PHE L  99      27.152  23.053  33.355  1.00 38.31           C  
ATOM    748  CB  PHE L  99      27.081  21.521  33.172  1.00 37.76           C  
ATOM    749  CG  PHE L  99      25.707  21.000  33.419  1.00 36.66           C  
ATOM    750  CD1 PHE L  99      25.223  20.908  34.699  1.00 36.15           C  
ATOM    751  CD2 PHE L  99      24.894  20.609  32.383  1.00 37.19           C  
ATOM    752  CE1 PHE L  99      23.960  20.427  34.942  1.00 36.13           C  
ATOM    753  CE2 PHE L  99      23.629  20.125  32.623  1.00 36.25           C  
ATOM    754  CZ  PHE L  99      23.154  20.029  33.907  1.00 35.81           C  
ATOM    755  C   PHE L  99      28.614  23.347  33.273  1.00 39.53           C  
ATOM    756  O   PHE L  99      29.125  23.838  32.267  1.00 39.83           O  
ATOM    757  N   GLY L 100      29.325  23.057  34.376  1.00 40.64           N  
ATOM    758  CA  GLY L 100      30.747  23.215  34.406  1.00 41.13           C  
ATOM    759  C   GLY L 100      31.347  21.998  33.767  1.00 41.50           C  
ATOM    760  O   GLY L 100      30.658  21.015  33.505  1.00 39.80           O  
ATOM    761  N   GLN L 101      32.667  22.062  33.495  1.00 40.91           N  
ATOM    762  CA  GLN L 101      33.453  21.023  32.877  1.00 41.82           C  
ATOM    763  CB  GLN L 101      34.900  21.445  32.570  1.00 44.45           C  
ATOM    764  CG  GLN L 101      35.045  22.833  31.959  1.00 49.64           C  
ATOM    765  CD  GLN L 101      35.286  23.763  33.137  1.00 53.93           C  
ATOM    766  OE1 GLN L 101      34.480  24.641  33.437  1.00 52.10           O  
ATOM    767  NE2 GLN L 101      36.431  23.553  33.839  1.00 50.75           N  
ATOM    768  C   GLN L 101      33.607  19.880  33.836  1.00 41.78           C  
ATOM    769  O   GLN L 101      33.795  18.731  33.442  1.00 40.83           O  
ATOM    770  N   GLY L 102      33.627  20.170  35.146  1.00 39.88           N  
ATOM    771  CA  GLY L 102      33.775  19.097  36.083  1.00 38.28           C  
ATOM    772  C   GLY L 102      35.133  19.145  36.701  1.00 38.58           C  
ATOM    773  O   GLY L 102      36.105  19.611  36.107  1.00 39.06           O  
ATOM    774  N   THR L 103      35.197  18.681  37.963  1.00 38.64           N  
ATOM    775  CA  THR L 103      36.422  18.524  38.687  1.00 38.69           C  
ATOM    776  CB  THR L 103      36.535  19.336  39.942  1.00 39.02           C  
ATOM    777  OG1 THR L 103      35.390  19.132  40.754  1.00 38.36           O  
ATOM    778  CG2 THR L 103      36.723  20.813  39.608  1.00 38.56           C  
ATOM    779  C   THR L 103      36.453  17.109  39.142  1.00 38.34           C  
ATOM    780  O   THR L 103      35.499  16.614  39.743  1.00 39.41           O  
ATOM    781  N   ARG L 104      37.569  16.418  38.871  1.00 38.63           N  
ATOM    782  CA  ARG L 104      37.666  15.061  39.300  1.00 38.46           C  
ATOM    783  CB  ARG L 104      38.486  14.169  38.347  1.00 40.34           C  
ATOM    784  CG  ARG L 104      38.573  12.718  38.820  1.00 44.20           C  
ATOM    785  CD  ARG L 104      39.672  11.872  38.164  1.00 45.39           C  
ATOM    786  NE  ARG L 104      39.341  11.689  36.724  1.00 36.12           N  
ATOM    787  CZ  ARG L 104      39.905  12.502  35.783  1.00 42.27           C  
ATOM    788  NH1 ARG L 104      40.769  13.488  36.162  1.00 40.46           N1+
ATOM    789  NH2 ARG L 104      39.614  12.322  34.461  1.00 37.97           N  
ATOM    790  C   ARG L 104      38.396  15.078  40.598  1.00 40.56           C  
ATOM    791  O   ARG L 104      39.477  15.654  40.712  1.00 40.00           O  
ATOM    792  N   LEU L 105      37.797  14.455  41.624  1.00 40.16           N  
ATOM    793  CA  LEU L 105      38.457  14.380  42.890  1.00 42.00           C  
ATOM    794  CB  LEU L 105      37.492  14.565  44.068  1.00 42.35           C  
ATOM    795  CG  LEU L 105      38.213  14.635  45.417  1.00 29.28           C  
ATOM    796  CD1 LEU L 105      39.115  15.875  45.460  1.00 32.32           C  
ATOM    797  CD2 LEU L 105      37.232  14.569  46.597  1.00 29.28           C  
ATOM    798  C   LEU L 105      39.005  12.991  42.958  1.00 42.24           C  
ATOM    799  O   LEU L 105      38.253  12.026  43.084  1.00 42.25           O  
ATOM    800  N   GLU L 106      40.343  12.854  42.895  1.00 42.38           N  
ATOM    801  CA  GLU L 106      40.933  11.549  42.825  1.00 43.94           C  
ATOM    802  CB  GLU L 106      41.872  11.390  41.614  1.00 44.73           C  
ATOM    803  CG  GLU L 106      42.986  12.437  41.557  1.00 47.54           C  
ATOM    804  CD  GLU L 106      43.722  12.271  40.235  1.00 49.72           C  
ATOM    805  OE1 GLU L 106      43.312  11.388  39.435  1.00 49.79           O  
ATOM    806  OE2 GLU L 106      44.705  13.024  40.006  1.00 49.73           O1-
ATOM    807  C   GLU L 106      41.705  11.261  44.072  1.00 45.40           C  
ATOM    808  O   GLU L 106      42.050  12.157  44.840  1.00 45.76           O  
ATOM    809  N   ILE L 107      41.960   9.959  44.312  1.00 46.28           N  
ATOM    810  CA  ILE L 107      42.686   9.522  45.465  1.00 48.04           C  
ATOM    811  CB  ILE L 107      42.524   8.059  45.751  1.00 47.85           C  
ATOM    812  CG1 ILE L 107      41.065   7.730  46.099  1.00 48.12           C  
ATOM    813  CG2 ILE L 107      43.528   7.671  46.847  1.00 49.19           C  
ATOM    814  CD1 ILE L 107      40.762   6.235  46.104  1.00 58.55           C  
ATOM    815  C   ILE L 107      44.135   9.756  45.198  1.00 50.39           C  
ATOM    816  O   ILE L 107      44.660   9.395  44.146  1.00 49.59           O  
ATOM    817  N   LYS L 108      44.817  10.385  46.169  1.00 51.66           N  
ATOM    818  CA  LYS L 108      46.209  10.675  46.027  1.00 53.50           C  
ATOM    819  CB  LYS L 108      46.727  11.578  47.154  1.00 56.14           C  
ATOM    820  CG  LYS L 108      48.162  12.059  46.963  1.00 57.58           C  
ATOM    821  CD  LYS L 108      48.524  13.173  47.947  1.00 60.39           C  
ATOM    822  CE  LYS L 108      49.974  13.646  47.850  1.00 60.43           C  
ATOM    823  NZ  LYS L 108      50.207  14.722  48.841  1.00 61.98           N1+
ATOM    824  C   LYS L 108      46.960   9.353  46.103  1.00 53.91           C  
ATOM    825  O   LYS L 108      46.846   8.660  47.151  1.00 54.31           O  
ATOM    826  OXT LYS L 108      47.663   9.018  45.112  1.00  0.00           O1-
TER     827      LYS L 108 
ATOM    828  N   GLN H 109       9.453   5.449  46.151  1.00 49.31           N1+
ATOM    829  CA  GLN H 109      10.143   6.743  45.968  1.00 50.46           C  
ATOM    830  CB  GLN H 109      11.630   6.631  46.340  1.00 51.93           C  
ATOM    831  CG  GLN H 109      11.886   6.291  47.807  1.00 52.51           C  
ATOM    832  CD  GLN H 109      11.836   4.777  47.957  1.00 57.45           C  
ATOM    833  OE1 GLN H 109      11.605   4.046  46.994  1.00 58.28           O  
ATOM    834  NE2 GLN H 109      12.074   4.290  49.203  1.00 65.49           N  
ATOM    835  C   GLN H 109      10.069   7.171  44.543  1.00 49.01           C  
ATOM    836  O   GLN H 109       9.341   6.591  43.740  1.00 48.33           O  
ATOM    837  N   VAL H 110      10.837   8.218  44.196  1.00 50.89           N  
ATOM    838  CA  VAL H 110      10.795   8.704  42.851  1.00 52.47           C  
ATOM    839  CB  VAL H 110      11.251  10.132  42.741  1.00 50.94           C  
ATOM    840  CG1 VAL H 110      11.229  10.564  41.267  1.00 49.78           C  
ATOM    841  CG2 VAL H 110      10.354  10.988  43.652  1.00 50.15           C  
ATOM    842  C   VAL H 110      11.690   7.842  42.019  1.00 50.27           C  
ATOM    843  O   VAL H 110      12.790   7.490  42.440  1.00 50.64           O  
ATOM    844  N   GLN H 111      11.225   7.448  40.816  1.00 50.74           N  
ATOM    845  CA  GLN H 111      12.063   6.650  39.972  1.00 48.12           C  
ATOM    846  CB  GLN H 111      11.758   5.143  40.013  1.00 49.64           C  
ATOM    847  CG  GLN H 111      12.181   4.473  41.320  1.00 53.90           C  
ATOM    848  CD  GLN H 111      11.825   2.997  41.238  1.00 54.19           C  
ATOM    849  OE1 GLN H 111      11.312   2.520  40.226  1.00 57.03           O  
ATOM    850  NE2 GLN H 111      12.100   2.250  42.339  1.00 54.35           N  
ATOM    851  C   GLN H 111      11.894   7.085  38.556  1.00 47.48           C  
ATOM    852  O   GLN H 111      10.785   7.334  38.085  1.00 47.33           O  
ATOM    853  N   LEU H 112      13.026   7.204  37.840  1.00 46.70           N  
ATOM    854  CA  LEU H 112      12.987   7.556  36.454  1.00 45.40           C  
ATOM    855  CB  LEU H 112      13.640   8.921  36.170  1.00 44.49           C  
ATOM    856  CG  LEU H 112      12.911  10.110  36.823  1.00 44.62           C  
ATOM    857  CD1 LEU H 112      13.612  11.437  36.501  1.00 43.82           C  
ATOM    858  CD2 LEU H 112      11.426  10.133  36.433  1.00 42.27           C  
ATOM    859  C   LEU H 112      13.799   6.520  35.750  1.00 44.42           C  
ATOM    860  O   LEU H 112      14.989   6.366  36.015  1.00 46.44           O  
ATOM    861  N   VAL H 113      13.176   5.766  34.829  1.00 43.15           N  
ATOM    862  CA  VAL H 113      13.920   4.762  34.132  1.00 42.56           C  
ATOM    863  CB  VAL H 113      13.397   3.371  34.341  1.00 42.70           C  
ATOM    864  CG1 VAL H 113      13.716   2.950  35.783  1.00 44.73           C  
ATOM    865  CG2 VAL H 113      11.887   3.366  34.043  1.00 45.69           C  
ATOM    866  C   VAL H 113      13.870   5.069  32.675  1.00 42.28           C  
ATOM    867  O   VAL H 113      12.815   5.389  32.129  1.00 43.13           O  
ATOM    868  N   GLU H 114      15.036   4.977  32.002  1.00 41.93           N  
ATOM    869  CA  GLU H 114      15.070   5.295  30.607  1.00 41.21           C  
ATOM    870  CB  GLU H 114      16.226   6.213  30.163  1.00 41.60           C  
ATOM    871  CG  GLU H 114      16.178   7.638  30.718  1.00 41.53           C  
ATOM    872  CD  GLU H 114      17.216   7.745  31.825  1.00 42.56           C  
ATOM    873  OE1 GLU H 114      17.020   7.115  32.896  1.00 42.41           O  
ATOM    874  OE2 GLU H 114      18.231   8.456  31.605  1.00 45.66           O1-
ATOM    875  C   GLU H 114      15.231   4.042  29.811  1.00 41.82           C  
ATOM    876  O   GLU H 114      15.699   3.017  30.307  1.00 42.02           O  
ATOM    877  N   SER H 115      14.804   4.105  28.533  1.00 40.71           N  
ATOM    878  CA  SER H 115      14.945   3.000  27.629  1.00 40.40           C  
ATOM    879  CB  SER H 115      13.767   2.010  27.681  1.00 40.97           C  
ATOM    880  OG  SER H 115      12.564   2.656  27.291  1.00 43.77           O  
ATOM    881  C   SER H 115      15.006   3.557  26.235  1.00 39.83           C  
ATOM    882  O   SER H 115      14.702   4.729  26.013  1.00 39.30           O  
ATOM    883  N   GLY H 116      15.414   2.720  25.255  1.00 40.18           N  
ATOM    884  CA  GLY H 116      15.404   3.151  23.884  1.00 41.20           C  
ATOM    885  C   GLY H 116      16.775   3.352  23.304  1.00 41.24           C  
ATOM    886  O   GLY H 116      16.888   3.557  22.096  1.00 42.57           O  
ATOM    887  N   GLY H 117      17.852   3.285  24.110  1.00 41.38           N  
ATOM    888  CA  GLY H 117      19.158   3.534  23.560  1.00 42.12           C  
ATOM    889  C   GLY H 117      19.631   2.348  22.783  1.00 42.20           C  
ATOM    890  O   GLY H 117      19.074   1.255  22.869  1.00 42.58           O  
ATOM    891  N   GLY H 118      20.711   2.548  22.003  1.00 39.51           N  
ATOM    892  CA  GLY H 118      21.246   1.489  21.200  1.00 38.75           C  
ATOM    893  C   GLY H 118      22.179   2.103  20.214  1.00 38.08           C  
ATOM    894  O   GLY H 118      22.540   3.274  20.328  1.00 37.93           O  
ATOM    895  N   VAL H 119      22.603   1.312  19.211  1.00 37.78           N  
ATOM    896  CA  VAL H 119      23.495   1.843  18.225  1.00 37.19           C  
ATOM    897  CB  VAL H 119      24.567   0.884  17.800  1.00 37.70           C  
ATOM    898  CG1 VAL H 119      23.926  -0.246  16.987  1.00 37.57           C  
ATOM    899  CG2 VAL H 119      25.640   1.668  17.029  1.00 37.10           C  
ATOM    900  C   VAL H 119      22.685   2.183  17.012  1.00 38.79           C  
ATOM    901  O   VAL H 119      21.788   1.437  16.623  1.00 38.76           O  
ATOM    902  N   VAL H 120      22.972   3.352  16.402  1.00 38.34           N  
ATOM    903  CA  VAL H 120      22.278   3.766  15.216  1.00 40.47           C  
ATOM    904  CB  VAL H 120      21.303   4.891  15.408  1.00 40.17           C  
ATOM    905  CG1 VAL H 120      20.221   4.475  16.406  1.00 40.51           C  
ATOM    906  CG2 VAL H 120      22.083   6.147  15.809  1.00 41.48           C  
ATOM    907  C   VAL H 120      23.297   4.324  14.277  1.00 41.04           C  
ATOM    908  O   VAL H 120      24.400   4.692  14.680  1.00 39.91           O  
ATOM    909  N   GLN H 121      22.941   4.392  12.979  1.00 40.50           N  
ATOM    910  CA  GLN H 121      23.819   4.934  11.982  1.00 41.71           C  
ATOM    911  CB  GLN H 121      23.599   4.343  10.580  1.00 41.75           C  
ATOM    912  CG  GLN H 121      23.937   2.857  10.459  1.00 43.25           C  
ATOM    913  CD  GLN H 121      23.574   2.431   9.044  1.00 48.52           C  
ATOM    914  OE1 GLN H 121      22.422   2.537   8.626  1.00 48.88           O  
ATOM    915  NE2 GLN H 121      24.587   1.940   8.280  1.00 49.04           N  
ATOM    916  C   GLN H 121      23.537   6.397  11.866  1.00 41.42           C  
ATOM    917  O   GLN H 121      22.455   6.868  12.208  1.00 42.25           O  
ATOM    918  N   PRO H 122      24.491   7.137  11.376  1.00 42.59           N  
ATOM    919  CA  PRO H 122      24.287   8.548  11.233  1.00 42.30           C  
ATOM    920  CD  PRO H 122      25.893   6.806  11.575  1.00 42.88           C  
ATOM    921  CB  PRO H 122      25.653   9.135  10.891  1.00 43.17           C  
ATOM    922  CG  PRO H 122      26.636   8.157  11.562  1.00 43.56           C  
ATOM    923  C   PRO H 122      23.214   8.826  10.234  1.00 43.90           C  
ATOM    924  O   PRO H 122      23.160   8.144   9.211  1.00 44.60           O  
ATOM    925  N   GLY H 123      22.355   9.824  10.520  1.00 45.13           N  
ATOM    926  CA  GLY H 123      21.296  10.198   9.629  1.00 46.69           C  
ATOM    927  C   GLY H 123      20.025   9.526  10.056  1.00 46.83           C  
ATOM    928  O   GLY H 123      18.945   9.884   9.591  1.00 47.11           O  
ATOM    929  N   ARG H 124      20.115   8.540  10.968  1.00 46.21           N  
ATOM    930  CA  ARG H 124      18.963   7.790  11.395  1.00 47.28           C  
ATOM    931  CB  ARG H 124      19.290   6.338  11.766  1.00 48.84           C  
ATOM    932  CG  ARG H 124      19.783   5.534  10.566  1.00 52.07           C  
ATOM    933  CD  ARG H 124      20.234   4.120  10.922  1.00 54.32           C  
ATOM    934  NE  ARG H 124      19.021   3.267  11.031  1.00 65.19           N  
ATOM    935  CZ  ARG H 124      18.513   2.673   9.913  1.00 67.22           C  
ATOM    936  NH1 ARG H 124      19.113   2.866   8.701  1.00 66.97           N1+
ATOM    937  NH2 ARG H 124      17.411   1.875  10.009  1.00 66.11           N  
ATOM    938  C   ARG H 124      18.336   8.443  12.585  1.00 46.64           C  
ATOM    939  O   ARG H 124      18.794   9.482  13.056  1.00 46.62           O  
ATOM    940  N   SER H 125      17.222   7.854  13.076  1.00 45.67           N  
ATOM    941  CA  SER H 125      16.536   8.428  14.197  1.00 45.01           C  
ATOM    942  CB  SER H 125      15.147   8.989  13.846  1.00 46.79           C  
ATOM    943  OG  SER H 125      15.281  10.099  12.969  1.00 47.77           O  
ATOM    944  C   SER H 125      16.344   7.401  15.275  1.00 45.27           C  
ATOM    945  O   SER H 125      16.402   6.195  15.037  1.00 45.58           O  
ATOM    946  N   LEU H 126      16.155   7.893  16.517  1.00 44.36           N  
ATOM    947  CA  LEU H 126      15.902   7.079  17.673  1.00 44.16           C  
ATOM    948  CB  LEU H 126      17.123   6.818  18.573  1.00 44.63           C  
ATOM    949  CG  LEU H 126      18.066   5.716  18.067  1.00 45.39           C  
ATOM    950  CD1 LEU H 126      19.254   5.525  19.027  1.00 43.52           C  
ATOM    951  CD2 LEU H 126      17.292   4.405  17.845  1.00 45.23           C  
ATOM    952  C   LEU H 126      14.910   7.779  18.541  1.00 43.97           C  
ATOM    953  O   LEU H 126      14.761   8.999  18.487  1.00 43.44           O  
ATOM    954  N   ARG H 127      14.193   6.997  19.367  1.00 43.55           N  
ATOM    955  CA  ARG H 127      13.234   7.547  20.275  1.00 43.48           C  
ATOM    956  CB  ARG H 127      11.812   7.075  19.945  1.00 45.34           C  
ATOM    957  CG  ARG H 127      10.690   7.704  20.765  0.98 45.25           C  
ATOM    958  CD  ARG H 127       9.330   7.142  20.351  1.00 47.67           C  
ATOM    959  NE  ARG H 127       8.267   7.823  21.137  0.88 50.42           N  
ATOM    960  CZ  ARG H 127       7.048   8.019  20.554  0.89 51.98           C  
ATOM    961  NH1 ARG H 127       6.847   7.623  19.264  0.99 53.03           N1+
ATOM    962  NH2 ARG H 127       6.033   8.607  21.250  0.88 50.94           N  
ATOM    963  C   ARG H 127      13.581   7.020  21.632  1.00 44.84           C  
ATOM    964  O   ARG H 127      13.731   5.812  21.816  1.00 44.75           O  
ATOM    965  N   LEU H 128      13.728   7.923  22.622  1.00 44.82           N  
ATOM    966  CA  LEU H 128      14.037   7.507  23.962  1.00 44.05           C  
ATOM    967  CB  LEU H 128      15.175   8.290  24.639  1.00 42.62           C  
ATOM    968  CG  LEU H 128      16.566   7.997  24.057  1.00 42.87           C  
ATOM    969  CD1 LEU H 128      16.653   8.415  22.588  1.00 42.56           C  
ATOM    970  CD2 LEU H 128      17.668   8.637  24.907  1.00 43.89           C  
ATOM    971  C   LEU H 128      12.823   7.717  24.801  1.00 43.60           C  
ATOM    972  O   LEU H 128      11.961   8.530  24.473  1.00 44.18           O  
ATOM    973  N   SER H 129      12.727   6.961  25.914  0.92 45.49           N  
ATOM    974  CA  SER H 129      11.584   7.075  26.770  0.92 45.88           C  
ATOM    975  CB  SER H 129      10.637   5.871  26.662  0.92 46.39           C  
ATOM    976  OG  SER H 129      10.157   5.744  25.332  0.92 47.26           O  
ATOM    977  C   SER H 129      12.049   7.138  28.195  0.92 46.18           C  
ATOM    978  O   SER H 129      13.082   6.576  28.554  0.92 47.30           O  
ATOM    979  N   CYS H 130      11.284   7.853  29.046  0.92 47.01           N  
ATOM    980  CA  CYS H 130      11.597   7.945  30.443  0.92 47.58           C  
ATOM    981  CB  CYS H 130      12.133   9.344  30.833  0.92 47.97           C  
ATOM    982  SG  CYS H 130      12.546   9.531  32.597  0.92 49.27           S  
ATOM    983  C   CYS H 130      10.318   7.691  31.175  0.92 47.95           C  
ATOM    984  O   CYS H 130       9.367   8.466  31.083  0.92 48.39           O  
ATOM    985  N   ALA H 131      10.255   6.579  31.932  1.00 48.07           N  
ATOM    986  CA  ALA H 131       9.048   6.270  32.645  1.00 48.19           C  
ATOM    987  CB  ALA H 131       8.747   4.763  32.725  1.00 49.67           C  
ATOM    988  C   ALA H 131       9.226   6.767  34.042  1.00 48.21           C  
ATOM    989  O   ALA H 131      10.243   6.509  34.683  1.00 49.19           O  
ATOM    990  N   ALA H 132       8.221   7.496  34.556  1.00 49.47           N  
ATOM    991  CA  ALA H 132       8.359   8.058  35.865  1.00 49.97           C  
ATOM    992  CB  ALA H 132       8.097   9.573  35.911  1.00 50.00           C  
ATOM    993  C   ALA H 132       7.381   7.416  36.792  1.00 51.66           C  
ATOM    994  O   ALA H 132       6.270   7.055  36.404  1.00 51.77           O  
ATOM    995  N   SER H 133       7.804   7.238  38.058  1.00 51.64           N  
ATOM    996  CA  SER H 133       6.941   6.690  39.059  1.00 53.46           C  
ATOM    997  CB  SER H 133       7.091   5.171  39.230  1.00 53.40           C  
ATOM    998  OG  SER H 133       8.424   4.859  39.608  1.00 55.56           O  
ATOM    999  C   SER H 133       7.312   7.338  40.354  1.00 52.58           C  
ATOM   1000  O   SER H 133       8.370   7.955  40.470  1.00 52.01           O  
ATOM   1001  N   GLY H 134       6.427   7.247  41.362  1.00 55.34           N  
ATOM   1002  CA  GLY H 134       6.770   7.740  42.664  1.00 55.35           C  
ATOM   1003  C   GLY H 134       6.410   9.185  42.822  1.00 57.31           C  
ATOM   1004  O   GLY H 134       6.530   9.725  43.921  1.00 58.23           O  
ATOM   1005  N   PHE H 135       5.962   9.866  41.751  1.00 57.25           N  
ATOM   1006  CA  PHE H 135       5.639  11.251  41.949  1.00 57.10           C  
ATOM   1007  CB  PHE H 135       6.851  12.192  41.825  1.00 53.65           C  
ATOM   1008  CG  PHE H 135       7.385  12.132  40.434  1.00 52.75           C  
ATOM   1009  CD1 PHE H 135       8.204  11.100  40.036  1.00 51.77           C  
ATOM   1010  CD2 PHE H 135       7.081  13.120  39.527  1.00 53.58           C  
ATOM   1011  CE1 PHE H 135       8.699  11.050  38.754  1.00 53.79           C  
ATOM   1012  CE2 PHE H 135       7.574  13.076  38.244  1.00 51.55           C  
ATOM   1013  CZ  PHE H 135       8.385  12.038  37.855  1.00 52.08           C  
ATOM   1014  C   PHE H 135       4.610  11.668  40.949  1.00 57.27           C  
ATOM   1015  O   PHE H 135       4.248  10.907  40.052  1.00 56.91           O  
ATOM   1016  N   THR H 136       4.099  12.909  41.101  1.00 56.37           N  
ATOM   1017  CA  THR H 136       3.105  13.392  40.188  1.00 56.85           C  
ATOM   1018  CB  THR H 136       2.223  14.460  40.772  1.00 59.62           C  
ATOM   1019  OG1 THR H 136       2.988  15.585  41.178  1.00 61.26           O  
ATOM   1020  CG2 THR H 136       1.480  13.872  41.980  1.00 59.68           C  
ATOM   1021  C   THR H 136       3.825  13.957  39.010  1.00 55.20           C  
ATOM   1022  O   THR H 136       4.268  15.103  38.995  1.00 55.25           O  
ATOM   1023  N   PHE H 137       3.877  13.142  37.949  1.00 54.62           N  
ATOM   1024  CA  PHE H 137       4.600  13.408  36.745  1.00 53.00           C  
ATOM   1025  CB  PHE H 137       4.367  12.253  35.741  1.00 52.02           C  
ATOM   1026  CG  PHE H 137       5.171  12.401  34.493  1.00 53.68           C  
ATOM   1027  CD1 PHE H 137       6.535  12.222  34.516  1.00 53.84           C  
ATOM   1028  CD2 PHE H 137       4.556  12.673  33.292  1.00 53.28           C  
ATOM   1029  CE1 PHE H 137       7.277  12.343  33.367  1.00 53.79           C  
ATOM   1030  CE2 PHE H 137       5.294  12.792  32.139  1.00 54.42           C  
ATOM   1031  CZ  PHE H 137       6.659  12.632  32.175  1.00 54.67           C  
ATOM   1032  C   PHE H 137       4.073  14.693  36.185  1.00 54.44           C  
ATOM   1033  O   PHE H 137       4.828  15.532  35.697  1.00 55.37           O  
ATOM   1034  N   SER H 138       2.751  14.886  36.287  1.00 55.11           N  
ATOM   1035  CA  SER H 138       2.082  16.008  35.702  1.00 55.80           C  
ATOM   1036  CB  SER H 138       0.564  15.952  35.928  1.00 56.93           C  
ATOM   1037  OG  SER H 138       0.021  14.776  35.348  1.00 60.61           O  
ATOM   1038  C   SER H 138       2.557  17.305  36.288  1.00 55.42           C  
ATOM   1039  O   SER H 138       2.512  18.336  35.624  1.00 55.14           O  
ATOM   1040  N   ASN H 139       2.981  17.310  37.560  1.00 54.21           N  
ATOM   1041  CA  ASN H 139       3.353  18.531  38.219  1.00 52.47           C  
ATOM   1042  CB  ASN H 139       3.309  18.418  39.749  1.00 53.46           C  
ATOM   1043  CG  ASN H 139       1.831  18.352  40.112  1.00 32.21           C  
ATOM   1044  OD1 ASN H 139       1.431  17.647  41.036  1.00 38.58           O  
ATOM   1045  ND2 ASN H 139       0.990  19.107  39.356  1.00 29.68           N  
ATOM   1046  C   ASN H 139       4.681  19.109  37.810  1.00 51.79           C  
ATOM   1047  O   ASN H 139       4.846  20.325  37.891  1.00 51.47           O  
ATOM   1048  N   HIS H 140       5.672  18.298  37.382  1.00 49.20           N  
ATOM   1049  CA  HIS H 140       6.985  18.871  37.187  1.00 47.55           C  
ATOM   1050  ND1 HIS H 140       7.093  16.819  39.822  1.00  0.00           N  
ATOM   1051  CG  HIS H 140       7.942  17.777  39.312  1.00 48.45           C  
ATOM   1052  CB  HIS H 140       8.106  18.043  37.845  1.00 47.50           C  
ATOM   1053  NE2 HIS H 140       8.120  17.747  41.562  1.00  0.00           N  
ATOM   1054  CD2 HIS H 140       8.561  18.335  40.389  1.00 49.14           C  
ATOM   1055  CE1 HIS H 140       7.240  16.843  41.170  1.00 49.42           C  
ATOM   1056  C   HIS H 140       7.372  18.907  35.737  1.00 46.15           C  
ATOM   1057  O   HIS H 140       6.948  18.067  34.950  1.00 44.49           O  
ATOM   1058  N   GLY H 141       8.197  19.908  35.350  1.00 45.06           N  
ATOM   1059  CA  GLY H 141       8.774  19.963  34.038  1.00 44.07           C  
ATOM   1060  C   GLY H 141       9.865  18.940  34.020  1.00 42.83           C  
ATOM   1061  O   GLY H 141      10.422  18.613  35.068  1.00 43.46           O  
ATOM   1062  N   MET H 142      10.226  18.422  32.826  1.00 42.05           N  
ATOM   1063  CA  MET H 142      11.244  17.420  32.806  0.90 41.20           C  
ATOM   1064  CB  MET H 142      10.754  16.043  32.324  0.90 42.08           C  
ATOM   1065  CG  MET H 142       9.717  15.403  33.251  0.90 42.63           C  
ATOM   1066  SD  MET H 142      10.325  15.013  34.917  0.90 43.79           S  
ATOM   1067  CE  MET H 142      11.395  13.644  34.388  0.90 42.31           C  
ATOM   1068  C   MET H 142      12.319  17.856  31.872  1.00 40.39           C  
ATOM   1069  O   MET H 142      12.137  18.782  31.081  1.00 41.38           O  
ATOM   1070  N   HIS H 143      13.487  17.189  31.961  1.00 40.51           N  
ATOM   1071  CA  HIS H 143      14.611  17.599  31.176  1.00 40.46           C  
ATOM   1072  ND1 HIS H 143      15.611  20.795  32.087  1.00 40.91           N  
ATOM   1073  CG  HIS H 143      15.316  19.566  32.628  1.00 40.74           C  
ATOM   1074  CB  HIS H 143      15.715  18.270  32.007  1.00 40.43           C  
ATOM   1075  NE2 HIS H 143      14.501  21.179  33.973  1.00 41.46           N  
ATOM   1076  CD2 HIS H 143      14.636  19.819  33.778  1.00 39.95           C  
ATOM   1077  CE1 HIS H 143      15.100  21.723  32.931  1.00 41.41           C  
ATOM   1078  C   HIS H 143      15.287  16.391  30.616  1.00 39.68           C  
ATOM   1079  O   HIS H 143      15.037  15.263  31.040  1.00 39.72           O  
ATOM   1080  N   TRP H 144      16.148  16.625  29.605  1.00 38.60           N  
ATOM   1081  CA  TRP H 144      17.019  15.625  29.064  1.00 38.58           C  
ATOM   1082  CB  TRP H 144      16.728  15.244  27.602  1.00 38.36           C  
ATOM   1083  CG  TRP H 144      15.467  14.442  27.387  1.00 37.94           C  
ATOM   1084  CD2 TRP H 144      15.375  13.015  27.547  1.00 38.19           C  
ATOM   1085  CD1 TRP H 144      14.230  14.868  27.003  1.00 38.61           C  
ATOM   1086  NE1 TRP H 144      13.377  13.793  26.901  1.00 38.98           N  
ATOM   1087  CE2 TRP H 144      14.067  12.647  27.235  1.00 38.81           C  
ATOM   1088  CE3 TRP H 144      16.304  12.085  27.916  1.00 38.68           C  
ATOM   1089  CZ2 TRP H 144      13.665  11.340  27.288  1.00 39.28           C  
ATOM   1090  CZ3 TRP H 144      15.894  10.770  27.973  1.00 39.56           C  
ATOM   1091  CH2 TRP H 144      14.600  10.402  27.665  1.00 39.26           C  
ATOM   1092  C   TRP H 144      18.391  16.230  29.097  1.00 38.30           C  
ATOM   1093  O   TRP H 144      18.578  17.373  28.682  1.00 38.27           O  
ATOM   1094  N   VAL H 145      19.382  15.484  29.630  1.00 37.94           N  
ATOM   1095  CA  VAL H 145      20.748  15.939  29.660  1.00 37.49           C  
ATOM   1096  CB  VAL H 145      21.235  16.256  31.045  1.00 38.22           C  
ATOM   1097  CG1 VAL H 145      22.708  16.697  30.972  1.00 36.34           C  
ATOM   1098  CG2 VAL H 145      20.298  17.310  31.654  1.00 36.92           C  
ATOM   1099  C   VAL H 145      21.577  14.807  29.137  1.00 37.26           C  
ATOM   1100  O   VAL H 145      21.207  13.643  29.295  1.00 38.44           O  
ATOM   1101  N   ARG H 146      22.721  15.106  28.485  1.00 38.01           N  
ATOM   1102  CA  ARG H 146      23.489  14.026  27.928  1.00 38.33           C  
ATOM   1103  CB  ARG H 146      23.467  13.958  26.393  1.00 38.07           C  
ATOM   1104  CG  ARG H 146      24.075  15.195  25.736  1.00 38.68           C  
ATOM   1105  CD  ARG H 146      24.491  14.972  24.282  1.00 38.72           C  
ATOM   1106  NE  ARG H 146      23.403  15.467  23.398  1.00 40.42           N  
ATOM   1107  CZ  ARG H 146      23.716  15.924  22.150  1.00 41.75           C  
ATOM   1108  NH1 ARG H 146      25.022  16.027  21.768  1.00 41.47           N1+
ATOM   1109  NH2 ARG H 146      22.727  16.266  21.276  1.00 40.39           N  
ATOM   1110  C   ARG H 146      24.931  14.156  28.302  1.00 39.28           C  
ATOM   1111  O   ARG H 146      25.421  15.236  28.625  1.00 39.52           O  
ATOM   1112  N   GLN H 147      25.657  13.019  28.268  1.00 39.35           N  
ATOM   1113  CA  GLN H 147      27.049  13.068  28.610  1.00 39.06           C  
ATOM   1114  CB  GLN H 147      27.301  12.509  30.023  1.00 38.79           C  
ATOM   1115  CG  GLN H 147      28.716  12.725  30.556  1.00 38.02           C  
ATOM   1116  CD  GLN H 147      28.773  12.115  31.951  1.00 39.62           C  
ATOM   1117  OE1 GLN H 147      27.848  11.426  32.380  1.00 39.32           O  
ATOM   1118  NE2 GLN H 147      29.887  12.382  32.684  1.00 38.52           N  
ATOM   1119  C   GLN H 147      27.837  12.254  27.620  1.00 39.95           C  
ATOM   1120  O   GLN H 147      27.692  11.036  27.540  1.00 39.65           O  
ATOM   1121  N   ALA H 148      28.718  12.925  26.846  1.00 39.91           N  
ATOM   1122  CA  ALA H 148      29.554  12.253  25.890  1.00 42.62           C  
ATOM   1123  CB  ALA H 148      30.307  13.211  24.949  1.00 42.53           C  
ATOM   1124  C   ALA H 148      30.574  11.486  26.675  1.00 45.39           C  
ATOM   1125  O   ALA H 148      30.874  11.832  27.815  1.00 45.53           O  
ATOM   1126  N   PRO H 149      31.127  10.456  26.089  1.00 46.99           N  
ATOM   1127  CA  PRO H 149      31.994   9.528  26.772  1.00 48.95           C  
ATOM   1128  CD  PRO H 149      31.196  10.328  24.644  1.00 48.94           C  
ATOM   1129  CB  PRO H 149      32.677   8.711  25.673  1.00 48.21           C  
ATOM   1130  CG  PRO H 149      31.810   8.938  24.420  1.00 49.51           C  
ATOM   1131  C   PRO H 149      33.003  10.115  27.725  1.00 49.34           C  
ATOM   1132  O   PRO H 149      32.876   9.899  28.927  1.00 52.37           O  
ATOM   1133  N   GLY H 150      34.031  10.816  27.226  1.00 49.32           N  
ATOM   1134  CA  GLY H 150      35.049  11.409  28.049  1.00 48.46           C  
ATOM   1135  C   GLY H 150      34.563  12.653  28.724  1.00 50.70           C  
ATOM   1136  O   GLY H 150      35.002  12.988  29.823  1.00 53.65           O  
ATOM   1137  N   LYS H 151      33.660  13.370  28.033  1.00 47.28           N  
ATOM   1138  CA  LYS H 151      33.234  14.714  28.312  1.00 45.79           C  
ATOM   1139  CB  LYS H 151      32.570  15.366  27.090  1.00 47.76           C  
ATOM   1140  CG  LYS H 151      33.505  15.506  25.888  1.00 50.64           C  
ATOM   1141  CD  LYS H 151      34.722  16.389  26.166  1.00 52.08           C  
ATOM   1142  CE  LYS H 151      35.639  16.558  24.956  1.00 54.60           C  
ATOM   1143  NZ  LYS H 151      36.672  17.576  25.249  1.00 54.33           N1+
ATOM   1144  C   LYS H 151      32.279  14.876  29.455  1.00 44.98           C  
ATOM   1145  O   LYS H 151      32.001  13.971  30.241  1.00 44.71           O  
ATOM   1146  N   ARG H 152      31.808  16.139  29.553  1.00 41.52           N  
ATOM   1147  CA  ARG H 152      30.958  16.720  30.553  1.00 41.06           C  
ATOM   1148  CB  ARG H 152      31.191  18.231  30.688  1.00  0.00           C  
ATOM   1149  CG  ARG H 152      32.651  18.557  30.973  1.00  0.00           C  
ATOM   1150  CD  ARG H 152      33.585  18.359  29.780  1.00  0.00           C  
ATOM   1151  NE  ARG H 152      34.267  19.662  29.555  1.00  0.00           N  
ATOM   1152  CZ  ARG H 152      35.394  19.722  28.789  1.00  0.00           C  
ATOM   1153  NH1 ARG H 152      35.836  18.609  28.133  1.00  0.00           N1+
ATOM   1154  NH2 ARG H 152      36.083  20.896  28.693  1.00  0.00           N  
ATOM   1155  C   ARG H 152      29.506  16.572  30.217  1.00 39.80           C  
ATOM   1156  O   ARG H 152      29.120  15.894  29.267  1.00 38.90           O  
ATOM   1157  N   LEU H 153      28.665  17.215  31.060  1.00 39.60           N  
ATOM   1158  CA  LEU H 153      27.235  17.197  30.946  1.00 38.33           C  
ATOM   1159  CB  LEU H 153      26.528  17.376  32.299  1.00 36.35           C  
ATOM   1160  CG  LEU H 153      26.825  16.255  33.310  1.00 37.48           C  
ATOM   1161  CD1 LEU H 153      26.088  16.501  34.634  1.00 37.22           C  
ATOM   1162  CD2 LEU H 153      26.510  14.873  32.716  1.00 36.80           C  
ATOM   1163  C   LEU H 153      26.783  18.333  30.082  1.00 38.99           C  
ATOM   1164  O   LEU H 153      27.304  19.446  30.166  1.00 37.79           O  
ATOM   1165  N   GLU H 154      25.786  18.057  29.214  1.00 37.53           N  
ATOM   1166  CA  GLU H 154      25.227  19.055  28.348  1.00 38.61           C  
ATOM   1167  CB  GLU H 154      25.616  18.866  26.872  1.00 38.70           C  
ATOM   1168  CG  GLU H 154      25.026  19.924  25.938  0.95 39.06           C  
ATOM   1169  CD  GLU H 154      25.214  19.428  24.514  0.92 41.75           C  
ATOM   1170  OE1 GLU H 154      26.374  19.111  24.141  0.94 42.61           O  
ATOM   1171  OE2 GLU H 154      24.194  19.354  23.781  0.95 42.57           O1-
ATOM   1172  C   GLU H 154      23.740  18.905  28.406  1.00 39.18           C  
ATOM   1173  O   GLU H 154      23.213  17.802  28.261  1.00 39.53           O  
ATOM   1174  N   TRP H 155      23.026  20.027  28.619  1.00 39.75           N  
ATOM   1175  CA  TRP H 155      21.595  20.032  28.702  1.00 39.88           C  
ATOM   1176  CB  TRP H 155      21.091  21.240  29.488  1.00 40.70           C  
ATOM   1177  CG  TRP H 155      19.601  21.410  29.478  1.00 39.75           C  
ATOM   1178  CD2 TRP H 155      18.936  22.361  28.638  1.00 40.18           C  
ATOM   1179  CD1 TRP H 155      18.637  20.803  30.227  1.00 39.96           C  
ATOM   1180  NE1 TRP H 155      17.408  21.323  29.907  1.00 40.16           N  
ATOM   1181  CE2 TRP H 155      17.576  22.283  28.932  1.00 40.02           C  
ATOM   1182  CE3 TRP H 155      19.423  23.236  27.710  1.00 39.59           C  
ATOM   1183  CZ2 TRP H 155      16.674  23.081  28.290  1.00 40.63           C  
ATOM   1184  CZ3 TRP H 155      18.510  24.032  27.059  1.00 40.19           C  
ATOM   1185  CH2 TRP H 155      17.163  23.955  27.344  1.00 40.60           C  
ATOM   1186  C   TRP H 155      21.019  20.088  27.322  1.00 39.24           C  
ATOM   1187  O   TRP H 155      21.393  20.932  26.510  1.00 39.13           O  
ATOM   1188  N   VAL H 156      20.179  19.085  26.995  1.00 39.65           N  
ATOM   1189  CA  VAL H 156      19.537  18.956  25.719  1.00 40.34           C  
ATOM   1190  CB  VAL H 156      19.284  17.513  25.394  1.00 40.41           C  
ATOM   1191  CG1 VAL H 156      18.605  17.411  24.020  1.00 44.75           C  
ATOM   1192  CG2 VAL H 156      20.621  16.757  25.513  1.00 43.63           C  
ATOM   1193  C   VAL H 156      18.236  19.703  25.562  1.00 41.90           C  
ATOM   1194  O   VAL H 156      18.065  20.471  24.615  1.00 41.96           O  
ATOM   1195  N   ALA H 157      17.274  19.502  26.495  1.00 43.04           N  
ATOM   1196  CA  ALA H 157      15.968  20.084  26.298  1.00 43.98           C  
ATOM   1197  CB  ALA H 157      15.147  19.373  25.208  1.00 43.41           C  
ATOM   1198  C   ALA H 157      15.141  20.035  27.556  1.00 44.46           C  
ATOM   1199  O   ALA H 157      15.433  19.312  28.507  1.00 44.54           O  
ATOM   1200  N   VAL H 158      14.065  20.851  27.582  1.00 45.22           N  
ATOM   1201  CA  VAL H 158      13.185  20.881  28.712  1.00 45.85           C  
ATOM   1202  CB  VAL H 158      13.402  22.067  29.604  1.00 46.22           C  
ATOM   1203  CG1 VAL H 158      13.070  23.338  28.807  1.00 45.43           C  
ATOM   1204  CG2 VAL H 158      12.553  21.890  30.875  1.00 45.54           C  
ATOM   1205  C   VAL H 158      11.774  20.955  28.211  1.00 47.14           C  
ATOM   1206  O   VAL H 158      11.488  21.542  27.167  1.00 47.81           O  
ATOM   1207  N   ILE H 159      10.855  20.325  28.962  1.00 48.96           N  
ATOM   1208  CA  ILE H 159       9.451  20.307  28.678  1.00 49.32           C  
ATOM   1209  CB  ILE H 159       8.956  18.930  28.323  1.00 49.99           C  
ATOM   1210  CG1 ILE H 159       7.486  18.953  27.872  1.00 50.07           C  
ATOM   1211  CG2 ILE H 159       9.223  18.011  29.526  1.00 48.91           C  
ATOM   1212  CD1 ILE H 159       7.254  19.559  26.492  1.00 50.82           C  
ATOM   1213  C   ILE H 159       8.746  20.733  29.926  1.00 50.48           C  
ATOM   1214  O   ILE H 159       9.184  20.423  31.034  1.00 49.97           O  
ATOM   1215  N   SER H 160       7.635  21.478  29.780  1.00 51.68           N  
ATOM   1216  CA  SER H 160       6.936  21.944  30.948  1.00 53.50           C  
ATOM   1217  CB  SER H 160       6.141  23.241  30.703  1.00 52.07           C  
ATOM   1218  OG  SER H 160       5.134  23.025  29.727  1.00 58.89           O  
ATOM   1219  C   SER H 160       5.961  20.893  31.393  1.00 55.84           C  
ATOM   1220  O   SER H 160       5.781  19.859  30.752  1.00 54.89           O  
ATOM   1221  N   TYR H 161       5.270  21.177  32.509  1.00 65.63           N  
ATOM   1222  CA  TYR H 161       4.337  20.269  33.105  1.00 67.59           C  
ATOM   1223  CB  TYR H 161       3.678  20.852  34.391  1.00 70.59           C  
ATOM   1224  CG  TYR H 161       2.999  22.190  34.197  1.00 72.64           C  
ATOM   1225  CD1 TYR H 161       3.701  23.363  34.381  1.00 75.75           C  
ATOM   1226  CD2 TYR H 161       1.661  22.301  33.864  1.00 70.82           C  
ATOM   1227  CE1 TYR H 161       3.097  24.590  34.221  1.00 74.56           C  
ATOM   1228  CE2 TYR H 161       1.047  23.527  33.701  1.00 71.84           C  
ATOM   1229  CZ  TYR H 161       1.769  24.679  33.879  1.00 74.32           C  
ATOM   1230  OH  TYR H 161       1.152  25.939  33.716  1.00 76.62           O  
ATOM   1231  C   TYR H 161       3.263  19.907  32.130  1.00 69.90           C  
ATOM   1232  O   TYR H 161       2.912  18.733  32.005  1.00 71.26           O  
ATOM   1233  N   ASP H 162       2.702  20.922  31.450  1.00 70.19           N  
ATOM   1234  CA  ASP H 162       1.641  20.772  30.494  1.00 68.68           C  
ATOM   1235  CB  ASP H 162       0.711  21.995  30.368  1.00 70.71           C  
ATOM   1236  CG  ASP H 162       1.449  23.224  29.870  1.00 74.20           C  
ATOM   1237  OD1 ASP H 162       2.634  23.421  30.242  1.00 75.91           O  
ATOM   1238  OD2 ASP H 162       0.813  24.000  29.114  1.00 76.20           O1-
ATOM   1239  C   ASP H 162       2.104  20.312  29.144  1.00 66.40           C  
ATOM   1240  O   ASP H 162       1.291  19.829  28.358  1.00 69.42           O  
ATOM   1241  N   GLY H 163       3.391  20.514  28.801  1.00 63.52           N  
ATOM   1242  CA  GLY H 163       3.887  20.059  27.529  1.00 63.31           C  
ATOM   1243  C   GLY H 163       3.739  21.151  26.522  1.00 65.29           C  
ATOM   1244  O   GLY H 163       4.129  21.014  25.364  1.00 64.44           O  
ATOM   1245  N   ARG H 164       3.151  22.276  26.943  1.00 63.25           N  
ATOM   1246  CA  ARG H 164       2.906  23.360  26.047  1.00 67.17           C  
ATOM   1247  CB  ARG H 164       1.978  24.419  26.647  1.00 71.49           C  
ATOM   1248  CG  ARG H 164       1.451  25.394  25.604  1.00 88.48           C  
ATOM   1249  CD  ARG H 164       0.523  26.445  26.203  1.00 98.72           C  
ATOM   1250  NE  ARG H 164      -0.641  25.709  26.766  1.00120.05           N  
ATOM   1251  CZ  ARG H 164      -1.089  26.017  28.016  1.00115.18           C  
ATOM   1252  NH1 ARG H 164      -0.464  26.994  28.734  1.00114.52           N1+
ATOM   1253  NH2 ARG H 164      -2.148  25.341  28.551  1.00114.49           N  
ATOM   1254  C   ARG H 164       4.178  24.032  25.641  1.00 73.06           C  
ATOM   1255  O   ARG H 164       4.287  24.555  24.532  1.00 75.25           O  
ATOM   1256  N   HIS H 165       5.167  24.064  26.551  1.00 55.46           N  
ATOM   1257  CA  HIS H 165       6.375  24.798  26.297  1.00 55.39           C  
ATOM   1258  ND1 HIS H 165       5.869  28.118  26.702  1.00  0.00           N  
ATOM   1259  CG  HIS H 165       5.718  26.954  27.422  1.00 58.87           C  
ATOM   1260  CB  HIS H 165       6.700  25.820  27.400  1.00 57.55           C  
ATOM   1261  NE2 HIS H 165       3.941  28.298  27.795  1.00  0.00           N  
ATOM   1262  CD2 HIS H 165       4.535  27.081  28.084  1.00  0.00           C  
ATOM   1263  CE1 HIS H 165       4.779  28.886  26.961  1.00  0.00           C  
ATOM   1264  C   HIS H 165       7.536  23.875  26.161  1.00 53.32           C  
ATOM   1265  O   HIS H 165       7.652  22.883  26.880  1.00 53.14           O  
ATOM   1266  N   GLU H 166       8.430  24.191  25.199  1.00 51.89           N  
ATOM   1267  CA  GLU H 166       9.576  23.364  24.960  1.00 50.09           C  
ATOM   1268  CB  GLU H 166       9.363  22.415  23.773  1.00 49.39           C  
ATOM   1269  CG  GLU H 166       8.248  21.396  24.009  1.00 49.89           C  
ATOM   1270  CD  GLU H 166       7.870  20.785  22.666  1.00 48.39           C  
ATOM   1271  OE1 GLU H 166       8.278  21.355  21.619  1.00  0.00           O  
ATOM   1272  OE2 GLU H 166       7.168  19.739  22.673  1.00  0.00           O1-
ATOM   1273  C   GLU H 166      10.735  24.242  24.599  1.00 48.98           C  
ATOM   1274  O   GLU H 166      10.608  25.148  23.779  1.00 49.49           O  
ATOM   1275  N   HIS H 167      11.908  23.983  25.209  1.00 47.95           N  
ATOM   1276  CA  HIS H 167      13.092  24.732  24.898  1.00 46.94           C  
ATOM   1277  ND1 HIS H 167      12.676  27.891  26.159  1.00  0.00           N  
ATOM   1278  CG  HIS H 167      12.703  26.587  26.602  1.00 49.09           C  
ATOM   1279  CB  HIS H 167      13.644  25.539  26.087  1.00 47.33           C  
ATOM   1280  NE2 HIS H 167      11.103  27.717  27.721  1.00  0.00           N  
ATOM   1281  CD2 HIS H 167      11.735  26.498  27.556  1.00 50.78           C  
ATOM   1282  CE1 HIS H 167      11.701  28.523  26.862  1.00 50.84           C  
ATOM   1283  C   HIS H 167      14.141  23.721  24.563  1.00 45.61           C  
ATOM   1284  O   HIS H 167      14.198  22.655  25.177  1.00 46.14           O  
ATOM   1285  N   TYR H 168      15.002  24.019  23.567  1.00 45.22           N  
ATOM   1286  CA  TYR H 168      16.014  23.060  23.229  1.00 44.25           C  
ATOM   1287  CB  TYR H 168      15.875  22.407  21.840  1.00 44.03           C  
ATOM   1288  CG  TYR H 168      14.580  21.683  21.703  1.00 42.95           C  
ATOM   1289  CD1 TYR H 168      14.356  20.503  22.368  1.00 43.71           C  
ATOM   1290  CD2 TYR H 168      13.578  22.195  20.914  1.00 43.11           C  
ATOM   1291  CE1 TYR H 168      13.160  19.838  22.236  1.00 43.31           C  
ATOM   1292  CE2 TYR H 168      12.379  21.534  20.776  1.00 43.79           C  
ATOM   1293  CZ  TYR H 168      12.168  20.351  21.437  1.00 43.78           C  
ATOM   1294  OH  TYR H 168      10.943  19.664  21.300  1.00 43.70           O  
ATOM   1295  C   TYR H 168      17.334  23.758  23.176  1.00 43.24           C  
ATOM   1296  O   TYR H 168      17.409  24.975  23.023  1.00 43.79           O  
ATOM   1297  N   ALA H 169      18.423  22.977  23.330  1.00 42.55           N  
ATOM   1298  CA  ALA H 169      19.752  23.495  23.200  1.00 43.05           C  
ATOM   1299  CB  ALA H 169      20.844  22.525  23.679  1.00 41.71           C  
ATOM   1300  C   ALA H 169      19.956  23.731  21.736  1.00 43.15           C  
ATOM   1301  O   ALA H 169      19.273  23.140  20.902  1.00 42.79           O  
ATOM   1302  N   ASP H 170      20.902  24.623  21.392  1.00 43.82           N  
ATOM   1303  CA  ASP H 170      21.141  25.021  20.032  1.00 44.88           C  
ATOM   1304  CB  ASP H 170      22.209  26.123  19.918  1.00 45.23           C  
ATOM   1305  CG  ASP H 170      21.635  27.426  20.459  1.00 50.00           C  
ATOM   1306  OD1 ASP H 170      20.391  27.496  20.642  1.00 50.06           O  
ATOM   1307  OD2 ASP H 170      22.434  28.374  20.686  1.00 52.12           O1-
ATOM   1308  C   ASP H 170      21.620  23.879  19.184  1.00 43.39           C  
ATOM   1309  O   ASP H 170      21.203  23.746  18.034  1.00 44.28           O  
ATOM   1310  N   LEU H 171      22.508  23.017  19.711  1.00 44.04           N  
ATOM   1311  CA  LEU H 171      23.067  22.002  18.864  1.00 42.98           C  
ATOM   1312  CB  LEU H 171      24.207  21.178  19.492  1.00 42.58           C  
ATOM   1313  CG  LEU H 171      23.808  20.269  20.662  1.00  0.00           C  
ATOM   1314  CD1 LEU H 171      25.035  19.508  21.182  1.00  0.00           C  
ATOM   1315  CD2 LEU H 171      23.091  21.054  21.768  1.00  0.00           C  
ATOM   1316  C   LEU H 171      22.017  21.047  18.391  1.00 43.21           C  
ATOM   1317  O   LEU H 171      22.115  20.518  17.286  1.00 43.64           O  
ATOM   1318  N   VAL H 172      21.045  20.726  19.258  1.00 42.71           N  
ATOM   1319  CA  VAL H 172      19.969  19.811  18.984  1.00 43.11           C  
ATOM   1320  CB  VAL H 172      19.400  19.219  20.236  1.00 43.09           C  
ATOM   1321  CG1 VAL H 172      20.531  18.447  20.934  1.00 43.60           C  
ATOM   1322  CG2 VAL H 172      18.775  20.332  21.091  1.00 43.43           C  
ATOM   1323  C   VAL H 172      18.828  20.386  18.181  1.00 44.06           C  
ATOM   1324  O   VAL H 172      18.071  19.632  17.574  1.00 42.94           O  
ATOM   1325  N   LYS H 173      18.627  21.719  18.185  1.00 44.54           N  
ATOM   1326  CA  LYS H 173      17.429  22.286  17.621  1.00 45.59           C  
ATOM   1327  CB  LYS H 173      17.386  23.823  17.642  1.00 46.62           C  
ATOM   1328  CG  LYS H 173      17.123  24.417  19.027  1.00 47.45           C  
ATOM   1329  CD  LYS H 173      17.309  25.934  19.082  1.00 48.98           C  
ATOM   1330  CE  LYS H 173      16.957  26.547  20.439  1.00 50.94           C  
ATOM   1331  NZ  LYS H 173      17.168  28.012  20.398  1.00 50.57           N1+
ATOM   1332  C   LYS H 173      17.157  21.854  16.216  1.00 44.88           C  
ATOM   1333  O   LYS H 173      18.034  21.824  15.353  1.00 45.14           O  
ATOM   1334  N   GLY H 174      15.875  21.493  15.987  1.00 44.54           N  
ATOM   1335  CA  GLY H 174      15.333  21.129  14.711  1.00 45.77           C  
ATOM   1336  C   GLY H 174      15.326  19.639  14.592  1.00 46.02           C  
ATOM   1337  O   GLY H 174      14.412  19.056  14.011  1.00 46.51           O  
ATOM   1338  N   ARG H 175      16.406  19.006  15.077  1.00 42.83           N  
ATOM   1339  CA  ARG H 175      16.623  17.587  15.072  1.00 42.15           C  
ATOM   1340  CB  ARG H 175      18.113  17.277  15.231  1.00 41.74           C  
ATOM   1341  CG  ARG H 175      18.918  17.652  13.986  1.00 41.55           C  
ATOM   1342  CD  ARG H 175      20.400  17.889  14.271  1.00 41.35           C  
ATOM   1343  NE  ARG H 175      20.657  17.404  15.655  1.00 41.38           N  
ATOM   1344  CZ  ARG H 175      21.838  16.802  15.971  1.00 41.14           C  
ATOM   1345  NH1 ARG H 175      22.750  16.529  14.998  1.00 40.13           N1+
ATOM   1346  NH2 ARG H 175      22.099  16.477  17.268  1.00 40.69           N  
ATOM   1347  C   ARG H 175      15.872  16.856  16.149  1.00 43.14           C  
ATOM   1348  O   ARG H 175      15.328  15.778  15.913  1.00 42.59           O  
ATOM   1349  N   PHE H 176      15.824  17.432  17.366  1.00 42.12           N  
ATOM   1350  CA  PHE H 176      15.288  16.747  18.511  1.00 42.86           C  
ATOM   1351  CB  PHE H 176      16.158  16.939  19.767  1.00 44.73           C  
ATOM   1352  CG  PHE H 176      17.425  16.160  19.659  1.00 45.67           C  
ATOM   1353  CD1 PHE H 176      18.301  16.361  18.617  1.00 45.29           C  
ATOM   1354  CD2 PHE H 176      17.763  15.261  20.644  1.00 46.16           C  
ATOM   1355  CE1 PHE H 176      19.472  15.644  18.538  1.00 45.67           C  
ATOM   1356  CE2 PHE H 176      18.933  14.543  20.572  1.00 46.17           C  
ATOM   1357  CZ  PHE H 176      19.789  14.729  19.514  1.00 45.81           C  
ATOM   1358  C   PHE H 176      13.963  17.330  18.878  1.00 42.53           C  
ATOM   1359  O   PHE H 176      13.745  18.535  18.762  1.00 43.77           O  
ATOM   1360  N   THR H 177      13.033  16.459  19.318  1.00 42.13           N  
ATOM   1361  CA  THR H 177      11.762  16.915  19.794  1.00 41.70           C  
ATOM   1362  CB  THR H 177      10.611  16.591  18.883  1.00 41.81           C  
ATOM   1363  OG1 THR H 177      10.532  15.191  18.667  0.99 43.48           O  
ATOM   1364  CG2 THR H 177      10.798  17.333  17.550  0.97 40.86           C  
ATOM   1365  C   THR H 177      11.501  16.240  21.106  1.00 41.04           C  
ATOM   1366  O   THR H 177      11.593  15.018  21.219  1.00 40.80           O  
ATOM   1367  N   ILE H 178      11.162  17.040  22.136  1.00 40.73           N  
ATOM   1368  CA  ILE H 178      10.866  16.546  23.451  1.00 39.77           C  
ATOM   1369  CB  ILE H 178      11.346  17.449  24.555  1.00 40.06           C  
ATOM   1370  CG1 ILE H 178      11.214  16.753  25.919  1.00 38.88           C  
ATOM   1371  CG2 ILE H 178      10.584  18.782  24.452  1.00 39.72           C  
ATOM   1372  CD1 ILE H 178      11.913  17.498  27.055  1.00 38.35           C  
ATOM   1373  C   ILE H 178       9.379  16.450  23.557  1.00 41.41           C  
ATOM   1374  O   ILE H 178       8.657  17.290  23.018  1.00 41.21           O  
ATOM   1375  N   SER H 179       8.875  15.390  24.221  1.00 41.24           N  
ATOM   1376  CA  SER H 179       7.450  15.242  24.300  1.00 42.79           C  
ATOM   1377  CB  SER H 179       6.894  14.432  23.115  1.00 42.85           C  
ATOM   1378  OG  SER H 179       5.488  14.298  23.212  1.00 43.04           O  
ATOM   1379  C   SER H 179       7.120  14.499  25.557  1.00 44.53           C  
ATOM   1380  O   SER H 179       8.001  13.967  26.229  1.00 44.74           O  
ATOM   1381  N   ARG H 180       5.825  14.477  25.928  1.00 44.74           N  
ATOM   1382  CA  ARG H 180       5.450  13.779  27.123  1.00 45.78           C  
ATOM   1383  CB  ARG H 180       5.592  14.644  28.389  1.00 46.46           C  
ATOM   1384  CG  ARG H 180       4.740  15.916  28.356  1.00 47.06           C  
ATOM   1385  CD  ARG H 180       5.054  16.897  29.487  1.00 46.54           C  
ATOM   1386  NE  ARG H 180       4.669  16.236  30.764  1.00 46.89           N  
ATOM   1387  CZ  ARG H 180       5.400  16.454  31.895  1.00 47.33           C  
ATOM   1388  NH1 ARG H 180       6.501  17.259  31.858  1.00 45.25           N1+
ATOM   1389  NH2 ARG H 180       5.025  15.867  33.068  1.00 46.26           N  
ATOM   1390  C   ARG H 180       4.022  13.337  27.025  1.00 47.21           C  
ATOM   1391  O   ARG H 180       3.193  13.992  26.394  1.00 47.78           O  
ATOM   1392  N   ASP H 181       3.716  12.172  27.635  1.00 48.81           N  
ATOM   1393  CA  ASP H 181       2.365  11.693  27.703  1.00 49.68           C  
ATOM   1394  CB  ASP H 181       2.155  10.310  27.063  1.00 50.33           C  
ATOM   1395  CG  ASP H 181       0.654  10.071  26.933  1.00 51.50           C  
ATOM   1396  OD1 ASP H 181      -0.118  10.680  27.721  1.00 51.82           O  
ATOM   1397  OD2 ASP H 181       0.256   9.277  26.041  1.00 52.39           O1-
ATOM   1398  C   ASP H 181       2.065  11.584  29.163  1.00 49.74           C  
ATOM   1399  O   ASP H 181       2.475  10.635  29.826  1.00 49.72           O  
ATOM   1400  N   ASN H 182       1.318  12.563  29.695  1.00 51.15           N  
ATOM   1401  CA  ASN H 182       1.051  12.654  31.100  1.00 52.35           C  
ATOM   1402  CB  ASN H 182       0.286  13.932  31.472  1.00 51.81           C  
ATOM   1403  CG  ASN H 182       1.265  15.085  31.311  1.00 53.11           C  
ATOM   1404  OD1 ASN H 182       2.409  15.011  31.759  1.00 52.76           O  
ATOM   1405  ND2 ASN H 182       0.812  16.178  30.642  1.00 53.35           N  
ATOM   1406  C   ASN H 182       0.271  11.465  31.566  1.00 52.94           C  
ATOM   1407  O   ASN H 182       0.426  11.034  32.706  1.00 52.93           O  
ATOM   1408  N   SER H 183      -0.610  10.918  30.712  1.00 53.15           N  
ATOM   1409  CA  SER H 183      -1.432   9.802  31.097  1.00 54.50           C  
ATOM   1410  CB  SER H 183      -2.396   9.377  29.978  1.00 54.09           C  
ATOM   1411  OG  SER H 183      -3.234  10.465  29.625  1.00 54.65           O  
ATOM   1412  C   SER H 183      -0.568   8.610  31.386  1.00 56.23           C  
ATOM   1413  O   SER H 183      -0.794   7.888  32.355  1.00 56.43           O  
ATOM   1414  N   LYS H 184       0.409   8.358  30.497  1.00 54.48           N  
ATOM   1415  CA  LYS H 184       1.351   7.273  30.554  1.00 53.82           C  
ATOM   1416  CB  LYS H 184       1.972   6.935  29.190  1.00 53.95           C  
ATOM   1417  CG  LYS H 184       0.969   6.240  28.266  1.00 56.33           C  
ATOM   1418  CD  LYS H 184       1.462   6.033  26.833  1.00 57.60           C  
ATOM   1419  CE  LYS H 184       0.508   5.183  25.990  1.00 61.16           C  
ATOM   1420  NZ  LYS H 184       1.065   4.985  24.634  1.00 62.37           N1+
ATOM   1421  C   LYS H 184       2.442   7.495  31.565  1.00 52.05           C  
ATOM   1422  O   LYS H 184       3.123   6.545  31.948  1.00 52.60           O  
ATOM   1423  N   ASN H 185       2.676   8.752  31.996  1.00 51.85           N  
ATOM   1424  CA  ASN H 185       3.754   9.057  32.901  1.00 50.94           C  
ATOM   1425  CB  ASN H 185       3.742   8.242  34.208  1.00 53.11           C  
ATOM   1426  CG  ASN H 185       2.672   8.795  35.141  1.00 54.23           C  
ATOM   1427  OD1 ASN H 185       2.601   9.997  35.390  1.00 56.69           O  
ATOM   1428  ND2 ASN H 185       1.817   7.890  35.687  1.00 57.45           N  
ATOM   1429  C   ASN H 185       5.061   8.788  32.227  1.00 49.87           C  
ATOM   1430  O   ASN H 185       6.000   8.299  32.853  1.00 50.12           O  
ATOM   1431  N   THR H 186       5.164   9.126  30.927  1.00 49.27           N  
ATOM   1432  CA  THR H 186       6.393   8.873  30.231  0.98 48.91           C  
ATOM   1433  CB  THR H 186       6.238   7.856  29.141  0.99 49.78           C  
ATOM   1434  OG1 THR H 186       5.696   6.652  29.661  0.97 51.10           O  
ATOM   1435  CG2 THR H 186       7.622   7.574  28.546  0.96 48.70           C  
ATOM   1436  C   THR H 186       6.861  10.140  29.570  1.00 47.72           C  
ATOM   1437  O   THR H 186       6.059  10.996  29.197  1.00 47.38           O  
ATOM   1438  N   LEU H 187       8.197  10.282  29.421  1.00 46.25           N  
ATOM   1439  CA  LEU H 187       8.801  11.427  28.796  1.00 45.32           C  
ATOM   1440  CB  LEU H 187       9.857  12.065  29.724  1.00 44.56           C  
ATOM   1441  CG  LEU H 187      10.336  13.487  29.367  1.00 44.80           C  
ATOM   1442  CD1 LEU H 187      11.411  13.958  30.350  1.00 44.22           C  
ATOM   1443  CD2 LEU H 187      10.794  13.622  27.917  1.00 44.65           C  
ATOM   1444  C   LEU H 187       9.484  10.902  27.557  1.00 44.27           C  
ATOM   1445  O   LEU H 187      10.064   9.816  27.585  1.00 45.11           O  
ATOM   1446  N   TYR H 188       9.437  11.654  26.431  1.00 44.16           N  
ATOM   1447  CA  TYR H 188       9.985  11.149  25.197  1.00 43.55           C  
ATOM   1448  CB  TYR H 188       8.948  11.014  24.063  1.00 44.07           C  
ATOM   1449  CG  TYR H 188       7.828  10.103  24.439  1.00 44.51           C  
ATOM   1450  CD1 TYR H 188       7.929   8.745  24.252  1.00 45.78           C  
ATOM   1451  CD2 TYR H 188       6.667  10.609  24.977  1.00 45.66           C  
ATOM   1452  CE1 TYR H 188       6.888   7.911  24.588  1.00 47.14           C  
ATOM   1453  CE2 TYR H 188       5.622   9.779  25.315  1.00 47.32           C  
ATOM   1454  CZ  TYR H 188       5.732   8.425  25.118  1.00 46.79           C  
ATOM   1455  OH  TYR H 188       4.667   7.568  25.460  1.00 51.76           O  
ATOM   1456  C   TYR H 188      10.994  12.104  24.634  1.00 43.16           C  
ATOM   1457  O   TYR H 188      10.966  13.306  24.895  1.00 43.07           O  
ATOM   1458  N   LEU H 189      11.947  11.559  23.849  1.00 43.24           N  
ATOM   1459  CA  LEU H 189      12.886  12.381  23.147  1.00 42.89           C  
ATOM   1460  CB  LEU H 189      14.253  12.453  23.846  1.00 42.88           C  
ATOM   1461  CG  LEU H 189      15.253  13.392  23.153  1.00 42.42           C  
ATOM   1462  CD1 LEU H 189      14.727  14.838  23.133  1.00 42.01           C  
ATOM   1463  CD2 LEU H 189      16.646  13.288  23.794  1.00 41.25           C  
ATOM   1464  C   LEU H 189      13.073  11.765  21.794  1.00 43.13           C  
ATOM   1465  O   LEU H 189      13.642  10.681  21.672  1.00 44.15           O  
ATOM   1466  N   GLN H 190      12.596  12.444  20.732  1.00 43.98           N  
ATOM   1467  CA  GLN H 190      12.748  11.901  19.411  1.00 44.75           C  
ATOM   1468  CB  GLN H 190      11.571  12.215  18.471  1.00 45.56           C  
ATOM   1469  CG  GLN H 190      11.735  11.632  17.063  1.00 46.75           C  
ATOM   1470  CD  GLN H 190      11.511  10.126  17.137  1.00 47.75           C  
ATOM   1471  OE1 GLN H 190      10.563   9.656  17.763  1.00 48.39           O  
ATOM   1472  NE2 GLN H 190      12.410   9.338  16.490  1.00 48.87           N  
ATOM   1473  C   GLN H 190      13.975  12.523  18.831  1.00 45.18           C  
ATOM   1474  O   GLN H 190      14.054  13.739  18.660  1.00 45.35           O  
ATOM   1475  N   MET H 191      14.981  11.690  18.511  1.00 44.76           N  
ATOM   1476  CA  MET H 191      16.195  12.239  17.992  1.00 44.87           C  
ATOM   1477  CB  MET H 191      17.447  11.678  18.684  1.00 44.67           C  
ATOM   1478  CG  MET H 191      17.484  11.993  20.180  1.00 45.83           C  
ATOM   1479  SD  MET H 191      19.005  11.469  21.026  1.00 48.96           S  
ATOM   1480  CE  MET H 191      18.683   9.690  20.870  1.00 46.85           C  
ATOM   1481  C   MET H 191      16.276  11.906  16.541  1.00 44.56           C  
ATOM   1482  O   MET H 191      16.288  10.738  16.158  1.00 45.23           O  
ATOM   1483  N   ASN H 192      16.353  12.944  15.686  1.00 44.08           N  
ATOM   1484  CA  ASN H 192      16.382  12.722  14.267  1.00 44.08           C  
ATOM   1485  CB  ASN H 192      15.282  13.488  13.511  1.00 44.09           C  
ATOM   1486  CG  ASN H 192      13.922  12.996  13.979  1.00 45.39           C  
ATOM   1487  OD1 ASN H 192      13.680  11.795  14.085  1.00 45.96           O  
ATOM   1488  ND2 ASN H 192      13.004  13.955  14.271  1.00 45.78           N  
ATOM   1489  C   ASN H 192      17.676  13.252  13.741  1.00 44.63           C  
ATOM   1490  O   ASN H 192      18.336  14.064  14.388  1.00 44.59           O  
ATOM   1491  N   SER H 193      18.063  12.785  12.536  1.00 43.56           N  
ATOM   1492  CA  SER H 193      19.248  13.240  11.863  1.00 45.07           C  
ATOM   1493  CB  SER H 193      19.134  14.693  11.366  1.00 45.09           C  
ATOM   1494  OG  SER H 193      20.328  15.090  10.708  1.00 46.66           O  
ATOM   1495  C   SER H 193      20.425  13.142  12.782  1.00 43.54           C  
ATOM   1496  O   SER H 193      21.197  14.089  12.919  1.00 43.76           O  
ATOM   1497  N   LEU H 194      20.625  11.964  13.399  1.00 43.58           N  
ATOM   1498  CA  LEU H 194      21.678  11.786  14.356  1.00 43.51           C  
ATOM   1499  CB  LEU H 194      21.593  10.446  15.107  1.00 42.57           C  
ATOM   1500  CG  LEU H 194      20.426  10.375  16.111  1.00 43.16           C  
ATOM   1501  CD1 LEU H 194      20.382   9.016  16.820  1.00 44.35           C  
ATOM   1502  CD2 LEU H 194      20.494  11.529  17.124  1.00 42.15           C  
ATOM   1503  C   LEU H 194      23.030  11.870  13.719  1.00 43.61           C  
ATOM   1504  O   LEU H 194      23.254  11.424  12.594  1.00 43.28           O  
ATOM   1505  N   ARG H 195      23.975  12.464  14.476  1.00 44.61           N  
ATOM   1506  CA  ARG H 195      25.331  12.648  14.050  1.00 46.00           C  
ATOM   1507  CB  ARG H 195      25.762  14.120  14.035  1.00 47.57           C  
ATOM   1508  CG  ARG H 195      24.879  15.005  13.156  1.00 50.88           C  
ATOM   1509  CD  ARG H 195      25.311  16.472  13.148  1.00 53.26           C  
ATOM   1510  NE  ARG H 195      24.263  17.249  12.430  1.00 57.96           N  
ATOM   1511  CZ  ARG H 195      24.250  18.611  12.513  1.00 59.10           C  
ATOM   1512  NH1 ARG H 195      25.209  19.262  13.235  1.00 58.87           N1+
ATOM   1513  NH2 ARG H 195      23.273  19.320  11.876  1.00 58.46           N  
ATOM   1514  C   ARG H 195      26.194  11.969  15.066  1.00 45.01           C  
ATOM   1515  O   ARG H 195      25.721  11.536  16.115  1.00 45.56           O  
ATOM   1516  N   ALA H 196      27.499  11.860  14.766  1.00 45.68           N  
ATOM   1517  CA  ALA H 196      28.443  11.204  15.626  1.00 45.29           C  
ATOM   1518  CB  ALA H 196      29.866  11.176  15.040  1.00 45.99           C  
ATOM   1519  C   ALA H 196      28.518  11.927  16.940  1.00 45.92           C  
ATOM   1520  O   ALA H 196      28.628  11.303  17.994  1.00 46.53           O  
ATOM   1521  N   GLU H 197      28.435  13.269  16.913  1.00 45.71           N  
ATOM   1522  CA  GLU H 197      28.606  14.076  18.092  1.00 46.27           C  
ATOM   1523  CB  GLU H 197      28.617  15.590  17.807  1.00 47.95           C  
ATOM   1524  CG  GLU H 197      27.328  16.146  17.202  1.00 50.72           C  
ATOM   1525  CD  GLU H 197      27.569  17.621  16.918  1.00 55.95           C  
ATOM   1526  OE1 GLU H 197      28.750  18.049  17.008  1.00 58.79           O  
ATOM   1527  OE2 GLU H 197      26.582  18.337  16.603  1.00 56.09           O1-
ATOM   1528  C   GLU H 197      27.546  13.771  19.107  1.00 46.52           C  
ATOM   1529  O   GLU H 197      27.744  14.004  20.297  1.00 45.67           O  
ATOM   1530  N   ASP H 198      26.380  13.281  18.657  1.00 42.73           N  
ATOM   1531  CA  ASP H 198      25.254  12.954  19.491  1.00 41.10           C  
ATOM   1532  CB  ASP H 198      24.004  12.608  18.670  1.00 41.67           C  
ATOM   1533  CG  ASP H 198      23.590  13.891  17.965  1.00 42.40           C  
ATOM   1534  OD1 ASP H 198      23.920  14.982  18.502  1.00 42.58           O  
ATOM   1535  OD2 ASP H 198      22.951  13.807  16.883  1.00 42.08           O1-
ATOM   1536  C   ASP H 198      25.555  11.783  20.379  1.00 40.67           C  
ATOM   1537  O   ASP H 198      24.835  11.547  21.349  1.00 40.70           O  
ATOM   1538  N   ARG H 199      26.577  10.969  20.044  1.00 39.57           N  
ATOM   1539  CA  ARG H 199      26.853   9.813  20.850  1.00 38.69           C  
ATOM   1540  CB  ARG H 199      28.100   9.032  20.390  1.00 39.08           C  
ATOM   1541  CG  ARG H 199      28.483   7.882  21.323  1.00  0.00           C  
ATOM   1542  CD  ARG H 199      29.504   6.917  20.718  1.00  0.00           C  
ATOM   1543  NE  ARG H 199      30.621   7.718  20.140  1.00  0.00           N  
ATOM   1544  CZ  ARG H 199      31.770   7.090  19.754  1.00  0.00           C  
ATOM   1545  NH1 ARG H 199      31.911   5.746  19.943  1.00  0.00           N1+
ATOM   1546  NH2 ARG H 199      32.779   7.805  19.174  1.00  0.00           N  
ATOM   1547  C   ARG H 199      27.060  10.248  22.265  1.00 39.20           C  
ATOM   1548  O   ARG H 199      27.899  11.101  22.549  1.00 38.97           O  
ATOM   1549  N   ALA H 200      26.267   9.669  23.192  1.00 37.67           N  
ATOM   1550  CA  ALA H 200      26.382  10.041  24.572  1.00 37.86           C  
ATOM   1551  CB  ALA H 200      26.096  11.531  24.827  1.00 37.01           C  
ATOM   1552  C   ALA H 200      25.379   9.267  25.367  1.00 37.99           C  
ATOM   1553  O   ALA H 200      24.504   8.597  24.818  1.00 36.80           O  
ATOM   1554  N   LEU H 201      25.522   9.313  26.707  0.92 37.81           N  
ATOM   1555  CA  LEU H 201      24.557   8.703  27.567  0.92 37.23           C  
ATOM   1556  CB  LEU H 201      25.105   8.319  28.950  0.92 37.65           C  
ATOM   1557  CG  LEU H 201      26.179   7.218  28.902  0.62 25.93           C  
ATOM   1558  CD1 LEU H 201      27.436   7.694  28.154  1.00  0.00           C  
ATOM   1559  CD2 LEU H 201      26.490   6.681  30.308  1.00  0.00           C  
ATOM   1560  C   LEU H 201      23.502   9.740  27.770  0.92 37.94           C  
ATOM   1561  O   LEU H 201      23.814  10.910  27.985  0.92 38.45           O  
ATOM   1562  N   TYR H 202      22.218   9.344  27.715  1.00 37.40           N  
ATOM   1563  CA  TYR H 202      21.186  10.328  27.867  1.00 37.49           C  
ATOM   1564  CB  TYR H 202      20.129  10.344  26.744  1.00 37.29           C  
ATOM   1565  CG  TYR H 202      20.713  10.915  25.491  1.00 37.14           C  
ATOM   1566  CD1 TYR H 202      20.654  12.266  25.258  1.00 36.79           C  
ATOM   1567  CD2 TYR H 202      21.315  10.121  24.544  1.00 37.50           C  
ATOM   1568  CE1 TYR H 202      21.177  12.816  24.112  1.00 36.67           C  
ATOM   1569  CE2 TYR H 202      21.841  10.668  23.393  1.00 37.07           C  
ATOM   1570  CZ  TYR H 202      21.774  12.019  23.172  1.00 36.90           C  
ATOM   1571  OH  TYR H 202      22.312  12.579  21.995  1.00 35.53           O  
ATOM   1572  C   TYR H 202      20.465  10.077  29.153  1.00 38.36           C  
ATOM   1573  O   TYR H 202      20.096   8.948  29.473  1.00 39.24           O  
ATOM   1574  N   PHE H 203      20.255  11.160  29.930  1.00 39.08           N  
ATOM   1575  CA  PHE H 203      19.599  11.050  31.199  1.00 39.49           C  
ATOM   1576  CB  PHE H 203      20.381  11.691  32.365  1.00 39.73           C  
ATOM   1577  CG  PHE H 203      21.740  11.095  32.510  1.00 40.02           C  
ATOM   1578  CD1 PHE H 203      21.939   9.929  33.214  1.00 41.32           C  
ATOM   1579  CD2 PHE H 203      22.830  11.728  31.954  1.00 40.63           C  
ATOM   1580  CE1 PHE H 203      23.204   9.400  33.347  1.00 41.67           C  
ATOM   1581  CE2 PHE H 203      24.095  11.205  32.084  1.00 42.40           C  
ATOM   1582  CZ  PHE H 203      24.284  10.037  32.781  1.00 42.95           C  
ATOM   1583  C   PHE H 203      18.343  11.870  31.137  1.00 39.84           C  
ATOM   1584  O   PHE H 203      18.291  12.901  30.467  1.00 40.18           O  
ATOM   1585  N   CYS H 204      17.284  11.411  31.835  0.87 41.23           N  
ATOM   1586  CA  CYS H 204      16.095  12.198  31.955  0.87 42.20           C  
ATOM   1587  CB  CYS H 204      14.769  11.439  31.689  0.87 44.03           C  
ATOM   1588  SG  CYS H 204      14.553   9.911  32.652  0.87 48.70           S  
ATOM   1589  C   CYS H 204      16.134  12.695  33.362  0.87 42.54           C  
ATOM   1590  O   CYS H 204      16.526  11.967  34.274  0.87 42.13           O  
ATOM   1591  N   ALA H 205      15.765  13.973  33.571  1.00 42.27           N  
ATOM   1592  CA  ALA H 205      15.903  14.543  34.879  1.00 43.65           C  
ATOM   1593  CB  ALA H 205      17.081  15.525  34.941  1.00 42.70           C  
ATOM   1594  C   ALA H 205      14.669  15.293  35.239  1.00 44.34           C  
ATOM   1595  O   ALA H 205      14.021  15.911  34.397  1.00 44.46           O  
ATOM   1596  N   ARG H 206      14.323  15.267  36.539  1.00 44.74           N  
ATOM   1597  CA  ARG H 206      13.134  15.932  36.964  1.00 45.42           C  
ATOM   1598  CB  ARG H 206      12.484  15.264  38.190  1.00 46.53           C  
ATOM   1599  CG  ARG H 206      11.022  15.655  38.403  1.00 48.87           C  
ATOM   1600  CD  ARG H 206      10.365  14.957  39.593  1.00 48.00           C  
ATOM   1601  NE  ARG H 206      10.882  15.594  40.835  1.00 24.01           N  
ATOM   1602  CZ  ARG H 206      10.258  15.356  42.025  1.00 26.07           C  
ATOM   1603  NH1 ARG H 206       9.183  14.517  42.074  1.00 25.90           N1+
ATOM   1604  NH2 ARG H 206      10.708  15.958  43.163  1.00 24.24           N  
ATOM   1605  C   ARG H 206      13.483  17.343  37.297  1.00 45.40           C  
ATOM   1606  O   ARG H 206      14.435  17.625  38.025  1.00 46.03           O  
ATOM   1607  N   GLU H 207      12.726  18.277  36.702  1.00 44.90           N  
ATOM   1608  CA  GLU H 207      12.891  19.647  37.037  1.00 45.67           C  
ATOM   1609  CB  GLU H 207      12.231  20.625  36.050  1.00 44.42           C  
ATOM   1610  CG  GLU H 207      12.505  22.094  36.377  1.00 45.53           C  
ATOM   1611  CD  GLU H 207      11.912  22.934  35.255  1.00  0.00           C  
ATOM   1612  OE1 GLU H 207      12.539  22.996  34.165  1.00  0.00           O  
ATOM   1613  OE2 GLU H 207      10.819  23.522  35.472  1.00  0.00           O1-
ATOM   1614  C   GLU H 207      12.181  19.739  38.328  1.00 45.81           C  
ATOM   1615  O   GLU H 207      11.202  19.035  38.558  1.00 45.37           O  
ATOM   1616  N   GLY H 208      12.718  20.534  39.295  1.00 38.78           N  
ATOM   1617  CA  GLY H 208      12.179  20.624  40.636  1.00 38.04           C  
ATOM   1618  C   GLY H 208      10.978  21.509  40.653  1.00 40.90           C  
ATOM   1619  O   GLY H 208      10.665  22.188  39.677  1.00 39.82           O  
ATOM   1620  N   LEU H 209      10.261  21.531  41.795  1.00 42.26           N  
ATOM   1621  CA  LEU H 209       9.103  22.373  41.850  1.00 41.74           C  
ATOM   1622  CB  LEU H 209       7.919  21.796  42.646  1.00 46.32           C  
ATOM   1623  CG  LEU H 209       7.248  20.575  41.989  1.00 59.03           C  
ATOM   1624  CD1 LEU H 209       6.065  20.069  42.832  1.00  0.00           C  
ATOM   1625  CD2 LEU H 209       6.848  20.870  40.534  1.00  0.00           C  
ATOM   1626  C   LEU H 209       9.479  23.656  42.504  1.00 44.15           C  
ATOM   1627  O   LEU H 209       9.969  23.683  43.631  1.00 43.94           O  
ATOM   1628  N   SER H 210       9.287  24.769  41.780  1.00 44.97           N  
ATOM   1629  CA  SER H 210       9.492  26.051  42.377  1.00 45.15           C  
ATOM   1630  CB  SER H 210      10.840  26.746  42.098  1.00 44.86           C  
ATOM   1631  OG  SER H 210      11.908  26.040  42.711  1.00  0.00           O  
ATOM   1632  C   SER H 210       8.472  26.916  41.746  1.00 46.25           C  
ATOM   1633  O   SER H 210       8.027  26.618  40.638  1.00 45.16           O  
ATOM   1634  N   ARG H 211       8.028  27.983  42.441  1.00 46.48           N  
ATOM   1635  CA  ARG H 211       7.131  28.871  41.765  1.00 48.27           C  
ATOM   1636  CB  ARG H 211       7.725  29.331  40.404  1.00 46.07           C  
ATOM   1637  CG  ARG H 211       6.818  30.262  39.592  1.00 41.65           C  
ATOM   1638  CD  ARG H 211       7.346  30.562  38.185  1.00 47.67           C  
ATOM   1639  NE  ARG H 211       8.502  31.496  38.307  1.00  0.00           N  
ATOM   1640  CZ  ARG H 211       9.306  31.727  37.227  1.00  0.00           C  
ATOM   1641  NH1 ARG H 211       9.072  31.065  36.054  1.00  0.00           N1+
ATOM   1642  NH2 ARG H 211      10.338  32.617  37.313  1.00  0.00           N  
ATOM   1643  C   ARG H 211       5.862  28.133  41.473  1.00 49.47           C  
ATOM   1644  O   ARG H 211       5.738  26.930  41.684  1.00 50.25           O  
ATOM   1645  N   ASP H 212       4.829  28.867  41.037  1.00 51.66           N  
ATOM   1646  CA  ASP H 212       3.652  28.186  40.595  1.00 53.48           C  
ATOM   1647  CB  ASP H 212       2.641  27.861  41.710  1.00 51.00           C  
ATOM   1648  CG  ASP H 212       3.171  26.757  42.613  1.00 41.07           C  
ATOM   1649  OD1 ASP H 212       3.459  25.646  42.091  1.00  0.00           O  
ATOM   1650  OD2 ASP H 212       3.278  27.005  43.843  1.00  0.00           O1-
ATOM   1651  C   ASP H 212       2.923  29.161  39.730  1.00 53.78           C  
ATOM   1652  O   ASP H 212       2.363  30.144  40.214  1.00 55.65           O  
ATOM   1653  N   ASN H 213       2.945  28.898  38.419  1.00 53.52           N  
ATOM   1654  CA  ASN H 213       2.316  29.667  37.391  1.00 53.83           C  
ATOM   1655  CB  ASN H 213       2.866  31.094  37.239  1.00 37.64           C  
ATOM   1656  CG  ASN H 213       1.902  31.845  36.335  1.00 35.63           C  
ATOM   1657  OD1 ASN H 213       1.468  31.327  35.308  1.00  0.00           O  
ATOM   1658  ND2 ASN H 213       1.534  33.089  36.740  1.00  0.00           N  
ATOM   1659  C   ASN H 213       2.721  28.905  36.184  1.00 53.44           C  
ATOM   1660  O   ASN H 213       2.366  27.738  36.030  1.00 53.86           O  
ATOM   1661  N   SER H 214       3.440  29.569  35.267  1.00 51.58           N  
ATOM   1662  CA  SER H 214       4.042  28.824  34.208  1.00 49.97           C  
ATOM   1663  CB  SER H 214       3.689  29.347  32.806  1.00 64.40           C  
ATOM   1664  OG  SER H 214       2.312  29.132  32.530  1.00  0.00           O  
ATOM   1665  C   SER H 214       5.502  29.043  34.425  1.00 50.19           C  
ATOM   1666  O   SER H 214       6.045  30.063  34.002  1.00 50.16           O  
ATOM   1667  N   GLY H 215       6.193  28.077  35.068  1.00 48.57           N  
ATOM   1668  CA  GLY H 215       7.564  28.347  35.392  1.00 48.40           C  
ATOM   1669  C   GLY H 215       8.384  27.099  35.348  1.00 45.31           C  
ATOM   1670  O   GLY H 215       7.875  25.983  35.242  1.00 44.89           O  
ATOM   1671  N   PHE H 216       9.715  27.304  35.403  1.00 44.39           N  
ATOM   1672  CA  PHE H 216      10.690  26.255  35.423  1.00 42.54           C  
ATOM   1673  CB  PHE H 216      11.572  26.197  34.160  1.00 42.48           C  
ATOM   1674  CG  PHE H 216      10.771  25.810  32.962  1.00 50.93           C  
ATOM   1675  CD1 PHE H 216      10.486  24.487  32.714  1.00 54.01           C  
ATOM   1676  CD2 PHE H 216      10.326  26.759  32.071  1.00 53.07           C  
ATOM   1677  CE1 PHE H 216       9.758  24.119  31.608  1.00 52.56           C  
ATOM   1678  CE2 PHE H 216       9.597  26.398  30.962  1.00 53.01           C  
ATOM   1679  CZ  PHE H 216       9.308  25.074  30.730  1.00 53.48           C  
ATOM   1680  C   PHE H 216      11.642  26.612  36.531  1.00 41.60           C  
ATOM   1681  O   PHE H 216      12.067  27.763  36.629  1.00 42.85           O  
ATOM   1682  N   THR H 217      11.955  25.656  37.432  1.00 39.14           N  
ATOM   1683  CA  THR H 217      12.920  25.911  38.463  1.00 36.56           C  
ATOM   1684  CB  THR H 217      12.939  24.848  39.507  1.00 35.77           C  
ATOM   1685  OG1 THR H 217      13.326  23.605  38.941  1.00  0.00           O  
ATOM   1686  CG2 THR H 217      11.529  24.742  40.075  1.00 24.71           C  
ATOM   1687  C   THR H 217      14.309  25.951  37.888  1.00 36.70           C  
ATOM   1688  O   THR H 217      15.077  26.873  38.157  1.00 36.70           O  
ATOM   1689  N   GLY H 218      14.660  24.946  37.057  1.00 36.35           N  
ATOM   1690  CA  GLY H 218      15.978  24.845  36.488  1.00 36.23           C  
ATOM   1691  C   GLY H 218      16.836  23.977  37.370  1.00 36.98           C  
ATOM   1692  O   GLY H 218      18.012  23.764  37.075  1.00 36.34           O  
ATOM   1693  N   LEU H 219      16.278  23.442  38.477  1.00 36.69           N  
ATOM   1694  CA  LEU H 219      17.049  22.608  39.362  1.00 35.83           C  
ATOM   1695  CB  LEU H 219      16.774  22.961  40.844  1.00 35.18           C  
ATOM   1696  CG  LEU H 219      17.593  22.187  41.893  1.00 42.37           C  
ATOM   1697  CD1 LEU H 219      17.201  20.707  41.947  1.00 40.86           C  
ATOM   1698  CD2 LEU H 219      19.099  22.410  41.704  1.00 41.68           C  
ATOM   1699  C   LEU H 219      16.650  21.182  39.090  1.00 34.77           C  
ATOM   1700  O   LEU H 219      15.464  20.852  39.114  1.00 35.24           O  
ATOM   1701  N   ILE H 220      17.632  20.288  38.823  1.00 34.71           N  
ATOM   1702  CA  ILE H 220      17.294  18.922  38.511  1.00 33.79           C  
ATOM   1703  CB  ILE H 220      18.141  18.332  37.428  1.00 33.62           C  
ATOM   1704  CG1 ILE H 220      17.857  19.010  36.079  1.00  0.00           C  
ATOM   1705  CG2 ILE H 220      17.915  16.813  37.448  1.00  0.00           C  
ATOM   1706  CD1 ILE H 220      18.276  20.479  36.037  1.00 38.44           C  
ATOM   1707  C   ILE H 220      17.528  18.085  39.726  1.00 34.23           C  
ATOM   1708  O   ILE H 220      18.649  17.664  40.006  1.00 33.56           O  
ATOM   1709  N   ASP H 221      16.448  17.831  40.486  1.00 31.95           N  
ATOM   1710  CA  ASP H 221      16.534  17.091  41.710  1.00 33.33           C  
ATOM   1711  CB  ASP H 221      15.365  17.369  42.674  1.00 33.60           C  
ATOM   1712  CG  ASP H 221      14.040  17.002  42.032  1.00 41.33           C  
ATOM   1713  OD1 ASP H 221      14.026  16.520  40.868  1.00 39.95           O  
ATOM   1714  OD2 ASP H 221      13.006  17.216  42.717  1.00 43.18           O1-
ATOM   1715  C   ASP H 221      16.732  15.608  41.532  1.00 34.43           C  
ATOM   1716  O   ASP H 221      17.454  15.002  42.319  1.00 36.29           O  
ATOM   1717  N   TYR H 222      16.108  14.969  40.518  1.00 43.15           N  
ATOM   1718  CA  TYR H 222      16.198  13.540  40.384  1.00 43.37           C  
ATOM   1719  CB  TYR H 222      14.859  12.802  40.568  1.00 44.86           C  
ATOM   1720  CG  TYR H 222      14.469  12.919  41.996  1.00 47.30           C  
ATOM   1721  CD1 TYR H 222      13.796  14.029  42.441  1.00 49.12           C  
ATOM   1722  CD2 TYR H 222      14.778  11.922  42.889  1.00 49.29           C  
ATOM   1723  CE1 TYR H 222      13.437  14.142  43.762  1.00 49.82           C  
ATOM   1724  CE2 TYR H 222      14.422  12.027  44.214  1.00 49.79           C  
ATOM   1725  CZ  TYR H 222      13.749  13.143  44.652  1.00 51.54           C  
ATOM   1726  OH  TYR H 222      13.379  13.263  46.010  1.00 54.45           O  
ATOM   1727  C   TYR H 222      16.648  13.202  39.003  1.00 43.04           C  
ATOM   1728  O   TYR H 222      16.191  13.783  38.022  1.00 42.94           O  
ATOM   1729  N   TRP H 223      17.549  12.207  38.899  1.00 41.92           N  
ATOM   1730  CA  TRP H 223      18.062  11.825  37.619  1.00 41.41           C  
ATOM   1731  CB  TRP H 223      19.582  12.053  37.514  1.00 39.58           C  
ATOM   1732  CG  TRP H 223      20.003  13.504  37.598  1.00 38.31           C  
ATOM   1733  CD2 TRP H 223      20.636  14.237  36.535  1.00 38.17           C  
ATOM   1734  CD1 TRP H 223      19.908  14.365  38.653  1.00 39.46           C  
ATOM   1735  NE1 TRP H 223      20.423  15.592  38.309  1.00 38.94           N  
ATOM   1736  CE2 TRP H 223      20.880  15.527  37.010  1.00 37.70           C  
ATOM   1737  CE3 TRP H 223      20.987  13.865  35.270  1.00 37.89           C  
ATOM   1738  CZ2 TRP H 223      21.481  16.466  36.220  1.00 37.22           C  
ATOM   1739  CZ3 TRP H 223      21.592  14.817  34.478  1.00 38.32           C  
ATOM   1740  CH2 TRP H 223      21.834  16.094  34.942  1.00 37.56           C  
ATOM   1741  C   TRP H 223      17.830  10.355  37.459  1.00 42.03           C  
ATOM   1742  O   TRP H 223      17.683   9.627  38.438  1.00 42.22           O  
ATOM   1743  N   GLY H 224      17.747   9.889  36.197  1.00 42.02           N  
ATOM   1744  CA  GLY H 224      17.597   8.488  35.933  1.00 42.37           C  
ATOM   1745  C   GLY H 224      18.968   7.915  35.722  1.00 42.81           C  
ATOM   1746  O   GLY H 224      19.956   8.643  35.689  1.00 43.13           O  
ATOM   1747  N   GLN H 225      19.042   6.582  35.538  1.00 43.20           N  
ATOM   1748  CA  GLN H 225      20.263   5.841  35.366  1.00 44.02           C  
ATOM   1749  CB  GLN H 225      20.012   4.326  35.299  1.00 45.34           C  
ATOM   1750  CG  GLN H 225      19.589   3.718  36.636  1.00 49.27           C  
ATOM   1751  CD  GLN H 225      20.856   3.477  37.444  1.00 51.52           C  
ATOM   1752  OE1 GLN H 225      21.064   4.078  38.496  1.00 52.40           O  
ATOM   1753  NE2 GLN H 225      21.728   2.567  36.937  1.00 50.20           N  
ATOM   1754  C   GLN H 225      20.947   6.229  34.091  1.00 44.89           C  
ATOM   1755  O   GLN H 225      22.175   6.295  34.039  1.00 45.18           O  
ATOM   1756  N   GLY H 226      20.177   6.471  33.017  1.00 42.99           N  
ATOM   1757  CA  GLY H 226      20.776   6.856  31.768  1.00 42.06           C  
ATOM   1758  C   GLY H 226      20.751   5.708  30.807  1.00 43.64           C  
ATOM   1759  O   GLY H 226      20.721   4.542  31.197  1.00 42.23           O  
ATOM   1760  N   THR H 227      20.741   6.040  29.498  1.00 40.32           N  
ATOM   1761  CA  THR H 227      20.761   5.061  28.447  1.00 38.80           C  
ATOM   1762  CB  THR H 227      19.441   4.923  27.743  1.00 41.00           C  
ATOM   1763  OG1 THR H 227      19.490   3.862  26.801  1.00 42.36           O  
ATOM   1764  CG2 THR H 227      19.109   6.250  27.042  1.00 38.96           C  
ATOM   1765  C   THR H 227      21.784   5.516  27.452  1.00 38.81           C  
ATOM   1766  O   THR H 227      21.900   6.707  27.169  1.00 38.12           O  
ATOM   1767  N   MET H 228      22.553   4.573  26.872  1.00 37.14           N  
ATOM   1768  CA  MET H 228      23.621   4.976  26.001  1.00 35.72           C  
ATOM   1769  CB  MET H 228      24.881   4.103  26.143  1.00 35.97           C  
ATOM   1770  CG  MET H 228      24.684   2.654  25.692  1.00 35.90           C  
ATOM   1771  SD  MET H 228      26.072   1.543  26.082  1.00  0.00           S  
ATOM   1772  CE  MET H 228      27.293   2.411  25.056  1.00  0.00           C  
ATOM   1773  C   MET H 228      23.185   4.933  24.575  1.00 37.22           C  
ATOM   1774  O   MET H 228      22.545   3.984  24.125  1.00 35.94           O  
ATOM   1775  N   VAL H 229      23.527   6.004  23.831  1.00 35.71           N  
ATOM   1776  CA  VAL H 229      23.221   6.093  22.437  1.00 36.05           C  
ATOM   1777  CB  VAL H 229      22.434   7.324  22.091  1.00 35.40           C  
ATOM   1778  CG1 VAL H 229      22.249   7.390  20.566  1.00 36.74           C  
ATOM   1779  CG2 VAL H 229      21.111   7.290  22.874  1.00 33.91           C  
ATOM   1780  C   VAL H 229      24.532   6.188  21.724  1.00 36.40           C  
ATOM   1781  O   VAL H 229      25.335   7.080  21.994  1.00 35.89           O  
ATOM   1782  N   THR H 230      24.785   5.259  20.783  1.00 35.46           N  
ATOM   1783  CA  THR H 230      26.034   5.287  20.082  1.00 35.89           C  
ATOM   1784  CB  THR H 230      26.786   3.993  20.181  1.00 37.11           C  
ATOM   1785  OG1 THR H 230      27.031   3.672  21.542  1.00 38.38           O  
ATOM   1786  CG2 THR H 230      28.117   4.141  19.427  1.00 35.22           C  
ATOM   1787  C   THR H 230      25.729   5.511  18.637  1.00 35.85           C  
ATOM   1788  O   THR H 230      24.949   4.773  18.036  1.00 36.14           O  
ATOM   1789  N   VAL H 231      26.335   6.552  18.037  1.00 35.55           N  
ATOM   1790  CA  VAL H 231      26.087   6.820  16.651  1.00 36.62           C  
ATOM   1791  CB  VAL H 231      25.771   8.262  16.392  1.00 36.56           C  
ATOM   1792  CG1 VAL H 231      25.589   8.473  14.882  1.00 37.27           C  
ATOM   1793  CG2 VAL H 231      24.541   8.645  17.232  1.00 36.48           C  
ATOM   1794  C   VAL H 231      27.336   6.504  15.902  1.00 37.04           C  
ATOM   1795  O   VAL H 231      28.341   7.202  16.031  1.00 36.96           O  
ATOM   1796  N   SER H 232      27.300   5.441  15.076  1.00 36.50           N  
ATOM   1797  CA  SER H 232      28.480   5.085  14.348  1.00 36.84           C  
ATOM   1798  CB  SER H 232      29.386   4.113  15.125  1.00 37.84           C  
ATOM   1799  OG  SER H 232      30.539   3.794  14.361  1.00 37.93           O  
ATOM   1800  C   SER H 232      28.056   4.391  13.095  1.00 37.53           C  
ATOM   1801  O   SER H 232      26.967   3.823  13.012  1.00 38.02           O  
ATOM   1802  N   SER H 233      28.922   4.442  12.067  1.00 38.83           N  
ATOM   1803  CA  SER H 233      28.636   3.773  10.836  1.00 41.64           C  
ATOM   1804  CB  SER H 233      29.240   4.466   9.603  1.00 41.39           C  
ATOM   1805  OG  SER H 233      28.652   5.745   9.422  1.00 42.58           O  
ATOM   1806  C   SER H 233      29.283   2.399  10.948  1.00 42.31           C  
ATOM   1807  O   SER H 233      29.128   1.586   9.999  1.00 41.15           O  
ATOM   1808  OXT SER H 233      29.949   2.143  11.987  1.00  0.00           O1-
TER    1809      SER H 233 
CONECT  161  659
CONECT  659  161
CONECT  982 1588
CONECT 1588  982
END
