# Supplementary material for: Fully automated antibody structure prediction using BIOVIA tools: Validation study
Source: PLoS One. 2017 May 18;12(5):e0177923. doi: 10.1371/journal.pone.0177923 (PMC5436848; doi:10.1371/journal.pone.0177923)
Supplement: S3 Dataset — Predicted structures using the Top5 framework method, Chothia CDR definition with canonical filtering, using up to 5 CDR templates rather than the default 3, and generating 10 CDR models. (ZIP) [file pone.0177923.s005.zip › 4HIE_AB_FV_FinalModel.pdb]

REMARK   Accelrys Discovery Studio PDB file
REMARK   Created:  2015-11-30T22:15:43Z
SSBOND   1 CYS L   22    CYS L   87                                     
SSBOND   2 CYS H  130    CYS H  204                                     
ATOM      1  N   GLY L   1      26.160  31.636  29.426  1.00 52.74           N1+
ATOM      2  CA  GLY L   1      27.000  31.783  30.634  1.00 51.51           C  
ATOM      3  C   GLY L   1      27.953  30.643  30.753  1.00 51.12           C  
ATOM      4  O   GLY L   1      27.547  29.495  30.930  1.00 50.69           O  
ATOM      5  N   GLN L   2      29.261  30.945  30.663  1.00 47.94           N  
ATOM      6  CA  GLN L   2      30.252  29.912  30.732  1.00 46.85           C  
ATOM      7  CB  GLN L   2      31.548  30.290  29.995  1.00 47.73           C  
ATOM      8  CG  GLN L   2      31.328  30.662  28.526  1.00  0.00           C  
ATOM      9  CD  GLN L   2      30.927  29.407  27.768  1.00  0.00           C  
ATOM     10  OE1 GLN L   2      30.998  28.299  28.296  1.00  0.00           O  
ATOM     11  NE2 GLN L   2      30.499  29.584  26.490  1.00  0.00           N  
ATOM     12  C   GLN L   2      30.617  29.702  32.167  1.00 47.20           C  
ATOM     13  O   GLN L   2      30.803  30.658  32.920  1.00 47.97           O  
ATOM     14  N   LEU L   3      30.720  28.426  32.587  1.00 44.90           N  
ATOM     15  CA  LEU L   3      31.122  28.118  33.929  1.00 43.66           C  
ATOM     16  CB  LEU L   3      30.180  27.144  34.664  1.00 43.84           C  
ATOM     17  CG  LEU L   3      28.810  27.744  35.031  1.00 42.90           C  
ATOM     18  CD1 LEU L   3      28.038  28.192  33.785  1.00 41.53           C  
ATOM     19  CD2 LEU L   3      27.992  26.777  35.901  1.00 42.85           C  
ATOM     20  C   LEU L   3      32.463  27.457  33.845  1.00 45.35           C  
ATOM     21  O   LEU L   3      32.652  26.510  33.083  1.00 43.78           O  
ATOM     22  N   THR L   4      33.434  27.957  34.636  1.00 43.38           N  
ATOM     23  CA  THR L   4      34.759  27.406  34.625  1.00 44.86           C  
ATOM     24  CB  THR L   4      35.825  28.448  34.416  1.00 44.95           C  
ATOM     25  OG1 THR L   4      35.598  29.148  33.203  1.00 48.49           O  
ATOM     26  CG2 THR L   4      37.198  27.757  34.363  1.00 44.44           C  
ATOM     27  C   THR L   4      35.001  26.815  35.974  1.00 43.50           C  
ATOM     28  O   THR L   4      34.793  27.469  36.995  1.00 45.32           O  
ATOM     29  N   GLN L   5      35.455  25.547  36.018  1.00 41.58           N  
ATOM     30  CA  GLN L   5      35.698  24.905  37.277  1.00 41.33           C  
ATOM     31  CB  GLN L   5      34.942  23.576  37.464  1.00 41.57           C  
ATOM     32  CG  GLN L   5      33.420  23.735  37.483  1.00 38.34           C  
ATOM     33  CD  GLN L   5      32.784  22.358  37.623  1.00 37.94           C  
ATOM     34  OE1 GLN L   5      31.864  22.009  36.885  1.00 36.23           O  
ATOM     35  NE2 GLN L   5      33.280  21.554  38.602  1.00 34.70           N  
ATOM     36  C   GLN L   5      37.154  24.601  37.375  1.00 43.45           C  
ATOM     37  O   GLN L   5      37.803  24.219  36.402  1.00 42.64           O  
ATOM     38  N   SER L   6      37.718  24.794  38.579  1.00 43.26           N  
ATOM     39  CA  SER L   6      39.101  24.487  38.778  1.00 45.07           C  
ATOM     40  CB  SER L   6      40.025  25.707  38.630  1.00 45.88           C  
ATOM     41  OG  SER L   6      39.713  26.677  39.618  1.00 47.98           O  
ATOM     42  C   SER L   6      39.224  23.975  40.174  1.00 45.35           C  
ATOM     43  O   SER L   6      38.441  24.347  41.047  1.00 45.32           O  
ATOM     44  N   PRO L   7      40.169  23.109  40.420  1.00 44.96           N  
ATOM     45  CA  PRO L   7      41.056  22.609  39.405  1.00 42.91           C  
ATOM     46  CD  PRO L   7      40.748  23.009  41.748  1.00 42.86           C  
ATOM     47  CB  PRO L   7      42.310  22.123  40.135  1.00 43.45           C  
ATOM     48  CG  PRO L   7      41.867  21.967  41.599  1.00 43.47           C  
ATOM     49  C   PRO L   7      40.381  21.528  38.621  1.00 42.90           C  
ATOM     50  O   PRO L   7      39.329  21.053  39.043  1.00 41.37           O  
ATOM     51  N   ALA L   8      40.958  21.145  37.466  1.00 42.30           N  
ATOM     52  CA  ALA L   8      40.386  20.101  36.666  1.00 41.90           C  
ATOM     53  CB  ALA L   8      41.170  19.848  35.365  1.00 43.32           C  
ATOM     54  C   ALA L   8      40.410  18.836  37.464  1.00 41.79           C  
ATOM     55  O   ALA L   8      39.424  18.102  37.499  1.00 42.30           O  
ATOM     56  N   THR L   9      41.545  18.546  38.136  1.00 41.02           N  
ATOM     57  CA  THR L   9      41.603  17.359  38.942  1.00 39.52           C  
ATOM     58  CB  THR L   9      42.469  16.252  38.400  1.00 42.09           C  
ATOM     59  OG1 THR L   9      43.818  16.675  38.299  1.00 45.32           O  
ATOM     60  CG2 THR L   9      41.943  15.810  37.027  1.00 42.23           C  
ATOM     61  C   THR L   9      42.164  17.721  40.279  1.00 42.20           C  
ATOM     62  O   THR L   9      43.033  18.585  40.395  1.00 41.40           O  
ATOM     63  N   LEU L  10      41.659  17.056  41.336  1.00 41.27           N  
ATOM     64  CA  LEU L  10      42.130  17.313  42.664  1.00 40.26           C  
ATOM     65  CB  LEU L  10      41.021  17.908  43.554  1.00 40.46           C  
ATOM     66  CG  LEU L  10      41.478  18.424  44.929  1.00 43.65           C  
ATOM     67  CD1 LEU L  10      42.525  19.541  44.782  1.00 42.85           C  
ATOM     68  CD2 LEU L  10      40.271  18.863  45.775  1.00 42.52           C  
ATOM     69  C   LEU L  10      42.549  15.987  43.224  1.00 41.56           C  
ATOM     70  O   LEU L  10      41.772  15.034  43.217  1.00 40.84           O  
ATOM     71  N   SER L  11      43.801  15.876  43.713  1.00 40.96           N  
ATOM     72  CA  SER L  11      44.226  14.609  44.241  1.00 41.20           C  
ATOM     73  CB  SER L  11      45.573  14.125  43.676  1.00 41.89           C  
ATOM     74  OG  SER L  11      45.469  13.931  42.273  1.00 42.62           O  
ATOM     75  C   SER L  11      44.403  14.762  45.717  1.00 42.45           C  
ATOM     76  O   SER L  11      45.275  15.498  46.175  1.00 42.64           O  
ATOM     77  N   LEU L  12      43.575  14.048  46.507  1.00 40.76           N  
ATOM     78  CA  LEU L  12      43.661  14.180  47.932  1.00 41.92           C  
ATOM     79  CB  LEU L  12      42.649  15.179  48.511  1.00 40.52           C  
ATOM     80  CG  LEU L  12      42.969  16.632  48.110  1.00 43.25           C  
ATOM     81  CD1 LEU L  12      41.954  17.622  48.694  1.00 42.24           C  
ATOM     82  CD2 LEU L  12      44.418  17.001  48.472  1.00 43.77           C  
ATOM     83  C   LEU L  12      43.428  12.846  48.563  1.00 42.30           C  
ATOM     84  O   LEU L  12      43.046  11.884  47.899  1.00 42.77           O  
ATOM     85  N   SER L  13      43.685  12.756  49.881  1.00 43.25           N  
ATOM     86  CA  SER L  13      43.496  11.519  50.582  1.00 42.74           C  
ATOM     87  CB  SER L  13      44.673  11.116  51.490  1.00 46.61           C  
ATOM     88  OG  SER L  13      45.829  10.848  50.711  1.00 47.01           O  
ATOM     89  C   SER L  13      42.309  11.687  51.465  1.00 42.46           C  
ATOM     90  O   SER L  13      41.873  12.802  51.746  1.00 43.54           O  
ATOM     91  N   PRO L  14      41.770  10.590  51.912  1.00 42.83           N  
ATOM     92  CA  PRO L  14      40.621  10.671  52.758  1.00 43.29           C  
ATOM     93  CD  PRO L  14      41.790   9.360  51.137  1.00 43.77           C  
ATOM     94  CB  PRO L  14      40.112   9.241  52.901  1.00 43.63           C  
ATOM     95  CG  PRO L  14      40.529   8.590  51.568  1.00 44.69           C  
ATOM     96  C   PRO L  14      40.968  11.356  54.035  1.00 45.34           C  
ATOM     97  O   PRO L  14      42.072  11.162  54.540  1.00 45.36           O  
ATOM     98  N   GLY L  15      40.037  12.173  54.559  1.00 44.53           N  
ATOM     99  CA  GLY L  15      40.261  12.875  55.786  1.00 46.24           C  
ATOM    100  C   GLY L  15      40.655  14.288  55.480  1.00 47.28           C  
ATOM    101  O   GLY L  15      40.471  15.174  56.312  1.00 48.87           O  
ATOM    102  N   GLU L  16      41.192  14.544  54.269  1.00 45.70           N  
ATOM    103  CA  GLU L  16      41.626  15.872  53.929  1.00 45.96           C  
ATOM    104  CB  GLU L  16      42.674  15.915  52.797  1.00 47.63           C  
ATOM    105  CG  GLU L  16      44.007  15.270  53.194  1.00 50.10           C  
ATOM    106  CD  GLU L  16      45.003  15.416  52.048  1.00 53.37           C  
ATOM    107  OE1 GLU L  16      45.511  16.550  51.848  1.00 55.78           O  
ATOM    108  OE2 GLU L  16      45.270  14.395  51.359  1.00 53.93           O1-
ATOM    109  C   GLU L  16      40.438  16.684  53.508  1.00 46.12           C  
ATOM    110  O   GLU L  16      39.372  16.147  53.214  1.00 46.99           O  
ATOM    111  N   ARG L  17      40.588  18.026  53.525  1.00 46.42           N  
ATOM    112  CA  ARG L  17      39.533  18.909  53.116  1.00 46.81           C  
ATOM    113  CB  ARG L  17      39.586  20.288  53.795  0.99 47.18           C  
ATOM    114  CG  ARG L  17      38.587  21.287  53.208  1.00 48.22           C  
ATOM    115  CD  ARG L  17      38.530  22.610  53.969  1.00 52.58           C  
ATOM    116  NE  ARG L  17      37.915  22.308  55.290  0.88 55.60           N  
ATOM    117  CZ  ARG L  17      38.158  23.112  56.361  0.95 56.34           C  
ATOM    118  NH1 ARG L  17      38.957  24.211  56.227  0.95 55.14           N1+
ATOM    119  NH2 ARG L  17      37.608  22.808  57.572  0.95 56.35           N  
ATOM    120  C   ARG L  17      39.653  19.147  51.644  1.00 46.16           C  
ATOM    121  O   ARG L  17      40.754  19.289  51.117  1.00 45.68           O  
ATOM    122  N   ALA L  18      38.506  19.200  50.934  1.00 45.17           N  
ATOM    123  CA  ALA L  18      38.555  19.443  49.522  1.00 42.91           C  
ATOM    124  CB  ALA L  18      37.910  18.326  48.679  1.00 42.51           C  
ATOM    125  C   ALA L  18      37.810  20.710  49.239  1.00 41.48           C  
ATOM    126  O   ALA L  18      36.745  20.962  49.803  1.00 41.70           O  
ATOM    127  N   THR L  19      38.385  21.554  48.359  1.00 40.66           N  
ATOM    128  CA  THR L  19      37.772  22.799  48.003  1.00 41.38           C  
ATOM    129  CB  THR L  19      38.592  23.977  48.441  1.00 43.71           C  
ATOM    130  OG1 THR L  19      38.750  23.959  49.852  1.00 45.73           O  
ATOM    131  CG2 THR L  19      37.894  25.272  47.999  1.00 42.18           C  
ATOM    132  C   THR L  19      37.662  22.856  46.506  1.00 42.90           C  
ATOM    133  O   THR L  19      38.673  22.840  45.804  1.00 41.98           O  
ATOM    134  N   LEU L  20      36.421  22.941  45.979  1.00 40.46           N  
ATOM    135  CA  LEU L  20      36.207  22.999  44.555  1.00 40.43           C  
ATOM    136  CB  LEU L  20      35.087  22.072  44.036  1.00 39.73           C  
ATOM    137  CG  LEU L  20      35.337  20.554  44.174  1.00 40.44           C  
ATOM    138  CD1 LEU L  20      36.554  20.100  43.364  1.00 41.69           C  
ATOM    139  CD2 LEU L  20      35.393  20.098  45.635  1.00 40.97           C  
ATOM    140  C   LEU L  20      35.762  24.390  44.216  1.00 39.60           C  
ATOM    141  O   LEU L  20      35.111  25.050  45.023  1.00 39.98           O  
ATOM    142  N   SER L  21      36.094  24.874  43.000  1.00 39.28           N  
ATOM    143  CA  SER L  21      35.733  26.223  42.669  1.00 40.73           C  
ATOM    144  CB  SER L  21      36.958  27.140  42.499  1.00 41.13           C  
ATOM    145  OG  SER L  21      36.545  28.461  42.192  1.00 44.59           O  
ATOM    146  C   SER L  21      34.974  26.246  41.373  1.00 41.68           C  
ATOM    147  O   SER L  21      35.229  25.450  40.472  1.00 40.63           O  
ATOM    148  N   CYS L  22      33.991  27.167  41.271  1.00 41.32           N  
ATOM    149  CA  CYS L  22      33.217  27.339  40.070  1.00 42.71           C  
ATOM    150  CB  CYS L  22      31.788  26.737  40.181  1.00 42.41           C  
ATOM    151  SG  CYS L  22      30.769  26.875  38.674  1.00 46.72           S  
ATOM    152  C   CYS L  22      33.138  28.822  39.834  1.00 43.43           C  
ATOM    153  O   CYS L  22      32.726  29.585  40.706  1.00 44.12           O  
ATOM    154  N   ARG L  23      33.555  29.263  38.631  1.00 44.24           N  
ATOM    155  CA  ARG L  23      33.599  30.662  38.313  1.00 44.81           C  
ATOM    156  CB  ARG L  23      35.029  31.066  37.930  1.00 49.48           C  
ATOM    157  CG  ARG L  23      35.259  32.530  37.575  1.00 53.29           C  
ATOM    158  CD  ARG L  23      36.726  32.780  37.228  1.00 58.34           C  
ATOM    159  NE  ARG L  23      36.848  34.169  36.720  1.00 63.98           N  
ATOM    160  CZ  ARG L  23      37.916  34.504  35.937  1.00 66.15           C  
ATOM    161  NH1 ARG L  23      38.884  33.577  35.671  1.00 66.22           N1+
ATOM    162  NH2 ARG L  23      38.010  35.759  35.416  1.00 65.08           N  
ATOM    163  C   ARG L  23      32.688  30.889  37.141  1.00 45.76           C  
ATOM    164  O   ARG L  23      32.694  30.114  36.186  1.00 46.25           O  
ATOM    165  N   ALA L  24      31.879  31.971  37.191  1.00 44.43           N  
ATOM    166  CA  ALA L  24      30.932  32.252  36.147  1.00 45.34           C  
ATOM    167  CB  ALA L  24      29.515  32.563  36.665  1.00 44.20           C  
ATOM    168  C   ALA L  24      31.401  33.444  35.369  1.00 44.86           C  
ATOM    169  O   ALA L  24      32.109  34.311  35.883  1.00 46.35           O  
ATOM    170  N   SER L  25      31.042  33.497  34.064  1.00 40.75           N  
ATOM    171  CA  SER L  25      31.420  34.561  33.167  1.00 40.74           C  
ATOM    172  CB  SER L  25      30.996  34.295  31.713  1.00 40.36           C  
ATOM    173  OG  SER L  25      31.660  33.144  31.216  1.00 39.71           O  
ATOM    174  C   SER L  25      30.736  35.822  33.580  1.00 41.11           C  
ATOM    175  O   SER L  25      31.289  36.915  33.451  1.00 41.20           O  
ATOM    176  N   GLN L  26      29.488  35.689  34.059  1.00 41.22           N  
ATOM    177  CA  GLN L  26      28.721  36.814  34.496  1.00 41.21           C  
ATOM    178  CB  GLN L  26      27.652  37.237  33.474  1.00 41.74           C  
ATOM    179  CG  GLN L  26      26.639  36.138  33.157  1.00 42.62           C  
ATOM    180  CD  GLN L  26      25.792  36.621  31.989  1.00 43.99           C  
ATOM    181  OE1 GLN L  26      24.741  37.230  32.177  1.00 45.35           O  
ATOM    182  NE2 GLN L  26      26.268  36.344  30.746  1.00 43.53           N  
ATOM    183  C   GLN L  26      28.068  36.400  35.776  1.00 40.66           C  
ATOM    184  O   GLN L  26      28.071  35.222  36.128  1.00 40.67           O  
ATOM    185  N   SER L  27      27.502  37.365  36.527  1.00 39.73           N  
ATOM    186  CA  SER L  27      26.946  37.013  37.800  1.00 38.98           C  
ATOM    187  CB  SER L  27      26.514  38.232  38.633  1.00 39.05           C  
ATOM    188  OG  SER L  27      25.973  37.806  39.875  1.00 38.69           O  
ATOM    189  C   SER L  27      25.747  36.147  37.581  1.00 38.63           C  
ATOM    190  O   SER L  27      24.983  36.342  36.636  1.00 38.86           O  
ATOM    191  N   VAL L  28      25.575  35.123  38.441  1.00 37.77           N  
ATOM    192  CA  VAL L  28      24.413  34.293  38.326  1.00 36.70           C  
ATOM    193  CB  VAL L  28      24.730  32.857  38.025  1.00 36.41           C  
ATOM    194  CG1 VAL L  28      25.406  32.780  36.647  1.00 36.31           C  
ATOM    195  CG2 VAL L  28      25.585  32.289  39.170  1.00 36.60           C  
ATOM    196  C   VAL L  28      23.726  34.315  39.652  1.00 36.06           C  
ATOM    197  O   VAL L  28      23.033  33.364  40.008  1.00 35.46           O  
ATOM    198  N   THR L  29      23.871  35.433  40.394  1.00 35.77           N  
ATOM    199  CA  THR L  29      23.247  35.574  41.678  1.00 36.12           C  
ATOM    200  CB  THR L  29      21.757  35.791  41.627  1.00 36.16           C  
ATOM    201  OG1 THR L  29      21.090  34.657  41.094  1.00  0.00           O  
ATOM    202  CG2 THR L  29      21.482  37.024  40.752  1.00  0.00           C  
ATOM    203  C   THR L  29      23.559  34.370  42.501  1.00 36.02           C  
ATOM    204  O   THR L  29      24.716  33.966  42.611  1.00 36.29           O  
ATOM    205  N   ASN L  30      22.537  33.795  43.170  1.00 35.94           N  
ATOM    206  CA  ASN L  30      22.829  32.620  43.931  1.00 35.79           C  
ATOM    207  CB  ASN L  30      22.366  32.719  45.394  1.00 35.73           C  
ATOM    208  CG  ASN L  30      23.290  33.699  46.106  1.00  0.00           C  
ATOM    209  OD1 ASN L  30      24.509  33.640  45.958  1.00  0.00           O  
ATOM    210  ND2 ASN L  30      22.695  34.630  46.899  1.00  0.00           N  
ATOM    211  C   ASN L  30      22.139  31.435  43.325  1.00 35.83           C  
ATOM    212  O   ASN L  30      21.729  30.529  44.048  1.00 36.39           O  
ATOM    213  N   TYR L  31      22.037  31.364  41.982  1.00 35.56           N  
ATOM    214  CA  TYR L  31      21.400  30.202  41.435  1.00 35.42           C  
ATOM    215  CB  TYR L  31      20.459  30.508  40.256  1.00 36.84           C  
ATOM    216  CG  TYR L  31      19.278  31.242  40.792  1.00 38.42           C  
ATOM    217  CD1 TYR L  31      18.286  30.556  41.454  1.00 39.01           C  
ATOM    218  CD2 TYR L  31      19.149  32.601  40.623  1.00 38.55           C  
ATOM    219  CE1 TYR L  31      17.186  31.214  41.951  1.00 39.67           C  
ATOM    220  CE2 TYR L  31      18.050  33.263  41.119  1.00 39.22           C  
ATOM    221  CZ  TYR L  31      17.067  32.571  41.785  1.00 39.84           C  
ATOM    222  OH  TYR L  31      15.941  33.253  42.291  1.00 41.25           O  
ATOM    223  C   TYR L  31      22.471  29.292  40.926  1.00 34.23           C  
ATOM    224  O   TYR L  31      22.646  29.135  39.718  1.00 34.16           O  
ATOM    225  N   LEU L  32      23.196  28.630  41.851  1.00 41.03           N  
ATOM    226  CA  LEU L  32      24.240  27.744  41.427  1.00 40.62           C  
ATOM    227  CB  LEU L  32      25.650  28.243  41.790  1.00 40.31           C  
ATOM    228  CG  LEU L  32      26.772  27.369  41.201  1.00 39.67           C  
ATOM    229  CD1 LEU L  32      26.877  27.556  39.681  1.00 39.34           C  
ATOM    230  CD2 LEU L  32      28.108  27.591  41.916  1.00 39.93           C  
ATOM    231  C   LEU L  32      24.051  26.448  42.139  1.00 39.46           C  
ATOM    232  O   LEU L  32      23.778  26.420  43.337  1.00 40.67           O  
ATOM    233  N   ALA L  33      24.211  25.324  41.415  1.00 38.01           N  
ATOM    234  CA  ALA L  33      23.997  24.054  42.049  1.00 35.58           C  
ATOM    235  CB  ALA L  33      22.754  23.314  41.523  1.00 36.24           C  
ATOM    236  C   ALA L  33      25.178  23.179  41.817  1.00 35.98           C  
ATOM    237  O   ALA L  33      25.943  23.379  40.876  1.00 35.45           O  
ATOM    238  N   TRP L  34      25.365  22.186  42.711  1.00 34.72           N  
ATOM    239  CA  TRP L  34      26.472  21.283  42.588  1.00 34.48           C  
ATOM    240  CB  TRP L  34      27.423  21.325  43.792  1.00 33.98           C  
ATOM    241  CG  TRP L  34      28.161  22.637  43.902  1.00 34.52           C  
ATOM    242  CD2 TRP L  34      29.397  22.919  43.227  1.00 34.71           C  
ATOM    243  CD1 TRP L  34      27.831  23.761  44.597  1.00 34.34           C  
ATOM    244  NE1 TRP L  34      28.783  24.733  44.396  1.00 33.28           N  
ATOM    245  CE2 TRP L  34      29.750  24.228  43.555  1.00 33.09           C  
ATOM    246  CE3 TRP L  34      30.170  22.157  42.402  1.00 33.89           C  
ATOM    247  CZ2 TRP L  34      30.890  24.793  43.056  1.00 32.75           C  
ATOM    248  CZ3 TRP L  34      31.320  22.727  41.904  1.00 35.03           C  
ATOM    249  CH2 TRP L  34      31.672  24.022  42.225  1.00 33.85           C  
ATOM    250  C   TRP L  34      25.959  19.886  42.450  1.00 35.65           C  
ATOM    251  O   TRP L  34      24.951  19.512  43.048  1.00 35.87           O  
ATOM    252  N   TYR L  35      26.659  19.076  41.627  1.00 34.61           N  
ATOM    253  CA  TYR L  35      26.255  17.718  41.396  1.00 33.71           C  
ATOM    254  CB  TYR L  35      25.754  17.454  39.966  1.00 33.04           C  
ATOM    255  CG  TYR L  35      24.504  18.225  39.705  1.00 32.30           C  
ATOM    256  CD1 TYR L  35      23.283  17.701  40.044  1.00 31.48           C  
ATOM    257  CD2 TYR L  35      24.542  19.467  39.120  1.00 32.10           C  
ATOM    258  CE1 TYR L  35      22.125  18.400  39.804  1.00 31.58           C  
ATOM    259  CE2 TYR L  35      23.384  20.172  38.876  1.00 32.70           C  
ATOM    260  CZ  TYR L  35      22.168  19.636  39.218  1.00 32.20           C  
ATOM    261  OH  TYR L  35      20.970  20.342  38.976  1.00 33.49           O  
ATOM    262  C   TYR L  35      27.430  16.804  41.573  1.00 33.53           C  
ATOM    263  O   TYR L  35      28.561  17.147  41.228  1.00 34.66           O  
ATOM    264  N   GLN L  36      27.173  15.595  42.119  1.00 33.92           N  
ATOM    265  CA  GLN L  36      28.203  14.604  42.279  1.00 35.14           C  
ATOM    266  CB  GLN L  36      28.286  14.005  43.697  1.00 35.45           C  
ATOM    267  CG  GLN L  36      29.392  12.955  43.825  1.00 37.16           C  
ATOM    268  CD  GLN L  36      29.315  12.301  45.198  1.00 38.83           C  
ATOM    269  OE1 GLN L  36      28.326  11.655  45.540  1.00 39.29           O  
ATOM    270  NE2 GLN L  36      30.399  12.456  46.004  1.00 37.64           N  
ATOM    271  C   GLN L  36      27.876  13.463  41.369  1.00 35.19           C  
ATOM    272  O   GLN L  36      26.735  13.003  41.326  1.00 35.33           O  
ATOM    273  N   GLN L  37      28.870  12.979  40.595  1.00 35.05           N  
ATOM    274  CA  GLN L  37      28.597  11.862  39.735  1.00 36.78           C  
ATOM    275  CB  GLN L  37      28.573  12.215  38.235  1.00 33.65           C  
ATOM    276  CG  GLN L  37      28.209  11.020  37.350  1.00 32.40           C  
ATOM    277  CD  GLN L  37      28.213  11.455  35.892  1.00 31.57           C  
ATOM    278  OE1 GLN L  37      29.255  11.780  35.326  1.00 31.20           O  
ATOM    279  NE2 GLN L  37      27.011  11.452  35.255  1.00 30.28           N  
ATOM    280  C   GLN L  37      29.666  10.829  39.908  1.00 36.71           C  
ATOM    281  O   GLN L  37      30.825  11.059  39.569  1.00 37.75           O  
ATOM    282  N   LYS L  38      29.285   9.649  40.434  1.00 37.63           N  
ATOM    283  CA  LYS L  38      30.202   8.557  40.591  1.00 39.64           C  
ATOM    284  CB  LYS L  38      29.818   7.559  41.692  1.00 39.56           C  
ATOM    285  CG  LYS L  38      30.161   8.067  43.091  1.00 40.78           C  
ATOM    286  CD  LYS L  38      29.623   7.184  44.214  1.00 41.78           C  
ATOM    287  CE  LYS L  38      30.384   7.357  45.528  1.00 44.93           C  
ATOM    288  NZ  LYS L  38      31.780   6.899  45.347  1.00 43.84           N1+
ATOM    289  C   LYS L  38      30.243   7.823  39.293  1.00 41.98           C  
ATOM    290  O   LYS L  38      29.379   7.993  38.433  1.00 41.04           O  
ATOM    291  N   PRO L  39      31.255   7.017  39.130  1.00 41.44           N  
ATOM    292  CA  PRO L  39      31.399   6.323  37.885  1.00 42.55           C  
ATOM    293  CD  PRO L  39      32.544   7.321  39.729  1.00 42.77           C  
ATOM    294  CB  PRO L  39      32.821   5.769  37.876  1.00 43.39           C  
ATOM    295  CG  PRO L  39      33.595   6.776  38.747  1.00 42.80           C  
ATOM    296  C   PRO L  39      30.337   5.313  37.621  1.00 44.15           C  
ATOM    297  O   PRO L  39      29.989   4.544  38.516  1.00 45.40           O  
ATOM    298  N   GLY L  40      29.815   5.308  36.380  1.00 45.34           N  
ATOM    299  CA  GLY L  40      28.837   4.352  35.967  1.00 46.99           C  
ATOM    300  C   GLY L  40      27.512   4.718  36.550  1.00 48.63           C  
ATOM    301  O   GLY L  40      26.543   3.976  36.395  1.00 49.78           O  
ATOM    302  N   GLN L  41      27.417   5.878  37.227  1.00 46.86           N  
ATOM    303  CA  GLN L  41      26.156   6.218  37.821  1.00 46.72           C  
ATOM    304  CB  GLN L  41      26.174   6.316  39.353  1.00 46.68           C  
ATOM    305  CG  GLN L  41      26.384   4.979  40.056  1.00 48.91           C  
ATOM    306  CD  GLN L  41      26.377   5.251  41.551  1.00 51.54           C  
ATOM    307  OE1 GLN L  41      25.847   6.261  42.013  1.00 53.17           O  
ATOM    308  NE2 GLN L  41      26.992   4.325  42.332  1.00 51.93           N  
ATOM    309  C   GLN L  41      25.718   7.556  37.329  1.00 45.11           C  
ATOM    310  O   GLN L  41      26.455   8.263  36.646  1.00 45.28           O  
ATOM    311  N   ALA L  42      24.457   7.906  37.649  1.00 44.52           N  
ATOM    312  CA  ALA L  42      23.872   9.163  37.278  1.00 44.64           C  
ATOM    313  CB  ALA L  42      22.336   9.134  37.199  1.00 44.09           C  
ATOM    314  C   ALA L  42      24.241  10.191  38.302  1.00 43.56           C  
ATOM    315  O   ALA L  42      24.632   9.873  39.422  1.00 44.62           O  
ATOM    316  N   PRO L  43      24.101  11.432  37.917  1.00 42.44           N  
ATOM    317  CA  PRO L  43      24.418  12.549  38.770  1.00 42.02           C  
ATOM    318  CD  PRO L  43      24.175  11.782  36.506  1.00 41.00           C  
ATOM    319  CB  PRO L  43      24.364  13.781  37.872  1.00 41.17           C  
ATOM    320  CG  PRO L  43      24.678  13.235  36.470  1.00 40.65           C  
ATOM    321  C   PRO L  43      23.482  12.651  39.932  1.00 42.08           C  
ATOM    322  O   PRO L  43      22.360  12.155  39.845  1.00 40.83           O  
ATOM    323  N   ARG L  44      23.942  13.274  41.037  1.00 41.11           N  
ATOM    324  CA  ARG L  44      23.110  13.461  42.185  1.00 42.43           C  
ATOM    325  CB  ARG L  44      23.524  12.577  43.376  1.00 44.39           C  
ATOM    326  CG  ARG L  44      22.643  12.761  44.611  1.00 46.91           C  
ATOM    327  CD  ARG L  44      22.659  11.558  45.556  1.00 51.94           C  
ATOM    328  NE  ARG L  44      23.954  11.535  46.287  1.00 56.71           N  
ATOM    329  CZ  ARG L  44      24.074  10.721  47.376  1.00 58.67           C  
ATOM    330  NH1 ARG L  44      23.014   9.959  47.770  1.00 59.88           N1+
ATOM    331  NH2 ARG L  44      25.251  10.665  48.066  1.00 58.19           N  
ATOM    332  C   ARG L  44      23.229  14.903  42.578  1.00 42.31           C  
ATOM    333  O   ARG L  44      24.257  15.533  42.337  1.00 41.79           O  
ATOM    334  N   LEU L  45      22.164  15.465  43.189  1.00 40.65           N  
ATOM    335  CA  LEU L  45      22.141  16.867  43.522  1.00 40.78           C  
ATOM    336  CB  LEU L  45      20.725  17.460  43.428  1.00 40.40           C  
ATOM    337  CG  LEU L  45      20.600  18.911  43.930  1.00 39.47           C  
ATOM    338  CD1 LEU L  45      21.427  19.889  43.081  1.00 38.74           C  
ATOM    339  CD2 LEU L  45      19.123  19.317  44.046  1.00 39.62           C  
ATOM    340  C   LEU L  45      22.597  17.051  44.937  1.00 40.56           C  
ATOM    341  O   LEU L  45      21.944  16.571  45.858  1.00 40.63           O  
ATOM    342  N   LEU L  46      23.805  17.629  45.130  1.00 40.74           N  
ATOM    343  CA  LEU L  46      24.341  17.943  46.430  1.00 41.18           C  
ATOM    344  CB  LEU L  46      25.873  18.058  46.403  1.00 40.93           C  
ATOM    345  CG  LEU L  46      26.603  16.751  46.050  1.00 41.42           C  
ATOM    346  CD1 LEU L  46      28.122  16.975  46.000  1.00 41.48           C  
ATOM    347  CD2 LEU L  46      26.220  15.616  47.012  1.00 40.76           C  
ATOM    348  C   LEU L  46      23.843  19.234  47.015  1.00 40.97           C  
ATOM    349  O   LEU L  46      23.215  19.267  48.070  1.00 43.50           O  
ATOM    350  N   ILE L  47      24.084  20.347  46.294  1.00 42.91           N  
ATOM    351  CA  ILE L  47      23.826  21.646  46.836  1.00 43.08           C  
ATOM    352  CB  ILE L  47      25.076  22.440  47.090  1.00 41.93           C  
ATOM    353  CG1 ILE L  47      25.942  21.767  48.168  1.00 41.50           C  
ATOM    354  CG2 ILE L  47      24.663  23.877  47.445  1.00 40.85           C  
ATOM    355  CD1 ILE L  47      25.269  21.702  49.539  1.00 40.62           C  
ATOM    356  C   ILE L  47      23.034  22.406  45.837  1.00 43.84           C  
ATOM    357  O   ILE L  47      23.286  22.336  44.635  1.00 42.56           O  
ATOM    358  N   TYR L  48      22.024  23.145  46.321  1.00 42.52           N  
ATOM    359  CA  TYR L  48      21.259  23.934  45.414  1.00 44.35           C  
ATOM    360  CB  TYR L  48      19.860  23.350  45.126  1.00 44.13           C  
ATOM    361  CG  TYR L  48      19.044  23.264  46.372  1.00 44.42           C  
ATOM    362  CD1 TYR L  48      19.284  22.286  47.308  1.00 44.02           C  
ATOM    363  CD2 TYR L  48      18.042  24.170  46.614  1.00 44.02           C  
ATOM    364  CE1 TYR L  48      18.531  22.203  48.456  1.00 44.75           C  
ATOM    365  CE2 TYR L  48      17.282  24.094  47.759  1.00 45.77           C  
ATOM    366  CZ  TYR L  48      17.523  23.108  48.682  1.00 46.63           C  
ATOM    367  OH  TYR L  48      16.743  23.030  49.856  1.00 47.85           O  
ATOM    368  C   TYR L  48      21.163  25.313  45.987  1.00 43.29           C  
ATOM    369  O   TYR L  48      21.115  25.487  47.204  1.00 44.60           O  
ATOM    370  N   GLY L  49      21.030  26.377  45.165  1.00 30.68           N  
ATOM    371  CA  GLY L  49      20.805  27.663  45.780  1.00 31.25           C  
ATOM    372  C   GLY L  49      22.090  28.114  46.399  1.00 33.03           C  
ATOM    373  O   GLY L  49      22.107  28.928  47.321  1.00 33.39           O  
ATOM    374  N   ALA L  50      23.194  27.530  45.911  1.00 33.58           N  
ATOM    375  CA  ALA L  50      24.546  27.869  46.240  1.00 33.34           C  
ATOM    376  CB  ALA L  50      24.825  29.378  46.133  1.00 29.41           C  
ATOM    377  C   ALA L  50      24.932  27.425  47.618  1.00 35.38           C  
ATOM    378  O   ALA L  50      26.116  27.192  47.860  1.00 35.63           O  
ATOM    379  N   SER L  51      23.977  27.207  48.548  1.00 34.34           N  
ATOM    380  CA  SER L  51      24.462  26.872  49.860  1.00 36.58           C  
ATOM    381  CB  SER L  51      24.573  28.114  50.753  1.00 39.11           C  
ATOM    382  OG  SER L  51      25.053  27.749  52.037  1.00 43.40           O  
ATOM    383  C   SER L  51      23.524  25.926  50.549  1.00 37.75           C  
ATOM    384  O   SER L  51      23.737  25.555  51.702  1.00 39.45           O  
ATOM    385  N   ASN L  52      22.487  25.468  49.842  1.00 42.73           N  
ATOM    386  CA  ASN L  52      21.484  24.623  50.437  1.00 44.30           C  
ATOM    387  CB  ASN L  52      20.085  24.848  49.841  1.00 45.70           C  
ATOM    388  CG  ASN L  52      19.687  26.292  50.103  1.00 48.42           C  
ATOM    389  OD1 ASN L  52      20.004  26.857  51.148  1.00 50.67           O  
ATOM    390  ND2 ASN L  52      18.974  26.911  49.124  1.00 49.97           N  
ATOM    391  C   ASN L  52      21.821  23.187  50.178  1.00 45.63           C  
ATOM    392  O   ASN L  52      22.136  22.801  49.055  1.00 45.51           O  
ATOM    393  N   ARG L  53      21.775  22.347  51.231  1.00 44.94           N  
ATOM    394  CA  ARG L  53      22.028  20.945  51.050  1.00 46.63           C  
ATOM    395  CB  ARG L  53      22.506  20.225  52.324  1.00 47.38           C  
ATOM    396  CG  ARG L  53      23.980  20.452  52.657  1.00 50.09           C  
ATOM    397  CD  ARG L  53      24.438  19.732  53.927  1.00 52.24           C  
ATOM    398  NE  ARG L  53      23.928  20.498  55.099  1.00 56.46           N  
ATOM    399  CZ  ARG L  53      23.524  19.832  56.219  1.00 57.29           C  
ATOM    400  NH1 ARG L  53      23.471  18.469  56.216  1.00 57.30           N1+
ATOM    401  NH2 ARG L  53      23.172  20.529  57.340  1.00 57.64           N  
ATOM    402  C   ARG L  53      20.749  20.281  50.638  1.00 47.91           C  
ATOM    403  O   ARG L  53      19.685  20.569  51.182  1.00 46.52           O  
ATOM    404  N   ALA L  54      20.840  19.354  49.663  1.00 45.66           N  
ATOM    405  CA  ALA L  54      19.724  18.576  49.202  1.00 47.31           C  
ATOM    406  CB  ALA L  54      19.996  17.808  47.897  1.00 45.37           C  
ATOM    407  C   ALA L  54      19.412  17.584  50.273  1.00 47.62           C  
ATOM    408  O   ALA L  54      20.146  17.482  51.254  1.00 47.95           O  
ATOM    409  N   THR L  55      18.304  16.828  50.115  1.00 47.14           N  
ATOM    410  CA  THR L  55      17.843  16.035  51.218  1.00 47.16           C  
ATOM    411  CB  THR L  55      16.649  15.191  50.877  1.00 49.76           C  
ATOM    412  OG1 THR L  55      15.590  16.012  50.407  1.00 51.37           O  
ATOM    413  CG2 THR L  55      16.206  14.454  52.153  1.00 49.82           C  
ATOM    414  C   THR L  55      18.881  15.117  51.803  1.00 48.90           C  
ATOM    415  O   THR L  55      19.519  15.492  52.771  1.00 49.75           O  
ATOM    416  N   GLY L  56      19.230  13.986  51.173  1.00 48.59           N  
ATOM    417  CA  GLY L  56      20.026  12.986  51.855  1.00 48.73           C  
ATOM    418  C   GLY L  56      21.385  13.472  52.280  1.00 47.89           C  
ATOM    419  O   GLY L  56      21.911  13.012  53.290  1.00 49.72           O  
ATOM    420  N   ILE L  57      21.997  14.384  51.508  1.00 46.50           N  
ATOM    421  CA  ILE L  57      23.359  14.844  51.641  1.00 45.18           C  
ATOM    422  CB  ILE L  57      23.641  16.048  50.788  1.00 44.68           C  
ATOM    423  CG1 ILE L  57      23.533  15.678  49.299  1.00 44.25           C  
ATOM    424  CG2 ILE L  57      25.021  16.605  51.177  1.00 43.30           C  
ATOM    425  CD1 ILE L  57      22.135  15.281  48.833  1.00 44.65           C  
ATOM    426  C   ILE L  57      23.812  15.144  53.042  1.00 45.95           C  
ATOM    427  O   ILE L  57      23.163  15.823  53.837  1.00 46.53           O  
ATOM    428  N   PRO L  58      24.996  14.631  53.293  1.00 45.91           N  
ATOM    429  CA  PRO L  58      25.670  14.768  54.566  1.00 46.09           C  
ATOM    430  CD  PRO L  58      25.413  13.426  52.590  1.00 46.15           C  
ATOM    431  CB  PRO L  58      26.802  13.746  54.551  1.00 47.17           C  
ATOM    432  CG  PRO L  58      26.323  12.668  53.568  1.00 47.85           C  
ATOM    433  C   PRO L  58      26.176  16.162  54.811  1.00 46.34           C  
ATOM    434  O   PRO L  58      26.302  16.941  53.868  1.00 45.23           O  
ATOM    435  N   ALA L  59      26.484  16.471  56.085  1.00 45.14           N  
ATOM    436  CA  ALA L  59      26.920  17.750  56.583  1.00 45.71           C  
ATOM    437  CB  ALA L  59      27.054  17.776  58.115  1.00 45.16           C  
ATOM    438  C   ALA L  59      28.244  18.161  56.013  1.00 43.80           C  
ATOM    439  O   ALA L  59      28.500  19.351  55.843  1.00 44.47           O  
ATOM    440  N   ARG L  60      29.132  17.199  55.710  1.00 42.10           N  
ATOM    441  CA  ARG L  60      30.463  17.524  55.277  1.00 42.24           C  
ATOM    442  CB  ARG L  60      31.342  16.286  55.015  1.00 41.70           C  
ATOM    443  CG  ARG L  60      30.813  15.285  53.984  1.00 41.73           C  
ATOM    444  CD  ARG L  60      31.672  14.016  53.944  1.00 41.25           C  
ATOM    445  NE  ARG L  60      31.096  13.060  52.955  1.00 41.47           N  
ATOM    446  CZ  ARG L  60      30.235  12.084  53.364  1.00 41.82           C  
ATOM    447  NH1 ARG L  60      29.816  12.034  54.663  1.00 40.95           N1+
ATOM    448  NH2 ARG L  60      29.795  11.148  52.471  1.00 40.72           N  
ATOM    449  C   ARG L  60      30.412  18.382  54.049  1.00 42.52           C  
ATOM    450  O   ARG L  60      31.315  19.191  53.830  1.00 41.91           O  
ATOM    451  N   PHE L  61      29.381  18.216  53.199  1.00 41.35           N  
ATOM    452  CA  PHE L  61      29.283  19.031  52.020  1.00 41.83           C  
ATOM    453  CB  PHE L  61      28.369  18.433  50.935  1.00 40.24           C  
ATOM    454  CG  PHE L  61      29.074  17.274  50.322  1.00 40.24           C  
ATOM    455  CD1 PHE L  61      28.966  16.003  50.826  1.00 40.03           C  
ATOM    456  CD2 PHE L  61      29.866  17.465  49.222  1.00 41.22           C  
ATOM    457  CE1 PHE L  61      29.626  14.946  50.242  1.00 41.23           C  
ATOM    458  CE2 PHE L  61      30.527  16.414  48.633  1.00 40.06           C  
ATOM    459  CZ  PHE L  61      30.415  15.147  49.141  1.00 38.95           C  
ATOM    460  C   PHE L  61      28.721  20.379  52.361  1.00 40.89           C  
ATOM    461  O   PHE L  61      27.666  20.493  52.984  1.00 41.96           O  
ATOM    462  N   SER L  62      29.430  21.449  51.939  1.00 41.05           N  
ATOM    463  CA  SER L  62      28.988  22.797  52.169  1.00 41.57           C  
ATOM    464  CB  SER L  62      29.768  23.552  53.261  1.00 43.39           C  
ATOM    465  OG  SER L  62      29.453  23.051  54.548  1.00 44.67           O  
ATOM    466  C   SER L  62      29.225  23.570  50.913  1.00 41.49           C  
ATOM    467  O   SER L  62      30.124  23.255  50.135  1.00 42.03           O  
ATOM    468  N   GLY L  63      28.415  24.622  50.688  1.00 42.37           N  
ATOM    469  CA  GLY L  63      28.608  25.415  49.511  1.00 42.97           C  
ATOM    470  C   GLY L  63      28.501  26.853  49.896  1.00 42.80           C  
ATOM    471  O   GLY L  63      27.780  27.204  50.828  1.00 43.54           O  
ATOM    472  N   SER L  64      29.234  27.728  49.178  1.00 43.95           N  
ATOM    473  CA  SER L  64      29.161  29.127  49.475  1.00 44.82           C  
ATOM    474  CB  SER L  64      30.128  29.561  50.591  1.00 45.87           C  
ATOM    475  OG  SER L  64      31.467  29.275  50.219  1.00 47.79           O  
ATOM    476  C   SER L  64      29.473  29.913  48.239  1.00 46.64           C  
ATOM    477  O   SER L  64      29.988  29.379  47.256  1.00 45.78           O  
ATOM    478  N   GLY L  65      29.119  31.218  48.253  1.00 45.05           N  
ATOM    479  CA  GLY L  65      29.442  32.092  47.162  1.00 44.69           C  
ATOM    480  C   GLY L  65      28.215  32.799  46.672  1.00 46.98           C  
ATOM    481  O   GLY L  65      27.080  32.397  46.933  1.00 47.39           O  
ATOM    482  N   SER L  66      28.448  33.905  45.937  1.00 46.65           N  
ATOM    483  CA  SER L  66      27.412  34.684  45.332  1.00 46.28           C  
ATOM    484  CB  SER L  66      26.834  35.779  46.246  1.00 49.37           C  
ATOM    485  OG  SER L  66      25.813  36.496  45.566  1.00 50.23           O  
ATOM    486  C   SER L  66      28.051  35.373  44.170  1.00 47.34           C  
ATOM    487  O   SER L  66      29.254  35.631  44.169  1.00 47.87           O  
ATOM    488  N   GLY L  67      27.257  35.699  43.138  1.00 47.14           N  
ATOM    489  CA  GLY L  67      27.834  36.374  42.016  1.00 46.73           C  
ATOM    490  C   GLY L  67      28.590  35.400  41.168  1.00 47.86           C  
ATOM    491  O   GLY L  67      28.056  34.387  40.724  1.00 47.40           O  
ATOM    492  N   THR L  68      29.835  35.777  40.823  1.00 47.79           N  
ATOM    493  CA  THR L  68      30.724  35.039  39.967  1.00 47.23           C  
ATOM    494  CB  THR L  68      31.809  35.911  39.419  1.00 48.44           C  
ATOM    495  OG1 THR L  68      31.243  37.006  38.717  1.00 47.13           O  
ATOM    496  CG2 THR L  68      32.663  35.063  38.466  1.00 48.60           C  
ATOM    497  C   THR L  68      31.413  33.862  40.605  1.00 46.90           C  
ATOM    498  O   THR L  68      31.618  32.843  39.947  1.00 46.50           O  
ATOM    499  N   ASP L  69      31.835  33.962  41.884  1.00 45.73           N  
ATOM    500  CA  ASP L  69      32.654  32.892  42.398  1.00 44.92           C  
ATOM    501  CB  ASP L  69      33.978  33.354  43.031  1.00 47.70           C  
ATOM    502  CG  ASP L  69      34.957  33.604  41.893  0.90 50.92           C  
ATOM    503  OD1 ASP L  69      34.728  33.031  40.794  0.92 53.14           O  
ATOM    504  OD2 ASP L  69      35.945  34.354  42.104  0.85 53.84           O1-
ATOM    505  C   ASP L  69      31.936  32.051  43.402  1.00 44.51           C  
ATOM    506  O   ASP L  69      31.250  32.556  44.290  1.00 45.23           O  
ATOM    507  N   PHE L  70      32.102  30.715  43.280  1.00 42.54           N  
ATOM    508  CA  PHE L  70      31.440  29.815  44.179  1.00 42.02           C  
ATOM    509  CB  PHE L  70      30.222  29.113  43.553  1.00 41.37           C  
ATOM    510  CG  PHE L  70      29.215  30.153  43.191  1.00 41.16           C  
ATOM    511  CD1 PHE L  70      28.282  30.578  44.106  1.00 41.66           C  
ATOM    512  CD2 PHE L  70      29.201  30.709  41.933  1.00 40.86           C  
ATOM    513  CE1 PHE L  70      27.355  31.538  43.775  1.00 41.28           C  
ATOM    514  CE2 PHE L  70      28.276  31.669  41.597  1.00 41.80           C  
ATOM    515  CZ  PHE L  70      27.345  32.085  42.516  1.00 40.32           C  
ATOM    516  C   PHE L  70      32.399  28.745  44.605  1.00 40.88           C  
ATOM    517  O   PHE L  70      33.374  28.456  43.912  1.00 42.23           O  
ATOM    518  N   THR L  71      32.149  28.138  45.786  1.00 40.26           N  
ATOM    519  CA  THR L  71      33.030  27.114  46.262  1.00 39.35           C  
ATOM    520  CB  THR L  71      33.954  27.598  47.339  1.00 40.73           C  
ATOM    521  OG1 THR L  71      34.712  28.705  46.876  1.00 42.80           O  
ATOM    522  CG2 THR L  71      34.897  26.446  47.716  1.00 41.72           C  
ATOM    523  C   THR L  71      32.228  25.998  46.861  1.00 39.84           C  
ATOM    524  O   THR L  71      31.242  26.222  47.560  1.00 40.49           O  
ATOM    525  N   LEU L  72      32.648  24.749  46.585  1.00 39.62           N  
ATOM    526  CA  LEU L  72      32.035  23.593  47.171  1.00 39.06           C  
ATOM    527  CB  LEU L  72      31.725  22.490  46.141  1.00 39.44           C  
ATOM    528  CG  LEU L  72      31.065  21.228  46.730  1.00 38.96           C  
ATOM    529  CD1 LEU L  72      29.660  21.537  47.275  1.00 38.32           C  
ATOM    530  CD2 LEU L  72      31.066  20.080  45.708  1.00 38.84           C  
ATOM    531  C   LEU L  72      33.062  23.053  48.112  1.00 39.71           C  
ATOM    532  O   LEU L  72      34.203  22.819  47.719  1.00 40.04           O  
ATOM    533  N   THR L  73      32.695  22.850  49.392  1.00 40.47           N  
ATOM    534  CA  THR L  73      33.696  22.402  50.316  1.00 41.39           C  
ATOM    535  CB  THR L  73      33.928  23.356  51.451  1.00 41.97           C  
ATOM    536  OG1 THR L  73      34.308  24.629  50.951  1.00 42.41           O  
ATOM    537  CG2 THR L  73      35.043  22.791  52.350  1.00 41.95           C  
ATOM    538  C   THR L  73      33.284  21.097  50.917  1.00 40.45           C  
ATOM    539  O   THR L  73      32.138  20.908  51.319  1.00 42.15           O  
ATOM    540  N   ILE L  74      34.238  20.148  50.970  1.00 40.64           N  
ATOM    541  CA  ILE L  74      34.005  18.884  51.603  1.00 40.54           C  
ATOM    542  CB  ILE L  74      34.341  17.720  50.716  1.00 42.44           C  
ATOM    543  CG1 ILE L  74      33.577  17.836  49.386  1.00 42.03           C  
ATOM    544  CG2 ILE L  74      34.013  16.424  51.476  1.00 42.70           C  
ATOM    545  CD1 ILE L  74      34.065  16.872  48.304  1.00 41.85           C  
ATOM    546  C   ILE L  74      34.961  18.871  52.760  1.00 44.23           C  
ATOM    547  O   ILE L  74      36.173  18.800  52.568  1.00 44.85           O  
ATOM    548  N   SER L  75      34.435  18.931  53.997  1.00 43.75           N  
ATOM    549  CA  SER L  75      35.264  19.089  55.162  1.00 45.25           C  
ATOM    550  CB  SER L  75      34.444  19.252  56.453  1.00 44.59           C  
ATOM    551  OG  SER L  75      33.690  18.078  56.711  1.00 46.48           O  
ATOM    552  C   SER L  75      36.214  17.944  55.356  1.00 46.36           C  
ATOM    553  O   SER L  75      37.417  18.164  55.485  1.00 45.59           O  
ATOM    554  N   SER L  76      35.713  16.693  55.409  1.00 44.04           N  
ATOM    555  CA  SER L  76      36.625  15.597  55.580  1.00 44.21           C  
ATOM    556  CB  SER L  76      36.587  14.963  56.984  1.00 47.67           C  
ATOM    557  OG  SER L  76      35.320  14.376  57.234  1.00 49.02           O  
ATOM    558  C   SER L  76      36.255  14.552  54.578  1.00 45.95           C  
ATOM    559  O   SER L  76      35.168  13.982  54.622  1.00 46.11           O  
ATOM    560  N   LEU L  77      37.193  14.244  53.665  1.00 45.66           N  
ATOM    561  CA  LEU L  77      36.907  13.346  52.584  1.00 45.52           C  
ATOM    562  CB  LEU L  77      38.029  13.254  51.532  1.00 44.59           C  
ATOM    563  CG  LEU L  77      38.214  14.521  50.678  1.00 43.34           C  
ATOM    564  CD1 LEU L  77      39.338  14.340  49.646  1.00 41.24           C  
ATOM    565  CD2 LEU L  77      36.888  14.943  50.027  1.00 44.54           C  
ATOM    566  C   LEU L  77      36.668  11.955  53.074  1.00 46.34           C  
ATOM    567  O   LEU L  77      37.376  11.439  53.937  1.00 46.12           O  
ATOM    568  N   GLU L  78      35.634  11.321  52.483  1.00 45.41           N  
ATOM    569  CA  GLU L  78      35.258   9.958  52.734  1.00 46.26           C  
ATOM    570  CB  GLU L  78      33.743   9.774  52.914  1.00 47.30           C  
ATOM    571  CG  GLU L  78      33.143  10.574  54.068  0.95 49.00           C  
ATOM    572  CD  GLU L  78      33.289   9.780  55.354  0.86 51.06           C  
ATOM    573  OE1 GLU L  78      33.585   8.558  55.272  0.94 52.10           O  
ATOM    574  OE2 GLU L  78      33.096  10.388  56.439  0.99 50.45           O1-
ATOM    575  C   GLU L  78      35.592   9.246  51.462  1.00 47.46           C  
ATOM    576  O   GLU L  78      35.686   9.879  50.414  1.00 46.02           O  
ATOM    577  N   PRO L  79      35.778   7.960  51.492  1.00 47.83           N  
ATOM    578  CA  PRO L  79      36.128   7.275  50.278  1.00 47.92           C  
ATOM    579  CD  PRO L  79      36.304   7.289  52.671  1.00 47.57           C  
ATOM    580  CB  PRO L  79      36.507   5.860  50.708  1.00 47.22           C  
ATOM    581  CG  PRO L  79      37.053   6.054  52.137  1.00 48.72           C  
ATOM    582  C   PRO L  79      35.051   7.365  49.240  1.00 46.82           C  
ATOM    583  O   PRO L  79      35.357   7.264  48.052  1.00 46.46           O  
ATOM    584  N   GLU L  80      33.788   7.541  49.665  0.95 46.51           N  
ATOM    585  CA  GLU L  80      32.657   7.635  48.786  0.95 45.81           C  
ATOM    586  CB  GLU L  80      31.310   7.606  49.529  0.95 47.91           C  
ATOM    587  CG  GLU L  80      31.055   6.289  50.262  0.95 50.77           C  
ATOM    588  CD  GLU L  80      31.681   6.392  51.645  0.95 54.55           C  
ATOM    589  OE1 GLU L  80      31.075   7.081  52.509  0.95 57.99           O  
ATOM    590  OE2 GLU L  80      32.767   5.790  51.857  0.95 51.50           O1-
ATOM    591  C   GLU L  80      32.716   8.925  48.024  0.95 45.00           C  
ATOM    592  O   GLU L  80      32.144   9.047  46.943  0.95 43.94           O  
ATOM    593  N   ASP L  81      33.379   9.932  48.609  1.00 42.32           N  
ATOM    594  CA  ASP L  81      33.473  11.272  48.104  1.00 40.59           C  
ATOM    595  CB  ASP L  81      34.097  12.241  49.121  1.00 41.57           C  
ATOM    596  CG  ASP L  81      33.082  12.426  50.238  1.00 44.13           C  
ATOM    597  OD1 ASP L  81      31.875  12.172  49.977  1.00 41.91           O  
ATOM    598  OD2 ASP L  81      33.492  12.816  51.363  1.00 41.95           O1-
ATOM    599  C   ASP L  81      34.267  11.361  46.839  1.00 39.38           C  
ATOM    600  O   ASP L  81      34.173  12.359  46.130  1.00 40.71           O  
ATOM    601  N   PHE L  82      35.127  10.378  46.528  1.00 38.69           N  
ATOM    602  CA  PHE L  82      35.892  10.577  45.333  1.00 37.44           C  
ATOM    603  CB  PHE L  82      37.112   9.652  45.234  1.00 37.75           C  
ATOM    604  CG  PHE L  82      37.914   9.943  46.455  1.00 38.54           C  
ATOM    605  CD1 PHE L  82      38.744  11.036  46.515  1.00 39.69           C  
ATOM    606  CD2 PHE L  82      37.807   9.140  47.564  1.00 38.45           C  
ATOM    607  CE1 PHE L  82      39.474  11.306  47.648  1.00 39.82           C  
ATOM    608  CE2 PHE L  82      38.535   9.404  48.699  1.00 39.88           C  
ATOM    609  CZ  PHE L  82      39.375  10.487  48.745  1.00 38.59           C  
ATOM    610  C   PHE L  82      34.998  10.353  44.156  1.00 37.01           C  
ATOM    611  O   PHE L  82      34.473   9.259  43.955  1.00 37.87           O  
ATOM    612  N   ALA L  83      34.812  11.412  43.342  1.00 37.28           N  
ATOM    613  CA  ALA L  83      33.932  11.352  42.212  1.00 36.35           C  
ATOM    614  CB  ALA L  83      32.446  11.287  42.603  1.00 35.31           C  
ATOM    615  C   ALA L  83      34.132  12.617  41.439  1.00 35.44           C  
ATOM    616  O   ALA L  83      35.072  13.371  41.688  1.00 35.39           O  
ATOM    617  N   VAL L  84      33.264  12.856  40.437  1.00 33.23           N  
ATOM    618  CA  VAL L  84      33.362  14.040  39.635  1.00 32.89           C  
ATOM    619  CB  VAL L  84      33.181  13.758  38.172  1.00 32.65           C  
ATOM    620  CG1 VAL L  84      33.184  15.088  37.404  1.00 32.50           C  
ATOM    621  CG2 VAL L  84      34.287  12.783  37.732  1.00 33.63           C  
ATOM    622  C   VAL L  84      32.290  14.988  40.086  1.00 33.18           C  
ATOM    623  O   VAL L  84      31.157  14.582  40.336  1.00 32.33           O  
ATOM    624  N   TYR L  85      32.629  16.289  40.207  1.00 32.90           N  
ATOM    625  CA  TYR L  85      31.685  17.257  40.697  1.00 33.74           C  
ATOM    626  CB  TYR L  85      32.186  18.009  41.945  1.00 33.12           C  
ATOM    627  CG  TYR L  85      32.297  17.042  43.076  1.00 35.03           C  
ATOM    628  CD1 TYR L  85      31.183  16.708  43.806  1.00 34.19           C  
ATOM    629  CD2 TYR L  85      33.505  16.474  43.414  1.00 35.73           C  
ATOM    630  CE1 TYR L  85      31.266  15.824  44.854  1.00 34.85           C  
ATOM    631  CE2 TYR L  85      33.595  15.587  44.464  1.00 34.83           C  
ATOM    632  CZ  TYR L  85      32.472  15.263  45.186  1.00 35.64           C  
ATOM    633  OH  TYR L  85      32.551  14.359  46.266  1.00 33.61           O  
ATOM    634  C   TYR L  85      31.439  18.294  39.641  1.00 33.88           C  
ATOM    635  O   TYR L  85      32.383  18.832  39.060  1.00 33.71           O  
ATOM    636  N   TYR L  86      30.150  18.615  39.378  1.00 34.61           N  
ATOM    637  CA  TYR L  86      29.823  19.585  38.364  1.00 35.79           C  
ATOM    638  CB  TYR L  86      28.936  19.069  37.208  1.00 35.10           C  
ATOM    639  CG  TYR L  86      29.566  17.933  36.470  1.00 33.92           C  
ATOM    640  CD1 TYR L  86      30.660  18.125  35.662  1.00 34.63           C  
ATOM    641  CD2 TYR L  86      29.067  16.658  36.599  1.00 35.08           C  
ATOM    642  CE1 TYR L  86      31.236  17.077  34.981  1.00 34.98           C  
ATOM    643  CE2 TYR L  86      29.637  15.606  35.919  1.00 36.32           C  
ATOM    644  CZ  TYR L  86      30.723  15.813  35.105  1.00 35.48           C  
ATOM    645  OH  TYR L  86      31.315  14.740  34.403  1.00 35.07           O  
ATOM    646  C   TYR L  86      29.013  20.692  38.981  1.00 35.93           C  
ATOM    647  O   TYR L  86      28.262  20.472  39.932  1.00 36.92           O  
ATOM    648  N   CYS L  87      29.166  21.930  38.455  1.00 37.10           N  
ATOM    649  CA  CYS L  87      28.375  23.043  38.904  1.00 39.36           C  
ATOM    650  CB  CYS L  87      29.189  24.295  39.342  1.00 40.11           C  
ATOM    651  SG  CYS L  87      30.336  24.960  38.088  1.00 41.66           S  
ATOM    652  C   CYS L  87      27.453  23.414  37.775  1.00 40.14           C  
ATOM    653  O   CYS L  87      27.759  23.158  36.611  1.00 40.13           O  
ATOM    654  N   GLN L  88      26.274  23.991  38.100  1.00 39.95           N  
ATOM    655  CA  GLN L  88      25.300  24.344  37.099  1.00 39.53           C  
ATOM    656  CB  GLN L  88      24.132  23.354  37.001  1.00 39.52           C  
ATOM    657  CG  GLN L  88      23.106  23.765  35.948  1.00 40.31           C  
ATOM    658  CD  GLN L  88      21.776  23.137  36.325  1.00 39.62           C  
ATOM    659  OE1 GLN L  88      21.583  21.928  36.218  1.00 40.50           O  
ATOM    660  NE2 GLN L  88      20.828  23.994  36.791  1.00 39.76           N  
ATOM    661  C   GLN L  88      24.653  25.634  37.506  1.00 40.32           C  
ATOM    662  O   GLN L  88      24.406  25.855  38.692  1.00 41.29           O  
ATOM    663  N   GLN L  89      24.333  26.505  36.518  1.00 41.56           N  
ATOM    664  CA  GLN L  89      23.721  27.778  36.810  1.00 42.85           C  
ATOM    665  CB  GLN L  89      24.501  28.974  36.234  1.00 42.58           C  
ATOM    666  CG  GLN L  89      24.630  28.964  34.708  1.00 43.88           C  
ATOM    667  CD  GLN L  89      23.396  29.574  34.064  1.00 44.19           C  
ATOM    668  OE1 GLN L  89      22.830  29.012  33.128  1.00 45.27           O  
ATOM    669  NE2 GLN L  89      22.986  30.770  34.558  1.00 43.60           N  
ATOM    670  C   GLN L  89      22.321  27.835  36.260  1.00 43.08           C  
ATOM    671  O   GLN L  89      22.058  27.410  35.139  1.00 42.11           O  
ATOM    672  N   ARG L  90      21.343  28.290  37.048  1.00 40.14           N  
ATOM    673  CA  ARG L  90      20.060  28.387  36.422  1.00 40.26           C  
ATOM    674  CB  ARG L  90      19.083  27.288  36.876  1.00 41.07           C  
ATOM    675  CG  ARG L  90      17.628  27.466  36.427  1.00 40.39           C  
ATOM    676  CD  ARG L  90      17.440  27.781  34.942  1.00 43.33           C  
ATOM    677  NE  ARG L  90      17.433  29.266  34.851  1.00 44.04           N  
ATOM    678  CZ  ARG L  90      16.253  29.930  35.035  1.00 41.17           C  
ATOM    679  NH1 ARG L  90      15.085  29.228  35.024  1.00 44.57           N1+
ATOM    680  NH2 ARG L  90      16.234  31.275  35.269  1.00 44.62           N  
ATOM    681  C   ARG L  90      19.506  29.719  36.774  1.00 40.67           C  
ATOM    682  O   ARG L  90      18.523  29.826  37.499  1.00 40.43           O  
ATOM    683  N   ASP L  91      20.094  30.784  36.201  1.00 41.73           N  
ATOM    684  CA  ASP L  91      19.689  32.102  36.570  1.00 43.24           C  
ATOM    685  CB  ASP L  91      20.906  33.012  36.794  1.00 45.22           C  
ATOM    686  CG  ASP L  91      20.433  34.369  37.284  1.00 28.76           C  
ATOM    687  OD1 ASP L  91      19.618  34.406  38.245  1.00 44.40           O  
ATOM    688  OD2 ASP L  91      20.900  35.388  36.710  1.00 28.86           O1-
ATOM    689  C   ASP L  91      18.905  32.710  35.449  1.00 43.28           C  
ATOM    690  O   ASP L  91      17.873  33.336  35.678  1.00 43.89           O  
ATOM    691  N   ASN L  92      19.365  32.504  34.203  1.00 43.73           N  
ATOM    692  CA  ASN L  92      18.850  33.164  33.034  1.00 44.31           C  
ATOM    693  CB  ASN L  92      19.756  32.944  31.821  1.00 45.45           C  
ATOM    694  CG  ASN L  92      19.708  31.448  31.527  1.00 33.24           C  
ATOM    695  OD1 ASN L  92      19.721  30.611  32.428  1.00 31.38           O  
ATOM    696  ND2 ASN L  92      19.623  31.103  30.219  1.00 29.86           N  
ATOM    697  C   ASN L  92      17.483  32.685  32.629  1.00 44.60           C  
ATOM    698  O   ASN L  92      17.131  31.517  32.784  1.00 44.74           O  
ATOM    699  N   TRP L  93      16.674  33.625  32.090  1.00 44.35           N  
ATOM    700  CA  TRP L  93      15.387  33.355  31.514  1.00 44.99           C  
ATOM    701  CB  TRP L  93      14.211  33.974  32.296  1.00 45.10           C  
ATOM    702  CG  TRP L  93      12.868  33.853  31.611  1.00 45.52           C  
ATOM    703  CD2 TRP L  93      11.971  32.734  31.727  1.00 45.65           C  
ATOM    704  CD1 TRP L  93      12.260  34.747  30.778  1.00 46.17           C  
ATOM    705  NE1 TRP L  93      11.044  34.256  30.365  1.00 29.34           N  
ATOM    706  CE2 TRP L  93      10.854  33.019  30.941  1.00 45.76           C  
ATOM    707  CE3 TRP L  93      12.070  31.566  32.429  1.00 27.44           C  
ATOM    708  CZ2 TRP L  93       9.815  32.137  30.843  1.00 29.64           C  
ATOM    709  CZ3 TRP L  93      11.021  30.679  32.328  1.00 28.43           C  
ATOM    710  CH2 TRP L  93       9.917  30.958  31.550  1.00 29.82           C  
ATOM    711  C   TRP L  93      15.425  34.011  30.170  1.00 45.08           C  
ATOM    712  O   TRP L  93      15.911  35.137  30.059  1.00 45.89           O  
ATOM    713  N   PRO L  94      14.959  33.373  29.129  1.00 45.57           N  
ATOM    714  CA  PRO L  94      14.398  32.056  29.227  1.00 45.64           C  
ATOM    715  CD  PRO L  94      14.383  34.125  28.026  1.00 34.12           C  
ATOM    716  CB  PRO L  94      13.713  31.797  27.888  1.00 46.18           C  
ATOM    717  CG  PRO L  94      13.321  33.204  27.404  1.00 33.82           C  
ATOM    718  C   PRO L  94      15.436  31.048  29.582  1.00 44.98           C  
ATOM    719  O   PRO L  94      16.613  31.253  29.292  1.00 45.25           O  
ATOM    720  N   PRO L  95      15.003  29.985  30.192  1.00 44.65           N  
ATOM    721  CA  PRO L  95      15.886  28.978  30.701  1.00 43.88           C  
ATOM    722  CD  PRO L  95      13.663  29.473  29.962  1.00 28.30           C  
ATOM    723  CB  PRO L  95      14.978  27.847  31.183  1.00 44.79           C  
ATOM    724  CG  PRO L  95      13.753  27.967  30.258  1.00 32.75           C  
ATOM    725  C   PRO L  95      16.871  28.489  29.691  1.00 43.88           C  
ATOM    726  O   PRO L  95      16.476  28.065  28.606  1.00 43.71           O  
ATOM    727  N   ASP L  96      18.168  28.541  30.047  1.00 43.04           N  
ATOM    728  CA  ASP L  96      19.222  28.017  29.234  1.00 42.02           C  
ATOM    729  CB  ASP L  96      19.816  29.039  28.247  1.00 43.43           C  
ATOM    730  CG  ASP L  96      20.816  28.329  27.349  1.00 45.85           C  
ATOM    731  OD1 ASP L  96      21.019  27.100  27.535  1.00  0.00           O  
ATOM    732  OD2 ASP L  96      21.392  29.012  26.461  1.00  0.00           O1-
ATOM    733  C   ASP L  96      20.297  27.648  30.202  1.00 40.20           C  
ATOM    734  O   ASP L  96      21.222  28.424  30.435  1.00 39.31           O  
ATOM    735  N   ALA L  97      20.189  26.442  30.792  1.00 38.64           N  
ATOM    736  CA  ALA L  97      21.104  25.975  31.795  1.00 38.56           C  
ATOM    737  CB  ALA L  97      20.607  24.717  32.527  1.00 37.98           C  
ATOM    738  C   ALA L  97      22.425  25.645  31.156  1.00 38.76           C  
ATOM    739  O   ALA L  97      22.511  25.446  29.947  1.00 38.50           O  
ATOM    740  N   THR L  98      23.506  25.600  31.967  1.00 43.44           N  
ATOM    741  CA  THR L  98      24.817  25.417  31.443  1.00 42.40           C  
ATOM    742  CB  THR L  98      25.522  26.697  31.097  1.00 41.76           C  
ATOM    743  OG1 THR L  98      25.651  27.522  32.245  1.00 41.91           O  
ATOM    744  CG2 THR L  98      24.708  27.420  30.009  1.00 40.90           C  
ATOM    745  C   THR L  98      25.539  24.750  32.569  1.00 41.66           C  
ATOM    746  O   THR L  98      25.215  24.981  33.734  1.00 41.60           O  
ATOM    747  N   PHE L  99      26.505  23.869  32.261  1.00 41.03           N  
ATOM    748  CA  PHE L  99      27.187  23.170  33.312  1.00 39.05           C  
ATOM    749  CB  PHE L  99      27.127  21.634  33.209  1.00 38.55           C  
ATOM    750  CG  PHE L  99      25.762  21.135  33.525  1.00 37.38           C  
ATOM    751  CD1 PHE L  99      24.761  21.190  32.588  1.00 37.59           C  
ATOM    752  CD2 PHE L  99      25.488  20.585  34.755  1.00 36.75           C  
ATOM    753  CE1 PHE L  99      23.505  20.716  32.881  1.00 36.85           C  
ATOM    754  CE2 PHE L  99      24.233  20.109  35.052  1.00 36.73           C  
ATOM    755  CZ  PHE L  99      23.234  20.175  34.113  1.00 36.31           C  
ATOM    756  C   PHE L  99      28.642  23.476  33.221  1.00 40.18           C  
ATOM    757  O   PHE L  99      29.136  23.948  32.197  1.00 40.58           O  
ATOM    758  N   GLY L 100      29.361  23.234  34.331  1.00 41.17           N  
ATOM    759  CA  GLY L 100      30.785  23.379  34.332  1.00 41.62           C  
ATOM    760  C   GLY L 100      31.332  22.121  33.723  1.00 41.95           C  
ATOM    761  O   GLY L 100      30.603  21.144  33.558  1.00 40.21           O  
ATOM    762  N   GLN L 101      32.633  22.121  33.360  1.00 41.35           N  
ATOM    763  CA  GLN L 101      33.272  20.980  32.755  1.00 42.31           C  
ATOM    764  CB  GLN L 101      34.607  21.253  32.023  1.00 44.84           C  
ATOM    765  CG  GLN L 101      35.774  21.692  32.901  1.00 50.39           C  
ATOM    766  CD  GLN L 101      35.481  23.107  33.352  1.00 55.00           C  
ATOM    767  OE1 GLN L 101      35.625  24.066  32.596  1.00 53.36           O  
ATOM    768  NE2 GLN L 101      35.038  23.234  34.625  1.00 51.63           N  
ATOM    769  C   GLN L 101      33.481  19.883  33.757  1.00 42.13           C  
ATOM    770  O   GLN L 101      33.603  18.719  33.383  1.00 41.01           O  
ATOM    771  N   GLY L 102      33.603  20.214  35.054  1.00 40.14           N  
ATOM    772  CA  GLY L 102      33.743  19.160  36.019  1.00 38.54           C  
ATOM    773  C   GLY L 102      35.102  19.185  36.640  1.00 38.88           C  
ATOM    774  O   GLY L 102      36.082  19.645  36.059  1.00 39.18           O  
ATOM    775  N   THR L 103      35.156  18.698  37.895  1.00 38.98           N  
ATOM    776  CA  THR L 103      36.380  18.567  38.621  1.00 39.03           C  
ATOM    777  CB  THR L 103      36.439  19.437  39.843  1.00 39.26           C  
ATOM    778  OG1 THR L 103      36.294  20.802  39.478  1.00 38.56           O  
ATOM    779  CG2 THR L 103      37.787  19.216  40.551  1.00 38.69           C  
ATOM    780  C   THR L 103      36.421  17.153  39.092  1.00 38.79           C  
ATOM    781  O   THR L 103      35.485  16.672  39.731  1.00 39.86           O  
ATOM    782  N   LYS L 104      37.512  16.435  38.783  1.00 39.17           N  
ATOM    783  CA  LYS L 104      37.576  15.080  39.228  1.00 39.20           C  
ATOM    784  CB  LYS L 104      38.236  14.127  38.219  1.00 41.16           C  
ATOM    785  CG  LYS L 104      38.227  12.675  38.693  1.00 45.35           C  
ATOM    786  CD  LYS L 104      38.533  11.662  37.594  1.00 47.03           C  
ATOM    787  CE  LYS L 104      39.999  11.644  37.170  1.00 67.73           C  
ATOM    788  NZ  LYS L 104      40.240  10.494  36.277  1.00 67.24           N1+
ATOM    789  C   LYS L 104      38.380  15.047  40.487  1.00 41.42           C  
ATOM    790  O   LYS L 104      39.485  15.583  40.556  1.00 40.87           O  
ATOM    791  N   VAL L 105      37.809  14.416  41.532  1.00 41.09           N  
ATOM    792  CA  VAL L 105      38.485  14.283  42.790  1.00 42.96           C  
ATOM    793  CB  VAL L 105      37.571  14.448  43.970  1.00 43.44           C  
ATOM    794  CG1 VAL L 105      38.336  14.083  45.254  1.00 65.46           C  
ATOM    795  CG2 VAL L 105      37.043  15.892  43.973  1.00 67.97           C  
ATOM    796  C   VAL L 105      39.041  12.892  42.836  1.00 43.20           C  
ATOM    797  O   VAL L 105      38.301  11.913  42.893  1.00 43.24           O  
ATOM    798  N   GLU L 106      40.385  12.790  42.853  1.00 43.28           N  
ATOM    799  CA  GLU L 106      41.070  11.532  42.756  1.00 44.79           C  
ATOM    800  CB  GLU L 106      42.154  11.595  41.664  1.00 45.68           C  
ATOM    801  CG  GLU L 106      42.904  10.295  41.381  1.00 48.75           C  
ATOM    802  CD  GLU L 106      43.910  10.604  40.279  1.00 50.91           C  
ATOM    803  OE1 GLU L 106      43.474  10.753  39.108  1.00 49.94           O  
ATOM    804  OE2 GLU L 106      45.126  10.704  40.592  1.00 51.73           O1-
ATOM    805  C   GLU L 106      41.735  11.218  44.064  1.00 46.17           C  
ATOM    806  O   GLU L 106      42.055  12.111  44.847  1.00 46.51           O  
ATOM    807  N   ILE L 107      41.940   9.909  44.333  1.00 47.02           N  
ATOM    808  CA  ILE L 107      42.579   9.470  45.543  1.00 48.67           C  
ATOM    809  CB  ILE L 107      42.285   8.038  45.894  1.00 48.57           C  
ATOM    810  CG1 ILE L 107      40.792   7.853  46.209  1.00 48.84           C  
ATOM    811  CG2 ILE L 107      43.212   7.620  47.045  1.00 49.99           C  
ATOM    812  CD1 ILE L 107      40.377   6.386  46.300  1.00 52.06           C  
ATOM    813  C   ILE L 107      44.052   9.590  45.338  1.00 50.86           C  
ATOM    814  O   ILE L 107      44.595   9.123  44.338  1.00 50.05           O  
ATOM    815  N   LYS L 108      44.738  10.234  46.298  1.00 51.96           N  
ATOM    816  CA  LYS L 108      46.147  10.460  46.181  1.00 53.86           C  
ATOM    817  CB  LYS L 108      46.653  11.500  47.198  1.00 56.47           C  
ATOM    818  CG  LYS L 108      48.021  12.099  46.869  1.00 58.13           C  
ATOM    819  CD  LYS L 108      49.166  11.089  46.839  1.00 60.93           C  
ATOM    820  CE  LYS L 108      50.488  11.720  46.404  1.00 61.83           C  
ATOM    821  NZ  LYS L 108      50.703  12.987  47.138  1.00 63.92           N1+
ATOM    822  C   LYS L 108      46.871   9.143  46.443  1.00 54.05           C  
ATOM    823  O   LYS L 108      46.779   8.637  47.591  1.00 54.51           O  
ATOM    824  OXT LYS L 108      47.530   8.627  45.500  1.00  0.00           O1-
TER     825      LYS L 108 
ATOM    826  N   LEU H 109      10.550   4.572  46.453  1.00 52.12           N1+
ATOM    827  CA  LEU H 109      10.685   6.045  46.431  1.00 53.16           C  
ATOM    828  CB  LEU H 109      12.079   6.486  46.927  1.00 54.62           C  
ATOM    829  CG  LEU H 109      12.389   6.194  48.412  1.00 55.16           C  
ATOM    830  CD1 LEU H 109      11.480   7.002  49.352  1.00  0.00           C  
ATOM    831  CD2 LEU H 109      12.388   4.686  48.707  1.00  0.00           C  
ATOM    832  C   LEU H 109      10.503   6.567  45.044  1.00 51.66           C  
ATOM    833  O   LEU H 109       9.718   6.033  44.260  1.00 50.97           O  
ATOM    834  N   ILE H 110      11.230   7.647  44.711  1.00 53.06           N  
ATOM    835  CA  ILE H 110      11.101   8.218  43.406  1.00 54.72           C  
ATOM    836  CB  ILE H 110      11.517   9.662  43.333  1.00 53.22           C  
ATOM    837  CG1 ILE H 110      11.106  10.274  41.984  1.00 52.17           C  
ATOM    838  CG2 ILE H 110      13.026   9.742  43.622  1.00 52.57           C  
ATOM    839  CD1 ILE H 110      11.209  11.795  41.950  1.00  0.00           C  
ATOM    840  C   ILE H 110      11.982   7.438  42.488  1.00 52.47           C  
ATOM    841  O   ILE H 110      13.118   7.114  42.833  1.00 52.82           O  
ATOM    842  N   ASN H 111      11.454   7.065  41.305  1.00 52.93           N  
ATOM    843  CA  ASN H 111      12.255   6.327  40.374  1.00 50.24           C  
ATOM    844  CB  ASN H 111      11.941   4.821  40.371  1.00 51.66           C  
ATOM    845  CG  ASN H 111      12.384   4.269  41.718  1.00 55.82           C  
ATOM    846  OD1 ASN H 111      13.565   4.308  42.060  1.00  0.00           O  
ATOM    847  ND2 ASN H 111      11.409   3.757  42.516  1.00  0.00           N  
ATOM    848  C   ASN H 111      11.994   6.839  38.995  1.00 49.57           C  
ATOM    849  O   ASN H 111      10.857   7.108  38.614  1.00 49.44           O  
ATOM    850  N   LEU H 112      13.073   7.018  38.212  1.00 48.63           N  
ATOM    851  CA  LEU H 112      12.933   7.412  36.842  1.00 47.08           C  
ATOM    852  CB  LEU H 112      13.493   8.815  36.545  1.00 46.23           C  
ATOM    853  CG  LEU H 112      12.689   9.960  37.195  1.00 46.27           C  
ATOM    854  CD1 LEU H 112      13.297  11.332  36.863  1.00 45.27           C  
ATOM    855  CD2 LEU H 112      11.204   9.876  36.809  1.00 44.05           C  
ATOM    856  C   LEU H 112      13.727   6.421  36.058  1.00 46.07           C  
ATOM    857  O   LEU H 112      14.920   6.250  36.288  1.00 47.90           O  
ATOM    858  N   VAL H 113      13.079   5.715  35.114  1.00 44.77           N  
ATOM    859  CA  VAL H 113      13.810   4.753  34.347  1.00 44.16           C  
ATOM    860  CB  VAL H 113      13.335   3.342  34.524  1.00 44.30           C  
ATOM    861  CG1 VAL H 113      13.737   2.851  35.921  1.00 46.42           C  
ATOM    862  CG2 VAL H 113      11.814   3.327  34.300  1.00 47.86           C  
ATOM    863  C   VAL H 113      13.673   5.093  32.905  1.00 43.82           C  
ATOM    864  O   VAL H 113      12.575   5.364  32.421  1.00 44.69           O  
ATOM    865  N   GLU H 114      14.808   5.068  32.182  1.00 43.35           N  
ATOM    866  CA  GLU H 114      14.809   5.417  30.793  1.00 42.57           C  
ATOM    867  CB  GLU H 114      15.984   6.323  30.377  1.00 42.95           C  
ATOM    868  CG  GLU H 114      16.010   7.693  31.059  1.00 42.96           C  
ATOM    869  CD  GLU H 114      16.778   7.556  32.366  1.00 43.70           C  
ATOM    870  OE1 GLU H 114      17.331   6.451  32.606  1.00 43.41           O  
ATOM    871  OE2 GLU H 114      16.828   8.549  33.140  1.00 41.71           O1-
ATOM    872  C   GLU H 114      14.940   4.172  29.974  1.00 43.15           C  
ATOM    873  O   GLU H 114      15.466   3.157  30.428  1.00 43.35           O  
ATOM    874  N   SER H 115      14.423   4.232  28.727  1.00 41.88           N  
ATOM    875  CA  SER H 115      14.507   3.127  27.816  1.00 41.53           C  
ATOM    876  CB  SER H 115      13.343   2.130  27.956  1.00 42.10           C  
ATOM    877  OG  SER H 115      12.120   2.762  27.610  1.00 44.84           O  
ATOM    878  C   SER H 115      14.441   3.678  26.422  1.00 40.91           C  
ATOM    879  O   SER H 115      14.119   4.849  26.223  1.00 40.21           O  
ATOM    880  N   GLY H 116      14.750   2.835  25.412  1.00 41.21           N  
ATOM    881  CA  GLY H 116      14.630   3.259  24.043  1.00 42.29           C  
ATOM    882  C   GLY H 116      15.961   3.482  23.384  1.00 42.33           C  
ATOM    883  O   GLY H 116      16.017   3.640  22.165  1.00 43.53           O  
ATOM    884  N   GLY H 117      17.073   3.480  24.141  1.00 42.56           N  
ATOM    885  CA  GLY H 117      18.344   3.753  23.528  1.00 43.34           C  
ATOM    886  C   GLY H 117      18.767   2.576  22.711  1.00 43.39           C  
ATOM    887  O   GLY H 117      18.208   1.485  22.820  1.00 43.77           O  
ATOM    888  N   GLY H 118      19.791   2.782  21.861  1.00 40.74           N  
ATOM    889  CA  GLY H 118      20.262   1.716  21.031  1.00 40.00           C  
ATOM    890  C   GLY H 118      21.164   2.291  19.992  1.00 39.35           C  
ATOM    891  O   GLY H 118      21.571   3.451  20.064  1.00 39.16           O  
ATOM    892  N   VAL H 119      21.511   1.456  18.997  1.00 39.04           N  
ATOM    893  CA  VAL H 119      22.360   1.870  17.923  1.00 38.51           C  
ATOM    894  CB  VAL H 119      23.213   0.757  17.392  1.00 38.94           C  
ATOM    895  CG1 VAL H 119      24.029   1.285  16.202  1.00 40.93           C  
ATOM    896  CG2 VAL H 119      24.075   0.209  18.539  1.00 40.38           C  
ATOM    897  C   VAL H 119      21.470   2.301  16.806  1.00 40.16           C  
ATOM    898  O   VAL H 119      20.500   1.619  16.471  1.00 40.14           O  
ATOM    899  N   VAL H 120      21.777   3.469  16.211  1.00 39.85           N  
ATOM    900  CA  VAL H 120      21.004   3.968  15.115  1.00 42.07           C  
ATOM    901  CB  VAL H 120      20.027   5.026  15.522  1.00 41.82           C  
ATOM    902  CG1 VAL H 120      20.812   6.275  15.958  1.00 42.15           C  
ATOM    903  CG2 VAL H 120      19.055   5.268  14.360  1.00 42.98           C  
ATOM    904  C   VAL H 120      21.966   4.605  14.164  1.00 42.74           C  
ATOM    905  O   VAL H 120      23.044   5.045  14.559  1.00 41.56           O  
ATOM    906  N   GLN H 121      21.605   4.660  12.869  1.00 42.37           N  
ATOM    907  CA  GLN H 121      22.497   5.240  11.908  1.00 43.70           C  
ATOM    908  CB  GLN H 121      22.465   4.531  10.549  1.00 43.88           C  
ATOM    909  CG  GLN H 121      23.040   3.118  10.648  1.00 45.82           C  
ATOM    910  CD  GLN H 121      22.944   2.461   9.283  1.00 51.87           C  
ATOM    911  OE1 GLN H 121      22.352   1.393   9.137  1.00 52.30           O  
ATOM    912  NE2 GLN H 121      23.545   3.113   8.252  1.00 52.55           N  
ATOM    913  C   GLN H 121      22.155   6.681  11.740  1.00 43.31           C  
ATOM    914  O   GLN H 121      21.073   7.137  12.104  1.00 44.10           O  
ATOM    915  N   PRO H 122      23.076   7.418  11.194  1.00 44.40           N  
ATOM    916  CA  PRO H 122      22.855   8.822  11.036  1.00 44.11           C  
ATOM    917  CD  PRO H 122      24.489   7.091  11.300  1.00 44.65           C  
ATOM    918  CB  PRO H 122      24.190   9.398  10.572  1.00 44.97           C  
ATOM    919  CG  PRO H 122      25.227   8.438  11.189  1.00 45.25           C  
ATOM    920  C   PRO H 122      21.708   9.075  10.118  1.00 45.78           C  
ATOM    921  O   PRO H 122      21.580   8.378   9.112  1.00 46.50           O  
ATOM    922  N   GLY H 123      20.863  10.068  10.456  1.00 46.94           N  
ATOM    923  CA  GLY H 123      19.751  10.423   9.626  1.00 48.56           C  
ATOM    924  C   GLY H 123      18.505   9.756  10.128  1.00 48.77           C  
ATOM    925  O   GLY H 123      17.401  10.154   9.761  1.00 48.99           O  
ATOM    926  N   ARG H 124      18.638   8.731  10.989  1.00 48.32           N  
ATOM    927  CA  ARG H 124      17.493   8.006  11.477  1.00 49.57           C  
ATOM    928  CB  ARG H 124      17.769   6.527  11.789  1.00 51.25           C  
ATOM    929  CG  ARG H 124      17.823   5.640  10.544  1.00 55.01           C  
ATOM    930  CD  ARG H 124      18.073   4.167  10.865  1.00 58.13           C  
ATOM    931  NE  ARG H 124      17.731   3.375   9.651  1.00 61.45           N  
ATOM    932  CZ  ARG H 124      18.665   3.146   8.682  1.00 63.27           C  
ATOM    933  NH1 ARG H 124      19.929   3.635   8.824  1.00 63.22           N1+
ATOM    934  NH2 ARG H 124      18.329   2.427   7.573  1.00 62.62           N  
ATOM    935  C   ARG H 124      16.956   8.644  12.718  1.00 48.92           C  
ATOM    936  O   ARG H 124      17.467   9.659  13.186  1.00 48.82           O  
ATOM    937  N   SER H 125      15.862   8.067  13.261  1.00 47.99           N  
ATOM    938  CA  SER H 125      15.246   8.618  14.434  1.00 47.32           C  
ATOM    939  CB  SER H 125      13.845   9.190  14.160  1.00 49.09           C  
ATOM    940  OG  SER H 125      13.017   8.191  13.587  1.00 50.03           O  
ATOM    941  C   SER H 125      15.130   7.575  15.506  1.00 47.53           C  
ATOM    942  O   SER H 125      15.224   6.376  15.248  1.00 47.92           O  
ATOM    943  N   LEU H 126      14.983   8.035  16.773  1.00 46.50           N  
ATOM    944  CA  LEU H 126      14.812   7.180  17.919  1.00 46.24           C  
ATOM    945  CB  LEU H 126      16.091   6.950  18.744  1.00 46.65           C  
ATOM    946  CG  LEU H 126      17.103   5.999  18.095  1.00 47.42           C  
ATOM    947  CD1 LEU H 126      18.352   5.822  18.975  1.00 45.56           C  
ATOM    948  CD2 LEU H 126      16.432   4.657  17.764  1.00 47.09           C  
ATOM    949  C   LEU H 126      13.870   7.853  18.864  1.00 45.97           C  
ATOM    950  O   LEU H 126      13.772   9.077  18.888  1.00 45.45           O  
ATOM    951  N   ARG H 127      13.137   7.058  19.666  1.00 45.47           N  
ATOM    952  CA  ARG H 127      12.284   7.657  20.651  1.00 45.35           C  
ATOM    953  CB  ARG H 127      10.785   7.379  20.440  1.00 47.18           C  
ATOM    954  CG  ARG H 127       9.896   8.105  21.452  0.98 47.26           C  
ATOM    955  CD  ARG H 127       8.436   8.242  21.013  1.00 49.78           C  
ATOM    956  NE  ARG H 127       7.754   6.938  21.224  0.88 52.96           N  
ATOM    957  CZ  ARG H 127       6.462   6.922  21.663  0.89 54.76           C  
ATOM    958  NH1 ARG H 127       5.829   8.091  21.973  0.88 53.93           N1+
ATOM    959  NH2 ARG H 127       5.805   5.734  21.794  0.99 56.13           N  
ATOM    960  C   ARG H 127      12.685   7.108  21.987  1.00 46.47           C  
ATOM    961  O   ARG H 127      12.822   5.898  22.156  1.00 46.28           O  
ATOM    962  N   LEU H 128      12.896   8.003  22.974  1.00 46.28           N  
ATOM    963  CA  LEU H 128      13.282   7.599  24.299  1.00 45.32           C  
ATOM    964  CB  LEU H 128      14.417   8.437  24.912  1.00 43.82           C  
ATOM    965  CG  LEU H 128      15.767   8.256  24.206  1.00 43.84           C  
ATOM    966  CD1 LEU H 128      15.671   8.667  22.737  1.00 43.33           C  
ATOM    967  CD2 LEU H 128      16.887   9.004  24.938  1.00 44.48           C  
ATOM    968  C   LEU H 128      12.112   7.784  25.206  1.00 44.85           C  
ATOM    969  O   LEU H 128      11.234   8.605  24.943  1.00 45.48           O  
ATOM    970  N   SER H 129      12.078   7.003  26.307  0.92 46.63           N  
ATOM    971  CA  SER H 129      10.996   7.090  27.244  0.92 46.91           C  
ATOM    972  CB  SER H 129      10.072   5.861  27.214  0.92 47.42           C  
ATOM    973  OG  SER H 129       9.508   5.697  25.922  0.92 48.48           O  
ATOM    974  C   SER H 129      11.558   7.146  28.635  0.92 47.12           C  
ATOM    975  O   SER H 129      12.615   6.587  28.921  0.92 48.20           O  
ATOM    976  N   CYS H 130      10.849   7.848  29.543  0.92 47.79           N  
ATOM    977  CA  CYS H 130      11.249   7.933  30.919  0.92 48.39           C  
ATOM    978  CB  CYS H 130      11.763   9.344  31.295  0.92 48.72           C  
ATOM    979  SG  CYS H 130      12.253   9.526  33.038  0.92 49.74           S  
ATOM    980  C   CYS H 130      10.026   7.636  31.732  0.92 48.80           C  
ATOM    981  O   CYS H 130       9.073   8.411  31.743  0.92 49.16           O  
ATOM    982  N   ALA H 131      10.021   6.492  32.445  1.00 49.01           N  
ATOM    983  CA  ALA H 131       8.868   6.134  33.220  1.00 49.21           C  
ATOM    984  CB  ALA H 131       8.609   4.619  33.272  1.00 50.68           C  
ATOM    985  C   ALA H 131       9.111   6.598  34.618  1.00 49.29           C  
ATOM    986  O   ALA H 131      10.177   6.365  35.185  1.00 50.31           O  
ATOM    987  N   ALA H 132       8.113   7.272  35.217  1.00 50.66           N  
ATOM    988  CA  ALA H 132       8.307   7.791  36.537  1.00 51.31           C  
ATOM    989  CB  ALA H 132       8.050   9.304  36.648  1.00 51.39           C  
ATOM    990  C   ALA H 132       7.376   7.114  37.489  1.00 53.18           C  
ATOM    991  O   ALA H 132       6.262   6.725  37.134  1.00 53.22           O  
ATOM    992  N   SER H 133       7.854   6.937  38.739  1.00 53.42           N  
ATOM    993  CA  SER H 133       7.080   6.346  39.791  1.00 55.47           C  
ATOM    994  CB  SER H 133       7.339   4.840  39.967  1.00 55.50           C  
ATOM    995  OG  SER H 133       6.956   4.133  38.798  1.00 57.99           O  
ATOM    996  C   SER H 133       7.527   6.996  41.064  1.00 54.60           C  
ATOM    997  O   SER H 133       8.581   7.627  41.107  1.00 54.09           O  
ATOM    998  N   GLY H 134       6.722   6.888  42.136  1.00 61.05           N  
ATOM    999  CA  GLY H 134       7.169   7.369  43.410  1.00 61.66           C  
ATOM   1000  C   GLY H 134       6.741   8.784  43.654  1.00 62.62           C  
ATOM   1001  O   GLY H 134       6.829   9.259  44.785  1.00 63.15           O  
ATOM   1002  N   PHE H 135       6.270   9.512  42.624  1.00 62.83           N  
ATOM   1003  CA  PHE H 135       5.885  10.865  42.908  1.00 63.29           C  
ATOM   1004  CB  PHE H 135       7.050  11.870  42.828  1.00 63.05           C  
ATOM   1005  CG  PHE H 135       7.594  11.917  41.440  1.00 62.42           C  
ATOM   1006  CD1 PHE H 135       8.381  10.898  40.957  1.00 61.64           C  
ATOM   1007  CD2 PHE H 135       7.340  12.999  40.628  1.00 62.36           C  
ATOM   1008  CE1 PHE H 135       8.888  10.950  39.679  1.00 61.49           C  
ATOM   1009  CE2 PHE H 135       7.845  13.056  39.351  1.00 61.30           C  
ATOM   1010  CZ  PHE H 135       8.620  12.029  38.872  1.00 60.59           C  
ATOM   1011  C   PHE H 135       4.810  11.293  41.960  1.00 63.08           C  
ATOM   1012  O   PHE H 135       4.455  10.566  41.033  1.00 62.21           O  
ATOM   1013  N   THR H 136       4.244  12.496  42.195  1.00 62.52           N  
ATOM   1014  CA  THR H 136       3.210  12.976  41.326  1.00 63.44           C  
ATOM   1015  CB  THR H 136       2.319  14.010  41.952  1.00 65.05           C  
ATOM   1016  OG1 THR H 136       3.066  15.149  42.352  1.00 64.77           O  
ATOM   1017  CG2 THR H 136       1.624  13.379  43.165  1.00 65.68           C  
ATOM   1018  C   THR H 136       3.881  13.584  40.142  1.00 62.82           C  
ATOM   1019  O   THR H 136       4.364  14.714  40.169  1.00 61.78           O  
ATOM   1020  N   PHE H 137       3.869  12.821  39.040  1.00 63.19           N  
ATOM   1021  CA  PHE H 137       4.539  13.140  37.815  1.00 63.22           C  
ATOM   1022  CB  PHE H 137       4.350  12.007  36.788  1.00 63.63           C  
ATOM   1023  CG  PHE H 137       5.046  12.328  35.510  1.00 64.71           C  
ATOM   1024  CD1 PHE H 137       6.413  12.216  35.417  1.00 64.65           C  
ATOM   1025  CD2 PHE H 137       4.329  12.707  34.398  1.00 64.98           C  
ATOM   1026  CE1 PHE H 137       7.060  12.499  34.239  1.00 64.93           C  
ATOM   1027  CE2 PHE H 137       4.971  12.990  33.214  1.00 64.96           C  
ATOM   1028  CZ  PHE H 137       6.339  12.888  33.136  1.00 64.96           C  
ATOM   1029  C   PHE H 137       3.974  14.410  37.257  1.00 63.75           C  
ATOM   1030  O   PHE H 137       4.709  15.243  36.731  1.00 63.50           O  
ATOM   1031  N   SER H 138       2.647  14.594  37.360  1.00 63.73           N  
ATOM   1032  CA  SER H 138       2.006  15.728  36.757  1.00 63.36           C  
ATOM   1033  CB  SER H 138       0.472  15.662  36.845  1.00 63.27           C  
ATOM   1034  OG  SER H 138       0.049  15.713  38.199  1.00 65.06           O  
ATOM   1035  C   SER H 138       2.450  17.012  37.390  1.00 62.83           C  
ATOM   1036  O   SER H 138       2.428  18.058  36.745  1.00 62.97           O  
ATOM   1037  N   ARG H 139       2.855  16.976  38.669  1.00 61.26           N  
ATOM   1038  CA  ARG H 139       3.216  18.170  39.384  1.00 59.56           C  
ATOM   1039  CB  ARG H 139       3.373  17.955  40.900  1.00 60.25           C  
ATOM   1040  CG  ARG H 139       3.495  19.279  41.661  1.00  0.00           C  
ATOM   1041  CD  ARG H 139       3.655  19.129  43.177  1.00  0.00           C  
ATOM   1042  NE  ARG H 139       3.698  20.504  43.751  1.00  0.00           N  
ATOM   1043  CZ  ARG H 139       4.890  21.153  43.900  1.00  0.00           C  
ATOM   1044  NH1 ARG H 139       6.055  20.538  43.544  1.00  0.00           N1+
ATOM   1045  NH2 ARG H 139       4.915  22.417  44.413  1.00  0.00           N  
ATOM   1046  C   ARG H 139       4.491  18.791  38.894  1.00 58.82           C  
ATOM   1047  O   ARG H 139       4.647  20.006  38.988  1.00 59.68           O  
ATOM   1048  N   TYR H 140       5.451  18.003  38.369  1.00 56.23           N  
ATOM   1049  CA  TYR H 140       6.740  18.589  38.115  1.00 54.67           C  
ATOM   1050  CB  TYR H 140       7.881  17.800  38.784  1.00 55.72           C  
ATOM   1051  CG  TYR H 140       7.602  17.726  40.246  1.00 57.54           C  
ATOM   1052  CD1 TYR H 140       6.723  16.783  40.730  1.00 58.09           C  
ATOM   1053  CD2 TYR H 140       8.220  18.579  41.132  1.00 58.78           C  
ATOM   1054  CE1 TYR H 140       6.456  16.697  42.075  1.00 59.46           C  
ATOM   1055  CE2 TYR H 140       7.956  18.497  42.480  1.00 59.49           C  
ATOM   1056  CZ  TYR H 140       7.073  17.556  42.952  1.00 60.25           C  
ATOM   1057  OH  TYR H 140       6.800  17.471  44.333  1.00 62.43           O  
ATOM   1058  C   TYR H 140       7.065  18.613  36.650  1.00 54.05           C  
ATOM   1059  O   TYR H 140       6.566  17.828  35.850  1.00 52.74           O  
ATOM   1060  N   GLY H 141       7.905  19.590  36.267  1.00 46.19           N  
ATOM   1061  CA  GLY H 141       8.438  19.747  34.947  1.00 45.02           C  
ATOM   1062  C   GLY H 141       9.546  18.744  34.849  1.00 43.64           C  
ATOM   1063  O   GLY H 141      10.096  18.321  35.865  1.00 44.13           O  
ATOM   1064  N   MET H 142       9.931  18.352  33.620  1.00 42.81           N  
ATOM   1065  CA  MET H 142      10.935  17.336  33.472  1.00 41.89           C  
ATOM   1066  CB  MET H 142      10.391  15.987  32.975  1.00 42.94           C  
ATOM   1067  CG  MET H 142       9.438  15.311  33.961  1.00 44.12           C  
ATOM   1068  SD  MET H 142      10.192  14.815  35.540  1.00 46.60           S  
ATOM   1069  CE  MET H 142      11.212  13.488  34.835  1.00 45.08           C  
ATOM   1070  C   MET H 142      11.952  17.785  32.473  1.00 40.88           C  
ATOM   1071  O   MET H 142      11.699  18.685  31.675  1.00 41.77           O  
ATOM   1072  N   HIS H 143      13.144  17.150  32.501  1.00 40.83           N  
ATOM   1073  CA  HIS H 143      14.211  17.554  31.628  1.00 40.73           C  
ATOM   1074  ND1 HIS H 143      15.091  20.820  32.442  1.00 41.15           N  
ATOM   1075  CG  HIS H 143      14.953  19.581  33.024  1.00 40.90           C  
ATOM   1076  CB  HIS H 143      15.345  18.289  32.366  1.00 40.51           C  
ATOM   1077  NE2 HIS H 143      14.264  21.167  34.476  1.00 41.82           N  
ATOM   1078  CD2 HIS H 143      14.444  19.811  34.266  1.00 40.08           C  
ATOM   1079  CE1 HIS H 143      14.666  21.733  33.352  1.00 41.74           C  
ATOM   1080  C   HIS H 143      14.872  16.344  31.034  1.00 39.97           C  
ATOM   1081  O   HIS H 143      14.658  15.212  31.466  1.00 40.06           O  
ATOM   1082  N   TRP H 144      15.674  16.586  29.972  1.00 38.91           N  
ATOM   1083  CA  TRP H 144      16.523  15.598  29.370  1.00 38.85           C  
ATOM   1084  CB  TRP H 144      16.158  15.242  27.919  1.00 38.75           C  
ATOM   1085  CG  TRP H 144      14.887  14.446  27.764  1.00 38.43           C  
ATOM   1086  CD2 TRP H 144      14.808  13.027  27.971  1.00 38.82           C  
ATOM   1087  CD1 TRP H 144      13.634  14.858  27.422  1.00 39.17           C  
ATOM   1088  NE1 TRP H 144      12.777  13.783  27.394  1.00 39.70           N  
ATOM   1089  CE2 TRP H 144      13.487  12.650  27.732  1.00 39.56           C  
ATOM   1090  CE3 TRP H 144      15.760  12.114  28.328  1.00 39.48           C  
ATOM   1091  CZ2 TRP H 144      13.097  11.346  27.848  1.00 39.83           C  
ATOM   1092  CZ3 TRP H 144      15.363  10.801  28.445  1.00 40.21           C  
ATOM   1093  CH2 TRP H 144      14.056  10.425  28.209  1.00 39.80           C  
ATOM   1094  C   TRP H 144      17.891  16.207  29.330  1.00 38.44           C  
ATOM   1095  O   TRP H 144      18.053  17.344  28.885  1.00 38.48           O  
ATOM   1096  N   VAL H 145      18.914  15.473  29.812  1.00 38.03           N  
ATOM   1097  CA  VAL H 145      20.272  15.952  29.805  1.00 37.55           C  
ATOM   1098  CB  VAL H 145      20.797  16.271  31.178  1.00 38.29           C  
ATOM   1099  CG1 VAL H 145      22.269  16.701  31.062  1.00 36.13           C  
ATOM   1100  CG2 VAL H 145      19.892  17.343  31.813  1.00 37.12           C  
ATOM   1101  C   VAL H 145      21.099  14.831  29.253  1.00 37.33           C  
ATOM   1102  O   VAL H 145      20.782  13.663  29.477  1.00 38.63           O  
ATOM   1103  N   ARG H 146      22.182  15.143  28.508  1.00 38.04           N  
ATOM   1104  CA  ARG H 146      22.944  14.072  27.924  1.00 38.31           C  
ATOM   1105  CB  ARG H 146      22.785  13.945  26.397  1.00 37.95           C  
ATOM   1106  CG  ARG H 146      23.201  15.186  25.607  1.00 38.51           C  
ATOM   1107  CD  ARG H 146      22.852  15.089  24.120  1.00 38.54           C  
ATOM   1108  NE  ARG H 146      23.305  16.345  23.461  1.00 40.33           N  
ATOM   1109  CZ  ARG H 146      23.341  16.420  22.099  1.00 42.00           C  
ATOM   1110  NH1 ARG H 146      22.902  15.364  21.353  1.00 40.65           N1+
ATOM   1111  NH2 ARG H 146      23.826  17.536  21.479  1.00 41.36           N  
ATOM   1112  C   ARG H 146      24.396  14.216  28.242  1.00 39.33           C  
ATOM   1113  O   ARG H 146      24.879  15.293  28.590  1.00 39.65           O  
ATOM   1114  N   GLN H 147      25.127  13.087  28.160  1.00 39.39           N  
ATOM   1115  CA  GLN H 147      26.524  13.095  28.476  1.00 39.17           C  
ATOM   1116  CB  GLN H 147      26.784  12.492  29.868  1.00 38.93           C  
ATOM   1117  CG  GLN H 147      28.249  12.462  30.291  1.00 38.13           C  
ATOM   1118  CD  GLN H 147      28.329  11.842  31.679  1.00 39.70           C  
ATOM   1119  OE1 GLN H 147      27.782  10.770  31.932  1.00 39.17           O  
ATOM   1120  NE2 GLN H 147      29.036  12.541  32.608  1.00 38.88           N  
ATOM   1121  C   GLN H 147      27.259  12.266  27.462  1.00 40.20           C  
ATOM   1122  O   GLN H 147      27.056  11.057  27.365  1.00 39.83           O  
ATOM   1123  N   ALA H 148      28.155  12.906  26.685  1.00 40.29           N  
ATOM   1124  CA  ALA H 148      28.930  12.211  25.696  1.00 43.28           C  
ATOM   1125  CB  ALA H 148      29.567  13.142  24.651  1.00 43.11           C  
ATOM   1126  C   ALA H 148      30.033  11.484  26.398  1.00 46.25           C  
ATOM   1127  O   ALA H 148      30.394  11.812  27.527  1.00 46.25           O  
ATOM   1128  N   PRO H 149      30.561  10.477  25.755  1.00 48.08           N  
ATOM   1129  CA  PRO H 149      31.615   9.714  26.361  1.00 50.06           C  
ATOM   1130  CD  PRO H 149      29.773   9.678  24.832  1.00 50.09           C  
ATOM   1131  CB  PRO H 149      31.786   8.473  25.488  1.00 49.38           C  
ATOM   1132  CG  PRO H 149      30.383   8.265  24.885  1.00 50.71           C  
ATOM   1133  C   PRO H 149      32.854  10.530  26.531  1.00 50.44           C  
ATOM   1134  O   PRO H 149      33.305  11.140  25.563  1.00 53.52           O  
ATOM   1135  N   GLY H 150      33.433  10.529  27.748  1.00 50.34           N  
ATOM   1136  CA  GLY H 150      34.634  11.265  28.004  1.00 49.44           C  
ATOM   1137  C   GLY H 150      34.309  12.724  28.109  1.00 51.52           C  
ATOM   1138  O   GLY H 150      35.205  13.566  28.082  1.00 54.44           O  
ATOM   1139  N   LYS H 151      33.015  13.073  28.245  1.00 47.95           N  
ATOM   1140  CA  LYS H 151      32.692  14.470  28.291  1.00 46.40           C  
ATOM   1141  CB  LYS H 151      32.103  14.998  26.973  1.00 48.45           C  
ATOM   1142  CG  LYS H 151      33.206  15.160  25.926  1.00 51.24           C  
ATOM   1143  CD  LYS H 151      32.733  15.226  24.477  1.00 53.19           C  
ATOM   1144  CE  LYS H 151      33.902  15.213  23.493  1.00 55.45           C  
ATOM   1145  NZ  LYS H 151      33.465  14.657  22.195  1.00 55.88           N1+
ATOM   1146  C   LYS H 151      31.749  14.752  29.415  1.00 45.36           C  
ATOM   1147  O   LYS H 151      31.412  13.875  30.208  1.00 45.05           O  
ATOM   1148  N   GLY H 152      31.330  16.032  29.514  1.00 41.73           N  
ATOM   1149  CA  GLY H 152      30.517  16.496  30.598  1.00 41.24           C  
ATOM   1150  C   GLY H 152      29.058  16.457  30.256  1.00 40.00           C  
ATOM   1151  O   GLY H 152      28.622  15.750  29.348  1.00 39.05           O  
ATOM   1152  N   LEU H 153      28.267  17.254  31.007  1.00 39.78           N  
ATOM   1153  CA  LEU H 153      26.834  17.267  30.916  1.00 38.49           C  
ATOM   1154  CB  LEU H 153      26.185  17.474  32.296  1.00 36.47           C  
ATOM   1155  CG  LEU H 153      26.524  16.350  33.293  1.00 37.48           C  
ATOM   1156  CD1 LEU H 153      25.912  16.609  34.678  1.00 37.11           C  
ATOM   1157  CD2 LEU H 153      26.119  14.979  32.730  1.00 36.66           C  
ATOM   1158  C   LEU H 153      26.369  18.386  30.030  1.00 39.31           C  
ATOM   1159  O   LEU H 153      26.924  19.483  30.048  1.00 38.10           O  
ATOM   1160  N   GLU H 154      25.329  18.109  29.209  1.00 37.96           N  
ATOM   1161  CA  GLU H 154      24.742  19.096  28.343  1.00 39.27           C  
ATOM   1162  CB  GLU H 154      25.081  18.902  26.853  1.00 39.30           C  
ATOM   1163  CG  GLU H 154      24.460  19.963  25.939  0.95 39.77           C  
ATOM   1164  CD  GLU H 154      24.582  19.491  24.498  0.92 42.62           C  
ATOM   1165  OE1 GLU H 154      25.650  18.928  24.138  0.95 43.67           O  
ATOM   1166  OE2 GLU H 154      23.597  19.676  23.734  0.94 43.84           O1-
ATOM   1167  C   GLU H 154      23.252  18.949  28.438  1.00 39.86           C  
ATOM   1168  O   GLU H 154      22.719  17.858  28.233  1.00 40.07           O  
ATOM   1169  N   TRP H 155      22.546  20.058  28.739  1.00 40.65           N  
ATOM   1170  CA  TRP H 155      21.110  20.066  28.864  1.00 40.82           C  
ATOM   1171  CB  TRP H 155      20.622  21.255  29.712  1.00 41.85           C  
ATOM   1172  CG  TRP H 155      19.135  21.485  29.712  1.00 40.96           C  
ATOM   1173  CD2 TRP H 155      18.508  22.480  28.890  1.00 41.57           C  
ATOM   1174  CD1 TRP H 155      18.140  20.891  30.430  1.00 41.20           C  
ATOM   1175  NE1 TRP H 155      16.927  21.454  30.104  1.00 41.55           N  
ATOM   1176  CE2 TRP H 155      17.143  22.434  29.156  1.00 41.43           C  
ATOM   1177  CE3 TRP H 155      19.036  23.361  27.988  1.00 40.90           C  
ATOM   1178  CZ2 TRP H 155      16.273  23.275  28.517  1.00 42.11           C  
ATOM   1179  CZ3 TRP H 155      18.158  24.206  27.346  1.00 41.59           C  
ATOM   1180  CH2 TRP H 155      16.805  24.161  27.606  1.00 41.95           C  
ATOM   1181  C   TRP H 155      20.451  20.133  27.511  1.00 40.28           C  
ATOM   1182  O   TRP H 155      20.763  21.001  26.699  1.00 40.11           O  
ATOM   1183  N   VAL H 156      19.595  19.130  27.207  1.00 40.70           N  
ATOM   1184  CA  VAL H 156      18.862  19.032  25.967  1.00 41.39           C  
ATOM   1185  CB  VAL H 156      18.614  17.603  25.589  1.00 41.56           C  
ATOM   1186  CG1 VAL H 156      17.812  17.567  24.280  1.00 46.03           C  
ATOM   1187  CG2 VAL H 156      19.979  16.894  25.505  1.00 45.31           C  
ATOM   1188  C   VAL H 156      17.538  19.764  25.900  1.00 43.01           C  
ATOM   1189  O   VAL H 156      17.295  20.517  24.955  1.00 42.97           O  
ATOM   1190  N   ALA H 157      16.634  19.565  26.894  1.00 44.23           N  
ATOM   1191  CA  ALA H 157      15.314  20.132  26.751  1.00 45.18           C  
ATOM   1192  CB  ALA H 157      14.469  19.420  25.684  1.00 44.63           C  
ATOM   1193  C   ALA H 157      14.541  20.048  28.040  1.00 45.66           C  
ATOM   1194  O   ALA H 157      14.894  19.307  28.958  1.00 45.81           O  
ATOM   1195  N   VAL H 158      13.442  20.832  28.129  1.00 46.36           N  
ATOM   1196  CA  VAL H 158      12.632  20.848  29.318  1.00 47.07           C  
ATOM   1197  CB  VAL H 158      12.911  22.030  30.195  1.00 47.45           C  
ATOM   1198  CG1 VAL H 158      12.567  23.304  29.406  1.00 52.59           C  
ATOM   1199  CG2 VAL H 158      12.107  21.877  31.497  1.00 46.92           C  
ATOM   1200  C   VAL H 158      11.182  20.928  28.941  1.00 48.29           C  
ATOM   1201  O   VAL H 158      10.819  21.501  27.913  1.00 49.02           O  
ATOM   1202  N   VAL H 159      10.309  20.338  29.786  1.00 50.04           N  
ATOM   1203  CA  VAL H 159       8.894  20.374  29.535  1.00 50.16           C  
ATOM   1204  CB  VAL H 159       8.357  19.085  28.985  1.00 50.79           C  
ATOM   1205  CG1 VAL H 159       8.513  17.992  30.057  1.00 50.80           C  
ATOM   1206  CG2 VAL H 159       6.907  19.313  28.525  1.00 49.87           C  
ATOM   1207  C   VAL H 159       8.206  20.627  30.840  1.00 51.33           C  
ATOM   1208  O   VAL H 159       8.646  20.162  31.889  1.00 50.63           O  
ATOM   1209  N   SER H 160       7.088  21.376  30.800  1.00 52.50           N  
ATOM   1210  CA  SER H 160       6.367  21.735  31.990  1.00 54.21           C  
ATOM   1211  CB  SER H 160       5.579  23.045  31.838  1.00 52.80           C  
ATOM   1212  OG  SER H 160       4.595  22.903  30.822  1.00 59.30           O  
ATOM   1213  C   SER H 160       5.396  20.653  32.351  1.00 56.63           C  
ATOM   1214  O   SER H 160       5.231  19.665  31.638  1.00 55.91           O  
ATOM   1215  N   SER H 161       4.749  20.834  33.508  1.00 51.56           N  
ATOM   1216  CA  SER H 161       3.875  19.836  34.029  1.00 52.45           C  
ATOM   1217  CB  SER H 161       3.220  20.274  35.344  1.00 54.93           C  
ATOM   1218  OG  SER H 161       4.213  20.464  36.342  1.00 54.45           O  
ATOM   1219  C   SER H 161       2.775  19.570  33.054  1.00 55.30           C  
ATOM   1220  O   SER H 161       2.484  18.419  32.739  1.00 56.60           O  
ATOM   1221  N   ASP H 162       2.114  20.635  32.573  1.00 57.03           N  
ATOM   1222  CA  ASP H 162       1.011  20.516  31.662  1.00 57.97           C  
ATOM   1223  CB  ASP H 162       0.071  21.742  31.650  1.00 59.76           C  
ATOM   1224  CG  ASP H 162       0.826  23.006  31.278  1.00 51.90           C  
ATOM   1225  OD1 ASP H 162       2.014  22.903  30.879  1.00 47.53           O  
ATOM   1226  OD2 ASP H 162       0.214  24.101  31.394  1.00 55.35           O1-
ATOM   1227  C   ASP H 162       1.456  20.159  30.275  1.00 56.41           C  
ATOM   1228  O   ASP H 162       0.661  19.645  29.492  1.00 59.34           O  
ATOM   1229  N   GLY H 163       2.722  20.449  29.911  1.00 56.77           N  
ATOM   1230  CA  GLY H 163       3.181  20.119  28.588  1.00 55.69           C  
ATOM   1231  C   GLY H 163       2.992  21.310  27.701  1.00 57.75           C  
ATOM   1232  O   GLY H 163       3.228  21.248  26.495  1.00 57.56           O  
ATOM   1233  N   ARG H 164       2.526  22.425  28.284  1.00 56.32           N  
ATOM   1234  CA  ARG H 164       2.283  23.642  27.562  1.00 59.22           C  
ATOM   1235  CB  ARG H 164       1.484  24.665  28.384  1.00 71.76           C  
ATOM   1236  CG  ARG H 164       0.040  24.233  28.659  1.00 80.50           C  
ATOM   1237  CD  ARG H 164      -0.897  24.452  27.471  1.00 86.86           C  
ATOM   1238  NE  ARG H 164      -0.997  23.163  26.732  1.00115.18           N  
ATOM   1239  CZ  ARG H 164      -1.992  22.277  27.034  1.00107.45           C  
ATOM   1240  NH1 ARG H 164      -2.917  22.588  27.990  1.00106.66           N1+
ATOM   1241  NH2 ARG H 164      -2.071  21.089  26.370  1.00106.76           N  
ATOM   1242  C   ARG H 164       3.563  24.307  27.127  1.00 62.96           C  
ATOM   1243  O   ARG H 164       3.602  24.924  26.063  1.00 64.79           O  
ATOM   1244  N   THR H 165       4.637  24.207  27.943  1.00 56.47           N  
ATOM   1245  CA  THR H 165       5.856  24.940  27.745  1.00 56.57           C  
ATOM   1246  CB  THR H 165       6.277  25.705  28.967  1.00 58.78           C  
ATOM   1247  OG1 THR H 165       5.255  26.608  29.362  1.00  0.00           O  
ATOM   1248  CG2 THR H 165       7.562  26.483  28.645  1.00  0.00           C  
ATOM   1249  C   THR H 165       6.968  24.003  27.419  1.00 54.50           C  
ATOM   1250  O   THR H 165       7.139  22.977  28.071  1.00 54.35           O  
ATOM   1251  N   THR H 166       7.745  24.334  26.366  1.00 53.05           N  
ATOM   1252  CA  THR H 166       8.859  23.506  26.015  1.00 51.11           C  
ATOM   1253  CB  THR H 166       8.546  22.538  24.908  1.00 50.40           C  
ATOM   1254  OG1 THR H 166       9.648  21.671  24.679  1.00  0.00           O  
ATOM   1255  CG2 THR H 166       8.202  23.328  23.634  1.00 25.72           C  
ATOM   1256  C   THR H 166       9.985  24.376  25.558  1.00 50.07           C  
ATOM   1257  O   THR H 166       9.810  25.267  24.725  1.00 50.50           O  
ATOM   1258  N   TYR H 167      11.189  24.131  26.105  1.00 49.12           N  
ATOM   1259  CA  TYR H 167      12.347  24.854  25.675  1.00 48.18           C  
ATOM   1260  CB  TYR H 167      12.982  25.763  26.740  1.00 54.27           C  
ATOM   1261  CG  TYR H 167      12.003  26.853  27.014  1.00 56.49           C  
ATOM   1262  CD1 TYR H 167      11.969  27.980  26.224  1.00 58.50           C  
ATOM   1263  CD2 TYR H 167      11.107  26.743  28.050  1.00 58.39           C  
ATOM   1264  CE1 TYR H 167      11.063  28.985  26.469  1.00 59.38           C  
ATOM   1265  CE2 TYR H 167      10.200  27.744  28.300  1.00 58.84           C  
ATOM   1266  CZ  TYR H 167      10.175  28.868  27.512  1.00 59.54           C  
ATOM   1267  OH  TYR H 167       9.240  29.892  27.771  1.00 61.25           O  
ATOM   1268  C   TYR H 167      13.356  23.836  25.275  1.00 46.98           C  
ATOM   1269  O   TYR H 167      13.427  22.748  25.846  1.00 47.59           O  
ATOM   1270  N   TYR H 168      14.158  24.164  24.251  1.00 46.72           N  
ATOM   1271  CA  TYR H 168      15.109  23.218  23.747  1.00 45.85           C  
ATOM   1272  CB  TYR H 168      14.840  22.790  22.292  1.00 45.71           C  
ATOM   1273  CG  TYR H 168      13.563  22.028  22.233  1.00 44.54           C  
ATOM   1274  CD1 TYR H 168      13.547  20.685  22.529  1.00 44.83           C  
ATOM   1275  CD2 TYR H 168      12.391  22.651  21.872  1.00 45.38           C  
ATOM   1276  CE1 TYR H 168      12.373  19.973  22.472  1.00 45.70           C  
ATOM   1277  CE2 TYR H 168      11.214  21.944  21.813  1.00 44.99           C  
ATOM   1278  CZ  TYR H 168      11.205  20.604  22.115  1.00 45.46           C  
ATOM   1279  OH  TYR H 168      10.000  19.874  22.057  1.00 45.48           O  
ATOM   1280  C   TYR H 168      16.441  23.871  23.709  1.00 44.96           C  
ATOM   1281  O   TYR H 168      16.560  25.085  23.557  1.00 45.53           O  
ATOM   1282  N   ALA H 169      17.501  23.066  23.866  1.00 44.36           N  
ATOM   1283  CA  ALA H 169      18.799  23.629  23.741  1.00 45.01           C  
ATOM   1284  CB  ALA H 169      19.926  22.715  24.247  1.00 43.69           C  
ATOM   1285  C   ALA H 169      19.005  23.836  22.288  1.00 45.39           C  
ATOM   1286  O   ALA H 169      18.292  23.281  21.450  1.00 44.97           O  
ATOM   1287  N   ASP H 170      20.002  24.668  21.947  1.00 46.31           N  
ATOM   1288  CA  ASP H 170      20.357  24.796  20.576  1.00 47.73           C  
ATOM   1289  CB  ASP H 170      21.411  25.889  20.313  1.00 48.13           C  
ATOM   1290  CG  ASP H 170      20.817  27.258  20.627  1.00 53.13           C  
ATOM   1291  OD1 ASP H 170      19.588  27.339  20.888  1.00 53.08           O  
ATOM   1292  OD2 ASP H 170      21.596  28.249  20.608  1.00 55.84           O1-
ATOM   1293  C   ASP H 170      21.001  23.474  20.297  1.00 46.41           C  
ATOM   1294  O   ASP H 170      21.154  22.630  21.175  1.00 47.36           O  
ATOM   1295  N   SER H 171      21.387  23.235  19.050  1.00 47.23           N  
ATOM   1296  CA  SER H 171      22.000  21.995  18.682  1.00 46.38           C  
ATOM   1297  CB  SER H 171      23.083  21.468  19.651  1.00 46.03           C  
ATOM   1298  OG  SER H 171      24.095  22.437  19.859  1.00 47.50           O  
ATOM   1299  C   SER H 171      20.965  20.921  18.610  1.00 46.65           C  
ATOM   1300  O   SER H 171      21.261  19.836  18.117  1.00 47.06           O  
ATOM   1301  N   VAL H 172      19.720  21.168  19.064  1.00 46.25           N  
ATOM   1302  CA  VAL H 172      18.790  20.086  18.904  1.00 46.73           C  
ATOM   1303  CB  VAL H 172      18.551  19.310  20.170  1.00 46.74           C  
ATOM   1304  CG1 VAL H 172      19.869  18.652  20.603  1.00 47.29           C  
ATOM   1305  CG2 VAL H 172      17.938  20.245  21.225  1.00 46.96           C  
ATOM   1306  C   VAL H 172      17.451  20.619  18.482  1.00 47.77           C  
ATOM   1307  O   VAL H 172      16.503  19.848  18.346  1.00 46.80           O  
ATOM   1308  N   LYS H 173      17.354  21.920  18.145  1.00 48.15           N  
ATOM   1309  CA  LYS H 173      16.053  22.527  18.005  1.00 49.27           C  
ATOM   1310  CB  LYS H 173      16.114  24.006  17.599  1.00 50.23           C  
ATOM   1311  CG  LYS H 173      16.606  24.948  18.693  1.00 51.14           C  
ATOM   1312  CD  LYS H 173      16.924  26.345  18.156  1.00 52.71           C  
ATOM   1313  CE  LYS H 173      17.305  27.350  19.240  1.00 56.20           C  
ATOM   1314  NZ  LYS H 173      16.141  27.605  20.115  1.00 55.81           N1+
ATOM   1315  C   LYS H 173      15.126  21.892  17.014  1.00 48.39           C  
ATOM   1316  O   LYS H 173      14.049  21.435  17.363  1.00 48.59           O  
ATOM   1317  N   GLY H 174      15.468  21.821  15.735  1.00 47.88           N  
ATOM   1318  CA  GLY H 174      14.457  21.335  14.837  1.00 48.91           C  
ATOM   1319  C   GLY H 174      14.181  19.880  15.042  1.00 48.97           C  
ATOM   1320  O   GLY H 174      13.062  19.413  14.841  1.00 49.54           O  
ATOM   1321  N   ARG H 175      15.246  19.128  15.352  1.00 45.52           N  
ATOM   1322  CA  ARG H 175      15.265  17.693  15.384  1.00 44.52           C  
ATOM   1323  CB  ARG H 175      16.706  17.204  15.275  1.00 44.05           C  
ATOM   1324  CG  ARG H 175      17.364  17.840  14.050  1.00 43.80           C  
ATOM   1325  CD  ARG H 175      18.841  17.501  13.908  1.00 43.56           C  
ATOM   1326  NE  ARG H 175      19.510  17.907  15.173  1.00 43.26           N  
ATOM   1327  CZ  ARG H 175      20.375  17.033  15.764  1.00 42.58           C  
ATOM   1328  NH1 ARG H 175      20.611  15.826  15.175  1.00 41.53           N1+
ATOM   1329  NH2 ARG H 175      20.988  17.347  16.940  1.00 41.90           N  
ATOM   1330  C   ARG H 175      14.587  17.013  16.545  1.00 45.36           C  
ATOM   1331  O   ARG H 175      13.958  15.972  16.354  1.00 44.78           O  
ATOM   1332  N   PHE H 176      14.703  17.562  17.771  1.00 44.25           N  
ATOM   1333  CA  PHE H 176      14.228  16.892  18.954  1.00 44.81           C  
ATOM   1334  CB  PHE H 176      15.175  17.085  20.153  1.00 46.64           C  
ATOM   1335  CG  PHE H 176      16.403  16.257  19.981  1.00 47.53           C  
ATOM   1336  CD1 PHE H 176      17.228  16.409  18.891  1.00 46.97           C  
ATOM   1337  CD2 PHE H 176      16.759  15.353  20.954  1.00 47.76           C  
ATOM   1338  CE1 PHE H 176      18.365  15.644  18.755  1.00 47.21           C  
ATOM   1339  CE2 PHE H 176      17.896  14.589  20.824  1.00 47.78           C  
ATOM   1340  CZ  PHE H 176      18.702  14.729  19.722  1.00 47.48           C  
ATOM   1341  C   PHE H 176      12.918  17.457  19.397  1.00 44.43           C  
ATOM   1342  O   PHE H 176      12.680  18.660  19.295  1.00 45.62           O  
ATOM   1343  N   THR H 177      12.026  16.570  19.898  1.00 43.92           N  
ATOM   1344  CA  THR H 177      10.769  17.008  20.422  1.00 43.46           C  
ATOM   1345  CB  THR H 177       9.600  16.613  19.565  1.00 43.55           C  
ATOM   1346  OG1 THR H 177       9.732  17.165  18.265  0.99 45.26           O  
ATOM   1347  CG2 THR H 177       8.313  17.129  20.221  0.97 42.64           C  
ATOM   1348  C   THR H 177      10.603  16.333  21.748  1.00 42.67           C  
ATOM   1349  O   THR H 177      10.809  15.126  21.868  1.00 42.47           O  
ATOM   1350  N   ILE H 178      10.221  17.105  22.782  1.00 42.29           N  
ATOM   1351  CA  ILE H 178      10.028  16.589  24.099  1.00 41.20           C  
ATOM   1352  CB  ILE H 178      10.568  17.485  25.177  1.00 41.53           C  
ATOM   1353  CG1 ILE H 178      10.541  16.769  26.535  1.00 40.26           C  
ATOM   1354  CG2 ILE H 178       9.786  18.810  25.144  1.00 41.16           C  
ATOM   1355  CD1 ILE H 178      11.328  17.499  27.622  1.00 39.76           C  
ATOM   1356  C   ILE H 178       8.554  16.491  24.284  1.00 42.81           C  
ATOM   1357  O   ILE H 178       7.813  17.337  23.785  1.00 42.52           O  
ATOM   1358  N   SER H 179       8.082  15.422  24.954  1.00 42.60           N  
ATOM   1359  CA  SER H 179       6.666  15.286  25.134  1.00 44.05           C  
ATOM   1360  CB  SER H 179       5.982  14.528  23.984  1.00 44.17           C  
ATOM   1361  OG  SER H 179       6.494  13.205  23.896  1.00 44.23           O  
ATOM   1362  C   SER H 179       6.412  14.536  26.401  1.00 45.73           C  
ATOM   1363  O   SER H 179       7.334  14.010  27.025  1.00 46.01           O  
ATOM   1364  N   ARG H 180       5.134  14.492  26.831  1.00 45.79           N  
ATOM   1365  CA  ARG H 180       4.812  13.830  28.060  1.00 46.62           C  
ATOM   1366  CB  ARG H 180       4.847  14.788  29.260  1.00 47.28           C  
ATOM   1367  CG  ARG H 180       3.842  15.932  29.112  1.00 47.61           C  
ATOM   1368  CD  ARG H 180       4.084  17.120  30.044  1.00 46.98           C  
ATOM   1369  NE  ARG H 180       3.970  16.642  31.449  1.00 46.65           N  
ATOM   1370  CZ  ARG H 180       5.078  16.218  32.125  1.00 47.17           C  
ATOM   1371  NH1 ARG H 180       6.292  16.179  31.504  1.00 44.75           N1+
ATOM   1372  NH2 ARG H 180       4.966  15.849  33.434  1.00 45.90           N  
ATOM   1373  C   ARG H 180       3.420  13.285  27.976  1.00 48.17           C  
ATOM   1374  O   ARG H 180       2.554  13.836  27.297  1.00 48.71           O  
ATOM   1375  N   ASP H 181       3.193  12.153  28.671  1.00 49.75           N  
ATOM   1376  CA  ASP H 181       1.903  11.538  28.765  1.00 50.59           C  
ATOM   1377  CB  ASP H 181       1.885  10.134  28.142  1.00 51.24           C  
ATOM   1378  CG  ASP H 181       0.445   9.695  27.930  1.00 52.42           C  
ATOM   1379  OD1 ASP H 181      -0.476  10.383  28.444  1.00 53.04           O  
ATOM   1380  OD2 ASP H 181       0.249   8.661  27.242  1.00 52.97           O1-
ATOM   1381  C   ASP H 181       1.661  11.404  30.234  1.00 50.73           C  
ATOM   1382  O   ASP H 181       2.072  10.426  30.854  1.00 50.87           O  
ATOM   1383  N   ASN H 182       0.959  12.389  30.819  1.00 52.16           N  
ATOM   1384  CA  ASN H 182       0.754  12.462  32.236  1.00 53.47           C  
ATOM   1385  CB  ASN H 182      -0.016  13.727  32.646  1.00 52.94           C  
ATOM   1386  CG  ASN H 182       0.943  14.891  32.435  1.00 54.29           C  
ATOM   1387  OD1 ASN H 182       2.128  14.792  32.749  1.00 54.00           O  
ATOM   1388  ND2 ASN H 182       0.431  16.021  31.877  1.00 54.65           N  
ATOM   1389  C   ASN H 182       0.010  11.257  32.720  1.00 54.16           C  
ATOM   1390  O   ASN H 182       0.268  10.772  33.820  1.00 54.19           O  
ATOM   1391  N   SER H 183      -0.937  10.738  31.921  1.00 54.41           N  
ATOM   1392  CA  SER H 183      -1.720   9.609  32.344  1.00 55.81           C  
ATOM   1393  CB  SER H 183      -2.804   9.225  31.322  1.00 55.42           C  
ATOM   1394  OG  SER H 183      -2.212   8.847  30.087  1.00 62.61           O  
ATOM   1395  C   SER H 183      -0.838   8.413  32.555  1.00 57.53           C  
ATOM   1396  O   SER H 183      -1.027   7.668  33.516  1.00 57.63           O  
ATOM   1397  N   LYS H 184       0.104   8.172  31.623  1.00 55.88           N  
ATOM   1398  CA  LYS H 184       1.069   7.104  31.663  1.00 55.34           C  
ATOM   1399  CB  LYS H 184       1.732   6.789  30.316  1.00 55.47           C  
ATOM   1400  CG  LYS H 184       0.905   5.886  29.403  1.00 58.10           C  
ATOM   1401  CD  LYS H 184       1.592   5.627  28.061  1.00 60.00           C  
ATOM   1402  CE  LYS H 184       1.038   4.427  27.292  1.00 64.11           C  
ATOM   1403  NZ  LYS H 184      -0.241   4.785  26.641  1.00 65.26           N1+
ATOM   1404  C   LYS H 184       2.186   7.376  32.633  1.00 53.61           C  
ATOM   1405  O   LYS H 184       2.897   6.453  33.023  1.00 54.27           O  
ATOM   1406  N   ASN H 185       2.413   8.650  33.002  1.00 53.44           N  
ATOM   1407  CA  ASN H 185       3.519   9.019  33.844  1.00 52.70           C  
ATOM   1408  CB  ASN H 185       3.521   8.352  35.231  1.00 54.94           C  
ATOM   1409  CG  ASN H 185       2.484   9.063  36.095  1.00 56.07           C  
ATOM   1410  OD1 ASN H 185       2.342  10.285  36.044  1.00 65.18           O  
ATOM   1411  ND2 ASN H 185       1.733   8.281  36.915  1.00 66.06           N  
ATOM   1412  C   ASN H 185       4.815   8.736  33.147  1.00 51.67           C  
ATOM   1413  O   ASN H 185       5.781   8.281  33.758  1.00 51.95           O  
ATOM   1414  N   THR H 186       4.873   9.016  31.830  1.00 51.13           N  
ATOM   1415  CA  THR H 186       6.105   8.818  31.119  0.98 50.70           C  
ATOM   1416  CB  THR H 186       6.069   7.682  30.138  0.99 51.60           C  
ATOM   1417  OG1 THR H 186       5.002   7.862  29.220  0.96 59.39           O  
ATOM   1418  CG2 THR H 186       5.902   6.358  30.899  0.95 56.15           C  
ATOM   1419  C   THR H 186       6.480  10.071  30.379  1.00 49.50           C  
ATOM   1420  O   THR H 186       5.629  10.879  30.003  1.00 49.19           O  
ATOM   1421  N   LEU H 187       7.803  10.256  30.176  1.00 47.95           N  
ATOM   1422  CA  LEU H 187       8.381  11.384  29.493  1.00 46.88           C  
ATOM   1423  CB  LEU H 187       9.534  12.023  30.294  1.00 46.03           C  
ATOM   1424  CG  LEU H 187      10.203  13.229  29.612  1.00 46.39           C  
ATOM   1425  CD1 LEU H 187       9.253  14.430  29.529  1.00 45.95           C  
ATOM   1426  CD2 LEU H 187      11.543  13.578  30.276  1.00 46.33           C  
ATOM   1427  C   LEU H 187       8.974  10.872  28.214  1.00 45.73           C  
ATOM   1428  O   LEU H 187       9.530   9.776  28.188  1.00 46.58           O  
ATOM   1429  N   TYR H 188       8.885  11.659  27.118  1.00 45.60           N  
ATOM   1430  CA  TYR H 188       9.356  11.165  25.852  1.00 44.95           C  
ATOM   1431  CB  TYR H 188       8.241  10.977  24.807  1.00 45.60           C  
ATOM   1432  CG  TYR H 188       7.227   9.992  25.280  1.00 46.20           C  
ATOM   1433  CD1 TYR H 188       7.380   8.649  25.025  1.00 47.62           C  
ATOM   1434  CD2 TYR H 188       6.115  10.414  25.973  1.00 47.40           C  
ATOM   1435  CE1 TYR H 188       6.440   7.743  25.455  1.00 49.07           C  
ATOM   1436  CE2 TYR H 188       5.172   9.512  26.405  1.00 49.19           C  
ATOM   1437  CZ  TYR H 188       5.334   8.173  26.147  1.00 48.67           C  
ATOM   1438  OH  TYR H 188       4.372   7.240  26.585  1.00 54.05           O  
ATOM   1439  C   TYR H 188      10.303  12.137  25.219  1.00 44.54           C  
ATOM   1440  O   TYR H 188      10.264  13.340  25.476  1.00 44.44           O  
ATOM   1441  N   LEU H 189      11.218  11.607  24.380  1.00 44.58           N  
ATOM   1442  CA  LEU H 189      12.102  12.443  23.625  1.00 44.23           C  
ATOM   1443  CB  LEU H 189      13.519  12.503  24.222  1.00 44.20           C  
ATOM   1444  CG  LEU H 189      14.492  13.421  23.463  1.00 43.65           C  
ATOM   1445  CD1 LEU H 189      14.032  14.887  23.513  1.00 43.22           C  
ATOM   1446  CD2 LEU H 189      15.932  13.238  23.970  1.00 42.51           C  
ATOM   1447  C   LEU H 189      12.189  11.842  22.256  1.00 44.56           C  
ATOM   1448  O   LEU H 189      12.739  10.758  22.074  1.00 45.63           O  
ATOM   1449  N   GLN H 190      11.639  12.545  21.247  1.00 45.43           N  
ATOM   1450  CA  GLN H 190      11.674  12.043  19.904  1.00 46.29           C  
ATOM   1451  CB  GLN H 190      10.436  12.429  19.076  1.00 47.13           C  
ATOM   1452  CG  GLN H 190      10.449  11.865  17.655  1.00 48.56           C  
ATOM   1453  CD  GLN H 190      10.204  10.364  17.740  1.00 49.57           C  
ATOM   1454  OE1 GLN H 190       9.499   9.885  18.627  1.00 50.30           O  
ATOM   1455  NE2 GLN H 190      10.799   9.599  16.787  1.00 51.01           N  
ATOM   1456  C   GLN H 190      12.876  12.644  19.254  1.00 46.73           C  
ATOM   1457  O   GLN H 190      12.988  13.863  19.118  1.00 46.86           O  
ATOM   1458  N   MET H 191      13.825  11.790  18.833  1.00 46.26           N  
ATOM   1459  CA  MET H 191      15.011  12.334  18.249  1.00 46.39           C  
ATOM   1460  CB  MET H 191      16.303  11.743  18.833  1.00 46.17           C  
ATOM   1461  CG  MET H 191      16.484  12.048  20.321  1.00 47.30           C  
ATOM   1462  SD  MET H 191      18.082  11.521  21.010  1.00 50.49           S  
ATOM   1463  CE  MET H 191      17.751   9.739  20.943  1.00 48.15           C  
ATOM   1464  C   MET H 191      14.996  12.026  16.791  1.00 46.05           C  
ATOM   1465  O   MET H 191      14.907  10.869  16.385  1.00 46.66           O  
ATOM   1466  N   ASN H 192      15.097  13.079  15.957  1.00 45.67           N  
ATOM   1467  CA  ASN H 192      15.064  12.890  14.539  1.00 45.78           C  
ATOM   1468  CB  ASN H 192      13.874  13.594  13.860  1.00 45.66           C  
ATOM   1469  CG  ASN H 192      12.598  12.886  14.295  1.00 46.87           C  
ATOM   1470  OD1 ASN H 192      12.636  11.762  14.794  1.00 47.24           O  
ATOM   1471  ND2 ASN H 192      11.430  13.551  14.090  1.00 47.08           N  
ATOM   1472  C   ASN H 192      16.321  13.467  13.963  1.00 46.40           C  
ATOM   1473  O   ASN H 192      16.983  14.294  14.587  1.00 46.30           O  
ATOM   1474  N   SER H 193      16.678  13.017  12.744  1.00 45.53           N  
ATOM   1475  CA  SER H 193      17.835  13.485  12.028  1.00 47.19           C  
ATOM   1476  CB  SER H 193      17.726  14.953  11.587  1.00 47.23           C  
ATOM   1477  OG  SER H 193      16.665  15.111  10.659  1.00 48.86           O  
ATOM   1478  C   SER H 193      19.057  13.366  12.883  1.00 45.74           C  
ATOM   1479  O   SER H 193      19.852  14.298  12.975  1.00 46.04           O  
ATOM   1480  N   LEU H 194      19.267  12.186  13.489  1.00 45.85           N  
ATOM   1481  CA  LEU H 194      20.361  11.971  14.395  1.00 45.80           C  
ATOM   1482  CB  LEU H 194      20.318  10.591  15.068  1.00 44.83           C  
ATOM   1483  CG  LEU H 194      19.162  10.444  16.074  1.00 45.26           C  
ATOM   1484  CD1 LEU H 194      19.112   9.032  16.672  1.00 46.07           C  
ATOM   1485  CD2 LEU H 194      19.249  11.523  17.165  1.00 43.90           C  
ATOM   1486  C   LEU H 194      21.690  12.106  13.720  1.00 46.01           C  
ATOM   1487  O   LEU H 194      21.886  11.699  12.574  1.00 45.70           O  
ATOM   1488  N   ARG H 195      22.647  12.692  14.469  1.00 47.06           N  
ATOM   1489  CA  ARG H 195      23.993  12.918  14.023  1.00 48.48           C  
ATOM   1490  CB  ARG H 195      24.440  14.385  14.152  1.00 50.08           C  
ATOM   1491  CG  ARG H 195      23.659  15.388  13.304  1.00 53.70           C  
ATOM   1492  CD  ARG H 195      23.989  16.838  13.671  1.00 56.64           C  
ATOM   1493  NE  ARG H 195      23.247  17.726  12.735  1.00 62.48           N  
ATOM   1494  CZ  ARG H 195      22.960  19.011  13.089  1.00 63.66           C  
ATOM   1495  NH1 ARG H 195      23.291  19.478  14.330  1.00 63.69           N1+
ATOM   1496  NH2 ARG H 195      22.339  19.832  12.194  1.00 63.19           N  
ATOM   1497  C   ARG H 195      24.895  12.164  14.953  1.00 47.43           C  
ATOM   1498  O   ARG H 195      24.475  11.693  16.008  1.00 48.10           O  
ATOM   1499  N   ALA H 196      26.181  12.046  14.575  1.00 48.03           N  
ATOM   1500  CA  ALA H 196      27.172  11.349  15.346  1.00 47.57           C  
ATOM   1501  CB  ALA H 196      28.552  11.348  14.664  1.00 48.30           C  
ATOM   1502  C   ALA H 196      27.325  12.021  16.682  1.00 48.11           C  
ATOM   1503  O   ALA H 196      27.499  11.356  17.701  1.00 48.62           O  
ATOM   1504  N   GLU H 197      27.227  13.365  16.701  1.00 47.82           N  
ATOM   1505  CA  GLU H 197      27.449  14.201  17.852  1.00 48.37           C  
ATOM   1506  CB  GLU H 197      27.098  15.675  17.594  1.00 50.06           C  
ATOM   1507  CG  GLU H 197      27.894  16.372  16.497  1.00 53.19           C  
ATOM   1508  CD  GLU H 197      27.341  17.789  16.418  1.00 58.33           C  
ATOM   1509  OE1 GLU H 197      27.644  18.590  17.339  1.00 61.34           O  
ATOM   1510  OE2 GLU H 197      26.599  18.087  15.444  1.00 58.93           O1-
ATOM   1511  C   GLU H 197      26.509  13.815  18.945  1.00 48.51           C  
ATOM   1512  O   GLU H 197      26.825  13.972  20.122  1.00 47.50           O  
ATOM   1513  N   ASP H 198      25.310  13.351  18.561  1.00 44.64           N  
ATOM   1514  CA  ASP H 198      24.227  13.018  19.439  1.00 42.91           C  
ATOM   1515  CB  ASP H 198      22.934  12.694  18.672  1.00 43.53           C  
ATOM   1516  CG  ASP H 198      22.456  13.982  18.015  1.00 44.36           C  
ATOM   1517  OD1 ASP H 198      22.744  15.071  18.580  1.00 44.26           O  
ATOM   1518  OD2 ASP H 198      21.806  13.899  16.939  1.00 44.25           O1-
ATOM   1519  C   ASP H 198      24.576  11.833  20.282  1.00 42.40           C  
ATOM   1520  O   ASP H 198      23.916  11.581  21.289  1.00 42.48           O  
ATOM   1521  N   THR H 199      25.575  11.032  19.867  1.00 41.14           N  
ATOM   1522  CA  THR H 199      25.909   9.862  20.629  1.00 40.07           C  
ATOM   1523  CB  THR H 199      27.069   9.096  20.043  1.00 40.51           C  
ATOM   1524  OG1 THR H 199      27.150   7.806  20.621  1.00 40.30           O  
ATOM   1525  CG2 THR H 199      28.385   9.859  20.265  1.00 41.52           C  
ATOM   1526  C   THR H 199      26.203  10.275  22.042  1.00 40.38           C  
ATOM   1527  O   THR H 199      27.059  11.123  22.298  1.00 40.06           O  
ATOM   1528  N   ALA H 200      25.452   9.702  23.008  1.00 38.75           N  
ATOM   1529  CA  ALA H 200      25.660  10.076  24.377  1.00 38.86           C  
ATOM   1530  CB  ALA H 200      25.376  11.563  24.650  1.00 37.97           C  
ATOM   1531  C   ALA H 200      24.732   9.283  25.248  1.00 38.94           C  
ATOM   1532  O   ALA H 200      23.860   8.560  24.767  1.00 37.80           O  
ATOM   1533  N   VAL H 201      24.937   9.378  26.579  0.92 38.68           N  
ATOM   1534  CA  VAL H 201      24.051   8.750  27.513  0.92 38.11           C  
ATOM   1535  CB  VAL H 201      24.711   8.418  28.821  0.92 38.48           C  
ATOM   1536  CG1 VAL H 201      23.670   7.790  29.763  1.00 45.75           C  
ATOM   1537  CG2 VAL H 201      25.912   7.501  28.537  1.00 47.38           C  
ATOM   1538  C   VAL H 201      22.986   9.767  27.770  0.92 38.85           C  
ATOM   1539  O   VAL H 201      23.281  10.939  27.995  0.92 39.43           O  
ATOM   1540  N   PHE H 202      21.706   9.352  27.726  1.00 38.38           N  
ATOM   1541  CA  PHE H 202      20.652  10.308  27.902  1.00 38.56           C  
ATOM   1542  CB  PHE H 202      19.582  10.245  26.794  1.00 38.37           C  
ATOM   1543  CG  PHE H 202      20.145  10.848  25.547  1.00 38.36           C  
ATOM   1544  CD1 PHE H 202      21.074  10.192  24.776  1.00 38.83           C  
ATOM   1545  CD2 PHE H 202      19.725  12.085  25.126  1.00 37.88           C  
ATOM   1546  CE1 PHE H 202      21.575  10.764  23.625  1.00 38.17           C  
ATOM   1547  CE2 PHE H 202      20.220  12.658  23.979  1.00 37.54           C  
ATOM   1548  CZ  PHE H 202      21.156  12.004  23.222  1.00 38.00           C  
ATOM   1549  C   PHE H 202      19.983  10.075  29.224  1.00 39.40           C  
ATOM   1550  O   PHE H 202      19.594   8.954  29.550  1.00 40.54           O  
ATOM   1551  N   TYR H 203      19.815  11.159  30.014  1.00 39.95           N  
ATOM   1552  CA  TYR H 203      19.219  11.040  31.314  1.00 40.49           C  
ATOM   1553  CB  TYR H 203      20.034  11.634  32.480  1.00 40.85           C  
ATOM   1554  CG  TYR H 203      21.375  11.003  32.619  1.00 41.29           C  
ATOM   1555  CD1 TYR H 203      21.530   9.775  33.213  1.00 41.86           C  
ATOM   1556  CD2 TYR H 203      22.490  11.647  32.145  1.00 42.67           C  
ATOM   1557  CE1 TYR H 203      22.774   9.205  33.344  1.00 43.65           C  
ATOM   1558  CE2 TYR H 203      23.738  11.083  32.273  1.00 43.07           C  
ATOM   1559  CZ  TYR H 203      23.884   9.859  32.875  1.00 44.36           C  
ATOM   1560  OH  TYR H 203      25.161   9.276  33.012  1.00 46.76           O  
ATOM   1561  C   TYR H 203      17.974  11.865  31.335  1.00 40.72           C  
ATOM   1562  O   TYR H 203      17.890  12.906  30.683  1.00 41.07           O  
ATOM   1563  N   CYS H 204      16.953  11.387  32.073  0.87 42.04           N  
ATOM   1564  CA  CYS H 204      15.782  12.183  32.291  0.87 42.91           C  
ATOM   1565  CB  CYS H 204      14.437  11.445  32.073  0.87 44.75           C  
ATOM   1566  SG  CYS H 204      14.259   9.892  33.005  0.87 49.38           S  
ATOM   1567  C   CYS H 204      15.880  12.647  33.710  0.87 43.24           C  
ATOM   1568  O   CYS H 204      16.291  11.898  34.596  0.87 42.83           O  
ATOM   1569  N   ALA H 205      15.545  13.926  33.964  1.00 43.01           N  
ATOM   1570  CA  ALA H 205      15.688  14.415  35.305  1.00 44.38           C  
ATOM   1571  CB  ALA H 205      16.874  15.376  35.476  1.00 43.47           C  
ATOM   1572  C   ALA H 205      14.455  15.159  35.694  1.00 45.12           C  
ATOM   1573  O   ALA H 205      13.800  15.785  34.862  1.00 45.38           O  
ATOM   1574  N   LYS H 206      14.102  15.111  36.994  1.00 45.61           N  
ATOM   1575  CA  LYS H 206      12.920  15.804  37.400  1.00 46.38           C  
ATOM   1576  CB  LYS H 206      12.050  15.082  38.447  1.00 47.50           C  
ATOM   1577  CG  LYS H 206      12.680  14.912  39.821  1.00 49.75           C  
ATOM   1578  CD  LYS H 206      11.671  14.503  40.894  1.00 48.70           C  
ATOM   1579  CE  LYS H 206      10.787  15.642  41.398  1.00 48.61           C  
ATOM   1580  NZ  LYS H 206      10.033  15.204  42.594  1.00 50.04           N1+
ATOM   1581  C   LYS H 206      13.285  17.159  37.889  1.00 46.42           C  
ATOM   1582  O   LYS H 206      14.289  17.355  38.575  1.00 47.06           O  
ATOM   1583  N   GLU H 207      12.468  18.142  37.475  1.00 46.01           N  
ATOM   1584  CA  GLU H 207      12.640  19.513  37.840  1.00 46.96           C  
ATOM   1585  CB  GLU H 207      11.901  20.439  36.854  1.00 45.69           C  
ATOM   1586  CG  GLU H 207      12.203  21.933  36.973  1.00 47.08           C  
ATOM   1587  CD  GLU H 207      11.566  22.588  35.750  1.00  0.00           C  
ATOM   1588  OE1 GLU H 207      10.317  22.753  35.746  1.00  0.00           O  
ATOM   1589  OE2 GLU H 207      12.321  22.913  34.794  1.00  0.00           O1-
ATOM   1590  C   GLU H 207      12.054  19.679  39.205  1.00 47.10           C  
ATOM   1591  O   GLU H 207      11.019  19.086  39.519  1.00 46.68           O  
ATOM   1592  N   GLY H 208      12.810  20.401  40.086  1.00 37.54           N  
ATOM   1593  CA  GLY H 208      12.771  20.465  41.538  1.00 39.67           C  
ATOM   1594  C   GLY H 208      11.525  20.931  42.242  1.00 41.77           C  
ATOM   1595  O   GLY H 208      11.152  20.329  43.249  1.00 42.70           O  
ATOM   1596  N   GLY H 209      10.842  22.003  41.811  1.00 43.71           N  
ATOM   1597  CA  GLY H 209       9.727  22.403  42.628  1.00 44.56           C  
ATOM   1598  C   GLY H 209      10.246  22.998  43.906  1.00 43.03           C  
ATOM   1599  O   GLY H 209      10.831  24.080  43.914  1.00 45.54           O  
ATOM   1600  N   ASP H 210      10.028  22.296  45.036  1.00 41.73           N  
ATOM   1601  CA  ASP H 210      10.381  22.821  46.323  1.00 41.98           C  
ATOM   1602  CB  ASP H 210      10.048  21.871  47.486  1.00 47.37           C  
ATOM   1603  CG  ASP H 210      10.306  22.612  48.793  1.00 39.53           C  
ATOM   1604  OD1 ASP H 210      10.491  23.857  48.740  1.00 42.95           O  
ATOM   1605  OD2 ASP H 210      10.327  21.942  49.860  1.00 42.51           O1-
ATOM   1606  C   ASP H 210      11.847  23.094  46.402  1.00 42.25           C  
ATOM   1607  O   ASP H 210      12.248  24.133  46.923  1.00 42.20           O  
ATOM   1608  N   ASN H 211      12.704  22.185  45.898  1.00 42.89           N  
ATOM   1609  CA  ASN H 211      14.097  22.484  46.056  1.00 38.60           C  
ATOM   1610  CB  ASN H 211      14.998  21.238  46.103  1.00 38.95           C  
ATOM   1611  CG  ASN H 211      14.884  20.497  44.784  1.00 19.88           C  
ATOM   1612  OD1 ASN H 211      14.032  20.802  43.952  1.00  0.00           O  
ATOM   1613  ND2 ASN H 211      15.760  19.476  44.597  1.00  0.00           N  
ATOM   1614  C   ASN H 211      14.528  23.358  44.932  1.00 38.91           C  
ATOM   1615  O   ASN H 211      15.552  23.119  44.290  1.00 39.57           O  
ATOM   1616  N   LYS H 212      13.764  24.442  44.707  1.00 36.76           N  
ATOM   1617  CA  LYS H 212      14.122  25.368  43.680  1.00 34.56           C  
ATOM   1618  CB  LYS H 212      15.450  26.087  43.965  1.00 43.13           C  
ATOM   1619  CG  LYS H 212      15.729  27.284  43.056  1.00 45.81           C  
ATOM   1620  CD  LYS H 212      16.957  28.090  43.478  1.00  0.00           C  
ATOM   1621  CE  LYS H 212      18.225  27.238  43.557  1.00  0.00           C  
ATOM   1622  NZ  LYS H 212      18.435  26.536  42.272  1.00  0.00           N1+
ATOM   1623  C   LYS H 212      14.234  24.609  42.396  1.00 35.40           C  
ATOM   1624  O   LYS H 212      13.807  23.460  42.293  1.00 34.47           O  
ATOM   1625  N   PHE H 213      14.774  25.256  41.346  1.00 34.45           N  
ATOM   1626  CA  PHE H 213      14.903  24.529  40.127  1.00 32.51           C  
ATOM   1627  CB  PHE H 213      14.881  25.408  38.865  1.00 26.66           C  
ATOM   1628  CG  PHE H 213      13.606  26.181  38.819  1.00 35.06           C  
ATOM   1629  CD1 PHE H 213      12.444  25.610  38.355  1.00 35.57           C  
ATOM   1630  CD2 PHE H 213      13.575  27.488  39.251  1.00 38.53           C  
ATOM   1631  CE1 PHE H 213      11.273  26.332  38.317  1.00 35.17           C  
ATOM   1632  CE2 PHE H 213      12.408  28.215  39.214  1.00 39.26           C  
ATOM   1633  CZ  PHE H 213      11.253  27.638  38.745  1.00 36.08           C  
ATOM   1634  C   PHE H 213      16.243  23.881  40.150  1.00 30.32           C  
ATOM   1635  O   PHE H 213      17.152  24.260  39.414  1.00 28.49           O  
ATOM   1636  N   SER H 214      16.389  22.862  41.004  1.00 30.33           N  
ATOM   1637  CA  SER H 214      17.589  22.093  41.028  1.00 32.63           C  
ATOM   1638  CB  SER H 214      18.207  21.937  42.425  1.00 26.35           C  
ATOM   1639  OG  SER H 214      17.295  21.263  43.278  1.00  0.00           O  
ATOM   1640  C   SER H 214      17.113  20.764  40.583  1.00 35.65           C  
ATOM   1641  O   SER H 214      15.971  20.400  40.857  1.00 36.78           O  
ATOM   1642  N   PHE H 215      17.946  20.007  39.858  1.00 32.83           N  
ATOM   1643  CA  PHE H 215      17.434  18.763  39.386  1.00 33.41           C  
ATOM   1644  CB  PHE H 215      18.116  18.322  38.084  1.00 35.24           C  
ATOM   1645  CG  PHE H 215      17.953  19.531  37.235  1.00 36.70           C  
ATOM   1646  CD1 PHE H 215      16.755  19.827  36.647  1.00 16.01           C  
ATOM   1647  CD2 PHE H 215      18.988  20.415  37.067  1.00 17.38           C  
ATOM   1648  CE1 PHE H 215      16.653  20.967  35.896  1.00 18.96           C  
ATOM   1649  CE2 PHE H 215      18.875  21.555  36.314  1.00 17.74           C  
ATOM   1650  CZ  PHE H 215      17.687  21.841  35.710  1.00 18.97           C  
ATOM   1651  C   PHE H 215      17.711  17.790  40.460  1.00 34.46           C  
ATOM   1652  O   PHE H 215      18.815  17.266  40.602  1.00 35.28           O  
ATOM   1653  N   ASP H 216      16.679  17.580  41.285  1.00 36.44           N  
ATOM   1654  CA  ASP H 216      16.778  16.694  42.381  1.00 35.47           C  
ATOM   1655  CB  ASP H 216      15.654  16.868  43.426  1.00 38.66           C  
ATOM   1656  CG  ASP H 216      14.280  16.743  42.788  1.00 43.88           C  
ATOM   1657  OD1 ASP H 216      14.202  16.615  41.538  1.00 38.32           O  
ATOM   1658  OD2 ASP H 216      13.281  16.782  43.558  1.00 46.54           O1-
ATOM   1659  C   ASP H 216      16.836  15.301  41.890  1.00 35.71           C  
ATOM   1660  O   ASP H 216      17.552  14.498  42.486  1.00 35.62           O  
ATOM   1661  N   TYR H 217      16.129  14.934  40.796  1.00 43.50           N  
ATOM   1662  CA  TYR H 217      16.282  13.504  40.680  1.00 43.74           C  
ATOM   1663  CB  TYR H 217      15.017  12.693  41.007  1.00 45.15           C  
ATOM   1664  CG  TYR H 217      14.707  12.892  42.448  1.00 54.03           C  
ATOM   1665  CD1 TYR H 217      15.335  12.140  43.413  1.00 56.28           C  
ATOM   1666  CD2 TYR H 217      13.798  13.845  42.838  1.00 55.99           C  
ATOM   1667  CE1 TYR H 217      15.053  12.326  44.748  1.00 57.10           C  
ATOM   1668  CE2 TYR H 217      13.511  14.034  44.169  1.00 56.99           C  
ATOM   1669  CZ  TYR H 217      14.137  13.277  45.130  1.00 59.23           C  
ATOM   1670  OH  TYR H 217      13.837  13.478  46.494  1.00 65.79           O  
ATOM   1671  C   TYR H 217      16.655  13.138  39.284  1.00 43.48           C  
ATOM   1672  O   TYR H 217      16.146  13.707  38.321  1.00 43.44           O  
ATOM   1673  N   TRP H 218      17.550  12.138  39.145  1.00 42.53           N  
ATOM   1674  CA  TRP H 218      17.988  11.739  37.836  1.00 42.16           C  
ATOM   1675  CB  TRP H 218      19.479  12.026  37.600  1.00 40.26           C  
ATOM   1676  CG  TRP H 218      19.813  13.498  37.601  1.00 38.77           C  
ATOM   1677  CD2 TRP H 218      20.447  14.199  36.517  1.00 38.50           C  
ATOM   1678  CD1 TRP H 218      19.642  14.407  38.601  1.00 39.75           C  
ATOM   1679  NE1 TRP H 218      20.118  15.634  38.210  1.00 39.32           N  
ATOM   1680  CE2 TRP H 218      20.620  15.519  36.932  1.00 37.99           C  
ATOM   1681  CE3 TRP H 218      20.857  13.776  35.287  1.00 38.22           C  
ATOM   1682  CZ2 TRP H 218      21.211  16.443  36.116  1.00 37.60           C  
ATOM   1683  CZ3 TRP H 218      21.443  14.712  34.463  1.00 38.61           C  
ATOM   1684  CH2 TRP H 218      21.616  16.018  34.871  1.00 37.84           C  
ATOM   1685  C   TRP H 218      17.801  10.259  37.704  1.00 43.05           C  
ATOM   1686  O   TRP H 218      17.712   9.542  38.699  1.00 43.44           O  
ATOM   1687  N   GLY H 219      17.691   9.775  36.449  1.00 43.26           N  
ATOM   1688  CA  GLY H 219      17.567   8.370  36.185  1.00 43.74           C  
ATOM   1689  C   GLY H 219      18.938   7.839  35.886  1.00 44.33           C  
ATOM   1690  O   GLY H 219      19.911   8.587  35.845  1.00 44.74           O  
ATOM   1691  N   GLN H 220      19.031   6.513  35.655  1.00 44.88           N  
ATOM   1692  CA  GLN H 220      20.253   5.815  35.357  1.00 45.91           C  
ATOM   1693  CB  GLN H 220      20.060   4.292  35.308  1.00 47.33           C  
ATOM   1694  CG  GLN H 220      19.866   3.648  36.681  1.00 51.81           C  
ATOM   1695  CD  GLN H 220      21.246   3.316  37.235  1.00 54.97           C  
ATOM   1696  OE1 GLN H 220      22.133   4.166  37.299  1.00 56.36           O  
ATOM   1697  NE2 GLN H 220      21.441   2.030  37.633  1.00 54.87           N  
ATOM   1698  C   GLN H 220      20.791   6.229  34.022  1.00 46.65           C  
ATOM   1699  O   GLN H 220      22.000   6.350  33.845  1.00 47.05           O  
ATOM   1700  N   GLY H 221      19.913   6.432  33.027  1.00 44.64           N  
ATOM   1701  CA  GLY H 221      20.389   6.844  31.737  1.00 43.57           C  
ATOM   1702  C   GLY H 221      20.335   5.695  30.777  1.00 45.09           C  
ATOM   1703  O   GLY H 221      20.392   4.528  31.163  1.00 43.82           O  
ATOM   1704  N   THR H 222      20.202   6.025  29.476  1.00 41.70           N  
ATOM   1705  CA  THR H 222      20.182   5.044  28.427  1.00 40.03           C  
ATOM   1706  CB  THR H 222      18.842   4.899  27.762  1.00 42.12           C  
ATOM   1707  OG1 THR H 222      18.851   3.795  26.869  1.00 43.35           O  
ATOM   1708  CG2 THR H 222      18.516   6.198  27.006  1.00 40.02           C  
ATOM   1709  C   THR H 222      21.159   5.512  27.395  1.00 40.00           C  
ATOM   1710  O   THR H 222      21.278   6.711  27.147  1.00 39.23           O  
ATOM   1711  N   LEU H 223      21.879   4.579  26.742  1.00 38.37           N  
ATOM   1712  CA  LEU H 223      22.912   5.020  25.849  1.00 36.94           C  
ATOM   1713  CB  LEU H 223      24.192   4.169  25.926  1.00 37.21           C  
ATOM   1714  CG  LEU H 223      25.302   4.647  24.972  1.00 39.85           C  
ATOM   1715  CD1 LEU H 223      25.818   6.040  25.369  1.00 42.00           C  
ATOM   1716  CD2 LEU H 223      26.426   3.608  24.848  1.00 41.72           C  
ATOM   1717  C   LEU H 223      22.437   4.997  24.432  1.00 38.39           C  
ATOM   1718  O   LEU H 223      21.819   4.036  23.975  1.00 37.23           O  
ATOM   1719  N   VAL H 224      22.724   6.092  23.703  1.00 36.71           N  
ATOM   1720  CA  VAL H 224      22.364   6.200  22.322  1.00 36.81           C  
ATOM   1721  CB  VAL H 224      21.579   7.446  22.018  1.00 36.04           C  
ATOM   1722  CG1 VAL H 224      21.344   7.544  20.503  1.00 37.28           C  
ATOM   1723  CG2 VAL H 224      20.283   7.412  22.847  1.00 34.32           C  
ATOM   1724  C   VAL H 224      23.641   6.270  21.547  1.00 37.16           C  
ATOM   1725  O   VAL H 224      24.501   7.109  21.815  1.00 36.49           O  
ATOM   1726  N   THR H 225      23.797   5.375  20.555  1.00 36.21           N  
ATOM   1727  CA  THR H 225      25.002   5.360  19.779  1.00 36.69           C  
ATOM   1728  CB  THR H 225      25.678   4.021  19.803  1.00 37.88           C  
ATOM   1729  OG1 THR H 225      25.965   3.640  21.141  1.00 39.24           O  
ATOM   1730  CG2 THR H 225      26.979   4.110  18.992  1.00 35.77           C  
ATOM   1731  C   THR H 225      24.612   5.630  18.361  1.00 36.72           C  
ATOM   1732  O   THR H 225      23.761   4.941  17.803  1.00 37.01           O  
ATOM   1733  N   VAL H 226      25.225   6.657  17.738  1.00 36.49           N  
ATOM   1734  CA  VAL H 226      24.885   6.962  16.378  1.00 37.53           C  
ATOM   1735  CB  VAL H 226      24.558   8.413  16.170  1.00 37.43           C  
ATOM   1736  CG1 VAL H 226      24.240   8.641  14.684  1.00 38.26           C  
ATOM   1737  CG2 VAL H 226      23.417   8.801  17.126  1.00 37.37           C  
ATOM   1738  C   VAL H 226      26.077   6.658  15.532  1.00 37.88           C  
ATOM   1739  O   VAL H 226      27.104   7.329  15.629  1.00 37.75           O  
ATOM   1740  N   SER H 227      25.974   5.636  14.658  1.00 37.34           N  
ATOM   1741  CA  SER H 227      27.103   5.324  13.833  1.00 37.68           C  
ATOM   1742  CB  SER H 227      28.061   4.295  14.457  1.00 38.60           C  
ATOM   1743  OG  SER H 227      27.419   3.034  14.572  1.00 38.42           O  
ATOM   1744  C   SER H 227      26.597   4.731  12.561  1.00 38.37           C  
ATOM   1745  O   SER H 227      25.490   4.203  12.502  1.00 38.72           O  
ATOM   1746  N   SER H 228      27.419   4.809  11.499  1.00 39.83           N  
ATOM   1747  CA  SER H 228      27.024   4.275  10.231  1.00 42.83           C  
ATOM   1748  CB  SER H 228      27.957   4.694   9.082  1.00 42.65           C  
ATOM   1749  OG  SER H 228      27.494   4.133   7.863  1.00 44.37           O  
ATOM   1750  C   SER H 228      27.043   2.754  10.341  1.00 43.49           C  
ATOM   1751  O   SER H 228      28.078   2.147   9.959  1.00 42.37           O  
ATOM   1752  OXT SER H 228      26.021   2.181  10.804  1.00  0.00           O1-
TER    1753      SER H 228 
CONECT  151  651
CONECT  651  151
CONECT  979 1566
CONECT 1566  979
END
