# Supplementary material for: Fully automated antibody structure prediction using BIOVIA tools: Validation study
Source: PLoS One. 2017 May 18;12(5):e0177923. doi: 10.1371/journal.pone.0177923 (PMC5436848; doi:10.1371/journal.pone.0177923)
Supplement: S3 Dataset — Predicted structures using the Top5 framework method, Chothia CDR definition with canonical filtering, using up to 5 CDR templates rather than the default 3, and generating 10 CDR models. (ZIP) [file pone.0177923.s005.zip › 4HXA_LH_FV_FinalModel.pdb]

REMARK   Accelrys Discovery Studio PDB file
REMARK   Created:  2015-11-30T21:02:54Z
SSBOND   1 CYS L   23    CYS L   87                                     
SSBOND   2 CYS H  128    CYS H  204                                     
ATOM      1  N   GLU L   1      25.537  32.623  25.782  1.00 66.57           N1+
ATOM      2  CA  GLU L   1      25.411  31.702  26.933  1.00 65.90           C  
ATOM      3  CB  GLU L   1      25.687  30.256  26.490  1.00 65.96           C  
ATOM      4  CG  GLU L   1      24.651  29.707  25.508  1.00 69.12           C  
ATOM      5  CD  GLU L   1      25.076  28.302  25.104  1.00 92.28           C  
ATOM      6  OE1 GLU L   1      25.846  28.186  24.115  1.00  0.00           O  
ATOM      7  OE2 GLU L   1      24.643  27.325  25.774  1.00 91.08           O1-
ATOM      8  C   GLU L   1      26.390  32.054  28.004  1.00 64.93           C  
ATOM      9  O   GLU L   1      27.416  32.677  27.737  1.00 63.88           O  
ATOM     10  N   GLU L   2      26.079  31.664  29.255  1.00 63.67           N  
ATOM     11  CA  GLU L   2      26.944  31.937  30.363  1.00 62.45           C  
ATOM     12  CB  GLU L   2      26.154  32.290  31.635  1.00 61.27           C  
ATOM     13  CG  GLU L   2      25.339  33.581  31.459  1.00  0.00           C  
ATOM     14  CD  GLU L   2      24.336  33.717  32.597  1.00  0.00           C  
ATOM     15  OE1 GLU L   2      24.316  32.824  33.485  1.00  0.00           O  
ATOM     16  OE2 GLU L   2      23.569  34.719  32.589  1.00  0.00           O1-
ATOM     17  C   GLU L   2      27.740  30.691  30.586  1.00 60.14           C  
ATOM     18  O   GLU L   2      27.183  29.610  30.766  1.00 57.82           O  
ATOM     19  N   VAL L   3      29.083  30.817  30.574  1.00 59.56           N  
ATOM     20  CA  VAL L   3      29.911  29.650  30.671  1.00 58.18           C  
ATOM     21  CB  VAL L   3      31.098  29.679  29.753  1.00 61.74           C  
ATOM     22  CG1 VAL L   3      31.917  28.398  29.980  1.00 87.33           C  
ATOM     23  CG2 VAL L   3      30.602  29.862  28.308  1.00 88.60           C  
ATOM     24  C   VAL L   3      30.440  29.524  32.064  1.00 54.57           C  
ATOM     25  O   VAL L   3      30.854  30.501  32.683  1.00 53.89           O  
ATOM     26  N   LEU L   4      30.425  28.285  32.595  1.00 51.94           N  
ATOM     27  CA  LEU L   4      30.914  28.029  33.919  1.00 52.52           C  
ATOM     28  CB  LEU L   4      29.978  27.118  34.730  1.00 48.42           C  
ATOM     29  CG  LEU L   4      28.542  27.658  34.868  1.00 50.01           C  
ATOM     30  CD1 LEU L   4      27.663  26.707  35.694  1.00 49.35           C  
ATOM     31  CD2 LEU L   4      28.530  29.103  35.391  1.00 49.27           C  
ATOM     32  C   LEU L   4      32.199  27.279  33.781  1.00 55.88           C  
ATOM     33  O   LEU L   4      32.263  26.266  33.087  1.00 57.53           O  
ATOM     34  N   THR L   5      33.269  27.753  34.445  1.00 55.96           N  
ATOM     35  CA  THR L   5      34.512  27.052  34.342  1.00 56.74           C  
ATOM     36  CB  THR L   5      35.622  27.910  33.798  1.00 57.99           C  
ATOM     37  OG1 THR L   5      36.738  27.112  33.441  1.00 66.75           O  
ATOM     38  CG2 THR L   5      36.023  28.957  34.849  1.00 67.37           C  
ATOM     39  C   THR L   5      34.870  26.585  35.717  1.00 57.86           C  
ATOM     40  O   THR L   5      34.774  27.337  36.686  1.00 58.63           O  
ATOM     41  N   GLN L   6      35.284  25.307  35.845  1.00 57.94           N  
ATOM     42  CA  GLN L   6      35.587  24.795  37.149  1.00 55.05           C  
ATOM     43  CB  GLN L   6      34.882  23.464  37.470  1.00 53.68           C  
ATOM     44  CG  GLN L   6      33.362  23.604  37.566  1.00 54.14           C  
ATOM     45  CD  GLN L   6      32.769  22.240  37.883  1.00 51.12           C  
ATOM     46  OE1 GLN L   6      31.711  21.882  37.379  1.00 33.06           O  
ATOM     47  NE2 GLN L   6      33.467  21.459  38.752  1.00 32.64           N  
ATOM     48  C   GLN L   6      37.054  24.555  37.256  1.00 55.96           C  
ATOM     49  O   GLN L   6      37.719  24.207  36.283  1.00 56.81           O  
ATOM     50  N   SER L   7      37.608  24.788  38.460  1.00 57.76           N  
ATOM     51  CA  SER L   7      38.997  24.507  38.665  1.00 60.26           C  
ATOM     52  CB  SER L   7      39.889  25.761  38.684  1.00 64.22           C  
ATOM     53  OG  SER L   7      39.537  26.598  39.774  1.00 46.19           O  
ATOM     54  C   SER L   7      39.102  23.854  40.004  1.00 59.18           C  
ATOM     55  O   SER L   7      38.357  24.201  40.919  1.00 60.35           O  
ATOM     56  N   PRO L   8      39.979  22.900  40.170  1.00 58.00           N  
ATOM     57  CA  PRO L   8      40.796  22.390  39.101  1.00 56.98           C  
ATOM     58  CD  PRO L   8      40.628  22.746  41.461  1.00 37.48           C  
ATOM     59  CB  PRO L   8      42.093  21.897  39.747  1.00 37.43           C  
ATOM     60  CG  PRO L   8      41.731  21.704  41.227  1.00 37.75           C  
ATOM     61  C   PRO L   8      40.070  21.303  38.374  1.00 58.12           C  
ATOM     62  O   PRO L   8      39.008  20.881  38.832  1.00 59.33           O  
ATOM     63  N   ALA L   9      40.612  20.861  37.222  1.00 58.58           N  
ATOM     64  CA  ALA L   9      40.017  19.794  36.473  1.00 58.03           C  
ATOM     65  CB  ALA L   9      40.724  19.544  35.132  1.00 37.99           C  
ATOM     66  C   ALA L   9      40.082  18.515  37.256  1.00 57.99           C  
ATOM     67  O   ALA L   9      39.090  17.794  37.343  1.00 56.70           O  
ATOM     68  N   ILE L  10      41.256  18.182  37.838  1.00 57.14           N  
ATOM     69  CA  ILE L  10      41.339  16.980  38.626  1.00 56.36           C  
ATOM     70  CB  ILE L  10      41.964  15.786  37.954  1.00 58.06           C  
ATOM     71  CG1 ILE L  10      43.425  16.045  37.572  1.00 69.80           C  
ATOM     72  CG2 ILE L  10      41.074  15.367  36.780  1.00 70.60           C  
ATOM     73  CD1 ILE L  10      44.155  14.765  37.172  1.00 63.29           C  
ATOM     74  C   ILE L  10      42.157  17.275  39.839  1.00 55.15           C  
ATOM     75  O   ILE L  10      43.073  18.095  39.800  1.00 57.79           O  
ATOM     76  N   MET L  11      41.834  16.611  40.968  1.00 52.38           N  
ATOM     77  CA  MET L  11      42.580  16.866  42.164  1.00 54.13           C  
ATOM     78  CB  MET L  11      41.979  18.012  42.996  1.00 52.75           C  
ATOM     79  CG  MET L  11      40.591  17.704  43.558  1.00 54.29           C  
ATOM     80  SD  MET L  11      39.709  19.155  44.205  1.00 76.05           S  
ATOM     81  CE  MET L  11      40.879  19.520  45.544  1.00 52.57           C  
ATOM     82  C   MET L  11      42.588  15.627  42.998  1.00 55.90           C  
ATOM     83  O   MET L  11      41.714  14.770  42.872  1.00 56.30           O  
ATOM     84  N   SER L  12      43.608  15.502  43.872  1.00 53.76           N  
ATOM     85  CA  SER L  12      43.710  14.357  44.729  1.00 53.20           C  
ATOM     86  CB  SER L  12      45.036  13.592  44.594  1.00 56.67           C  
ATOM     87  OG  SER L  12      45.157  13.040  43.291  1.00 89.54           O  
ATOM     88  C   SER L  12      43.648  14.846  46.140  1.00 53.04           C  
ATOM     89  O   SER L  12      44.172  15.912  46.461  1.00 52.98           O  
ATOM     90  N   ALA L  13      42.984  14.076  47.027  1.00 54.03           N  
ATOM     91  CA  ALA L  13      42.903  14.499  48.395  1.00 53.31           C  
ATOM     92  CB  ALA L  13      41.541  15.115  48.757  1.00 51.80           C  
ATOM     93  C   ALA L  13      43.102  13.307  49.278  1.00 53.88           C  
ATOM     94  O   ALA L  13      42.610  12.215  49.002  1.00 54.36           O  
ATOM     95  N   SER L  14      43.849  13.502  50.380  1.00 54.18           N  
ATOM     96  CA  SER L  14      44.093  12.442  51.314  1.00 54.03           C  
ATOM     97  CB  SER L  14      45.321  12.693  52.205  1.00 52.47           C  
ATOM     98  OG  SER L  14      46.484  12.839  51.403  1.00 56.65           O  
ATOM     99  C   SER L  14      42.899  12.394  52.201  1.00 54.06           C  
ATOM    100  O   SER L  14      42.183  13.386  52.332  1.00 55.11           O  
ATOM    101  N   PRO L  15      42.653  11.282  52.829  1.00 52.47           N  
ATOM    102  CA  PRO L  15      41.499  11.225  53.671  1.00 50.69           C  
ATOM    103  CD  PRO L  15      42.968   9.988  52.245  1.00 51.12           C  
ATOM    104  CB  PRO L  15      41.317   9.751  54.024  1.00 49.69           C  
ATOM    105  CG  PRO L  15      41.901   9.022  52.797  1.00 50.58           C  
ATOM    106  C   PRO L  15      41.652  12.151  54.831  1.00 51.66           C  
ATOM    107  O   PRO L  15      42.739  12.221  55.402  1.00 49.36           O  
ATOM    108  N   GLY L  16      40.569  12.873  55.186  1.00 52.88           N  
ATOM    109  CA  GLY L  16      40.573  13.764  56.309  1.00 52.46           C  
ATOM    110  C   GLY L  16      40.973  15.139  55.867  1.00 52.97           C  
ATOM    111  O   GLY L  16      40.915  16.084  56.652  1.00 54.80           O  
ATOM    112  N   GLU L  17      41.376  15.300  54.593  1.00 53.51           N  
ATOM    113  CA  GLU L  17      41.815  16.585  54.127  1.00 56.02           C  
ATOM    114  CB  GLU L  17      42.757  16.487  52.914  1.00 57.14           C  
ATOM    115  CG  GLU L  17      43.493  17.787  52.595  1.00 64.67           C  
ATOM    116  CD  GLU L  17      44.554  17.466  51.551  1.00 69.17           C  
ATOM    117  OE1 GLU L  17      44.808  16.253  51.328  1.00 73.62           O  
ATOM    118  OE2 GLU L  17      45.128  18.422  50.966  1.00 71.33           O1-
ATOM    119  C   GLU L  17      40.621  17.413  53.759  1.00 55.49           C  
ATOM    120  O   GLU L  17      39.536  16.888  53.515  1.00 53.05           O  
ATOM    121  N   LYS L  18      40.788  18.752  53.761  1.00 54.84           N  
ATOM    122  CA  LYS L  18      39.733  19.658  53.401  1.00 50.95           C  
ATOM    123  CB  LYS L  18      39.860  21.020  54.099  1.00 47.48           C  
ATOM    124  CG  LYS L  18      38.763  22.022  53.738  1.00 52.17           C  
ATOM    125  CD  LYS L  18      38.829  23.301  54.575  1.00 54.91           C  
ATOM    126  CE  LYS L  18      40.008  24.201  54.198  1.00 59.14           C  
ATOM    127  NZ  LYS L  18      40.095  25.350  55.126  1.00 60.13           N1+
ATOM    128  C   LYS L  18      39.837  19.897  51.929  1.00 53.82           C  
ATOM    129  O   LYS L  18      40.933  20.086  51.408  1.00 56.26           O  
ATOM    130  N   VAL L  19      38.696  19.909  51.211  1.00 53.27           N  
ATOM    131  CA  VAL L  19      38.766  20.077  49.787  1.00 51.72           C  
ATOM    132  CB  VAL L  19      38.307  18.856  49.045  1.00 51.59           C  
ATOM    133  CG1 VAL L  19      38.412  19.122  47.539  1.00 52.86           C  
ATOM    134  CG2 VAL L  19      39.124  17.645  49.528  1.00 50.43           C  
ATOM    135  C   VAL L  19      37.856  21.190  49.373  1.00 49.42           C  
ATOM    136  O   VAL L  19      36.775  21.363  49.933  1.00 50.31           O  
ATOM    137  N   THR L  20      38.292  22.000  48.383  1.00 46.59           N  
ATOM    138  CA  THR L  20      37.456  23.061  47.897  1.00 45.77           C  
ATOM    139  CB  THR L  20      37.829  24.409  48.438  1.00 46.32           C  
ATOM    140  OG1 THR L  20      37.767  24.395  49.855  1.00 50.59           O  
ATOM    141  CG2 THR L  20      36.841  25.449  47.890  1.00 49.63           C  
ATOM    142  C   THR L  20      37.600  23.127  46.409  1.00 47.02           C  
ATOM    143  O   THR L  20      38.708  23.179  45.881  1.00 44.67           O  
ATOM    144  N   MET L  21      36.463  23.138  45.688  1.00 48.51           N  
ATOM    145  CA  MET L  21      36.502  23.234  44.259  1.00 48.94           C  
ATOM    146  CB  MET L  21      35.851  22.027  43.556  1.00 45.24           C  
ATOM    147  CG  MET L  21      34.402  21.774  43.961  1.00 39.65           C  
ATOM    148  SD  MET L  21      33.726  20.186  43.386  1.00 60.16           S  
ATOM    149  CE  MET L  21      34.643  19.192  44.597  1.00 56.50           C  
ATOM    150  C   MET L  21      35.765  24.482  43.900  1.00 49.61           C  
ATOM    151  O   MET L  21      34.799  24.859  44.562  1.00 49.64           O  
ATOM    152  N   THR L  22      36.214  25.173  42.837  1.00 50.59           N  
ATOM    153  CA  THR L  22      35.608  26.430  42.513  1.00 52.58           C  
ATOM    154  CB  THR L  22      36.606  27.542  42.377  1.00 53.62           C  
ATOM    155  OG1 THR L  22      37.541  27.231  41.356  1.00 49.81           O  
ATOM    156  CG2 THR L  22      37.336  27.734  43.716  1.00 41.94           C  
ATOM    157  C   THR L  22      34.889  26.325  41.206  1.00 54.99           C  
ATOM    158  O   THR L  22      35.213  25.495  40.359  1.00 55.42           O  
ATOM    159  N   CYS L  23      33.845  27.162  41.045  1.00 55.17           N  
ATOM    160  CA  CYS L  23      33.089  27.255  39.826  1.00 53.11           C  
ATOM    161  CB  CYS L  23      31.671  26.636  39.953  1.00 52.11           C  
ATOM    162  SG  CYS L  23      30.662  26.711  38.437  1.00 47.82           S  
ATOM    163  C   CYS L  23      32.986  28.729  39.539  1.00 53.92           C  
ATOM    164  O   CYS L  23      32.482  29.491  40.363  1.00 56.53           O  
ATOM    165  N   SER L  24      33.480  29.174  38.361  1.00 54.37           N  
ATOM    166  CA  SER L  24      33.484  30.585  38.061  1.00 56.84           C  
ATOM    167  CB  SER L  24      34.884  31.122  37.717  1.00 60.12           C  
ATOM    168  OG  SER L  24      35.739  31.023  38.847  1.00 71.24           O  
ATOM    169  C   SER L  24      32.615  30.824  36.870  1.00 53.69           C  
ATOM    170  O   SER L  24      32.601  30.041  35.924  1.00 51.53           O  
ATOM    171  N   VAL L  25      31.885  31.951  36.870  1.00 54.43           N  
ATOM    172  CA  VAL L  25      30.932  32.182  35.830  1.00 55.31           C  
ATOM    173  CB  VAL L  25      29.559  32.319  36.411  1.00 53.11           C  
ATOM    174  CG1 VAL L  25      29.562  33.545  37.333  1.00 19.84           C  
ATOM    175  CG2 VAL L  25      28.519  32.320  35.287  1.00 24.91           C  
ATOM    176  C   VAL L  25      31.308  33.411  35.061  1.00 55.06           C  
ATOM    177  O   VAL L  25      31.951  34.323  35.576  1.00 56.73           O  
ATOM    178  N   SER L  26      30.949  33.401  33.758  1.00 50.12           N  
ATOM    179  CA  SER L  26      31.266  34.469  32.855  1.00 49.16           C  
ATOM    180  CB  SER L  26      30.935  34.160  31.380  1.00 54.50           C  
ATOM    181  OG  SER L  26      29.532  34.055  31.182  1.00 56.55           O  
ATOM    182  C   SER L  26      30.496  35.685  33.259  1.00 58.94           C  
ATOM    183  O   SER L  26      30.964  36.811  33.086  1.00 59.79           O  
ATOM    184  N   SER L  27      29.279  35.480  33.803  1.00 59.29           N  
ATOM    185  CA  SER L  27      28.458  36.580  34.220  1.00 60.26           C  
ATOM    186  CB  SER L  27      27.282  36.851  33.268  1.00 66.37           C  
ATOM    187  OG  SER L  27      26.413  35.728  33.233  1.00 76.15           O  
ATOM    188  C   SER L  27      27.889  36.254  35.568  1.00 57.95           C  
ATOM    189  O   SER L  27      27.784  35.089  35.941  1.00 52.07           O  
ATOM    190  N   SER L  28      27.489  37.292  36.331  1.00 56.66           N  
ATOM    191  CA  SER L  28      26.986  37.110  37.665  0.90 57.98           C  
ATOM    192  CB  SER L  28      26.620  38.442  38.345  0.90 67.91           C  
ATOM    193  OG  SER L  28      26.134  38.210  39.657  0.90 77.69           O  
ATOM    194  C   SER L  28      25.752  36.259  37.613  1.00 51.95           C  
ATOM    195  O   SER L  28      24.959  36.349  36.678  1.00 52.19           O  
ATOM    196  N   VAL L  29      25.570  35.386  38.631  1.00 46.42           N  
ATOM    197  CA  VAL L  29      24.433  34.508  38.693  1.00 46.24           C  
ATOM    198  CB  VAL L  29      24.760  33.090  38.314  1.00 51.00           C  
ATOM    199  CG1 VAL L  29      25.168  33.072  36.831  1.00 44.37           C  
ATOM    200  CG2 VAL L  29      25.856  32.552  39.252  1.00 46.14           C  
ATOM    201  C   VAL L  29      23.908  34.513  40.099  1.00 50.22           C  
ATOM    202  O   VAL L  29      24.638  34.799  41.045  1.00 56.70           O  
ATOM    203  N   ASN L  30      22.592  34.258  40.252  1.00 53.11           N  
ATOM    204  CA  ASN L  30      21.931  34.290  41.529  1.00 54.11           C  
ATOM    205  CB  ASN L  30      20.408  34.255  41.357  1.00 56.97           C  
ATOM    206  CG  ASN L  30      20.072  35.417  40.437  1.00 80.62           C  
ATOM    207  OD1 ASN L  30      20.786  36.418  40.396  1.00 76.23           O  
ATOM    208  ND2 ASN L  30      18.973  35.267  39.651  1.00 75.27           N  
ATOM    209  C   ASN L  30      22.316  33.137  42.419  1.00 55.22           C  
ATOM    210  O   ASN L  30      22.731  33.343  43.559  1.00 65.14           O  
ATOM    211  N   TYR L  31      22.197  31.888  41.915  1.00 53.60           N  
ATOM    212  CA  TYR L  31      22.472  30.715  42.708  0.90 59.78           C  
ATOM    213  CB  TYR L  31      21.222  29.914  43.120  0.90 55.01           C  
ATOM    214  CG  TYR L  31      20.306  30.775  43.921  1.00 63.18           C  
ATOM    215  CD1 TYR L  31      20.528  30.979  45.262  1.00 60.74           C  
ATOM    216  CD2 TYR L  31      19.231  31.387  43.319  1.00 68.34           C  
ATOM    217  CE1 TYR L  31      19.678  31.773  45.997  1.00 64.72           C  
ATOM    218  CE2 TYR L  31      18.379  32.181  44.048  1.00 67.68           C  
ATOM    219  CZ  TYR L  31      18.602  32.373  45.390  1.00 68.18           C  
ATOM    220  OH  TYR L  31      17.727  33.188  46.139  1.00 72.68           O  
ATOM    221  C   TYR L  31      23.264  29.784  41.842  1.00 60.90           C  
ATOM    222  O   TYR L  31      23.356  29.986  40.634  1.00 57.04           O  
ATOM    223  N   MET L  32      23.879  28.748  42.452  1.00 47.33           N  
ATOM    224  CA  MET L  32      24.659  27.759  41.766  1.00 42.78           C  
ATOM    225  CB  MET L  32      26.178  27.939  41.945  1.00 42.47           C  
ATOM    226  CG  MET L  32      27.003  26.950  41.120  1.00 51.78           C  
ATOM    227  SD  MET L  32      26.913  27.215  39.323  1.00 74.27           S  
ATOM    228  CE  MET L  32      27.870  28.757  39.319  1.00 57.52           C  
ATOM    229  C   MET L  32      24.287  26.432  42.342  1.00 39.32           C  
ATOM    230  O   MET L  32      24.062  26.323  43.543  1.00 36.91           O  
ATOM    231  N   HIS L  33      24.209  25.384  41.503  1.00 36.81           N  
ATOM    232  CA  HIS L  33      23.806  24.091  41.981  1.00 36.19           C  
ATOM    233  ND1 HIS L  33      21.087  25.435  40.407  1.00 37.64           N  
ATOM    234  CG  HIS L  33      21.406  24.483  41.349  1.00 40.76           C  
ATOM    235  CB  HIS L  33      22.571  23.548  41.246  1.00 39.17           C  
ATOM    236  NE2 HIS L  33      19.588  25.628  42.037  1.00 38.41           N  
ATOM    237  CD2 HIS L  33      20.479  24.614  42.336  1.00 42.17           C  
ATOM    238  CE1 HIS L  33      19.993  26.092  40.868  1.00 42.86           C  
ATOM    239  C   HIS L  33      24.934  23.140  41.723  1.00 38.13           C  
ATOM    240  O   HIS L  33      25.724  23.353  40.806  1.00 40.08           O  
ATOM    241  N   TRP L  34      25.053  22.063  42.533  1.00 36.88           N  
ATOM    242  CA  TRP L  34      26.153  21.156  42.349  1.00 38.18           C  
ATOM    243  CB  TRP L  34      27.168  21.227  43.500  1.00 36.64           C  
ATOM    244  CG  TRP L  34      27.891  22.552  43.579  1.00 35.40           C  
ATOM    245  CD2 TRP L  34      29.192  22.797  43.021  1.00 35.26           C  
ATOM    246  CD1 TRP L  34      27.494  23.719  44.165  1.00 35.87           C  
ATOM    247  NE1 TRP L  34      28.466  24.678  44.005  1.00 38.01           N  
ATOM    248  CE2 TRP L  34      29.517  24.122  43.304  1.00 39.79           C  
ATOM    249  CE3 TRP L  34      30.045  21.982  42.334  1.00 35.39           C  
ATOM    250  CZ2 TRP L  34      30.708  24.657  42.899  1.00 38.98           C  
ATOM    251  CZ3 TRP L  34      31.243  22.522  41.925  1.00 38.85           C  
ATOM    252  CH2 TRP L  34      31.567  23.834  42.203  1.00 39.54           C  
ATOM    253  C   TRP L  34      25.648  19.744  42.262  1.00 37.75           C  
ATOM    254  O   TRP L  34      24.710  19.361  42.962  1.00 35.17           O  
ATOM    255  N   TYR L  35      26.287  18.931  41.387  1.00 35.99           N  
ATOM    256  CA  TYR L  35      25.886  17.566  41.170  1.00 38.51           C  
ATOM    257  CB  TYR L  35      25.387  17.297  39.736  1.00 36.60           C  
ATOM    258  CG  TYR L  35      24.196  18.145  39.438  1.00 38.06           C  
ATOM    259  CD1 TYR L  35      22.929  17.704  39.723  1.00 35.12           C  
ATOM    260  CD2 TYR L  35      24.335  19.388  38.868  1.00 39.39           C  
ATOM    261  CE1 TYR L  35      21.827  18.478  39.448  1.00 30.84           C  
ATOM    262  CE2 TYR L  35      23.236  20.168  38.588  1.00 36.43           C  
ATOM    263  CZ  TYR L  35      21.974  19.717  38.878  1.00 36.29           C  
ATOM    264  OH  TYR L  35      20.843  20.511  38.595  1.00 43.92           O  
ATOM    265  C   TYR L  35      27.084  16.673  41.364  1.00 39.87           C  
ATOM    266  O   TYR L  35      28.208  17.021  41.002  1.00 37.45           O  
ATOM    267  N   GLN L  36      26.867  15.480  41.958  1.00 41.61           N  
ATOM    268  CA  GLN L  36      27.935  14.534  42.151  1.00 44.11           C  
ATOM    269  CB  GLN L  36      28.005  13.979  43.586  1.00 43.15           C  
ATOM    270  CG  GLN L  36      29.145  12.978  43.789  1.00 45.41           C  
ATOM    271  CD  GLN L  36      28.892  12.208  45.078  1.00 47.03           C  
ATOM    272  OE1 GLN L  36      27.923  11.459  45.183  1.00 46.74           O  
ATOM    273  NE2 GLN L  36      29.787  12.386  46.085  1.00 48.98           N  
ATOM    274  C   GLN L  36      27.652  13.366  41.261  1.00 44.66           C  
ATOM    275  O   GLN L  36      26.530  12.861  41.225  1.00 48.22           O  
ATOM    276  N   GLN L  37      28.666  12.910  40.499  1.00 40.15           N  
ATOM    277  CA  GLN L  37      28.456  11.792  39.623  1.00 42.29           C  
ATOM    278  CB  GLN L  37      28.500  12.184  38.134  1.00 44.36           C  
ATOM    279  CG  GLN L  37      28.289  11.013  37.171  1.00 43.74           C  
ATOM    280  CD  GLN L  37      28.361  11.555  35.748  1.00 41.75           C  
ATOM    281  OE1 GLN L  37      29.131  12.464  35.449  1.00 41.03           O  
ATOM    282  NE2 GLN L  37      27.515  10.990  34.846  1.00 39.81           N  
ATOM    283  C   GLN L  37      29.527  10.772  39.832  1.00 44.64           C  
ATOM    284  O   GLN L  37      30.714  11.054  39.675  1.00 42.40           O  
ATOM    285  N   LYS L  38      29.122   9.541  40.187  1.00 46.88           N  
ATOM    286  CA  LYS L  38      30.073   8.478  40.308  1.00 48.47           C  
ATOM    287  CB  LYS L  38      29.740   7.442  41.389  1.00 45.64           C  
ATOM    288  CG  LYS L  38      30.031   7.992  42.787  1.00 43.74           C  
ATOM    289  CD  LYS L  38      29.484   7.140  43.930  1.00 47.56           C  
ATOM    290  CE  LYS L  38      29.903   7.651  45.310  1.00 48.56           C  
ATOM    291  NZ  LYS L  38      29.361   6.767  46.366  1.00 49.05           N1+
ATOM    292  C   LYS L  38      30.135   7.829  38.963  1.00 50.74           C  
ATOM    293  O   LYS L  38      29.278   8.065  38.115  1.00 49.92           O  
ATOM    294  N   SER L  39      31.142   6.968  38.741  1.00 55.62           N  
ATOM    295  CA  SER L  39      31.432   6.468  37.427  1.00 59.27           C  
ATOM    296  CB  SER L  39      32.498   5.356  37.435  1.00 60.91           C  
ATOM    297  OG  SER L  39      32.006   4.205  38.106  1.00 82.84           O  
ATOM    298  C   SER L  39      30.225   5.923  36.706  1.00 60.67           C  
ATOM    299  O   SER L  39      29.891   6.418  35.634  1.00 60.45           O  
ATOM    300  N   SER L  40      29.547   4.887  37.233  1.00 59.54           N  
ATOM    301  CA  SER L  40      28.452   4.257  36.533  1.00 60.82           C  
ATOM    302  CB  SER L  40      28.152   2.850  37.075  1.00 30.67           C  
ATOM    303  OG  SER L  40      29.269   1.997  36.868  1.00  0.00           O  
ATOM    304  C   SER L  40      27.155   5.018  36.581  1.00 60.20           C  
ATOM    305  O   SER L  40      26.405   5.022  35.607  1.00 61.92           O  
ATOM    306  N   THR L  41      26.855   5.692  37.708  1.00 57.42           N  
ATOM    307  CA  THR L  41      25.531   6.228  37.913  1.00 54.05           C  
ATOM    308  CB  THR L  41      25.201   6.373  39.365  1.00 56.45           C  
ATOM    309  OG1 THR L  41      26.108   7.275  39.980  1.00 59.68           O  
ATOM    310  CG2 THR L  41      25.307   4.992  40.033  1.00 60.22           C  
ATOM    311  C   THR L  41      25.312   7.559  37.268  1.00 49.28           C  
ATOM    312  O   THR L  41      26.213   8.157  36.681  1.00 45.53           O  
ATOM    313  N   SER L  42      24.047   8.032  37.344  1.00 48.36           N  
ATOM    314  CA  SER L  42      23.673   9.292  36.780  1.00 47.63           C  
ATOM    315  CB  SER L  42      22.173   9.407  36.454  1.00 50.06           C  
ATOM    316  OG  SER L  42      21.400   9.268  37.638  1.00 53.66           O  
ATOM    317  C   SER L  42      24.018  10.338  37.777  1.00 45.38           C  
ATOM    318  O   SER L  42      24.292  10.031  38.936  1.00 43.38           O  
ATOM    319  N   PRO L  43      24.001  11.574  37.374  1.00 44.82           N  
ATOM    320  CA  PRO L  43      24.366  12.602  38.292  1.00 43.72           C  
ATOM    321  CD  PRO L  43      24.291  11.939  35.995  1.00 45.01           C  
ATOM    322  CB  PRO L  43      24.464  13.876  37.457  1.00 42.34           C  
ATOM    323  CG  PRO L  43      24.880  13.357  36.068  1.00 43.77           C  
ATOM    324  C   PRO L  43      23.366  12.634  39.398  1.00 42.44           C  
ATOM    325  O   PRO L  43      22.233  12.202  39.189  1.00 43.18           O  
ATOM    326  N   LYS L  44      23.794  13.085  40.594  1.00 39.29           N  
ATOM    327  CA  LYS L  44      22.924  13.153  41.727  1.00 41.96           C  
ATOM    328  CB  LYS L  44      23.388  12.305  42.928  1.00 45.10           C  
ATOM    329  CG  LYS L  44      23.452  10.799  42.671  1.00 48.98           C  
ATOM    330  CD  LYS L  44      24.247  10.049  43.744  1.00 50.06           C  
ATOM    331  CE  LYS L  44      24.404   8.551  43.487  1.00 53.54           C  
ATOM    332  NZ  LYS L  44      23.163   7.836  43.857  1.00 53.65           N1+
ATOM    333  C   LYS L  44      22.981  14.571  42.194  1.00 41.98           C  
ATOM    334  O   LYS L  44      24.040  15.192  42.186  1.00 42.24           O  
ATOM    335  N   LEU L  45      21.832  15.126  42.617  1.00 40.04           N  
ATOM    336  CA  LEU L  45      21.823  16.497  43.055  1.00 38.41           C  
ATOM    337  CB  LEU L  45      20.402  17.084  43.141  1.00 32.69           C  
ATOM    338  CG  LEU L  45      20.353  18.551  43.605  1.00 33.51           C  
ATOM    339  CD1 LEU L  45      21.072  19.476  42.609  1.00 36.33           C  
ATOM    340  CD2 LEU L  45      18.912  18.993  43.905  1.00 14.04           C  
ATOM    341  C   LEU L  45      22.431  16.559  44.416  1.00 38.71           C  
ATOM    342  O   LEU L  45      21.917  15.946  45.348  1.00 36.35           O  
ATOM    343  N   TRP L  46      23.626  17.180  44.516  1.00 37.73           N  
ATOM    344  CA  TRP L  46      24.318  17.318  45.764  1.00 40.40           C  
ATOM    345  CB  TRP L  46      25.825  17.194  45.528  1.00 43.09           C  
ATOM    346  CG  TRP L  46      26.541  16.528  46.669  1.00 45.26           C  
ATOM    347  CD2 TRP L  46      26.347  15.137  46.965  1.00 38.00           C  
ATOM    348  CD1 TRP L  46      27.414  17.007  47.595  1.00 49.42           C  
ATOM    349  NE1 TRP L  46      27.806  15.988  48.433  1.00 48.11           N  
ATOM    350  CE2 TRP L  46      27.150  14.834  48.060  1.00 40.59           C  
ATOM    351  CE3 TRP L  46      25.562  14.190  46.370  1.00 38.60           C  
ATOM    352  CZ2 TRP L  46      27.185  13.573  48.580  1.00 42.77           C  
ATOM    353  CZ3 TRP L  46      25.597  12.918  46.895  1.00 44.32           C  
ATOM    354  CH2 TRP L  46      26.396  12.618  47.978  1.00 47.75           C  
ATOM    355  C   TRP L  46      23.969  18.579  46.528  1.00 39.89           C  
ATOM    356  O   TRP L  46      23.617  18.534  47.706  1.00 42.75           O  
ATOM    357  N   ILE L  47      24.068  19.761  45.874  1.00 38.21           N  
ATOM    358  CA  ILE L  47      23.784  20.998  46.557  1.00 41.36           C  
ATOM    359  CB  ILE L  47      25.016  21.788  46.895  1.00 42.91           C  
ATOM    360  CG1 ILE L  47      25.885  20.990  47.880  1.00 39.33           C  
ATOM    361  CG2 ILE L  47      24.583  23.153  47.448  1.00 44.90           C  
ATOM    362  CD1 ILE L  47      27.237  21.634  48.162  1.00 40.67           C  
ATOM    363  C   ILE L  47      22.899  21.835  45.693  1.00 42.69           C  
ATOM    364  O   ILE L  47      23.166  22.024  44.508  1.00 44.59           O  
ATOM    365  N   TYR L  48      21.822  22.383  46.292  1.00 42.04           N  
ATOM    366  CA  TYR L  48      20.880  23.157  45.535  1.00 40.66           C  
ATOM    367  CB  TYR L  48      19.464  22.553  45.440  1.00 38.68           C  
ATOM    368  CG  TYR L  48      18.831  22.395  46.779  1.00 40.35           C  
ATOM    369  CD1 TYR L  48      18.151  23.439  47.358  1.00 40.62           C  
ATOM    370  CD2 TYR L  48      18.895  21.194  47.446  1.00 41.41           C  
ATOM    371  CE1 TYR L  48      17.555  23.289  48.588  1.00 41.96           C  
ATOM    372  CE2 TYR L  48      18.303  21.037  48.676  1.00 45.18           C  
ATOM    373  CZ  TYR L  48      17.632  22.087  49.248  1.00 46.29           C  
ATOM    374  OH  TYR L  48      17.020  21.930  50.510  1.00 49.12           O  
ATOM    375  C   TYR L  48      20.838  24.503  46.142  1.00 40.54           C  
ATOM    376  O   TYR L  48      21.133  24.670  47.324  1.00 39.71           O  
ATOM    377  N   ASP L  49      20.588  25.566  45.338  1.00 18.62           N  
ATOM    378  CA  ASP L  49      20.511  26.937  45.803  1.00 18.55           C  
ATOM    379  CB  ASP L  49      19.340  27.185  46.773  1.00 19.08           C  
ATOM    380  CG  ASP L  49      18.032  27.037  46.012  1.00  0.00           C  
ATOM    381  OD1 ASP L  49      18.081  26.676  44.805  1.00  0.00           O  
ATOM    382  OD2 ASP L  49      16.963  27.276  46.634  1.00  0.00           O1-
ATOM    383  C   ASP L  49      21.763  27.405  46.506  1.00 17.99           C  
ATOM    384  O   ASP L  49      21.691  28.077  47.533  1.00 17.44           O  
ATOM    385  N   THR L  50      22.941  27.049  45.966  1.00 17.18           N  
ATOM    386  CA  THR L  50      24.244  27.503  46.373  1.00 16.66           C  
ATOM    387  CB  THR L  50      24.325  28.997  46.480  1.00 16.48           C  
ATOM    388  OG1 THR L  50      24.018  29.594  45.228  1.00 17.08           O  
ATOM    389  CG2 THR L  50      25.746  29.384  46.921  1.00 14.45           C  
ATOM    390  C   THR L  50      24.706  26.933  47.684  1.00 17.49           C  
ATOM    391  O   THR L  50      25.899  26.671  47.826  1.00 17.59           O  
ATOM    392  N   SER L  51      23.811  26.635  48.649  1.00 17.51           N  
ATOM    393  CA  SER L  51      24.386  26.183  49.884  1.00 17.94           C  
ATOM    394  CB  SER L  51      24.624  27.339  50.869  1.00 18.60           C  
ATOM    395  OG  SER L  51      23.387  27.939  51.226  1.00 18.22           O  
ATOM    396  C   SER L  51      23.487  25.205  50.568  1.00 17.93           C  
ATOM    397  O   SER L  51      23.796  24.761  51.673  1.00 18.85           O  
ATOM    398  N   ASN L  52      22.371  24.803  49.933  1.00 38.51           N  
ATOM    399  CA  ASN L  52      21.511  23.891  50.639  1.00 38.87           C  
ATOM    400  CB  ASN L  52      20.011  24.087  50.354  1.00 40.36           C  
ATOM    401  CG  ASN L  52      19.540  25.262  51.204  1.00 43.79           C  
ATOM    402  OD1 ASN L  52      19.956  25.413  52.351  1.00 35.59           O  
ATOM    403  ND2 ASN L  52      18.645  26.118  50.645  1.00 37.43           N  
ATOM    404  C   ASN L  52      21.901  22.500  50.250  1.00 39.40           C  
ATOM    405  O   ASN L  52      22.121  22.212  49.076  1.00 43.13           O  
ATOM    406  N   LEU L  53      22.038  21.606  51.251  1.00 40.05           N  
ATOM    407  CA  LEU L  53      22.445  20.246  51.024  1.00 40.08           C  
ATOM    408  CB  LEU L  53      22.979  19.563  52.292  1.00 44.37           C  
ATOM    409  CG  LEU L  53      24.254  20.207  52.873  1.00 43.59           C  
ATOM    410  CD1 LEU L  53      24.711  19.465  54.138  1.00 40.23           C  
ATOM    411  CD2 LEU L  53      25.375  20.299  51.826  1.00 41.81           C  
ATOM    412  C   LEU L  53      21.249  19.459  50.580  1.00 37.44           C  
ATOM    413  O   LEU L  53      20.151  19.624  51.111  1.00 38.55           O  
ATOM    414  N   ALA L  54      21.449  18.554  49.602  1.00 40.24           N  
ATOM    415  CA  ALA L  54      20.390  17.754  49.049  1.00 41.68           C  
ATOM    416  CB  ALA L  54      20.751  17.098  47.706  1.00 43.23           C  
ATOM    417  C   ALA L  54      20.094  16.663  50.016  1.00 42.22           C  
ATOM    418  O   ALA L  54      20.851  16.430  50.956  1.00 45.78           O  
ATOM    419  N   SER L  55      18.955  15.972  49.828  1.00 43.22           N  
ATOM    420  CA  SER L  55      18.629  14.939  50.759  1.00 49.40           C  
ATOM    421  CB  SER L  55      17.251  14.298  50.510  1.00 51.10           C  
ATOM    422  OG  SER L  55      17.251  13.588  49.281  1.00 61.31           O  
ATOM    423  C   SER L  55      19.665  13.860  50.663  1.00 50.54           C  
ATOM    424  O   SER L  55      20.064  13.459  49.572  1.00 50.10           O  
ATOM    425  N   GLY L  56      20.146  13.388  51.835  1.00 51.01           N  
ATOM    426  CA  GLY L  56      21.056  12.278  51.914  1.00 48.89           C  
ATOM    427  C   GLY L  56      22.492  12.726  51.919  1.00 46.20           C  
ATOM    428  O   GLY L  56      23.374  11.936  52.255  1.00 46.53           O  
ATOM    429  N   VAL L  57      22.783  13.996  51.563  1.00 43.88           N  
ATOM    430  CA  VAL L  57      24.164  14.410  51.528  1.00 43.46           C  
ATOM    431  CB  VAL L  57      24.440  15.713  50.832  1.00 42.12           C  
ATOM    432  CG1 VAL L  57      24.239  15.553  49.330  1.00 39.56           C  
ATOM    433  CG2 VAL L  57      23.535  16.784  51.438  1.00 40.07           C  
ATOM    434  C   VAL L  57      24.691  14.578  52.913  1.00 45.50           C  
ATOM    435  O   VAL L  57      24.011  15.053  53.821  1.00 45.48           O  
ATOM    436  N   PRO L  58      25.927  14.195  53.061  1.00 47.47           N  
ATOM    437  CA  PRO L  58      26.599  14.296  54.327  1.00 44.43           C  
ATOM    438  CD  PRO L  58      26.488  13.146  52.232  1.00 46.60           C  
ATOM    439  CB  PRO L  58      27.840  13.406  54.223  1.00 42.77           C  
ATOM    440  CG  PRO L  58      27.933  13.032  52.731  1.00 44.50           C  
ATOM    441  C   PRO L  58      26.877  15.723  54.694  1.00 44.18           C  
ATOM    442  O   PRO L  58      27.099  16.550  53.813  1.00 41.44           O  
ATOM    443  N   GLY L  59      26.905  16.002  56.011  1.00 44.57           N  
ATOM    444  CA  GLY L  59      27.086  17.296  56.613  1.00 44.52           C  
ATOM    445  C   GLY L  59      28.428  17.854  56.257  1.00 44.01           C  
ATOM    446  O   GLY L  59      28.642  19.064  56.307  1.00 42.36           O  
ATOM    447  N   ARG L  60      29.384  16.972  55.931  1.00 45.00           N  
ATOM    448  CA  ARG L  60      30.744  17.340  55.657  1.00 44.25           C  
ATOM    449  CB  ARG L  60      31.572  16.136  55.180  1.00 45.56           C  
ATOM    450  CG  ARG L  60      31.526  14.950  56.141  1.00 49.73           C  
ATOM    451  CD  ARG L  60      32.198  13.691  55.586  1.00 48.09           C  
ATOM    452  NE  ARG L  60      31.527  13.345  54.300  1.00 45.47           N  
ATOM    453  CZ  ARG L  60      31.368  12.039  53.933  1.00 42.46           C  
ATOM    454  NH1 ARG L  60      31.761  11.034  54.767  1.00 40.90           N1+
ATOM    455  NH2 ARG L  60      30.803  11.728  52.731  1.00 42.44           N  
ATOM    456  C   ARG L  60      30.764  18.326  54.527  1.00 43.23           C  
ATOM    457  O   ARG L  60      31.639  19.190  54.475  1.00 41.15           O  
ATOM    458  N   PHE L  61      29.821  18.187  53.574  1.00 42.72           N  
ATOM    459  CA  PHE L  61      29.764  19.020  52.403  1.00 38.72           C  
ATOM    460  CB  PHE L  61      28.903  18.403  51.284  1.00 35.52           C  
ATOM    461  CG  PHE L  61      29.606  17.216  50.719  1.00 34.92           C  
ATOM    462  CD1 PHE L  61      29.649  16.009  51.372  1.00 35.38           C  
ATOM    463  CD2 PHE L  61      30.220  17.303  49.498  1.00 35.44           C  
ATOM    464  CE1 PHE L  61      30.299  14.926  50.826  1.00 34.86           C  
ATOM    465  CE2 PHE L  61      30.871  16.227  48.947  1.00 35.75           C  
ATOM    466  CZ  PHE L  61      30.916  15.029  49.608  1.00 34.26           C  
ATOM    467  C   PHE L  61      29.164  20.367  52.705  1.00 40.27           C  
ATOM    468  O   PHE L  61      28.340  20.516  53.606  1.00 41.21           O  
ATOM    469  N   SER L  62      29.592  21.400  51.940  1.00 39.45           N  
ATOM    470  CA  SER L  62      29.044  22.722  52.087  1.00 41.05           C  
ATOM    471  CB  SER L  62      29.684  23.532  53.229  1.00 39.27           C  
ATOM    472  OG  SER L  62      31.062  23.753  52.965  1.00 41.03           O  
ATOM    473  C   SER L  62      29.265  23.484  50.809  1.00 43.01           C  
ATOM    474  O   SER L  62      30.110  23.119  49.992  1.00 42.73           O  
ATOM    475  N   GLY L  63      28.496  24.575  50.599  1.00 40.97           N  
ATOM    476  CA  GLY L  63      28.661  25.348  49.398  1.00 38.67           C  
ATOM    477  C   GLY L  63      28.515  26.794  49.745  1.00 42.48           C  
ATOM    478  O   GLY L  63      27.745  27.164  50.629  1.00 43.88           O  
ATOM    479  N   SER L  64      29.269  27.658  49.039  1.00 45.05           N  
ATOM    480  CA  SER L  64      29.181  29.066  49.291  1.00 47.80           C  
ATOM    481  CB  SER L  64      30.172  29.558  50.359  1.00 49.54           C  
ATOM    482  OG  SER L  64      31.506  29.340  49.925  1.00 52.60           O  
ATOM    483  C   SER L  64      29.499  29.770  48.012  1.00 48.63           C  
ATOM    484  O   SER L  64      29.881  29.147  47.023  1.00 46.47           O  
ATOM    485  N   GLY L  65      29.291  31.101  47.985  1.00 50.85           N  
ATOM    486  CA  GLY L  65      29.667  31.843  46.818  1.00 52.12           C  
ATOM    487  C   GLY L  65      28.603  32.836  46.483  1.00 51.00           C  
ATOM    488  O   GLY L  65      27.480  32.779  46.985  1.00 50.47           O  
ATOM    489  N   SER L  66      28.959  33.791  45.605  1.00 49.37           N  
ATOM    490  CA  SER L  66      28.030  34.788  45.169  1.00 50.76           C  
ATOM    491  CB  SER L  66      27.849  35.931  46.180  1.00 52.42           C  
ATOM    492  OG  SER L  66      29.072  36.634  46.343  1.00 54.00           O  
ATOM    493  C   SER L  66      28.577  35.391  43.917  1.00 54.41           C  
ATOM    494  O   SER L  66      29.780  35.347  43.660  1.00 56.07           O  
ATOM    495  N   GLY L  67      27.690  35.978  43.094  1.00 56.94           N  
ATOM    496  CA  GLY L  67      28.134  36.624  41.896  1.00 56.89           C  
ATOM    497  C   GLY L  67      28.746  35.613  40.973  1.00 57.60           C  
ATOM    498  O   GLY L  67      28.085  34.688  40.507  1.00 56.10           O  
ATOM    499  N   ILE L  68      30.013  35.883  40.601  1.00 57.12           N  
ATOM    500  CA  ILE L  68      30.869  35.129  39.723  1.00 57.35           C  
ATOM    501  CB  ILE L  68      32.029  35.944  39.230  1.00 58.38           C  
ATOM    502  CG1 ILE L  68      32.906  36.385  40.414  1.00  0.00           C  
ATOM    503  CG2 ILE L  68      31.478  37.109  38.391  1.00 57.68           C  
ATOM    504  CD1 ILE L  68      34.258  36.964  39.998  1.00  0.00           C  
ATOM    505  C   ILE L  68      31.443  33.872  40.317  1.00 57.54           C  
ATOM    506  O   ILE L  68      31.609  32.887  39.601  1.00 59.00           O  
ATOM    507  N   SER L  69      31.831  33.865  41.610  1.00 56.41           N  
ATOM    508  CA  SER L  69      32.542  32.706  42.087  1.00 55.85           C  
ATOM    509  CB  SER L  69      33.898  33.050  42.728  1.00 57.37           C  
ATOM    510  OG  SER L  69      34.773  33.604  41.758  1.00 60.98           O  
ATOM    511  C   SER L  69      31.759  31.955  43.120  1.00 53.37           C  
ATOM    512  O   SER L  69      31.171  32.531  44.033  1.00 50.59           O  
ATOM    513  N   TYR L  70      31.759  30.611  42.986  1.00 52.03           N  
ATOM    514  CA  TYR L  70      31.082  29.739  43.901  1.00 51.32           C  
ATOM    515  CB  TYR L  70      29.805  29.092  43.326  1.00 50.78           C  
ATOM    516  CG  TYR L  70      28.782  30.156  43.113  1.00 49.90           C  
ATOM    517  CD1 TYR L  70      28.841  30.981  42.009  1.00 50.06           C  
ATOM    518  CD2 TYR L  70      27.754  30.322  44.015  1.00 48.94           C  
ATOM    519  CE1 TYR L  70      27.895  31.960  41.812  1.00 50.60           C  
ATOM    520  CE2 TYR L  70      26.807  31.299  43.823  1.00 50.55           C  
ATOM    521  CZ  TYR L  70      26.876  32.119  42.723  1.00 50.80           C  
ATOM    522  OH  TYR L  70      25.902  33.121  42.527  1.00 51.20           O  
ATOM    523  C   TYR L  70      32.017  28.611  44.204  1.00 49.65           C  
ATOM    524  O   TYR L  70      32.883  28.286  43.395  1.00 51.47           O  
ATOM    525  N   SER L  71      31.874  27.982  45.390  1.00 46.58           N  
ATOM    526  CA  SER L  71      32.745  26.890  45.707  1.00 45.49           C  
ATOM    527  CB  SER L  71      33.948  27.300  46.574  1.00 50.20           C  
ATOM    528  OG  SER L  71      33.500  27.757  47.840  1.00 51.01           O  
ATOM    529  C   SER L  71      31.985  25.846  46.463  1.00 42.17           C  
ATOM    530  O   SER L  71      30.911  26.101  47.014  1.00 42.77           O  
ATOM    531  N   LEU L  72      32.531  24.614  46.464  1.00 41.79           N  
ATOM    532  CA  LEU L  72      31.974  23.515  47.191  1.00 42.31           C  
ATOM    533  CB  LEU L  72      31.505  22.383  46.246  1.00 40.86           C  
ATOM    534  CG  LEU L  72      30.875  21.132  46.897  1.00 41.27           C  
ATOM    535  CD1 LEU L  72      30.308  20.192  45.822  1.00 39.82           C  
ATOM    536  CD2 LEU L  72      31.854  20.384  47.809  1.00 40.64           C  
ATOM    537  C   LEU L  72      33.097  23.041  48.058  1.00 46.10           C  
ATOM    538  O   LEU L  72      34.240  22.986  47.606  1.00 46.52           O  
ATOM    539  N   THR L  73      32.820  22.717  49.337  1.00 47.55           N  
ATOM    540  CA  THR L  73      33.913  22.324  50.182  1.00 45.16           C  
ATOM    541  CB  THR L  73      34.268  23.368  51.201  1.00 47.25           C  
ATOM    542  OG1 THR L  73      34.612  24.584  50.554  1.00 49.11           O  
ATOM    543  CG2 THR L  73      35.455  22.860  52.037  1.00 48.42           C  
ATOM    544  C   THR L  73      33.559  21.079  50.935  1.00 45.92           C  
ATOM    545  O   THR L  73      32.406  20.863  51.305  1.00 45.71           O  
ATOM    546  N   ILE L  74      34.570  20.217  51.171  1.00 47.54           N  
ATOM    547  CA  ILE L  74      34.379  19.013  51.926  1.00 47.36           C  
ATOM    548  CB  ILE L  74      34.834  17.778  51.200  1.00 44.33           C  
ATOM    549  CG1 ILE L  74      34.098  17.641  49.856  1.00 43.07           C  
ATOM    550  CG2 ILE L  74      34.604  16.577  52.130  1.00 44.31           C  
ATOM    551  CD1 ILE L  74      34.684  16.563  48.943  1.00 41.15           C  
ATOM    552  C   ILE L  74      35.231  19.167  53.148  1.00 49.00           C  
ATOM    553  O   ILE L  74      36.448  19.334  53.052  1.00 49.56           O  
ATOM    554  N   SER L  75      34.603  19.122  54.339  1.00 52.23           N  
ATOM    555  CA  SER L  75      35.325  19.332  55.563  1.00 50.09           C  
ATOM    556  CB  SER L  75      34.435  19.180  56.808  1.00 49.86           C  
ATOM    557  OG  SER L  75      33.369  20.114  56.769  1.00 54.70           O  
ATOM    558  C   SER L  75      36.391  18.297  55.672  1.00 51.70           C  
ATOM    559  O   SER L  75      37.576  18.624  55.724  1.00 53.41           O  
ATOM    560  N   SER L  76      35.993  17.010  55.701  1.00 49.50           N  
ATOM    561  CA  SER L  76      36.977  15.973  55.794  1.00 48.63           C  
ATOM    562  CB  SER L  76      36.944  15.197  57.124  1.00 51.02           C  
ATOM    563  OG  SER L  76      35.715  14.500  57.261  1.00 71.40           O  
ATOM    564  C   SER L  76      36.706  15.003  54.692  1.00 47.65           C  
ATOM    565  O   SER L  76      35.643  14.386  54.624  1.00 47.85           O  
ATOM    566  N   MET L  77      37.708  14.820  53.816  1.00 48.23           N  
ATOM    567  CA  MET L  77      37.606  13.967  52.672  1.00 47.01           C  
ATOM    568  CB  MET L  77      38.868  14.012  51.792  1.00 47.83           C  
ATOM    569  CG  MET L  77      38.809  13.102  50.565  1.00 57.05           C  
ATOM    570  SD  MET L  77      37.663  13.630  49.261  1.00 64.21           S  
ATOM    571  CE  MET L  77      38.041  12.226  48.172  1.00 53.60           C  
ATOM    572  C   MET L  77      37.424  12.554  53.123  1.00 46.22           C  
ATOM    573  O   MET L  77      38.031  12.115  54.098  1.00 47.69           O  
ATOM    574  N   GLU L  78      36.551  11.815  52.404  1.00 44.23           N  
ATOM    575  CA  GLU L  78      36.277  10.436  52.684  1.00 47.19           C  
ATOM    576  CB  GLU L  78      34.873  10.200  53.268  1.00 50.76           C  
ATOM    577  CG  GLU L  78      34.625  10.917  54.598  1.00 57.87           C  
ATOM    578  CD  GLU L  78      35.275  10.129  55.727  1.00 64.16           C  
ATOM    579  OE1 GLU L  78      35.661   8.953  55.490  1.00 68.42           O  
ATOM    580  OE2 GLU L  78      35.390  10.695  56.847  1.00 64.06           O1-
ATOM    581  C   GLU L  78      36.307   9.728  51.361  1.00 46.93           C  
ATOM    582  O   GLU L  78      36.163  10.350  50.312  1.00 46.21           O  
ATOM    583  N   ALA L  79      36.476   8.394  51.389  1.00 47.73           N  
ATOM    584  CA  ALA L  79      36.592   7.578  50.208  1.00 48.45           C  
ATOM    585  CB  ALA L  79      36.834   6.094  50.535  1.00 51.10           C  
ATOM    586  C   ALA L  79      35.338   7.661  49.392  1.00 49.00           C  
ATOM    587  O   ALA L  79      35.380   7.610  48.164  1.00 51.29           O  
ATOM    588  N   GLU L  80      34.181   7.783  50.061  1.00 48.61           N  
ATOM    589  CA  GLU L  80      32.882   7.802  49.448  1.00 47.62           C  
ATOM    590  CB  GLU L  80      31.778   7.996  50.488  1.00 49.67           C  
ATOM    591  CG  GLU L  80      31.770   6.910  51.556  1.00 53.37           C  
ATOM    592  CD  GLU L  80      30.833   7.380  52.653  1.00 56.85           C  
ATOM    593  OE1 GLU L  80      30.229   8.472  52.484  1.00 59.19           O  
ATOM    594  OE2 GLU L  80      30.708   6.654  53.673  1.00 57.26           O1-
ATOM    595  C   GLU L  80      32.780   8.981  48.533  1.00 45.81           C  
ATOM    596  O   GLU L  80      32.014   8.973  47.571  1.00 48.26           O  
ATOM    597  N   ASP L  81      33.519  10.047  48.858  1.00 43.33           N  
ATOM    598  CA  ASP L  81      33.507  11.311  48.180  1.00 42.96           C  
ATOM    599  CB  ASP L  81      34.241  12.398  48.982  1.00 41.88           C  
ATOM    600  CG  ASP L  81      33.417  12.637  50.241  1.00 47.36           C  
ATOM    601  OD1 ASP L  81      32.268  12.121  50.293  1.00 49.34           O  
ATOM    602  OD2 ASP L  81      33.917  13.337  51.163  1.00 48.82           O1-
ATOM    603  C   ASP L  81      34.103  11.237  46.801  1.00 47.08           C  
ATOM    604  O   ASP L  81      33.906  12.151  46.003  1.00 47.34           O  
ATOM    605  N   VAL L  82      34.902  10.200  46.482  1.00 49.62           N  
ATOM    606  CA  VAL L  82      35.517  10.168  45.184  1.00 47.94           C  
ATOM    607  CB  VAL L  82      36.324   8.923  44.958  1.00 44.47           C  
ATOM    608  CG1 VAL L  82      36.869   8.935  43.520  1.00 70.87           C  
ATOM    609  CG2 VAL L  82      37.406   8.835  46.047  1.00 94.35           C  
ATOM    610  C   VAL L  82      34.435  10.180  44.152  1.00 49.50           C  
ATOM    611  O   VAL L  82      33.557   9.319  44.155  1.00 52.58           O  
ATOM    612  N   ALA L  83      34.480  11.164  43.226  1.00 48.75           N  
ATOM    613  CA  ALA L  83      33.484  11.265  42.197  1.00 48.59           C  
ATOM    614  CB  ALA L  83      32.050  11.412  42.741  1.00 47.71           C  
ATOM    615  C   ALA L  83      33.791  12.494  41.405  1.00 46.28           C  
ATOM    616  O   ALA L  83      34.761  13.198  41.679  1.00 45.72           O  
ATOM    617  N   THR L  84      32.983  12.768  40.363  1.00 44.17           N  
ATOM    618  CA  THR L  84      33.204  13.967  39.617  1.00 43.79           C  
ATOM    619  CB  THR L  84      33.184  13.775  38.132  1.00 46.87           C  
ATOM    620  OG1 THR L  84      33.774  14.895  37.494  1.00 48.12           O  
ATOM    621  CG2 THR L  84      31.730  13.607  37.667  1.00 47.51           C  
ATOM    622  C   THR L  84      32.091  14.891  40.000  1.00 43.00           C  
ATOM    623  O   THR L  84      30.948  14.465  40.151  1.00 42.89           O  
ATOM    624  N   TYR L  85      32.404  16.191  40.186  1.00 40.86           N  
ATOM    625  CA  TYR L  85      31.404  17.117  40.639  1.00 41.85           C  
ATOM    626  CB  TYR L  85      31.791  17.855  41.935  1.00 42.91           C  
ATOM    627  CG  TYR L  85      31.839  16.879  43.066  1.00 42.60           C  
ATOM    628  CD1 TYR L  85      32.959  16.115  43.299  1.00 43.36           C  
ATOM    629  CD2 TYR L  85      30.757  16.734  43.904  1.00 41.10           C  
ATOM    630  CE1 TYR L  85      32.997  15.221  44.347  1.00 44.20           C  
ATOM    631  CE2 TYR L  85      30.789  15.843  44.952  1.00 40.85           C  
ATOM    632  CZ  TYR L  85      31.911  15.085  45.175  1.00 41.61           C  
ATOM    633  OH  TYR L  85      31.947  14.171  46.249  1.00 39.28           O  
ATOM    634  C   TYR L  85      31.198  18.160  39.580  1.00 41.96           C  
ATOM    635  O   TYR L  85      32.154  18.635  38.972  1.00 43.77           O  
ATOM    636  N   TYR L  86      29.921  18.535  39.335  1.00 41.99           N  
ATOM    637  CA  TYR L  86      29.589  19.502  38.320  1.00 43.68           C  
ATOM    638  CB  TYR L  86      28.674  18.960  37.206  1.00 45.16           C  
ATOM    639  CG  TYR L  86      29.371  17.921  36.400  1.00 46.56           C  
ATOM    640  CD1 TYR L  86      30.204  18.276  35.364  1.00 45.12           C  
ATOM    641  CD2 TYR L  86      29.174  16.586  36.670  1.00 44.73           C  
ATOM    642  CE1 TYR L  86      30.839  17.314  34.615  1.00 42.51           C  
ATOM    643  CE2 TYR L  86      29.805  15.620  35.928  1.00 41.58           C  
ATOM    644  CZ  TYR L  86      30.638  15.984  34.899  1.00 41.79           C  
ATOM    645  OH  TYR L  86      31.285  14.992  34.134  1.00 43.64           O  
ATOM    646  C   TYR L  86      28.786  20.608  38.945  1.00 41.88           C  
ATOM    647  O   TYR L  86      28.012  20.379  39.873  1.00 42.19           O  
ATOM    648  N   CYS L  87      28.964  21.851  38.440  1.00 40.45           N  
ATOM    649  CA  CYS L  87      28.200  22.980  38.910  1.00 41.92           C  
ATOM    650  CB  CYS L  87      29.056  24.219  39.288  1.00 40.37           C  
ATOM    651  SG  CYS L  87      30.201  24.770  37.982  1.00 51.09           S  
ATOM    652  C   CYS L  87      27.212  23.358  37.839  1.00 43.12           C  
ATOM    653  O   CYS L  87      27.449  23.127  36.653  1.00 44.13           O  
ATOM    654  N   PHE L  88      26.048  23.923  38.235  1.00 43.04           N  
ATOM    655  CA  PHE L  88      25.020  24.248  37.281  1.00 42.89           C  
ATOM    656  CB  PHE L  88      23.924  23.166  37.295  1.00 41.31           C  
ATOM    657  CG  PHE L  88      22.741  23.556  36.478  1.00 40.63           C  
ATOM    658  CD1 PHE L  88      22.739  23.391  35.112  1.00  0.00           C  
ATOM    659  CD2 PHE L  88      21.620  24.066  37.096  1.00  0.00           C  
ATOM    660  CE1 PHE L  88      21.634  23.740  34.373  1.00  0.00           C  
ATOM    661  CE2 PHE L  88      20.513  24.416  36.364  1.00  0.00           C  
ATOM    662  CZ  PHE L  88      20.525  24.256  35.001  1.00  0.00           C  
ATOM    663  C   PHE L  88      24.382  25.554  37.650  1.00 42.24           C  
ATOM    664  O   PHE L  88      24.193  25.871  38.825  1.00 44.73           O  
ATOM    665  N   GLN L  89      24.021  26.347  36.620  1.00 42.19           N  
ATOM    666  CA  GLN L  89      23.370  27.609  36.815  1.00 43.77           C  
ATOM    667  CB  GLN L  89      24.163  28.802  36.252  1.00 42.42           C  
ATOM    668  CG  GLN L  89      24.345  28.768  34.735  1.00 45.97           C  
ATOM    669  CD  GLN L  89      23.133  29.403  34.077  1.00 52.83           C  
ATOM    670  OE1 GLN L  89      22.385  30.148  34.707  1.00 52.39           O  
ATOM    671  NE2 GLN L  89      22.931  29.113  32.765  1.00 45.56           N  
ATOM    672  C   GLN L  89      22.052  27.517  36.108  1.00 46.97           C  
ATOM    673  O   GLN L  89      21.877  26.746  35.168  1.00 48.12           O  
ATOM    674  N   GLY L  90      21.033  27.889  36.912  1.00 20.97           N  
ATOM    675  CA  GLY L  90      19.637  28.052  36.608  1.00 22.96           C  
ATOM    676  C   GLY L  90      19.301  29.446  36.177  1.00 22.71           C  
ATOM    677  O   GLY L  90      18.277  29.684  35.539  1.00 22.79           O  
ATOM    678  N   SER L  91      20.130  30.409  36.613  1.00 21.27           N  
ATOM    679  CA  SER L  91      19.830  31.813  36.559  1.00 25.47           C  
ATOM    680  CB  SER L  91      21.020  32.674  37.021  1.00 26.71           C  
ATOM    681  OG  SER L  91      21.359  32.350  38.362  1.00 29.82           O  
ATOM    682  C   SER L  91      19.446  32.278  35.190  1.00 24.35           C  
ATOM    683  O   SER L  91      18.451  32.988  35.046  1.00 27.55           O  
ATOM    684  N   GLY L  92      20.205  31.902  34.143  1.00 25.58           N  
ATOM    685  CA  GLY L  92      19.854  32.418  32.851  1.00 28.28           C  
ATOM    686  C   GLY L  92      19.744  31.288  31.886  1.00 29.79           C  
ATOM    687  O   GLY L  92      20.101  30.149  32.174  1.00 26.89           O  
ATOM    688  N   TYR L  93      19.243  31.610  30.684  1.00 29.15           N  
ATOM    689  CA  TYR L  93      19.027  30.651  29.645  1.00 32.09           C  
ATOM    690  CB  TYR L  93      17.685  30.941  28.949  1.00 29.37           C  
ATOM    691  CG  TYR L  93      17.198  29.814  28.106  1.00 30.08           C  
ATOM    692  CD1 TYR L  93      16.452  28.799  28.666  1.00 31.06           C  
ATOM    693  CD2 TYR L  93      17.459  29.778  26.756  1.00 33.36           C  
ATOM    694  CE1 TYR L  93      15.979  27.763  27.897  1.00 31.60           C  
ATOM    695  CE2 TYR L  93      16.989  28.744  25.982  1.00 34.31           C  
ATOM    696  CZ  TYR L  93      16.248  27.735  26.549  1.00 32.33           C  
ATOM    697  OH  TYR L  93      15.767  26.682  25.741  1.00 33.33           O  
ATOM    698  C   TYR L  93      20.144  30.898  28.677  1.00 34.04           C  
ATOM    699  O   TYR L  93      20.459  32.056  28.409  1.00 35.39           O  
ATOM    700  N   PRO L  94      20.801  29.893  28.151  1.00 33.05           N  
ATOM    701  CA  PRO L  94      20.507  28.524  28.482  1.00 29.87           C  
ATOM    702  CD  PRO L  94      21.277  30.020  26.783  1.00 34.43           C  
ATOM    703  CB  PRO L  94      21.074  27.673  27.352  1.00 30.95           C  
ATOM    704  CG  PRO L  94      21.117  28.628  26.154  1.00 32.60           C  
ATOM    705  C   PRO L  94      21.088  28.111  29.791  1.00 28.73           C  
ATOM    706  O   PRO L  94      22.022  28.746  30.279  1.00 28.54           O  
ATOM    707  N   LEU L  95      20.544  27.020  30.355  1.00 27.31           N  
ATOM    708  CA  LEU L  95      21.000  26.457  31.584  1.00 25.64           C  
ATOM    709  CB  LEU L  95      20.085  25.304  32.007  1.00 26.44           C  
ATOM    710  CG  LEU L  95      18.615  25.763  32.076  1.00 28.22           C  
ATOM    711  CD1 LEU L  95      17.665  24.632  32.498  1.00 34.35           C  
ATOM    712  CD2 LEU L  95      18.480  27.012  32.959  1.00 35.46           C  
ATOM    713  C   LEU L  95      22.343  25.910  31.253  1.00 26.43           C  
ATOM    714  O   LEU L  95      22.567  25.464  30.130  1.00 25.81           O  
ATOM    715  N   THR L  96      23.298  25.947  32.196  1.00 46.46           N  
ATOM    716  CA  THR L  96      24.589  25.508  31.756  1.00 45.64           C  
ATOM    717  CB  THR L  96      25.378  26.663  31.199  1.00 44.69           C  
ATOM    718  OG1 THR L  96      26.610  26.227  30.660  1.00 44.22           O  
ATOM    719  CG2 THR L  96      25.592  27.723  32.283  1.00 45.54           C  
ATOM    720  C   THR L  96      25.316  24.803  32.869  1.00 45.47           C  
ATOM    721  O   THR L  96      25.087  25.070  34.049  1.00 48.22           O  
ATOM    722  N   PHE L  97      26.210  23.854  32.499  1.00 43.63           N  
ATOM    723  CA  PHE L  97      26.955  23.048  33.435  1.00 40.36           C  
ATOM    724  CB  PHE L  97      26.860  21.534  33.164  1.00 38.46           C  
ATOM    725  CG  PHE L  97      25.465  21.053  33.365  1.00 37.99           C  
ATOM    726  CD1 PHE L  97      24.543  21.117  32.348  1.00 35.98           C  
ATOM    727  CD2 PHE L  97      25.081  20.524  34.574  1.00 37.09           C  
ATOM    728  CE1 PHE L  97      23.259  20.666  32.535  1.00 34.10           C  
ATOM    729  CE2 PHE L  97      23.797  20.071  34.765  1.00 39.21           C  
ATOM    730  CZ  PHE L  97      22.880  20.141  33.746  1.00 36.00           C  
ATOM    731  C   PHE L  97      28.419  23.360  33.306  1.00 41.88           C  
ATOM    732  O   PHE L  97      28.880  23.894  32.298  1.00 44.34           O  
ATOM    733  N   GLY L  98      29.198  23.042  34.357  1.00 43.24           N  
ATOM    734  CA  GLY L  98      30.618  23.260  34.323  1.00 45.85           C  
ATOM    735  C   GLY L  98      31.269  22.056  33.705  1.00 46.75           C  
ATOM    736  O   GLY L  98      30.619  21.049  33.434  1.00 44.31           O  
ATOM    737  N   GLY L  99      32.594  22.143  33.468  1.00 48.94           N  
ATOM    738  CA  GLY L  99      33.377  21.089  32.882  1.00 48.69           C  
ATOM    739  C   GLY L  99      33.407  19.920  33.815  1.00 50.06           C  
ATOM    740  O   GLY L  99      33.403  18.771  33.378  1.00 51.57           O  
ATOM    741  N   GLY L 100      33.471  20.190  35.133  1.00 50.45           N  
ATOM    742  CA  GLY L 100      33.490  19.125  36.095  1.00 50.86           C  
ATOM    743  C   GLY L 100      34.840  19.042  36.730  1.00 50.52           C  
ATOM    744  O   GLY L 100      35.856  19.412  36.145  1.00 51.60           O  
ATOM    745  N   THR L 101      34.862  18.561  37.988  1.00 48.78           N  
ATOM    746  CA  THR L 101      36.085  18.395  38.713  1.00 48.22           C  
ATOM    747  CB  THR L 101      36.152  19.245  39.952  1.00 45.63           C  
ATOM    748  OG1 THR L 101      35.995  20.615  39.612  1.00 47.30           O  
ATOM    749  CG2 THR L 101      37.510  19.033  40.641  1.00 44.40           C  
ATOM    750  C   THR L 101      36.128  16.966  39.153  1.00 49.82           C  
ATOM    751  O   THR L 101      35.202  16.476  39.798  1.00 49.39           O  
ATOM    752  N   LYS L 102      37.211  16.246  38.810  1.00 50.89           N  
ATOM    753  CA  LYS L 102      37.269  14.880  39.228  1.00 50.94           C  
ATOM    754  CB  LYS L 102      37.905  13.933  38.206  1.00 50.86           C  
ATOM    755  CG  LYS L 102      37.749  12.481  38.637  1.00 55.03           C  
ATOM    756  CD  LYS L 102      37.952  11.464  37.521  1.00 58.93           C  
ATOM    757  CE  LYS L 102      37.637  10.043  37.978  1.00 60.13           C  
ATOM    758  NZ  LYS L 102      36.252   9.976  38.494  1.00 60.32           N1+
ATOM    759  C   LYS L 102      38.059  14.815  40.493  1.00 48.91           C  
ATOM    760  O   LYS L 102      39.176  15.323  40.586  1.00 50.98           O  
ATOM    761  N   LEU L 103      37.476  14.175  41.520  1.00 47.77           N  
ATOM    762  CA  LEU L 103      38.125  14.113  42.793  1.00 48.64           C  
ATOM    763  CB  LEU L 103      37.168  14.468  43.944  1.00 48.83           C  
ATOM    764  CG  LEU L 103      37.834  14.538  45.327  1.00 50.31           C  
ATOM    765  CD1 LEU L 103      38.883  15.660  45.375  1.00 52.54           C  
ATOM    766  CD2 LEU L 103      36.783  14.658  46.443  1.00 50.84           C  
ATOM    767  C   LEU L 103      38.606  12.711  42.997  1.00 50.66           C  
ATOM    768  O   LEU L 103      37.839  11.755  42.904  1.00 50.98           O  
ATOM    769  N   GLU L 104      39.910  12.550  43.286  1.00 48.96           N  
ATOM    770  CA  GLU L 104      40.428  11.225  43.456  1.00 50.59           C  
ATOM    771  CB  GLU L 104      41.571  10.899  42.479  1.00 55.98           C  
ATOM    772  CG  GLU L 104      41.929   9.416  42.456  1.00 63.48           C  
ATOM    773  CD  GLU L 104      43.098   9.213  41.505  1.00 68.72           C  
ATOM    774  OE1 GLU L 104      42.858   9.124  40.273  1.00 71.37           O  
ATOM    775  OE2 GLU L 104      44.253   9.145  42.008  1.00 67.76           O1-
ATOM    776  C   GLU L 104      40.959  11.107  44.851  1.00 50.28           C  
ATOM    777  O   GLU L 104      41.469  12.072  45.420  1.00 48.11           O  
ATOM    778  N   ILE L 105      40.857   9.897  45.439  1.00 51.11           N  
ATOM    779  CA  ILE L 105      41.294   9.712  46.793  1.00 51.26           C  
ATOM    780  CB  ILE L 105      40.482   8.687  47.552  1.00 51.17           C  
ATOM    781  CG1 ILE L 105      40.771   8.772  49.058  1.00 43.82           C  
ATOM    782  CG2 ILE L 105      40.727   7.291  46.952  1.00 41.46           C  
ATOM    783  CD1 ILE L 105      40.222  10.037  49.715  1.00 48.65           C  
ATOM    784  C   ILE L 105      42.730   9.285  46.764  1.00 52.44           C  
ATOM    785  O   ILE L 105      43.108   8.327  46.093  1.00 55.54           O  
ATOM    786  N   LYS L 106      43.582  10.029  47.493  1.00 37.09           N  
ATOM    787  CA  LYS L 106      44.989   9.761  47.505  1.00 34.48           C  
ATOM    788  CB  LYS L 106      45.795  10.965  48.024  1.00 36.35           C  
ATOM    789  CG  LYS L 106      47.308  10.815  47.888  1.00 39.81           C  
ATOM    790  CD  LYS L 106      48.085  12.099  48.197  1.00 47.56           C  
ATOM    791  CE  LYS L 106      48.227  13.042  47.001  1.00 55.43           C  
ATOM    792  NZ  LYS L 106      49.108  14.179  47.351  1.00 60.43           N1+
ATOM    793  C   LYS L 106      45.269   8.563  48.411  1.00 32.22           C  
ATOM    794  O   LYS L 106      45.123   8.697  49.656  1.00 38.24           O  
ATOM    795  OXT LYS L 106      45.648   7.494  47.861  1.00  0.00           O1-
TER     796      LYS L 106 
ATOM    797  N   GLN H 107       8.499   7.799  46.390  1.00 64.34           N1+
ATOM    798  CA  GLN H 107       9.780   8.198  45.768  1.00 66.03           C  
ATOM    799  CB  GLN H 107      10.815   7.063  45.861  1.00 69.58           C  
ATOM    800  CG  GLN H 107      11.331   6.823  47.281  1.00 75.50           C  
ATOM    801  CD  GLN H 107      12.211   8.009  47.660  1.00 76.75           C  
ATOM    802  OE1 GLN H 107      12.744   8.079  48.767  1.00 76.54           O  
ATOM    803  NE2 GLN H 107      12.372   8.973  46.714  1.00  0.00           N  
ATOM    804  C   GLN H 107       9.598   8.546  44.328  1.00 63.62           C  
ATOM    805  O   GLN H 107       8.721   8.011  43.651  1.00 65.86           O  
ATOM    806  N   VAL H 108      10.430   9.480  43.833  1.00 58.16           N  
ATOM    807  CA  VAL H 108      10.354   9.916  42.473  1.00 53.52           C  
ATOM    808  CB  VAL H 108      10.911  11.298  42.298  1.00 50.47           C  
ATOM    809  CG1 VAL H 108      10.924  11.652  40.804  1.00 49.33           C  
ATOM    810  CG2 VAL H 108      10.084  12.262  43.164  1.00 48.83           C  
ATOM    811  C   VAL H 108      11.189   8.994  41.648  1.00 54.67           C  
ATOM    812  O   VAL H 108      12.279   8.608  42.064  1.00 56.66           O  
ATOM    813  N   GLN H 109      10.695   8.589  40.458  1.00 55.08           N  
ATOM    814  CA  GLN H 109      11.536   7.773  39.633  1.00 55.11           C  
ATOM    815  CB  GLN H 109      11.343   6.258  39.806  1.00 59.87           C  
ATOM    816  CG  GLN H 109      11.848   5.732  41.149  1.00 63.39           C  
ATOM    817  CD  GLN H 109      11.884   4.214  41.059  1.00 67.76           C  
ATOM    818  OE1 GLN H 109      11.950   3.521  42.072  1.00  0.00           O  
ATOM    819  NE2 GLN H 109      11.848   3.680  39.808  1.00  0.00           N  
ATOM    820  C   GLN H 109      11.302   8.078  38.187  1.00 51.44           C  
ATOM    821  O   GLN H 109      10.173   8.327  37.764  1.00 53.51           O  
ATOM    822  N   LEU H 110      12.397   8.089  37.392  1.00 46.92           N  
ATOM    823  CA  LEU H 110      12.285   8.302  35.973  1.00 42.85           C  
ATOM    824  CB  LEU H 110      12.892   9.624  35.461  1.00 38.03           C  
ATOM    825  CG  LEU H 110      12.342  10.913  36.099  1.00 39.28           C  
ATOM    826  CD1 LEU H 110      10.815  11.000  35.987  1.00 40.90           C  
ATOM    827  CD2 LEU H 110      12.876  11.112  37.521  1.00 36.75           C  
ATOM    828  C   LEU H 110      13.075   7.225  35.288  1.00 49.29           C  
ATOM    829  O   LEU H 110      14.264   7.064  35.566  1.00 50.36           O  
ATOM    830  N   VAL H 111      12.451   6.454  34.366  1.00 50.33           N  
ATOM    831  CA  VAL H 111      13.210   5.438  33.687  1.00 51.05           C  
ATOM    832  CB  VAL H 111      12.742   4.027  33.964  1.00 54.51           C  
ATOM    833  CG1 VAL H 111      11.423   3.759  33.233  1.00 77.50           C  
ATOM    834  CG2 VAL H 111      13.864   3.043  33.600  1.00 73.97           C  
ATOM    835  C   VAL H 111      13.164   5.702  32.206  1.00 49.76           C  
ATOM    836  O   VAL H 111      12.099   5.850  31.605  1.00 48.39           O  
ATOM    837  N   GLU H 112      14.353   5.776  31.576  1.00 48.37           N  
ATOM    838  CA  GLU H 112      14.444   6.074  30.174  1.00 48.53           C  
ATOM    839  CB  GLU H 112      15.653   6.960  29.821  1.00 47.40           C  
ATOM    840  CG  GLU H 112      15.629   8.350  30.469  1.00 49.82           C  
ATOM    841  CD  GLU H 112      16.400   8.304  31.781  1.00 53.32           C  
ATOM    842  OE1 GLU H 112      16.294   7.276  32.500  1.00 54.04           O  
ATOM    843  OE2 GLU H 112      17.111   9.300  32.080  1.00 51.32           O1-
ATOM    844  C   GLU H 112      14.581   4.795  29.400  1.00 50.76           C  
ATOM    845  O   GLU H 112      15.023   3.778  29.932  1.00 52.25           O  
ATOM    846  N   THR H 113      14.166   4.816  28.113  1.00 50.80           N  
ATOM    847  CA  THR H 113      14.280   3.668  27.253  1.00 53.03           C  
ATOM    848  CB  THR H 113      13.105   2.738  27.342  1.00 53.58           C  
ATOM    849  OG1 THR H 113      11.915   3.413  26.962  1.00  0.00           O  
ATOM    850  CG2 THR H 113      12.991   2.231  28.789  1.00  0.00           C  
ATOM    851  C   THR H 113      14.339   4.155  25.834  1.00 50.77           C  
ATOM    852  O   THR H 113      14.100   5.330  25.558  1.00 50.20           O  
ATOM    853  N   GLY H 114      14.653   3.241  24.890  1.00 50.58           N  
ATOM    854  CA  GLY H 114      14.640   3.584  23.493  1.00 53.01           C  
ATOM    855  C   GLY H 114      16.013   3.873  22.959  1.00 55.39           C  
ATOM    856  O   GLY H 114      16.146   4.228  21.789  1.00 57.83           O  
ATOM    857  N   GLY H 115      17.075   3.732  23.775  1.00 54.57           N  
ATOM    858  CA  GLY H 115      18.389   4.011  23.262  1.00 55.04           C  
ATOM    859  C   GLY H 115      18.823   2.866  22.404  1.00 57.70           C  
ATOM    860  O   GLY H 115      18.308   1.755  22.519  1.00 60.30           O  
ATOM    861  N   GLY H 116      19.814   3.107  21.521  1.00 56.97           N  
ATOM    862  CA  GLY H 116      20.260   2.048  20.662  1.00 57.84           C  
ATOM    863  C   GLY H 116      21.210   2.614  19.654  1.00 57.88           C  
ATOM    864  O   GLY H 116      21.731   3.715  19.816  1.00 58.45           O  
ATOM    865  N   LEU H 117      21.467   1.841  18.580  1.00 57.26           N  
ATOM    866  CA  LEU H 117      22.366   2.242  17.535  1.00 57.84           C  
ATOM    867  CB  LEU H 117      23.245   1.077  17.042  1.00 59.30           C  
ATOM    868  CG  LEU H 117      24.177   1.422  15.869  1.00 60.72           C  
ATOM    869  CD1 LEU H 117      25.217   2.480  16.265  1.00 60.55           C  
ATOM    870  CD2 LEU H 117      24.813   0.149  15.280  1.00 60.05           C  
ATOM    871  C   LEU H 117      21.541   2.704  16.376  1.00 59.90           C  
ATOM    872  O   LEU H 117      20.550   2.069  16.019  1.00 61.65           O  
ATOM    873  N   VAL H 118      21.919   3.847  15.770  1.00 61.23           N  
ATOM    874  CA  VAL H 118      21.186   4.342  14.643  1.00 62.55           C  
ATOM    875  CB  VAL H 118      20.252   5.452  15.015  1.00 61.06           C  
ATOM    876  CG1 VAL H 118      19.610   5.998  13.740  1.00 65.17           C  
ATOM    877  CG2 VAL H 118      19.226   4.910  16.018  1.00 57.47           C  
ATOM    878  C   VAL H 118      22.180   4.885  13.670  1.00 65.54           C  
ATOM    879  O   VAL H 118      23.228   5.394  14.063  1.00 64.61           O  
ATOM    880  N   ARG H 119      21.877   4.789  12.360  1.00 69.31           N  
ATOM    881  CA  ARG H 119      22.805   5.275  11.383  1.00 70.91           C  
ATOM    882  CB  ARG H 119      22.624   4.674   9.976  1.00 74.66           C  
ATOM    883  CG  ARG H 119      23.880   4.821   9.112  1.00 75.49           C  
ATOM    884  CD  ARG H 119      23.940   6.109   8.288  1.00 54.94           C  
ATOM    885  NE  ARG H 119      23.076   5.936   7.086  1.00  0.00           N  
ATOM    886  CZ  ARG H 119      23.622   5.443   5.936  1.00  0.00           C  
ATOM    887  NH1 ARG H 119      24.936   5.077   5.913  1.00  0.00           N1+
ATOM    888  NH2 ARG H 119      22.862   5.328   4.808  1.00  0.00           N  
ATOM    889  C   ARG H 119      22.636   6.758  11.311  1.00 66.98           C  
ATOM    890  O   ARG H 119      21.603   7.298  11.702  1.00 62.79           O  
ATOM    891  N   PRO H 120      23.640   7.435  10.833  1.00 66.62           N  
ATOM    892  CA  PRO H 120      23.567   8.864  10.773  1.00 65.48           C  
ATOM    893  CD  PRO H 120      25.009   6.967  10.991  1.00 68.50           C  
ATOM    894  CB  PRO H 120      24.976   9.331  10.416  1.00 66.05           C  
ATOM    895  CG  PRO H 120      25.878   8.235  11.019  1.00 68.96           C  
ATOM    896  C   PRO H 120      22.492   9.336   9.852  1.00 66.12           C  
ATOM    897  O   PRO H 120      22.306   8.748   8.787  1.00 66.04           O  
ATOM    898  N   GLY H 121      21.770  10.400  10.256  1.00 66.56           N  
ATOM    899  CA  GLY H 121      20.730  10.968   9.451  1.00 65.94           C  
ATOM    900  C   GLY H 121      19.422  10.337   9.808  1.00 64.31           C  
ATOM    901  O   GLY H 121      18.373  10.769   9.334  1.00 63.59           O  
ATOM    902  N   ASN H 122      19.445   9.299  10.665  1.00 63.14           N  
ATOM    903  CA  ASN H 122      18.226   8.622  11.003  1.00 61.63           C  
ATOM    904  CB  ASN H 122      18.416   7.131  11.312  1.00 36.82           C  
ATOM    905  CG  ASN H 122      18.864   6.452  10.028  1.00 38.48           C  
ATOM    906  OD1 ASN H 122      18.849   7.057   8.956  1.00  0.00           O  
ATOM    907  ND2 ASN H 122      19.271   5.158  10.129  1.00  0.00           N  
ATOM    908  C   ASN H 122      17.586   9.287  12.180  1.00 62.44           C  
ATOM    909  O   ASN H 122      18.121  10.242  12.740  1.00 61.01           O  
ATOM    910  N   SER H 123      16.383   8.803  12.555  1.00 62.20           N  
ATOM    911  CA  SER H 123      15.663   9.379  13.654  1.00 58.39           C  
ATOM    912  CB  SER H 123      14.255   9.877  13.277  1.00 59.48           C  
ATOM    913  OG  SER H 123      14.339  10.932  12.330  1.00 59.87           O  
ATOM    914  C   SER H 123      15.476   8.331  14.705  1.00 56.12           C  
ATOM    915  O   SER H 123      15.562   7.134  14.437  1.00 59.19           O  
ATOM    916  N   LEU H 124      15.257   8.773  15.957  1.00 54.43           N  
ATOM    917  CA  LEU H 124      15.028   7.856  17.037  1.00 54.33           C  
ATOM    918  CB  LEU H 124      16.336   7.386  17.698  1.00 57.51           C  
ATOM    919  CG  LEU H 124      16.149   6.368  18.835  1.00 58.04           C  
ATOM    920  CD1 LEU H 124      15.485   5.079  18.324  1.00 71.95           C  
ATOM    921  CD2 LEU H 124      17.482   6.093  19.546  1.00 63.61           C  
ATOM    922  C   LEU H 124      14.222   8.592  18.062  1.00 53.05           C  
ATOM    923  O   LEU H 124      14.345   9.809  18.187  1.00 51.97           O  
ATOM    924  N   LYS H 125      13.356   7.884  18.815  1.00 53.38           N  
ATOM    925  CA  LYS H 125      12.574   8.572  19.805  1.00 53.19           C  
ATOM    926  CB  LYS H 125      11.063   8.479  19.558  1.00 53.83           C  
ATOM    927  CG  LYS H 125      10.244   9.388  20.473  1.00 53.56           C  
ATOM    928  CD  LYS H 125       8.758   9.384  20.128  1.00 53.78           C  
ATOM    929  CE  LYS H 125       8.089   8.049  20.452  1.00 44.80           C  
ATOM    930  NZ  LYS H 125       6.643   8.114  20.151  1.00 46.60           N1+
ATOM    931  C   LYS H 125      12.840   7.951  21.143  1.00 52.45           C  
ATOM    932  O   LYS H 125      12.652   6.750  21.327  1.00 53.29           O  
ATOM    933  N   LEU H 126      13.298   8.770  22.114  1.00 49.20           N  
ATOM    934  CA  LEU H 126      13.589   8.311  23.445  1.00 46.34           C  
ATOM    935  CB  LEU H 126      14.666   9.146  24.160  1.00 44.90           C  
ATOM    936  CG  LEU H 126      16.043   9.115  23.475  1.00 45.58           C  
ATOM    937  CD1 LEU H 126      17.065   9.961  24.244  1.00 46.27           C  
ATOM    938  CD2 LEU H 126      16.518   7.672  23.250  1.00 44.68           C  
ATOM    939  C   LEU H 126      12.356   8.442  24.283  1.00 45.96           C  
ATOM    940  O   LEU H 126      11.483   9.257  23.994  1.00 47.28           O  
ATOM    941  N   SER H 127      12.262   7.639  25.365  1.00 44.64           N  
ATOM    942  CA  SER H 127      11.115   7.716  26.228  1.00 46.74           C  
ATOM    943  CB  SER H 127      10.190   6.495  26.132  1.00 48.86           C  
ATOM    944  OG  SER H 127       9.662   6.399  24.819  1.00 56.21           O  
ATOM    945  C   SER H 127      11.595   7.786  27.646  1.00 47.16           C  
ATOM    946  O   SER H 127      12.723   7.411  27.956  1.00 48.09           O  
ATOM    947  N   CYS H 128      10.734   8.318  28.538  1.00 46.46           N  
ATOM    948  CA  CYS H 128      11.021   8.448  29.938  1.00 47.51           C  
ATOM    949  CB  CYS H 128      11.514   9.873  30.263  1.00 49.30           C  
ATOM    950  SG  CYS H 128      11.789  10.227  32.022  1.00 54.69           S  
ATOM    951  C   CYS H 128       9.732   8.225  30.671  1.00 46.93           C  
ATOM    952  O   CYS H 128       8.847   9.078  30.626  1.00 47.81           O  
ATOM    953  N   VAL H 129       9.575   7.074  31.361  1.00 45.49           N  
ATOM    954  CA  VAL H 129       8.341   6.892  32.075  1.00 48.78           C  
ATOM    955  CB  VAL H 129       7.866   5.476  32.244  1.00 53.00           C  
ATOM    956  CG1 VAL H 129       7.860   4.779  30.877  1.00 29.96           C  
ATOM    957  CG2 VAL H 129       8.678   4.800  33.348  1.00 29.78           C  
ATOM    958  C   VAL H 129       8.568   7.425  33.451  1.00 50.26           C  
ATOM    959  O   VAL H 129       9.651   7.278  34.016  1.00 51.72           O  
ATOM    960  N   THR H 130       7.543   8.066  34.037  1.00 47.99           N  
ATOM    961  CA  THR H 130       7.738   8.657  35.327  1.00 46.45           C  
ATOM    962  CB  THR H 130       7.540  10.142  35.323  1.00 45.91           C  
ATOM    963  OG1 THR H 130       6.178  10.444  35.068  1.00 42.44           O  
ATOM    964  CG2 THR H 130       8.422  10.752  34.218  1.00 43.20           C  
ATOM    965  C   THR H 130       6.709   8.109  36.255  1.00 50.72           C  
ATOM    966  O   THR H 130       5.664   7.625  35.825  1.00 53.36           O  
ATOM    967  N   SER H 131       7.009   8.150  37.569  1.00 52.89           N  
ATOM    968  CA  SER H 131       6.079   7.706  38.564  1.00 54.70           C  
ATOM    969  CB  SER H 131       6.141   6.192  38.847  1.00 57.13           C  
ATOM    970  OG  SER H 131       5.734   5.451  37.707  1.00 57.95           O  
ATOM    971  C   SER H 131       6.449   8.375  39.849  1.00 54.42           C  
ATOM    972  O   SER H 131       7.571   8.851  40.016  1.00 53.14           O  
ATOM    973  N   GLY H 132       5.533   8.313  40.826  1.00 34.63           N  
ATOM    974  CA  GLY H 132       5.888   8.758  42.138  1.00 32.38           C  
ATOM    975  C   GLY H 132       5.520  10.187  42.301  1.00 34.14           C  
ATOM    976  O   GLY H 132       5.600  10.723  43.404  1.00 34.02           O  
ATOM    977  N   PHE H 133       5.122  10.850  41.203  1.00 22.64           N  
ATOM    978  CA  PHE H 133       4.736  12.216  41.358  1.00 20.92           C  
ATOM    979  CB  PHE H 133       5.904  13.227  41.275  1.00 19.47           C  
ATOM    980  CG  PHE H 133       6.603  13.157  39.957  1.00 17.42           C  
ATOM    981  CD1 PHE H 133       7.571  12.205  39.732  1.00 16.81           C  
ATOM    982  CD2 PHE H 133       6.311  14.054  38.955  1.00 16.82           C  
ATOM    983  CE1 PHE H 133       8.228  12.140  38.524  1.00 18.17           C  
ATOM    984  CE2 PHE H 133       6.966  13.992  37.747  1.00 15.65           C  
ATOM    985  CZ  PHE H 133       7.926  13.033  37.525  1.00 15.04           C  
ATOM    986  C   PHE H 133       3.734  12.515  40.298  1.00 21.12           C  
ATOM    987  O   PHE H 133       3.546  11.737  39.364  1.00 22.32           O  
ATOM    988  N   THR H 134       3.044  13.661  40.439  1.00 22.52           N  
ATOM    989  CA  THR H 134       2.054  14.027  39.477  1.00 23.79           C  
ATOM    990  CB  THR H 134       1.136  15.102  39.979  1.00 28.21           C  
ATOM    991  OG1 THR H 134       0.488  14.665  41.165  1.00 28.48           O  
ATOM    992  CG2 THR H 134       0.096  15.440  38.900  1.00 27.17           C  
ATOM    993  C   THR H 134       2.823  14.568  38.323  1.00 24.71           C  
ATOM    994  O   THR H 134       3.386  15.658  38.381  1.00 23.85           O  
ATOM    995  N   PHE H 135       2.840  13.795  37.227  1.00 24.36           N  
ATOM    996  CA  PHE H 135       3.628  14.083  36.068  1.00 24.96           C  
ATOM    997  CB  PHE H 135       3.464  13.006  34.981  1.00 23.85           C  
ATOM    998  CG  PHE H 135       4.308  13.380  33.811  1.00 23.95           C  
ATOM    999  CD1 PHE H 135       5.662  13.131  33.816  1.00 22.20           C  
ATOM   1000  CD2 PHE H 135       3.741  13.977  32.708  1.00 22.77           C  
ATOM   1001  CE1 PHE H 135       6.438  13.475  32.734  1.00 21.90           C  
ATOM   1002  CE2 PHE H 135       4.515  14.321  31.626  1.00 21.81           C  
ATOM   1003  CZ  PHE H 135       5.865  14.070  31.636  1.00 21.96           C  
ATOM   1004  C   PHE H 135       3.213  15.389  35.477  1.00 25.33           C  
ATOM   1005  O   PHE H 135       4.055  16.186  35.072  1.00 25.94           O  
ATOM   1006  N   SER H 136       1.897  15.648  35.424  1.00 30.76           N  
ATOM   1007  CA  SER H 136       1.385  16.817  34.770  1.00 31.03           C  
ATOM   1008  CB  SER H 136      -0.151  16.826  34.686  1.00 35.20           C  
ATOM   1009  OG  SER H 136      -0.708  16.832  35.991  1.00 31.38           O  
ATOM   1010  C   SER H 136       1.823  18.068  35.472  1.00 29.55           C  
ATOM   1011  O   SER H 136       1.817  19.143  34.881  1.00 30.23           O  
ATOM   1012  N   ASN H 137       2.188  17.978  36.759  1.00 29.33           N  
ATOM   1013  CA  ASN H 137       2.566  19.134  37.527  1.00 29.08           C  
ATOM   1014  CB  ASN H 137       2.446  18.941  39.046  1.00 32.56           C  
ATOM   1015  CG  ASN H 137       0.976  19.162  39.380  1.00 35.28           C  
ATOM   1016  OD1 ASN H 137       0.322  20.026  38.798  1.00 35.76           O  
ATOM   1017  ND2 ASN H 137       0.441  18.363  40.340  1.00 33.27           N  
ATOM   1018  C   ASN H 137       3.933  19.679  37.215  1.00 29.12           C  
ATOM   1019  O   ASN H 137       4.210  20.820  37.583  1.00 28.36           O  
ATOM   1020  N   TYR H 138       4.856  18.911  36.595  1.00 26.49           N  
ATOM   1021  CA  TYR H 138       6.174  19.486  36.512  1.00 24.83           C  
ATOM   1022  CB  TYR H 138       7.228  18.657  37.260  1.00 24.33           C  
ATOM   1023  CG  TYR H 138       6.876  18.670  38.706  1.00 26.09           C  
ATOM   1024  CD1 TYR H 138       5.884  17.855  39.200  1.00 27.75           C  
ATOM   1025  CD2 TYR H 138       7.553  19.488  39.575  1.00 26.17           C  
ATOM   1026  CE1 TYR H 138       5.566  17.867  40.538  1.00 30.28           C  
ATOM   1027  CE2 TYR H 138       7.239  19.505  40.913  1.00 29.37           C  
ATOM   1028  CZ  TYR H 138       6.245  18.694  41.397  1.00 30.54           C  
ATOM   1029  OH  TYR H 138       5.924  18.712  42.772  1.00 33.26           O  
ATOM   1030  C   TYR H 138       6.684  19.640  35.107  1.00 24.47           C  
ATOM   1031  O   TYR H 138       6.352  18.855  34.216  1.00 23.96           O  
ATOM   1032  N   ARG H 139       7.507  20.707  34.898  1.00 42.09           N  
ATOM   1033  CA  ARG H 139       8.221  20.870  33.663  1.00 41.80           C  
ATOM   1034  CB  ARG H 139       8.976  22.204  33.567  1.00 42.37           C  
ATOM   1035  CG  ARG H 139       8.061  23.411  33.757  1.00 34.61           C  
ATOM   1036  CD  ARG H 139       8.286  24.508  32.718  1.00  0.00           C  
ATOM   1037  NE  ARG H 139       9.698  24.958  32.813  1.00  0.00           N  
ATOM   1038  CZ  ARG H 139      10.358  25.336  31.679  1.00 36.26           C  
ATOM   1039  NH1 ARG H 139       9.746  25.219  30.464  1.00  0.00           N1+
ATOM   1040  NH2 ARG H 139      11.622  25.843  31.763  1.00  0.00           N  
ATOM   1041  C   ARG H 139       9.232  19.761  33.607  1.00 41.10           C  
ATOM   1042  O   ARG H 139       9.696  19.303  34.650  1.00 40.00           O  
ATOM   1043  N   MET H 140       9.586  19.287  32.387  1.00 38.57           N  
ATOM   1044  CA  MET H 140      10.495  18.177  32.264  1.00 37.25           C  
ATOM   1045  CB  MET H 140       9.806  16.897  31.763  1.00 37.23           C  
ATOM   1046  CG  MET H 140       8.698  16.404  32.697  1.00 37.20           C  
ATOM   1047  SD  MET H 140       9.270  15.857  34.331  1.00 43.37           S  
ATOM   1048  CE  MET H 140      10.188  14.429  33.691  1.00 41.18           C  
ATOM   1049  C   MET H 140      11.573  18.519  31.272  1.00 39.28           C  
ATOM   1050  O   MET H 140      11.339  19.257  30.317  1.00 40.30           O  
ATOM   1051  N   HIS H 141      12.803  17.990  31.467  1.00 38.33           N  
ATOM   1052  CA  HIS H 141      13.843  18.319  30.525  1.00 37.90           C  
ATOM   1053  ND1 HIS H 141      14.746  19.605  33.517  1.00  0.00           N  
ATOM   1054  CG  HIS H 141      15.389  19.277  32.345  1.00 15.04           C  
ATOM   1055  CB  HIS H 141      14.781  19.453  30.983  1.00 39.00           C  
ATOM   1056  NE2 HIS H 141      16.763  18.867  34.086  1.00  0.00           N  
ATOM   1057  CD2 HIS H 141      16.621  18.827  32.711  1.00  0.00           C  
ATOM   1058  CE1 HIS H 141      15.613  19.341  34.526  1.00  0.00           C  
ATOM   1059  C   HIS H 141      14.681  17.128  30.157  1.00 36.64           C  
ATOM   1060  O   HIS H 141      14.552  16.042  30.718  1.00 38.72           O  
ATOM   1061  N   TRP H 142      15.543  17.312  29.134  1.00 35.79           N  
ATOM   1062  CA  TRP H 142      16.439  16.279  28.680  1.00 38.92           C  
ATOM   1063  CB  TRP H 142      16.183  15.798  27.243  1.00 38.11           C  
ATOM   1064  CG  TRP H 142      14.956  14.933  27.102  1.00 41.80           C  
ATOM   1065  CD2 TRP H 142      14.951  13.517  27.340  1.00 43.47           C  
ATOM   1066  CD1 TRP H 142      13.682  15.273  26.757  1.00 44.35           C  
ATOM   1067  NE1 TRP H 142      12.881  14.155  26.766  1.00 44.72           N  
ATOM   1068  CE2 TRP H 142      13.649  13.068  27.122  1.00 44.25           C  
ATOM   1069  CE3 TRP H 142      15.949  12.661  27.709  1.00 43.81           C  
ATOM   1070  CZ2 TRP H 142      13.325  11.750  27.273  1.00 43.97           C  
ATOM   1071  CZ3 TRP H 142      15.618  11.334  27.858  1.00 44.12           C  
ATOM   1072  CH2 TRP H 142      14.331  10.887  27.645  1.00 45.06           C  
ATOM   1073  C   TRP H 142      17.837  16.821  28.707  1.00 40.81           C  
ATOM   1074  O   TRP H 142      18.085  17.930  28.239  1.00 41.86           O  
ATOM   1075  N   LEU H 143      18.787  16.039  29.266  1.00 37.11           N  
ATOM   1076  CA  LEU H 143      20.171  16.437  29.340  1.00 36.33           C  
ATOM   1077  CB  LEU H 143      20.675  16.593  30.784  1.00 39.58           C  
ATOM   1078  CG  LEU H 143      22.069  17.230  30.896  1.00  0.00           C  
ATOM   1079  CD1 LEU H 143      21.980  18.749  30.693  1.00  0.00           C  
ATOM   1080  CD2 LEU H 143      22.790  16.825  32.190  1.00  0.00           C  
ATOM   1081  C   LEU H 143      20.987  15.310  28.778  1.00 39.53           C  
ATOM   1082  O   LEU H 143      20.665  14.148  29.002  1.00 42.74           O  
ATOM   1083  N   ARG H 144      22.083  15.606  28.041  1.00 42.16           N  
ATOM   1084  CA  ARG H 144      22.862  14.518  27.507  1.00 44.94           C  
ATOM   1085  CB  ARG H 144      22.877  14.439  25.973  1.00 44.70           C  
ATOM   1086  CG  ARG H 144      23.491  15.658  25.281  1.00 44.15           C  
ATOM   1087  CD  ARG H 144      23.698  15.432  23.783  1.00 43.92           C  
ATOM   1088  NE  ARG H 144      24.277  16.671  23.205  1.00 46.94           N  
ATOM   1089  CZ  ARG H 144      23.716  17.208  22.084  1.00 48.65           C  
ATOM   1090  NH1 ARG H 144      22.610  16.630  21.530  1.00 48.14           N1+
ATOM   1091  NH2 ARG H 144      24.260  18.322  21.518  1.00 49.67           N  
ATOM   1092  C   ARG H 144      24.290  14.666  27.939  1.00 45.90           C  
ATOM   1093  O   ARG H 144      24.755  15.766  28.232  1.00 42.70           O  
ATOM   1094  N   GLN H 145      25.018  13.531  28.020  1.00 46.43           N  
ATOM   1095  CA  GLN H 145      26.407  13.594  28.372  1.00 46.85           C  
ATOM   1096  CB  GLN H 145      26.695  13.063  29.789  1.00 42.25           C  
ATOM   1097  CG  GLN H 145      28.165  13.172  30.202  1.00 43.18           C  
ATOM   1098  CD  GLN H 145      28.314  12.652  31.627  1.00 42.92           C  
ATOM   1099  OE1 GLN H 145      27.708  11.649  32.006  1.00 44.47           O  
ATOM   1100  NE2 GLN H 145      29.143  13.353  32.444  1.00 38.22           N  
ATOM   1101  C   GLN H 145      27.175  12.750  27.393  1.00 49.97           C  
ATOM   1102  O   GLN H 145      27.012  11.531  27.337  1.00 50.64           O  
ATOM   1103  N   PRO H 146      28.026  13.386  26.627  1.00 50.22           N  
ATOM   1104  CA  PRO H 146      28.821  12.684  25.648  1.00 52.15           C  
ATOM   1105  CD  PRO H 146      27.779  14.765  26.234  1.00 47.95           C  
ATOM   1106  CB  PRO H 146      29.394  13.757  24.727  1.00 50.71           C  
ATOM   1107  CG  PRO H 146      28.386  14.911  24.829  1.00 48.59           C  
ATOM   1108  C   PRO H 146      29.886  11.921  26.356  1.00 57.13           C  
ATOM   1109  O   PRO H 146      30.201  12.267  27.493  1.00 54.30           O  
ATOM   1110  N   PRO H 147      30.453  10.922  25.746  1.00 60.91           N  
ATOM   1111  CA  PRO H 147      31.452  10.151  26.412  1.00 63.48           C  
ATOM   1112  CD  PRO H 147      29.862  10.216  24.628  1.00 61.02           C  
ATOM   1113  CB  PRO H 147      31.710   8.924  25.534  1.00 63.23           C  
ATOM   1114  CG  PRO H 147      30.973   9.235  24.213  1.00 60.96           C  
ATOM   1115  C   PRO H 147      32.650  10.966  26.749  1.00 65.72           C  
ATOM   1116  O   PRO H 147      33.264  11.546  25.856  1.00 67.80           O  
ATOM   1117  N   GLY H 148      33.008  10.992  28.045  1.00 64.94           N  
ATOM   1118  CA  GLY H 148      34.181  11.684  28.482  1.00 67.27           C  
ATOM   1119  C   GLY H 148      33.953  13.154  28.449  1.00 68.29           C  
ATOM   1120  O   GLY H 148      34.906  13.926  28.351  1.00 69.36           O  
ATOM   1121  N   LYS H 149      32.696  13.611  28.547  1.00 67.17           N  
ATOM   1122  CA  LYS H 149      32.604  15.027  28.418  1.00 64.37           C  
ATOM   1123  CB  LYS H 149      32.147  15.523  27.025  1.00 66.79           C  
ATOM   1124  CG  LYS H 149      33.079  15.285  25.828  1.00 78.74           C  
ATOM   1125  CD  LYS H 149      32.376  15.565  24.491  1.00 78.34           C  
ATOM   1126  CE  LYS H 149      33.240  15.326  23.251  1.00 78.46           C  
ATOM   1127  NZ  LYS H 149      32.450  15.602  22.028  1.00 75.34           N1+
ATOM   1128  C   LYS H 149      31.604  15.619  29.341  1.00 59.07           C  
ATOM   1129  O   LYS H 149      31.129  15.035  30.318  1.00 57.16           O  
ATOM   1130  N   ARG H 150      31.285  16.870  28.974  1.00 57.20           N  
ATOM   1131  CA  ARG H 150      30.426  17.777  29.652  1.00 57.63           C  
ATOM   1132  CB  ARG H 150      30.501  19.190  29.072  1.00 70.82           C  
ATOM   1133  CG  ARG H 150      31.888  19.818  29.136  1.00 87.27           C  
ATOM   1134  CD  ARG H 150      31.928  21.177  28.432  1.00 88.67           C  
ATOM   1135  NE  ARG H 150      30.684  21.914  28.803  1.00 88.28           N  
ATOM   1136  CZ  ARG H 150      29.578  21.834  28.004  1.00 86.42           C  
ATOM   1137  NH1 ARG H 150      29.593  21.054  26.883  1.00 85.13           N1+
ATOM   1138  NH2 ARG H 150      28.456  22.546  28.317  1.00 86.15           N  
ATOM   1139  C   ARG H 150      29.001  17.373  29.520  1.00 56.23           C  
ATOM   1140  O   ARG H 150      28.605  16.688  28.582  1.00 58.92           O  
ATOM   1141  N   LEU H 151      28.197  17.779  30.515  1.00 51.82           N  
ATOM   1142  CA  LEU H 151      26.784  17.582  30.491  1.00 48.52           C  
ATOM   1143  CB  LEU H 151      26.152  17.664  31.890  1.00 44.56           C  
ATOM   1144  CG  LEU H 151      26.471  16.473  32.808  1.00 40.99           C  
ATOM   1145  CD1 LEU H 151      25.964  16.715  34.237  1.00 39.40           C  
ATOM   1146  CD2 LEU H 151      25.888  15.176  32.227  1.00 38.89           C  
ATOM   1147  C   LEU H 151      26.221  18.717  29.703  1.00 48.67           C  
ATOM   1148  O   LEU H 151      26.677  19.852  29.836  1.00 47.45           O  
ATOM   1149  N   GLU H 152      25.213  18.447  28.850  1.00 48.87           N  
ATOM   1150  CA  GLU H 152      24.664  19.525  28.077  1.00 48.91           C  
ATOM   1151  CB  GLU H 152      25.138  19.512  26.614  1.00 53.95           C  
ATOM   1152  CG  GLU H 152      24.805  20.784  25.833  1.00 62.33           C  
ATOM   1153  CD  GLU H 152      25.563  20.718  24.518  1.00 68.68           C  
ATOM   1154  OE1 GLU H 152      26.518  19.902  24.428  1.00 71.58           O  
ATOM   1155  OE2 GLU H 152      25.200  21.486  23.586  1.00 70.52           O1-
ATOM   1156  C   GLU H 152      23.165  19.424  28.091  1.00 46.84           C  
ATOM   1157  O   GLU H 152      22.599  18.379  27.780  1.00 43.98           O  
ATOM   1158  N   TRP H 153      22.487  20.528  28.476  1.00 44.52           N  
ATOM   1159  CA  TRP H 153      21.050  20.589  28.553  1.00 43.57           C  
ATOM   1160  CB  TRP H 153      20.574  21.760  29.430  1.00 43.08           C  
ATOM   1161  CG  TRP H 153      19.086  22.022  29.466  1.00 42.74           C  
ATOM   1162  CD2 TRP H 153      18.464  23.084  28.729  1.00 42.96           C  
ATOM   1163  CD1 TRP H 153      18.093  21.409  30.170  1.00 40.98           C  
ATOM   1164  NE1 TRP H 153      16.887  22.023  29.912  1.00 40.92           N  
ATOM   1165  CE2 TRP H 153      17.105  23.060  29.029  1.00 43.46           C  
ATOM   1166  CE3 TRP H 153      18.991  24.013  27.877  1.00 44.41           C  
ATOM   1167  CZ2 TRP H 153      16.243  23.966  28.478  1.00 42.56           C  
ATOM   1168  CZ3 TRP H 153      18.119  24.919  27.319  1.00 42.38           C  
ATOM   1169  CH2 TRP H 153      16.772  24.900  27.611  1.00 42.51           C  
ATOM   1170  C   TRP H 153      20.504  20.774  27.170  1.00 46.04           C  
ATOM   1171  O   TRP H 153      20.912  21.694  26.465  1.00 45.56           O  
ATOM   1172  N   ILE H 154      19.652  19.824  26.716  1.00 46.20           N  
ATOM   1173  CA  ILE H 154      19.017  19.861  25.424  1.00 45.61           C  
ATOM   1174  CB  ILE H 154      18.590  18.498  24.968  1.00 42.79           C  
ATOM   1175  CG1 ILE H 154      19.793  17.553  24.816  1.00 41.48           C  
ATOM   1176  CG2 ILE H 154      17.774  18.677  23.677  1.00 42.00           C  
ATOM   1177  CD1 ILE H 154      19.378  16.088  24.686  1.00 45.19           C  
ATOM   1178  C   ILE H 154      17.785  20.725  25.340  1.00 46.56           C  
ATOM   1179  O   ILE H 154      17.708  21.633  24.515  1.00 48.19           O  
ATOM   1180  N   ALA H 155      16.778  20.478  26.208  1.00 43.88           N  
ATOM   1181  CA  ALA H 155      15.528  21.177  26.047  1.00 41.01           C  
ATOM   1182  CB  ALA H 155      14.788  20.785  24.758  1.00 38.72           C  
ATOM   1183  C   ALA H 155      14.605  20.801  27.158  1.00 38.33           C  
ATOM   1184  O   ALA H 155      14.848  19.844  27.891  1.00 38.92           O  
ATOM   1185  N   VAL H 156      13.498  21.562  27.288  1.00 36.71           N  
ATOM   1186  CA  VAL H 156      12.527  21.307  28.316  1.00 38.40           C  
ATOM   1187  CB  VAL H 156      12.637  22.264  29.466  1.00 39.19           C  
ATOM   1188  CG1 VAL H 156      14.047  22.161  30.072  1.00  0.00           C  
ATOM   1189  CG2 VAL H 156      12.276  23.674  28.963  1.00  0.00           C  
ATOM   1190  C   VAL H 156      11.159  21.539  27.738  1.00 40.25           C  
ATOM   1191  O   VAL H 156      11.011  22.209  26.718  1.00 39.66           O  
ATOM   1192  N   ILE H 157      10.119  20.957  28.373  1.00 41.34           N  
ATOM   1193  CA  ILE H 157       8.748  21.165  27.987  1.00 41.13           C  
ATOM   1194  CB  ILE H 157       8.074  19.934  27.445  1.00 41.48           C  
ATOM   1195  CG1 ILE H 157       6.699  20.289  26.851  1.00 43.57           C  
ATOM   1196  CG2 ILE H 157       8.043  18.861  28.547  1.00 39.42           C  
ATOM   1197  CD1 ILE H 157       6.081  19.167  26.014  1.00 43.87           C  
ATOM   1198  C   ILE H 157       8.034  21.586  29.237  1.00 42.60           C  
ATOM   1199  O   ILE H 157       8.318  21.069  30.315  1.00 41.75           O  
ATOM   1200  N   THR H 158       7.076  22.534  29.136  1.00 43.72           N  
ATOM   1201  CA  THR H 158       6.487  23.059  30.340  1.00 39.74           C  
ATOM   1202  CB  THR H 158       5.982  24.470  30.230  1.00 36.52           C  
ATOM   1203  OG1 THR H 158       5.835  25.042  31.521  1.00  0.00           O  
ATOM   1204  CG2 THR H 158       4.597  24.428  29.573  1.00  0.00           C  
ATOM   1205  C   THR H 158       5.319  22.224  30.776  1.00 40.30           C  
ATOM   1206  O   THR H 158       5.002  21.196  30.185  1.00 40.76           O  
ATOM   1207  N   VAL H 159       4.427  22.762  31.671  1.00 25.73           N  
ATOM   1208  CA  VAL H 159       3.089  22.266  31.993  1.00 27.08           C  
ATOM   1209  CB  VAL H 159       2.610  22.809  33.307  1.00 26.75           C  
ATOM   1210  CG1 VAL H 159       2.401  24.322  33.132  1.00  0.00           C  
ATOM   1211  CG2 VAL H 159       1.356  22.044  33.768  1.00  0.00           C  
ATOM   1212  C   VAL H 159       2.009  22.618  30.949  1.00 27.48           C  
ATOM   1213  O   VAL H 159       2.117  23.518  30.118  1.00 28.76           O  
ATOM   1214  N   LYS H 160       0.868  21.895  30.993  1.00 29.30           N  
ATOM   1215  CA  LYS H 160      -0.243  22.042  30.081  1.00 31.60           C  
ATOM   1216  CB  LYS H 160      -1.403  21.101  30.442  1.00 32.87           C  
ATOM   1217  CG  LYS H 160      -2.617  21.202  29.515  1.00 35.43           C  
ATOM   1218  CD  LYS H 160      -3.705  20.172  29.833  1.00 36.70           C  
ATOM   1219  CE  LYS H 160      -5.020  20.398  29.081  1.00 41.36           C  
ATOM   1220  NZ  LYS H 160      -6.052  19.458  29.573  1.00 40.97           N1+
ATOM   1221  C   LYS H 160      -0.776  23.436  30.157  1.00 32.52           C  
ATOM   1222  O   LYS H 160      -1.198  23.999  29.148  1.00 32.51           O  
ATOM   1223  N   SER H 161      -0.764  24.034  31.362  1.00 33.10           N  
ATOM   1224  CA  SER H 161      -1.340  25.332  31.560  1.00 34.01           C  
ATOM   1225  CB  SER H 161      -1.079  25.882  32.968  1.00 34.75           C  
ATOM   1226  OG  SER H 161      -1.619  25.000  33.938  1.00 36.27           O  
ATOM   1227  C   SER H 161      -0.717  26.277  30.594  1.00 34.89           C  
ATOM   1228  O   SER H 161      -1.414  27.081  29.979  1.00 35.38           O  
ATOM   1229  N   ASP H 162       0.612  26.216  30.411  1.00 34.60           N  
ATOM   1230  CA  ASP H 162       1.125  27.132  29.443  1.00 34.40           C  
ATOM   1231  CB  ASP H 162       2.340  27.949  29.913  1.00 34.62           C  
ATOM   1232  CG  ASP H 162       3.447  27.015  30.340  1.00 35.15           C  
ATOM   1233  OD1 ASP H 162       3.190  26.136  31.206  1.00 30.01           O  
ATOM   1234  OD2 ASP H 162       4.570  27.162  29.794  1.00 38.32           O1-
ATOM   1235  C   ASP H 162       1.420  26.386  28.204  1.00 33.16           C  
ATOM   1236  O   ASP H 162       2.563  26.360  27.758  1.00 33.58           O  
ATOM   1237  N   ILE H 163       0.321  25.889  27.588  1.00 32.29           N  
ATOM   1238  CA  ILE H 163       0.223  24.968  26.494  1.00 32.34           C  
ATOM   1239  CB  ILE H 163      -0.503  25.549  25.312  1.00 32.58           C  
ATOM   1240  CG1 ILE H 163       0.208  26.814  24.794  1.00  0.00           C  
ATOM   1241  CG2 ILE H 163      -1.965  25.782  25.729  1.00  0.00           C  
ATOM   1242  CD1 ILE H 163      -0.292  27.287  23.428  1.00  0.00           C  
ATOM   1243  C   ILE H 163       1.568  24.479  26.085  1.00 31.41           C  
ATOM   1244  O   ILE H 163       2.154  24.913  25.096  1.00 30.85           O  
ATOM   1245  N   TYR H 164       2.049  23.500  26.875  1.00 29.51           N  
ATOM   1246  CA  TYR H 164       3.253  22.757  26.667  1.00 29.46           C  
ATOM   1247  CB  TYR H 164       3.072  21.611  25.656  1.00 27.64           C  
ATOM   1248  CG  TYR H 164       1.940  20.754  26.110  1.00 30.74           C  
ATOM   1249  CD1 TYR H 164       2.100  19.843  27.127  1.00 31.35           C  
ATOM   1250  CD2 TYR H 164       0.712  20.864  25.502  1.00 32.11           C  
ATOM   1251  CE1 TYR H 164       1.045  19.058  27.530  1.00 33.43           C  
ATOM   1252  CE2 TYR H 164      -0.345  20.081  25.900  1.00 33.43           C  
ATOM   1253  CZ  TYR H 164      -0.179  19.175  26.918  1.00 35.11           C  
ATOM   1254  OH  TYR H 164      -1.257  18.367  27.333  1.00 36.92           O  
ATOM   1255  C   TYR H 164       4.343  23.628  26.118  1.00 28.49           C  
ATOM   1256  O   TYR H 164       4.863  23.293  25.055  1.00 29.31           O  
ATOM   1257  N   GLY H 165       4.776  24.728  26.786  1.00 40.75           N  
ATOM   1258  CA  GLY H 165       5.728  25.468  26.012  1.00 42.32           C  
ATOM   1259  C   GLY H 165       7.018  24.715  26.028  1.00 44.00           C  
ATOM   1260  O   GLY H 165       7.299  23.960  26.955  1.00 46.72           O  
ATOM   1261  N   ALA H 166       7.847  24.917  24.985  1.00 43.55           N  
ATOM   1262  CA  ALA H 166       9.089  24.208  24.908  1.00 43.81           C  
ATOM   1263  CB  ALA H 166       9.142  23.195  23.752  1.00 45.27           C  
ATOM   1264  C   ALA H 166      10.196  25.188  24.680  1.00 45.12           C  
ATOM   1265  O   ALA H 166       9.998  26.260  24.110  1.00 46.42           O  
ATOM   1266  N   ASN H 167      11.402  24.829  25.163  1.00 46.62           N  
ATOM   1267  CA  ASN H 167      12.581  25.631  25.011  1.00 47.55           C  
ATOM   1268  CB  ASN H 167      13.080  26.205  26.345  1.00 47.30           C  
ATOM   1269  CG  ASN H 167      12.014  27.148  26.878  1.00 50.80           C  
ATOM   1270  OD1 ASN H 167      10.995  26.714  27.413  1.00  0.00           O  
ATOM   1271  ND2 ASN H 167      12.257  28.477  26.734  1.00  0.00           N  
ATOM   1272  C   ASN H 167      13.642  24.693  24.520  1.00 45.78           C  
ATOM   1273  O   ASN H 167      13.703  23.551  24.969  1.00 46.12           O  
ATOM   1274  N   TYR H 168      14.513  25.139  23.589  1.00 45.45           N  
ATOM   1275  CA  TYR H 168      15.510  24.240  23.069  1.00 46.92           C  
ATOM   1276  CB  TYR H 168      15.313  23.863  21.589  1.00 43.79           C  
ATOM   1277  CG  TYR H 168      14.034  23.116  21.416  1.00 44.52           C  
ATOM   1278  CD1 TYR H 168      13.982  21.766  21.661  1.00 46.34           C  
ATOM   1279  CD2 TYR H 168      12.889  23.758  21.012  1.00 44.35           C  
ATOM   1280  CE1 TYR H 168      12.811  21.062  21.504  1.00 47.32           C  
ATOM   1281  CE2 TYR H 168      11.714  23.059  20.852  1.00 45.85           C  
ATOM   1282  CZ  TYR H 168      11.670  21.709  21.099  1.00 46.80           C  
ATOM   1283  OH  TYR H 168      10.463  20.993  20.936  1.00 48.81           O  
ATOM   1284  C   TYR H 168      16.854  24.896  23.121  1.00 50.87           C  
ATOM   1285  O   TYR H 168      16.968  26.120  23.165  1.00 53.83           O  
ATOM   1286  N   ALA H 169      17.918  24.066  23.135  1.00 50.41           N  
ATOM   1287  CA  ALA H 169      19.267  24.550  23.120  1.00 52.06           C  
ATOM   1288  CB  ALA H 169      20.304  23.524  23.615  1.00 53.37           C  
ATOM   1289  C   ALA H 169      19.585  24.917  21.702  1.00 55.85           C  
ATOM   1290  O   ALA H 169      18.914  24.473  20.770  1.00 56.40           O  
ATOM   1291  N   GLU H 170      20.631  25.742  21.507  1.00 60.37           N  
ATOM   1292  CA  GLU H 170      20.957  26.250  20.207  1.00 63.93           C  
ATOM   1293  CB  GLU H 170      22.155  27.218  20.232  1.00 66.57           C  
ATOM   1294  CG  GLU H 170      23.437  26.605  20.801  1.00 55.19           C  
ATOM   1295  CD  GLU H 170      23.298  26.561  22.315  1.00 23.91           C  
ATOM   1296  OE1 GLU H 170      22.649  27.486  22.873  1.00 27.04           O  
ATOM   1297  OE2 GLU H 170      23.834  25.603  22.934  1.00 22.62           O1-
ATOM   1298  C   GLU H 170      21.287  25.144  19.246  1.00 65.38           C  
ATOM   1299  O   GLU H 170      20.850  25.175  18.096  1.00 68.69           O  
ATOM   1300  N   SER H 171      22.070  24.137  19.678  1.00 64.88           N  
ATOM   1301  CA  SER H 171      22.504  23.094  18.786  1.00 66.48           C  
ATOM   1302  CB  SER H 171      23.569  22.182  19.416  1.00 67.40           C  
ATOM   1303  OG  SER H 171      23.027  21.511  20.541  1.00 67.30           O  
ATOM   1304  C   SER H 171      21.371  22.216  18.324  1.00 66.38           C  
ATOM   1305  O   SER H 171      21.325  21.807  17.166  1.00 68.63           O  
ATOM   1306  N   VAL H 172      20.460  21.863  19.247  1.00 64.80           N  
ATOM   1307  CA  VAL H 172      19.356  20.964  19.027  1.00 64.63           C  
ATOM   1308  CB  VAL H 172      18.809  20.381  20.296  1.00 64.64           C  
ATOM   1309  CG1 VAL H 172      19.912  19.521  20.933  1.00 64.15           C  
ATOM   1310  CG2 VAL H 172      18.302  21.511  21.204  1.00 66.09           C  
ATOM   1311  C   VAL H 172      18.207  21.555  18.265  1.00 65.14           C  
ATOM   1312  O   VAL H 172      17.405  20.803  17.716  1.00 65.54           O  
ATOM   1313  N   LYS H 173      18.048  22.895  18.256  1.00 66.09           N  
ATOM   1314  CA  LYS H 173      16.868  23.473  17.666  1.00 66.42           C  
ATOM   1315  CB  LYS H 173      16.858  25.006  17.591  1.00 65.58           C  
ATOM   1316  CG  LYS H 173      16.708  25.698  18.940  1.00 71.72           C  
ATOM   1317  CD  LYS H 173      16.835  27.219  18.845  1.00 72.79           C  
ATOM   1318  CE  LYS H 173      16.832  27.919  20.205  1.00 72.56           C  
ATOM   1319  NZ  LYS H 173      18.201  27.928  20.758  1.00 69.87           N1+
ATOM   1320  C   LYS H 173      16.668  22.994  16.266  1.00 66.82           C  
ATOM   1321  O   LYS H 173      17.564  23.040  15.426  1.00 66.82           O  
ATOM   1322  N   GLY H 174      15.444  22.486  16.018  1.00 65.19           N  
ATOM   1323  CA  GLY H 174      15.002  22.042  14.732  1.00 63.48           C  
ATOM   1324  C   GLY H 174      15.180  20.561  14.637  1.00 62.70           C  
ATOM   1325  O   GLY H 174      14.311  19.855  14.128  1.00 61.73           O  
ATOM   1326  N   ARG H 175      16.331  20.059  15.120  1.00 62.45           N  
ATOM   1327  CA  ARG H 175      16.648  18.664  15.050  1.00 58.70           C  
ATOM   1328  CB  ARG H 175      18.123  18.399  15.384  1.00 59.13           C  
ATOM   1329  CG  ARG H 175      19.060  19.171  14.450  1.00 58.76           C  
ATOM   1330  CD  ARG H 175      20.512  18.702  14.477  1.00 61.46           C  
ATOM   1331  NE  ARG H 175      21.043  18.900  15.854  1.00 75.13           N  
ATOM   1332  CZ  ARG H 175      21.900  17.968  16.358  1.00 78.42           C  
ATOM   1333  NH1 ARG H 175      22.197  16.868  15.610  1.00 77.44           N1+
ATOM   1334  NH2 ARG H 175      22.464  18.133  17.590  1.00 78.21           N  
ATOM   1335  C   ARG H 175      15.799  17.865  15.990  1.00 55.69           C  
ATOM   1336  O   ARG H 175      15.284  16.811  15.619  1.00 56.23           O  
ATOM   1337  N   PHE H 176      15.613  18.354  17.233  1.00 51.74           N  
ATOM   1338  CA  PHE H 176      14.905  17.546  18.185  1.00 50.72           C  
ATOM   1339  CB  PHE H 176      15.662  17.281  19.505  1.00 52.14           C  
ATOM   1340  CG  PHE H 176      17.000  16.691  19.213  1.00 52.91           C  
ATOM   1341  CD1 PHE H 176      17.140  15.648  18.329  1.00 55.10           C  
ATOM   1342  CD2 PHE H 176      18.112  17.150  19.880  1.00 51.84           C  
ATOM   1343  CE1 PHE H 176      18.383  15.109  18.083  1.00 56.73           C  
ATOM   1344  CE2 PHE H 176      19.357  16.613  19.641  1.00 52.54           C  
ATOM   1345  CZ  PHE H 176      19.493  15.591  18.734  1.00 56.39           C  
ATOM   1346  C   PHE H 176      13.646  18.241  18.587  1.00 49.63           C  
ATOM   1347  O   PHE H 176      13.551  19.466  18.544  1.00 50.62           O  
ATOM   1348  N   THR H 177      12.631  17.440  18.972  1.00 48.68           N  
ATOM   1349  CA  THR H 177      11.374  17.952  19.432  1.00 48.58           C  
ATOM   1350  CB  THR H 177      10.259  17.743  18.446  1.00 47.89           C  
ATOM   1351  OG1 THR H 177      10.553  18.401  17.224  1.00 60.52           O  
ATOM   1352  CG2 THR H 177       8.954  18.296  19.038  1.00 43.54           C  
ATOM   1353  C   THR H 177      11.024  17.187  20.669  1.00 45.28           C  
ATOM   1354  O   THR H 177      11.234  15.978  20.748  1.00 46.07           O  
ATOM   1355  N   ILE H 178      10.457  17.882  21.670  1.00 41.15           N  
ATOM   1356  CA  ILE H 178      10.138  17.240  22.910  1.00 42.48           C  
ATOM   1357  CB  ILE H 178      10.749  17.964  24.077  1.00 43.56           C  
ATOM   1358  CG1 ILE H 178      10.793  17.089  25.332  1.00 40.55           C  
ATOM   1359  CG2 ILE H 178       9.975  19.273  24.278  1.00 40.37           C  
ATOM   1360  CD1 ILE H 178      11.690  17.673  26.424  1.00 43.31           C  
ATOM   1361  C   ILE H 178       8.644  17.260  23.046  1.00 43.03           C  
ATOM   1362  O   ILE H 178       7.997  18.239  22.678  1.00 43.04           O  
ATOM   1363  N   SER H 179       8.052  16.147  23.533  1.00 44.18           N  
ATOM   1364  CA  SER H 179       6.625  16.065  23.671  1.00 45.98           C  
ATOM   1365  CB  SER H 179       5.951  15.425  22.448  1.00 46.78           C  
ATOM   1366  OG  SER H 179       6.460  14.114  22.246  1.00 50.45           O  
ATOM   1367  C   SER H 179       6.324  15.206  24.861  1.00 46.52           C  
ATOM   1368  O   SER H 179       7.183  14.472  25.349  1.00 45.38           O  
ATOM   1369  N   ARG H 180       5.082  15.284  25.381  1.00 45.62           N  
ATOM   1370  CA  ARG H 180       4.795  14.482  26.532  1.00 46.92           C  
ATOM   1371  CB  ARG H 180       4.853  15.253  27.856  1.00 49.25           C  
ATOM   1372  CG  ARG H 180       3.842  16.392  27.915  1.00 50.22           C  
ATOM   1373  CD  ARG H 180       3.543  16.867  29.337  1.00 53.14           C  
ATOM   1374  NE  ARG H 180       4.672  17.724  29.774  1.00 51.82           N  
ATOM   1375  CZ  ARG H 180       4.870  17.967  31.099  1.00 50.63           C  
ATOM   1376  NH1 ARG H 180       4.107  17.341  32.040  1.00 50.68           N1+
ATOM   1377  NH2 ARG H 180       5.842  18.844  31.476  1.00 48.15           N  
ATOM   1378  C   ARG H 180       3.412  13.933  26.430  1.00 46.35           C  
ATOM   1379  O   ARG H 180       2.519  14.532  25.831  1.00 44.25           O  
ATOM   1380  N   ASP H 181       3.214  12.746  27.034  1.00 46.39           N  
ATOM   1381  CA  ASP H 181       1.932  12.117  27.046  1.00 51.14           C  
ATOM   1382  CB  ASP H 181       2.015  10.639  26.625  1.00 54.29           C  
ATOM   1383  CG  ASP H 181       0.646  10.174  26.155  1.00 58.82           C  
ATOM   1384  OD1 ASP H 181      -0.330  10.965  26.243  1.00 60.89           O  
ATOM   1385  OD2 ASP H 181       0.562   9.008  25.687  1.00 58.22           O1-
ATOM   1386  C   ASP H 181       1.459  12.189  28.470  1.00 53.72           C  
ATOM   1387  O   ASP H 181       1.825  11.367  29.305  1.00 54.44           O  
ATOM   1388  N   ASP H 182       0.626  13.195  28.791  1.00 55.43           N  
ATOM   1389  CA  ASP H 182       0.181  13.392  30.140  1.00 56.65           C  
ATOM   1390  CB  ASP H 182      -0.685  14.652  30.295  1.00 56.06           C  
ATOM   1391  CG  ASP H 182       0.240  15.845  30.132  1.00 59.78           C  
ATOM   1392  OD1 ASP H 182       1.344  15.816  30.737  1.00 63.22           O  
ATOM   1393  OD2 ASP H 182      -0.132  16.790  29.386  1.00 79.29           O1-
ATOM   1394  C   ASP H 182      -0.637  12.221  30.565  1.00 58.54           C  
ATOM   1395  O   ASP H 182      -0.572  11.803  31.721  1.00 58.28           O  
ATOM   1396  N   SER H 183      -1.425  11.656  29.634  1.00 60.69           N  
ATOM   1397  CA  SER H 183      -2.290  10.567  29.973  1.00 63.02           C  
ATOM   1398  CB  SER H 183      -3.010   9.998  28.740  1.00 65.26           C  
ATOM   1399  OG  SER H 183      -3.851   8.922  29.126  1.00 63.66           O  
ATOM   1400  C   SER H 183      -1.460   9.478  30.563  1.00 61.76           C  
ATOM   1401  O   SER H 183      -1.608   9.139  31.736  1.00 62.81           O  
ATOM   1402  N   LYS H 184      -0.548   8.895  29.765  1.00 61.66           N  
ATOM   1403  CA  LYS H 184       0.333   7.926  30.333  1.00 63.90           C  
ATOM   1404  CB  LYS H 184       0.540   6.696  29.439  1.00 65.27           C  
ATOM   1405  CG  LYS H 184       0.916   7.025  27.998  1.00 68.13           C  
ATOM   1406  CD  LYS H 184       1.139   5.769  27.158  1.00 71.69           C  
ATOM   1407  CE  LYS H 184      -0.101   4.876  27.067  1.00 47.42           C  
ATOM   1408  NZ  LYS H 184       0.199   3.678  26.252  1.00 50.71           N1+
ATOM   1409  C   LYS H 184       1.600   8.673  30.479  1.00 62.34           C  
ATOM   1410  O   LYS H 184       2.291   8.895  29.491  1.00 58.70           O  
ATOM   1411  N   SER H 185       1.906   9.060  31.734  1.00 62.08           N  
ATOM   1412  CA  SER H 185       2.978   9.938  32.107  1.00 58.89           C  
ATOM   1413  CB  SER H 185       3.205   9.943  33.623  1.00 63.29           C  
ATOM   1414  OG  SER H 185       2.009  10.329  34.282  1.00 64.16           O  
ATOM   1415  C   SER H 185       4.257   9.509  31.482  1.00 55.43           C  
ATOM   1416  O   SER H 185       5.070   8.830  32.106  1.00 57.12           O  
ATOM   1417  N   SER H 186       4.515   9.986  30.254  1.00 52.24           N  
ATOM   1418  CA  SER H 186       5.707   9.602  29.575  1.00 50.04           C  
ATOM   1419  CB  SER H 186       5.487   8.512  28.512  1.00 50.09           C  
ATOM   1420  OG  SER H 186       5.025   7.321  29.131  1.00  0.00           O  
ATOM   1421  C   SER H 186       6.198  10.818  28.869  1.00 47.59           C  
ATOM   1422  O   SER H 186       5.403  11.620  28.379  1.00 48.98           O  
ATOM   1423  N   VAL H 187       7.532  10.987  28.809  1.00 42.75           N  
ATOM   1424  CA  VAL H 187       8.096  12.115  28.131  1.00 41.03           C  
ATOM   1425  CB  VAL H 187       9.079  12.888  28.959  1.00 41.29           C  
ATOM   1426  CG1 VAL H 187       9.690  14.002  28.090  1.00  0.00           C  
ATOM   1427  CG2 VAL H 187       8.361  13.401  30.217  1.00  0.00           C  
ATOM   1428  C   VAL H 187       8.841  11.578  26.954  1.00 43.77           C  
ATOM   1429  O   VAL H 187       9.464  10.523  27.046  1.00 45.16           O  
ATOM   1430  N   TYR H 188       8.799  12.294  25.808  1.00 42.12           N  
ATOM   1431  CA  TYR H 188       9.445  11.763  24.641  1.00 41.22           C  
ATOM   1432  CB  TYR H 188       8.494  11.447  23.468  1.00 43.74           C  
ATOM   1433  CG  TYR H 188       7.400  10.508  23.869  1.00 35.38           C  
ATOM   1434  CD1 TYR H 188       7.623   9.162  24.042  1.00 36.90           C  
ATOM   1435  CD2 TYR H 188       6.132  10.990  24.082  1.00 38.27           C  
ATOM   1436  CE1 TYR H 188       6.599   8.316  24.407  1.00 39.53           C  
ATOM   1437  CE2 TYR H 188       5.104  10.151  24.445  1.00 39.78           C  
ATOM   1438  CZ  TYR H 188       5.335   8.808  24.607  1.00 41.64           C  
ATOM   1439  OH  TYR H 188       4.285   7.941  24.979  1.00 45.09           O  
ATOM   1440  C   TYR H 188      10.395  12.788  24.095  1.00 41.26           C  
ATOM   1441  O   TYR H 188      10.216  13.993  24.276  1.00 42.51           O  
ATOM   1442  N   LEU H 189      11.468  12.306  23.432  1.00 42.42           N  
ATOM   1443  CA  LEU H 189      12.389  13.189  22.774  1.00 43.75           C  
ATOM   1444  CB  LEU H 189      13.759  13.258  23.476  1.00 42.13           C  
ATOM   1445  CG  LEU H 189      14.739  14.254  22.830  1.00 42.07           C  
ATOM   1446  CD1 LEU H 189      14.208  15.695  22.922  1.00 40.77           C  
ATOM   1447  CD2 LEU H 189      16.153  14.106  23.413  1.00 40.26           C  
ATOM   1448  C   LEU H 189      12.602  12.645  21.392  1.00 47.08           C  
ATOM   1449  O   LEU H 189      13.316  11.662  21.204  1.00 47.54           O  
ATOM   1450  N   GLN H 190      11.986  13.284  20.381  1.00 51.38           N  
ATOM   1451  CA  GLN H 190      12.112  12.835  19.025  1.00 51.52           C  
ATOM   1452  CB  GLN H 190      10.935  13.299  18.148  1.00 51.40           C  
ATOM   1453  CG  GLN H 190      10.998  12.836  16.691  1.00 57.46           C  
ATOM   1454  CD  GLN H 190      10.449  11.419  16.606  1.00 63.40           C  
ATOM   1455  OE1 GLN H 190      10.946  10.499  17.254  1.00 65.84           O  
ATOM   1456  NE2 GLN H 190       9.386  11.239  15.779  1.00 65.68           N  
ATOM   1457  C   GLN H 190      13.363  13.441  18.478  1.00 49.80           C  
ATOM   1458  O   GLN H 190      13.592  14.645  18.592  1.00 50.10           O  
ATOM   1459  N   MET H 191      14.222  12.609  17.863  1.00 47.32           N  
ATOM   1460  CA  MET H 191      15.452  13.125  17.343  1.00 49.47           C  
ATOM   1461  CB  MET H 191      16.694  12.489  17.993  1.00 50.95           C  
ATOM   1462  CG  MET H 191      16.797  12.777  19.492  1.00 51.38           C  
ATOM   1463  SD  MET H 191      18.289  12.118  20.294  1.00 60.00           S  
ATOM   1464  CE  MET H 191      17.755  10.384  20.264  1.00 48.31           C  
ATOM   1465  C   MET H 191      15.504  12.820  15.883  1.00 51.77           C  
ATOM   1466  O   MET H 191      15.108  11.739  15.448  1.00 51.98           O  
ATOM   1467  N   SER H 192      15.993  13.787  15.082  1.00 54.06           N  
ATOM   1468  CA  SER H 192      16.061  13.572  13.667  1.00 59.07           C  
ATOM   1469  CB  SER H 192      14.947  14.296  12.892  1.00 58.24           C  
ATOM   1470  OG  SER H 192      15.056  15.699  13.078  1.00108.68           O  
ATOM   1471  C   SER H 192      17.374  14.090  13.166  1.00 62.40           C  
ATOM   1472  O   SER H 192      18.021  14.915  13.811  1.00 61.32           O  
ATOM   1473  N   ARG H 193      17.798  13.595  11.985  1.00 65.37           N  
ATOM   1474  CA  ARG H 193      19.017  14.016  11.355  1.00 64.86           C  
ATOM   1475  CB  ARG H 193      18.973  15.461  10.832  1.00 65.08           C  
ATOM   1476  CG  ARG H 193      17.976  15.650   9.688  1.00  0.00           C  
ATOM   1477  CD  ARG H 193      18.224  16.925   8.884  1.00  0.00           C  
ATOM   1478  NE  ARG H 193      19.577  16.786   8.274  1.00  0.00           N  
ATOM   1479  CZ  ARG H 193      19.898  17.472   7.140  1.00  0.00           C  
ATOM   1480  NH1 ARG H 193      18.972  18.280   6.548  1.00  0.00           N1+
ATOM   1481  NH2 ARG H 193      21.145  17.348   6.597  1.00  0.00           N  
ATOM   1482  C   ARG H 193      20.149  13.899  12.324  1.00 62.41           C  
ATOM   1483  O   ARG H 193      20.920  14.839  12.508  1.00 60.23           O  
ATOM   1484  N   LEU H 194      20.295  12.712  12.937  1.00 62.62           N  
ATOM   1485  CA  LEU H 194      21.303  12.466  13.925  1.00 60.98           C  
ATOM   1486  CB  LEU H 194      21.147  11.093  14.597  1.00 58.74           C  
ATOM   1487  CG  LEU H 194      19.895  10.997  15.487  1.00 54.48           C  
ATOM   1488  CD1 LEU H 194      19.775   9.611  16.137  1.00 53.90           C  
ATOM   1489  CD2 LEU H 194      19.882  12.122  16.532  1.00 50.28           C  
ATOM   1490  C   LEU H 194      22.664  12.510  13.311  1.00 61.32           C  
ATOM   1491  O   LEU H 194      22.856  12.197  12.137  1.00 62.85           O  
ATOM   1492  N   ARG H 195      23.649  12.927  14.130  1.00 60.41           N  
ATOM   1493  CA  ARG H 195      25.013  13.039  13.714  1.00 63.49           C  
ATOM   1494  CB  ARG H 195      25.507  14.489  13.657  1.00 66.56           C  
ATOM   1495  CG  ARG H 195      24.783  15.325  12.606  1.00 81.04           C  
ATOM   1496  CD  ARG H 195      25.125  16.811  12.678  1.00 87.08           C  
ATOM   1497  NE  ARG H 195      26.568  16.947  12.350  1.00 92.05           N  
ATOM   1498  CZ  ARG H 195      27.102  18.187  12.154  1.00 92.85           C  
ATOM   1499  NH1 ARG H 195      26.315  19.297  12.259  1.00 91.93           N1+
ATOM   1500  NH2 ARG H 195      28.428  18.311  11.859  1.00 93.41           N  
ATOM   1501  C   ARG H 195      25.836  12.345  14.746  1.00 63.21           C  
ATOM   1502  O   ARG H 195      25.332  11.917  15.781  1.00 62.78           O  
ATOM   1503  N   GLU H 196      27.145  12.221  14.473  1.00 63.96           N  
ATOM   1504  CA  GLU H 196      28.053  11.532  15.340  1.00 63.57           C  
ATOM   1505  CB  GLU H 196      29.464  11.443  14.737  1.00 64.58           C  
ATOM   1506  CG  GLU H 196      30.067  12.806  14.388  1.00  0.00           C  
ATOM   1507  CD  GLU H 196      31.382  12.557  13.665  1.00  0.00           C  
ATOM   1508  OE1 GLU H 196      31.513  11.477  13.030  1.00  0.00           O  
ATOM   1509  OE2 GLU H 196      32.273  13.444  13.737  1.00  0.00           O1-
ATOM   1510  C   GLU H 196      28.139  12.240  16.659  1.00 63.71           C  
ATOM   1511  O   GLU H 196      28.244  11.597  17.702  1.00 63.72           O  
ATOM   1512  N   GLU H 197      28.069  13.585  16.651  1.00 62.59           N  
ATOM   1513  CA  GLU H 197      28.224  14.379  17.843  1.00 61.88           C  
ATOM   1514  CB  GLU H 197      28.200  15.893  17.575  1.00 65.56           C  
ATOM   1515  CG  GLU H 197      29.430  16.378  16.807  1.00 72.41           C  
ATOM   1516  CD  GLU H 197      29.301  17.880  16.614  1.00 77.61           C  
ATOM   1517  OE1 GLU H 197      28.238  18.321  16.104  1.00 81.56           O  
ATOM   1518  OE2 GLU H 197      30.262  18.606  16.988  1.00 78.09           O1-
ATOM   1519  C   GLU H 197      27.136  14.053  18.820  1.00 58.78           C  
ATOM   1520  O   GLU H 197      27.316  14.207  20.025  1.00 57.22           O  
ATOM   1521  N   ASP H 198      25.970  13.622  18.316  1.00 57.96           N  
ATOM   1522  CA  ASP H 198      24.823  13.314  19.124  1.00 54.96           C  
ATOM   1523  CB  ASP H 198      23.555  13.079  18.296  1.00 56.27           C  
ATOM   1524  CG  ASP H 198      23.161  14.423  17.711  1.00 58.91           C  
ATOM   1525  OD1 ASP H 198      23.257  15.449  18.437  1.00 59.70           O  
ATOM   1526  OD2 ASP H 198      22.774  14.439  16.514  1.00 60.44           O1-
ATOM   1527  C   ASP H 198      25.051  12.100  19.980  1.00 51.10           C  
ATOM   1528  O   ASP H 198      24.283  11.858  20.909  1.00 45.81           O  
ATOM   1529  N   THR H 199      26.054  11.254  19.671  1.00 51.82           N  
ATOM   1530  CA  THR H 199      26.245  10.077  20.478  1.00 51.36           C  
ATOM   1531  CB  THR H 199      27.418   9.239  20.058  1.00 51.99           C  
ATOM   1532  OG1 THR H 199      28.612  10.004  20.091  1.00 50.33           O  
ATOM   1533  CG2 THR H 199      27.172   8.720  18.640  1.00 48.69           C  
ATOM   1534  C   THR H 199      26.460  10.467  21.906  1.00 53.46           C  
ATOM   1535  O   THR H 199      27.296  11.318  22.212  1.00 56.04           O  
ATOM   1536  N   ALA H 200      25.699   9.843  22.830  1.00 52.20           N  
ATOM   1537  CA  ALA H 200      25.870  10.195  24.211  1.00 50.03           C  
ATOM   1538  CB  ALA H 200      25.659  11.691  24.492  1.00 61.06           C  
ATOM   1539  C   ALA H 200      24.868   9.453  25.038  1.00 47.76           C  
ATOM   1540  O   ALA H 200      24.117   8.611  24.546  1.00 46.36           O  
ATOM   1541  N   THR H 201      24.873   9.739  26.357  1.00 46.47           N  
ATOM   1542  CA  THR H 201      23.924   9.164  27.262  1.00 44.81           C  
ATOM   1543  CB  THR H 201      24.526   8.773  28.584  1.00 43.02           C  
ATOM   1544  OG1 THR H 201      25.570   7.833  28.382  1.00 51.09           O  
ATOM   1545  CG2 THR H 201      23.433   8.161  29.476  1.00 30.91           C  
ATOM   1546  C   THR H 201      22.923  10.247  27.506  1.00 44.39           C  
ATOM   1547  O   THR H 201      23.289  11.381  27.810  1.00 42.55           O  
ATOM   1548  N   TYR H 202      21.623   9.924  27.371  1.00 43.94           N  
ATOM   1549  CA  TYR H 202      20.615  10.934  27.502  1.00 41.66           C  
ATOM   1550  CB  TYR H 202      19.617  10.954  26.329  1.00 42.88           C  
ATOM   1551  CG  TYR H 202      20.283  11.536  25.122  1.00 42.66           C  
ATOM   1552  CD1 TYR H 202      21.220  10.827  24.405  1.00 42.63           C  
ATOM   1553  CD2 TYR H 202      19.947  12.800  24.690  1.00 38.99           C  
ATOM   1554  CE1 TYR H 202      21.818  11.377  23.293  1.00 41.43           C  
ATOM   1555  CE2 TYR H 202      20.538  13.356  23.579  1.00 35.38           C  
ATOM   1556  CZ  TYR H 202      21.481  12.643  22.877  1.00 38.73           C  
ATOM   1557  OH  TYR H 202      22.094  13.203  21.735  1.00 37.85           O  
ATOM   1558  C   TYR H 202      19.846  10.706  28.768  1.00 43.98           C  
ATOM   1559  O   TYR H 202      19.350   9.612  29.038  1.00 46.34           O  
ATOM   1560  N   TYR H 203      19.723  11.780  29.574  1.00 42.84           N  
ATOM   1561  CA  TYR H 203      19.078  11.733  30.851  1.00 39.19           C  
ATOM   1562  CB  TYR H 203      19.894  12.377  31.989  1.00 37.11           C  
ATOM   1563  CG  TYR H 203      21.172  11.642  32.224  1.00 38.37           C  
ATOM   1564  CD1 TYR H 203      21.184  10.456  32.920  1.00 40.63           C  
ATOM   1565  CD2 TYR H 203      22.366  12.154  31.765  1.00 42.04           C  
ATOM   1566  CE1 TYR H 203      22.367   9.791  33.145  1.00 42.77           C  
ATOM   1567  CE2 TYR H 203      23.552  11.493  31.988  1.00 43.61           C  
ATOM   1568  CZ  TYR H 203      23.553  10.304  32.677  1.00 43.81           C  
ATOM   1569  OH  TYR H 203      24.766   9.619  32.911  1.00 45.67           O  
ATOM   1570  C   TYR H 203      17.827  12.552  30.783  1.00 40.33           C  
ATOM   1571  O   TYR H 203      17.766  13.597  30.139  1.00 37.18           O  
ATOM   1572  N   CYS H 204      16.782  12.049  31.459  1.00 42.18           N  
ATOM   1573  CA  CYS H 204      15.498  12.672  31.580  1.00 43.53           C  
ATOM   1574  CB  CYS H 204      14.410  11.585  31.480  1.00 42.19           C  
ATOM   1575  SG  CYS H 204      12.731  12.034  31.994  1.00 51.31           S  
ATOM   1576  C   CYS H 204      15.475  13.264  32.958  1.00 42.31           C  
ATOM   1577  O   CYS H 204      15.769  12.564  33.926  1.00 42.66           O  
ATOM   1578  N   SER H 205      15.155  14.573  33.090  1.00 38.36           N  
ATOM   1579  CA  SER H 205      15.158  15.172  34.403  1.00 38.02           C  
ATOM   1580  CB  SER H 205      16.329  16.129  34.683  1.00 37.70           C  
ATOM   1581  OG  SER H 205      17.524  15.409  34.914  1.00  0.00           O  
ATOM   1582  C   SER H 205      13.934  16.016  34.601  1.00 40.06           C  
ATOM   1583  O   SER H 205      13.407  16.632  33.676  1.00 43.39           O  
ATOM   1584  N   ARG H 206      13.468  16.073  35.863  1.00 37.17           N  
ATOM   1585  CA  ARG H 206      12.329  16.864  36.237  1.00 35.07           C  
ATOM   1586  CB  ARG H 206      11.507  16.213  37.364  1.00 33.43           C  
ATOM   1587  CG  ARG H 206      10.232  16.975  37.727  1.00 24.94           C  
ATOM   1588  CD  ARG H 206       9.424  16.326  38.853  1.00 29.48           C  
ATOM   1589  NE  ARG H 206      10.154  16.566  40.128  1.00 31.20           N  
ATOM   1590  CZ  ARG H 206       9.502  16.394  41.315  1.00 32.07           C  
ATOM   1591  NH1 ARG H 206       8.201  15.986  41.323  1.00 35.16           N1+
ATOM   1592  NH2 ARG H 206      10.147  16.626  42.494  1.00 34.22           N  
ATOM   1593  C   ARG H 206      12.818  18.199  36.730  1.00 36.25           C  
ATOM   1594  O   ARG H 206      13.802  18.274  37.465  1.00 40.27           O  
ATOM   1595  N   SER H 207      12.159  19.305  36.313  1.00 35.24           N  
ATOM   1596  CA  SER H 207      12.565  20.609  36.772  1.00 35.65           C  
ATOM   1597  CB  SER H 207      12.274  21.734  35.761  1.00 34.72           C  
ATOM   1598  OG  SER H 207      10.873  21.922  35.622  1.00  0.00           O  
ATOM   1599  C   SER H 207      11.824  20.935  38.043  1.00 39.85           C  
ATOM   1600  O   SER H 207      10.743  20.398  38.283  1.00 44.60           O  
ATOM   1601  N   ARG H 208      12.375  21.798  38.915  1.00 19.73           N  
ATOM   1602  CA  ARG H 208      11.582  22.160  40.055  1.00 20.88           C  
ATOM   1603  CB  ARG H 208      11.664  21.143  41.205  1.00 22.65           C  
ATOM   1604  CG  ARG H 208      10.813  21.521  42.418  0.90 24.52           C  
ATOM   1605  CD  ARG H 208      10.985  20.566  43.602  0.90 26.77           C  
ATOM   1606  NE  ARG H 208      12.091  21.092  44.451  0.90 30.11           N  
ATOM   1607  CZ  ARG H 208      11.810  21.937  45.484  0.90 32.38           C  
ATOM   1608  NH1 ARG H 208      10.517  22.297  45.735  0.90 32.93           N1+
ATOM   1609  NH2 ARG H 208      12.819  22.400  46.278  0.90 33.07           N  
ATOM   1610  C   ARG H 208      12.109  23.451  40.590  1.00 20.18           C  
ATOM   1611  O   ARG H 208      13.247  23.518  41.053  1.00 20.44           O  
ATOM   1612  N   GLY H 209      11.290  24.521  40.551  1.00 19.61           N  
ATOM   1613  CA  GLY H 209      11.730  25.757  41.131  1.00 19.81           C  
ATOM   1614  C   GLY H 209      12.991  26.173  40.450  1.00 19.45           C  
ATOM   1615  O   GLY H 209      13.929  26.655  41.084  1.00 19.86           O  
ATOM   1616  N   ARG H 210      13.042  25.981  39.125  1.00 19.08           N  
ATOM   1617  CA  ARG H 210      14.170  26.343  38.323  1.00 18.25           C  
ATOM   1618  CB  ARG H 210      14.417  27.848  38.239  1.00 19.03           C  
ATOM   1619  CG  ARG H 210      13.260  28.588  37.570  1.00 19.30           C  
ATOM   1620  CD  ARG H 210      13.700  29.892  36.909  1.00  0.00           C  
ATOM   1621  NE  ARG H 210      14.667  29.503  35.845  1.00  0.00           N  
ATOM   1622  CZ  ARG H 210      14.699  30.167  34.653  1.00 20.46           C  
ATOM   1623  NH1 ARG H 210      13.887  31.243  34.451  1.00  0.00           N1+
ATOM   1624  NH2 ARG H 210      15.535  29.739  33.661  1.00  0.00           N  
ATOM   1625  C   ARG H 210      15.441  25.677  38.754  1.00 18.05           C  
ATOM   1626  O   ARG H 210      16.452  26.341  38.982  1.00 17.68           O  
ATOM   1627  N   THR H 211      15.405  24.338  38.904  1.00 17.28           N  
ATOM   1628  CA  THR H 211      16.581  23.555  39.152  1.00 16.82           C  
ATOM   1629  CB  THR H 211      16.961  23.457  40.601  1.00 17.36           C  
ATOM   1630  OG1 THR H 211      18.267  22.916  40.725  1.00  0.00           O  
ATOM   1631  CG2 THR H 211      15.940  22.568  41.331  1.00  0.00           C  
ATOM   1632  C   THR H 211      16.255  22.181  38.636  1.00 16.09           C  
ATOM   1633  O   THR H 211      15.094  21.904  38.340  1.00 15.60           O  
ATOM   1634  N   LEU H 212      17.262  21.291  38.471  1.00 15.48           N  
ATOM   1635  CA  LEU H 212      16.991  19.951  38.020  1.00 15.60           C  
ATOM   1636  CB  LEU H 212      18.098  19.368  37.120  1.00 14.08           C  
ATOM   1637  CG  LEU H 212      18.464  20.231  35.904  1.00 13.99           C  
ATOM   1638  CD1 LEU H 212      19.109  21.548  36.341  1.00 14.88           C  
ATOM   1639  CD2 LEU H 212      19.373  19.468  34.940  1.00 14.60           C  
ATOM   1640  C   LEU H 212      17.038  19.123  39.254  1.00 15.06           C  
ATOM   1641  O   LEU H 212      18.083  18.584  39.614  1.00 15.67           O  
ATOM   1642  N   ASP H 213      15.898  19.018  39.948  1.00 15.69           N  
ATOM   1643  CA  ASP H 213      15.891  18.300  41.178  1.00 16.24           C  
ATOM   1644  CB  ASP H 213      14.643  18.560  42.040  1.00 17.14           C  
ATOM   1645  CG  ASP H 213      13.357  18.172  41.331  1.00 18.59           C  
ATOM   1646  OD1 ASP H 213      13.338  18.022  40.079  1.00 18.95           O  
ATOM   1647  OD2 ASP H 213      12.354  18.028  42.075  1.00 21.37           O1-
ATOM   1648  C   ASP H 213      16.041  16.866  40.911  1.00 16.96           C  
ATOM   1649  O   ASP H 213      16.775  16.172  41.620  1.00 17.74           O  
ATOM   1650  N   TYR H 214      15.361  16.363  39.869  1.00 36.93           N  
ATOM   1651  CA  TYR H 214      15.655  14.883  39.791  1.00 38.22           C  
ATOM   1652  CB  TYR H 214      14.430  14.023  40.156  1.00 38.70           C  
ATOM   1653  CG  TYR H 214      14.105  14.176  41.599  1.00 14.37           C  
ATOM   1654  CD1 TYR H 214      14.734  13.386  42.532  1.00 15.62           C  
ATOM   1655  CD2 TYR H 214      13.170  15.091  42.018  1.00 14.83           C  
ATOM   1656  CE1 TYR H 214      14.440  13.511  43.868  1.00 15.95           C  
ATOM   1657  CE2 TYR H 214      12.872  15.222  43.354  1.00 14.28           C  
ATOM   1658  CZ  TYR H 214      13.510  14.432  44.280  1.00 16.59           C  
ATOM   1659  OH  TYR H 214      13.209  14.561  45.652  1.00 18.95           O  
ATOM   1660  C   TYR H 214      16.102  14.297  38.438  1.00 40.18           C  
ATOM   1661  O   TYR H 214      15.770  14.825  37.382  1.00 43.86           O  
ATOM   1662  N   TRP H 215      16.829  13.122  38.441  1.00 41.26           N  
ATOM   1663  CA  TRP H 215      17.397  12.513  37.236  1.00 38.49           C  
ATOM   1664  CB  TRP H 215      18.925  12.559  37.268  1.00 32.00           C  
ATOM   1665  CG  TRP H 215      19.463  13.959  37.338  1.00 32.83           C  
ATOM   1666  CD2 TRP H 215      20.364  14.533  36.383  1.00 30.71           C  
ATOM   1667  CD1 TRP H 215      19.261  14.898  38.306  1.00 31.76           C  
ATOM   1668  NE1 TRP H 215      19.974  16.033  38.010  1.00 31.43           N  
ATOM   1669  CE2 TRP H 215      20.659  15.821  36.829  1.00 30.90           C  
ATOM   1670  CE3 TRP H 215      20.903  14.029  35.235  1.00 31.50           C  
ATOM   1671  CZ2 TRP H 215      21.509  16.626  36.127  1.00 32.14           C  
ATOM   1672  CZ3 TRP H 215      21.752  14.850  34.527  1.00 36.16           C  
ATOM   1673  CH2 TRP H 215      22.048  16.122  34.964  1.00 35.31           C  
ATOM   1674  C   TRP H 215      17.073  11.040  37.098  1.00 39.95           C  
ATOM   1675  O   TRP H 215      16.779  10.353  38.074  1.00 43.81           O  
ATOM   1676  N   GLY H 216      17.134  10.509  35.848  1.00 37.94           N  
ATOM   1677  CA  GLY H 216      16.871   9.113  35.577  1.00 42.02           C  
ATOM   1678  C   GLY H 216      18.162   8.368  35.352  1.00 46.23           C  
ATOM   1679  O   GLY H 216      19.247   8.941  35.409  1.00 46.15           O  
ATOM   1680  N   GLN H 217      18.057   7.054  35.047  1.00 47.18           N  
ATOM   1681  CA  GLN H 217      19.192   6.186  34.846  1.00 49.23           C  
ATOM   1682  CB  GLN H 217      18.825   4.713  34.602  1.00 55.37           C  
ATOM   1683  CG  GLN H 217      17.905   4.115  35.658  1.00 23.96           C  
ATOM   1684  CD  GLN H 217      16.510   4.596  35.298  1.00 24.67           C  
ATOM   1685  OE1 GLN H 217      15.707   4.928  36.168  1.00 24.87           O  
ATOM   1686  NE2 GLN H 217      16.215   4.643  33.970  1.00 23.87           N  
ATOM   1687  C   GLN H 217      19.944   6.603  33.619  1.00 49.99           C  
ATOM   1688  O   GLN H 217      21.173   6.556  33.588  1.00 52.59           O  
ATOM   1689  N   GLY H 218      19.225   6.993  32.551  1.00 50.29           N  
ATOM   1690  CA  GLY H 218      19.879   7.401  31.342  1.00 48.57           C  
ATOM   1691  C   GLY H 218      19.827   6.283  30.347  1.00 48.24           C  
ATOM   1692  O   GLY H 218      19.758   5.110  30.708  1.00 47.76           O  
ATOM   1693  N   THR H 219      19.856   6.647  29.046  1.00 45.08           N  
ATOM   1694  CA  THR H 219      19.848   5.693  27.968  1.00 45.66           C  
ATOM   1695  CB  THR H 219      18.653   5.780  27.061  1.00 46.94           C  
ATOM   1696  OG1 THR H 219      18.624   7.051  26.429  1.00 47.70           O  
ATOM   1697  CG2 THR H 219      17.367   5.554  27.861  1.00 47.92           C  
ATOM   1698  C   THR H 219      20.993   6.058  27.078  1.00 45.66           C  
ATOM   1699  O   THR H 219      21.332   7.234  26.963  1.00 45.87           O  
ATOM   1700  N   SER H 220      21.602   5.065  26.395  1.00 45.72           N  
ATOM   1701  CA  SER H 220      22.733   5.357  25.556  1.00 48.88           C  
ATOM   1702  CB  SER H 220      23.858   4.307  25.641  1.00 55.31           C  
ATOM   1703  OG  SER H 220      24.407   4.266  26.950  1.00 20.04           O  
ATOM   1704  C   SER H 220      22.293   5.396  24.126  1.00 51.67           C  
ATOM   1705  O   SER H 220      21.487   4.579  23.685  1.00 53.31           O  
ATOM   1706  N   VAL H 221      22.818   6.375  23.362  1.00 51.16           N  
ATOM   1707  CA  VAL H 221      22.495   6.496  21.968  1.00 50.20           C  
ATOM   1708  CB  VAL H 221      21.788   7.781  21.642  1.00 49.98           C  
ATOM   1709  CG1 VAL H 221      21.571   7.865  20.123  1.00 61.98           C  
ATOM   1710  CG2 VAL H 221      20.488   7.843  22.462  1.00 58.81           C  
ATOM   1711  C   VAL H 221      23.791   6.493  21.222  1.00 52.20           C  
ATOM   1712  O   VAL H 221      24.711   7.237  21.561  1.00 52.38           O  
ATOM   1713  N   THR H 222      23.903   5.641  20.181  1.00 51.41           N  
ATOM   1714  CA  THR H 222      25.125   5.595  19.434  1.00 52.33           C  
ATOM   1715  CB  THR H 222      25.814   4.264  19.496  1.00 51.14           C  
ATOM   1716  OG1 THR H 222      26.112   3.937  20.844  1.00 35.36           O  
ATOM   1717  CG2 THR H 222      27.111   4.343  18.672  1.00 34.52           C  
ATOM   1718  C   THR H 222      24.796   5.857  18.000  1.00 53.97           C  
ATOM   1719  O   THR H 222      23.912   5.225  17.425  1.00 54.59           O  
ATOM   1720  N   VAL H 223      25.516   6.814  17.387  1.00 54.42           N  
ATOM   1721  CA  VAL H 223      25.297   7.170  16.017  1.00 55.03           C  
ATOM   1722  CB  VAL H 223      25.228   8.659  15.835  1.00 52.45           C  
ATOM   1723  CG1 VAL H 223      25.065   8.972  14.341  1.00 52.06           C  
ATOM   1724  CG2 VAL H 223      24.101   9.217  16.722  1.00 48.52           C  
ATOM   1725  C   VAL H 223      26.478   6.683  15.242  1.00 58.60           C  
ATOM   1726  O   VAL H 223      27.582   7.203  15.391  1.00 61.21           O  
ATOM   1727  N   SER H 224      26.279   5.663  14.385  1.00 71.53           N  
ATOM   1728  CA  SER H 224      27.379   5.189  13.600  1.00 71.49           C  
ATOM   1729  CB  SER H 224      28.295   4.209  14.343  1.00 69.09           C  
ATOM   1730  OG  SER H 224      27.614   2.981  14.543  1.00 68.99           O  
ATOM   1731  C   SER H 224      26.810   4.424  12.454  1.00 73.78           C  
ATOM   1732  O   SER H 224      25.665   3.977  12.492  1.00 76.86           O  
ATOM   1733  N   SER H 225      27.615   4.255  11.392  1.00 74.79           N  
ATOM   1734  CA  SER H 225      27.158   3.496  10.269  1.00 80.06           C  
ATOM   1735  CB  SER H 225      27.666   4.032   8.922  1.00 83.37           C  
ATOM   1736  OG  SER H 225      29.080   3.923   8.861  1.00 87.61           O  
ATOM   1737  C   SER H 225      27.718   2.090  10.443  1.00 81.85           C  
ATOM   1738  O   SER H 225      27.396   1.210   9.602  1.00 86.07           O  
ATOM   1739  OXT SER H 225      28.488   1.882  11.422  1.00  0.00           O1-
TER    1740      SER H 225 
CONECT  162  651
CONECT  651  162
CONECT  950 1575
CONECT 1575  950
END
