# Supplementary material for: Fully automated antibody structure prediction using BIOVIA tools: Validation study
Source: PLoS One. 2017 May 18;12(5):e0177923. doi: 10.1371/journal.pone.0177923 (PMC5436848; doi:10.1371/journal.pone.0177923)
Supplement: S3 Dataset — Predicted structures using the Top5 framework method, Chothia CDR definition with canonical filtering, using up to 5 CDR templates rather than the default 3, and generating 10 CDR models. (ZIP) [file pone.0177923.s005.zip › 4HXB_LH_FV_FinalModel.pdb]

REMARK   Accelrys Discovery Studio PDB file
REMARK   Created:  2015-11-30T17:37:25Z
SSBOND   1 CYS L   23    CYS L   93                                     
SSBOND   2 CYS H  134    CYS H  208                                     
ATOM      1  N   ASP L   1      26.078  32.265  25.795  1.00 66.42           N1+
ATOM      2  CA  ASP L   1      25.819  31.537  27.055  1.00 64.14           C  
ATOM      3  CB  ASP L   1      26.081  30.029  26.889  1.00 65.23           C  
ATOM      4  CG  ASP L   1      25.012  29.429  25.990  1.00 67.79           C  
ATOM      5  OD1 ASP L   1      24.159  30.206  25.485  1.00 28.44           O  
ATOM      6  OD2 ASP L   1      25.030  28.183  25.798  1.00 34.83           O1-
ATOM      7  C   ASP L   1      26.725  32.014  28.137  1.00 61.70           C  
ATOM      8  O   ASP L   1      27.644  32.799  27.909  1.00 61.86           O  
ATOM      9  N   VAL L   2      26.467  31.539  29.366  1.00 55.82           N  
ATOM     10  CA  VAL L   2      27.304  31.896  30.464  1.00 51.23           C  
ATOM     11  CB  VAL L   2      26.568  32.040  31.769  1.00 49.29           C  
ATOM     12  CG1 VAL L   2      27.595  32.251  32.896  1.00 20.83           C  
ATOM     13  CG2 VAL L   2      25.552  33.189  31.643  1.00 22.43           C  
ATOM     14  C   VAL L   2      28.268  30.773  30.613  1.00 49.51           C  
ATOM     15  O   VAL L   2      27.883  29.602  30.613  1.00 50.84           O  
ATOM     16  N   LEU L   3      29.564  31.108  30.731  1.00 45.83           N  
ATOM     17  CA  LEU L   3      30.555  30.081  30.826  1.00 43.54           C  
ATOM     18  CB  LEU L   3      31.875  30.460  30.133  1.00 43.95           C  
ATOM     19  CG  LEU L   3      32.961  29.374  30.215  1.00 41.28           C  
ATOM     20  CD1 LEU L   3      32.545  28.100  29.464  1.00 33.81           C  
ATOM     21  CD2 LEU L   3      34.320  29.923  29.759  1.00 40.61           C  
ATOM     22  C   LEU L   3      30.854  29.862  32.270  1.00 42.21           C  
ATOM     23  O   LEU L   3      31.093  30.810  33.020  1.00 40.45           O  
ATOM     24  N   MET L   4      30.819  28.591  32.703  1.00 41.21           N  
ATOM     25  CA  MET L   4      31.154  28.309  34.065  1.00 39.52           C  
ATOM     26  CB  MET L   4      30.117  27.446  34.805  1.00 39.49           C  
ATOM     27  CG  MET L   4      28.772  28.163  34.959  1.00 40.66           C  
ATOM     28  SD  MET L   4      27.522  27.286  35.948  1.00 45.20           S  
ATOM     29  CE  MET L   4      28.257  27.682  37.559  1.00 40.70           C  
ATOM     30  C   MET L   4      32.460  27.594  34.029  1.00 41.01           C  
ATOM     31  O   MET L   4      32.612  26.588  33.337  1.00 41.23           O  
ATOM     32  N   THR L   5      33.454  28.117  34.773  1.00 39.65           N  
ATOM     33  CA  THR L   5      34.745  27.507  34.718  1.00 39.99           C  
ATOM     34  CB  THR L   5      35.823  28.473  34.298  1.00 41.52           C  
ATOM     35  OG1 THR L   5      36.978  27.763  33.889  1.00 44.24           O  
ATOM     36  CG2 THR L   5      36.164  29.429  35.453  1.00 40.59           C  
ATOM     37  C   THR L   5      35.054  26.939  36.069  1.00 38.56           C  
ATOM     38  O   THR L   5      34.946  27.613  37.094  1.00 37.33           O  
ATOM     39  N   GLN L   6      35.434  25.648  36.103  1.00 38.80           N  
ATOM     40  CA  GLN L   6      35.722  25.052  37.371  1.00 39.85           C  
ATOM     41  CB  GLN L   6      35.004  23.713  37.614  1.00 40.73           C  
ATOM     42  CG  GLN L   6      33.480  23.830  37.672  1.00 34.07           C  
ATOM     43  CD  GLN L   6      32.914  22.443  37.938  1.00 31.73           C  
ATOM     44  OE1 GLN L   6      32.016  21.974  37.242  1.00 32.92           O  
ATOM     45  NE2 GLN L   6      33.450  21.770  38.993  1.00 30.41           N  
ATOM     46  C   GLN L   6      37.187  24.789  37.451  1.00 42.64           C  
ATOM     47  O   GLN L   6      37.829  24.411  36.471  1.00 45.21           O  
ATOM     48  N   THR L   7      37.757  25.035  38.643  1.00 44.98           N  
ATOM     49  CA  THR L   7      39.139  24.751  38.890  1.00 47.47           C  
ATOM     50  CB  THR L   7      39.960  25.991  39.107  1.00 51.83           C  
ATOM     51  OG1 THR L   7      39.873  26.857  37.984  1.00 58.45           O  
ATOM     52  CG2 THR L   7      41.421  25.578  39.338  1.00 52.42           C  
ATOM     53  C   THR L   7      39.150  23.990  40.182  1.00 47.66           C  
ATOM     54  O   THR L   7      38.364  24.318  41.070  1.00 53.18           O  
ATOM     55  N   PRO L   8      39.955  22.983  40.383  1.00 45.07           N  
ATOM     56  CA  PRO L   8      40.851  22.427  39.401  1.00 41.84           C  
ATOM     57  CD  PRO L   8      40.417  22.734  41.736  1.00 39.55           C  
ATOM     58  CB  PRO L   8      42.028  21.845  40.185  1.00 40.09           C  
ATOM     59  CG  PRO L   8      41.472  21.631  41.600  1.00 42.71           C  
ATOM     60  C   PRO L   8      40.151  21.381  38.584  1.00 42.39           C  
ATOM     61  O   PRO L   8      39.049  20.975  38.946  1.00 41.66           O  
ATOM     62  N   LEU L   9      40.775  20.952  37.466  1.00 39.94           N  
ATOM     63  CA  LEU L   9      40.242  19.914  36.629  1.00 40.66           C  
ATOM     64  CB  LEU L   9      41.114  19.650  35.389  1.00 44.34           C  
ATOM     65  CG  LEU L   9      41.216  20.823  34.394  1.00 51.68           C  
ATOM     66  CD1 LEU L   9      42.110  20.457  33.201  1.00 53.68           C  
ATOM     67  CD2 LEU L   9      39.829  21.306  33.944  1.00 54.11           C  
ATOM     68  C   LEU L   9      40.249  18.629  37.401  1.00 38.43           C  
ATOM     69  O   LEU L   9      39.272  17.883  37.393  1.00 33.96           O  
ATOM     70  N   SER L  10      41.373  18.328  38.080  1.00 38.48           N  
ATOM     71  CA  SER L  10      41.466  17.117  38.848  1.00 39.57           C  
ATOM     72  CB  SER L  10      42.439  16.069  38.269  1.00 40.72           C  
ATOM     73  OG  SER L  10      41.958  15.569  37.029  1.00 52.52           O  
ATOM     74  C   SER L  10      41.988  17.505  40.192  1.00 38.74           C  
ATOM     75  O   SER L  10      42.851  18.376  40.302  1.00 41.61           O  
ATOM     76  N   LEU L  11      41.471  16.877  41.267  1.00 37.45           N  
ATOM     77  CA  LEU L  11      41.944  17.287  42.556  1.00 36.85           C  
ATOM     78  CB  LEU L  11      40.866  18.089  43.319  1.00 36.68           C  
ATOM     79  CG  LEU L  11      41.337  18.853  44.575  1.00 38.17           C  
ATOM     80  CD1 LEU L  11      40.167  19.600  45.227  1.00 39.70           C  
ATOM     81  CD2 LEU L  11      42.077  17.961  45.578  1.00 38.38           C  
ATOM     82  C   LEU L  11      42.284  16.053  43.347  1.00 36.07           C  
ATOM     83  O   LEU L  11      41.394  15.322  43.780  1.00 32.26           O  
ATOM     84  N   PRO L  12      43.551  15.777  43.542  0.90 38.00           N  
ATOM     85  CA  PRO L  12      43.930  14.658  44.365  0.90 36.52           C  
ATOM     86  CD  PRO L  12      44.560  16.082  42.544  0.90 38.84           C  
ATOM     87  CB  PRO L  12      45.343  14.257  43.933  0.90 37.72           C  
ATOM     88  CG  PRO L  12      45.848  15.459  43.113  0.90 38.09           C  
ATOM     89  C   PRO L  12      43.828  15.051  45.803  0.90 36.39           C  
ATOM     90  O   PRO L  12      44.281  16.141  46.148  0.90 37.71           O  
ATOM     91  N   VAL L  13      43.274  14.182  46.672  1.00 32.87           N  
ATOM     92  CA  VAL L  13      43.166  14.551  48.053  0.90 34.33           C  
ATOM     93  CB  VAL L  13      41.838  15.161  48.398  0.90 33.94           C  
ATOM     94  CG1 VAL L  13      40.740  14.136  48.069  0.90 30.64           C  
ATOM     95  CG2 VAL L  13      41.855  15.596  49.873  0.90 34.22           C  
ATOM     96  C   VAL L  13      43.304  13.311  48.871  1.00 35.08           C  
ATOM     97  O   VAL L  13      42.832  12.241  48.491  1.00 33.61           O  
ATOM     98  N   SER L  14      43.968  13.433  50.035  1.00 33.71           N  
ATOM     99  CA  SER L  14      44.133  12.300  50.892  1.00 32.95           C  
ATOM    100  CB  SER L  14      45.336  12.423  51.841  1.00 33.51           C  
ATOM    101  OG  SER L  14      46.539  12.455  51.086  1.00 35.54           O  
ATOM    102  C   SER L  14      42.886  12.165  51.701  1.00 35.24           C  
ATOM    103  O   SER L  14      42.156  13.134  51.905  1.00 35.13           O  
ATOM    104  N   LEU L  15      42.613  10.939  52.186  1.00 35.60           N  
ATOM    105  CA  LEU L  15      41.416  10.712  52.936  1.00 36.35           C  
ATOM    106  CB  LEU L  15      41.180   9.235  53.290  1.00 39.04           C  
ATOM    107  CG  LEU L  15      41.058   8.319  52.061  1.00 39.91           C  
ATOM    108  CD1 LEU L  15      42.393   8.214  51.306  1.00 39.58           C  
ATOM    109  CD2 LEU L  15      40.486   6.949  52.444  1.00 42.74           C  
ATOM    110  C   LEU L  15      41.532  11.458  54.221  1.00 38.40           C  
ATOM    111  O   LEU L  15      42.590  11.480  54.848  1.00 38.74           O  
ATOM    112  N   GLY L  16      40.428  12.109  54.634  1.00 38.63           N  
ATOM    113  CA  GLY L  16      40.413  12.810  55.883  1.00 38.78           C  
ATOM    114  C   GLY L  16      40.766  14.245  55.653  1.00 37.74           C  
ATOM    115  O   GLY L  16      40.566  15.079  56.535  1.00 39.46           O  
ATOM    116  N   ASP L  17      41.300  14.580  54.463  1.00 37.36           N  
ATOM    117  CA  ASP L  17      41.675  15.943  54.202  1.00 40.37           C  
ATOM    118  CB  ASP L  17      42.808  16.085  53.171  1.00 43.26           C  
ATOM    119  CG  ASP L  17      44.083  15.528  53.794  1.00 52.63           C  
ATOM    120  OD1 ASP L  17      44.139  15.429  55.047  1.00 53.13           O  
ATOM    121  OD2 ASP L  17      45.019  15.190  53.020  1.00 55.79           O1-
ATOM    122  C   ASP L  17      40.482  16.670  53.659  1.00 39.68           C  
ATOM    123  O   ASP L  17      39.433  16.076  53.414  1.00 40.43           O  
ATOM    124  N   GLN L  18      40.627  18.000  53.470  1.00 39.66           N  
ATOM    125  CA  GLN L  18      39.559  18.807  52.953  1.00 39.31           C  
ATOM    126  CB  GLN L  18      39.453  20.206  53.595  1.00 41.43           C  
ATOM    127  CG  GLN L  18      38.308  21.047  53.020  1.00 48.95           C  
ATOM    128  CD  GLN L  18      38.401  22.460  53.585  1.00 54.08           C  
ATOM    129  OE1 GLN L  18      39.491  22.994  53.783  1.00 59.25           O  
ATOM    130  NE2 GLN L  18      37.226  23.091  53.849  1.00 58.14           N  
ATOM    131  C   GLN L  18      39.822  19.043  51.502  1.00 38.98           C  
ATOM    132  O   GLN L  18      40.967  19.178  51.075  1.00 39.70           O  
ATOM    133  N   ALA L  19      38.744  19.077  50.694  1.00 36.52           N  
ATOM    134  CA  ALA L  19      38.902  19.343  49.296  1.00 34.19           C  
ATOM    135  CB  ALA L  19      38.374  18.211  48.398  1.00 31.81           C  
ATOM    136  C   ALA L  19      38.097  20.569  49.002  1.00 34.34           C  
ATOM    137  O   ALA L  19      37.021  20.767  49.565  1.00 35.00           O  
ATOM    138  N   SER L  20      38.616  21.447  48.122  1.00 33.27           N  
ATOM    139  CA  SER L  20      37.882  22.637  47.809  1.00 35.64           C  
ATOM    140  CB  SER L  20      38.545  23.906  48.369  1.00 39.05           C  
ATOM    141  OG  SER L  20      37.674  25.016  48.234  1.00 46.13           O  
ATOM    142  C   SER L  20      37.833  22.746  46.318  1.00 34.33           C  
ATOM    143  O   SER L  20      38.859  22.651  45.647  1.00 34.37           O  
ATOM    144  N   ILE L  21      36.623  22.951  45.759  1.00 34.16           N  
ATOM    145  CA  ILE L  21      36.463  23.050  44.336  1.00 35.30           C  
ATOM    146  CB  ILE L  21      35.554  21.989  43.787  1.00 33.47           C  
ATOM    147  CG1 ILE L  21      36.168  20.603  44.050  1.00 36.64           C  
ATOM    148  CG2 ILE L  21      35.290  22.283  42.301  1.00 36.31           C  
ATOM    149  CD1 ILE L  21      35.196  19.446  43.833  1.00 34.70           C  
ATOM    150  C   ILE L  21      35.854  24.389  44.049  1.00 35.67           C  
ATOM    151  O   ILE L  21      34.897  24.796  44.709  1.00 37.04           O  
ATOM    152  N   SER L  22      36.395  25.119  43.050  1.00 35.66           N  
ATOM    153  CA  SER L  22      35.885  26.435  42.787  1.00 37.25           C  
ATOM    154  CB  SER L  22      36.962  27.537  42.777  1.00 39.84           C  
ATOM    155  OG  SER L  22      37.801  27.399  41.642  1.00 48.80           O  
ATOM    156  C   SER L  22      35.214  26.467  41.449  1.00 38.90           C  
ATOM    157  O   SER L  22      35.596  25.762  40.517  1.00 37.26           O  
ATOM    158  N   CYS L  23      34.161  27.303  41.351  1.00 38.87           N  
ATOM    159  CA  CYS L  23      33.408  27.478  40.143  1.00 38.36           C  
ATOM    160  CB  CYS L  23      31.997  26.844  40.245  1.00 42.09           C  
ATOM    161  SG  CYS L  23      30.973  27.012  38.750  1.00 48.46           S  
ATOM    162  C   CYS L  23      33.264  28.960  39.943  1.00 39.76           C  
ATOM    163  O   CYS L  23      32.879  29.686  40.858  1.00 39.28           O  
ATOM    164  N   ARG L  24      33.593  29.455  38.732  1.00 38.65           N  
ATOM    165  CA  ARG L  24      33.502  30.864  38.463  0.80 41.06           C  
ATOM    166  CB  ARG L  24      34.877  31.504  38.212  0.80 44.52           C  
ATOM    167  CG  ARG L  24      34.833  33.003  37.921  0.80 53.51           C  
ATOM    168  CD  ARG L  24      36.223  33.582  37.672  0.80 58.85           C  
ATOM    169  NE  ARG L  24      36.968  32.569  36.871  0.75 67.58           N  
ATOM    170  CZ  ARG L  24      37.707  32.956  35.793  0.75 70.83           C  
ATOM    171  NH1 ARG L  24      37.755  34.275  35.444  0.75 71.43           N1+
ATOM    172  NH2 ARG L  24      38.392  32.029  35.060  0.75 68.64           N  
ATOM    173  C   ARG L  24      32.659  31.038  37.235  1.00 40.14           C  
ATOM    174  O   ARG L  24      32.779  30.271  36.282  1.00 40.15           O  
ATOM    175  N   SER L  25      31.780  32.067  37.232  1.00 39.98           N  
ATOM    176  CA  SER L  25      30.877  32.303  36.136  0.90 40.51           C  
ATOM    177  CB  SER L  25      29.436  32.613  36.575  0.90 41.31           C  
ATOM    178  OG  SER L  25      28.848  31.498  37.219  0.90 38.96           O  
ATOM    179  C   SER L  25      31.306  33.537  35.414  1.00 41.06           C  
ATOM    180  O   SER L  25      31.940  34.422  35.984  1.00 41.79           O  
ATOM    181  N   SER L  26      31.037  33.524  34.089  1.00 31.74           N  
ATOM    182  CA  SER L  26      31.398  34.540  33.144  1.00 32.85           C  
ATOM    183  CB  SER L  26      31.019  34.159  31.706  1.00 32.89           C  
ATOM    184  OG  SER L  26      31.692  32.969  31.329  1.00 31.64           O  
ATOM    185  C   SER L  26      30.635  35.764  33.472  1.00 33.26           C  
ATOM    186  O   SER L  26      31.131  36.881  33.328  1.00 34.67           O  
ATOM    187  N   GLN L  27      29.382  35.569  33.908  1.00 32.02           N  
ATOM    188  CA  GLN L  27      28.575  36.697  34.235  1.00 31.08           C  
ATOM    189  CB  GLN L  27      27.580  37.076  33.120  1.00 31.57           C  
ATOM    190  CG  GLN L  27      26.588  35.984  32.725  1.00 33.88           C  
ATOM    191  CD  GLN L  27      25.810  36.512  31.523  1.00 35.39           C  
ATOM    192  OE1 GLN L  27      25.079  35.777  30.863  1.00 38.33           O  
ATOM    193  NE2 GLN L  27      25.980  37.828  31.224  1.00 36.30           N  
ATOM    194  C   GLN L  27      27.867  36.402  35.512  1.00 28.91           C  
ATOM    195  O   GLN L  27      27.904  35.277  36.009  1.00 28.01           O  
ATOM    196  N   THR L  28      27.236  37.440  36.094  1.00 29.87           N  
ATOM    197  CA  THR L  28      26.564  37.302  37.350  1.00 30.51           C  
ATOM    198  CB  THR L  28      26.018  38.593  37.882  1.00 28.06           C  
ATOM    199  OG1 THR L  28      27.068  39.535  38.052  1.00 10.55           O  
ATOM    200  CG2 THR L  28      25.332  38.318  39.230  1.00  8.19           C  
ATOM    201  C   THR L  28      25.428  36.358  37.173  1.00 30.09           C  
ATOM    202  O   THR L  28      24.695  36.395  36.187  1.00 33.00           O  
ATOM    203  N   ILE L  29      25.365  35.409  38.112  1.00 30.41           N  
ATOM    204  CA  ILE L  29      24.425  34.347  38.258  1.00 31.16           C  
ATOM    205  CB  ILE L  29      25.024  33.184  38.974  1.00 31.05           C  
ATOM    206  CG1 ILE L  29      24.139  31.949  38.850  1.00 32.28           C  
ATOM    207  CG2 ILE L  29      25.329  33.604  40.408  1.00 35.08           C  
ATOM    208  CD1 ILE L  29      24.882  30.680  39.245  1.00 33.76           C  
ATOM    209  C   ILE L  29      23.114  34.738  38.863  1.00 31.95           C  
ATOM    210  O   ILE L  29      22.160  33.985  38.735  1.00 34.71           O  
ATOM    211  N   VAL L  30      23.026  35.828  39.647  1.00 35.52           N  
ATOM    212  CA  VAL L  30      21.778  36.113  40.310  1.00 35.02           C  
ATOM    213  CB  VAL L  30      21.815  37.403  41.080  1.00 34.43           C  
ATOM    214  CG1 VAL L  30      20.405  37.699  41.609  1.00 34.49           C  
ATOM    215  CG2 VAL L  30      22.870  37.286  42.192  1.00 32.19           C  
ATOM    216  C   VAL L  30      20.646  36.198  39.314  1.00 35.15           C  
ATOM    217  O   VAL L  30      20.695  36.954  38.345  1.00 39.37           O  
ATOM    218  N   HIS L  31      19.576  35.406  39.561  1.00 34.64           N  
ATOM    219  CA  HIS L  31      18.401  35.349  38.734  1.00 35.41           C  
ATOM    220  ND1 HIS L  31      16.577  33.908  36.617  1.00 33.23           N  
ATOM    221  CG  HIS L  31      16.434  33.897  37.986  1.00 33.15           C  
ATOM    222  CB  HIS L  31      17.570  34.067  38.953  1.00 34.58           C  
ATOM    223  NE2 HIS L  31      14.419  33.561  37.023  1.00 33.33           N  
ATOM    224  CD2 HIS L  31      15.109  33.683  38.216  1.00 33.40           C  
ATOM    225  CE1 HIS L  31      15.343  33.703  36.091  1.00 32.58           C  
ATOM    226  C   HIS L  31      17.557  36.542  39.066  1.00 37.08           C  
ATOM    227  O   HIS L  31      17.755  37.178  40.099  1.00 40.11           O  
ATOM    228  N   SER L  32      16.597  36.882  38.181  1.00 38.60           N  
ATOM    229  CA  SER L  32      15.771  38.047  38.343  1.00 37.04           C  
ATOM    230  CB  SER L  32      14.787  38.244  37.175  1.00 38.25           C  
ATOM    231  OG  SER L  32      13.876  37.156  37.113  1.00 37.63           O  
ATOM    232  C   SER L  32      14.961  37.931  39.595  1.00 37.71           C  
ATOM    233  O   SER L  32      14.701  38.929  40.265  1.00 36.99           O  
ATOM    234  N   ASN L  33      14.558  36.703  39.961  1.00 38.07           N  
ATOM    235  CA  ASN L  33      13.742  36.530  41.127  1.00 39.30           C  
ATOM    236  CB  ASN L  33      13.107  35.131  41.263  1.00 40.42           C  
ATOM    237  CG  ASN L  33      14.155  34.038  41.234  1.00 42.91           C  
ATOM    238  OD1 ASN L  33      15.356  34.299  41.234  1.00 43.24           O  
ATOM    239  ND2 ASN L  33      13.680  32.766  41.180  1.00 39.57           N  
ATOM    240  C   ASN L  33      14.501  36.942  42.352  1.00 38.33           C  
ATOM    241  O   ASN L  33      13.896  37.247  43.380  1.00 40.97           O  
ATOM    242  N   GLY L  34      15.848  36.973  42.291  1.00 37.10           N  
ATOM    243  CA  GLY L  34      16.569  37.421  43.451  1.00 37.26           C  
ATOM    244  C   GLY L  34      17.285  36.270  44.079  1.00 36.31           C  
ATOM    245  O   GLY L  34      17.794  36.381  45.194  1.00 37.39           O  
ATOM    246  N   ASN L  35      17.336  35.119  43.387  1.00 35.54           N  
ATOM    247  CA  ASN L  35      18.043  34.008  43.949  1.00 33.84           C  
ATOM    248  CB  ASN L  35      17.196  32.731  44.099  1.00 36.00           C  
ATOM    249  CG  ASN L  35      16.105  32.937  45.136  1.00 36.08           C  
ATOM    250  OD1 ASN L  35      15.049  32.312  45.067  1.00 36.74           O  
ATOM    251  ND2 ASN L  35      16.358  33.831  46.127  1.00 33.03           N  
ATOM    252  C   ASN L  35      19.131  33.632  42.999  1.00 34.73           C  
ATOM    253  O   ASN L  35      19.028  33.836  41.790  1.00 35.80           O  
ATOM    254  N   THR L  36      20.222  33.071  43.547  1.00 32.63           N  
ATOM    255  CA  THR L  36      21.305  32.596  42.745  1.00 30.56           C  
ATOM    256  CB  THR L  36      22.639  32.784  43.408  1.00 29.73           C  
ATOM    257  OG1 THR L  36      22.862  34.161  43.677  1.00 31.95           O  
ATOM    258  CG2 THR L  36      23.735  32.238  42.484  1.00 21.35           C  
ATOM    259  C   THR L  36      21.057  31.125  42.632  1.00 28.40           C  
ATOM    260  O   THR L  36      21.090  30.408  43.631  1.00 27.95           O  
ATOM    261  N   TYR L  37      20.783  30.630  41.408  1.00 28.73           N  
ATOM    262  CA  TYR L  37      20.485  29.235  41.300  1.00 27.42           C  
ATOM    263  CB  TYR L  37      19.399  28.901  40.269  1.00 27.57           C  
ATOM    264  CG  TYR L  37      18.115  29.367  40.852  1.00 27.58           C  
ATOM    265  CD1 TYR L  37      17.418  28.540  41.698  1.00 28.18           C  
ATOM    266  CD2 TYR L  37      17.617  30.618  40.580  1.00 28.85           C  
ATOM    267  CE1 TYR L  37      16.233  28.943  42.260  1.00 28.24           C  
ATOM    268  CE2 TYR L  37      16.429  31.026  41.139  1.00 29.84           C  
ATOM    269  CZ  TYR L  37      15.736  30.188  41.979  1.00 31.00           C  
ATOM    270  OH  TYR L  37      14.517  30.598  42.558  1.00 31.18           O  
ATOM    271  C   TYR L  37      21.712  28.551  40.905  1.00 26.41           C  
ATOM    272  O   TYR L  37      21.890  28.008  39.818  1.00 23.66           O  
ATOM    273  N   LEU L  38      22.610  28.531  41.864  1.00 33.79           N  
ATOM    274  CA  LEU L  38      23.843  27.846  41.605  1.00 31.60           C  
ATOM    275  CB  LEU L  38      25.095  28.569  42.115  1.00 28.95           C  
ATOM    276  CG  LEU L  38      26.350  27.699  41.925  1.00 31.38           C  
ATOM    277  CD1 LEU L  38      26.736  27.550  40.451  1.00 27.46           C  
ATOM    278  CD2 LEU L  38      27.506  28.157  42.801  1.00 27.34           C  
ATOM    279  C   LEU L  38      23.790  26.566  42.369  1.00 32.89           C  
ATOM    280  O   LEU L  38      23.532  26.564  43.573  1.00 32.56           O  
ATOM    281  N   GLU L  39      24.052  25.437  41.687  1.00 31.86           N  
ATOM    282  CA  GLU L  39      23.965  24.186  42.377  1.00 29.88           C  
ATOM    283  CB  GLU L  39      22.798  23.321  41.902  1.00 29.60           C  
ATOM    284  CG  GLU L  39      21.489  24.095  41.912  1.00 32.20           C  
ATOM    285  CD  GLU L  39      21.105  24.400  40.473  1.00 12.07           C  
ATOM    286  OE1 GLU L  39      20.735  23.439  39.748  1.00 17.62           O  
ATOM    287  OE2 GLU L  39      21.166  25.596  40.079  1.00 14.72           O1-
ATOM    288  C   GLU L  39      25.203  23.387  42.125  1.00 29.55           C  
ATOM    289  O   GLU L  39      26.014  23.714  41.258  1.00 28.06           O  
ATOM    290  N   TRP L  40      25.380  22.315  42.926  1.00 29.44           N  
ATOM    291  CA  TRP L  40      26.505  21.435  42.792  1.00 28.45           C  
ATOM    292  CB  TRP L  40      27.445  21.488  44.008  1.00 26.29           C  
ATOM    293  CG  TRP L  40      28.098  22.835  44.218  1.00 25.30           C  
ATOM    294  CD2 TRP L  40      29.338  23.242  43.621  1.00 25.30           C  
ATOM    295  CD1 TRP L  40      27.672  23.887  44.976  1.00 25.06           C  
ATOM    296  NE1 TRP L  40      28.565  24.927  44.882  1.00 26.80           N  
ATOM    297  CE2 TRP L  40      29.598  24.541  44.050  1.00 25.18           C  
ATOM    298  CE3 TRP L  40      30.194  22.584  42.782  1.00 26.47           C  
ATOM    299  CZ2 TRP L  40      30.721  25.207  43.648  1.00 26.53           C  
ATOM    300  CZ3 TRP L  40      31.325  23.259  42.377  1.00 27.33           C  
ATOM    301  CH2 TRP L  40      31.583  24.545  42.802  1.00 27.77           C  
ATOM    302  C   TRP L  40      25.984  20.031  42.695  1.00 29.13           C  
ATOM    303  O   TRP L  40      25.107  19.630  43.460  1.00 28.91           O  
ATOM    304  N   TYR L  41      26.533  19.240  41.747  1.00 28.71           N  
ATOM    305  CA  TYR L  41      26.105  17.880  41.546  1.00 27.20           C  
ATOM    306  CB  TYR L  41      25.464  17.628  40.167  1.00 25.92           C  
ATOM    307  CG  TYR L  41      24.248  18.478  40.025  1.00 27.40           C  
ATOM    308  CD1 TYR L  41      24.354  19.775  39.585  1.00 27.66           C  
ATOM    309  CD2 TYR L  41      23.002  17.985  40.326  1.00 26.42           C  
ATOM    310  CE1 TYR L  41      23.236  20.565  39.452  1.00 28.29           C  
ATOM    311  CE2 TYR L  41      21.880  18.770  40.195  1.00 27.83           C  
ATOM    312  CZ  TYR L  41      21.996  20.062  39.754  1.00 26.52           C  
ATOM    313  OH  TYR L  41      20.844  20.865  39.619  1.00 29.94           O  
ATOM    314  C   TYR L  41      27.333  17.021  41.585  1.00 27.61           C  
ATOM    315  O   TYR L  41      28.441  17.488  41.328  1.00 26.51           O  
ATOM    316  N   LEU L  42      27.160  15.734  41.954  1.00 28.25           N  
ATOM    317  CA  LEU L  42      28.245  14.794  41.973  1.00 28.19           C  
ATOM    318  CB  LEU L  42      28.545  14.238  43.377  1.00 29.72           C  
ATOM    319  CG  LEU L  42      29.571  13.087  43.389  1.00 30.42           C  
ATOM    320  CD1 LEU L  42      30.937  13.527  42.840  1.00 23.57           C  
ATOM    321  CD2 LEU L  42      29.672  12.446  44.783  1.00 31.70           C  
ATOM    322  C   LEU L  42      27.840  13.630  41.130  1.00 27.60           C  
ATOM    323  O   LEU L  42      26.742  13.094  41.289  1.00 27.90           O  
ATOM    324  N   GLN L  43      28.710  13.215  40.190  1.00 28.11           N  
ATOM    325  CA  GLN L  43      28.389  12.059  39.408  1.00 28.37           C  
ATOM    326  CB  GLN L  43      28.351  12.312  37.890  1.00 28.01           C  
ATOM    327  CG  GLN L  43      27.989  11.063  37.077  1.00 28.99           C  
ATOM    328  CD  GLN L  43      27.983  11.425  35.596  1.00 30.88           C  
ATOM    329  OE1 GLN L  43      28.599  12.407  35.185  1.00 32.88           O  
ATOM    330  NE2 GLN L  43      27.267  10.615  34.770  1.00 29.07           N  
ATOM    331  C   GLN L  43      29.468  11.055  39.651  1.00 32.84           C  
ATOM    332  O   GLN L  43      30.646  11.314  39.400  1.00 31.17           O  
ATOM    333  N   LYS L  44      29.094   9.872  40.171  1.00 36.57           N  
ATOM    334  CA  LYS L  44      30.074   8.848  40.389  1.00 40.53           C  
ATOM    335  CB  LYS L  44      29.818   7.984  41.640  1.00 42.21           C  
ATOM    336  CG  LYS L  44      30.158   8.705  42.947  1.00 43.80           C  
ATOM    337  CD  LYS L  44      29.741   7.945  44.208  1.00 49.42           C  
ATOM    338  CE  LYS L  44      28.445   8.445  44.844  1.00 55.10           C  
ATOM    339  NZ  LYS L  44      28.075   7.593  45.996  1.00 57.79           N1+
ATOM    340  C   LYS L  44      30.079   7.984  39.171  1.00 42.29           C  
ATOM    341  O   LYS L  44      29.096   7.943  38.436  1.00 41.20           O  
ATOM    342  N   PRO L  45      31.172   7.307  38.925  1.00 44.95           N  
ATOM    343  CA  PRO L  45      31.316   6.511  37.738  1.00 46.31           C  
ATOM    344  CD  PRO L  45      32.093   6.900  39.973  1.00 44.17           C  
ATOM    345  CB  PRO L  45      32.625   5.746  37.914  1.00 46.95           C  
ATOM    346  CG  PRO L  45      32.760   5.620  39.443  1.00 45.35           C  
ATOM    347  C   PRO L  45      30.162   5.584  37.527  1.00 45.79           C  
ATOM    348  O   PRO L  45      29.785   4.858  38.445  1.00 47.44           O  
ATOM    349  N   GLY L  46      29.588   5.602  36.308  1.00 46.30           N  
ATOM    350  CA  GLY L  46      28.536   4.701  35.937  1.00 48.58           C  
ATOM    351  C   GLY L  46      27.239   5.084  36.583  1.00 48.34           C  
ATOM    352  O   GLY L  46      26.300   4.289  36.587  1.00 51.03           O  
ATOM    353  N   GLN L  47      27.126   6.309  37.134  1.00 47.05           N  
ATOM    354  CA  GLN L  47      25.901   6.643  37.811  1.00 42.79           C  
ATOM    355  CB  GLN L  47      26.084   6.810  39.330  1.00 44.12           C  
ATOM    356  CG  GLN L  47      26.463   5.512  40.049  1.00 47.53           C  
ATOM    357  CD  GLN L  47      26.681   5.846  41.517  1.00 51.78           C  
ATOM    358  OE1 GLN L  47      26.472   6.979  41.945  1.00 57.02           O  
ATOM    359  NE2 GLN L  47      27.118   4.834  42.312  1.00 54.91           N  
ATOM    360  C   GLN L  47      25.377   7.949  37.290  1.00 39.29           C  
ATOM    361  O   GLN L  47      26.071   8.673  36.577  1.00 39.12           O  
ATOM    362  N   SER L  48      24.099   8.257  37.616  1.00 38.06           N  
ATOM    363  CA  SER L  48      23.506   9.510  37.241  1.00 35.97           C  
ATOM    364  CB  SER L  48      21.966   9.493  37.217  1.00 37.59           C  
ATOM    365  OG  SER L  48      21.451   9.176  38.502  1.00 43.20           O  
ATOM    366  C   SER L  48      23.952  10.523  38.246  1.00 33.08           C  
ATOM    367  O   SER L  48      24.355  10.181  39.356  1.00 33.87           O  
ATOM    368  N   PRO L  49      23.886  11.770  37.882  1.00 31.04           N  
ATOM    369  CA  PRO L  49      24.328  12.808  38.769  1.00 28.84           C  
ATOM    370  CD  PRO L  49      24.000  12.151  36.485  1.00 31.74           C  
ATOM    371  CB  PRO L  49      24.386  14.074  37.917  1.00 27.31           C  
ATOM    372  CG  PRO L  49      24.638  13.549  36.493  1.00 28.93           C  
ATOM    373  C   PRO L  49      23.403  12.921  39.937  1.00 28.78           C  
ATOM    374  O   PRO L  49      22.224  12.594  39.799  1.00 31.62           O  
ATOM    375  N   LYS L  50      23.921  13.362  41.102  1.00 30.89           N  
ATOM    376  CA  LYS L  50      23.093  13.512  42.259  1.00 31.46           C  
ATOM    377  CB  LYS L  50      23.448  12.541  43.395  1.00 36.35           C  
ATOM    378  CG  LYS L  50      23.050  11.111  43.039  1.00 49.06           C  
ATOM    379  CD  LYS L  50      23.716  10.028  43.880  1.00 54.27           C  
ATOM    380  CE  LYS L  50      23.258   8.627  43.476  1.00 58.66           C  
ATOM    381  NZ  LYS L  50      23.270   8.499  42.000  1.00 58.49           N1+
ATOM    382  C   LYS L  50      23.260  14.907  42.757  1.00 28.51           C  
ATOM    383  O   LYS L  50      24.345  15.482  42.689  1.00 28.36           O  
ATOM    384  N   LEU L  51      22.161  15.488  43.269  1.00 27.50           N  
ATOM    385  CA  LEU L  51      22.153  16.847  43.729  1.00 26.48           C  
ATOM    386  CB  LEU L  51      20.725  17.392  43.822  1.00 25.87           C  
ATOM    387  CG  LEU L  51      20.638  18.828  44.346  1.00 26.20           C  
ATOM    388  CD1 LEU L  51      21.243  19.847  43.367  1.00 24.84           C  
ATOM    389  CD2 LEU L  51      19.198  19.137  44.763  1.00 29.48           C  
ATOM    390  C   LEU L  51      22.751  16.926  45.106  1.00 28.37           C  
ATOM    391  O   LEU L  51      22.272  16.261  46.023  1.00 31.04           O  
ATOM    392  N   LEU L  52      23.912  17.614  45.242  1.00 27.81           N  
ATOM    393  CA  LEU L  52      24.523  17.879  46.521  1.00 28.39           C  
ATOM    394  CB  LEU L  52      26.051  17.985  46.432  1.00 27.51           C  
ATOM    395  CG  LEU L  52      26.739  16.647  46.110  1.00 33.36           C  
ATOM    396  CD1 LEU L  52      28.259  16.825  46.034  1.00 30.77           C  
ATOM    397  CD2 LEU L  52      26.328  15.541  47.100  1.00 32.02           C  
ATOM    398  C   LEU L  52      24.046  19.127  47.211  1.00 30.72           C  
ATOM    399  O   LEU L  52      23.604  19.086  48.360  1.00 32.51           O  
ATOM    400  N   ILE L  53      24.130  20.286  46.512  1.00 30.80           N  
ATOM    401  CA  ILE L  53      23.827  21.545  47.138  1.00 29.70           C  
ATOM    402  CB  ILE L  53      25.051  22.280  47.589  1.00 29.65           C  
ATOM    403  CG1 ILE L  53      25.758  21.458  48.678  1.00 31.27           C  
ATOM    404  CG2 ILE L  53      24.639  23.688  48.047  1.00 29.34           C  
ATOM    405  CD1 ILE L  53      27.114  22.019  49.088  1.00 27.74           C  
ATOM    406  C   ILE L  53      23.088  22.403  46.168  1.00 31.14           C  
ATOM    407  O   ILE L  53      23.364  22.373  44.969  1.00 29.97           O  
ATOM    408  N   TYR L  54      22.120  23.197  46.673  1.00 31.19           N  
ATOM    409  CA  TYR L  54      21.357  24.031  45.795  1.00 32.86           C  
ATOM    410  CB  TYR L  54      19.919  23.525  45.549  1.00 32.81           C  
ATOM    411  CG  TYR L  54      19.137  23.540  46.821  1.00 35.26           C  
ATOM    412  CD1 TYR L  54      19.221  22.498  47.714  1.00 35.39           C  
ATOM    413  CD2 TYR L  54      18.316  24.598  47.131  1.00 35.07           C  
ATOM    414  CE1 TYR L  54      18.502  22.506  48.886  1.00 37.63           C  
ATOM    415  CE2 TYR L  54      17.591  24.615  48.301  1.00 35.01           C  
ATOM    416  CZ  TYR L  54      17.681  23.566  49.181  1.00 39.82           C  
ATOM    417  OH  TYR L  54      16.939  23.580  50.383  1.00 41.25           O  
ATOM    418  C   TYR L  54      21.305  25.411  46.362  1.00 35.56           C  
ATOM    419  O   TYR L  54      21.474  25.609  47.565  1.00 34.60           O  
ATOM    420  N   LYS L  55      21.075  26.402  45.474  1.00 38.42           N  
ATOM    421  CA  LYS L  55      21.001  27.797  45.814  1.00 38.37           C  
ATOM    422  CB  LYS L  55      19.774  28.217  46.645  1.00 38.09           C  
ATOM    423  CG  LYS L  55      18.476  28.235  45.833  1.00 37.99           C  
ATOM    424  CD  LYS L  55      17.244  28.651  46.638  1.00 39.93           C  
ATOM    425  CE  LYS L  55      16.814  27.667  47.723  1.00 37.33           C  
ATOM    426  NZ  LYS L  55      15.708  28.252  48.514  1.00 34.55           N1+
ATOM    427  C   LYS L  55      22.237  28.211  46.543  1.00 37.19           C  
ATOM    428  O   LYS L  55      22.189  28.966  47.509  1.00 39.05           O  
ATOM    429  N   VAL L  56      23.384  27.712  46.073  1.00 36.17           N  
ATOM    430  CA  VAL L  56      24.699  28.066  46.525  1.00 34.97           C  
ATOM    431  CB  VAL L  56      24.871  29.549  46.675  1.00 33.59           C  
ATOM    432  CG1 VAL L  56      26.299  29.827  47.172  1.00 29.10           C  
ATOM    433  CG2 VAL L  56      24.526  30.229  45.338  1.00 32.55           C  
ATOM    434  C   VAL L  56      25.083  27.443  47.844  1.00 35.14           C  
ATOM    435  O   VAL L  56      26.240  27.050  47.992  1.00 37.76           O  
ATOM    436  N   SER L  57      24.168  27.230  48.816  1.00 35.81           N  
ATOM    437  CA  SER L  57      24.748  26.722  50.036  1.00 36.76           C  
ATOM    438  CB  SER L  57      25.162  27.852  50.994  1.00 38.27           C  
ATOM    439  OG  SER L  57      24.017  28.589  51.399  1.00 38.09           O  
ATOM    440  C   SER L  57      23.810  25.834  50.805  1.00 37.32           C  
ATOM    441  O   SER L  57      24.073  25.519  51.964  1.00 39.12           O  
ATOM    442  N   ASN L  58      22.729  25.343  50.182  1.00 33.97           N  
ATOM    443  CA  ASN L  58      21.767  24.549  50.882  1.00 34.08           C  
ATOM    444  CB  ASN L  58      20.317  24.863  50.473  1.00 35.05           C  
ATOM    445  CG  ASN L  58      19.972  26.246  51.010  1.00 41.46           C  
ATOM    446  OD1 ASN L  58      19.761  26.423  52.209  1.00 42.40           O  
ATOM    447  ND2 ASN L  58      19.919  27.255  50.100  1.00 39.06           N  
ATOM    448  C   ASN L  58      22.038  23.122  50.547  1.00 34.19           C  
ATOM    449  O   ASN L  58      22.196  22.764  49.382  1.00 33.91           O  
ATOM    450  N   ARG L  59      22.131  22.267  51.581  1.00 34.66           N  
ATOM    451  CA  ARG L  59      22.387  20.879  51.348  1.00 35.56           C  
ATOM    452  CB  ARG L  59      23.038  20.179  52.550  1.00 36.57           C  
ATOM    453  CG  ARG L  59      24.501  20.579  52.748  1.00 41.70           C  
ATOM    454  CD  ARG L  59      25.080  20.138  54.091  1.00 48.48           C  
ATOM    455  NE  ARG L  59      24.601  21.098  55.126  1.00 55.62           N  
ATOM    456  CZ  ARG L  59      25.393  22.146  55.493  1.00 60.62           C  
ATOM    457  NH1 ARG L  59      26.631  22.295  54.936  1.00 59.79           N1+
ATOM    458  NH2 ARG L  59      24.959  23.046  56.423  1.00 52.60           N  
ATOM    459  C   ARG L  59      21.087  20.207  51.058  1.00 36.52           C  
ATOM    460  O   ARG L  59      20.080  20.455  51.718  1.00 36.55           O  
ATOM    461  N   PHE L  60      21.088  19.318  50.046  1.00 35.34           N  
ATOM    462  CA  PHE L  60      19.909  18.600  49.653  1.00 34.63           C  
ATOM    463  CB  PHE L  60      20.062  17.933  48.270  1.00 34.08           C  
ATOM    464  CG  PHE L  60      18.739  17.472  47.741  1.00 34.15           C  
ATOM    465  CD1 PHE L  60      17.798  18.390  47.329  1.00 34.66           C  
ATOM    466  CD2 PHE L  60      18.443  16.135  47.608  1.00 35.65           C  
ATOM    467  CE1 PHE L  60      16.581  17.990  46.824  1.00 37.14           C  
ATOM    468  CE2 PHE L  60      17.228  15.728  47.102  1.00 36.22           C  
ATOM    469  CZ  PHE L  60      16.291  16.653  46.710  1.00 34.94           C  
ATOM    470  C   PHE L  60      19.706  17.547  50.692  1.00 39.49           C  
ATOM    471  O   PHE L  60      20.635  17.214  51.428  1.00 38.73           O  
ATOM    472  N   PRO L  61      18.519  17.020  50.809  1.00 41.55           N  
ATOM    473  CA  PRO L  61      18.310  16.047  51.837  0.90 45.87           C  
ATOM    474  CD  PRO L  61      17.309  17.780  50.531  1.00  0.00           C  
ATOM    475  CB  PRO L  61      16.799  15.840  51.919  0.90 50.49           C  
ATOM    476  CG  PRO L  61      16.239  17.210  51.483  1.00  0.00           C  
ATOM    477  C   PRO L  61      19.128  14.819  51.610  1.00 44.65           C  
ATOM    478  O   PRO L  61      19.251  14.375  50.469  1.00 43.69           O  
ATOM    479  N   GLY L  62      19.712  14.272  52.693  1.00 45.07           N  
ATOM    480  CA  GLY L  62      20.491  13.072  52.612  1.00 43.00           C  
ATOM    481  C   GLY L  62      21.940  13.403  52.410  1.00 41.53           C  
ATOM    482  O   GLY L  62      22.787  12.514  52.487  1.00 42.23           O  
ATOM    483  N   VAL L  63      22.275  14.682  52.146  1.00 39.60           N  
ATOM    484  CA  VAL L  63      23.654  15.033  51.918  1.00 37.09           C  
ATOM    485  CB  VAL L  63      23.814  16.307  51.139  1.00 33.78           C  
ATOM    486  CG1 VAL L  63      25.312  16.632  51.015  1.00 29.53           C  
ATOM    487  CG2 VAL L  63      23.091  16.150  49.789  1.00 30.70           C  
ATOM    488  C   VAL L  63      24.342  15.225  53.238  1.00 38.03           C  
ATOM    489  O   VAL L  63      23.805  15.857  54.147  1.00 37.84           O  
ATOM    490  N   PRO L  64      25.548  14.719  53.347  1.00 40.28           N  
ATOM    491  CA  PRO L  64      26.294  14.810  54.578  1.00 41.12           C  
ATOM    492  CD  PRO L  64      25.949  13.569  52.552  1.00 37.36           C  
ATOM    493  CB  PRO L  64      27.483  13.865  54.416  1.00 38.12           C  
ATOM    494  CG  PRO L  64      26.982  12.818  53.410  1.00 41.47           C  
ATOM    495  C   PRO L  64      26.706  16.218  54.877  1.00 42.63           C  
ATOM    496  O   PRO L  64      26.865  17.016  53.956  1.00 43.43           O  
ATOM    497  N   ASP L  65      26.908  16.524  56.170  1.00 42.01           N  
ATOM    498  CA  ASP L  65      27.256  17.821  56.677  0.80 42.96           C  
ATOM    499  CB  ASP L  65      27.289  17.855  58.212  0.80 49.97           C  
ATOM    500  CG  ASP L  65      27.249  19.306  58.666  0.80 53.51           C  
ATOM    501  OD1 ASP L  65      26.985  20.185  57.804  0.80 56.71           O  
ATOM    502  OD2 ASP L  65      27.476  19.558  59.879  0.80 57.70           O1-
ATOM    503  C   ASP L  65      28.622  18.192  56.185  1.00 39.04           C  
ATOM    504  O   ASP L  65      28.989  19.365  56.165  1.00 41.47           O  
ATOM    505  N   ARG L  66      29.418  17.186  55.786  1.00 39.23           N  
ATOM    506  CA  ARG L  66      30.777  17.370  55.350  1.00 37.24           C  
ATOM    507  CB  ARG L  66      31.441  16.062  54.882  1.00 35.05           C  
ATOM    508  CG  ARG L  66      31.538  14.999  55.974  1.00 38.63           C  
ATOM    509  CD  ARG L  66      32.225  13.700  55.536  1.00 41.90           C  
ATOM    510  NE  ARG L  66      31.320  12.960  54.605  1.00 41.52           N  
ATOM    511  CZ  ARG L  66      31.516  13.007  53.255  1.00 42.60           C  
ATOM    512  NH1 ARG L  66      32.556  13.728  52.747  1.00 43.57           N1+
ATOM    513  NH2 ARG L  66      30.692  12.313  52.414  1.00 44.42           N  
ATOM    514  C   ARG L  66      30.797  18.295  54.168  1.00 36.55           C  
ATOM    515  O   ARG L  66      31.787  18.997  53.953  1.00 33.86           O  
ATOM    516  N   PHE L  67      29.726  18.285  53.345  1.00 35.71           N  
ATOM    517  CA  PHE L  67      29.681  19.095  52.156  1.00 33.71           C  
ATOM    518  CB  PHE L  67      28.798  18.485  51.047  1.00 33.39           C  
ATOM    519  CG  PHE L  67      29.402  17.200  50.585  1.00 34.01           C  
ATOM    520  CD1 PHE L  67      29.190  16.026  51.268  1.00 35.29           C  
ATOM    521  CD2 PHE L  67      30.176  17.163  49.450  1.00 32.64           C  
ATOM    522  CE1 PHE L  67      29.743  14.843  50.838  1.00 35.96           C  
ATOM    523  CE2 PHE L  67      30.732  15.981  49.015  1.00 34.99           C  
ATOM    524  CZ  PHE L  67      30.520  14.816  49.709  1.00 33.73           C  
ATOM    525  C   PHE L  67      29.100  20.447  52.471  1.00 34.33           C  
ATOM    526  O   PHE L  67      28.055  20.553  53.111  1.00 35.95           O  
ATOM    527  N   SER L  68      29.777  21.528  52.014  1.00 34.55           N  
ATOM    528  CA  SER L  68      29.300  22.870  52.233  1.00 37.00           C  
ATOM    529  CB  SER L  68      30.026  23.623  53.365  1.00 35.58           C  
ATOM    530  OG  SER L  68      29.755  23.025  54.621  1.00 40.51           O  
ATOM    531  C   SER L  68      29.579  23.674  51.000  1.00 35.92           C  
ATOM    532  O   SER L  68      30.531  23.401  50.270  1.00 38.02           O  
ATOM    533  N   GLY L  69      28.754  24.714  50.749  1.00 36.14           N  
ATOM    534  CA  GLY L  69      28.971  25.541  49.596  1.00 34.83           C  
ATOM    535  C   GLY L  69      28.891  26.971  50.028  1.00 35.81           C  
ATOM    536  O   GLY L  69      28.193  27.309  50.982  1.00 35.55           O  
ATOM    537  N   SER L  70      29.617  27.855  49.318  1.00 35.76           N  
ATOM    538  CA  SER L  70      29.603  29.248  49.652  1.00 37.31           C  
ATOM    539  CB  SER L  70      30.686  29.655  50.665  1.00 38.18           C  
ATOM    540  OG  SER L  70      31.973  29.447  50.107  1.00 41.34           O  
ATOM    541  C   SER L  70      29.885  30.012  48.399  1.00 39.07           C  
ATOM    542  O   SER L  70      30.116  29.434  47.338  1.00 38.48           O  
ATOM    543  N   GLY L  71      29.844  31.354  48.501  1.00 40.54           N  
ATOM    544  CA  GLY L  71      30.148  32.168  47.361  1.00 41.03           C  
ATOM    545  C   GLY L  71      28.997  33.077  47.091  1.00 41.20           C  
ATOM    546  O   GLY L  71      27.927  32.950  47.686  1.00 41.11           O  
ATOM    547  N   SER L  72      29.216  34.047  46.182  1.00 41.99           N  
ATOM    548  CA  SER L  72      28.179  34.957  45.815  1.00 42.72           C  
ATOM    549  CB  SER L  72      28.057  36.141  46.786  1.00 46.39           C  
ATOM    550  OG  SER L  72      26.998  36.995  46.384  1.00 49.13           O  
ATOM    551  C   SER L  72      28.548  35.514  44.477  1.00 43.05           C  
ATOM    552  O   SER L  72      29.720  35.556  44.110  1.00 43.69           O  
ATOM    553  N   GLY L  73      27.542  35.946  43.700  1.00 41.57           N  
ATOM    554  CA  GLY L  73      27.810  36.564  42.437  1.00 41.62           C  
ATOM    555  C   GLY L  73      28.436  35.592  41.484  1.00 40.79           C  
ATOM    556  O   GLY L  73      27.790  34.664  41.000  1.00 41.12           O  
ATOM    557  N   THR L  74      29.680  35.911  41.077  1.00 39.66           N  
ATOM    558  CA  THR L  74      30.485  35.173  40.139  1.00 41.39           C  
ATOM    559  CB  THR L  74      31.488  36.044  39.443  1.00 43.34           C  
ATOM    560  OG1 THR L  74      32.423  36.565  40.375  1.00 44.64           O  
ATOM    561  CG2 THR L  74      30.734  37.195  38.752  1.00 44.43           C  
ATOM    562  C   THR L  74      31.239  33.995  40.701  1.00 42.41           C  
ATOM    563  O   THR L  74      31.489  33.039  39.967  1.00 43.96           O  
ATOM    564  N   ASP L  75      31.679  34.035  41.978  1.00 42.42           N  
ATOM    565  CA  ASP L  75      32.562  32.994  42.451  1.00 43.62           C  
ATOM    566  CB  ASP L  75      33.845  33.543  43.095  1.00 49.94           C  
ATOM    567  CG  ASP L  75      34.684  34.208  42.015  1.00 58.74           C  
ATOM    568  OD1 ASP L  75      34.551  33.821  40.825  1.00 67.84           O  
ATOM    569  OD2 ASP L  75      35.476  35.118  42.372  1.00 63.14           O1-
ATOM    570  C   ASP L  75      31.902  32.151  43.497  1.00 42.84           C  
ATOM    571  O   ASP L  75      31.250  32.664  44.405  1.00 42.28           O  
ATOM    572  N   PHE L  76      32.084  30.815  43.396  1.00 38.44           N  
ATOM    573  CA  PHE L  76      31.492  29.927  44.353  1.00 37.30           C  
ATOM    574  CB  PHE L  76      30.194  29.286  43.839  1.00 35.31           C  
ATOM    575  CG  PHE L  76      29.246  30.406  43.570  1.00 34.85           C  
ATOM    576  CD1 PHE L  76      29.293  31.075  42.372  1.00 33.58           C  
ATOM    577  CD2 PHE L  76      28.310  30.793  44.500  1.00 32.91           C  
ATOM    578  CE1 PHE L  76      28.428  32.109  42.109  1.00 35.42           C  
ATOM    579  CE2 PHE L  76      27.443  31.827  44.238  1.00 33.35           C  
ATOM    580  CZ  PHE L  76      27.497  32.492  43.039  1.00 36.36           C  
ATOM    581  C   PHE L  76      32.460  28.823  44.661  1.00 37.45           C  
ATOM    582  O   PHE L  76      33.332  28.499  43.855  1.00 37.27           O  
ATOM    583  N   THR L  77      32.338  28.225  45.867  1.00 35.74           N  
ATOM    584  CA  THR L  77      33.226  27.161  46.224  1.00 33.22           C  
ATOM    585  CB  THR L  77      34.326  27.594  47.149  1.00 34.23           C  
ATOM    586  OG1 THR L  77      35.109  28.608  46.535  1.00 27.95           O  
ATOM    587  CG2 THR L  77      35.203  26.376  47.481  1.00 33.22           C  
ATOM    588  C   THR L  77      32.457  26.088  46.924  1.00 33.06           C  
ATOM    589  O   THR L  77      31.529  26.351  47.687  1.00 32.88           O  
ATOM    590  N   LEU L  78      32.839  24.825  46.651  1.00 31.89           N  
ATOM    591  CA  LEU L  78      32.270  23.687  47.307  1.00 31.42           C  
ATOM    592  CB  LEU L  78      31.840  22.580  46.326  1.00 28.28           C  
ATOM    593  CG  LEU L  78      31.229  21.339  47.002  1.00 30.74           C  
ATOM    594  CD1 LEU L  78      29.925  21.685  47.735  1.00 30.33           C  
ATOM    595  CD2 LEU L  78      31.047  20.193  45.994  1.00 31.61           C  
ATOM    596  C   LEU L  78      33.378  23.149  48.153  1.00 34.18           C  
ATOM    597  O   LEU L  78      34.512  23.036  47.692  1.00 30.23           O  
ATOM    598  N   LYS L  79      33.090  22.840  49.432  1.00 33.66           N  
ATOM    599  CA  LYS L  79      34.124  22.324  50.279  1.00 36.64           C  
ATOM    600  CB  LYS L  79      34.437  23.222  51.484  1.00 39.63           C  
ATOM    601  CG  LYS L  79      35.119  24.518  51.059  1.00 46.32           C  
ATOM    602  CD  LYS L  79      35.151  25.601  52.133  1.00 55.84           C  
ATOM    603  CE  LYS L  79      35.842  26.875  51.650  1.00 61.37           C  
ATOM    604  NZ  LYS L  79      35.614  27.971  52.611  1.00 55.15           N1+
ATOM    605  C   LYS L  79      33.681  21.007  50.811  1.00 35.77           C  
ATOM    606  O   LYS L  79      32.533  20.840  51.220  1.00 35.08           O  
ATOM    607  N   ILE L  80      34.597  20.022  50.786  1.00 36.97           N  
ATOM    608  CA  ILE L  80      34.305  18.728  51.321  1.00 39.12           C  
ATOM    609  CB  ILE L  80      34.547  17.621  50.336  1.00 38.05           C  
ATOM    610  CG1 ILE L  80      33.718  17.835  49.061  1.00 36.56           C  
ATOM    611  CG2 ILE L  80      34.248  16.284  51.033  1.00 37.32           C  
ATOM    612  CD1 ILE L  80      34.149  16.922  47.912  1.00 37.58           C  
ATOM    613  C   ILE L  80      35.279  18.526  52.433  1.00 42.56           C  
ATOM    614  O   ILE L  80      36.484  18.441  52.202  1.00 42.79           O  
ATOM    615  N   ARG L  81      34.786  18.457  53.682  1.00 41.61           N  
ATOM    616  CA  ARG L  81      35.686  18.263  54.781  0.80 45.41           C  
ATOM    617  CB  ARG L  81      35.225  18.981  56.064  0.80 46.00           C  
ATOM    618  CG  ARG L  81      35.174  20.503  55.888  1.00  0.00           C  
ATOM    619  CD  ARG L  81      34.688  21.267  57.121  1.00  0.00           C  
ATOM    620  NE  ARG L  81      34.710  22.719  56.780  1.00  0.00           N  
ATOM    621  CZ  ARG L  81      35.805  23.481  57.075  1.00  0.00           C  
ATOM    622  NH1 ARG L  81      36.877  22.927  57.717  1.00  0.00           N1+
ATOM    623  NH2 ARG L  81      35.830  24.801  56.728  1.00  0.00           N  
ATOM    624  C   ARG L  81      35.768  16.790  55.035  1.00 44.89           C  
ATOM    625  O   ARG L  81      34.814  16.062  54.772  1.00 46.59           O  
ATOM    626  N   ARG L  82      36.928  16.318  55.540  1.00 44.16           N  
ATOM    627  CA  ARG L  82      37.131  14.928  55.849  0.90 44.40           C  
ATOM    628  CB  ARG L  82      36.452  14.485  57.155  0.90 47.10           C  
ATOM    629  CG  ARG L  82      37.194  14.993  58.392  0.90 52.16           C  
ATOM    630  CD  ARG L  82      36.413  14.821  59.692  0.90 56.88           C  
ATOM    631  NE  ARG L  82      35.311  15.823  59.674  0.90 62.36           N  
ATOM    632  CZ  ARG L  82      34.025  15.426  59.898  0.90 63.16           C  
ATOM    633  NH1 ARG L  82      33.745  14.107  60.106  0.90 59.74           N1+
ATOM    634  NH2 ARG L  82      33.022  16.353  59.915  0.90 61.96           N  
ATOM    635  C   ARG L  82      36.674  14.063  54.716  1.00 41.46           C  
ATOM    636  O   ARG L  82      35.658  13.376  54.810  1.00 42.06           O  
ATOM    637  N   VAL L  83      37.433  14.087  53.604  1.00 39.10           N  
ATOM    638  CA  VAL L  83      37.097  13.351  52.421  1.00 36.14           C  
ATOM    639  CB  VAL L  83      38.093  13.542  51.310  1.00 36.87           C  
ATOM    640  CG1 VAL L  83      37.734  12.600  50.150  1.00 33.52           C  
ATOM    641  CG2 VAL L  83      38.111  15.029  50.922  1.00 33.95           C  
ATOM    642  C   VAL L  83      37.036  11.886  52.729  1.00 38.19           C  
ATOM    643  O   VAL L  83      37.837  11.354  53.496  1.00 37.78           O  
ATOM    644  N   GLU L  84      36.047  11.206  52.111  1.00 37.50           N  
ATOM    645  CA  GLU L  84      35.817   9.800  52.284  1.00 38.83           C  
ATOM    646  CB  GLU L  84      34.389   9.501  52.770  1.00 39.49           C  
ATOM    647  CG  GLU L  84      34.104  10.089  54.152  1.00 48.12           C  
ATOM    648  CD  GLU L  84      32.628   9.907  54.461  1.00 52.79           C  
ATOM    649  OE1 GLU L  84      31.876   9.448  53.559  1.00 55.26           O  
ATOM    650  OE2 GLU L  84      32.234  10.231  55.612  1.00 56.77           O1-
ATOM    651  C   GLU L  84      35.965   9.175  50.926  1.00 37.09           C  
ATOM    652  O   GLU L  84      35.873   9.850  49.905  1.00 39.32           O  
ATOM    653  N   ALA L  85      36.188   7.849  50.885  1.00 34.89           N  
ATOM    654  CA  ALA L  85      36.395   7.115  49.664  1.00 35.58           C  
ATOM    655  CB  ALA L  85      36.603   5.611  49.906  1.00 36.64           C  
ATOM    656  C   ALA L  85      35.181   7.259  48.795  1.00 36.41           C  
ATOM    657  O   ALA L  85      35.271   7.300  47.570  1.00 38.24           O  
ATOM    658  N   GLU L  86      34.009   7.337  49.436  1.00 36.45           N  
ATOM    659  CA  GLU L  86      32.698   7.426  48.854  0.90 36.54           C  
ATOM    660  CB  GLU L  86      31.668   7.527  49.986  0.90 37.60           C  
ATOM    661  CG  GLU L  86      30.246   7.842  49.564  0.90 51.35           C  
ATOM    662  CD  GLU L  86      29.438   7.889  50.850  0.90 59.88           C  
ATOM    663  OE1 GLU L  86      29.306   6.818  51.501  0.90 66.29           O  
ATOM    664  OE2 GLU L  86      28.951   8.995  51.208  0.90 64.44           O1-
ATOM    665  C   GLU L  86      32.580   8.666  48.010  1.00 34.43           C  
ATOM    666  O   GLU L  86      31.787   8.713  47.071  1.00 33.96           O  
ATOM    667  N   ASP L  87      33.351   9.710  48.358  1.00 31.48           N  
ATOM    668  CA  ASP L  87      33.339  11.021  47.760  1.00 31.85           C  
ATOM    669  CB  ASP L  87      34.193  12.019  48.554  1.00 30.15           C  
ATOM    670  CG  ASP L  87      33.529  12.196  49.912  1.00 33.80           C  
ATOM    671  OD1 ASP L  87      32.344  11.791  50.050  1.00 33.63           O  
ATOM    672  OD2 ASP L  87      34.197  12.734  50.833  1.00 34.72           O1-
ATOM    673  C   ASP L  87      33.853  11.027  46.345  1.00 32.55           C  
ATOM    674  O   ASP L  87      33.674  12.014  45.633  1.00 29.96           O  
ATOM    675  N   LEU L  88      34.563   9.967  45.919  1.00 30.60           N  
ATOM    676  CA  LEU L  88      35.163   9.872  44.610  0.90 34.72           C  
ATOM    677  CB  LEU L  88      35.820   8.481  44.430  0.90 33.74           C  
ATOM    678  CG  LEU L  88      36.431   8.128  43.056  0.90 41.20           C  
ATOM    679  CD1 LEU L  88      35.347   7.886  42.000  0.90 38.74           C  
ATOM    680  CD2 LEU L  88      37.490   9.142  42.603  0.90 43.89           C  
ATOM    681  C   LEU L  88      34.129  10.091  43.539  1.00 34.63           C  
ATOM    682  O   LEU L  88      33.013   9.580  43.620  1.00 35.45           O  
ATOM    683  N   GLY L  89      34.478  10.898  42.506  1.00 32.15           N  
ATOM    684  CA  GLY L  89      33.564  11.135  41.423  1.00 28.76           C  
ATOM    685  C   GLY L  89      33.867  12.468  40.817  1.00 30.72           C  
ATOM    686  O   GLY L  89      34.880  13.095  41.125  1.00 30.47           O  
ATOM    687  N   VAL L  90      32.974  12.932  39.919  1.00 28.05           N  
ATOM    688  CA  VAL L  90      33.185  14.201  39.289  1.00 26.45           C  
ATOM    689  CB  VAL L  90      33.054  14.154  37.792  1.00 27.98           C  
ATOM    690  CG1 VAL L  90      33.268  15.572  37.236  1.00 26.76           C  
ATOM    691  CG2 VAL L  90      34.054  13.119  37.242  1.00 26.73           C  
ATOM    692  C   VAL L  90      32.147  15.148  39.813  1.00 26.52           C  
ATOM    693  O   VAL L  90      30.962  14.825  39.869  1.00 26.49           O  
ATOM    694  N   TYR L  91      32.578  16.361  40.211  1.00 26.19           N  
ATOM    695  CA  TYR L  91      31.680  17.341  40.756  1.00 26.41           C  
ATOM    696  CB  TYR L  91      32.240  18.074  41.989  1.00 27.46           C  
ATOM    697  CG  TYR L  91      32.337  17.109  43.117  1.00 30.59           C  
ATOM    698  CD1 TYR L  91      33.395  16.234  43.206  1.00 30.64           C  
ATOM    699  CD2 TYR L  91      31.371  17.096  44.094  1.00 29.68           C  
ATOM    700  CE1 TYR L  91      33.478  15.348  44.253  1.00 29.66           C  
ATOM    701  CE2 TYR L  91      31.452  16.212  45.142  1.00 30.59           C  
ATOM    702  CZ  TYR L  91      32.505  15.333  45.224  1.00 30.04           C  
ATOM    703  OH  TYR L  91      32.588  14.423  46.299  1.00 29.57           O  
ATOM    704  C   TYR L  91      31.445  18.387  39.710  1.00 27.22           C  
ATOM    705  O   TYR L  91      32.386  18.853  39.068  1.00 29.21           O  
ATOM    706  N   TYR L  92      30.166  18.769  39.495  1.00 27.68           N  
ATOM    707  CA  TYR L  92      29.868  19.760  38.498  1.00 28.76           C  
ATOM    708  CB  TYR L  92      28.945  19.273  37.358  1.00 30.50           C  
ATOM    709  CG  TYR L  92      29.458  18.052  36.660  1.00 35.49           C  
ATOM    710  CD1 TYR L  92      30.387  18.133  35.649  1.00 37.55           C  
ATOM    711  CD2 TYR L  92      28.986  16.807  37.008  1.00 41.03           C  
ATOM    712  CE1 TYR L  92      30.847  17.002  35.011  1.00 39.66           C  
ATOM    713  CE2 TYR L  92      29.441  15.673  36.373  1.00 41.33           C  
ATOM    714  CZ  TYR L  92      30.372  15.768  35.368  1.00 42.05           C  
ATOM    715  OH  TYR L  92      30.841  14.609  34.713  1.00 17.46           O  
ATOM    716  C   TYR L  92      29.062  20.855  39.134  1.00 29.54           C  
ATOM    717  O   TYR L  92      28.152  20.591  39.920  1.00 29.58           O  
ATOM    718  N   CYS L  93      29.394  22.125  38.821  1.00 28.86           N  
ATOM    719  CA  CYS L  93      28.573  23.221  39.250  1.00 30.29           C  
ATOM    720  CB  CYS L  93      29.346  24.528  39.573  1.00 33.89           C  
ATOM    721  SG  CYS L  93      30.436  25.106  38.236  1.00 38.90           S  
ATOM    722  C   CYS L  93      27.601  23.454  38.133  1.00 29.83           C  
ATOM    723  O   CYS L  93      27.840  23.036  37.002  1.00 29.93           O  
ATOM    724  N   PHE L  94      26.453  24.096  38.426  1.00 31.11           N  
ATOM    725  CA  PHE L  94      25.443  24.297  37.424  1.00 29.74           C  
ATOM    726  CB  PHE L  94      24.429  23.141  37.471  1.00 29.04           C  
ATOM    727  CG  PHE L  94      23.219  23.415  36.652  1.00 29.61           C  
ATOM    728  CD1 PHE L  94      23.188  23.176  35.297  1.00 28.56           C  
ATOM    729  CD2 PHE L  94      22.093  23.900  37.273  1.00 30.42           C  
ATOM    730  CE1 PHE L  94      22.044  23.428  34.576  1.00 28.22           C  
ATOM    731  CE2 PHE L  94      20.948  24.154  36.562  1.00 31.81           C  
ATOM    732  CZ  PHE L  94      20.928  23.917  35.212  1.00 26.40           C  
ATOM    733  C   PHE L  94      24.734  25.579  37.737  1.00 30.73           C  
ATOM    734  O   PHE L  94      24.526  25.890  38.909  1.00 31.46           O  
ATOM    735  N   GLN L  95      24.355  26.367  36.701  1.00 29.95           N  
ATOM    736  CA  GLN L  95      23.644  27.587  36.981  1.00 29.22           C  
ATOM    737  CB  GLN L  95      24.445  28.882  36.714  1.00 32.04           C  
ATOM    738  CG  GLN L  95      24.787  29.149  35.248  1.00 34.38           C  
ATOM    739  CD  GLN L  95      23.588  29.802  34.584  1.00 33.35           C  
ATOM    740  OE1 GLN L  95      22.631  30.188  35.252  1.00 37.79           O  
ATOM    741  NE2 GLN L  95      23.643  29.936  33.232  1.00 36.15           N  
ATOM    742  C   GLN L  95      22.360  27.624  36.195  1.00 31.85           C  
ATOM    743  O   GLN L  95      22.326  27.369  34.992  1.00 30.34           O  
ATOM    744  N   ALA L  96      21.243  27.687  36.980  1.00 27.84           N  
ATOM    745  CA  ALA L  96      19.818  27.765  36.701  1.00 29.12           C  
ATOM    746  CB  ALA L  96      18.960  27.252  37.868  1.00  0.00           C  
ATOM    747  C   ALA L  96      19.296  29.134  36.335  1.00 30.89           C  
ATOM    748  O   ALA L  96      18.227  29.265  35.746  1.00 31.88           O  
ATOM    749  N   SER L  97      19.951  30.208  36.788  1.00 31.67           N  
ATOM    750  CA  SER L  97      19.390  31.525  36.659  1.00 34.45           C  
ATOM    751  CB  SER L  97      20.236  32.571  37.389  1.00 33.27           C  
ATOM    752  OG  SER L  97      20.244  32.265  38.776  1.00 34.89           O  
ATOM    753  C   SER L  97      19.174  31.975  35.238  1.00 35.76           C  
ATOM    754  O   SER L  97      18.129  32.549  34.934  1.00 37.94           O  
ATOM    755  N   HIS L  98      20.124  31.731  34.314  1.00 34.53           N  
ATOM    756  CA  HIS L  98      19.940  32.268  32.993  1.00 35.23           C  
ATOM    757  ND1 HIS L  98      22.518  35.111  33.086  1.00 45.51           N  
ATOM    758  CG  HIS L  98      21.453  34.265  33.301  1.00 42.84           C  
ATOM    759  CB  HIS L  98      21.161  33.048  32.475  1.00 37.61           C  
ATOM    760  NE2 HIS L  98      21.410  35.917  34.838  1.00 45.33           N  
ATOM    761  CD2 HIS L  98      20.787  34.772  34.375  1.00 43.89           C  
ATOM    762  CE1 HIS L  98      22.444  36.081  34.033  1.00 47.48           C  
ATOM    763  C   HIS L  98      19.661  31.165  32.026  1.00 36.14           C  
ATOM    764  O   HIS L  98      19.755  29.985  32.354  1.00 38.59           O  
ATOM    765  N   ASP L  99      19.263  31.540  30.793  1.00 34.98           N  
ATOM    766  CA  ASP L  99      18.962  30.562  29.792  1.00 32.72           C  
ATOM    767  CB  ASP L  99      17.599  30.830  29.124  1.00 31.76           C  
ATOM    768  CG  ASP L  99      17.163  29.613  28.318  1.00  5.23           C  
ATOM    769  OD1 ASP L  99      17.943  29.160  27.439  1.00  0.00           O  
ATOM    770  OD2 ASP L  99      16.035  29.117  28.580  1.00  0.00           O1-
ATOM    771  C   ASP L  99      20.028  30.671  28.748  1.00 33.06           C  
ATOM    772  O   ASP L  99      20.389  31.779  28.355  1.00 35.29           O  
ATOM    773  N   PRO L 100      20.570  29.573  28.283  1.00 30.37           N  
ATOM    774  CA  PRO L 100      20.204  28.279  28.799  1.00 25.89           C  
ATOM    775  CD  PRO L 100      20.873  29.512  26.863  1.00 28.67           C  
ATOM    776  CB  PRO L 100      20.486  27.272  27.685  1.00 25.26           C  
ATOM    777  CG  PRO L 100      20.437  28.114  26.402  1.00 26.67           C  
ATOM    778  C   PRO L 100      20.966  27.953  30.041  1.00 25.24           C  
ATOM    779  O   PRO L 100      21.996  28.577  30.297  1.00 24.71           O  
ATOM    780  N   PRO L 101      20.493  26.991  30.788  1.00 24.10           N  
ATOM    781  CA  PRO L 101      21.200  26.587  31.972  1.00 22.37           C  
ATOM    782  CD  PRO L 101      19.059  26.790  30.921  1.00 23.06           C  
ATOM    783  CB  PRO L 101      20.230  25.711  32.757  1.00 21.41           C  
ATOM    784  CG  PRO L 101      18.847  26.251  32.345  1.00 21.59           C  
ATOM    785  C   PRO L 101      22.453  25.908  31.536  1.00 22.06           C  
ATOM    786  O   PRO L 101      22.480  25.319  30.457  1.00 20.30           O  
ATOM    787  N   THR L 102      23.510  25.976  32.356  1.00 29.34           N  
ATOM    788  CA  THR L 102      24.779  25.479  31.918  0.90 29.84           C  
ATOM    789  CB  THR L 102      25.686  26.561  31.417  0.90 31.24           C  
ATOM    790  OG1 THR L 102      25.911  27.523  32.436  0.90 29.08           O  
ATOM    791  CG2 THR L 102      25.033  27.224  30.193  0.90 32.93           C  
ATOM    792  C   THR L 102      25.484  24.804  33.050  1.00 29.88           C  
ATOM    793  O   THR L 102      25.228  25.079  34.221  1.00 30.37           O  
ATOM    794  N   PHE L 103      26.418  23.894  32.701  1.00 28.67           N  
ATOM    795  CA  PHE L 103      27.159  23.143  33.675  1.00 28.38           C  
ATOM    796  CB  PHE L 103      27.098  21.614  33.463  1.00 26.76           C  
ATOM    797  CG  PHE L 103      25.710  21.088  33.620  1.00 29.63           C  
ATOM    798  CD1 PHE L 103      24.827  21.118  32.567  1.00 30.77           C  
ATOM    799  CD2 PHE L 103      25.291  20.541  34.809  1.00 29.70           C  
ATOM    800  CE1 PHE L 103      23.549  20.628  32.702  1.00 30.54           C  
ATOM    801  CE2 PHE L 103      24.013  20.048  34.947  1.00 32.82           C  
ATOM    802  CZ  PHE L 103      23.135  20.091  33.894  1.00 32.56           C  
ATOM    803  C   PHE L 103      28.611  23.486  33.517  1.00 30.32           C  
ATOM    804  O   PHE L 103      29.064  23.893  32.448  1.00 29.37           O  
ATOM    805  N   GLY L 104      29.379  23.342  34.612  1.00 29.27           N  
ATOM    806  CA  GLY L 104      30.795  23.557  34.550  1.00 29.37           C  
ATOM    807  C   GLY L 104      31.376  22.306  33.960  1.00 30.30           C  
ATOM    808  O   GLY L 104      30.668  21.323  33.752  1.00 30.00           O  
ATOM    809  N   GLY L 105      32.693  22.322  33.683  1.00 30.37           N  
ATOM    810  CA  GLY L 105      33.413  21.237  33.067  1.00 31.95           C  
ATOM    811  C   GLY L 105      33.453  20.027  33.953  1.00 31.85           C  
ATOM    812  O   GLY L 105      33.514  18.900  33.463  1.00 32.41           O  
ATOM    813  N   GLY L 106      33.492  20.226  35.284  1.00 31.06           N  
ATOM    814  CA  GLY L 106      33.541  19.103  36.179  1.00 28.11           C  
ATOM    815  C   GLY L 106      34.921  19.014  36.741  1.00 30.18           C  
ATOM    816  O   GLY L 106      35.903  19.334  36.072  1.00 30.43           O  
ATOM    817  N   THR L 107      35.014  18.587  38.017  1.00 28.90           N  
ATOM    818  CA  THR L 107      36.279  18.407  38.666  1.00 31.55           C  
ATOM    819  CB  THR L 107      36.461  19.289  39.872  1.00 32.16           C  
ATOM    820  OG1 THR L 107      36.355  20.655  39.497  1.00 30.48           O  
ATOM    821  CG2 THR L 107      37.842  19.017  40.498  1.00 31.30           C  
ATOM    822  C   THR L 107      36.299  16.990  39.144  1.00 32.21           C  
ATOM    823  O   THR L 107      35.385  16.549  39.841  1.00 31.60           O  
ATOM    824  N   LYS L 108      37.350  16.230  38.783  1.00 33.17           N  
ATOM    825  CA  LYS L 108      37.400  14.859  39.197  1.00 33.01           C  
ATOM    826  CB  LYS L 108      38.081  13.932  38.177  1.00 34.49           C  
ATOM    827  CG  LYS L 108      38.054  12.455  38.572  1.00 38.28           C  
ATOM    828  CD  LYS L 108      38.440  11.528  37.422  1.00 43.92           C  
ATOM    829  CE  LYS L 108      38.448  10.044  37.784  1.00 49.43           C  
ATOM    830  NZ  LYS L 108      38.717   9.238  36.572  1.00 52.79           N1+
ATOM    831  C   LYS L 108      38.177  14.792  40.466  1.00 33.30           C  
ATOM    832  O   LYS L 108      39.335  15.204  40.534  1.00 34.17           O  
ATOM    833  N   LEU L 109      37.542  14.252  41.518  1.00 33.05           N  
ATOM    834  CA  LEU L 109      38.188  14.164  42.789  1.00 32.26           C  
ATOM    835  CB  LEU L 109      37.182  14.253  43.952  1.00 34.58           C  
ATOM    836  CG  LEU L 109      37.808  14.198  45.355  1.00 36.11           C  
ATOM    837  CD1 LEU L 109      38.583  15.486  45.671  1.00 40.79           C  
ATOM    838  CD2 LEU L 109      36.756  13.856  46.419  1.00 40.09           C  
ATOM    839  C   LEU L 109      38.826  12.814  42.844  1.00 35.35           C  
ATOM    840  O   LEU L 109      38.150  11.800  42.686  1.00 37.34           O  
ATOM    841  N   GLU L 110      40.157  12.757  43.047  1.00 34.15           N  
ATOM    842  CA  GLU L 110      40.770  11.465  43.130  1.00 35.53           C  
ATOM    843  CB  GLU L 110      41.857  11.186  42.080  1.00 35.68           C  
ATOM    844  CG  GLU L 110      43.071  12.105  42.138  1.00 47.37           C  
ATOM    845  CD  GLU L 110      44.102  11.494  41.202  1.00 53.86           C  
ATOM    846  OE1 GLU L 110      44.068  11.819  39.986  1.00 60.58           O  
ATOM    847  OE2 GLU L 110      44.926  10.677  41.693  1.00 54.66           O1-
ATOM    848  C   GLU L 110      41.344  11.311  44.500  1.00 34.69           C  
ATOM    849  O   GLU L 110      41.807  12.271  45.112  1.00 35.58           O  
ATOM    850  N   ILE L 111      41.304  10.073  45.024  1.00 34.93           N  
ATOM    851  CA  ILE L 111      41.738   9.820  46.364  1.00 34.44           C  
ATOM    852  CB  ILE L 111      40.945   8.728  47.017  1.00 34.41           C  
ATOM    853  CG1 ILE L 111      39.478   9.180  47.119  1.00 35.69           C  
ATOM    854  CG2 ILE L 111      41.601   8.375  48.362  1.00 33.94           C  
ATOM    855  CD1 ILE L 111      38.502   8.064  47.470  1.00 39.14           C  
ATOM    856  C   ILE L 111      43.174   9.429  46.338  1.00 36.02           C  
ATOM    857  O   ILE L 111      43.594   8.567  45.568  1.00 34.75           O  
ATOM    858  N   LYS L 112      43.970  10.091  47.196  1.00 33.06           N  
ATOM    859  CA  LYS L 112      45.376   9.840  47.256  1.00 32.88           C  
ATOM    860  CB  LYS L 112      46.161  11.121  47.588  1.00 33.44           C  
ATOM    861  CG  LYS L 112      47.643  11.095  47.209  1.00 38.75           C  
ATOM    862  CD  LYS L 112      48.269  12.494  47.238  1.00 40.95           C  
ATOM    863  CE  LYS L 112      49.749  12.533  46.858  1.00 42.94           C  
ATOM    864  NZ  LYS L 112      50.251  13.924  46.940  1.00 44.67           N1+
ATOM    865  C   LYS L 112      45.595   8.823  48.367  1.00 33.02           C  
ATOM    866  O   LYS L 112      45.040   9.032  49.480  1.00 35.19           O  
ATOM    867  OXT LYS L 112      46.315   7.821  48.113  1.00  0.00           O1-
TER     868      LYS L 112 
ATOM    869  N   GLN H 113       8.611   7.717  47.141  1.00 65.80           N1+
ATOM    870  CA  GLN H 113       9.861   7.714  46.349  1.00 66.52           C  
ATOM    871  CB  GLN H 113      10.383   6.284  46.152  1.00 68.63           C  
ATOM    872  CG  GLN H 113      11.173   5.762  47.344  1.00 73.42           C  
ATOM    873  CD  GLN H 113      12.587   6.297  47.176  1.00 80.29           C  
ATOM    874  OE1 GLN H 113      13.361   5.783  46.370  1.00 81.82           O  
ATOM    875  NE2 GLN H 113      12.930   7.366  47.945  1.00 81.43           N  
ATOM    876  C   GLN H 113       9.710   8.313  44.995  1.00 64.32           C  
ATOM    877  O   GLN H 113       8.899   7.860  44.189  1.00 65.97           O  
ATOM    878  N   ILE H 114      10.512   9.357  44.713  1.00 60.66           N  
ATOM    879  CA  ILE H 114      10.476   9.958  43.415  1.00 57.80           C  
ATOM    880  CB  ILE H 114      11.046  11.345  43.363  1.00 57.68           C  
ATOM    881  CG1 ILE H 114      10.281  12.295  44.296  1.00 56.87           C  
ATOM    882  CG2 ILE H 114      11.018  11.802  41.894  1.00 56.54           C  
ATOM    883  CD1 ILE H 114      10.497  12.013  45.779  1.00 30.43           C  
ATOM    884  C   ILE H 114      11.361   9.119  42.558  1.00 56.09           C  
ATOM    885  O   ILE H 114      12.504   8.853  42.928  1.00 55.32           O  
ATOM    886  N   GLN H 115      10.846   8.668  41.394  1.00 51.12           N  
ATOM    887  CA  GLN H 115      11.635   7.823  40.541  1.00 46.38           C  
ATOM    888  CB  GLN H 115      11.212   6.342  40.595  1.00 48.79           C  
ATOM    889  CG  GLN H 115      11.371   5.673  41.959  1.00 54.81           C  
ATOM    890  CD  GLN H 115      10.816   4.257  41.850  1.00 59.79           C  
ATOM    891  OE1 GLN H 115       9.943   3.858  42.619  1.00 63.74           O  
ATOM    892  NE2 GLN H 115      11.332   3.475  40.863  1.00 61.89           N  
ATOM    893  C   GLN H 115      11.431   8.211  39.107  1.00 42.91           C  
ATOM    894  O   GLN H 115      10.323   8.545  38.687  1.00 40.64           O  
ATOM    895  N   LEU H 116      12.527   8.178  38.322  1.00 38.17           N  
ATOM    896  CA  LEU H 116      12.465   8.370  36.899  0.90 34.32           C  
ATOM    897  CB  LEU H 116      13.224   9.601  36.377  0.90 31.39           C  
ATOM    898  CG  LEU H 116      12.500  10.932  36.622  0.90 29.59           C  
ATOM    899  CD1 LEU H 116      13.313  12.116  36.074  0.90 26.30           C  
ATOM    900  CD2 LEU H 116      11.071  10.888  36.048  0.90 28.62           C  
ATOM    901  C   LEU H 116      13.121   7.180  36.275  1.00 33.93           C  
ATOM    902  O   LEU H 116      14.319   6.965  36.460  1.00 33.79           O  
ATOM    903  N   VAL H 117      12.346   6.383  35.507  1.00 31.65           N  
ATOM    904  CA  VAL H 117      12.885   5.202  34.891  1.00 33.08           C  
ATOM    905  CB  VAL H 117      12.053   3.974  35.136  1.00 34.98           C  
ATOM    906  CG1 VAL H 117      12.646   2.801  34.336  1.00 33.67           C  
ATOM    907  CG2 VAL H 117      11.995   3.722  36.652  1.00 36.46           C  
ATOM    908  C   VAL H 117      12.919   5.419  33.412  1.00 33.89           C  
ATOM    909  O   VAL H 117      11.895   5.684  32.784  1.00 34.00           O  
ATOM    910  N   GLN H 118      14.120   5.289  32.817  1.00 34.61           N  
ATOM    911  CA  GLN H 118      14.276   5.508  31.409  1.00 33.94           C  
ATOM    912  CB  GLN H 118      15.532   6.318  31.043  1.00 35.25           C  
ATOM    913  CG  GLN H 118      15.510   7.734  31.623  1.00 37.64           C  
ATOM    914  CD  GLN H 118      16.715   8.481  31.076  1.00 40.10           C  
ATOM    915  OE1 GLN H 118      17.541   9.000  31.826  1.00 39.65           O  
ATOM    916  NE2 GLN H 118      16.817   8.543  29.722  1.00 31.73           N  
ATOM    917  C   GLN H 118      14.339   4.192  30.701  1.00 34.16           C  
ATOM    918  O   GLN H 118      14.549   3.141  31.306  1.00 34.75           O  
ATOM    919  N   SER H 119      14.134   4.232  29.370  1.00 31.20           N  
ATOM    920  CA  SER H 119      14.137   3.049  28.560  1.00 30.50           C  
ATOM    921  CB  SER H 119      13.512   3.262  27.173  1.00 31.34           C  
ATOM    922  OG  SER H 119      14.211   4.283  26.478  1.00 31.50           O  
ATOM    923  C   SER H 119      15.551   2.582  28.384  1.00 31.43           C  
ATOM    924  O   SER H 119      16.499   3.268  28.761  1.00 32.73           O  
ATOM    925  N   GLY H 120      15.712   1.380  27.792  1.00 34.75           N  
ATOM    926  CA  GLY H 120      16.992   0.732  27.670  1.00 34.77           C  
ATOM    927  C   GLY H 120      17.810   1.345  26.575  1.00 37.41           C  
ATOM    928  O   GLY H 120      17.382   2.238  25.845  1.00 36.68           O  
ATOM    929  N   PRO H 121      19.015   0.831  26.468  1.00 35.47           N  
ATOM    930  CA  PRO H 121      19.962   1.321  25.504  1.00 33.72           C  
ATOM    931  CD  PRO H 121      19.679   0.279  27.639  1.00 36.02           C  
ATOM    932  CB  PRO H 121      21.312   0.723  25.892  1.00 33.89           C  
ATOM    933  CG  PRO H 121      21.184   0.515  27.412  1.00 36.02           C  
ATOM    934  C   PRO H 121      19.550   1.022  24.103  1.00 35.01           C  
ATOM    935  O   PRO H 121      18.893   0.009  23.869  1.00 33.60           O  
ATOM    936  N   GLU H 122      19.931   1.900  23.154  1.00 33.05           N  
ATOM    937  CA  GLU H 122      19.520   1.718  21.795  1.00 35.03           C  
ATOM    938  CB  GLU H 122      18.605   2.847  21.296  1.00 38.79           C  
ATOM    939  CG  GLU H 122      17.263   2.947  22.024  1.00 44.35           C  
ATOM    940  CD  GLU H 122      16.266   2.045  21.313  1.00 50.71           C  
ATOM    941  OE1 GLU H 122      16.684   1.316  20.375  1.00 54.35           O  
ATOM    942  OE2 GLU H 122      15.065   2.079  21.697  1.00 54.76           O1-
ATOM    943  C   GLU H 122      20.723   1.752  20.908  1.00 34.98           C  
ATOM    944  O   GLU H 122      21.677   2.492  21.151  1.00 33.02           O  
ATOM    945  N   LEU H 123      20.697   0.924  19.846  1.00 34.16           N  
ATOM    946  CA  LEU H 123      21.740   0.893  18.862  1.00 32.02           C  
ATOM    947  CB  LEU H 123      22.313  -0.528  18.682  1.00 34.23           C  
ATOM    948  CG  LEU H 123      23.518  -0.656  17.730  1.00 34.50           C  
ATOM    949  CD1 LEU H 123      23.137  -0.348  16.275  1.00 29.45           C  
ATOM    950  CD2 LEU H 123      24.717   0.163  18.232  1.00 30.94           C  
ATOM    951  C   LEU H 123      21.070   1.304  17.582  1.00 32.36           C  
ATOM    952  O   LEU H 123      20.103   0.672  17.158  1.00 33.11           O  
ATOM    953  N   LYS H 124      21.548   2.387  16.932  1.00 30.22           N  
ATOM    954  CA  LYS H 124      20.886   2.844  15.740  1.00 31.51           C  
ATOM    955  CB  LYS H 124      20.057   4.120  15.971  1.00 31.18           C  
ATOM    956  CG  LYS H 124      18.839   3.908  16.872  1.00 31.10           C  
ATOM    957  CD  LYS H 124      17.796   2.966  16.268  1.00 38.16           C  
ATOM    958  CE  LYS H 124      16.577   2.749  17.162  1.00 41.24           C  
ATOM    959  NZ  LYS H 124      15.569   1.929  16.456  1.00 44.01           N1+
ATOM    960  C   LYS H 124      21.905   3.167  14.690  1.00 32.14           C  
ATOM    961  O   LYS H 124      23.075   3.405  14.983  1.00 32.85           O  
ATOM    962  N   LYS H 125      21.465   3.158  13.414  1.00 35.30           N  
ATOM    963  CA  LYS H 125      22.318   3.474  12.304  0.90 34.94           C  
ATOM    964  CB  LYS H 125      21.981   2.671  11.038  0.90 38.06           C  
ATOM    965  CG  LYS H 125      22.053   1.157  11.242  0.88 44.00           C  
ATOM    966  CD  LYS H 125      21.399   0.358  10.112  0.88 45.31           C  
ATOM    967  CE  LYS H 125      21.308  -1.144  10.391  0.88 50.66           C  
ATOM    968  NZ  LYS H 125      22.662  -1.725  10.513  0.88 53.58           N1+
ATOM    969  C   LYS H 125      22.090   4.918  11.994  1.00 34.33           C  
ATOM    970  O   LYS H 125      21.080   5.490  12.402  1.00 33.73           O  
ATOM    971  N   PRO H 126      22.991   5.539  11.286  0.90 35.92           N  
ATOM    972  CA  PRO H 126      22.814   6.934  10.995  0.90 35.17           C  
ATOM    973  CD  PRO H 126      24.395   5.164  11.341  0.90 34.40           C  
ATOM    974  CB  PRO H 126      24.147   7.408  10.418  0.90 38.04           C  
ATOM    975  CG  PRO H 126      25.173   6.466  11.079  0.90 35.15           C  
ATOM    976  C   PRO H 126      21.625   7.177  10.119  0.90 36.84           C  
ATOM    977  O   PRO H 126      21.368   6.376   9.221  0.90 37.08           O  
ATOM    978  N   GLY H 127      20.883   8.276  10.378  1.00 36.26           N  
ATOM    979  CA  GLY H 127      19.744   8.645   9.584  1.00 35.25           C  
ATOM    980  C   GLY H 127      18.490   8.078  10.184  1.00 35.37           C  
ATOM    981  O   GLY H 127      17.388   8.440   9.774  1.00 34.55           O  
ATOM    982  N   GLU H 128      18.623   7.181  11.179  1.00 34.29           N  
ATOM    983  CA  GLU H 128      17.482   6.551  11.789  1.00 35.14           C  
ATOM    984  CB  GLU H 128      17.807   5.187  12.424  1.00 35.44           C  
ATOM    985  CG  GLU H 128      18.146   4.118  11.382  1.00 37.50           C  
ATOM    986  CD  GLU H 128      18.511   2.827  12.103  1.00 42.92           C  
ATOM    987  OE1 GLU H 128      18.687   2.863  13.348  1.00 41.55           O  
ATOM    988  OE2 GLU H 128      18.624   1.782  11.408  1.00 46.24           O1-
ATOM    989  C   GLU H 128      16.935   7.449  12.856  1.00 35.89           C  
ATOM    990  O   GLU H 128      17.499   8.502  13.148  1.00 34.56           O  
ATOM    991  N   THR H 129      15.772   7.067  13.431  1.00 36.28           N  
ATOM    992  CA  THR H 129      15.158   7.852  14.467  1.00 36.57           C  
ATOM    993  CB  THR H 129      13.757   8.276  14.132  1.00 38.61           C  
ATOM    994  OG1 THR H 129      13.753   9.035  12.933  1.00 42.40           O  
ATOM    995  CG2 THR H 129      13.198   9.117  15.293  1.00 38.76           C  
ATOM    996  C   THR H 129      15.081   7.020  15.715  1.00 34.75           C  
ATOM    997  O   THR H 129      14.974   5.796  15.653  1.00 35.73           O  
ATOM    998  N   VAL H 130      15.168   7.672  16.895  1.00 34.96           N  
ATOM    999  CA  VAL H 130      15.062   6.945  18.126  1.00 34.98           C  
ATOM   1000  CB  VAL H 130      16.386   6.734  18.810  1.00 34.15           C  
ATOM   1001  CG1 VAL H 130      16.928   8.090  19.283  1.00 34.46           C  
ATOM   1002  CG2 VAL H 130      16.208   5.708  19.936  1.00 36.70           C  
ATOM   1003  C   VAL H 130      14.176   7.725  19.051  1.00 35.37           C  
ATOM   1004  O   VAL H 130      14.124   8.954  18.992  1.00 33.01           O  
ATOM   1005  N   LYS H 131      13.417   7.015  19.912  1.00 35.50           N  
ATOM   1006  CA  LYS H 131      12.582   7.687  20.868  1.00 35.90           C  
ATOM   1007  CB  LYS H 131      11.074   7.565  20.572  1.00 38.31           C  
ATOM   1008  CG  LYS H 131      10.208   8.487  21.435  1.00 40.29           C  
ATOM   1009  CD  LYS H 131       8.790   8.700  20.896  1.00 42.62           C  
ATOM   1010  CE  LYS H 131       7.811   7.577  21.238  1.00 52.33           C  
ATOM   1011  NZ  LYS H 131       6.425   8.012  20.960  1.00 52.90           N1+
ATOM   1012  C   LYS H 131      12.861   7.067  22.205  1.00 35.81           C  
ATOM   1013  O   LYS H 131      12.705   5.861  22.385  1.00 36.25           O  
ATOM   1014  N   ILE H 132      13.272   7.901  23.182  1.00 34.91           N  
ATOM   1015  CA  ILE H 132      13.625   7.451  24.503  1.00 36.21           C  
ATOM   1016  CB  ILE H 132      14.892   8.073  25.018  1.00 35.91           C  
ATOM   1017  CG1 ILE H 132      16.086   7.700  24.123  1.00 41.67           C  
ATOM   1018  CG2 ILE H 132      15.067   7.655  26.486  1.00 42.18           C  
ATOM   1019  CD1 ILE H 132      17.336   8.536  24.392  1.00 39.82           C  
ATOM   1020  C   ILE H 132      12.531   7.876  25.432  1.00 35.35           C  
ATOM   1021  O   ILE H 132      11.947   8.945  25.264  1.00 33.13           O  
ATOM   1022  N   SER H 133      12.206   7.028  26.432  1.00 34.96           N  
ATOM   1023  CA  SER H 133      11.130   7.350  27.327  1.00 33.98           C  
ATOM   1024  CB  SER H 133      10.022   6.287  27.343  1.00 32.30           C  
ATOM   1025  OG  SER H 133      10.548   5.053  27.809  1.00 34.66           O  
ATOM   1026  C   SER H 133      11.640   7.475  28.733  1.00 35.26           C  
ATOM   1027  O   SER H 133      12.662   6.900  29.102  1.00 34.06           O  
ATOM   1028  N   CYS H 134      10.921   8.278  29.548  1.00 34.59           N  
ATOM   1029  CA  CYS H 134      11.254   8.487  30.928  1.00 34.74           C  
ATOM   1030  CB  CYS H 134      11.948   9.851  31.152  1.00 39.02           C  
ATOM   1031  SG  CYS H 134      12.395  10.181  32.885  1.00 43.02           S  
ATOM   1032  C   CYS H 134       9.960   8.466  31.689  1.00 35.03           C  
ATOM   1033  O   CYS H 134       9.143   9.374  31.557  1.00 33.73           O  
ATOM   1034  N   LYS H 135       9.745   7.426  32.521  1.00 33.60           N  
ATOM   1035  CA  LYS H 135       8.511   7.313  33.246  1.00 33.84           C  
ATOM   1036  CB  LYS H 135       7.985   5.873  33.342  1.00 34.77           C  
ATOM   1037  CG  LYS H 135       6.660   5.782  34.094  1.00 37.05           C  
ATOM   1038  CD  LYS H 135       5.925   4.459  33.895  1.00 40.34           C  
ATOM   1039  CE  LYS H 135       4.602   4.394  34.659  1.00 47.99           C  
ATOM   1040  NZ  LYS H 135       3.910   3.119  34.381  1.00 51.80           N1+
ATOM   1041  C   LYS H 135       8.731   7.804  34.638  1.00 33.81           C  
ATOM   1042  O   LYS H 135       9.672   7.398  35.318  1.00 31.32           O  
ATOM   1043  N   ALA H 136       7.837   8.694  35.103  1.00 34.49           N  
ATOM   1044  CA  ALA H 136       7.973   9.264  36.407  1.00 36.75           C  
ATOM   1045  CB  ALA H 136       7.708  10.777  36.437  1.00 35.14           C  
ATOM   1046  C   ALA H 136       6.973   8.622  37.309  1.00 40.16           C  
ATOM   1047  O   ALA H 136       5.901   8.203  36.874  1.00 41.17           O  
ATOM   1048  N   SER H 137       7.343   8.488  38.599  1.00 41.89           N  
ATOM   1049  CA  SER H 137       6.439   7.941  39.564  1.00 45.01           C  
ATOM   1050  CB  SER H 137       6.586   6.423  39.776  1.00 48.47           C  
ATOM   1051  OG  SER H 137       7.841   6.127  40.371  1.00 51.45           O  
ATOM   1052  C   SER H 137       6.750   8.570  40.885  1.00 46.12           C  
ATOM   1053  O   SER H 137       7.837   9.109  41.092  1.00 45.83           O  
ATOM   1054  N   GLY H 138       5.762   8.610  41.801  1.00 24.59           N  
ATOM   1055  CA  GLY H 138       6.013   9.121  43.122  1.00 24.54           C  
ATOM   1056  C   GLY H 138       5.627  10.569  43.256  1.00 25.14           C  
ATOM   1057  O   GLY H 138       5.496  11.060  44.376  1.00 25.79           O  
ATOM   1058  N   TYR H 139       5.433  11.307  42.144  1.00 23.59           N  
ATOM   1059  CA  TYR H 139       5.086  12.695  42.299  1.00 23.10           C  
ATOM   1060  CB  TYR H 139       6.288  13.656  42.150  1.00 22.13           C  
ATOM   1061  CG  TYR H 139       6.861  13.599  40.769  1.00 21.95           C  
ATOM   1062  CD1 TYR H 139       7.695  12.576  40.382  1.00 21.45           C  
ATOM   1063  CD2 TYR H 139       6.584  14.594  39.859  1.00 22.04           C  
ATOM   1064  CE1 TYR H 139       8.226  12.540  39.111  1.00 21.17           C  
ATOM   1065  CE2 TYR H 139       7.111  14.565  38.588  1.00 20.73           C  
ATOM   1066  CZ  TYR H 139       7.934  13.534  38.208  1.00 21.51           C  
ATOM   1067  OH  TYR H 139       8.476  13.500  36.905  1.00 21.49           O  
ATOM   1068  C   TYR H 139       4.051  13.055  41.278  1.00 24.00           C  
ATOM   1069  O   TYR H 139       3.721  12.255  40.404  1.00 24.03           O  
ATOM   1070  N   THR H 140       3.480  14.275  41.390  1.00 24.14           N  
ATOM   1071  CA  THR H 140       2.503  14.700  40.430  1.00 24.75           C  
ATOM   1072  CB  THR H 140       1.643  15.841  40.886  1.00 25.47           C  
ATOM   1073  OG1 THR H 140       2.449  16.967  41.194  1.00 27.60           O  
ATOM   1074  CG2 THR H 140       0.840  15.404  42.119  1.00 23.68           C  
ATOM   1075  C   THR H 140       3.281  15.180  39.251  1.00 25.67           C  
ATOM   1076  O   THR H 140       4.040  16.142  39.333  1.00 26.37           O  
ATOM   1077  N   PHE H 141       3.060  14.520  38.104  1.00 25.11           N  
ATOM   1078  CA  PHE H 141       3.809  14.709  36.899  1.00 25.45           C  
ATOM   1079  CB  PHE H 141       3.291  13.760  35.800  1.00 24.65           C  
ATOM   1080  CG  PHE H 141       4.169  13.810  34.600  1.00 24.36           C  
ATOM   1081  CD1 PHE H 141       5.412  13.221  34.615  1.00 24.84           C  
ATOM   1082  CD2 PHE H 141       3.731  14.415  33.446  1.00 24.49           C  
ATOM   1083  CE1 PHE H 141       6.218  13.257  33.502  1.00 25.00           C  
ATOM   1084  CE2 PHE H 141       4.531  14.453  32.330  1.00 25.69           C  
ATOM   1085  CZ  PHE H 141       5.777  13.877  32.358  1.00 24.86           C  
ATOM   1086  C   PHE H 141       3.688  16.128  36.434  1.00 26.93           C  
ATOM   1087  O   PHE H 141       4.672  16.747  36.032  1.00 27.72           O  
ATOM   1088  N   THR H 142       2.471  16.682  36.513  1.00 26.05           N  
ATOM   1089  CA  THR H 142       2.114  17.988  36.034  1.00 26.27           C  
ATOM   1090  CB  THR H 142       0.650  18.256  36.200  1.00 27.52           C  
ATOM   1091  OG1 THR H 142      -0.107  17.265  35.523  1.00 27.58           O  
ATOM   1092  CG2 THR H 142       0.337  19.642  35.617  1.00 28.39           C  
ATOM   1093  C   THR H 142       2.846  19.080  36.766  1.00 27.48           C  
ATOM   1094  O   THR H 142       3.074  20.154  36.216  1.00 27.89           O  
ATOM   1095  N   ASN H 143       3.174  18.863  38.047  1.00 26.12           N  
ATOM   1096  CA  ASN H 143       3.766  19.873  38.886  1.00 25.33           C  
ATOM   1097  CB  ASN H 143       3.727  19.501  40.380  1.00 26.27           C  
ATOM   1098  CG  ASN H 143       3.858  20.777  41.204  1.00 30.97           C  
ATOM   1099  OD1 ASN H 143       3.959  21.877  40.663  1.00 31.18           O  
ATOM   1100  ND2 ASN H 143       3.852  20.629  42.556  1.00 30.32           N  
ATOM   1101  C   ASN H 143       5.201  20.211  38.539  1.00 23.80           C  
ATOM   1102  O   ASN H 143       5.634  21.323  38.839  1.00 23.28           O  
ATOM   1103  N   TYR H 144       6.001  19.289  37.945  1.00 20.90           N  
ATOM   1104  CA  TYR H 144       7.414  19.591  37.787  1.00 18.67           C  
ATOM   1105  CB  TYR H 144       8.332  18.620  38.556  1.00 18.47           C  
ATOM   1106  CG  TYR H 144       8.095  18.762  40.023  1.00 18.67           C  
ATOM   1107  CD1 TYR H 144       7.053  18.109  40.638  1.00 18.48           C  
ATOM   1108  CD2 TYR H 144       8.927  19.545  40.789  1.00 18.74           C  
ATOM   1109  CE1 TYR H 144       6.840  18.237  41.991  1.00 18.57           C  
ATOM   1110  CE2 TYR H 144       8.721  19.679  42.142  1.00 19.28           C  
ATOM   1111  CZ  TYR H 144       7.675  19.024  42.745  1.00 19.92           C  
ATOM   1112  OH  TYR H 144       7.460  19.157  44.132  1.00 21.57           O  
ATOM   1113  C   TYR H 144       7.857  19.507  36.344  1.00 18.76           C  
ATOM   1114  O   TYR H 144       7.291  18.716  35.584  1.00 19.31           O  
ATOM   1115  N   GLY H 145       8.904  20.310  35.949  1.00 31.43           N  
ATOM   1116  CA  GLY H 145       9.297  20.356  34.570  1.00 30.87           C  
ATOM   1117  C   GLY H 145      10.188  19.185  34.308  1.00 30.96           C  
ATOM   1118  O   GLY H 145      10.863  18.696  35.212  1.00 30.66           O  
ATOM   1119  N   MET H 146      10.219  18.699  33.049  1.00 29.72           N  
ATOM   1120  CA  MET H 146      11.129  17.631  32.779  0.90 30.66           C  
ATOM   1121  CB  MET H 146      10.536  16.349  32.185  0.90 31.66           C  
ATOM   1122  CG  MET H 146      11.595  15.245  32.216  0.90 34.27           C  
ATOM   1123  SD  MET H 146      11.069  13.620  31.620  0.90 39.42           S  
ATOM   1124  CE  MET H 146       9.876  13.363  32.961  0.90 35.81           C  
ATOM   1125  C   MET H 146      12.154  18.133  31.821  1.00 30.97           C  
ATOM   1126  O   MET H 146      11.837  18.653  30.751  1.00 31.15           O  
ATOM   1127  N   ASN H 147      13.435  17.961  32.197  1.00 28.78           N  
ATOM   1128  CA  ASN H 147      14.520  18.455  31.405  1.00 29.06           C  
ATOM   1129  CB  ASN H 147      15.526  19.282  32.229  1.00 27.63           C  
ATOM   1130  CG  ASN H 147      14.830  20.549  32.710  1.00 33.69           C  
ATOM   1131  OD1 ASN H 147      15.067  21.639  32.189  1.00 34.31           O  
ATOM   1132  ND2 ASN H 147      13.935  20.405  33.723  1.00 30.10           N  
ATOM   1133  C   ASN H 147      15.261  17.287  30.836  1.00 28.05           C  
ATOM   1134  O   ASN H 147      15.187  16.173  31.354  1.00 28.06           O  
ATOM   1135  N   TRP H 148      15.976  17.515  29.713  1.00 27.89           N  
ATOM   1136  CA  TRP H 148      16.753  16.465  29.121  1.00 27.41           C  
ATOM   1137  CB  TRP H 148      16.257  16.066  27.724  1.00 29.51           C  
ATOM   1138  CG  TRP H 148      14.896  15.412  27.751  1.00 27.21           C  
ATOM   1139  CD2 TRP H 148      14.687  13.998  27.877  1.00 25.59           C  
ATOM   1140  CD1 TRP H 148      13.660  15.981  27.673  1.00 28.11           C  
ATOM   1141  NE1 TRP H 148      12.690  15.010  27.751  1.00 26.61           N  
ATOM   1142  CE2 TRP H 148      13.309  13.783  27.873  1.00 28.29           C  
ATOM   1143  CE3 TRP H 148      15.570  12.963  27.989  1.00 29.84           C  
ATOM   1144  CZ2 TRP H 148      12.791  12.523  27.982  1.00 27.37           C  
ATOM   1145  CZ3 TRP H 148      15.046  11.694  28.092  1.00 28.19           C  
ATOM   1146  CH2 TRP H 148      13.683  11.479  28.088  1.00 26.02           C  
ATOM   1147  C   TRP H 148      18.159  16.971  29.008  1.00 27.79           C  
ATOM   1148  O   TRP H 148      18.386  18.111  28.603  1.00 26.70           O  
ATOM   1149  N   MET H 149      19.140  16.127  29.390  1.00 27.46           N  
ATOM   1150  CA  MET H 149      20.523  16.513  29.342  1.00 26.93           C  
ATOM   1151  CB  MET H 149      21.188  16.639  30.724  1.00 28.75           C  
ATOM   1152  CG  MET H 149      20.683  17.818  31.559  1.00  0.00           C  
ATOM   1153  SD  MET H 149      18.974  17.651  32.157  1.00  0.00           S  
ATOM   1154  CE  MET H 149      18.931  19.254  33.011  1.00  0.00           C  
ATOM   1155  C   MET H 149      21.281  15.450  28.610  1.00 28.38           C  
ATOM   1156  O   MET H 149      21.026  14.257  28.777  1.00 27.72           O  
ATOM   1157  N   LYS H 150      22.257  15.878  27.788  1.00 29.89           N  
ATOM   1158  CA  LYS H 150      23.049  14.984  26.989  1.00 28.46           C  
ATOM   1159  CB  LYS H 150      23.197  15.489  25.543  1.00 31.35           C  
ATOM   1160  CG  LYS H 150      24.038  14.610  24.615  1.00 30.27           C  
ATOM   1161  CD  LYS H 150      24.061  15.149  23.183  1.00 33.72           C  
ATOM   1162  CE  LYS H 150      25.071  14.468  22.259  1.00 33.98           C  
ATOM   1163  NZ  LYS H 150      25.003  15.079  20.913  1.00 35.56           N1+
ATOM   1164  C   LYS H 150      24.427  14.925  27.556  1.00 28.20           C  
ATOM   1165  O   LYS H 150      24.989  15.939  27.970  1.00 28.62           O  
ATOM   1166  N   GLN H 151      25.008  13.712  27.604  1.00 29.79           N  
ATOM   1167  CA  GLN H 151      26.355  13.580  28.077  1.00 30.51           C  
ATOM   1168  CB  GLN H 151      26.441  12.911  29.461  1.00 30.98           C  
ATOM   1169  CG  GLN H 151      27.876  12.778  29.978  1.00 30.41           C  
ATOM   1170  CD  GLN H 151      27.833  12.109  31.344  1.00 33.48           C  
ATOM   1171  OE1 GLN H 151      26.921  11.338  31.645  1.00 30.21           O  
ATOM   1172  NE2 GLN H 151      28.843  12.412  32.200  1.00 29.40           N  
ATOM   1173  C   GLN H 151      27.091  12.707  27.103  1.00 31.36           C  
ATOM   1174  O   GLN H 151      26.879  11.498  27.070  1.00 32.41           O  
ATOM   1175  N   ALA H 152      27.991  13.298  26.289  1.00 35.95           N  
ATOM   1176  CA  ALA H 152      28.763  12.531  25.347  1.00 38.62           C  
ATOM   1177  CB  ALA H 152      29.508  13.402  24.320  1.00 41.83           C  
ATOM   1178  C   ALA H 152      29.774  11.780  26.160  1.00 43.03           C  
ATOM   1179  O   ALA H 152      30.050  12.176  27.291  1.00 42.85           O  
ATOM   1180  N   PRO H 153      30.345  10.725  25.623  1.00 47.88           N  
ATOM   1181  CA  PRO H 153      31.209   9.826  26.350  1.00 49.86           C  
ATOM   1182  CD  PRO H 153      30.404  10.516  24.186  1.00 48.05           C  
ATOM   1183  CB  PRO H 153      31.935   8.998  25.288  1.00 50.74           C  
ATOM   1184  CG  PRO H 153      31.067   9.141  24.024  1.00 51.03           C  
ATOM   1185  C   PRO H 153      32.168  10.462  27.325  1.00 53.62           C  
ATOM   1186  O   PRO H 153      32.023  10.231  28.523  1.00 53.14           O  
ATOM   1187  N   GLY H 154      33.177  11.208  26.852  1.00 54.99           N  
ATOM   1188  CA  GLY H 154      34.126  11.916  27.671  1.00 57.02           C  
ATOM   1189  C   GLY H 154      33.579  13.216  28.169  1.00 59.27           C  
ATOM   1190  O   GLY H 154      34.042  13.740  29.179  1.00 61.81           O  
ATOM   1191  N   LYS H 155      32.626  13.783  27.407  1.00 58.97           N  
ATOM   1192  CA  LYS H 155      32.136  15.133  27.496  1.00 56.83           C  
ATOM   1193  CB  LYS H 155      31.178  15.478  26.347  1.00 59.01           C  
ATOM   1194  CG  LYS H 155      31.800  15.290  24.965  1.00 62.61           C  
ATOM   1195  CD  LYS H 155      33.024  16.170  24.711  1.00 65.23           C  
ATOM   1196  CE  LYS H 155      33.593  16.009  23.300  1.00 69.72           C  
ATOM   1197  NZ  LYS H 155      34.693  16.971  23.080  1.00 71.31           N1+
ATOM   1198  C   LYS H 155      31.414  15.487  28.755  1.00 54.66           C  
ATOM   1199  O   LYS H 155      31.081  14.659  29.601  1.00 54.14           O  
ATOM   1200  N   GLY H 156      31.182  16.811  28.888  1.00 48.62           N  
ATOM   1201  CA  GLY H 156      30.485  17.378  30.000  1.00 45.86           C  
ATOM   1202  C   GLY H 156      29.021  17.269  29.716  1.00 43.25           C  
ATOM   1203  O   GLY H 156      28.609  16.659  28.732  1.00 42.32           O  
ATOM   1204  N   PHE H 157      28.188  17.867  30.588  1.00 38.87           N  
ATOM   1205  CA  PHE H 157      26.768  17.776  30.427  1.00 36.03           C  
ATOM   1206  CB  PHE H 157      25.992  17.806  31.754  1.00 33.88           C  
ATOM   1207  CG  PHE H 157      26.259  16.534  32.478  1.00 34.27           C  
ATOM   1208  CD1 PHE H 157      25.546  15.396  32.177  1.00 31.43           C  
ATOM   1209  CD2 PHE H 157      27.217  16.480  33.461  1.00 34.71           C  
ATOM   1210  CE1 PHE H 157      25.787  14.218  32.842  1.00 13.54           C  
ATOM   1211  CE2 PHE H 157      27.461  15.305  34.131  1.00 20.90           C  
ATOM   1212  CZ  PHE H 157      26.747  14.172  33.825  1.00 21.50           C  
ATOM   1213  C   PHE H 157      26.294  18.937  29.611  1.00 36.59           C  
ATOM   1214  O   PHE H 157      26.790  20.055  29.744  1.00 36.50           O  
ATOM   1215  N   LYS H 158      25.310  18.671  28.727  1.00 34.09           N  
ATOM   1216  CA  LYS H 158      24.717  19.673  27.888  0.90 33.67           C  
ATOM   1217  CB  LYS H 158      24.856  19.356  26.384  0.90 36.50           C  
ATOM   1218  CG  LYS H 158      26.212  19.681  25.754  0.90 45.09           C  
ATOM   1219  CD  LYS H 158      26.438  21.172  25.483  0.90 54.56           C  
ATOM   1220  CE  LYS H 158      26.424  21.536  23.991  0.90 55.05           C  
ATOM   1221  NZ  LYS H 158      25.078  21.326  23.406  0.90 58.32           N1+
ATOM   1222  C   LYS H 158      23.243  19.656  28.159  1.00 31.71           C  
ATOM   1223  O   LYS H 158      22.607  18.604  28.120  1.00 31.15           O  
ATOM   1224  N   TRP H 159      22.656  20.837  28.422  1.00 30.83           N  
ATOM   1225  CA  TRP H 159      21.245  20.930  28.682  1.00 32.11           C  
ATOM   1226  CB  TRP H 159      20.918  22.150  29.562  1.00 30.61           C  
ATOM   1227  CG  TRP H 159      19.461  22.358  29.886  1.00 31.45           C  
ATOM   1228  CD2 TRP H 159      18.621  23.314  29.221  1.00 32.66           C  
ATOM   1229  CD1 TRP H 159      18.687  21.756  30.835  1.00 31.79           C  
ATOM   1230  NE1 TRP H 159      17.414  22.274  30.799  1.00 32.03           N  
ATOM   1231  CE2 TRP H 159      17.361  23.236  29.810  1.00 32.02           C  
ATOM   1232  CE3 TRP H 159      18.881  24.192  28.205  1.00 30.88           C  
ATOM   1233  CZ2 TRP H 159      16.338  24.038  29.390  1.00 34.02           C  
ATOM   1234  CZ3 TRP H 159      17.846  24.993  27.778  1.00 31.94           C  
ATOM   1235  CH2 TRP H 159      16.597  24.917  28.361  1.00 32.32           C  
ATOM   1236  C   TRP H 159      20.568  21.094  27.351  1.00 31.20           C  
ATOM   1237  O   TRP H 159      20.832  22.049  26.626  1.00 31.70           O  
ATOM   1238  N   MET H 160      19.751  20.094  26.965  1.00 29.62           N  
ATOM   1239  CA  MET H 160      19.010  20.050  25.731  1.00 29.60           C  
ATOM   1240  CB  MET H 160      18.512  18.628  25.427  1.00 26.95           C  
ATOM   1241  CG  MET H 160      19.662  17.634  25.248  1.00 29.04           C  
ATOM   1242  SD  MET H 160      19.147  15.908  25.016  1.00 30.84           S  
ATOM   1243  CE  MET H 160      18.471  16.163  23.352  1.00 28.64           C  
ATOM   1244  C   MET H 160      17.819  20.963  25.729  1.00 31.45           C  
ATOM   1245  O   MET H 160      17.510  21.602  24.725  1.00 30.49           O  
ATOM   1246  N   GLY H 161      17.097  21.031  26.862  1.00 30.47           N  
ATOM   1247  CA  GLY H 161      15.893  21.811  26.920  1.00 28.68           C  
ATOM   1248  C   GLY H 161      14.984  21.138  27.898  1.00 30.19           C  
ATOM   1249  O   GLY H 161      15.389  20.219  28.608  1.00 28.29           O  
ATOM   1250  N   TRP H 162      13.717  21.595  27.973  1.00 29.95           N  
ATOM   1251  CA  TRP H 162      12.806  20.988  28.899  1.00 30.78           C  
ATOM   1252  CB  TRP H 162      12.829  21.648  30.289  1.00 30.98           C  
ATOM   1253  CG  TRP H 162      12.514  23.125  30.277  1.00 31.69           C  
ATOM   1254  CD2 TRP H 162      11.226  23.700  30.545  1.00 32.08           C  
ATOM   1255  CD1 TRP H 162      13.360  24.168  30.045  1.00 32.48           C  
ATOM   1256  NE1 TRP H 162      12.680  25.356  30.145  1.00 32.02           N  
ATOM   1257  CE2 TRP H 162      11.366  25.085  30.454  1.00 33.76           C  
ATOM   1258  CE3 TRP H 162      10.026  23.126  30.849  1.00 32.39           C  
ATOM   1259  CZ2 TRP H 162      10.306  25.919  30.662  1.00 32.47           C  
ATOM   1260  CZ3 TRP H 162       8.960  23.972  31.054  1.00 29.65           C  
ATOM   1261  CH2 TRP H 162       9.094  25.341  30.961  1.00 31.56           C  
ATOM   1262  C   TRP H 162      11.425  21.114  28.351  1.00 32.37           C  
ATOM   1263  O   TRP H 162      11.177  21.857  27.404  1.00 31.00           O  
ATOM   1264  N   ILE H 163      10.487  20.345  28.931  1.00 29.30           N  
ATOM   1265  CA  ILE H 163       9.122  20.409  28.509  1.00 28.31           C  
ATOM   1266  CB  ILE H 163       8.661  19.137  27.854  1.00 26.91           C  
ATOM   1267  CG1 ILE H 163       7.240  19.300  27.294  1.00 27.07           C  
ATOM   1268  CG2 ILE H 163       8.833  17.984  28.854  1.00 26.48           C  
ATOM   1269  CD1 ILE H 163       6.832  18.185  26.333  1.00 27.73           C  
ATOM   1270  C   ILE H 163       8.272  20.680  29.713  1.00 31.79           C  
ATOM   1271  O   ILE H 163       8.489  20.118  30.786  1.00 30.83           O  
ATOM   1272  N   LYS H 164       7.283  21.583  29.556  1.00 31.95           N  
ATOM   1273  CA  LYS H 164       6.385  21.928  30.622  1.00 31.47           C  
ATOM   1274  CB  LYS H 164       5.677  23.271  30.377  1.00 31.49           C  
ATOM   1275  CG  LYS H 164       4.703  23.693  31.478  1.00 32.56           C  
ATOM   1276  CD  LYS H 164       5.380  24.168  32.765  1.00  0.00           C  
ATOM   1277  CE  LYS H 164       4.401  24.785  33.767  1.00  0.00           C  
ATOM   1278  NZ  LYS H 164       5.137  25.304  34.942  1.00  0.00           N1+
ATOM   1279  C   LYS H 164       5.322  20.876  30.624  1.00 32.98           C  
ATOM   1280  O   LYS H 164       4.609  20.697  29.641  1.00 34.48           O  
ATOM   1281  N   THR H 165       5.261  20.117  31.738  1.00 21.20           N  
ATOM   1282  CA  THR H 165       4.410  18.981  31.951  1.00 22.03           C  
ATOM   1283  CB  THR H 165       4.768  18.252  33.211  1.00 20.20           C  
ATOM   1284  OG1 THR H 165       4.591  19.100  34.337  1.00 20.48           O  
ATOM   1285  CG2 THR H 165       6.238  17.806  33.114  1.00 19.85           C  
ATOM   1286  C   THR H 165       2.979  19.399  32.035  1.00 24.00           C  
ATOM   1287  O   THR H 165       2.082  18.587  31.810  1.00 25.81           O  
ATOM   1288  N   ASN H 166       2.718  20.629  32.509  1.00 26.83           N  
ATOM   1289  CA  ASN H 166       1.357  21.075  32.573  1.00 30.12           C  
ATOM   1290  CB  ASN H 166       1.191  22.319  33.460  1.00 38.10           C  
ATOM   1291  CG  ASN H 166      -0.297  22.530  33.689  1.00 42.14           C  
ATOM   1292  OD1 ASN H 166      -1.064  22.735  32.749  1.00 27.80           O  
ATOM   1293  ND2 ASN H 166      -0.722  22.467  34.979  1.00 25.19           N  
ATOM   1294  C   ASN H 166       0.820  21.421  31.207  1.00 30.22           C  
ATOM   1295  O   ASN H 166      -0.190  20.871  30.770  1.00 30.23           O  
ATOM   1296  N   THR H 167       1.483  22.372  30.511  1.00 26.49           N  
ATOM   1297  CA  THR H 167       1.060  22.873  29.226  1.00 26.26           C  
ATOM   1298  CB  THR H 167       1.698  24.187  28.888  1.00 26.26           C  
ATOM   1299  OG1 THR H 167       3.107  24.042  28.789  1.00 23.74           O  
ATOM   1300  CG2 THR H 167       1.346  25.196  29.994  1.00 26.24           C  
ATOM   1301  C   THR H 167       1.367  21.917  28.117  1.00 27.81           C  
ATOM   1302  O   THR H 167       0.562  21.708  27.211  1.00 27.34           O  
ATOM   1303  N   GLY H 168       2.562  21.314  28.181  1.00 25.26           N  
ATOM   1304  CA  GLY H 168       3.058  20.403  27.195  1.00 23.88           C  
ATOM   1305  C   GLY H 168       4.004  21.119  26.273  1.00 24.09           C  
ATOM   1306  O   GLY H 168       4.585  20.490  25.390  1.00 24.20           O  
ATOM   1307  N   GLU H 169       4.214  22.445  26.437  1.00 37.07           N  
ATOM   1308  CA  GLU H 169       5.061  23.065  25.446  1.00 40.06           C  
ATOM   1309  CB  GLU H 169       4.907  24.587  25.351  1.00 42.21           C  
ATOM   1310  CG  GLU H 169       3.552  25.043  24.824  1.00 58.00           C  
ATOM   1311  CD  GLU H 169       3.688  26.526  24.529  1.00 63.19           C  
ATOM   1312  OE1 GLU H 169       4.189  26.856  23.422  1.00 67.03           O  
ATOM   1313  OE2 GLU H 169       3.307  27.349  25.404  1.00 70.83           O1-
ATOM   1314  C   GLU H 169       6.514  22.825  25.741  1.00 37.40           C  
ATOM   1315  O   GLU H 169       6.969  22.915  26.881  1.00 36.55           O  
ATOM   1316  N   PRO H 170       7.242  22.487  24.703  1.00 36.87           N  
ATOM   1317  CA  PRO H 170       8.663  22.279  24.833  1.00 35.50           C  
ATOM   1318  CD  PRO H 170       6.665  21.635  23.678  1.00 29.38           C  
ATOM   1319  CB  PRO H 170       9.025  21.173  23.841  1.00 35.85           C  
ATOM   1320  CG  PRO H 170       7.861  21.164  22.839  1.00 31.89           C  
ATOM   1321  C   PRO H 170       9.478  23.523  24.619  1.00 35.33           C  
ATOM   1322  O   PRO H 170       9.022  24.444  23.941  1.00 35.39           O  
ATOM   1323  N   THR H 171      10.701  23.555  25.186  1.00 32.06           N  
ATOM   1324  CA  THR H 171      11.629  24.633  24.982  1.00 33.64           C  
ATOM   1325  CB  THR H 171      11.841  25.471  26.209  1.00 35.95           C  
ATOM   1326  OG1 THR H 171      10.611  26.049  26.614  1.00 36.07           O  
ATOM   1327  CG2 THR H 171      12.867  26.573  25.897  1.00 37.38           C  
ATOM   1328  C   THR H 171      12.925  23.969  24.645  1.00 35.05           C  
ATOM   1329  O   THR H 171      13.381  23.086  25.370  1.00 33.36           O  
ATOM   1330  N   TYR H 172      13.571  24.397  23.541  1.00 33.08           N  
ATOM   1331  CA  TYR H 172      14.765  23.726  23.117  1.00 32.87           C  
ATOM   1332  CB  TYR H 172      14.717  23.284  21.642  1.00 30.88           C  
ATOM   1333  CG  TYR H 172      13.599  22.320  21.445  1.00 29.37           C  
ATOM   1334  CD1 TYR H 172      13.774  20.978  21.697  1.00 29.99           C  
ATOM   1335  CD2 TYR H 172      12.376  22.760  20.997  1.00 32.58           C  
ATOM   1336  CE1 TYR H 172      12.739  20.093  21.507  1.00 27.97           C  
ATOM   1337  CE2 TYR H 172      11.340  21.878  20.806  1.00 30.26           C  
ATOM   1338  CZ  TYR H 172      11.520  20.543  21.065  1.00 28.80           C  
ATOM   1339  OH  TYR H 172      10.455  19.636  20.871  1.00 24.69           O  
ATOM   1340  C   TYR H 172      15.920  24.676  23.203  1.00 35.57           C  
ATOM   1341  O   TYR H 172      15.781  25.875  22.969  1.00 35.11           O  
ATOM   1342  N   ALA H 173      17.105  24.144  23.569  1.00 33.38           N  
ATOM   1343  CA  ALA H 173      18.291  24.948  23.608  1.00 36.48           C  
ATOM   1344  CB  ALA H 173      19.483  24.273  24.307  1.00 32.88           C  
ATOM   1345  C   ALA H 173      18.650  25.173  22.177  1.00 36.63           C  
ATOM   1346  O   ALA H 173      18.186  24.451  21.297  1.00 34.32           O  
ATOM   1347  N   GLU H 174      19.491  26.181  21.899  1.00 39.47           N  
ATOM   1348  CA  GLU H 174      19.760  26.536  20.535  1.00 41.30           C  
ATOM   1349  CB  GLU H 174      20.714  27.732  20.411  1.00 46.30           C  
ATOM   1350  CG  GLU H 174      20.127  29.024  20.980  1.00 52.20           C  
ATOM   1351  CD  GLU H 174      18.932  29.424  20.127  1.00  0.00           C  
ATOM   1352  OE1 GLU H 174      18.824  28.917  18.977  1.00  0.00           O  
ATOM   1353  OE2 GLU H 174      18.111  30.245  20.613  1.00  0.00           O1-
ATOM   1354  C   GLU H 174      20.373  25.389  19.785  1.00 43.11           C  
ATOM   1355  O   GLU H 174      20.024  25.150  18.633  1.00 42.74           O  
ATOM   1356  N   ASP H 175      21.299  24.644  20.415  1.00 41.68           N  
ATOM   1357  CA  ASP H 175      22.006  23.578  19.750  1.00 40.11           C  
ATOM   1358  CB  ASP H 175      23.103  22.968  20.636  1.00 43.55           C  
ATOM   1359  CG  ASP H 175      24.190  24.020  20.788  1.00 53.66           C  
ATOM   1360  OD1 ASP H 175      24.530  24.667  19.763  1.00 59.68           O  
ATOM   1361  OD2 ASP H 175      24.687  24.202  21.933  1.00 56.57           O1-
ATOM   1362  C   ASP H 175      21.071  22.469  19.372  1.00 39.11           C  
ATOM   1363  O   ASP H 175      21.302  21.741  18.408  1.00 39.66           O  
ATOM   1364  N   PHE H 176      20.036  22.264  20.193  1.00 36.30           N  
ATOM   1365  CA  PHE H 176      19.058  21.225  20.073  1.00 35.39           C  
ATOM   1366  CB  PHE H 176      18.562  20.707  21.429  1.00 31.88           C  
ATOM   1367  CG  PHE H 176      19.800  20.095  21.990  1.00 29.74           C  
ATOM   1368  CD1 PHE H 176      20.216  18.853  21.585  1.00 28.10           C  
ATOM   1369  CD2 PHE H 176      20.579  20.779  22.885  1.00 29.08           C  
ATOM   1370  CE1 PHE H 176      21.366  18.291  22.085  1.00 30.55           C  
ATOM   1371  CE2 PHE H 176      21.730  20.221  23.390  1.00 31.61           C  
ATOM   1372  CZ  PHE H 176      22.131  18.972  22.995  1.00 29.63           C  
ATOM   1373  C   PHE H 176      17.918  21.481  19.138  1.00 38.26           C  
ATOM   1374  O   PHE H 176      17.081  20.595  18.988  1.00 37.53           O  
ATOM   1375  N   LYS H 177      17.731  22.704  18.606  1.00 40.23           N  
ATOM   1376  CA  LYS H 177      16.578  22.898  17.769  1.00 42.73           C  
ATOM   1377  CB  LYS H 177      16.197  24.372  17.549  1.00 44.76           C  
ATOM   1378  CG  LYS H 177      15.611  25.022  18.803  1.00 46.87           C  
ATOM   1379  CD  LYS H 177      15.310  26.516  18.658  1.00 48.26           C  
ATOM   1380  CE  LYS H 177      16.532  27.423  18.795  1.00 51.11           C  
ATOM   1381  NZ  LYS H 177      16.119  28.842  18.690  1.00 54.26           N1+
ATOM   1382  C   LYS H 177      16.739  22.245  16.424  1.00 45.35           C  
ATOM   1383  O   LYS H 177      17.787  22.339  15.784  1.00 46.50           O  
ATOM   1384  N   GLY H 178      15.653  21.564  15.977  1.00 43.23           N  
ATOM   1385  CA  GLY H 178      15.517  20.969  14.672  1.00 41.33           C  
ATOM   1386  C   GLY H 178      15.281  19.478  14.713  1.00 40.69           C  
ATOM   1387  O   GLY H 178      14.166  19.021  14.467  1.00 42.27           O  
ATOM   1388  N   ARG H 179      16.325  18.685  15.011  1.00 36.74           N  
ATOM   1389  CA  ARG H 179      16.288  17.247  15.001  0.90 35.13           C  
ATOM   1390  CB  ARG H 179      17.682  16.613  14.862  0.90 34.30           C  
ATOM   1391  CG  ARG H 179      18.297  16.924  13.494  0.90 39.70           C  
ATOM   1392  CD  ARG H 179      19.520  16.085  13.120  0.90 34.99           C  
ATOM   1393  NE  ARG H 179      20.623  16.439  14.054  0.90 35.69           N  
ATOM   1394  CZ  ARG H 179      20.768  15.733  15.211  0.90 34.08           C  
ATOM   1395  NH1 ARG H 179      19.906  14.715  15.492  0.90 32.59           N1+
ATOM   1396  NH2 ARG H 179      21.781  16.029  16.074  0.90 30.85           N  
ATOM   1397  C   ARG H 179      15.584  16.662  16.192  1.00 35.68           C  
ATOM   1398  O   ARG H 179      15.180  15.499  16.146  1.00 34.75           O  
ATOM   1399  N   PHE H 180      15.463  17.419  17.305  1.00 35.44           N  
ATOM   1400  CA  PHE H 180      14.975  16.869  18.546  1.00 33.64           C  
ATOM   1401  CB  PHE H 180      15.803  17.352  19.747  1.00 29.97           C  
ATOM   1402  CG  PHE H 180      17.223  17.025  19.450  1.00 32.71           C  
ATOM   1403  CD1 PHE H 180      17.951  17.855  18.629  1.00 32.04           C  
ATOM   1404  CD2 PHE H 180      17.833  15.916  19.985  1.00 31.22           C  
ATOM   1405  CE1 PHE H 180      19.265  17.580  18.339  1.00 30.33           C  
ATOM   1406  CE2 PHE H 180      19.149  15.638  19.695  1.00 30.57           C  
ATOM   1407  CZ  PHE H 180      19.869  16.467  18.870  1.00 29.99           C  
ATOM   1408  C   PHE H 180      13.557  17.280  18.830  1.00 34.53           C  
ATOM   1409  O   PHE H 180      13.130  18.380  18.476  1.00 33.96           O  
ATOM   1410  N   ALA H 181      12.782  16.383  19.489  1.00 33.90           N  
ATOM   1411  CA  ALA H 181      11.422  16.688  19.852  1.00 32.15           C  
ATOM   1412  CB  ALA H 181      10.383  16.111  18.874  1.00 30.89           C  
ATOM   1413  C   ALA H 181      11.128  16.094  21.200  1.00 32.21           C  
ATOM   1414  O   ALA H 181      11.519  14.964  21.493  1.00 30.98           O  
ATOM   1415  N   PHE H 182      10.407  16.855  22.057  1.00 32.40           N  
ATOM   1416  CA  PHE H 182      10.047  16.378  23.365  1.00 31.80           C  
ATOM   1417  CB  PHE H 182      10.349  17.364  24.510  1.00 28.19           C  
ATOM   1418  CG  PHE H 182      11.788  17.739  24.456  1.00 29.95           C  
ATOM   1419  CD1 PHE H 182      12.771  16.789  24.582  1.00 28.75           C  
ATOM   1420  CD2 PHE H 182      12.152  19.059  24.321  1.00 26.66           C  
ATOM   1421  CE1 PHE H 182      14.097  17.148  24.540  1.00 28.44           C  
ATOM   1422  CE2 PHE H 182      13.478  19.420  24.281  1.00 25.43           C  
ATOM   1423  CZ  PHE H 182      14.456  18.464  24.386  1.00 26.54           C  
ATOM   1424  C   PHE H 182       8.559  16.218  23.356  1.00 32.64           C  
ATOM   1425  O   PHE H 182       7.845  17.081  22.846  1.00 33.24           O  
ATOM   1426  N   SER H 183       8.053  15.104  23.923  1.00 33.29           N  
ATOM   1427  CA  SER H 183       6.636  14.862  23.935  1.00 33.41           C  
ATOM   1428  CB  SER H 183       6.191  13.821  22.895  1.00 35.05           C  
ATOM   1429  OG  SER H 183       6.777  12.561  23.186  1.00 29.13           O  
ATOM   1430  C   SER H 183       6.261  14.321  25.281  1.00 35.17           C  
ATOM   1431  O   SER H 183       7.124  13.981  26.087  1.00 32.95           O  
ATOM   1432  N   LEU H 184       4.942  14.250  25.562  1.00 36.88           N  
ATOM   1433  CA  LEU H 184       4.490  13.774  26.838  1.00 39.01           C  
ATOM   1434  CB  LEU H 184       3.945  14.887  27.751  1.00 41.59           C  
ATOM   1435  CG  LEU H 184       4.977  15.907  28.257  1.00 41.06           C  
ATOM   1436  CD1 LEU H 184       4.298  16.960  29.152  1.00 42.45           C  
ATOM   1437  CD2 LEU H 184       6.151  15.208  28.965  1.00 39.54           C  
ATOM   1438  C   LEU H 184       3.317  12.864  26.664  1.00 40.68           C  
ATOM   1439  O   LEU H 184       2.574  12.952  25.688  1.00 39.85           O  
ATOM   1440  N   GLU H 185       3.168  11.921  27.615  1.00 43.23           N  
ATOM   1441  CA  GLU H 185       1.964  11.153  27.710  1.00 44.23           C  
ATOM   1442  CB  GLU H 185       2.105   9.665  27.347  1.00 46.41           C  
ATOM   1443  CG  GLU H 185       0.737   8.998  27.183  1.00 56.44           C  
ATOM   1444  CD  GLU H 185       0.922   7.600  26.620  1.00 59.05           C  
ATOM   1445  OE1 GLU H 185       2.083   7.113  26.607  1.00 64.08           O  
ATOM   1446  OE2 GLU H 185      -0.099   6.996  26.192  1.00 63.24           O1-
ATOM   1447  C   GLU H 185       1.594  11.253  29.159  1.00 43.01           C  
ATOM   1448  O   GLU H 185       2.068  10.480  29.989  1.00 41.24           O  
ATOM   1449  N   ALA H 186       0.706  12.208  29.489  1.00 44.22           N  
ATOM   1450  CA  ALA H 186       0.370  12.521  30.851  1.00 45.17           C  
ATOM   1451  CB  ALA H 186      -0.616  13.696  30.958  1.00 46.99           C  
ATOM   1452  C   ALA H 186      -0.254  11.343  31.528  1.00 45.43           C  
ATOM   1453  O   ALA H 186       0.048  11.055  32.684  1.00 44.51           O  
ATOM   1454  N   SER H 187      -1.134  10.613  30.823  1.00 46.23           N  
ATOM   1455  CA  SER H 187      -1.828   9.512  31.428  1.00 46.67           C  
ATOM   1456  CB  SER H 187      -2.650   8.724  30.400  1.00 48.66           C  
ATOM   1457  OG  SER H 187      -3.498   9.605  29.681  1.00 54.54           O  
ATOM   1458  C   SER H 187      -0.803   8.551  31.944  1.00 46.58           C  
ATOM   1459  O   SER H 187      -0.928   8.017  33.045  1.00 48.47           O  
ATOM   1460  N   ALA H 188       0.210   8.289  31.098  1.00 42.84           N  
ATOM   1461  CA  ALA H 188       1.345   7.428  31.294  1.00 39.71           C  
ATOM   1462  CB  ALA H 188       2.122   7.144  29.999  1.00 40.34           C  
ATOM   1463  C   ALA H 188       2.313   7.999  32.290  1.00 40.05           C  
ATOM   1464  O   ALA H 188       3.131   7.269  32.850  1.00 39.55           O  
ATOM   1465  N   ASN H 189       2.317   9.332  32.473  1.00 38.15           N  
ATOM   1466  CA  ASN H 189       3.283   9.958  33.332  1.00 37.14           C  
ATOM   1467  CB  ASN H 189       3.272   9.436  34.778  1.00 37.35           C  
ATOM   1468  CG  ASN H 189       2.025   9.997  35.441  1.00  0.00           C  
ATOM   1469  OD1 ASN H 189       1.328  10.828  34.863  1.00  0.00           O  
ATOM   1470  ND2 ASN H 189       1.742   9.552  36.694  1.00  0.00           N  
ATOM   1471  C   ASN H 189       4.629   9.708  32.741  1.00 36.73           C  
ATOM   1472  O   ASN H 189       5.612   9.498  33.451  1.00 34.93           O  
ATOM   1473  N   THR H 190       4.699   9.745  31.396  1.00 34.69           N  
ATOM   1474  CA  THR H 190       5.946   9.498  30.737  1.00 32.59           C  
ATOM   1475  CB  THR H 190       5.925   8.241  29.915  1.00 33.39           C  
ATOM   1476  OG1 THR H 190       5.614   7.127  30.740  1.00 34.44           O  
ATOM   1477  CG2 THR H 190       7.304   8.044  29.264  1.00 33.11           C  
ATOM   1478  C   THR H 190       6.274  10.646  29.825  1.00 32.74           C  
ATOM   1479  O   THR H 190       5.393  11.270  29.234  1.00 32.73           O  
ATOM   1480  N   ALA H 191       7.583  10.957  29.714  1.00 33.09           N  
ATOM   1481  CA  ALA H 191       8.059  11.989  28.836  1.00 32.07           C  
ATOM   1482  CB  ALA H 191       8.897  13.072  29.526  1.00 28.97           C  
ATOM   1483  C   ALA H 191       8.941  11.312  27.832  1.00 32.85           C  
ATOM   1484  O   ALA H 191       9.602  10.322  28.150  1.00 30.96           O  
ATOM   1485  N   TYR H 192       8.969  11.827  26.583  1.00 31.92           N  
ATOM   1486  CA  TYR H 192       9.724  11.165  25.554  1.00 32.47           C  
ATOM   1487  CB  TYR H 192       8.856  10.613  24.402  1.00 33.32           C  
ATOM   1488  CG  TYR H 192       7.869   9.633  24.945  1.00 34.87           C  
ATOM   1489  CD1 TYR H 192       8.169   8.295  25.044  1.00 36.34           C  
ATOM   1490  CD2 TYR H 192       6.626  10.052  25.357  1.00 36.79           C  
ATOM   1491  CE1 TYR H 192       7.254   7.397  25.544  1.00 37.39           C  
ATOM   1492  CE2 TYR H 192       5.707   9.160  25.858  1.00 38.82           C  
ATOM   1493  CZ  TYR H 192       6.018   7.826  25.952  1.00 41.95           C  
ATOM   1494  OH  TYR H 192       5.079   6.906  26.466  1.00 45.83           O  
ATOM   1495  C   TYR H 192      10.665  12.136  24.905  1.00 32.85           C  
ATOM   1496  O   TYR H 192      10.401  13.336  24.826  1.00 31.81           O  
ATOM   1497  N   LEU H 193      11.817  11.610  24.441  1.00 33.14           N  
ATOM   1498  CA  LEU H 193      12.793  12.381  23.727  1.00 32.83           C  
ATOM   1499  CB  LEU H 193      14.172  12.354  24.415  1.00 33.08           C  
ATOM   1500  CG  LEU H 193      15.191  13.403  23.924  1.00 37.59           C  
ATOM   1501  CD1 LEU H 193      16.593  13.078  24.445  1.00 33.05           C  
ATOM   1502  CD2 LEU H 193      15.166  13.619  22.409  1.00 28.95           C  
ATOM   1503  C   LEU H 193      12.955  11.684  22.408  1.00 33.41           C  
ATOM   1504  O   LEU H 193      13.235  10.484  22.370  1.00 32.11           O  
ATOM   1505  N   GLN H 194      12.788  12.410  21.285  1.00 33.72           N  
ATOM   1506  CA  GLN H 194      12.934  11.764  20.009  1.00 33.66           C  
ATOM   1507  CB  GLN H 194      11.651  11.772  19.161  1.00 33.99           C  
ATOM   1508  CG  GLN H 194      11.790  11.014  17.839  1.00 36.96           C  
ATOM   1509  CD  GLN H 194      10.459  11.104  17.109  1.00 39.31           C  
ATOM   1510  OE1 GLN H 194      10.009  12.188  16.742  1.00 45.54           O  
ATOM   1511  NE2 GLN H 194       9.803   9.933  16.894  1.00 42.86           N  
ATOM   1512  C   GLN H 194      13.989  12.490  19.235  1.00 32.90           C  
ATOM   1513  O   GLN H 194      14.047  13.720  19.237  1.00 31.44           O  
ATOM   1514  N   ILE H 195      14.873  11.724  18.561  1.00 35.16           N  
ATOM   1515  CA  ILE H 195      15.917  12.318  17.774  1.00 34.64           C  
ATOM   1516  CB  ILE H 195      17.287  11.990  18.294  1.00 33.54           C  
ATOM   1517  CG1 ILE H 195      17.422  12.450  19.757  1.00 31.64           C  
ATOM   1518  CG2 ILE H 195      18.325  12.628  17.354  1.00 31.24           C  
ATOM   1519  CD1 ILE H 195      18.660  11.897  20.465  1.00 29.52           C  
ATOM   1520  C   ILE H 195      15.811  11.744  16.393  1.00 36.34           C  
ATOM   1521  O   ILE H 195      15.762  10.527  16.220  1.00 35.65           O  
ATOM   1522  N   ASN H 196      15.786  12.618  15.364  0.90 35.17           N  
ATOM   1523  CA  ASN H 196      15.641  12.180  14.002  0.90 37.63           C  
ATOM   1524  CB  ASN H 196      14.645  13.017  13.177  0.90 42.62           C  
ATOM   1525  CG  ASN H 196      13.258  12.965  13.793  0.90 51.12           C  
ATOM   1526  OD1 ASN H 196      12.687  14.001  14.132  0.90 59.01           O  
ATOM   1527  ND2 ASN H 196      12.689  11.738  13.931  0.90 52.21           N  
ATOM   1528  C   ASN H 196      16.950  12.402  13.311  0.90 36.77           C  
ATOM   1529  O   ASN H 196      17.764  13.210  13.753  0.90 36.23           O  
ATOM   1530  N   ASN H 197      17.163  11.685  12.188  1.00 37.18           N  
ATOM   1531  CA  ASN H 197      18.351  11.833  11.393  1.00 37.93           C  
ATOM   1532  CB  ASN H 197      18.411  13.181  10.651  1.00 40.38           C  
ATOM   1533  CG  ASN H 197      19.489  13.108   9.577  1.00 45.27           C  
ATOM   1534  OD1 ASN H 197      19.493  12.200   8.748  1.00 49.52           O  
ATOM   1535  ND2 ASN H 197      20.423  14.094   9.583  1.00 46.13           N  
ATOM   1536  C   ASN H 197      19.543  11.720  12.284  1.00 35.74           C  
ATOM   1537  O   ASN H 197      20.373  12.624  12.355  1.00 37.66           O  
ATOM   1538  N   LEU H 198      19.669  10.571  12.974  1.00 34.34           N  
ATOM   1539  CA  LEU H 198      20.722  10.370  13.927  1.00 33.73           C  
ATOM   1540  CB  LEU H 198      20.684   8.996  14.618  1.00 32.54           C  
ATOM   1541  CG  LEU H 198      19.480   8.790  15.550  1.00 31.21           C  
ATOM   1542  CD1 LEU H 198      19.525   7.403  16.192  1.00 28.75           C  
ATOM   1543  CD2 LEU H 198      19.384   9.901  16.602  1.00 33.15           C  
ATOM   1544  C   LEU H 198      22.059  10.475  13.271  1.00 36.02           C  
ATOM   1545  O   LEU H 198      22.270  10.019  12.146  1.00 35.99           O  
ATOM   1546  N   LYS H 199      23.000  11.107  14.000  1.00 35.71           N  
ATOM   1547  CA  LYS H 199      24.346  11.294  13.544  1.00 37.55           C  
ATOM   1548  CB  LYS H 199      24.748  12.774  13.455  1.00 36.72           C  
ATOM   1549  CG  LYS H 199      23.872  13.573  12.489  1.00 40.50           C  
ATOM   1550  CD  LYS H 199      24.054  15.087  12.599  1.00 45.64           C  
ATOM   1551  CE  LYS H 199      23.077  15.877  11.728  1.00 52.06           C  
ATOM   1552  NZ  LYS H 199      23.240  15.483  10.314  1.00 55.51           N1+
ATOM   1553  C   LYS H 199      25.237  10.641  14.558  1.00 37.12           C  
ATOM   1554  O   LYS H 199      24.795  10.281  15.647  1.00 37.06           O  
ATOM   1555  N   ASN H 200      26.526  10.463  14.217  1.00 36.69           N  
ATOM   1556  CA  ASN H 200      27.452   9.812  15.102  1.00 36.19           C  
ATOM   1557  CB  ASN H 200      28.856   9.634  14.497  1.00 36.59           C  
ATOM   1558  CG  ASN H 200      28.808   8.493  13.486  1.00 43.04           C  
ATOM   1559  OD1 ASN H 200      28.453   7.363  13.820  1.00 46.10           O  
ATOM   1560  ND2 ASN H 200      29.181   8.792  12.214  1.00 44.49           N  
ATOM   1561  C   ASN H 200      27.592  10.631  16.347  1.00 36.96           C  
ATOM   1562  O   ASN H 200      27.754  10.091  17.441  1.00 35.96           O  
ATOM   1563  N   GLU H 201      27.513  11.964  16.210  1.00 35.33           N  
ATOM   1564  CA  GLU H 201      27.704  12.872  17.304  0.90 37.59           C  
ATOM   1565  CB  GLU H 201      27.684  14.342  16.870  0.90 38.50           C  
ATOM   1566  CG  GLU H 201      26.387  14.764  16.191  0.90 49.17           C  
ATOM   1567  CD  GLU H 201      26.674  16.073  15.482  0.90 48.53           C  
ATOM   1568  OE1 GLU H 201      27.860  16.499  15.483  0.90 55.75           O  
ATOM   1569  OE2 GLU H 201      25.713  16.660  14.920  0.90 54.92           O1-
ATOM   1570  C   GLU H 201      26.655  12.653  18.353  1.00 34.78           C  
ATOM   1571  O   GLU H 201      26.860  12.993  19.515  1.00 34.95           O  
ATOM   1572  N   ASP H 202      25.488  12.117  17.956  1.00 31.36           N  
ATOM   1573  CA  ASP H 202      24.373  11.854  18.824  1.00 32.05           C  
ATOM   1574  CB  ASP H 202      23.118  11.411  18.055  1.00 32.40           C  
ATOM   1575  CG  ASP H 202      22.612  12.620  17.279  1.00 35.43           C  
ATOM   1576  OD1 ASP H 202      22.992  13.762  17.655  1.00 33.86           O  
ATOM   1577  OD2 ASP H 202      21.844  12.420  16.302  1.00 33.29           O1-
ATOM   1578  C   ASP H 202      24.714  10.774  19.817  1.00 33.08           C  
ATOM   1579  O   ASP H 202      24.010  10.614  20.813  1.00 31.89           O  
ATOM   1580  N   THR H 203      25.752   9.953  19.555  1.00 30.17           N  
ATOM   1581  CA  THR H 203      26.076   8.901  20.481  1.00 30.84           C  
ATOM   1582  CB  THR H 203      27.291   8.112  20.082  1.00 28.76           C  
ATOM   1583  OG1 THR H 203      27.091   7.524  18.805  1.00 30.74           O  
ATOM   1584  CG2 THR H 203      27.554   7.020  21.134  1.00 29.14           C  
ATOM   1585  C   THR H 203      26.344   9.529  21.811  1.00 30.89           C  
ATOM   1586  O   THR H 203      27.228  10.374  21.945  1.00 31.00           O  
ATOM   1587  N   ALA H 204      25.562   9.133  22.835  1.00 29.22           N  
ATOM   1588  CA  ALA H 204      25.747   9.703  24.136  1.00 27.92           C  
ATOM   1589  CB  ALA H 204      25.545  11.227  24.169  1.00 26.87           C  
ATOM   1590  C   ALA H 204      24.725   9.106  25.046  1.00 26.62           C  
ATOM   1591  O   ALA H 204      23.908   8.282  24.639  1.00 26.78           O  
ATOM   1592  N   THR H 205      24.776   9.501  26.332  1.00 27.65           N  
ATOM   1593  CA  THR H 205      23.823   9.046  27.292  1.00 27.95           C  
ATOM   1594  CB  THR H 205      24.436   8.690  28.614  1.00 29.80           C  
ATOM   1595  OG1 THR H 205      25.411   7.673  28.442  1.00 33.31           O  
ATOM   1596  CG2 THR H 205      23.330   8.202  29.565  1.00 28.36           C  
ATOM   1597  C   THR H 205      22.906  10.204  27.508  1.00 25.90           C  
ATOM   1598  O   THR H 205      23.355  11.339  27.654  1.00 26.53           O  
ATOM   1599  N   TYR H 206      21.582   9.947  27.513  1.00 26.96           N  
ATOM   1600  CA  TYR H 206      20.649  11.025  27.673  1.00 28.06           C  
ATOM   1601  CB  TYR H 206      19.591  11.113  26.556  1.00 27.12           C  
ATOM   1602  CG  TYR H 206      20.272  11.474  25.280  1.00 28.66           C  
ATOM   1603  CD1 TYR H 206      20.457  12.792  24.938  1.00 27.62           C  
ATOM   1604  CD2 TYR H 206      20.730  10.503  24.422  1.00 26.51           C  
ATOM   1605  CE1 TYR H 206      21.084  13.139  23.764  1.00 25.17           C  
ATOM   1606  CE2 TYR H 206      21.358  10.843  23.244  1.00 27.61           C  
ATOM   1607  CZ  TYR H 206      21.533  12.162  22.911  1.00 25.99           C  
ATOM   1608  OH  TYR H 206      22.176  12.512  21.704  1.00 27.14           O  
ATOM   1609  C   TYR H 206      19.925  10.830  28.969  1.00 28.38           C  
ATOM   1610  O   TYR H 206      19.420   9.745  29.257  1.00 29.95           O  
ATOM   1611  N   PHE H 207      19.859  11.898  29.793  1.00 27.08           N  
ATOM   1612  CA  PHE H 207      19.234  11.806  31.082  1.00 27.80           C  
ATOM   1613  CB  PHE H 207      20.097  12.350  32.241  1.00 25.43           C  
ATOM   1614  CG  PHE H 207      21.337  11.540  32.429  1.00 26.27           C  
ATOM   1615  CD1 PHE H 207      21.317  10.376  33.167  1.00 28.02           C  
ATOM   1616  CD2 PHE H 207      22.530  11.957  31.882  1.00 26.07           C  
ATOM   1617  CE1 PHE H 207      22.465   9.639  33.346  1.00 27.70           C  
ATOM   1618  CE2 PHE H 207      23.681  11.227  32.057  1.00 27.37           C  
ATOM   1619  CZ  PHE H 207      23.648  10.063  32.788  1.00 31.43           C  
ATOM   1620  C   PHE H 207      18.017  12.674  31.086  1.00 29.58           C  
ATOM   1621  O   PHE H 207      18.004  13.756  30.501  1.00 29.80           O  
ATOM   1622  N   CYS H 208      16.946  12.188  31.743  1.00 31.58           N  
ATOM   1623  CA  CYS H 208      15.777  12.985  31.963  1.00 30.82           C  
ATOM   1624  CB  CYS H 208      14.449  12.204  31.812  1.00 35.22           C  
ATOM   1625  SG  CYS H 208      14.365  10.711  32.847  1.00 45.82           S  
ATOM   1626  C   CYS H 208      15.922  13.444  33.383  1.00 31.94           C  
ATOM   1627  O   CYS H 208      16.395  12.692  34.233  1.00 32.92           O  
ATOM   1628  N   ALA H 209      15.585  14.716  33.678  1.00 29.34           N  
ATOM   1629  CA  ALA H 209      15.726  15.157  35.037  1.00 27.96           C  
ATOM   1630  CB  ALA H 209      16.986  16.006  35.278  1.00 26.52           C  
ATOM   1631  C   ALA H 209      14.544  16.011  35.383  1.00 29.94           C  
ATOM   1632  O   ALA H 209      14.130  16.864  34.599  1.00 29.11           O  
ATOM   1633  N   ARG H 210      13.977  15.797  36.589  1.00 29.34           N  
ATOM   1634  CA  ARG H 210      12.851  16.558  37.045  1.00 29.81           C  
ATOM   1635  CB  ARG H 210      12.064  15.836  38.163  1.00 28.64           C  
ATOM   1636  CG  ARG H 210      10.843  16.575  38.716  1.00 29.44           C  
ATOM   1637  CD  ARG H 210      10.149  15.821  39.852  1.00 31.87           C  
ATOM   1638  NE  ARG H 210      11.070  15.870  41.015  1.00 34.55           N  
ATOM   1639  CZ  ARG H 210      10.612  15.493  42.239  1.00 34.15           C  
ATOM   1640  NH1 ARG H 210       9.329  15.054  42.361  1.00 35.49           N1+
ATOM   1641  NH2 ARG H 210      11.433  15.545  43.327  1.00 36.67           N  
ATOM   1642  C   ARG H 210      13.401  17.843  37.555  1.00 30.37           C  
ATOM   1643  O   ARG H 210      14.473  17.879  38.159  1.00 30.76           O  
ATOM   1644  N   LEU H 211      12.680  18.948  37.295  1.00 31.09           N  
ATOM   1645  CA  LEU H 211      13.168  20.227  37.698  1.00 31.09           C  
ATOM   1646  CB  LEU H 211      13.339  21.207  36.527  1.00 21.34           C  
ATOM   1647  CG  LEU H 211      13.862  22.593  36.940  1.00 14.58           C  
ATOM   1648  CD1 LEU H 211      15.275  22.506  37.539  1.00  0.00           C  
ATOM   1649  CD2 LEU H 211      13.772  23.586  35.771  1.00  0.00           C  
ATOM   1650  C   LEU H 211      12.207  20.850  38.645  1.00 32.67           C  
ATOM   1651  O   LEU H 211      10.988  20.785  38.489  1.00 32.06           O  
ATOM   1652  N   ARG H 212      12.854  21.404  39.679  1.00 46.89           N  
ATOM   1653  CA  ARG H 212      12.538  22.214  40.806  1.00 48.81           C  
ATOM   1654  CB  ARG H 212      12.391  21.385  42.093  1.00 50.35           C  
ATOM   1655  CG  ARG H 212      12.051  22.195  43.344  1.00 53.08           C  
ATOM   1656  CD  ARG H 212      11.680  21.305  44.533  1.00 18.80           C  
ATOM   1657  NE  ARG H 212      11.492  22.181  45.722  1.00 19.01           N  
ATOM   1658  CZ  ARG H 212      12.526  22.370  46.591  1.00 21.86           C  
ATOM   1659  NH1 ARG H 212      13.722  21.750  46.370  1.00 20.57           N1+
ATOM   1660  NH2 ARG H 212      12.364  23.174  47.682  1.00 21.04           N  
ATOM   1661  C   ARG H 212      13.870  22.880  40.805  1.00 50.53           C  
ATOM   1662  O   ARG H 212      13.997  24.103  40.788  1.00 51.81           O  
ATOM   1663  N   ALA H 213      14.905  22.005  40.806  1.00 52.41           N  
ATOM   1664  CA  ALA H 213      16.274  22.351  40.545  1.00 53.02           C  
ATOM   1665  CB  ALA H 213      16.974  23.010  41.745  1.00 51.25           C  
ATOM   1666  C   ALA H 213      17.003  21.061  40.264  1.00 53.71           C  
ATOM   1667  O   ALA H 213      17.948  20.717  40.972  1.00 52.98           O  
ATOM   1668  N   VAL H 214      16.597  20.338  39.197  1.00 45.19           N  
ATOM   1669  CA  VAL H 214      17.194  19.098  38.751  1.00 44.98           C  
ATOM   1670  CB  VAL H 214      18.465  19.324  37.981  1.00 45.30           C  
ATOM   1671  CG1 VAL H 214      19.018  17.987  37.468  1.00  0.00           C  
ATOM   1672  CG2 VAL H 214      18.167  20.341  36.866  1.00  0.00           C  
ATOM   1673  C   VAL H 214      17.436  18.224  39.959  1.00 44.72           C  
ATOM   1674  O   VAL H 214      18.502  17.632  40.125  1.00 45.55           O  
ATOM   1675  N   ASP H 215      16.442  18.144  40.863  1.00 50.42           N  
ATOM   1676  CA  ASP H 215      16.616  17.373  42.058  1.00 50.73           C  
ATOM   1677  CB  ASP H 215      15.587  17.681  43.165  1.00 48.73           C  
ATOM   1678  CG  ASP H 215      14.163  17.407  42.707  1.00 50.16           C  
ATOM   1679  OD1 ASP H 215      13.933  17.180  41.489  1.00 49.46           O  
ATOM   1680  OD2 ASP H 215      13.271  17.445  43.596  1.00 49.59           O1-
ATOM   1681  C   ASP H 215      16.614  15.926  41.740  1.00 50.10           C  
ATOM   1682  O   ASP H 215      17.324  15.140  42.372  1.00 47.70           O  
ATOM   1683  N   TYR H 216      15.807  15.508  40.757  1.00 31.00           N  
ATOM   1684  CA  TYR H 216      15.966  14.070  40.582  1.00 33.38           C  
ATOM   1685  CB  TYR H 216      14.667  13.368  41.028  1.00 38.15           C  
ATOM   1686  CG  TYR H 216      14.837  11.906  41.258  1.00 50.94           C  
ATOM   1687  CD1 TYR H 216      15.522  11.445  42.358  1.00 52.87           C  
ATOM   1688  CD2 TYR H 216      14.265  10.996  40.404  1.00 50.68           C  
ATOM   1689  CE1 TYR H 216      15.660  10.095  42.586  1.00 53.28           C  
ATOM   1690  CE2 TYR H 216      14.398   9.646  40.624  1.00 53.27           C  
ATOM   1691  CZ  TYR H 216      15.101   9.191  41.712  1.00 55.12           C  
ATOM   1692  OH  TYR H 216      15.233   7.802  41.931  1.00 56.03           O  
ATOM   1693  C   TYR H 216      16.273  13.724  39.144  1.00 32.92           C  
ATOM   1694  O   TYR H 216      15.707  14.305  38.220  1.00 32.91           O  
ATOM   1695  N   TRP H 217      17.185  12.740  38.928  1.00 30.29           N  
ATOM   1696  CA  TRP H 217      17.654  12.382  37.607  1.00 29.98           C  
ATOM   1697  CB  TRP H 217      19.188  12.463  37.498  1.00 28.38           C  
ATOM   1698  CG  TRP H 217      19.782  13.844  37.646  1.00 28.98           C  
ATOM   1699  CD2 TRP H 217      20.562  14.492  36.629  1.00 28.79           C  
ATOM   1700  CD1 TRP H 217      19.767  14.687  38.718  1.00 28.89           C  
ATOM   1701  NE1 TRP H 217      20.477  15.828  38.428  1.00 29.21           N  
ATOM   1702  CE2 TRP H 217      20.976  15.717  37.148  1.00 29.07           C  
ATOM   1703  CE3 TRP H 217      20.912  14.092  35.372  1.00 28.63           C  
ATOM   1704  CZ2 TRP H 217      21.751  16.571  36.413  1.00 29.84           C  
ATOM   1705  CZ3 TRP H 217      21.684  14.958  34.631  1.00 31.66           C  
ATOM   1706  CH2 TRP H 217      22.097  16.172  35.140  1.00 32.04           C  
ATOM   1707  C   TRP H 217      17.324  10.946  37.304  1.00 31.69           C  
ATOM   1708  O   TRP H 217      17.277  10.098  38.192  1.00 32.98           O  
ATOM   1709  N   GLY H 218      17.098  10.637  36.008  1.00 29.31           N  
ATOM   1710  CA  GLY H 218      16.840   9.287  35.585  1.00 29.40           C  
ATOM   1711  C   GLY H 218      18.166   8.594  35.484  1.00 28.98           C  
ATOM   1712  O   GLY H 218      19.211   9.217  35.646  1.00 29.06           O  
ATOM   1713  N   GLN H 219      18.145   7.271  35.217  1.00 30.14           N  
ATOM   1714  CA  GLN H 219      19.322   6.446  35.120  1.00 31.52           C  
ATOM   1715  CB  GLN H 219      19.033   4.934  35.058  1.00 34.11           C  
ATOM   1716  CG  GLN H 219      18.263   4.473  33.818  1.00 41.62           C  
ATOM   1717  CD  GLN H 219      16.775   4.607  34.100  1.00 40.42           C  
ATOM   1718  OE1 GLN H 219      16.256   5.704  34.300  1.00 40.60           O  
ATOM   1719  NE2 GLN H 219      16.067   3.447  34.124  1.00 43.10           N  
ATOM   1720  C   GLN H 219      20.122   6.812  33.907  1.00 32.49           C  
ATOM   1721  O   GLN H 219      21.342   6.658  33.893  1.00 31.96           O  
ATOM   1722  N   GLY H 220      19.451   7.261  32.831  1.00 30.79           N  
ATOM   1723  CA  GLY H 220      20.148   7.626  31.631  1.00 30.95           C  
ATOM   1724  C   GLY H 220      19.953   6.527  30.637  1.00 33.08           C  
ATOM   1725  O   GLY H 220      19.864   5.353  30.990  1.00 35.65           O  
ATOM   1726  N   THR H 221      19.866   6.902  29.345  1.00 31.88           N  
ATOM   1727  CA  THR H 221      19.732   5.927  28.305  1.00 29.91           C  
ATOM   1728  CB  THR H 221      18.476   6.067  27.495  1.00 33.54           C  
ATOM   1729  OG1 THR H 221      17.338   5.938  28.333  1.00 34.96           O  
ATOM   1730  CG2 THR H 221      18.464   4.973  26.414  1.00 33.88           C  
ATOM   1731  C   THR H 221      20.881   6.143  27.378  1.00 31.76           C  
ATOM   1732  O   THR H 221      21.164   7.272  26.980  1.00 28.90           O  
ATOM   1733  N   THR H 222      21.570   5.054  26.993  1.00 30.86           N  
ATOM   1734  CA  THR H 222      22.712   5.213  26.145  1.00 32.89           C  
ATOM   1735  CB  THR H 222      23.843   4.290  26.494  1.00 34.78           C  
ATOM   1736  OG1 THR H 222      24.260   4.512  27.834  1.00 39.93           O  
ATOM   1737  CG2 THR H 222      25.011   4.550  25.528  1.00 33.39           C  
ATOM   1738  C   THR H 222      22.300   4.907  24.745  1.00 32.20           C  
ATOM   1739  O   THR H 222      21.683   3.880  24.469  1.00 31.46           O  
ATOM   1740  N   LEU H 223      22.617   5.832  23.821  1.00 32.21           N  
ATOM   1741  CA  LEU H 223      22.291   5.624  22.443  1.00 30.75           C  
ATOM   1742  CB  LEU H 223      21.469   6.771  21.831  1.00 30.28           C  
ATOM   1743  CG  LEU H 223      20.089   6.953  22.488  1.00  0.00           C  
ATOM   1744  CD1 LEU H 223      19.290   8.072  21.802  1.00  0.00           C  
ATOM   1745  CD2 LEU H 223      19.328   5.620  22.557  1.00  0.00           C  
ATOM   1746  C   LEU H 223      23.584   5.553  21.699  1.00 31.35           C  
ATOM   1747  O   LEU H 223      24.460   6.400  21.877  1.00 31.31           O  
ATOM   1748  N   THR H 224      23.749   4.518  20.853  1.00 30.71           N  
ATOM   1749  CA  THR H 224      24.955   4.402  20.089  1.00 31.55           C  
ATOM   1750  CB  THR H 224      25.683   3.109  20.325  1.00 33.35           C  
ATOM   1751  OG1 THR H 224      26.012   2.973  21.700  1.00 36.20           O  
ATOM   1752  CG2 THR H 224      26.962   3.101  19.470  1.00 32.58           C  
ATOM   1753  C   THR H 224      24.564   4.447  18.650  1.00 30.38           C  
ATOM   1754  O   THR H 224      23.687   3.704  18.211  1.00 31.18           O  
ATOM   1755  N   VAL H 225      25.203   5.343  17.873  1.00 31.01           N  
ATOM   1756  CA  VAL H 225      24.873   5.430  16.482  1.00 30.65           C  
ATOM   1757  CB  VAL H 225      24.616   6.837  16.034  1.00 32.43           C  
ATOM   1758  CG1 VAL H 225      24.278   6.829  14.534  1.00 31.04           C  
ATOM   1759  CG2 VAL H 225      23.514   7.428  16.926  1.00 30.14           C  
ATOM   1760  C   VAL H 225      26.054   4.920  15.722  1.00 31.74           C  
ATOM   1761  O   VAL H 225      27.152   5.470  15.813  1.00 32.13           O  
ATOM   1762  N   SER H 226      25.856   3.832  14.954  1.00 32.32           N  
ATOM   1763  CA  SER H 226      26.941   3.288  14.190  1.00 33.71           C  
ATOM   1764  CB  SER H 226      27.822   2.303  14.978  1.00 32.67           C  
ATOM   1765  OG  SER H 226      27.067   1.155  15.342  1.00 32.47           O  
ATOM   1766  C   SER H 226      26.362   2.534  13.037  1.00 34.39           C  
ATOM   1767  O   SER H 226      25.209   2.106  13.067  1.00 34.68           O  
ATOM   1768  N   SER H 227      27.168   2.350  11.975  1.00 35.38           N  
ATOM   1769  CA  SER H 227      26.694   1.644  10.824  1.00 35.05           C  
ATOM   1770  CB  SER H 227      27.717   1.603   9.677  1.00 35.66           C  
ATOM   1771  OG  SER H 227      27.981   2.919   9.215  1.00 41.11           O  
ATOM   1772  C   SER H 227      26.409   0.208  11.241  1.00 35.18           C  
ATOM   1773  O   SER H 227      27.390  -0.519  11.547  1.00 35.74           O  
ATOM   1774  OXT SER H 227      25.211  -0.183  11.252  1.00  0.00           O1-
TER    1775      SER H 227 
CONECT  161  721
CONECT  721  161
CONECT 1031 1625
CONECT 1625 1031
END
