# Supplementary material for: Fully automated antibody structure prediction using BIOVIA tools: Validation study
Source: PLoS One. 2017 May 18;12(5):e0177923. doi: 10.1371/journal.pone.0177923 (PMC5436848; doi:10.1371/journal.pone.0177923)
Supplement: S3 Dataset — Predicted structures using the Top5 framework method, Chothia CDR definition with canonical filtering, using up to 5 CDR templates rather than the default 3, and generating 10 CDR models. (ZIP) [file pone.0177923.s005.zip › 4I18_BA_FV_FinalModel.pdb]

REMARK   Accelrys Discovery Studio PDB file
REMARK   Created:  2015-11-30T21:48:41Z
SSBOND   1 CYS L   23    CYS L   88                                     
SSBOND   2 CYS H  131    CYS H  205                                     
ATOM      1  N   ASP L   1      26.540  33.167  25.946  1.00 74.61           N1+
ATOM      2  CA  ASP L   1      25.881  32.629  27.150  1.00 74.50           C  
ATOM      3  CB  ASP L   1      25.625  31.119  26.997  1.00 75.95           C  
ATOM      4  CG  ASP L   1      24.615  30.898  25.876  1.00 77.40           C  
ATOM      5  OD1 ASP L   1      23.599  31.640  25.822  1.00 78.35           O  
ATOM      6  OD2 ASP L   1      24.849  29.970  25.057  1.00 79.59           O1-
ATOM      7  C   ASP L   1      26.742  32.843  28.349  1.00 73.66           C  
ATOM      8  O   ASP L   1      27.708  33.608  28.321  1.00 74.65           O  
ATOM      9  N   ILE L   2      26.401  32.146  29.447  1.00 71.54           N  
ATOM     10  CA  ILE L   2      27.126  32.302  30.668  1.00 70.22           C  
ATOM     11  CB  ILE L   2      26.211  32.402  31.848  1.00 69.95           C  
ATOM     12  CG1 ILE L   2      25.329  33.653  31.686  1.00 69.63           C  
ATOM     13  CG2 ILE L   2      27.061  32.394  33.128  1.00 69.64           C  
ATOM     14  CD1 ILE L   2      24.081  33.658  32.564  1.00 69.54           C  
ATOM     15  C   ILE L   2      28.019  31.114  30.820  1.00 69.15           C  
ATOM     16  O   ILE L   2      27.583  29.968  30.717  1.00 68.35           O  
ATOM     17  N   GLN L   3      29.324  31.366  31.039  1.00 68.48           N  
ATOM     18  CA  GLN L   3      30.222  30.261  31.174  1.00 68.26           C  
ATOM     19  CB  GLN L   3      31.625  30.461  30.561  1.00 69.66           C  
ATOM     20  CG  GLN L   3      31.689  30.453  29.032  1.00 71.72           C  
ATOM     21  CD  GLN L   3      31.629  31.884  28.528  1.00 74.96           C  
ATOM     22  OE1 GLN L   3      30.569  32.505  28.512  1.00 77.49           O  
ATOM     23  NE2 GLN L   3      32.801  32.425  28.096  1.00 75.46           N  
ATOM     24  C   GLN L   3      30.444  30.001  32.624  1.00 66.92           C  
ATOM     25  O   GLN L   3      30.557  30.923  33.430  1.00 67.38           O  
ATOM     26  N   MET L   4      30.489  28.708  32.988  1.00 65.20           N  
ATOM     27  CA  MET L   4      30.793  28.307  34.327  1.00 64.47           C  
ATOM     28  CB  MET L   4      29.855  27.198  34.846  1.00 64.34           C  
ATOM     29  CG  MET L   4      28.425  27.647  35.165  1.00 63.83           C  
ATOM     30  SD  MET L   4      28.155  28.248  36.862  1.00 66.06           S  
ATOM     31  CE  MET L   4      29.204  29.722  36.751  1.00 65.24           C  
ATOM     32  C   MET L   4      32.159  27.709  34.226  1.00 63.76           C  
ATOM     33  O   MET L   4      32.346  26.685  33.571  1.00 63.33           O  
ATOM     34  N   THR L   5      33.169  28.330  34.859  1.00 63.29           N  
ATOM     35  CA  THR L   5      34.462  27.742  34.708  1.00 62.78           C  
ATOM     36  CB  THR L   5      35.523  28.711  34.252  1.00 63.46           C  
ATOM     37  OG1 THR L   5      36.669  27.999  33.816  1.00 64.09           O  
ATOM     38  CG2 THR L   5      35.888  29.683  35.383  1.00 63.40           C  
ATOM     39  C   THR L   5      34.819  27.115  36.018  1.00 61.81           C  
ATOM     40  O   THR L   5      34.881  27.773  37.057  1.00 61.56           O  
ATOM     41  N   GLN L   6      35.019  25.783  35.998  1.00 60.86           N  
ATOM     42  CA  GLN L   6      35.343  25.090  37.208  1.00 60.84           C  
ATOM     43  CB  GLN L   6      34.765  23.670  37.340  1.00 59.74           C  
ATOM     44  CG  GLN L   6      33.285  23.576  37.706  1.00 59.03           C  
ATOM     45  CD  GLN L   6      32.947  22.099  37.853  1.00 57.35           C  
ATOM     46  OE1 GLN L   6      32.151  21.548  37.094  1.00 55.63           O  
ATOM     47  NE2 GLN L   6      33.571  21.433  38.862  1.00 57.07           N  
ATOM     48  C   GLN L   6      36.814  24.893  37.263  1.00 61.35           C  
ATOM     49  O   GLN L   6      37.487  24.776  36.242  1.00 61.27           O  
ATOM     50  N   SER L   7      37.347  24.870  38.496  1.00 62.32           N  
ATOM     51  CA  SER L   7      38.732  24.574  38.690  1.00 63.36           C  
ATOM     52  CB  SER L   7      39.633  25.819  38.760  1.00 64.36           C  
ATOM     53  OG  SER L   7      39.270  26.627  39.870  1.00 66.44           O  
ATOM     54  C   SER L   7      38.820  23.882  40.011  1.00 63.47           C  
ATOM     55  O   SER L   7      38.012  24.160  40.896  1.00 64.37           O  
ATOM     56  N   PRO L   8      39.736  22.968  40.201  1.00 63.42           N  
ATOM     57  CA  PRO L   8      40.626  22.522  39.158  1.00 63.33           C  
ATOM     58  CD  PRO L   8      40.365  22.888  41.511  1.00 63.96           C  
ATOM     59  CB  PRO L   8      41.827  21.893  39.863  1.00 63.62           C  
ATOM     60  CG  PRO L   8      41.841  22.557  41.248  1.00 64.15           C  
ATOM     61  C   PRO L   8      39.913  21.516  38.309  1.00 62.45           C  
ATOM     62  O   PRO L   8      38.809  21.111  38.669  1.00 62.47           O  
ATOM     63  N   SER L   9      40.507  21.133  37.159  1.00 61.90           N  
ATOM     64  CA  SER L   9      39.947  20.114  36.315  1.00 61.65           C  
ATOM     65  CB  SER L   9      40.715  19.960  34.990  1.00 62.68           C  
ATOM     66  OG  SER L   9      40.666  21.172  34.254  1.00 64.75           O  
ATOM     67  C   SER L   9      40.050  18.802  37.037  1.00 60.52           C  
ATOM     68  O   SER L   9      39.110  18.008  37.049  1.00 58.83           O  
ATOM     69  N   SER L  10      41.216  18.543  37.662  1.00 60.71           N  
ATOM     70  CA  SER L  10      41.405  17.314  38.380  1.00 60.81           C  
ATOM     71  CB  SER L  10      42.370  16.325  37.699  1.00 61.52           C  
ATOM     72  OG  SER L  10      43.697  16.828  37.716  1.00 64.12           O  
ATOM     73  C   SER L  10      41.987  17.667  39.711  1.00 60.47           C  
ATOM     74  O   SER L  10      42.536  18.754  39.888  1.00 60.31           O  
ATOM     75  N   LEU L  11      41.846  16.760  40.700  1.00 59.66           N  
ATOM     76  CA  LEU L  11      42.320  17.041  42.025  1.00 59.61           C  
ATOM     77  CB  LEU L  11      41.253  17.807  42.829  1.00 59.76           C  
ATOM     78  CG  LEU L  11      41.615  18.135  44.284  1.00 60.60           C  
ATOM     79  CD1 LEU L  11      42.862  19.028  44.375  1.00 62.64           C  
ATOM     80  CD2 LEU L  11      40.401  18.734  45.017  1.00 60.80           C  
ATOM     81  C   LEU L  11      42.583  15.739  42.716  1.00 59.21           C  
ATOM     82  O   LEU L  11      41.826  14.783  42.554  1.00 58.43           O  
ATOM     83  N   SER L  12      43.679  15.669  43.504  1.00 59.01           N  
ATOM     84  CA  SER L  12      43.974  14.461  44.222  1.00 59.29           C  
ATOM     85  CB  SER L  12      45.298  13.811  43.784  1.00 59.63           C  
ATOM     86  OG  SER L  12      45.531  12.624  44.525  1.00 60.82           O  
ATOM     87  C   SER L  12      44.085  14.822  45.677  1.00 59.68           C  
ATOM     88  O   SER L  12      44.756  15.789  46.041  1.00 60.63           O  
ATOM     89  N   ALA L  13      43.420  14.039  46.556  1.00 58.92           N  
ATOM     90  CA  ALA L  13      43.456  14.346  47.958  1.00 59.08           C  
ATOM     91  CB  ALA L  13      42.296  15.237  48.431  1.00 58.84           C  
ATOM     92  C   ALA L  13      43.377  13.064  48.724  1.00 58.89           C  
ATOM     93  O   ALA L  13      43.102  12.004  48.167  1.00 58.22           O  
ATOM     94  N   SER L  14      43.647  13.138  50.042  1.00 59.27           N  
ATOM     95  CA  SER L  14      43.636  11.971  50.874  1.00 59.50           C  
ATOM     96  CB  SER L  14      44.839  11.904  51.827  1.00 60.16           C  
ATOM     97  OG  SER L  14      46.050  11.852  51.086  1.00 60.83           O  
ATOM     98  C   SER L  14      42.403  12.017  51.715  1.00 59.50           C  
ATOM     99  O   SER L  14      41.775  13.064  51.867  1.00 59.67           O  
ATOM    100  N   VAL L  15      42.008  10.861  52.287  1.00 59.68           N  
ATOM    101  CA  VAL L  15      40.823  10.877  53.085  1.00 60.35           C  
ATOM    102  CB  VAL L  15      40.288   9.521  53.451  1.00 60.59           C  
ATOM    103  CG1 VAL L  15      39.776   8.850  52.168  1.00 61.33           C  
ATOM    104  CG2 VAL L  15      41.384   8.721  54.166  1.00 60.41           C  
ATOM    105  C   VAL L  15      41.097  11.660  54.323  1.00 61.05           C  
ATOM    106  O   VAL L  15      42.168  11.558  54.924  1.00 61.29           O  
ATOM    107  N   GLY L  16      40.110  12.490  54.712  1.00 61.53           N  
ATOM    108  CA  GLY L  16      40.215  13.316  55.876  1.00 62.95           C  
ATOM    109  C   GLY L  16      40.580  14.709  55.455  1.00 63.37           C  
ATOM    110  O   GLY L  16      40.431  15.650  56.234  1.00 63.80           O  
ATOM    111  N   ASP L  17      41.053  14.894  54.205  1.00 63.45           N  
ATOM    112  CA  ASP L  17      41.447  16.218  53.807  1.00 64.06           C  
ATOM    113  CB  ASP L  17      42.359  16.283  52.568  1.00 65.20           C  
ATOM    114  CG  ASP L  17      43.776  15.899  52.974  1.00 67.47           C  
ATOM    115  OD1 ASP L  17      43.977  15.543  54.166  1.00 67.91           O  
ATOM    116  OD2 ASP L  17      44.679  15.970  52.097  1.00 68.49           O1-
ATOM    117  C   ASP L  17      40.242  17.043  53.497  1.00 63.26           C  
ATOM    118  O   ASP L  17      39.152  16.531  53.244  1.00 62.82           O  
ATOM    119  N   ARG L  18      40.432  18.378  53.525  1.00 63.52           N  
ATOM    120  CA  ARG L  18      39.392  19.309  53.203  1.00 63.42           C  
ATOM    121  CB  ARG L  18      39.467  20.606  54.031  1.00 64.75           C  
ATOM    122  CG  ARG L  18      38.425  21.658  53.644  1.00 59.20           C  
ATOM    123  CD  ARG L  18      38.505  22.943  54.471  1.00 61.52           C  
ATOM    124  NE  ARG L  18      37.861  22.675  55.789  1.00 63.66           N  
ATOM    125  CZ  ARG L  18      36.550  23.010  55.977  1.00 64.52           C  
ATOM    126  NH1 ARG L  18      35.855  23.630  54.979  1.00 65.28           N1+
ATOM    127  NH2 ARG L  18      35.932  22.742  57.163  1.00 64.25           N  
ATOM    128  C   ARG L  18      39.599  19.667  51.767  1.00 62.38           C  
ATOM    129  O   ARG L  18      40.677  20.120  51.385  1.00 62.03           O  
ATOM    130  N   VAL L  19      38.560  19.469  50.929  1.00 60.94           N  
ATOM    131  CA  VAL L  19      38.698  19.717  49.524  1.00 59.95           C  
ATOM    132  CB  VAL L  19      38.290  18.536  48.690  1.00 59.36           C  
ATOM    133  CG1 VAL L  19      38.420  18.895  47.204  1.00 59.67           C  
ATOM    134  CG2 VAL L  19      39.144  17.326  49.103  1.00 59.51           C  
ATOM    135  C   VAL L  19      37.802  20.852  49.141  1.00 59.34           C  
ATOM    136  O   VAL L  19      36.671  20.958  49.614  1.00 58.74           O  
ATOM    137  N   THR L  20      38.311  21.746  48.265  1.00 59.24           N  
ATOM    138  CA  THR L  20      37.534  22.860  47.807  1.00 59.59           C  
ATOM    139  CB  THR L  20      38.050  24.190  48.276  1.00 60.75           C  
ATOM    140  OG1 THR L  20      39.420  24.340  47.933  1.00 62.53           O  
ATOM    141  CG2 THR L  20      37.853  24.295  49.795  1.00 61.73           C  
ATOM    142  C   THR L  20      37.531  22.873  46.311  1.00 58.85           C  
ATOM    143  O   THR L  20      38.574  22.746  45.671  1.00 59.29           O  
ATOM    144  N   ILE L  21      36.330  23.025  45.717  1.00 57.49           N  
ATOM    145  CA  ILE L  21      36.194  23.103  44.291  1.00 56.91           C  
ATOM    146  CB  ILE L  21      35.303  22.041  43.712  1.00 56.01           C  
ATOM    147  CG1 ILE L  21      35.888  20.644  43.974  1.00 55.95           C  
ATOM    148  CG2 ILE L  21      35.089  22.358  42.223  1.00 54.73           C  
ATOM    149  CD1 ILE L  21      34.909  19.511  43.669  1.00 56.08           C  
ATOM    150  C   ILE L  21      35.553  24.421  44.011  1.00 57.46           C  
ATOM    151  O   ILE L  21      34.582  24.795  44.666  1.00 56.68           O  
ATOM    152  N   THR L  22      36.079  25.162  43.014  1.00 58.66           N  
ATOM    153  CA  THR L  22      35.570  26.479  42.767  1.00 60.28           C  
ATOM    154  CB  THR L  22      36.639  27.530  42.817  1.00 61.30           C  
ATOM    155  OG1 THR L  22      37.327  27.475  44.057  1.00 63.57           O  
ATOM    156  CG2 THR L  22      35.976  28.904  42.668  1.00 61.34           C  
ATOM    157  C   THR L  22      34.976  26.521  41.392  1.00 60.50           C  
ATOM    158  O   THR L  22      35.396  25.794  40.492  1.00 59.64           O  
ATOM    159  N   CYS L  23      33.948  27.375  41.211  1.00 61.88           N  
ATOM    160  CA  CYS L  23      33.282  27.531  39.948  1.00 62.84           C  
ATOM    161  CB  CYS L  23      31.915  26.795  39.959  1.00 62.73           C  
ATOM    162  SG  CYS L  23      30.981  26.798  38.398  1.00 65.69           S  
ATOM    163  C   CYS L  23      33.077  29.010  39.780  1.00 63.48           C  
ATOM    164  O   CYS L  23      32.453  29.655  40.619  1.00 63.12           O  
ATOM    165  N   ARG L  24      33.607  29.590  38.683  1.00 64.70           N  
ATOM    166  CA  ARG L  24      33.544  31.014  38.500  1.00 65.56           C  
ATOM    167  CB  ARG L  24      34.920  31.606  38.137  1.00 67.40           C  
ATOM    168  CG  ARG L  24      34.934  33.120  37.933  1.00 70.80           C  
ATOM    169  CD  ARG L  24      36.314  33.665  37.559  1.00 75.13           C  
ATOM    170  NE  ARG L  24      36.147  35.101  37.206  1.00 77.73           N  
ATOM    171  CZ  ARG L  24      36.251  36.068  38.162  1.00 79.61           C  
ATOM    172  NH1 ARG L  24      36.538  35.726  39.451  1.00 79.76           N1+
ATOM    173  NH2 ARG L  24      36.085  37.381  37.828  1.00 80.04           N  
ATOM    174  C   ARG L  24      32.599  31.308  37.379  1.00 64.34           C  
ATOM    175  O   ARG L  24      32.774  30.830  36.259  1.00 63.55           O  
ATOM    176  N   ALA L  25      31.545  32.101  37.675  1.00 63.63           N  
ATOM    177  CA  ALA L  25      30.583  32.463  36.675  1.00 63.49           C  
ATOM    178  CB  ALA L  25      29.217  32.865  37.258  1.00 62.99           C  
ATOM    179  C   ALA L  25      31.110  33.637  35.906  1.00 64.24           C  
ATOM    180  O   ALA L  25      31.800  34.499  36.446  1.00 64.87           O  
ATOM    181  N   SER L  26      30.819  33.660  34.576  1.00 61.27           N  
ATOM    182  CA  SER L  26      31.221  34.698  33.658  1.00 63.14           C  
ATOM    183  CB  SER L  26      30.869  34.369  32.199  1.00 63.74           C  
ATOM    184  OG  SER L  26      31.563  33.207  31.779  1.00 62.53           O  
ATOM    185  C   SER L  26      30.493  35.950  34.004  1.00 64.08           C  
ATOM    186  O   SER L  26      31.083  37.024  34.115  1.00 65.97           O  
ATOM    187  N   GLN L  27      29.166  35.835  34.172  1.00 62.99           N  
ATOM    188  CA  GLN L  27      28.402  36.986  34.529  1.00 63.61           C  
ATOM    189  CB  GLN L  27      27.318  37.386  33.510  1.00 64.41           C  
ATOM    190  CG  GLN L  27      27.853  37.931  32.190  1.00 66.82           C  
ATOM    191  CD  GLN L  27      26.656  38.339  31.337  1.00 67.43           C  
ATOM    192  OE1 GLN L  27      25.653  37.629  31.256  1.00 68.25           O  
ATOM    193  NE2 GLN L  27      26.764  39.526  30.682  1.00 69.32           N  
ATOM    194  C   GLN L  27      27.691  36.629  35.781  1.00 61.92           C  
ATOM    195  O   GLN L  27      27.613  35.461  36.155  1.00 60.15           O  
ATOM    196  N   SER L  28      27.141  37.644  36.464  1.00 61.99           N  
ATOM    197  CA  SER L  28      26.492  37.394  37.711  1.00 61.24           C  
ATOM    198  CB  SER L  28      26.027  38.680  38.413  1.00 63.07           C  
ATOM    199  OG  SER L  28      27.141  39.494  38.743  1.00 63.45           O  
ATOM    200  C   SER L  28      25.278  36.550  37.512  1.00 59.40           C  
ATOM    201  O   SER L  28      24.449  36.784  36.635  1.00 58.97           O  
ATOM    202  N   VAL L  29      25.169  35.510  38.348  1.00 58.12           N  
ATOM    203  CA  VAL L  29      23.982  34.738  38.465  1.00 56.05           C  
ATOM    204  CB  VAL L  29      24.187  33.249  38.371  1.00 54.92           C  
ATOM    205  CG1 VAL L  29      24.620  32.902  36.938  1.00 54.04           C  
ATOM    206  CG2 VAL L  29      25.208  32.819  39.436  1.00 52.60           C  
ATOM    207  C   VAL L  29      23.656  35.071  39.864  1.00 56.03           C  
ATOM    208  O   VAL L  29      24.546  35.428  40.624  1.00 56.22           O  
ATOM    209  N   SER L  30      22.401  35.037  40.293  1.00 54.89           N  
ATOM    210  CA  SER L  30      22.280  35.318  41.681  1.00 55.40           C  
ATOM    211  CB  SER L  30      20.846  35.633  42.115  1.00 55.69           C  
ATOM    212  OG  SER L  30      20.443  36.861  41.531  1.00 52.28           O  
ATOM    213  C   SER L  30      22.740  34.071  42.373  1.00 53.60           C  
ATOM    214  O   SER L  30      23.790  33.498  42.078  1.00 54.38           O  
ATOM    215  N   SER L  31      21.986  33.653  43.383  1.00 51.29           N  
ATOM    216  CA  SER L  31      22.327  32.483  44.125  1.00 48.90           C  
ATOM    217  CB  SER L  31      21.606  32.444  45.481  1.00 50.03           C  
ATOM    218  OG  SER L  31      20.201  32.443  45.280  1.00 52.81           O  
ATOM    219  C   SER L  31      21.979  31.219  43.373  1.00 45.64           C  
ATOM    220  O   SER L  31      22.133  30.131  43.925  1.00 44.76           O  
ATOM    221  N   ALA L  32      21.490  31.276  42.113  1.00 42.75           N  
ATOM    222  CA  ALA L  32      21.054  30.020  41.545  1.00 40.62           C  
ATOM    223  CB  ALA L  32      20.022  30.146  40.417  1.00 40.33           C  
ATOM    224  C   ALA L  32      22.188  29.210  40.990  1.00 38.24           C  
ATOM    225  O   ALA L  32      22.524  29.285  39.808  1.00 36.65           O  
ATOM    226  N   VAL L  33      22.750  28.332  41.844  1.00 50.39           N  
ATOM    227  CA  VAL L  33      23.812  27.445  41.442  1.00 49.30           C  
ATOM    228  CB  VAL L  33      25.182  27.968  41.780  1.00 49.45           C  
ATOM    229  CG1 VAL L  33      26.225  26.901  41.415  1.00 49.35           C  
ATOM    230  CG2 VAL L  33      25.397  29.316  41.076  1.00 49.89           C  
ATOM    231  C   VAL L  33      23.658  26.161  42.203  1.00 48.66           C  
ATOM    232  O   VAL L  33      23.305  26.166  43.379  1.00 48.82           O  
ATOM    233  N   ALA L  34      23.923  25.010  41.551  1.00 47.20           N  
ATOM    234  CA  ALA L  34      23.836  23.754  42.250  1.00 47.12           C  
ATOM    235  CB  ALA L  34      22.650  22.871  41.842  1.00 46.88           C  
ATOM    236  C   ALA L  34      25.084  22.959  42.000  1.00 46.51           C  
ATOM    237  O   ALA L  34      25.830  23.212  41.054  1.00 46.84           O  
ATOM    238  N   TRP L  35      25.360  21.982  42.890  1.00 46.10           N  
ATOM    239  CA  TRP L  35      26.511  21.140  42.738  1.00 45.85           C  
ATOM    240  CB  TRP L  35      27.497  21.246  43.915  1.00 47.03           C  
ATOM    241  CG  TRP L  35      28.170  22.594  44.013  1.00 47.34           C  
ATOM    242  CD2 TRP L  35      29.389  22.939  43.335  1.00 46.70           C  
ATOM    243  CD1 TRP L  35      27.785  23.706  44.705  1.00 48.13           C  
ATOM    244  NE1 TRP L  35      28.686  24.723  44.496  1.00 47.44           N  
ATOM    245  CE2 TRP L  35      29.680  24.264  43.656  1.00 48.19           C  
ATOM    246  CE3 TRP L  35      30.199  22.210  42.511  1.00 46.71           C  
ATOM    247  CZ2 TRP L  35      30.788  24.885  43.153  1.00 47.33           C  
ATOM    248  CZ3 TRP L  35      31.317  22.838  42.008  1.00 45.63           C  
ATOM    249  CH2 TRP L  35      31.606  24.150  42.324  1.00 47.05           C  
ATOM    250  C   TRP L  35      26.042  19.720  42.662  1.00 45.00           C  
ATOM    251  O   TRP L  35      25.104  19.320  43.353  1.00 45.50           O  
ATOM    252  N   TYR L  36      26.696  18.918  41.800  1.00 44.14           N  
ATOM    253  CA  TYR L  36      26.301  17.549  41.608  1.00 44.13           C  
ATOM    254  CB  TYR L  36      25.766  17.273  40.194  1.00 42.92           C  
ATOM    255  CG  TYR L  36      24.498  18.029  40.014  1.00 42.11           C  
ATOM    256  CD1 TYR L  36      24.513  19.389  39.848  1.00 42.56           C  
ATOM    257  CD2 TYR L  36      23.289  17.380  39.991  1.00 42.09           C  
ATOM    258  CE1 TYR L  36      23.340  20.081  39.678  1.00 41.74           C  
ATOM    259  CE2 TYR L  36      22.116  18.072  39.819  1.00 42.79           C  
ATOM    260  CZ  TYR L  36      22.135  19.429  39.663  1.00 41.81           C  
ATOM    261  OH  TYR L  36      20.928  20.136  39.487  1.00 41.64           O  
ATOM    262  C   TYR L  36      27.496  16.663  41.756  1.00 44.70           C  
ATOM    263  O   TYR L  36      28.627  17.070  41.498  1.00 45.19           O  
ATOM    264  N   GLN L  37      27.258  15.411  42.199  1.00 45.39           N  
ATOM    265  CA  GLN L  37      28.322  14.453  42.297  1.00 46.27           C  
ATOM    266  CB  GLN L  37      28.456  13.809  43.688  1.00 46.31           C  
ATOM    267  CG  GLN L  37      29.605  12.802  43.770  1.00 47.33           C  
ATOM    268  CD  GLN L  37      29.586  12.157  45.148  1.00 49.60           C  
ATOM    269  OE1 GLN L  37      28.541  11.727  45.633  1.00 49.08           O  
ATOM    270  NE2 GLN L  37      30.778  12.078  45.800  1.00 49.02           N  
ATOM    271  C   GLN L  37      27.982  13.344  41.352  1.00 46.98           C  
ATOM    272  O   GLN L  37      26.848  12.870  41.334  1.00 47.21           O  
ATOM    273  N   GLN L  38      28.945  12.902  40.519  1.00 48.47           N  
ATOM    274  CA  GLN L  38      28.650  11.822  39.621  1.00 49.40           C  
ATOM    275  CB  GLN L  38      28.551  12.238  38.139  1.00 49.45           C  
ATOM    276  CG  GLN L  38      28.204  11.083  37.192  1.00 49.47           C  
ATOM    277  CD  GLN L  38      28.142  11.618  35.766  1.00 50.13           C  
ATOM    278  OE1 GLN L  38      28.853  12.557  35.410  1.00 50.02           O  
ATOM    279  NE2 GLN L  38      27.278  10.995  34.920  1.00 48.58           N  
ATOM    280  C   GLN L  38      29.735  10.792  39.723  1.00 50.34           C  
ATOM    281  O   GLN L  38      30.924  11.106  39.717  1.00 49.49           O  
ATOM    282  N   LYS L  39      29.336   9.512  39.827  1.00 52.02           N  
ATOM    283  CA  LYS L  39      30.278   8.430  39.857  1.00 53.85           C  
ATOM    284  CB  LYS L  39      29.962   7.364  40.923  1.00 54.81           C  
ATOM    285  CG  LYS L  39      30.157   7.910  42.340  1.00 56.35           C  
ATOM    286  CD  LYS L  39      29.585   7.036  43.456  1.00 57.87           C  
ATOM    287  CE  LYS L  39      29.851   7.590  44.857  1.00 59.01           C  
ATOM    288  NZ  LYS L  39      29.326   6.663  45.883  1.00 59.77           N1+
ATOM    289  C   LYS L  39      30.237   7.814  38.495  1.00 55.18           C  
ATOM    290  O   LYS L  39      29.297   8.030  37.729  1.00 55.26           O  
ATOM    291  N   PRO L  40      31.238   7.058  38.156  1.00 56.71           N  
ATOM    292  CA  PRO L  40      31.274   6.516  36.834  1.00 56.95           C  
ATOM    293  CD  PRO L  40      32.569   7.232  38.715  1.00 57.17           C  
ATOM    294  CB  PRO L  40      32.655   5.885  36.682  1.00 57.55           C  
ATOM    295  CG  PRO L  40      33.535   6.733  37.622  1.00 57.83           C  
ATOM    296  C   PRO L  40      30.129   5.598  36.575  1.00 57.10           C  
ATOM    297  O   PRO L  40      29.857   4.724  37.396  1.00 57.17           O  
ATOM    298  N   GLY L  41      29.452   5.790  35.427  1.00 57.54           N  
ATOM    299  CA  GLY L  41      28.381   4.926  35.029  1.00 57.88           C  
ATOM    300  C   GLY L  41      27.164   5.168  35.866  1.00 58.29           C  
ATOM    301  O   GLY L  41      26.272   4.322  35.903  1.00 58.86           O  
ATOM    302  N   LYS L  42      27.075   6.318  36.564  1.00 57.42           N  
ATOM    303  CA  LYS L  42      25.909   6.532  37.377  1.00 57.35           C  
ATOM    304  CB  LYS L  42      26.186   6.400  38.884  1.00 58.65           C  
ATOM    305  CG  LYS L  42      26.617   4.994  39.305  1.00 61.64           C  
ATOM    306  CD  LYS L  42      25.549   3.920  39.078  1.00 64.92           C  
ATOM    307  CE  LYS L  42      26.047   2.499  39.353  1.00 66.72           C  
ATOM    308  NZ  LYS L  42      26.508   2.382  40.758  1.00 68.20           N1+
ATOM    309  C   LYS L  42      25.410   7.925  37.133  1.00 55.65           C  
ATOM    310  O   LYS L  42      26.140   8.778  36.631  1.00 54.98           O  
ATOM    311  N   ALA L  43      24.127   8.176  37.477  1.00 54.22           N  
ATOM    312  CA  ALA L  43      23.505   9.459  37.293  1.00 53.53           C  
ATOM    313  CB  ALA L  43      21.975   9.431  37.451  1.00 53.71           C  
ATOM    314  C   ALA L  43      24.046  10.401  38.318  1.00 52.62           C  
ATOM    315  O   ALA L  43      24.532   9.992  39.369  1.00 52.94           O  
ATOM    316  N   PRO L  44      23.968  11.669  38.010  1.00 51.96           N  
ATOM    317  CA  PRO L  44      24.452  12.675  38.912  1.00 51.70           C  
ATOM    318  CD  PRO L  44      24.034  12.098  36.621  1.00 52.05           C  
ATOM    319  CB  PRO L  44      24.482  13.970  38.106  1.00 51.80           C  
ATOM    320  CG  PRO L  44      24.683  13.492  36.656  1.00 51.35           C  
ATOM    321  C   PRO L  44      23.589  12.744  40.135  1.00 51.84           C  
ATOM    322  O   PRO L  44      22.413  12.390  40.071  1.00 51.28           O  
ATOM    323  N   LYS L  45      24.172  13.183  41.264  1.00 52.27           N  
ATOM    324  CA  LYS L  45      23.491  13.283  42.522  1.00 51.95           C  
ATOM    325  CB  LYS L  45      24.244  12.472  43.588  1.00 53.62           C  
ATOM    326  CG  LYS L  45      23.806  12.664  45.035  1.00 56.43           C  
ATOM    327  CD  LYS L  45      24.522  11.682  45.966  1.00 60.29           C  
ATOM    328  CE  LYS L  45      24.662  12.177  47.406  1.00 61.72           C  
ATOM    329  NZ  LYS L  45      23.330  12.455  47.977  1.00 63.32           N1+
ATOM    330  C   LYS L  45      23.534  14.730  42.921  1.00 50.50           C  
ATOM    331  O   LYS L  45      24.572  15.376  42.797  1.00 48.95           O  
ATOM    332  N   LEU L  46      22.408  15.275  43.428  1.00 49.30           N  
ATOM    333  CA  LEU L  46      22.332  16.676  43.769  1.00 48.46           C  
ATOM    334  CB  LEU L  46      20.889  17.211  43.695  1.00 47.88           C  
ATOM    335  CG  LEU L  46      20.730  18.687  44.107  1.00 47.22           C  
ATOM    336  CD1 LEU L  46      21.567  19.612  43.208  1.00 45.14           C  
ATOM    337  CD2 LEU L  46      19.246  19.098  44.164  1.00 46.96           C  
ATOM    338  C   LEU L  46      22.805  16.892  45.175  1.00 48.45           C  
ATOM    339  O   LEU L  46      22.211  16.365  46.111  1.00 48.77           O  
ATOM    340  N   LEU L  47      23.965  17.564  45.342  1.00 47.80           N  
ATOM    341  CA  LEU L  47      24.509  17.919  46.629  1.00 47.60           C  
ATOM    342  CB  LEU L  47      26.018  18.173  46.519  1.00 46.92           C  
ATOM    343  CG  LEU L  47      26.800  16.956  45.987  1.00 47.45           C  
ATOM    344  CD1 LEU L  47      28.299  17.261  45.870  1.00 48.04           C  
ATOM    345  CD2 LEU L  47      26.519  15.700  46.825  1.00 47.16           C  
ATOM    346  C   LEU L  47      23.923  19.173  47.229  1.00 47.89           C  
ATOM    347  O   LEU L  47      23.362  19.166  48.323  1.00 48.69           O  
ATOM    348  N   ILE L  48      24.034  20.301  46.488  1.00 46.89           N  
ATOM    349  CA  ILE L  48      23.658  21.583  47.025  1.00 47.53           C  
ATOM    350  CB  ILE L  48      24.840  22.434  47.438  1.00 47.39           C  
ATOM    351  CG1 ILE L  48      25.528  21.866  48.693  1.00 48.21           C  
ATOM    352  CG2 ILE L  48      24.363  23.881  47.640  1.00 47.67           C  
ATOM    353  CD1 ILE L  48      26.221  20.524  48.484  1.00 48.96           C  
ATOM    354  C   ILE L  48      22.885  22.329  45.989  1.00 47.47           C  
ATOM    355  O   ILE L  48      23.113  22.156  44.794  1.00 47.42           O  
ATOM    356  N   TYR L  49      21.920  23.163  46.434  1.00 48.23           N  
ATOM    357  CA  TYR L  49      21.170  23.970  45.513  1.00 49.07           C  
ATOM    358  CB  TYR L  49      19.757  23.437  45.163  1.00 50.99           C  
ATOM    359  CG  TYR L  49      18.868  23.425  46.361  1.00 51.87           C  
ATOM    360  CD1 TYR L  49      18.894  22.375  47.250  1.00 52.17           C  
ATOM    361  CD2 TYR L  49      17.995  24.462  46.586  1.00 53.05           C  
ATOM    362  CE1 TYR L  49      18.068  22.364  48.350  1.00 52.57           C  
ATOM    363  CE2 TYR L  49      17.166  24.459  47.682  1.00 53.11           C  
ATOM    364  CZ  TYR L  49      17.204  23.408  48.568  1.00 53.81           C  
ATOM    365  OH  TYR L  49      16.357  23.397  49.697  1.00 54.71           O  
ATOM    366  C   TYR L  49      21.058  25.355  46.080  1.00 49.45           C  
ATOM    367  O   TYR L  49      21.248  25.573  47.274  1.00 49.20           O  
ATOM    368  N   SER L  50      20.782  26.366  45.226  1.00 37.15           N  
ATOM    369  CA  SER L  50      20.668  27.723  45.698  1.00 38.09           C  
ATOM    370  CB  SER L  50      19.533  27.902  46.729  1.00 39.17           C  
ATOM    371  OG  SER L  50      19.450  29.251  47.168  1.00 40.90           O  
ATOM    372  C   SER L  50      21.974  28.148  46.326  1.00 38.74           C  
ATOM    373  O   SER L  50      22.006  28.939  47.268  1.00 39.50           O  
ATOM    374  N   ALA L  51      23.087  27.600  45.808  1.00 38.34           N  
ATOM    375  CA  ALA L  51      24.436  27.956  46.151  1.00 39.50           C  
ATOM    376  CB  ALA L  51      24.670  29.477  46.130  1.00 40.11           C  
ATOM    377  C   ALA L  51      24.834  27.478  47.513  1.00 40.09           C  
ATOM    378  O   ALA L  51      25.990  27.107  47.711  1.00 40.00           O  
ATOM    379  N   SER L  52      23.898  27.367  48.475  1.00 41.11           N  
ATOM    380  CA  SER L  52      24.389  27.068  49.793  1.00 42.72           C  
ATOM    381  CB  SER L  52      24.418  28.312  50.696  1.00 44.13           C  
ATOM    382  OG  SER L  52      25.155  29.355  50.079  1.00 47.87           O  
ATOM    383  C   SER L  52      23.455  26.138  50.480  1.00 42.06           C  
ATOM    384  O   SER L  52      23.762  25.656  51.570  1.00 42.50           O  
ATOM    385  N   SER L  53      22.295  25.842  49.868  1.00 53.52           N  
ATOM    386  CA  SER L  53      21.375  25.034  50.619  1.00 53.82           C  
ATOM    387  CB  SER L  53      19.905  25.228  50.203  1.00 54.53           C  
ATOM    388  OG  SER L  53      19.494  26.557  50.487  1.00 54.76           O  
ATOM    389  C   SER L  53      21.728  23.596  50.420  1.00 53.48           C  
ATOM    390  O   SER L  53      21.937  23.150  49.292  1.00 52.18           O  
ATOM    391  N   LEU L  54      21.782  22.830  51.532  1.00 54.13           N  
ATOM    392  CA  LEU L  54      22.133  21.441  51.469  1.00 54.39           C  
ATOM    393  CB  LEU L  54      22.643  20.905  52.817  1.00 55.16           C  
ATOM    394  CG  LEU L  54      23.105  19.442  52.778  1.00 55.76           C  
ATOM    395  CD1 LEU L  54      24.279  19.257  51.803  1.00 56.04           C  
ATOM    396  CD2 LEU L  54      23.437  18.928  54.188  1.00 55.69           C  
ATOM    397  C   LEU L  54      20.910  20.678  51.063  1.00 54.06           C  
ATOM    398  O   LEU L  54      19.812  20.930  51.556  1.00 54.19           O  
ATOM    399  N   TYR L  55      21.073  19.712  50.139  1.00 53.46           N  
ATOM    400  CA  TYR L  55      19.953  18.949  49.673  1.00 54.09           C  
ATOM    401  CB  TYR L  55      20.172  18.313  48.286  1.00 52.76           C  
ATOM    402  CG  TYR L  55      18.888  17.700  47.835  1.00 52.13           C  
ATOM    403  CD1 TYR L  55      17.820  18.498  47.484  1.00 51.98           C  
ATOM    404  CD2 TYR L  55      18.757  16.334  47.734  1.00 53.03           C  
ATOM    405  CE1 TYR L  55      16.634  17.949  47.060  1.00 53.22           C  
ATOM    406  CE2 TYR L  55      17.573  15.777  47.310  1.00 52.95           C  
ATOM    407  CZ  TYR L  55      16.510  16.583  46.976  1.00 53.36           C  
ATOM    408  OH  TYR L  55      15.296  16.008  46.541  1.00 54.62           O  
ATOM    409  C   TYR L  55      19.708  17.881  50.679  1.00 55.14           C  
ATOM    410  O   TYR L  55      20.642  17.334  51.262  1.00 54.81           O  
ATOM    411  N   SER L  56      18.424  17.580  50.933  1.00 56.26           N  
ATOM    412  CA  SER L  56      18.083  16.642  51.957  1.00 57.48           C  
ATOM    413  CB  SER L  56      16.566  16.401  52.054  1.00 58.90           C  
ATOM    414  OG  SER L  56      16.277  15.463  53.081  1.00 58.41           O  
ATOM    415  C   SER L  56      18.747  15.326  51.685  1.00 56.91           C  
ATOM    416  O   SER L  56      18.774  14.852  50.551  1.00 56.26           O  
ATOM    417  N   GLY L  57      19.317  14.712  52.746  1.00 57.11           N  
ATOM    418  CA  GLY L  57      19.913  13.406  52.673  1.00 57.30           C  
ATOM    419  C   GLY L  57      21.395  13.488  52.430  1.00 57.00           C  
ATOM    420  O   GLY L  57      22.097  12.486  52.571  1.00 57.76           O  
ATOM    421  N   VAL L  58      21.918  14.673  52.065  1.00 56.51           N  
ATOM    422  CA  VAL L  58      23.325  14.806  51.791  1.00 56.04           C  
ATOM    423  CB  VAL L  58      23.643  16.002  50.935  1.00 56.37           C  
ATOM    424  CG1 VAL L  58      25.165  16.078  50.715  1.00 56.00           C  
ATOM    425  CG2 VAL L  58      22.823  15.907  49.634  1.00 55.20           C  
ATOM    426  C   VAL L  58      24.054  14.954  53.095  1.00 56.25           C  
ATOM    427  O   VAL L  58      23.535  15.538  54.045  1.00 55.63           O  
ATOM    428  N   PRO L  59      25.253  14.426  53.162  1.00 56.27           N  
ATOM    429  CA  PRO L  59      26.031  14.504  54.373  1.00 57.23           C  
ATOM    430  CD  PRO L  59      25.594  13.252  52.374  1.00 56.36           C  
ATOM    431  CB  PRO L  59      27.214  13.564  54.166  1.00 56.99           C  
ATOM    432  CG  PRO L  59      26.665  12.505  53.189  1.00 56.98           C  
ATOM    433  C   PRO L  59      26.420  15.917  54.677  1.00 57.67           C  
ATOM    434  O   PRO L  59      26.680  16.686  53.754  1.00 56.99           O  
ATOM    435  N   SER L  60      26.501  16.257  55.975  1.00 59.01           N  
ATOM    436  CA  SER L  60      26.756  17.589  56.446  1.00 59.58           C  
ATOM    437  CB  SER L  60      26.678  17.686  57.981  1.00 60.77           C  
ATOM    438  OG  SER L  60      26.981  19.007  58.403  1.00 55.23           O  
ATOM    439  C   SER L  60      28.122  18.049  56.042  1.00 58.90           C  
ATOM    440  O   SER L  60      28.386  19.251  56.020  1.00 58.51           O  
ATOM    441  N   ARG L  61      29.030  17.114  55.709  1.00 58.51           N  
ATOM    442  CA  ARG L  61      30.373  17.498  55.375  1.00 58.40           C  
ATOM    443  CB  ARG L  61      31.319  16.301  55.139  1.00 58.60           C  
ATOM    444  CG  ARG L  61      30.943  15.379  53.976  1.00 58.36           C  
ATOM    445  CD  ARG L  61      31.882  14.174  53.842  1.00 58.13           C  
ATOM    446  NE  ARG L  61      31.311  13.064  54.655  1.00 57.01           N  
ATOM    447  CZ  ARG L  61      30.531  12.104  54.074  1.00 58.21           C  
ATOM    448  NH1 ARG L  61      30.424  12.027  52.716  1.00 58.74           N1+
ATOM    449  NH2 ARG L  61      29.852  11.221  54.863  1.00 58.82           N  
ATOM    450  C   ARG L  61      30.353  18.355  54.142  1.00 57.32           C  
ATOM    451  O   ARG L  61      31.182  19.254  54.001  1.00 57.72           O  
ATOM    452  N   PHE L  62      29.422  18.086  53.200  1.00 56.55           N  
ATOM    453  CA  PHE L  62      29.332  18.869  51.994  1.00 56.20           C  
ATOM    454  CB  PHE L  62      28.456  18.223  50.907  1.00 55.12           C  
ATOM    455  CG  PHE L  62      29.131  17.006  50.370  1.00 54.51           C  
ATOM    456  CD1 PHE L  62      30.059  17.105  49.358  1.00 53.51           C  
ATOM    457  CD2 PHE L  62      28.824  15.761  50.870  1.00 55.26           C  
ATOM    458  CE1 PHE L  62      30.676  15.981  48.858  1.00 54.18           C  
ATOM    459  CE2 PHE L  62      29.438  14.634  50.376  1.00 54.96           C  
ATOM    460  CZ  PHE L  62      30.364  14.743  49.366  1.00 53.85           C  
ATOM    461  C   PHE L  62      28.708  20.198  52.307  1.00 56.71           C  
ATOM    462  O   PHE L  62      27.745  20.285  53.068  1.00 57.11           O  
ATOM    463  N   SER L  63      29.250  21.285  51.711  1.00 56.97           N  
ATOM    464  CA  SER L  63      28.715  22.603  51.921  1.00 58.20           C  
ATOM    465  CB  SER L  63      29.376  23.379  53.074  1.00 59.32           C  
ATOM    466  OG  SER L  63      29.078  22.773  54.321  1.00 60.55           O  
ATOM    467  C   SER L  63      28.980  23.412  50.689  1.00 58.05           C  
ATOM    468  O   SER L  63      29.861  23.086  49.894  1.00 57.15           O  
ATOM    469  N   GLY L  64      28.212  24.509  50.513  1.00 58.86           N  
ATOM    470  CA  GLY L  64      28.395  25.374  49.383  1.00 59.27           C  
ATOM    471  C   GLY L  64      28.397  26.780  49.894  1.00 60.85           C  
ATOM    472  O   GLY L  64      27.730  27.099  50.877  1.00 61.07           O  
ATOM    473  N   SER L  65      29.161  27.663  49.218  1.00 61.53           N  
ATOM    474  CA  SER L  65      29.254  29.036  49.626  1.00 63.17           C  
ATOM    475  CB  SER L  65      30.484  29.335  50.501  1.00 64.12           C  
ATOM    476  OG  SER L  65      31.677  29.104  49.766  1.00 64.90           O  
ATOM    477  C   SER L  65      29.371  29.874  48.393  1.00 63.54           C  
ATOM    478  O   SER L  65      29.741  29.385  47.329  1.00 63.20           O  
ATOM    479  N   ARG L  66      29.040  31.176  48.508  1.00 64.76           N  
ATOM    480  CA  ARG L  66      29.092  32.041  47.365  1.00 65.01           C  
ATOM    481  CB  ARG L  66      27.694  32.457  46.871  1.00 65.90           C  
ATOM    482  CG  ARG L  66      27.703  33.605  45.855  1.00 65.83           C  
ATOM    483  CD  ARG L  66      26.326  34.248  45.653  1.00 66.13           C  
ATOM    484  NE  ARG L  66      26.518  35.499  44.867  1.00 59.85           N  
ATOM    485  CZ  ARG L  66      25.443  36.227  44.440  1.00 60.54           C  
ATOM    486  NH1 ARG L  66      24.174  35.800  44.705  1.00 62.61           N1+
ATOM    487  NH2 ARG L  66      25.640  37.384  43.744  1.00 62.03           N  
ATOM    488  C   ARG L  66      29.772  33.310  47.749  1.00 65.93           C  
ATOM    489  O   ARG L  66      29.514  33.872  48.811  1.00 66.61           O  
ATOM    490  N   SER L  67      30.692  33.781  46.889  1.00 65.94           N  
ATOM    491  CA  SER L  67      31.266  35.074  47.105  1.00 66.72           C  
ATOM    492  CB  SER L  67      32.760  35.053  47.469  1.00 67.08           C  
ATOM    493  OG  SER L  67      32.939  34.531  48.777  1.00 60.51           O  
ATOM    494  C   SER L  67      31.137  35.771  45.797  1.00 66.74           C  
ATOM    495  O   SER L  67      31.981  35.614  44.916  1.00 66.41           O  
ATOM    496  N   GLY L  68      30.078  36.585  45.643  1.00 66.85           N  
ATOM    497  CA  GLY L  68      29.894  37.245  44.392  1.00 66.59           C  
ATOM    498  C   GLY L  68      29.684  36.182  43.360  1.00 66.12           C  
ATOM    499  O   GLY L  68      28.775  35.362  43.462  1.00 66.45           O  
ATOM    500  N   THR L  69      30.505  36.231  42.303  1.00 65.59           N  
ATOM    501  CA  THR L  69      30.525  35.353  41.166  1.00 64.62           C  
ATOM    502  CB  THR L  69      31.254  35.968  40.016  1.00 64.98           C  
ATOM    503  OG1 THR L  69      31.196  35.121  38.880  1.00 58.37           O  
ATOM    504  CG2 THR L  69      32.706  36.227  40.445  1.00 58.08           C  
ATOM    505  C   THR L  69      31.162  34.020  41.453  1.00 63.76           C  
ATOM    506  O   THR L  69      30.958  33.076  40.692  1.00 63.50           O  
ATOM    507  N   ASP L  70      32.022  33.912  42.487  1.00 63.47           N  
ATOM    508  CA  ASP L  70      32.708  32.661  42.689  1.00 63.05           C  
ATOM    509  CB  ASP L  70      34.146  32.819  43.218  1.00 64.87           C  
ATOM    510  CG  ASP L  70      35.005  33.432  42.118  1.00 67.66           C  
ATOM    511  OD1 ASP L  70      34.458  33.698  41.014  1.00 70.48           O  
ATOM    512  OD2 ASP L  70      36.221  33.644  42.364  1.00 70.21           O1-
ATOM    513  C   ASP L  70      31.955  31.789  43.653  1.00 61.63           C  
ATOM    514  O   ASP L  70      31.590  32.213  44.750  1.00 61.87           O  
ATOM    515  N   PHE L  71      31.708  30.523  43.251  1.00 59.56           N  
ATOM    516  CA  PHE L  71      30.995  29.599  44.084  1.00 58.46           C  
ATOM    517  CB  PHE L  71      29.764  28.979  43.403  1.00 57.00           C  
ATOM    518  CG  PHE L  71      28.772  30.069  43.201  1.00 56.39           C  
ATOM    519  CD1 PHE L  71      28.812  30.859  42.075  1.00 54.56           C  
ATOM    520  CD2 PHE L  71      27.799  30.304  44.144  1.00 55.74           C  
ATOM    521  CE1 PHE L  71      27.893  31.865  41.890  1.00 55.05           C  
ATOM    522  CE2 PHE L  71      26.877  31.307  43.965  1.00 55.93           C  
ATOM    523  CZ  PHE L  71      26.924  32.089  42.837  1.00 55.52           C  
ATOM    524  C   PHE L  71      31.914  28.478  44.438  1.00 57.91           C  
ATOM    525  O   PHE L  71      32.702  28.025  43.608  1.00 57.82           O  
ATOM    526  N   THR L  72      31.838  27.991  45.696  1.00 57.81           N  
ATOM    527  CA  THR L  72      32.753  26.954  46.071  1.00 57.57           C  
ATOM    528  CB  THR L  72      33.797  27.419  47.044  1.00 58.93           C  
ATOM    529  OG1 THR L  72      34.477  28.559  46.542  1.00 59.95           O  
ATOM    530  CG2 THR L  72      34.812  26.284  47.212  1.00 59.43           C  
ATOM    531  C   THR L  72      32.006  25.842  46.743  1.00 56.96           C  
ATOM    532  O   THR L  72      31.095  26.067  47.538  1.00 56.93           O  
ATOM    533  N   LEU L  73      32.386  24.594  46.412  1.00 55.61           N  
ATOM    534  CA  LEU L  73      31.855  23.416  47.034  1.00 55.12           C  
ATOM    535  CB  LEU L  73      31.591  22.285  46.024  1.00 54.49           C  
ATOM    536  CG  LEU L  73      31.124  20.959  46.654  1.00 54.91           C  
ATOM    537  CD1 LEU L  73      29.749  21.092  47.325  1.00 54.69           C  
ATOM    538  CD2 LEU L  73      31.180  19.810  45.637  1.00 54.20           C  
ATOM    539  C   LEU L  73      32.933  22.946  47.959  1.00 55.16           C  
ATOM    540  O   LEU L  73      34.083  22.808  47.546  1.00 54.77           O  
ATOM    541  N   THR L  74      32.594  22.699  49.243  1.00 55.96           N  
ATOM    542  CA  THR L  74      33.603  22.314  50.193  1.00 56.67           C  
ATOM    543  CB  THR L  74      33.750  23.291  51.329  1.00 57.68           C  
ATOM    544  OG1 THR L  74      34.098  24.578  50.842  1.00 58.67           O  
ATOM    545  CG2 THR L  74      34.838  22.778  52.286  1.00 58.42           C  
ATOM    546  C   THR L  74      33.234  21.010  50.824  1.00 56.68           C  
ATOM    547  O   THR L  74      32.086  20.781  51.198  1.00 57.40           O  
ATOM    548  N   ILE L  75      34.226  20.107  50.951  1.00 56.24           N  
ATOM    549  CA  ILE L  75      34.017  18.863  51.629  1.00 56.93           C  
ATOM    550  CB  ILE L  75      34.444  17.676  50.813  1.00 56.45           C  
ATOM    551  CG1 ILE L  75      33.670  17.631  49.481  1.00 50.22           C  
ATOM    552  CG2 ILE L  75      34.254  16.412  51.666  1.00 56.34           C  
ATOM    553  CD1 ILE L  75      34.237  16.618  48.487  1.00 50.06           C  
ATOM    554  C   ILE L  75      34.897  18.943  52.846  1.00 57.96           C  
ATOM    555  O   ILE L  75      36.122  18.958  52.733  1.00 57.15           O  
ATOM    556  N   SER L  76      34.280  18.993  54.045  1.00 59.22           N  
ATOM    557  CA  SER L  76      34.996  19.190  55.277  1.00 60.93           C  
ATOM    558  CB  SER L  76      34.067  19.193  56.503  1.00 61.47           C  
ATOM    559  OG  SER L  76      33.115  20.242  56.394  1.00 64.41           O  
ATOM    560  C   SER L  76      35.972  18.077  55.487  1.00 61.40           C  
ATOM    561  O   SER L  76      37.148  18.320  55.756  1.00 62.65           O  
ATOM    562  N   SER L  77      35.506  16.818  55.386  1.00 60.70           N  
ATOM    563  CA  SER L  77      36.399  15.716  55.571  1.00 60.71           C  
ATOM    564  CB  SER L  77      36.187  14.987  56.908  1.00 61.92           C  
ATOM    565  OG  SER L  77      34.870  14.461  56.970  1.00 63.47           O  
ATOM    566  C   SER L  77      36.107  14.744  54.477  1.00 59.49           C  
ATOM    567  O   SER L  77      35.018  14.182  54.398  1.00 59.62           O  
ATOM    568  N   LEU L  78      37.106  14.503  53.615  1.00 58.26           N  
ATOM    569  CA  LEU L  78      36.941  13.657  52.472  1.00 57.42           C  
ATOM    570  CB  LEU L  78      38.178  13.759  51.557  1.00 56.95           C  
ATOM    571  CG  LEU L  78      38.089  13.043  50.201  1.00 56.90           C  
ATOM    572  CD1 LEU L  78      37.039  13.709  49.297  1.00 56.38           C  
ATOM    573  CD2 LEU L  78      39.473  12.957  49.534  1.00 56.79           C  
ATOM    574  C   LEU L  78      36.783  12.241  52.954  1.00 57.15           C  
ATOM    575  O   LEU L  78      37.521  11.798  53.832  1.00 57.43           O  
ATOM    576  N   GLN L  79      35.800  11.499  52.389  1.00 56.73           N  
ATOM    577  CA  GLN L  79      35.558  10.130  52.770  1.00 57.01           C  
ATOM    578  CB  GLN L  79      34.144   9.892  53.340  1.00 57.43           C  
ATOM    579  CG  GLN L  79      33.899  10.598  54.673  1.00 58.58           C  
ATOM    580  CD  GLN L  79      34.886  10.038  55.690  1.00 60.56           C  
ATOM    581  OE1 GLN L  79      34.889   8.846  55.988  1.00 62.62           O  
ATOM    582  NE2 GLN L  79      35.756  10.930  56.237  1.00 60.46           N  
ATOM    583  C   GLN L  79      35.704   9.281  51.537  1.00 56.60           C  
ATOM    584  O   GLN L  79      35.614   9.779  50.417  1.00 56.07           O  
ATOM    585  N   PRO L  80      35.943   8.006  51.703  1.00 56.86           N  
ATOM    586  CA  PRO L  80      36.169   7.110  50.597  1.00 56.84           C  
ATOM    587  CD  PRO L  80      35.647   7.299  52.939  1.00 57.65           C  
ATOM    588  CB  PRO L  80      36.313   5.724  51.224  1.00 57.15           C  
ATOM    589  CG  PRO L  80      35.494   5.827  52.523  1.00 58.05           C  
ATOM    590  C   PRO L  80      35.093   7.147  49.544  1.00 56.62           C  
ATOM    591  O   PRO L  80      35.425   7.032  48.365  1.00 57.21           O  
ATOM    592  N   GLU L  81      33.811   7.298  49.925  1.00 56.12           N  
ATOM    593  CA  GLU L  81      32.721   7.302  48.984  1.00 55.93           C  
ATOM    594  CB  GLU L  81      31.322   7.208  49.625  1.00 57.59           C  
ATOM    595  CG  GLU L  81      31.022   8.248  50.702  1.00 59.69           C  
ATOM    596  CD  GLU L  81      31.474   7.683  52.045  1.00 62.52           C  
ATOM    597  OE1 GLU L  81      32.243   6.684  52.045  1.00 61.16           O  
ATOM    598  OE2 GLU L  81      31.053   8.242  53.090  1.00 64.16           O1-
ATOM    599  C   GLU L  81      32.760   8.530  48.125  1.00 55.06           C  
ATOM    600  O   GLU L  81      32.152   8.563  47.058  1.00 54.59           O  
ATOM    601  N   ASP L  82      33.438   9.586  48.601  1.00 54.74           N  
ATOM    602  CA  ASP L  82      33.509  10.885  47.991  1.00 55.13           C  
ATOM    603  CB  ASP L  82      34.114  11.941  48.938  1.00 56.30           C  
ATOM    604  CG  ASP L  82      33.113  12.158  50.071  1.00 57.78           C  
ATOM    605  OD1 ASP L  82      31.906  11.871  49.846  1.00 58.31           O  
ATOM    606  OD2 ASP L  82      33.532  12.606  51.172  1.00 59.40           O1-
ATOM    607  C   ASP L  82      34.253  10.922  46.677  1.00 54.48           C  
ATOM    608  O   ASP L  82      34.053  11.865  45.912  1.00 53.72           O  
ATOM    609  N   PHE L  83      35.162   9.971  46.364  1.00 54.08           N  
ATOM    610  CA  PHE L  83      35.868  10.154  45.119  1.00 53.76           C  
ATOM    611  CB  PHE L  83      37.007   9.143  44.845  0.90 55.62           C  
ATOM    612  CG  PHE L  83      36.482   7.813  44.415  1.00 57.62           C  
ATOM    613  CD1 PHE L  83      36.227   7.580  43.083  1.00 59.17           C  
ATOM    614  CD2 PHE L  83      36.267   6.794  45.312  1.00 58.43           C  
ATOM    615  CE1 PHE L  83      35.746   6.367  42.651  1.00 60.54           C  
ATOM    616  CE2 PHE L  83      35.786   5.576  44.884  1.00 59.49           C  
ATOM    617  CZ  PHE L  83      35.521   5.358  43.554  1.00 60.00           C  
ATOM    618  C   PHE L  83      34.870  10.075  44.003  1.00 51.92           C  
ATOM    619  O   PHE L  83      34.108   9.114  43.901  1.00 51.28           O  
ATOM    620  N   ALA L  84      34.849  11.115  43.138  1.00 50.96           N  
ATOM    621  CA  ALA L  84      33.907  11.179  42.054  1.00 49.98           C  
ATOM    622  CB  ALA L  84      32.445  11.269  42.519  1.00 50.19           C  
ATOM    623  C   ALA L  84      34.189  12.437  41.292  1.00 49.63           C  
ATOM    624  O   ALA L  84      35.180  13.119  41.549  1.00 50.22           O  
ATOM    625  N   THR L  85      33.334  12.745  40.296  1.00 48.97           N  
ATOM    626  CA  THR L  85      33.433  13.966  39.545  1.00 48.74           C  
ATOM    627  CB  THR L  85      33.257  13.795  38.064  1.00 49.15           C  
ATOM    628  OG1 THR L  85      32.102  13.015  37.798  1.00 48.66           O  
ATOM    629  CG2 THR L  85      34.503  13.155  37.452  1.00 48.81           C  
ATOM    630  C   THR L  85      32.340  14.872  40.019  1.00 48.30           C  
ATOM    631  O   THR L  85      31.219  14.433  40.272  1.00 48.63           O  
ATOM    632  N   TYR L  86      32.645  16.180  40.155  1.00 47.63           N  
ATOM    633  CA  TYR L  86      31.669  17.103  40.665  1.00 47.17           C  
ATOM    634  CB  TYR L  86      32.132  17.856  41.924  1.00 46.81           C  
ATOM    635  CG  TYR L  86      32.322  16.876  43.031  1.00 46.94           C  
ATOM    636  CD1 TYR L  86      33.438  16.072  43.070  1.00 47.61           C  
ATOM    637  CD2 TYR L  86      31.395  16.772  44.044  1.00 46.53           C  
ATOM    638  CE1 TYR L  86      33.622  15.172  44.095  1.00 47.49           C  
ATOM    639  CE2 TYR L  86      31.573  15.876  45.072  1.00 46.99           C  
ATOM    640  CZ  TYR L  86      32.687  15.072  45.097  1.00 48.09           C  
ATOM    641  OH  TYR L  86      32.871  14.151  46.151  1.00 48.64           O  
ATOM    642  C   TYR L  86      31.419  18.146  39.621  1.00 46.79           C  
ATOM    643  O   TYR L  86      32.336  18.566  38.916  1.00 47.77           O  
ATOM    644  N   TYR L  87      30.144  18.579  39.489  1.00 46.56           N  
ATOM    645  CA  TYR L  87      29.781  19.557  38.502  1.00 47.11           C  
ATOM    646  CB  TYR L  87      28.830  19.006  37.418  1.00 47.62           C  
ATOM    647  CG  TYR L  87      29.507  17.965  36.589  1.00 47.17           C  
ATOM    648  CD1 TYR L  87      30.239  18.322  35.479  1.00 46.83           C  
ATOM    649  CD2 TYR L  87      29.396  16.632  36.912  1.00 47.41           C  
ATOM    650  CE1 TYR L  87      30.858  17.365  34.711  1.00 47.03           C  
ATOM    651  CE2 TYR L  87      30.012  15.669  36.148  1.00 47.76           C  
ATOM    652  CZ  TYR L  87      30.745  16.037  35.046  1.00 46.91           C  
ATOM    653  OH  TYR L  87      31.379  15.053  34.258  1.00 47.83           O  
ATOM    654  C   TYR L  87      29.014  20.664  39.161  1.00 47.02           C  
ATOM    655  O   TYR L  87      28.142  20.414  39.993  1.00 47.17           O  
ATOM    656  N   CYS L  88      29.350  21.926  38.815  1.00 48.42           N  
ATOM    657  CA  CYS L  88      28.581  23.056  39.249  1.00 49.86           C  
ATOM    658  CB  CYS L  88      29.403  24.356  39.476  1.00 52.70           C  
ATOM    659  SG  CYS L  88      30.457  24.844  38.068  1.00 58.86           S  
ATOM    660  C   CYS L  88      27.584  23.307  38.162  1.00 48.86           C  
ATOM    661  O   CYS L  88      27.788  22.905  37.017  1.00 48.02           O  
ATOM    662  N   GLN L  89      26.447  23.939  38.501  1.00 48.73           N  
ATOM    663  CA  GLN L  89      25.485  24.219  37.477  1.00 48.71           C  
ATOM    664  CB  GLN L  89      24.335  23.205  37.424  1.00 48.55           C  
ATOM    665  CG  GLN L  89      23.307  23.506  36.335  1.00 50.42           C  
ATOM    666  CD  GLN L  89      22.183  22.497  36.501  1.00 52.01           C  
ATOM    667  OE1 GLN L  89      21.126  22.595  35.886  1.00 53.50           O  
ATOM    668  NE2 GLN L  89      22.416  21.490  37.375  1.00 54.02           N  
ATOM    669  C   GLN L  89      24.859  25.533  37.818  1.00 48.50           C  
ATOM    670  O   GLN L  89      24.585  25.809  38.983  1.00 49.15           O  
ATOM    671  N   GLN L  90      24.612  26.386  36.803  1.00 48.01           N  
ATOM    672  CA  GLN L  90      23.980  27.651  37.042  1.00 48.36           C  
ATOM    673  CB  GLN L  90      24.800  28.855  36.538  1.00 48.21           C  
ATOM    674  CG  GLN L  90      24.987  28.900  35.019  1.00 49.31           C  
ATOM    675  CD  GLN L  90      23.887  29.768  34.424  1.00 49.78           C  
ATOM    676  OE1 GLN L  90      23.601  29.715  33.230  1.00 51.25           O  
ATOM    677  NE2 GLN L  90      23.247  30.600  35.284  1.00 49.43           N  
ATOM    678  C   GLN L  90      22.660  27.641  36.340  1.00 48.59           C  
ATOM    679  O   GLN L  90      22.534  27.092  35.245  1.00 47.91           O  
ATOM    680  N   TYR L  91      21.659  28.339  36.915  1.00 54.91           N  
ATOM    681  CA  TYR L  91      20.396  28.456  36.251  1.00 54.91           C  
ATOM    682  CB  TYR L  91      19.166  27.899  36.974  1.00 55.28           C  
ATOM    683  CG  TYR L  91      19.436  26.580  37.576  1.00 55.37           C  
ATOM    684  CD1 TYR L  91      19.378  25.405  36.866  1.00 55.49           C  
ATOM    685  CD2 TYR L  91      19.763  26.566  38.909  1.00 62.07           C  
ATOM    686  CE1 TYR L  91      19.635  24.219  37.505  1.00 60.53           C  
ATOM    687  CE2 TYR L  91      20.022  25.383  39.545  1.00 55.53           C  
ATOM    688  CZ  TYR L  91      19.956  24.208  38.841  1.00 61.16           C  
ATOM    689  OH  TYR L  91      20.221  22.988  39.494  1.00 62.15           O  
ATOM    690  C   TYR L  91      20.105  29.921  36.256  1.00 55.17           C  
ATOM    691  O   TYR L  91      20.948  30.757  36.555  1.00 54.70           O  
ATOM    692  N   TYR L  92      18.860  30.262  35.924  1.00 57.05           N  
ATOM    693  CA  TYR L  92      18.390  31.599  35.729  1.00 59.25           C  
ATOM    694  CB  TYR L  92      19.106  32.772  36.433  1.00 67.00           C  
ATOM    695  CG  TYR L  92      18.546  32.969  37.801  1.00  0.00           C  
ATOM    696  CD1 TYR L  92      17.330  33.600  37.945  1.00  0.00           C  
ATOM    697  CD2 TYR L  92      19.201  32.542  38.927  1.00  0.00           C  
ATOM    698  CE1 TYR L  92      16.778  33.804  39.187  1.00  0.00           C  
ATOM    699  CE2 TYR L  92      18.658  32.744  40.174  1.00  0.00           C  
ATOM    700  CZ  TYR L  92      17.446  33.376  40.303  1.00  0.00           C  
ATOM    701  OH  TYR L  92      16.885  33.583  41.579  1.00  0.00           O  
ATOM    702  C   TYR L  92      18.497  31.798  34.281  1.00 60.52           C  
ATOM    703  O   TYR L  92      19.531  32.163  33.725  1.00 61.12           O  
ATOM    704  N   SER L  93      17.335  31.650  33.657  1.00 62.30           N  
ATOM    705  CA  SER L  93      17.262  31.582  32.246  1.00 63.41           C  
ATOM    706  CB  SER L  93      15.840  31.274  31.764  1.00 63.35           C  
ATOM    707  OG  SER L  93      15.433  30.040  32.344  1.00 76.10           O  
ATOM    708  C   SER L  93      17.763  32.840  31.642  1.00 65.44           C  
ATOM    709  O   SER L  93      17.591  33.944  32.155  1.00 67.03           O  
ATOM    710  N   TYR L  94      18.448  32.634  30.515  1.00 65.50           N  
ATOM    711  CA  TYR L  94      19.016  33.606  29.644  1.00 65.50           C  
ATOM    712  CB  TYR L  94      20.550  33.679  29.758  1.00 66.89           C  
ATOM    713  CG  TYR L  94      20.954  35.052  29.340  1.00 67.75           C  
ATOM    714  CD1 TYR L  94      20.585  36.116  30.129  1.00 68.79           C  
ATOM    715  CD2 TYR L  94      21.711  35.300  28.221  1.00 68.00           C  
ATOM    716  CE1 TYR L  94      20.930  37.405  29.806  1.00 69.17           C  
ATOM    717  CE2 TYR L  94      22.065  36.589  27.887  1.00 67.96           C  
ATOM    718  CZ  TYR L  94      21.671  37.646  28.678  1.00 69.07           C  
ATOM    719  OH  TYR L  94      22.026  38.973  28.348  1.00 73.59           O  
ATOM    720  C   TYR L  94      18.621  32.962  28.349  1.00 65.48           C  
ATOM    721  O   TYR L  94      17.472  32.548  28.223  1.00 66.22           O  
ATOM    722  N   TYR L  95      19.492  32.873  27.331  1.00 65.83           N  
ATOM    723  CA  TYR L  95      19.059  32.148  26.160  1.00 65.44           C  
ATOM    724  CB  TYR L  95      20.077  32.155  25.009  1.00 67.18           C  
ATOM    725  CG  TYR L  95      20.193  33.568  24.572  1.00 63.59           C  
ATOM    726  CD1 TYR L  95      19.118  34.191  23.986  1.00 66.64           C  
ATOM    727  CD2 TYR L  95      21.370  34.259  24.735  1.00 66.27           C  
ATOM    728  CE1 TYR L  95      19.213  35.499  23.579  1.00 68.71           C  
ATOM    729  CE2 TYR L  95      21.470  35.568  24.329  1.00 69.07           C  
ATOM    730  CZ  TYR L  95      20.388  36.188  23.753  1.00 70.10           C  
ATOM    731  OH  TYR L  95      20.482  37.532  23.335  1.00 72.35           O  
ATOM    732  C   TYR L  95      18.861  30.713  26.538  1.00 63.76           C  
ATOM    733  O   TYR L  95      17.882  30.078  26.144  1.00 63.96           O  
ATOM    734  N   TYR L  96      19.812  30.167  27.319  1.00 62.40           N  
ATOM    735  CA  TYR L  96      19.729  28.799  27.741  0.80 61.46           C  
ATOM    736  CB  TYR L  96      21.023  27.986  27.524  0.80 62.24           C  
ATOM    737  CG  TYR L  96      21.242  27.731  26.067  1.00 53.07           C  
ATOM    738  CD1 TYR L  96      20.672  26.629  25.468  1.00 53.07           C  
ATOM    739  CD2 TYR L  96      22.007  28.581  25.299  1.00 52.45           C  
ATOM    740  CE1 TYR L  96      20.864  26.370  24.130  1.00 52.81           C  
ATOM    741  CE2 TYR L  96      22.202  28.325  23.960  1.00 58.55           C  
ATOM    742  CZ  TYR L  96      21.634  27.220  23.374  1.00 57.70           C  
ATOM    743  OH  TYR L  96      21.839  26.965  21.999  1.00 58.40           O  
ATOM    744  C   TYR L  96      19.440  28.816  29.207  1.00 60.34           C  
ATOM    745  O   TYR L  96      19.977  29.625  29.966  1.00 60.50           O  
ATOM    746  N   PRO L  97      18.560  27.949  29.609  1.00 58.59           N  
ATOM    747  CA  PRO L  97      18.144  27.904  30.980  1.00 57.38           C  
ATOM    748  CD  PRO L  97      17.539  27.437  28.715  1.00 46.21           C  
ATOM    749  CB  PRO L  97      16.843  27.099  31.006  1.00 59.03           C  
ATOM    750  CG  PRO L  97      16.732  26.481  29.602  1.00 61.09           C  
ATOM    751  C   PRO L  97      19.197  27.405  31.914  1.00 54.98           C  
ATOM    752  O   PRO L  97      19.024  27.524  33.124  1.00 53.97           O  
ATOM    753  N   PHE L  98      20.299  26.853  31.397  1.00 52.76           N  
ATOM    754  CA  PHE L  98      21.209  26.214  32.295  1.00 51.18           C  
ATOM    755  CB  PHE L  98      20.935  24.691  32.260  1.00 50.22           C  
ATOM    756  CG  PHE L  98      21.576  24.293  30.967  1.00 49.97           C  
ATOM    757  CD1 PHE L  98      21.096  24.737  29.741  1.00 51.25           C  
ATOM    758  CD2 PHE L  98      22.712  23.510  30.980  1.00 50.53           C  
ATOM    759  CE1 PHE L  98      21.754  24.404  28.583  1.00 50.03           C  
ATOM    760  CE2 PHE L  98      23.356  23.168  29.819  1.00 50.66           C  
ATOM    761  CZ  PHE L  98      22.881  23.622  28.616  1.00 50.93           C  
ATOM    762  C   PHE L  98      22.570  26.337  31.681  1.00 52.17           C  
ATOM    763  O   PHE L  98      22.703  26.746  30.534  1.00 50.50           O  
ATOM    764  N   THR L  99      23.613  26.010  32.455  1.00 48.25           N  
ATOM    765  CA  THR L  99      24.901  25.642  31.922  1.00 48.23           C  
ATOM    766  CB  THR L  99      25.730  26.844  31.561  1.00 49.21           C  
ATOM    767  OG1 THR L  99      25.035  27.665  30.634  1.00 50.10           O  
ATOM    768  CG2 THR L  99      27.059  26.370  30.952  1.00 49.11           C  
ATOM    769  C   THR L  99      25.653  24.908  33.006  1.00 47.55           C  
ATOM    770  O   THR L  99      25.521  25.227  34.187  1.00 48.16           O  
ATOM    771  N   PHE L 100      26.476  23.904  32.627  1.00 46.83           N  
ATOM    772  CA  PHE L 100      27.240  23.131  33.581  1.00 46.39           C  
ATOM    773  CB  PHE L 100      27.221  21.601  33.365  1.00 45.11           C  
ATOM    774  CG  PHE L 100      25.944  20.977  33.811  1.00 44.02           C  
ATOM    775  CD1 PHE L 100      25.807  20.538  35.108  1.00 44.96           C  
ATOM    776  CD2 PHE L 100      24.894  20.810  32.940  1.00 44.69           C  
ATOM    777  CE1 PHE L 100      24.639  19.953  35.537  1.00 44.65           C  
ATOM    778  CE2 PHE L 100      23.723  20.223  33.365  1.00 43.88           C  
ATOM    779  CZ  PHE L 100      23.592  19.792  34.663  1.00 45.18           C  
ATOM    780  C   PHE L 100      28.696  23.469  33.456  1.00 46.98           C  
ATOM    781  O   PHE L 100      29.159  23.933  32.416  1.00 46.39           O  
ATOM    782  N   GLY L 101      29.456  23.245  34.552  1.00 47.96           N  
ATOM    783  CA  GLY L 101      30.878  23.427  34.528  1.00 48.79           C  
ATOM    784  C   GLY L 101      31.438  22.196  33.881  1.00 49.05           C  
ATOM    785  O   GLY L 101      30.731  21.209  33.686  1.00 47.37           O  
ATOM    786  N   GLN L 102      32.739  22.231  33.544  1.00 50.21           N  
ATOM    787  CA  GLN L 102      33.406  21.153  32.867  1.00 51.48           C  
ATOM    788  CB  GLN L 102      34.798  21.551  32.357  1.00 53.39           C  
ATOM    789  CG  GLN L 102      34.688  22.662  31.314  0.80 57.12           C  
ATOM    790  CD  GLN L 102      36.072  23.001  30.810  0.80 61.44           C  
ATOM    791  OE1 GLN L 102      36.984  23.290  31.582  0.80 64.24           O  
ATOM    792  NE2 GLN L 102      36.231  22.959  29.462  0.80 63.40           N  
ATOM    793  C   GLN L 102      33.504  19.946  33.752  1.00 51.39           C  
ATOM    794  O   GLN L 102      33.485  18.817  33.266  1.00 52.11           O  
ATOM    795  N   GLY L 103      33.635  20.141  35.077  1.00 50.69           N  
ATOM    796  CA  GLY L 103      33.684  19.006  35.960  1.00 49.85           C  
ATOM    797  C   GLY L 103      35.032  18.918  36.601  1.00 49.62           C  
ATOM    798  O   GLY L 103      36.036  19.332  36.026  1.00 49.34           O  
ATOM    799  N   THR L 104      35.069  18.387  37.845  1.00 49.44           N  
ATOM    800  CA  THR L 104      36.302  18.215  38.563  1.00 50.24           C  
ATOM    801  CB  THR L 104      36.382  19.062  39.809  1.00 49.63           C  
ATOM    802  OG1 THR L 104      36.239  20.436  39.481  1.00 50.09           O  
ATOM    803  CG2 THR L 104      37.742  18.832  40.498  1.00 49.25           C  
ATOM    804  C   THR L 104      36.379  16.782  38.989  1.00 50.55           C  
ATOM    805  O   THR L 104      35.489  16.275  39.670  1.00 51.16           O  
ATOM    806  N   LYS L 105      37.457  16.075  38.604  1.00 50.90           N  
ATOM    807  CA  LYS L 105      37.546  14.709  39.025  1.00 51.87           C  
ATOM    808  CB  LYS L 105      38.195  13.774  37.987  1.00 52.62           C  
ATOM    809  CG  LYS L 105      38.070  12.296  38.365  1.00 55.07           C  
ATOM    810  CD  LYS L 105      38.263  11.340  37.189  1.00 57.04           C  
ATOM    811  CE  LYS L 105      39.647  11.420  36.550  1.00 59.20           C  
ATOM    812  NZ  LYS L 105      39.795  10.335  35.556  1.00 59.45           N1+
ATOM    813  C   LYS L 105      38.361  14.676  40.278  1.00 51.78           C  
ATOM    814  O   LYS L 105      39.476  15.195  40.325  1.00 51.66           O  
ATOM    815  N   VAL L 106      37.798  14.081  41.350  1.00 51.65           N  
ATOM    816  CA  VAL L 106      38.509  13.980  42.593  1.00 51.91           C  
ATOM    817  CB  VAL L 106      37.655  14.249  43.796  1.00 52.32           C  
ATOM    818  CG1 VAL L 106      38.476  13.934  45.057  1.00 52.44           C  
ATOM    819  CG2 VAL L 106      37.177  15.710  43.731  1.00 51.90           C  
ATOM    820  C   VAL L 106      39.025  12.578  42.693  1.00 52.29           C  
ATOM    821  O   VAL L 106      38.259  11.615  42.657  1.00 51.56           O  
ATOM    822  N   GLU L 107      40.360  12.439  42.832  1.00 53.08           N  
ATOM    823  CA  GLU L 107      41.004  11.155  42.875  1.00 54.50           C  
ATOM    824  CB  GLU L 107      42.129  10.975  41.839  1.00 56.34           C  
ATOM    825  CG  GLU L 107      41.668  10.895  40.384  1.00 58.82           C  
ATOM    826  CD  GLU L 107      42.907  10.678  39.519  1.00 62.20           C  
ATOM    827  OE1 GLU L 107      44.027  10.998  39.999  1.00 63.83           O  
ATOM    828  OE2 GLU L 107      42.750  10.192  38.367  1.00 62.48           O1-
ATOM    829  C   GLU L 107      41.688  11.008  44.196  1.00 54.55           C  
ATOM    830  O   GLU L 107      41.866  11.974  44.936  1.00 54.40           O  
ATOM    831  N   ILE L 108      42.099   9.766  44.519  1.00 54.18           N  
ATOM    832  CA  ILE L 108      42.753   9.528  45.771  1.00 55.01           C  
ATOM    833  CB  ILE L 108      42.469   8.188  46.373  1.00 55.52           C  
ATOM    834  CG1 ILE L 108      40.976   8.027  46.680  1.00 55.20           C  
ATOM    835  CG2 ILE L 108      43.364   8.040  47.612  1.00 54.50           C  
ATOM    836  CD1 ILE L 108      40.599   6.582  46.996  1.00 55.75           C  
ATOM    837  C   ILE L 108      44.230   9.602  45.574  1.00 55.39           C  
ATOM    838  O   ILE L 108      44.783   9.011  44.646  1.00 55.05           O  
ATOM    839  N   LYS L 109      44.910  10.355  46.463  1.00 55.95           N  
ATOM    840  CA  LYS L 109      46.333  10.468  46.360  1.00 56.37           C  
ATOM    841  CB  LYS L 109      46.944  11.581  47.236  1.00 57.04           C  
ATOM    842  CG  LYS L 109      47.783  12.590  46.441  1.00 58.95           C  
ATOM    843  CD  LYS L 109      48.255  13.794  47.260  1.00 60.95           C  
ATOM    844  CE  LYS L 109      48.524  15.053  46.429  1.00 63.15           C  
ATOM    845  NZ  LYS L 109      49.236  14.712  45.176  1.00 63.96           N1+
ATOM    846  C   LYS L 109      46.893   9.144  46.860  1.00 55.93           C  
ATOM    847  O   LYS L 109      46.826   8.917  48.097  1.00 56.74           O  
ATOM    848  OXT LYS L 109      47.384   8.342  46.020  1.00  0.00           O1-
TER     849      LYS L 109 
ATOM    850  N   GLU H 110       9.964   4.409  46.261  1.00 73.12           N1+
ATOM    851  CA  GLU H 110       9.223   5.684  46.312  1.00 72.64           C  
ATOM    852  CB  GLU H 110       9.691   6.524  47.511  1.00 74.05           C  
ATOM    853  CG  GLU H 110      11.198   6.773  47.549  0.88 76.29           C  
ATOM    854  CD  GLU H 110      11.469   7.644  48.763  0.88 77.86           C  
ATOM    855  OE1 GLU H 110      10.478   8.036  49.436  0.88 78.22           O  
ATOM    856  OE2 GLU H 110      12.665   7.932  49.034  0.88 78.04           O1-
ATOM    857  C   GLU H 110       9.379   6.474  45.056  1.00 71.29           C  
ATOM    858  O   GLU H 110       8.942   6.041  43.991  1.00 71.36           O  
ATOM    859  N   VAL H 111      10.002   7.665  45.146  1.00 69.45           N  
ATOM    860  CA  VAL H 111      10.123   8.487  43.979  1.00 67.53           C  
ATOM    861  CB  VAL H 111      10.423   9.920  44.310  1.00 67.59           C  
ATOM    862  CG1 VAL H 111      10.631  10.705  43.005  1.00 67.31           C  
ATOM    863  CG2 VAL H 111       9.275  10.453  45.183  1.00 68.39           C  
ATOM    864  C   VAL H 111      11.235   7.967  43.130  1.00 65.69           C  
ATOM    865  O   VAL H 111      12.368   7.825  43.590  1.00 65.70           O  
ATOM    866  N   GLN H 112      10.929   7.665  41.851  1.00 63.73           N  
ATOM    867  CA  GLN H 112      11.959   7.198  40.971  1.00 63.10           C  
ATOM    868  CB  GLN H 112      12.206   5.678  41.046  1.00 63.53           C  
ATOM    869  CG  GLN H 112      11.043   4.803  40.579  1.00 64.79           C  
ATOM    870  CD  GLN H 112      11.467   3.349  40.742  1.00 66.86           C  
ATOM    871  OE1 GLN H 112      12.294   3.025  41.593  1.00 68.76           O  
ATOM    872  NE2 GLN H 112      10.885   2.443  39.912  1.00 67.81           N  
ATOM    873  C   GLN H 112      11.624   7.579  39.558  1.00 61.07           C  
ATOM    874  O   GLN H 112      10.467   7.815  39.207  1.00 60.19           O  
ATOM    875  N   LEU H 113      12.674   7.690  38.715  1.00 59.76           N  
ATOM    876  CA  LEU H 113      12.548   8.036  37.325  1.00 59.24           C  
ATOM    877  CB  LEU H 113      13.354   9.292  36.947  1.00 59.03           C  
ATOM    878  CG  LEU H 113      12.820  10.588  37.579  1.00 58.68           C  
ATOM    879  CD1 LEU H 113      13.664  11.802  37.166  1.00 57.16           C  
ATOM    880  CD2 LEU H 113      11.333  10.779  37.248  1.00 57.31           C  
ATOM    881  C   LEU H 113      13.137   6.909  36.538  1.00 58.67           C  
ATOM    882  O   LEU H 113      14.291   6.532  36.744  1.00 58.62           O  
ATOM    883  N   VAL H 114      12.354   6.342  35.602  1.00 58.39           N  
ATOM    884  CA  VAL H 114      12.849   5.249  34.817  1.00 58.73           C  
ATOM    885  CB  VAL H 114      11.987   4.025  34.923  1.00 59.47           C  
ATOM    886  CG1 VAL H 114      12.545   2.928  34.004  1.00 59.27           C  
ATOM    887  CG2 VAL H 114      11.916   3.619  36.403  1.00 59.27           C  
ATOM    888  C   VAL H 114      12.819   5.678  33.387  1.00 58.86           C  
ATOM    889  O   VAL H 114      11.794   6.135  32.887  1.00 58.50           O  
ATOM    890  N   GLU H 115      13.954   5.507  32.684  1.00 58.80           N  
ATOM    891  CA  GLU H 115      14.066   5.945  31.324  1.00 59.37           C  
ATOM    892  CB  GLU H 115      15.330   6.793  31.115  1.00 59.68           C  
ATOM    893  CG  GLU H 115      15.309   8.072  31.954  1.00 61.64           C  
ATOM    894  CD  GLU H 115      16.733   8.574  32.124  1.00 64.10           C  
ATOM    895  OE1 GLU H 115      17.595   8.186  31.294  1.00 64.20           O  
ATOM    896  OE2 GLU H 115      16.985   9.343  33.091  1.00 62.84           O1-
ATOM    897  C   GLU H 115      14.170   4.734  30.450  1.00 59.41           C  
ATOM    898  O   GLU H 115      14.606   3.671  30.889  1.00 59.45           O  
ATOM    899  N   SER H 116      13.727   4.861  29.183  1.00 59.45           N  
ATOM    900  CA  SER H 116      13.813   3.753  28.276  1.00 59.50           C  
ATOM    901  CB  SER H 116      12.690   2.717  28.468  1.00 59.84           C  
ATOM    902  OG  SER H 116      11.428   3.313  28.204  1.00 61.22           O  
ATOM    903  C   SER H 116      13.685   4.280  26.881  1.00 59.04           C  
ATOM    904  O   SER H 116      13.396   5.459  26.675  1.00 58.14           O  
ATOM    905  N   GLY H 117      13.908   3.397  25.884  1.00 59.01           N  
ATOM    906  CA  GLY H 117      13.730   3.758  24.507  1.00 58.89           C  
ATOM    907  C   GLY H 117      15.039   4.070  23.841  1.00 58.26           C  
ATOM    908  O   GLY H 117      15.061   4.376  22.650  1.00 58.25           O  
ATOM    909  N   GLY H 118      16.169   4.006  24.570  1.00 57.77           N  
ATOM    910  CA  GLY H 118      17.434   4.303  23.954  1.00 57.40           C  
ATOM    911  C   GLY H 118      17.895   3.101  23.186  1.00 57.07           C  
ATOM    912  O   GLY H 118      17.421   1.989  23.406  1.00 57.17           O  
ATOM    913  N   GLY H 119      18.867   3.291  22.267  1.00 56.43           N  
ATOM    914  CA  GLY H 119      19.326   2.167  21.501  1.00 56.01           C  
ATOM    915  C   GLY H 119      20.151   2.655  20.350  1.00 55.55           C  
ATOM    916  O   GLY H 119      20.655   3.777  20.353  1.00 55.32           O  
ATOM    917  N   LEU H 120      20.301   1.794  19.322  1.00 55.06           N  
ATOM    918  CA  LEU H 120      21.115   2.073  18.169  1.00 54.83           C  
ATOM    919  CB  LEU H 120      21.825   0.787  17.688  1.00 54.65           C  
ATOM    920  CG  LEU H 120      22.817   0.866  16.506  1.00 55.54           C  
ATOM    921  CD1 LEU H 120      23.385  -0.535  16.227  1.00 54.18           C  
ATOM    922  CD2 LEU H 120      22.224   1.495  15.232  1.00 54.64           C  
ATOM    923  C   LEU H 120      20.208   2.569  17.077  1.00 54.11           C  
ATOM    924  O   LEU H 120      19.149   1.994  16.835  1.00 54.08           O  
ATOM    925  N   VAL H 121      20.603   3.674  16.394  1.00 54.09           N  
ATOM    926  CA  VAL H 121      19.821   4.195  15.303  1.00 54.77           C  
ATOM    927  CB  VAL H 121      18.900   5.316  15.687  1.00 55.59           C  
ATOM    928  CG1 VAL H 121      17.823   4.762  16.629  1.00 56.98           C  
ATOM    929  CG2 VAL H 121      19.738   6.450  16.299  1.00 55.05           C  
ATOM    930  C   VAL H 121      20.740   4.747  14.257  1.00 55.25           C  
ATOM    931  O   VAL H 121      21.860   5.163  14.540  1.00 54.69           O  
ATOM    932  N   GLN H 122      20.262   4.769  12.999  1.00 55.37           N  
ATOM    933  CA  GLN H 122      21.043   5.281  11.913  1.00 56.07           C  
ATOM    934  CB  GLN H 122      20.543   4.786  10.548  1.00 57.57           C  
ATOM    935  CG  GLN H 122      21.530   5.003   9.405  1.00 60.69           C  
ATOM    936  CD  GLN H 122      20.948   4.304   8.192  1.00 64.10           C  
ATOM    937  OE1 GLN H 122      20.067   4.837   7.521  1.00 66.72           O  
ATOM    938  NE2 GLN H 122      21.443   3.070   7.906  1.00 65.25           N  
ATOM    939  C   GLN H 122      20.956   6.780  11.963  1.00 55.03           C  
ATOM    940  O   GLN H 122      20.077   7.348  12.610  1.00 54.24           O  
ATOM    941  N   PRO H 123      21.877   7.418  11.290  1.00 54.85           N  
ATOM    942  CA  PRO H 123      21.972   8.860  11.283  1.00 55.14           C  
ATOM    943  CD  PRO H 123      23.195   6.807  11.173  1.00 54.97           C  
ATOM    944  CB  PRO H 123      23.347   9.180  10.699  1.00 55.37           C  
ATOM    945  CG  PRO H 123      24.201   7.967  11.097  1.00 55.58           C  
ATOM    946  C   PRO H 123      20.868   9.686  10.664  1.00 55.01           C  
ATOM    947  O   PRO H 123      21.033  10.889  10.562  1.00 55.11           O  
ATOM    948  N   GLY H 124      19.866   9.132   9.997  1.00 55.29           N  
ATOM    949  CA  GLY H 124      18.712   9.907   9.618  1.00 55.46           C  
ATOM    950  C   GLY H 124      17.638   9.751  10.631  1.00 55.60           C  
ATOM    951  O   GLY H 124      16.708  10.552  10.719  1.00 55.97           O  
ATOM    952  N   GLY H 125      17.743   8.632  11.363  1.00 55.41           N  
ATOM    953  CA  GLY H 125      16.689   8.028  12.125  1.00 55.25           C  
ATOM    954  C   GLY H 125      16.165   8.835  13.257  1.00 55.47           C  
ATOM    955  O   GLY H 125      16.624   9.933  13.568  1.00 55.07           O  
ATOM    956  N   SER H 126      15.110   8.262  13.876  1.00 55.18           N  
ATOM    957  CA  SER H 126      14.440   8.861  14.989  1.00 55.50           C  
ATOM    958  CB  SER H 126      13.012   9.333  14.667  1.00 55.65           C  
ATOM    959  OG  SER H 126      13.051  10.374  13.703  1.00 57.37           O  
ATOM    960  C   SER H 126      14.323   7.845  16.083  1.00 55.04           C  
ATOM    961  O   SER H 126      14.301   6.639  15.841  1.00 55.37           O  
ATOM    962  N   LEU H 127      14.295   8.336  17.339  1.00 54.55           N  
ATOM    963  CA  LEU H 127      14.106   7.529  18.513  1.00 54.57           C  
ATOM    964  CB  LEU H 127      15.379   7.215  19.318  1.00 55.07           C  
ATOM    965  CG  LEU H 127      16.274   6.105  18.754  1.00 55.97           C  
ATOM    966  CD1 LEU H 127      17.498   5.884  19.656  1.00 56.16           C  
ATOM    967  CD2 LEU H 127      15.477   4.806  18.560  1.00 57.06           C  
ATOM    968  C   LEU H 127      13.260   8.323  19.449  1.00 54.07           C  
ATOM    969  O   LEU H 127      13.300   9.552  19.447  1.00 53.83           O  
ATOM    970  N   ARG H 128      12.454   7.637  20.279  1.00 53.58           N  
ATOM    971  CA  ARG H 128      11.666   8.369  21.224  1.00 53.81           C  
ATOM    972  CB  ARG H 128      10.153   8.187  21.030  1.00 54.65           C  
ATOM    973  CG  ARG H 128       9.330   9.081  21.955  1.00 57.05           C  
ATOM    974  CD  ARG H 128       7.821   8.883  21.831  1.00 60.62           C  
ATOM    975  NE  ARG H 128       7.178   9.951  22.646  1.00 63.23           N  
ATOM    976  CZ  ARG H 128       5.893  10.326  22.388  1.00 64.45           C  
ATOM    977  NH1 ARG H 128       5.182   9.679  21.422  1.00 64.69           N1+
ATOM    978  NH2 ARG H 128       5.325  11.346  23.095  1.00 64.68           N  
ATOM    979  C   ARG H 128      12.010   7.844  22.580  1.00 53.08           C  
ATOM    980  O   ARG H 128      11.907   6.645  22.831  1.00 52.42           O  
ATOM    981  N   LEU H 129      12.429   8.740  23.496  1.00 51.99           N  
ATOM    982  CA  LEU H 129      12.790   8.326  24.820  1.00 51.40           C  
ATOM    983  CB  LEU H 129      13.977   9.104  25.408  1.00 51.29           C  
ATOM    984  CG  LEU H 129      15.278   8.951  24.600  1.00 52.05           C  
ATOM    985  CD1 LEU H 129      16.444   9.676  25.295  1.00 51.97           C  
ATOM    986  CD2 LEU H 129      15.578   7.476  24.285  1.00 51.63           C  
ATOM    987  C   LEU H 129      11.623   8.579  25.717  1.00 51.08           C  
ATOM    988  O   LEU H 129      10.846   9.507  25.495  1.00 50.22           O  
ATOM    989  N   SER H 130      11.465   7.736  26.758  1.00 51.35           N  
ATOM    990  CA  SER H 130      10.368   7.904  27.669  1.00 51.70           C  
ATOM    991  CB  SER H 130       9.402   6.707  27.688  1.00 52.40           C  
ATOM    992  OG  SER H 130       8.805   6.533  26.412  1.00 53.81           O  
ATOM    993  C   SER H 130      10.940   7.984  29.049  1.00 51.74           C  
ATOM    994  O   SER H 130      11.952   7.355  29.345  1.00 51.13           O  
ATOM    995  N   CYS H 131      10.310   8.789  29.930  1.00 52.35           N  
ATOM    996  CA  CYS H 131      10.761   8.873  31.290  1.00 52.89           C  
ATOM    997  CB  CYS H 131      11.400  10.248  31.617  1.00 53.65           C  
ATOM    998  SG  CYS H 131      12.000  10.427  33.327  1.00 56.69           S  
ATOM    999  C   CYS H 131       9.540   8.658  32.136  1.00 52.24           C  
ATOM   1000  O   CYS H 131       8.696   9.543  32.264  1.00 51.62           O  
ATOM   1001  N   ALA H 132       9.416   7.460  32.744  1.00 52.04           N  
ATOM   1002  CA  ALA H 132       8.242   7.145  33.510  1.00 52.64           C  
ATOM   1003  CB  ALA H 132       7.929   5.639  33.539  1.00 52.60           C  
ATOM   1004  C   ALA H 132       8.470   7.587  34.918  1.00 53.01           C  
ATOM   1005  O   ALA H 132       9.469   7.231  35.539  1.00 52.92           O  
ATOM   1006  N   ALA H 133       7.522   8.363  35.477  1.00 53.46           N  
ATOM   1007  CA  ALA H 133       7.725   8.854  36.807  1.00 54.03           C  
ATOM   1008  CB  ALA H 133       7.440  10.358  36.954  1.00 54.51           C  
ATOM   1009  C   ALA H 133       6.813   8.134  37.746  1.00 54.89           C  
ATOM   1010  O   ALA H 133       5.668   7.832  37.416  1.00 54.80           O  
ATOM   1011  N   SER H 134       7.327   7.808  38.949  1.00 55.54           N  
ATOM   1012  CA  SER H 134       6.503   7.173  39.933  1.00 56.56           C  
ATOM   1013  CB  SER H 134       6.697   5.647  40.015  1.00 56.59           C  
ATOM   1014  OG  SER H 134       8.034   5.331  40.371  1.00 58.54           O  
ATOM   1015  C   SER H 134       6.856   7.763  41.260  1.00 57.40           C  
ATOM   1016  O   SER H 134       7.993   8.175  41.484  1.00 57.62           O  
ATOM   1017  N   GLY H 135       5.860   7.897  42.164  1.00 53.25           N  
ATOM   1018  CA  GLY H 135       6.113   8.420  43.479  1.00 54.43           C  
ATOM   1019  C   GLY H 135       5.770   9.883  43.580  1.00 54.98           C  
ATOM   1020  O   GLY H 135       5.687  10.407  44.688  1.00 56.28           O  
ATOM   1021  N   PHE H 136       5.564  10.597  42.453  1.00 54.59           N  
ATOM   1022  CA  PHE H 136       5.235  11.996  42.566  1.00 54.70           C  
ATOM   1023  CB  PHE H 136       6.466  12.921  42.579  1.00 53.64           C  
ATOM   1024  CG  PHE H 136       7.169  12.843  41.268  1.00 52.78           C  
ATOM   1025  CD1 PHE H 136       7.937  11.752  40.939  1.00 52.04           C  
ATOM   1026  CD2 PHE H 136       7.078  13.880  40.370  1.00 52.51           C  
ATOM   1027  CE1 PHE H 136       8.588  11.696  39.729  1.00 51.49           C  
ATOM   1028  CE2 PHE H 136       7.726  13.829  39.157  1.00 52.05           C  
ATOM   1029  CZ  PHE H 136       8.485  12.732  38.832  1.00 51.11           C  
ATOM   1030  C   PHE H 136       4.375  12.387  41.404  1.00 55.29           C  
ATOM   1031  O   PHE H 136       4.243  11.640  40.435  1.00 55.02           O  
ATOM   1032  N   ASN H 137       3.760  13.588  41.474  1.00 55.91           N  
ATOM   1033  CA  ASN H 137       2.878  14.002  40.422  0.90 56.39           C  
ATOM   1034  CB  ASN H 137       1.687  14.825  40.946  0.90 58.03           C  
ATOM   1035  CG  ASN H 137       0.489  14.543  40.049  0.90 60.52           C  
ATOM   1036  OD1 ASN H 137       0.008  13.412  39.986  0.90 61.46           O  
ATOM   1037  ND2 ASN H 137      -0.024  15.589  39.351  0.90 61.81           N  
ATOM   1038  C   ASN H 137       3.684  14.832  39.465  1.00 55.71           C  
ATOM   1039  O   ASN H 137       4.167  15.923  39.769  1.00 55.14           O  
ATOM   1040  N   PHE H 138       3.807  14.306  38.242  1.00 55.33           N  
ATOM   1041  CA  PHE H 138       4.588  14.794  37.147  1.00 55.44           C  
ATOM   1042  CB  PHE H 138       4.420  13.777  36.006  1.00 55.58           C  
ATOM   1043  CG  PHE H 138       5.267  14.092  34.842  1.00 55.74           C  
ATOM   1044  CD1 PHE H 138       6.627  13.907  34.901  1.00 55.61           C  
ATOM   1045  CD2 PHE H 138       4.681  14.521  33.679  1.00 56.42           C  
ATOM   1046  CE1 PHE H 138       7.416  14.186  33.812  1.00 50.50           C  
ATOM   1047  CE2 PHE H 138       5.472  14.797  32.597  1.00 52.52           C  
ATOM   1048  CZ  PHE H 138       6.833  14.638  32.654  1.00 50.53           C  
ATOM   1049  C   PHE H 138       4.111  16.165  36.746  1.00 55.51           C  
ATOM   1050  O   PHE H 138       4.908  17.039  36.398  1.00 54.47           O  
ATOM   1051  N   SER H 139       2.787  16.399  36.775  1.00 55.93           N  
ATOM   1052  CA  SER H 139       2.264  17.669  36.346  1.00 56.41           C  
ATOM   1053  CB  SER H 139       0.725  17.717  36.268  1.00 56.89           C  
ATOM   1054  OG  SER H 139       0.157  17.689  37.569  1.00 58.53           O  
ATOM   1055  C   SER H 139       2.696  18.772  37.272  1.00 55.87           C  
ATOM   1056  O   SER H 139       2.889  19.906  36.835  1.00 56.59           O  
ATOM   1057  N   SER H 140       2.851  18.472  38.576  1.00 55.30           N  
ATOM   1058  CA  SER H 140       3.191  19.445  39.581  1.00 54.85           C  
ATOM   1059  CB  SER H 140       3.061  18.883  41.010  1.00 56.23           C  
ATOM   1060  OG  SER H 140       1.729  18.460  41.255  1.00 53.55           O  
ATOM   1061  C   SER H 140       4.613  19.910  39.438  1.00 53.11           C  
ATOM   1062  O   SER H 140       4.986  20.926  40.023  1.00 52.93           O  
ATOM   1063  N   SER H 141       5.454  19.195  38.664  1.00 51.03           N  
ATOM   1064  CA  SER H 141       6.847  19.545  38.661  1.00 49.00           C  
ATOM   1065  CB  SER H 141       7.737  18.463  39.291  1.00 49.04           C  
ATOM   1066  OG  SER H 141       7.689  17.274  38.516  1.00 50.84           O  
ATOM   1067  C   SER H 141       7.340  19.761  37.272  1.00 46.37           C  
ATOM   1068  O   SER H 141       6.559  19.888  36.330  1.00 45.08           O  
ATOM   1069  N   SER H 142       8.680  19.866  37.115  1.00 50.64           N  
ATOM   1070  CA  SER H 142       9.123  20.081  35.775  1.00 49.90           C  
ATOM   1071  CB  SER H 142       9.656  21.502  35.532  1.00 49.31           C  
ATOM   1072  OG  SER H 142      10.736  21.775  36.410  1.00 49.12           O  
ATOM   1073  C   SER H 142      10.202  19.087  35.482  1.00 49.28           C  
ATOM   1074  O   SER H 142      10.848  18.574  36.393  1.00 49.39           O  
ATOM   1075  N   MET H 143      10.412  18.765  34.189  1.00 48.62           N  
ATOM   1076  CA  MET H 143      11.367  17.751  33.850  1.00 47.71           C  
ATOM   1077  CB  MET H 143      10.751  16.511  33.193  1.00 48.01           C  
ATOM   1078  CG  MET H 143       9.949  15.656  34.166  1.00 59.62           C  
ATOM   1079  SD  MET H 143      10.944  14.927  35.498  1.00 65.96           S  
ATOM   1080  CE  MET H 143      12.099  14.067  34.392  1.00 63.93           C  
ATOM   1081  C   MET H 143      12.368  18.283  32.880  1.00 46.37           C  
ATOM   1082  O   MET H 143      12.074  19.136  32.043  1.00 46.00           O  
ATOM   1083  N   HIS H 144      13.602  17.758  32.981  1.00 45.32           N  
ATOM   1084  CA  HIS H 144      14.660  18.169  32.113  1.00 44.87           C  
ATOM   1085  ND1 HIS H 144      15.493  21.367  32.562  1.00 45.69           N  
ATOM   1086  CG  HIS H 144      15.542  20.242  33.352  1.00 45.53           C  
ATOM   1087  CB  HIS H 144      15.829  18.871  32.826  1.00 45.07           C  
ATOM   1088  NE2 HIS H 144      15.168  22.043  34.654  1.00 45.14           N  
ATOM   1089  CD2 HIS H 144      15.339  20.670  34.626  1.00 45.74           C  
ATOM   1090  CE1 HIS H 144      15.267  22.416  33.392  1.00 45.81           C  
ATOM   1091  C   HIS H 144      15.273  16.950  31.533  1.00 44.40           C  
ATOM   1092  O   HIS H 144      15.217  15.867  32.112  1.00 44.70           O  
ATOM   1093  N   TRP H 145      15.849  17.127  30.332  1.00 44.54           N  
ATOM   1094  CA  TRP H 145      16.613  16.096  29.710  1.00 43.71           C  
ATOM   1095  CB  TRP H 145      16.140  15.729  28.295  1.00 43.78           C  
ATOM   1096  CG  TRP H 145      14.818  15.000  28.279  1.00 43.46           C  
ATOM   1097  CD2 TRP H 145      14.686  13.582  28.467  1.00 43.13           C  
ATOM   1098  CD1 TRP H 145      13.555  15.490  28.130  1.00 43.80           C  
ATOM   1099  NE1 TRP H 145      12.641  14.465  28.222  1.00 44.28           N  
ATOM   1100  CE2 TRP H 145      13.325  13.285  28.423  1.00 43.51           C  
ATOM   1101  CE3 TRP H 145      15.621  12.606  28.657  1.00 44.37           C  
ATOM   1102  CZ2 TRP H 145      12.876  12.004  28.581  1.00 44.04           C  
ATOM   1103  CZ3 TRP H 145      15.169  11.314  28.808  1.00 44.54           C  
ATOM   1104  CH2 TRP H 145      13.822  11.020  28.772  1.00 44.11           C  
ATOM   1105  C   TRP H 145      17.997  16.649  29.607  1.00 43.39           C  
ATOM   1106  O   TRP H 145      18.205  17.754  29.105  1.00 42.65           O  
ATOM   1107  N   VAL H 146      18.978  15.891  30.129  1.00 43.39           N  
ATOM   1108  CA  VAL H 146      20.353  16.291  30.096  1.00 43.91           C  
ATOM   1109  CB  VAL H 146      20.931  16.532  31.462  1.00 44.33           C  
ATOM   1110  CG1 VAL H 146      22.429  16.847  31.324  1.00 43.07           C  
ATOM   1111  CG2 VAL H 146      20.120  17.650  32.140  1.00 43.03           C  
ATOM   1112  C   VAL H 146      21.082  15.135  29.486  1.00 44.70           C  
ATOM   1113  O   VAL H 146      20.718  13.978  29.695  1.00 45.01           O  
ATOM   1114  N   ARG H 147      22.137  15.421  28.702  1.00 45.31           N  
ATOM   1115  CA  ARG H 147      22.819  14.365  28.013  1.00 46.08           C  
ATOM   1116  CB  ARG H 147      22.634  14.462  26.490  1.00 46.85           C  
ATOM   1117  CG  ARG H 147      23.118  15.809  25.949  1.00 47.53           C  
ATOM   1118  CD  ARG H 147      22.510  16.234  24.611  1.00 49.16           C  
ATOM   1119  NE  ARG H 147      23.270  15.586  23.509  1.00 49.26           N  
ATOM   1120  CZ  ARG H 147      23.375  16.229  22.308  1.00 50.75           C  
ATOM   1121  NH1 ARG H 147      22.881  17.492  22.163  1.00 51.49           N1+
ATOM   1122  NH2 ARG H 147      23.966  15.617  21.244  1.00 50.28           N  
ATOM   1123  C   ARG H 147      24.286  14.460  28.288  1.00 46.01           C  
ATOM   1124  O   ARG H 147      24.811  15.530  28.595  1.00 45.10           O  
ATOM   1125  N   GLN H 148      24.981  13.306  28.207  1.00 46.85           N  
ATOM   1126  CA  GLN H 148      26.393  13.299  28.430  1.00 48.28           C  
ATOM   1127  CB  GLN H 148      26.755  12.754  29.823  1.00 48.15           C  
ATOM   1128  CG  GLN H 148      28.232  12.890  30.190  1.00 48.10           C  
ATOM   1129  CD  GLN H 148      28.402  12.374  31.614  1.00 49.56           C  
ATOM   1130  OE1 GLN H 148      27.616  11.556  32.091  1.00 48.94           O  
ATOM   1131  NE2 GLN H 148      29.456  12.868  32.315  1.00 49.18           N  
ATOM   1132  C   GLN H 148      27.018  12.414  27.395  1.00 49.14           C  
ATOM   1133  O   GLN H 148      26.815  11.200  27.391  1.00 48.26           O  
ATOM   1134  N   ALA H 149      27.809  13.017  26.484  1.00 50.90           N  
ATOM   1135  CA  ALA H 149      28.470  12.263  25.458  1.00 52.58           C  
ATOM   1136  CB  ALA H 149      29.077  13.136  24.341  1.00 52.45           C  
ATOM   1137  C   ALA H 149      29.573  11.503  26.120  1.00 54.60           C  
ATOM   1138  O   ALA H 149      30.072  11.917  27.165  1.00 54.50           O  
ATOM   1139  N   PRO H 150      29.954  10.392  25.544  1.00 56.51           N  
ATOM   1140  CA  PRO H 150      30.963   9.549  26.131  1.00 57.35           C  
ATOM   1141  CD  PRO H 150      29.857  10.201  24.107  1.00 56.65           C  
ATOM   1142  CB  PRO H 150      31.272   8.488  25.078  1.00 57.64           C  
ATOM   1143  CG  PRO H 150      30.989   9.220  23.753  1.00 57.60           C  
ATOM   1144  C   PRO H 150      32.190  10.331  26.484  1.00 58.36           C  
ATOM   1145  O   PRO H 150      32.758  10.983  25.610  1.00 58.58           O  
ATOM   1146  N   GLY H 151      32.605  10.274  27.765  1.00 58.57           N  
ATOM   1147  CA  GLY H 151      33.815  10.900  28.214  1.00 58.97           C  
ATOM   1148  C   GLY H 151      33.678  12.391  28.241  1.00 59.07           C  
ATOM   1149  O   GLY H 151      34.686  13.096  28.255  1.00 59.79           O  
ATOM   1150  N   GLN H 152      32.443  12.923  28.274  1.00 58.32           N  
ATOM   1151  CA  GLN H 152      32.299  14.352  28.253  1.00 57.71           C  
ATOM   1152  CB  GLN H 152      31.574  14.862  26.990  1.00 59.18           C  
ATOM   1153  CG  GLN H 152      31.607  16.383  26.804  1.00 60.74           C  
ATOM   1154  CD  GLN H 152      32.982  16.776  26.283  1.00 63.28           C  
ATOM   1155  OE1 GLN H 152      33.804  15.920  25.957  1.00  0.00           O  
ATOM   1156  NE2 GLN H 152      33.242  18.108  26.195  1.00  0.00           N  
ATOM   1157  C   GLN H 152      31.478  14.761  29.441  1.00 56.62           C  
ATOM   1158  O   GLN H 152      31.078  13.926  30.253  1.00 55.48           O  
ATOM   1159  N   GLY H 153      31.239  16.081  29.584  1.00 55.30           N  
ATOM   1160  CA  GLY H 153      30.491  16.609  30.688  1.00 54.68           C  
ATOM   1161  C   GLY H 153      29.032  16.621  30.348  1.00 53.43           C  
ATOM   1162  O   GLY H 153      28.617  16.113  29.309  1.00 53.16           O  
ATOM   1163  N   LEU H 154      28.221  17.219  31.252  1.00 52.32           N  
ATOM   1164  CA  LEU H 154      26.788  17.278  31.134  1.00 51.33           C  
ATOM   1165  CB  LEU H 154      26.115  17.421  32.510  1.00 51.10           C  
ATOM   1166  CG  LEU H 154      26.410  16.235  33.457  1.00 51.03           C  
ATOM   1167  CD1 LEU H 154      25.757  16.438  34.831  1.00 51.88           C  
ATOM   1168  CD2 LEU H 154      26.002  14.893  32.825  1.00 49.87           C  
ATOM   1169  C   LEU H 154      26.378  18.442  30.269  1.00 51.08           C  
ATOM   1170  O   LEU H 154      27.006  19.499  30.301  1.00 50.91           O  
ATOM   1171  N   GLU H 155      25.301  18.258  29.462  1.00 50.32           N  
ATOM   1172  CA  GLU H 155      24.794  19.292  28.589  1.00 50.55           C  
ATOM   1173  CB  GLU H 155      25.154  19.053  27.109  1.00 51.27           C  
ATOM   1174  CG  GLU H 155      24.632  20.132  26.156  1.00 54.47           C  
ATOM   1175  CD  GLU H 155      24.951  19.707  24.728  1.00 57.09           C  
ATOM   1176  OE1 GLU H 155      25.478  18.577  24.546  1.00 60.15           O  
ATOM   1177  OE2 GLU H 155      24.668  20.507  23.798  1.00 61.37           O1-
ATOM   1178  C   GLU H 155      23.289  19.299  28.661  1.00 48.23           C  
ATOM   1179  O   GLU H 155      22.655  18.251  28.548  1.00 46.35           O  
ATOM   1180  N   TRP H 156      22.672  20.494  28.830  1.00 47.63           N  
ATOM   1181  CA  TRP H 156      21.236  20.569  28.919  1.00 47.63           C  
ATOM   1182  CB  TRP H 156      20.723  21.862  29.570  1.00 47.99           C  
ATOM   1183  CG  TRP H 156      19.221  22.024  29.496  1.00 47.49           C  
ATOM   1184  CD2 TRP H 156      18.557  22.927  28.600  1.00 47.68           C  
ATOM   1185  CD1 TRP H 156      18.239  21.402  30.211  1.00 47.41           C  
ATOM   1186  NE1 TRP H 156      17.007  21.870  29.827  1.00 47.63           N  
ATOM   1187  CE2 TRP H 156      17.187  22.805  28.831  1.00 46.98           C  
ATOM   1188  CE3 TRP H 156      19.048  23.787  27.660  1.00 48.36           C  
ATOM   1189  CZ2 TRP H 156      16.284  23.543  28.123  1.00 48.27           C  
ATOM   1190  CZ3 TRP H 156      18.134  24.528  26.944  1.00 48.17           C  
ATOM   1191  CH2 TRP H 156      16.778  24.409  27.172  1.00 48.85           C  
ATOM   1192  C   TRP H 156      20.625  20.520  27.545  1.00 47.50           C  
ATOM   1193  O   TRP H 156      21.012  21.292  26.669  1.00 48.21           O  
ATOM   1194  N   VAL H 157      19.748  19.516  27.288  1.00 46.58           N  
ATOM   1195  CA  VAL H 157      19.047  19.390  26.032  1.00 46.06           C  
ATOM   1196  CB  VAL H 157      18.930  17.961  25.579  1.00 45.83           C  
ATOM   1197  CG1 VAL H 157      17.744  17.267  26.254  1.00 46.22           C  
ATOM   1198  CG2 VAL H 157      18.904  17.949  24.049  1.00 44.81           C  
ATOM   1199  C   VAL H 157      17.695  20.070  25.940  1.00 45.82           C  
ATOM   1200  O   VAL H 157      17.433  20.795  24.979  1.00 46.04           O  
ATOM   1201  N   ALA H 158      16.796  19.862  26.939  1.00 45.40           N  
ATOM   1202  CA  ALA H 158      15.460  20.410  26.851  1.00 45.00           C  
ATOM   1203  CB  ALA H 158      14.616  19.724  25.768  1.00 44.36           C  
ATOM   1204  C   ALA H 158      14.736  20.307  28.176  1.00 45.37           C  
ATOM   1205  O   ALA H 158      15.156  19.584  29.077  1.00 44.14           O  
ATOM   1206  N   TYR H 159      13.621  21.065  28.327  1.00 45.96           N  
ATOM   1207  CA  TYR H 159      12.895  21.169  29.572  1.00 46.56           C  
ATOM   1208  CB  TYR H 159      13.411  22.413  30.322  1.00 47.46           C  
ATOM   1209  CG  TYR H 159      12.474  22.955  31.344  1.00 44.91           C  
ATOM   1210  CD1 TYR H 159      12.341  22.393  32.592  1.00 47.34           C  
ATOM   1211  CD2 TYR H 159      11.749  24.083  31.040  1.00 46.96           C  
ATOM   1212  CE1 TYR H 159      11.476  22.942  33.511  1.00 47.92           C  
ATOM   1213  CE2 TYR H 159      10.883  24.634  31.954  1.00 48.30           C  
ATOM   1214  CZ  TYR H 159      10.745  24.063  33.194  1.00 48.89           C  
ATOM   1215  OH  TYR H 159       9.857  24.627  34.135  1.00 50.62           O  
ATOM   1216  C   TYR H 159      11.421  21.315  29.308  1.00 46.69           C  
ATOM   1217  O   TYR H 159      11.016  21.829  28.267  1.00 46.74           O  
ATOM   1218  N   ILE H 160      10.567  20.833  30.241  1.00 46.75           N  
ATOM   1219  CA  ILE H 160       9.149  21.008  30.078  1.00 47.40           C  
ATOM   1220  CB  ILE H 160       8.495  19.856  29.359  1.00 46.95           C  
ATOM   1221  CG1 ILE H 160       7.047  20.207  28.978  1.00 48.08           C  
ATOM   1222  CG2 ILE H 160       8.647  18.589  30.219  1.00 46.84           C  
ATOM   1223  CD1 ILE H 160       6.419  19.226  27.992  1.00 47.14           C  
ATOM   1224  C   ILE H 160       8.503  21.180  31.417  1.00 48.78           C  
ATOM   1225  O   ILE H 160       8.937  20.603  32.413  1.00 48.13           O  
ATOM   1226  N   SER H 161       7.456  22.026  31.480  1.00 49.91           N  
ATOM   1227  CA  SER H 161       6.718  22.157  32.701  1.00 50.43           C  
ATOM   1228  CB  SER H 161       6.875  23.538  33.351  1.00 51.14           C  
ATOM   1229  OG  SER H 161       6.117  23.606  34.548  1.00 54.70           O  
ATOM   1230  C   SER H 161       5.280  21.982  32.347  1.00 50.44           C  
ATOM   1231  O   SER H 161       4.653  22.861  31.756  1.00 50.02           O  
ATOM   1232  N   PRO H 162       4.796  20.818  32.686  1.00 57.22           N  
ATOM   1233  CA  PRO H 162       3.492  20.391  32.283  1.00 56.90           C  
ATOM   1234  CD  PRO H 162       5.639  19.723  33.133  1.00 56.24           C  
ATOM   1235  CB  PRO H 162       3.342  18.970  32.829  1.00 56.47           C  
ATOM   1236  CG  PRO H 162       4.794  18.458  32.913  1.00 56.53           C  
ATOM   1237  C   PRO H 162       2.415  21.335  32.710  1.00 57.18           C  
ATOM   1238  O   PRO H 162       1.557  21.668  31.893  1.00 56.66           O  
ATOM   1239  N   TYR H 163       2.474  21.828  33.959  1.00 58.11           N  
ATOM   1240  CA  TYR H 163       1.414  22.647  34.478  1.00 58.55           C  
ATOM   1241  CB  TYR H 163       1.677  23.082  35.930  1.00 57.86           C  
ATOM   1242  CG  TYR H 163       0.509  23.873  36.411  1.00 70.10           C  
ATOM   1243  CD1 TYR H 163      -0.552  23.246  37.027  1.00 70.52           C  
ATOM   1244  CD2 TYR H 163       0.473  25.240  36.249  1.00 70.86           C  
ATOM   1245  CE1 TYR H 163      -1.634  23.967  37.476  1.00 69.56           C  
ATOM   1246  CE2 TYR H 163      -0.604  25.966  36.695  1.00 70.26           C  
ATOM   1247  CZ  TYR H 163      -1.658  25.332  37.308  1.00 70.17           C  
ATOM   1248  OH  TYR H 163      -2.760  26.087  37.761  1.00 70.68           O  
ATOM   1249  C   TYR H 163       1.292  23.893  33.656  1.00 59.93           C  
ATOM   1250  O   TYR H 163       0.187  24.294  33.298  1.00 61.14           O  
ATOM   1251  N   TYR H 164       2.418  24.573  33.378  1.00 59.61           N  
ATOM   1252  CA  TYR H 164       2.364  25.742  32.541  1.00 58.71           C  
ATOM   1253  CB  TYR H 164       3.637  26.606  32.587  1.00 58.25           C  
ATOM   1254  CG  TYR H 164       3.659  27.324  33.895  1.00 57.42           C  
ATOM   1255  CD1 TYR H 164       3.025  28.540  34.010  1.00 57.14           C  
ATOM   1256  CD2 TYR H 164       4.295  26.800  34.998  1.00 58.19           C  
ATOM   1257  CE1 TYR H 164       3.021  29.231  35.197  1.00 56.81           C  
ATOM   1258  CE2 TYR H 164       4.296  27.487  36.190  1.00 57.56           C  
ATOM   1259  CZ  TYR H 164       3.659  28.702  36.289  1.00 57.50           C  
ATOM   1260  OH  TYR H 164       3.658  29.406  37.510  1.00 57.36           O  
ATOM   1261  C   TYR H 164       2.131  25.342  31.111  1.00 57.70           C  
ATOM   1262  O   TYR H 164       1.357  25.961  30.386  1.00 57.14           O  
ATOM   1263  N   GLY H 165       2.802  24.262  30.684  1.00 57.67           N  
ATOM   1264  CA  GLY H 165       2.829  23.756  29.346  1.00 57.94           C  
ATOM   1265  C   GLY H 165       4.082  24.260  28.699  1.00 58.74           C  
ATOM   1266  O   GLY H 165       4.328  23.967  27.526  1.00 60.07           O  
ATOM   1267  N   SER H 166       4.930  25.004  29.452  1.00 55.87           N  
ATOM   1268  CA  SER H 166       6.044  25.604  28.787  1.00 55.10           C  
ATOM   1269  CB  SER H 166       6.769  26.658  29.640  1.00 55.59           C  
ATOM   1270  OG  SER H 166       7.289  26.060  30.818  1.00 56.06           O  
ATOM   1271  C   SER H 166       7.044  24.545  28.421  1.00 53.96           C  
ATOM   1272  O   SER H 166       7.229  23.565  29.140  1.00 52.79           O  
ATOM   1273  N   THR H 167       7.693  24.716  27.247  1.00 53.27           N  
ATOM   1274  CA  THR H 167       8.724  23.814  26.810  1.00 52.32           C  
ATOM   1275  CB  THR H 167       8.342  22.926  25.655  1.00 52.70           C  
ATOM   1276  OG1 THR H 167       8.048  23.706  24.505  1.00 53.23           O  
ATOM   1277  CG2 THR H 167       7.128  22.071  26.049  1.00 51.41           C  
ATOM   1278  C   THR H 167       9.870  24.645  26.313  1.00 51.68           C  
ATOM   1279  O   THR H 167       9.668  25.739  25.790  1.00 51.72           O  
ATOM   1280  N   SER H 168      11.113  24.142  26.472  1.00 51.10           N  
ATOM   1281  CA  SER H 168      12.258  24.872  25.997  1.00 51.35           C  
ATOM   1282  CB  SER H 168      12.944  25.688  27.103  1.00 52.08           C  
ATOM   1283  OG  SER H 168      13.415  24.832  28.133  1.00 55.48           O  
ATOM   1284  C   SER H 168      13.266  23.898  25.443  1.00 50.74           C  
ATOM   1285  O   SER H 168      13.419  22.795  25.966  1.00 49.33           O  
ATOM   1286  N   TYR H 169      13.998  24.285  24.369  1.00 50.49           N  
ATOM   1287  CA  TYR H 169      14.946  23.373  23.774  1.00 50.56           C  
ATOM   1288  CB  TYR H 169      14.534  22.857  22.384  1.00 50.16           C  
ATOM   1289  CG  TYR H 169      13.184  22.229  22.439  1.00 50.45           C  
ATOM   1290  CD1 TYR H 169      13.031  20.911  22.800  1.00 50.80           C  
ATOM   1291  CD2 TYR H 169      12.064  22.965  22.130  1.00 50.74           C  
ATOM   1292  CE1 TYR H 169      11.783  20.339  22.846  1.00 50.91           C  
ATOM   1293  CE2 TYR H 169      10.811  22.399  22.172  1.00 52.18           C  
ATOM   1294  CZ  TYR H 169      10.672  21.081  22.531  1.00 51.55           C  
ATOM   1295  OH  TYR H 169       9.395  20.481  22.580  1.00 51.51           O  
ATOM   1296  C   TYR H 169      16.249  24.082  23.531  1.00 50.91           C  
ATOM   1297  O   TYR H 169      16.286  25.303  23.390  1.00 50.78           O  
ATOM   1298  N   ALA H 170      17.364  23.315  23.487  1.00 51.55           N  
ATOM   1299  CA  ALA H 170      18.655  23.870  23.178  1.00 51.99           C  
ATOM   1300  CB  ALA H 170      19.839  22.977  23.585  1.00 52.06           C  
ATOM   1301  C   ALA H 170      18.710  24.064  21.692  1.00 52.95           C  
ATOM   1302  O   ALA H 170      18.096  23.316  20.934  1.00 52.40           O  
ATOM   1303  N   ASP H 171      19.487  25.063  21.234  1.00 54.30           N  
ATOM   1304  CA  ASP H 171      19.518  25.415  19.843  1.00 55.23           C  
ATOM   1305  CB  ASP H 171      20.401  26.637  19.550  1.00 56.63           C  
ATOM   1306  CG  ASP H 171      19.697  27.865  20.114  1.00 58.75           C  
ATOM   1307  OD1 ASP H 171      18.574  27.710  20.667  1.00 60.02           O  
ATOM   1308  OD2 ASP H 171      20.276  28.976  19.999  1.00 61.62           O1-
ATOM   1309  C   ASP H 171      20.001  24.266  19.014  1.00 55.27           C  
ATOM   1310  O   ASP H 171      19.468  24.014  17.935  1.00 54.98           O  
ATOM   1311  N   SER H 172      21.005  23.512  19.497  1.00 55.37           N  
ATOM   1312  CA  SER H 172      21.537  22.455  18.684  1.00 55.56           C  
ATOM   1313  CB  SER H 172      22.686  21.691  19.370  1.00 56.39           C  
ATOM   1314  OG  SER H 172      22.230  21.053  20.555  1.00 56.73           O  
ATOM   1315  C   SER H 172      20.444  21.478  18.373  1.00 55.40           C  
ATOM   1316  O   SER H 172      20.414  20.885  17.297  1.00 55.62           O  
ATOM   1317  N   VAL H 173      19.574  21.231  19.364  1.00 55.25           N  
ATOM   1318  CA  VAL H 173      18.442  20.345  19.332  1.00 55.24           C  
ATOM   1319  CB  VAL H 173      18.092  19.931  20.727  1.00 55.40           C  
ATOM   1320  CG1 VAL H 173      16.742  19.218  20.722  1.00 54.36           C  
ATOM   1321  CG2 VAL H 173      19.245  19.058  21.248  1.00 53.97           C  
ATOM   1322  C   VAL H 173      17.199  20.904  18.678  1.00 55.58           C  
ATOM   1323  O   VAL H 173      16.395  20.150  18.131  1.00 54.77           O  
ATOM   1324  N   LYS H 174      16.982  22.231  18.744  1.00 56.62           N  
ATOM   1325  CA  LYS H 174      15.741  22.842  18.332  1.00 57.54           C  
ATOM   1326  CB  LYS H 174      15.817  24.380  18.295  1.00 58.60           C  
ATOM   1327  CG  LYS H 174      14.466  25.059  18.066  1.00 60.66           C  
ATOM   1328  CD  LYS H 174      13.557  25.039  19.293  1.00 63.17           C  
ATOM   1329  CE  LYS H 174      13.799  26.209  20.249  1.00 65.62           C  
ATOM   1330  NZ  LYS H 174      13.127  27.422  19.739  1.00 67.22           N1+
ATOM   1331  C   LYS H 174      15.304  22.390  16.968  1.00 57.01           C  
ATOM   1332  O   LYS H 174      16.073  22.397  16.008  1.00 57.20           O  
ATOM   1333  N   GLY H 175      14.018  21.975  16.878  1.00 56.50           N  
ATOM   1334  CA  GLY H 175      13.364  21.608  15.652  1.00 55.97           C  
ATOM   1335  C   GLY H 175      13.323  20.118  15.519  1.00 55.48           C  
ATOM   1336  O   GLY H 175      12.290  19.546  15.176  1.00 56.42           O  
ATOM   1337  N   ARG H 176      14.471  19.464  15.762  1.00 54.29           N  
ATOM   1338  CA  ARG H 176      14.621  18.042  15.641  1.00 53.48           C  
ATOM   1339  CB  ARG H 176      16.094  17.617  15.512  1.00 53.50           C  
ATOM   1340  CG  ARG H 176      16.732  18.202  14.250  1.00 54.23           C  
ATOM   1341  CD  ARG H 176      18.164  17.740  13.972  1.00 53.79           C  
ATOM   1342  NE  ARG H 176      18.987  18.082  15.166  1.00 52.77           N  
ATOM   1343  CZ  ARG H 176      19.308  17.116  16.073  1.00 53.50           C  
ATOM   1344  NH1 ARG H 176      18.970  15.815  15.835  1.00 52.49           N1+
ATOM   1345  NH2 ARG H 176      19.964  17.452  17.222  1.00 52.09           N  
ATOM   1346  C   ARG H 176      13.985  17.292  16.776  1.00 52.66           C  
ATOM   1347  O   ARG H 176      13.444  16.207  16.568  1.00 52.26           O  
ATOM   1348  N   PHE H 177      14.038  17.850  18.007  1.00 51.85           N  
ATOM   1349  CA  PHE H 177      13.571  17.166  19.188  1.00 51.57           C  
ATOM   1350  CB  PHE H 177      14.550  17.286  20.373  1.00 51.05           C  
ATOM   1351  CG  PHE H 177      15.791  16.489  20.129  1.00 50.36           C  
ATOM   1352  CD1 PHE H 177      16.531  16.643  18.980  1.00 51.30           C  
ATOM   1353  CD2 PHE H 177      16.261  15.626  21.092  1.00 51.38           C  
ATOM   1354  CE1 PHE H 177      17.681  15.916  18.774  1.00 50.85           C  
ATOM   1355  CE2 PHE H 177      17.414  14.900  20.892  1.00 50.23           C  
ATOM   1356  CZ  PHE H 177      18.126  15.036  19.727  1.00 50.98           C  
ATOM   1357  C   PHE H 177      12.304  17.802  19.669  1.00 51.95           C  
ATOM   1358  O   PHE H 177      12.060  18.987  19.447  1.00 51.63           O  
ATOM   1359  N   THR H 178      11.444  16.993  20.324  1.00 52.31           N  
ATOM   1360  CA  THR H 178      10.237  17.510  20.895  1.00 52.71           C  
ATOM   1361  CB  THR H 178       9.019  17.176  20.086  1.00 53.01           C  
ATOM   1362  OG1 THR H 178       9.155  17.673  18.763  1.00 53.92           O  
ATOM   1363  CG2 THR H 178       7.800  17.817  20.762  1.00 52.65           C  
ATOM   1364  C   THR H 178      10.064  16.870  22.239  1.00 52.71           C  
ATOM   1365  O   THR H 178      10.183  15.653  22.377  1.00 52.49           O  
ATOM   1366  N   ILE H 179       9.776  17.689  23.274  1.00 52.94           N  
ATOM   1367  CA  ILE H 179       9.526  17.176  24.595  1.00 52.92           C  
ATOM   1368  CB  ILE H 179      10.149  17.934  25.736  1.00 53.28           C  
ATOM   1369  CG1 ILE H 179      11.658  17.723  25.843  1.00 53.69           C  
ATOM   1370  CG2 ILE H 179       9.402  17.547  27.018  1.00 53.13           C  
ATOM   1371  CD1 ILE H 179      12.243  18.509  27.015  1.00 52.85           C  
ATOM   1372  C   ILE H 179       8.066  17.306  24.837  1.00 52.81           C  
ATOM   1373  O   ILE H 179       7.454  18.316  24.495  1.00 52.34           O  
ATOM   1374  N   SER H 180       7.466  16.255  25.417  1.00 53.25           N  
ATOM   1375  CA  SER H 180       6.072  16.321  25.723  1.00 53.96           C  
ATOM   1376  CB  SER H 180       5.179  15.710  24.633  1.00 54.73           C  
ATOM   1377  OG  SER H 180       5.490  14.337  24.458  1.00 54.46           O  
ATOM   1378  C   SER H 180       5.868  15.554  26.986  1.00 54.18           C  
ATOM   1379  O   SER H 180       6.800  14.937  27.502  1.00 53.15           O  
ATOM   1380  N   ALA H 181       4.642  15.618  27.543  1.00 55.05           N  
ATOM   1381  CA  ALA H 181       4.352  14.901  28.749  1.00 56.09           C  
ATOM   1382  CB  ALA H 181       4.487  15.760  30.018  1.00 55.70           C  
ATOM   1383  C   ALA H 181       2.929  14.447  28.680  1.00 56.98           C  
ATOM   1384  O   ALA H 181       2.071  15.126  28.116  1.00 57.08           O  
ATOM   1385  N   ASP H 182       2.654  13.253  29.238  1.00 58.28           N  
ATOM   1386  CA  ASP H 182       1.307  12.767  29.291  1.00 59.20           C  
ATOM   1387  CB  ASP H 182       1.122  11.391  28.626  1.00 60.14           C  
ATOM   1388  CG  ASP H 182      -0.369  11.095  28.518  1.00 61.75           C  
ATOM   1389  OD1 ASP H 182      -1.110  11.385  29.495  1.00 61.91           O  
ATOM   1390  OD2 ASP H 182      -0.789  10.581  27.446  1.00 62.77           O1-
ATOM   1391  C   ASP H 182       0.990  12.638  30.744  1.00 59.77           C  
ATOM   1392  O   ASP H 182       1.497  11.748  31.426  1.00 59.09           O  
ATOM   1393  N   THR H 183       0.134  13.539  31.254  1.00 60.64           N  
ATOM   1394  CA  THR H 183      -0.172  13.557  32.653  1.00 61.28           C  
ATOM   1395  CB  THR H 183      -1.045  14.714  33.054  1.00 61.98           C  
ATOM   1396  OG1 THR H 183      -1.023  14.860  34.464  1.00 62.94           O  
ATOM   1397  CG2 THR H 183      -2.487  14.473  32.580  1.00 62.21           C  
ATOM   1398  C   THR H 183      -0.836  12.269  33.038  1.00 61.20           C  
ATOM   1399  O   THR H 183      -0.555  11.720  34.100  1.00 61.23           O  
ATOM   1400  N   SER H 184      -1.724  11.732  32.179  1.00 61.22           N  
ATOM   1401  CA  SER H 184      -2.416  10.515  32.509  1.00 61.20           C  
ATOM   1402  CB  SER H 184      -3.334  10.043  31.370  1.00 61.65           C  
ATOM   1403  OG  SER H 184      -4.344  11.012  31.129  1.00 62.82           O  
ATOM   1404  C   SER H 184      -1.400   9.435  32.745  1.00 60.43           C  
ATOM   1405  O   SER H 184      -1.499   8.676  33.708  1.00 60.88           O  
ATOM   1406  N   LYS H 185      -0.402   9.350  31.846  1.00 58.97           N  
ATOM   1407  CA  LYS H 185       0.681   8.401  31.847  1.00 58.02           C  
ATOM   1408  CB  LYS H 185       1.509   8.461  30.551  1.00 59.10           C  
ATOM   1409  CG  LYS H 185       0.748   8.062  29.287  1.00 61.17           C  
ATOM   1410  CD  LYS H 185       0.335   6.592  29.253  1.00 63.00           C  
ATOM   1411  CE  LYS H 185      -0.589   6.242  28.086  1.00 64.43           C  
ATOM   1412  NZ  LYS H 185      -1.940   6.793  28.333  1.00 64.67           N1+
ATOM   1413  C   LYS H 185       1.641   8.687  32.967  1.00 56.71           C  
ATOM   1414  O   LYS H 185       2.329   7.786  33.448  1.00 55.62           O  
ATOM   1415  N   ASN H 186       1.740   9.962  33.390  1.00 55.47           N  
ATOM   1416  CA  ASN H 186       2.705  10.360  34.377  1.00 54.47           C  
ATOM   1417  CB  ASN H 186       2.561   9.608  35.711  1.00 55.15           C  
ATOM   1418  CG  ASN H 186       3.279  10.407  36.790  1.00 55.86           C  
ATOM   1419  OD1 ASN H 186       4.245   9.944  37.393  1.00 56.38           O  
ATOM   1420  ND2 ASN H 186       2.791  11.651  37.039  1.00 55.70           N  
ATOM   1421  C   ASN H 186       4.057  10.083  33.795  1.00 52.62           C  
ATOM   1422  O   ASN H 186       4.974   9.632  34.481  1.00 51.30           O  
ATOM   1423  N   THR H 187       4.203  10.359  32.482  1.00 51.62           N  
ATOM   1424  CA  THR H 187       5.450  10.104  31.827  1.00 51.06           C  
ATOM   1425  CB  THR H 187       5.400   8.892  30.945  1.00 51.20           C  
ATOM   1426  OG1 THR H 187       5.014   7.751  31.700  1.00 51.78           O  
ATOM   1427  CG2 THR H 187       6.794   8.666  30.340  1.00 51.53           C  
ATOM   1428  C   THR H 187       5.815  11.280  30.968  1.00 50.02           C  
ATOM   1429  O   THR H 187       4.961  12.045  30.526  1.00 50.08           O  
ATOM   1430  N   ALA H 188       7.131  11.448  30.723  1.00 48.96           N  
ATOM   1431  CA  ALA H 188       7.637  12.501  29.887  1.00 48.92           C  
ATOM   1432  CB  ALA H 188       8.717  13.363  30.565  1.00 48.75           C  
ATOM   1433  C   ALA H 188       8.284  11.833  28.713  1.00 48.43           C  
ATOM   1434  O   ALA H 188       8.773  10.710  28.825  1.00 47.95           O  
ATOM   1435  N   TYR H 189       8.291  12.497  27.537  1.00 48.14           N  
ATOM   1436  CA  TYR H 189       8.865  11.846  26.396  1.00 48.12           C  
ATOM   1437  CB  TYR H 189       7.835  11.471  25.323  1.00 49.35           C  
ATOM   1438  CG  TYR H 189       6.744  10.670  25.944  1.00 49.45           C  
ATOM   1439  CD1 TYR H 189       6.871   9.318  26.147  1.00 48.82           C  
ATOM   1440  CD2 TYR H 189       5.582  11.290  26.335  1.00 50.73           C  
ATOM   1441  CE1 TYR H 189       5.849   8.596  26.718  1.00 49.85           C  
ATOM   1442  CE2 TYR H 189       4.555  10.576  26.904  1.00 50.41           C  
ATOM   1443  CZ  TYR H 189       4.689   9.224  27.096  1.00 50.16           C  
ATOM   1444  OH  TYR H 189       3.643   8.480  27.681  1.00 50.43           O  
ATOM   1445  C   TYR H 189       9.793  12.797  25.714  1.00 47.65           C  
ATOM   1446  O   TYR H 189       9.666  14.014  25.838  1.00 47.28           O  
ATOM   1447  N   LEU H 190      10.789  12.242  24.995  1.00 47.52           N  
ATOM   1448  CA  LEU H 190      11.657  13.065  24.208  1.00 48.28           C  
ATOM   1449  CB  LEU H 190      13.092  13.106  24.762  1.00 47.95           C  
ATOM   1450  CG  LEU H 190      14.051  13.992  23.947  1.00 47.25           C  
ATOM   1451  CD1 LEU H 190      13.603  15.461  23.973  1.00 45.73           C  
ATOM   1452  CD2 LEU H 190      15.505  13.817  24.415  1.00 47.60           C  
ATOM   1453  C   LEU H 190      11.687  12.446  22.844  1.00 49.20           C  
ATOM   1454  O   LEU H 190      12.256  11.371  22.659  1.00 48.77           O  
ATOM   1455  N   GLN H 191      11.067  13.106  21.843  1.00 50.13           N  
ATOM   1456  CA  GLN H 191      11.067  12.571  20.508  1.00 51.22           C  
ATOM   1457  CB  GLN H 191       9.811  12.933  19.687  1.00 52.41           C  
ATOM   1458  CG  GLN H 191       9.844  12.445  18.233  1.00 52.93           C  
ATOM   1459  CD  GLN H 191       9.827  10.921  18.198  1.00 54.69           C  
ATOM   1460  OE1 GLN H 191       9.526  10.262  19.192  1.00 55.09           O  
ATOM   1461  NE2 GLN H 191      10.156  10.342  17.013  1.00 54.22           N  
ATOM   1462  C   GLN H 191      12.256  13.148  19.815  1.00 51.52           C  
ATOM   1463  O   GLN H 191      12.418  14.365  19.756  1.00 51.29           O  
ATOM   1464  N   MET H 192      13.130  12.275  19.277  1.00 52.03           N  
ATOM   1465  CA  MET H 192      14.323  12.756  18.641  1.00 53.09           C  
ATOM   1466  CB  MET H 192      15.599  12.135  19.233  1.00 53.08           C  
ATOM   1467  CG  MET H 192      15.782  12.447  20.720  1.00 54.43           C  
ATOM   1468  SD  MET H 192      17.270  11.729  21.485  1.00 57.20           S  
ATOM   1469  CE  MET H 192      16.677  10.011  21.491  1.00 55.93           C  
ATOM   1470  C   MET H 192      14.274  12.373  17.197  1.00 53.21           C  
ATOM   1471  O   MET H 192      14.210  11.193  16.854  1.00 53.46           O  
ATOM   1472  N   ASN H 193      14.334  13.381  16.307  1.00 53.33           N  
ATOM   1473  CA  ASN H 193      14.267  13.125  14.896  1.00 53.79           C  
ATOM   1474  CB  ASN H 193      13.153  13.931  14.206  1.00 54.07           C  
ATOM   1475  CG  ASN H 193      11.819  13.473  14.774  1.00 55.33           C  
ATOM   1476  OD1 ASN H 193      11.533  12.279  14.821  1.00 56.17           O  
ATOM   1477  ND2 ASN H 193      10.985  14.447  15.227  1.00 56.12           N  
ATOM   1478  C   ASN H 193      15.559  13.569  14.286  1.00 53.99           C  
ATOM   1479  O   ASN H 193      16.288  14.375  14.859  1.00 53.93           O  
ATOM   1480  N   SER H 194      15.884  13.024  13.099  1.00 54.27           N  
ATOM   1481  CA  SER H 194      17.062  13.415  12.370  1.00 54.45           C  
ATOM   1482  CB  SER H 194      16.960  14.833  11.784  1.00 54.97           C  
ATOM   1483  OG  SER H 194      15.914  14.891  10.826  1.00 56.64           O  
ATOM   1484  C   SER H 194      18.278  13.358  13.251  1.00 53.56           C  
ATOM   1485  O   SER H 194      19.065  14.299  13.292  1.00 53.29           O  
ATOM   1486  N   LEU H 195      18.485  12.224  13.948  1.00 52.60           N  
ATOM   1487  CA  LEU H 195      19.595  12.046  14.847  1.00 53.23           C  
ATOM   1488  CB  LEU H 195      19.496  10.724  15.631  1.00 52.59           C  
ATOM   1489  CG  LEU H 195      18.328  10.696  16.637  1.00 53.01           C  
ATOM   1490  CD1 LEU H 195      18.256   9.356  17.387  1.00 51.75           C  
ATOM   1491  CD2 LEU H 195      18.412  11.890  17.603  1.00 52.71           C  
ATOM   1492  C   LEU H 195      20.902  12.042  14.113  1.00 53.76           C  
ATOM   1493  O   LEU H 195      20.998  11.530  12.997  1.00 53.43           O  
ATOM   1494  N   ARG H 196      21.954  12.614  14.751  1.00 54.17           N  
ATOM   1495  CA  ARG H 196      23.269  12.688  14.169  0.90 55.55           C  
ATOM   1496  CB  ARG H 196      23.760  14.133  13.961  0.90 56.54           C  
ATOM   1497  CG  ARG H 196      22.913  14.898  12.944  0.90 58.35           C  
ATOM   1498  CD  ARG H 196      23.355  16.340  12.692  0.90 60.33           C  
ATOM   1499  NE  ARG H 196      22.896  17.181  13.830  0.90 61.15           N  
ATOM   1500  CZ  ARG H 196      22.476  18.460  13.601  0.90 62.43           C  
ATOM   1501  NH1 ARG H 196      22.455  18.957  12.329  0.90 62.86           N1+
ATOM   1502  NH2 ARG H 196      22.067  19.237  14.645  0.90 63.34           N  
ATOM   1503  C   ARG H 196      24.217  12.026  15.123  1.00 55.46           C  
ATOM   1504  O   ARG H 196      23.851  11.680  16.243  1.00 54.42           O  
ATOM   1505  N   ALA H 197      25.475  11.825  14.684  1.00 55.60           N  
ATOM   1506  CA  ALA H 197      26.480  11.154  15.456  1.00 56.00           C  
ATOM   1507  CB  ALA H 197      27.818  11.029  14.704  1.00 55.90           C  
ATOM   1508  C   ALA H 197      26.733  11.939  16.703  1.00 55.69           C  
ATOM   1509  O   ALA H 197      26.917  11.372  17.779  1.00 55.47           O  
ATOM   1510  N   GLU H 198      26.718  13.277  16.590  1.00 55.97           N  
ATOM   1511  CA  GLU H 198      27.015  14.139  17.692  1.00 56.05           C  
ATOM   1512  CB  GLU H 198      26.998  15.625  17.310  1.00 57.76           C  
ATOM   1513  CG  GLU H 198      25.633  16.127  16.846  1.00 61.66           C  
ATOM   1514  CD  GLU H 198      25.820  17.543  16.330  1.00 64.61           C  
ATOM   1515  OE1 GLU H 198      26.971  17.893  15.959  1.00 66.70           O  
ATOM   1516  OE2 GLU H 198      24.809  18.293  16.296  1.00 64.83           O1-
ATOM   1517  C   GLU H 198      26.016  13.909  18.783  1.00 54.66           C  
ATOM   1518  O   GLU H 198      26.304  14.134  19.956  1.00 54.88           O  
ATOM   1519  N   ASP H 199      24.801  13.481  18.406  1.00 52.68           N  
ATOM   1520  CA  ASP H 199      23.709  13.201  19.295  1.00 51.04           C  
ATOM   1521  CB  ASP H 199      22.382  12.935  18.559  1.00 50.32           C  
ATOM   1522  CG  ASP H 199      21.878  14.263  18.007  1.00 51.19           C  
ATOM   1523  OD1 ASP H 199      22.176  15.314  18.632  1.00 51.74           O  
ATOM   1524  OD2 ASP H 199      21.188  14.245  16.953  1.00 50.65           O1-
ATOM   1525  C   ASP H 199      24.017  12.012  20.160  1.00 49.62           C  
ATOM   1526  O   ASP H 199      23.337  11.784  21.158  1.00 48.81           O  
ATOM   1527  N   THR H 200      25.001  11.174  19.782  1.00 49.04           N  
ATOM   1528  CA  THR H 200      25.295  10.013  20.581  1.00 48.41           C  
ATOM   1529  CB  THR H 200      26.434   9.197  20.041  1.00 48.97           C  
ATOM   1530  OG1 THR H 200      26.125   8.732  18.733  1.00 49.61           O  
ATOM   1531  CG2 THR H 200      26.689   8.013  20.989  1.00 48.05           C  
ATOM   1532  C   THR H 200      25.653  10.440  21.978  1.00 48.37           C  
ATOM   1533  O   THR H 200      26.525  11.282  22.186  1.00 48.50           O  
ATOM   1534  N   ALA H 201      24.962   9.861  22.987  1.00 47.66           N  
ATOM   1535  CA  ALA H 201      25.254  10.203  24.352  1.00 47.24           C  
ATOM   1536  CB  ALA H 201      25.083  11.700  24.657  1.00 47.36           C  
ATOM   1537  C   ALA H 201      24.314   9.459  25.246  1.00 46.09           C  
ATOM   1538  O   ALA H 201      23.401   8.774  24.784  1.00 45.22           O  
ATOM   1539  N   VAL H 202      24.555   9.543  26.570  1.00 46.17           N  
ATOM   1540  CA  VAL H 202      23.652   8.961  27.516  1.00 46.21           C  
ATOM   1541  CB  VAL H 202      24.315   8.559  28.798  1.00 46.48           C  
ATOM   1542  CG1 VAL H 202      23.227   8.083  29.775  1.00 45.89           C  
ATOM   1543  CG2 VAL H 202      25.382   7.494  28.485  1.00 46.33           C  
ATOM   1544  C   VAL H 202      22.667  10.041  27.834  1.00 46.36           C  
ATOM   1545  O   VAL H 202      23.062  11.168  28.127  1.00 47.16           O  
ATOM   1546  N   TYR H 203      21.354   9.734  27.793  1.00 45.80           N  
ATOM   1547  CA  TYR H 203      20.368  10.751  28.037  1.00 46.12           C  
ATOM   1548  CB  TYR H 203      19.265  10.823  26.966  1.00 46.02           C  
ATOM   1549  CG  TYR H 203      19.837  11.448  25.739  1.00 45.94           C  
ATOM   1550  CD1 TYR H 203      20.708  10.761  24.925  1.00 45.74           C  
ATOM   1551  CD2 TYR H 203      19.476  12.731  25.394  1.00 45.74           C  
ATOM   1552  CE1 TYR H 203      21.220  11.351  23.793  1.00 45.68           C  
ATOM   1553  CE2 TYR H 203      19.984  13.324  24.263  1.00 46.17           C  
ATOM   1554  CZ  TYR H 203      20.857  12.633  23.461  1.00 45.82           C  
ATOM   1555  OH  TYR H 203      21.377  13.242  22.299  1.00 45.23           O  
ATOM   1556  C   TYR H 203      19.697  10.491  29.345  1.00 46.49           C  
ATOM   1557  O   TYR H 203      19.165   9.408  29.588  1.00 46.80           O  
ATOM   1558  N   TYR H 204      19.694  11.514  30.224  1.00 46.34           N  
ATOM   1559  CA  TYR H 204      19.097  11.352  31.515  1.00 46.68           C  
ATOM   1560  CB  TYR H 204      19.978  11.806  32.695  1.00 45.85           C  
ATOM   1561  CG  TYR H 204      21.289  11.095  32.740  1.00 45.05           C  
ATOM   1562  CD1 TYR H 204      21.417   9.865  33.346  1.00 45.96           C  
ATOM   1563  CD2 TYR H 204      22.402  11.674  32.177  1.00 44.74           C  
ATOM   1564  CE1 TYR H 204      22.638   9.227  33.389  1.00 46.21           C  
ATOM   1565  CE2 TYR H 204      23.623  11.046  32.217  1.00 45.20           C  
ATOM   1566  CZ  TYR H 204      23.743   9.819  32.825  1.00 46.10           C  
ATOM   1567  OH  TYR H 204      24.999   9.178  32.863  1.00 47.40           O  
ATOM   1568  C   TYR H 204      17.920  12.274  31.595  1.00 47.55           C  
ATOM   1569  O   TYR H 204      17.911  13.344  30.989  1.00 48.29           O  
ATOM   1570  N   CYS H 205      16.864  11.846  32.314  1.00 47.89           N  
ATOM   1571  CA  CYS H 205      15.777  12.732  32.610  1.00 49.27           C  
ATOM   1572  CB  CYS H 205      14.362  12.141  32.362  1.00 49.92           C  
ATOM   1573  SG  CYS H 205      14.036  10.555  33.195  1.00 55.78           S  
ATOM   1574  C   CYS H 205      15.933  13.050  34.064  1.00 48.65           C  
ATOM   1575  O   CYS H 205      16.312  12.186  34.852  1.00 48.41           O  
ATOM   1576  N   ALA H 206      15.701  14.319  34.453  1.00 48.85           N  
ATOM   1577  CA  ALA H 206      15.834  14.686  35.832  1.00 48.39           C  
ATOM   1578  CB  ALA H 206      17.096  15.510  36.137  1.00 48.48           C  
ATOM   1579  C   ALA H 206      14.660  15.544  36.150  1.00 48.19           C  
ATOM   1580  O   ALA H 206      14.129  16.229  35.278  1.00 47.35           O  
ATOM   1581  N   ARG H 207      14.206  15.524  37.416  1.00 48.62           N  
ATOM   1582  CA  ARG H 207      13.070  16.331  37.738  1.00 49.87           C  
ATOM   1583  CB  ARG H 207      11.975  15.621  38.546  1.00 51.84           C  
ATOM   1584  CG  ARG H 207      12.462  15.148  39.911  1.00 52.73           C  
ATOM   1585  CD  ARG H 207      11.372  14.535  40.785  1.00 55.01           C  
ATOM   1586  NE  ARG H 207      10.564  15.629  41.393  1.00 55.31           N  
ATOM   1587  CZ  ARG H 207       9.862  15.352  42.530  1.00 57.66           C  
ATOM   1588  NH1 ARG H 207      10.003  14.135  43.127  1.00 58.45           N1+
ATOM   1589  NH2 ARG H 207       9.005  16.267  43.066  1.00 59.29           N  
ATOM   1590  C   ARG H 207      13.518  17.474  38.570  1.00 49.63           C  
ATOM   1591  O   ARG H 207      14.580  17.444  39.190  1.00 49.34           O  
ATOM   1592  N   SER H 208      12.700  18.537  38.535  1.00 49.37           N  
ATOM   1593  CA  SER H 208      12.886  19.734  39.289  1.00 49.45           C  
ATOM   1594  CB  SER H 208      13.084  20.933  38.356  1.00 49.38           C  
ATOM   1595  OG  SER H 208      14.307  20.795  37.650  1.00 70.00           O  
ATOM   1596  C   SER H 208      11.573  19.931  39.994  1.00 49.74           C  
ATOM   1597  O   SER H 208      10.557  20.195  39.358  1.00 49.85           O  
ATOM   1598  N   TYR H 209      11.841  19.966  41.315  1.00 23.47           N  
ATOM   1599  CA  TYR H 209      11.030  20.354  42.404  1.00 24.07           C  
ATOM   1600  CB  TYR H 209      10.884  19.296  43.506  1.00 28.52           C  
ATOM   1601  CG  TYR H 209       9.802  19.736  44.436  1.00 18.74           C  
ATOM   1602  CD1 TYR H 209      10.075  20.563  45.504  1.00  0.00           C  
ATOM   1603  CD2 TYR H 209       8.504  19.321  44.234  1.00  0.00           C  
ATOM   1604  CE1 TYR H 209       9.083  20.968  46.368  1.00  0.00           C  
ATOM   1605  CE2 TYR H 209       7.506  19.720  45.092  1.00  0.00           C  
ATOM   1606  CZ  TYR H 209       7.792  20.541  46.159  1.00 29.32           C  
ATOM   1607  OH  TYR H 209       6.754  20.939  47.028  1.00  0.00           O  
ATOM   1608  C   TYR H 209      11.822  21.496  42.963  1.00 27.12           C  
ATOM   1609  O   TYR H 209      13.035  21.405  43.170  1.00 26.56           O  
ATOM   1610  N   GLY H 210      11.167  22.641  43.204  1.00 26.40           N  
ATOM   1611  CA  GLY H 210      11.981  23.749  43.608  1.00 25.61           C  
ATOM   1612  C   GLY H 210      11.404  24.424  44.801  1.00 27.08           C  
ATOM   1613  O   GLY H 210      10.254  24.212  45.168  1.00 26.64           O  
ATOM   1614  N   TYR H 211      12.219  25.295  45.423  1.00 28.11           N  
ATOM   1615  CA  TYR H 211      11.773  26.065  46.549  1.00 29.37           C  
ATOM   1616  CB  TYR H 211      12.683  25.942  47.764  1.00 29.00           C  
ATOM   1617  CG  TYR H 211      12.647  24.475  48.073  1.00 32.83           C  
ATOM   1618  CD1 TYR H 211      11.573  23.922  48.735  1.00 40.16           C  
ATOM   1619  CD2 TYR H 211      13.661  23.636  47.666  1.00 32.07           C  
ATOM   1620  CE1 TYR H 211      11.531  22.574  49.010  1.00 39.70           C  
ATOM   1621  CE2 TYR H 211      13.624  22.287  47.939  1.00 38.79           C  
ATOM   1622  CZ  TYR H 211      12.556  21.753  48.616  1.00 35.73           C  
ATOM   1623  OH  TYR H 211      12.506  20.371  48.900  1.00 34.38           O  
ATOM   1624  C   TYR H 211      11.740  27.444  46.010  1.00 29.40           C  
ATOM   1625  O   TYR H 211      12.481  27.746  45.078  1.00 29.50           O  
ATOM   1626  N   VAL H 212      10.899  28.361  46.522  1.00 30.30           N  
ATOM   1627  CA  VAL H 212      10.838  29.314  45.477  1.00 31.93           C  
ATOM   1628  CB  VAL H 212       9.857  28.814  44.456  1.00 34.20           C  
ATOM   1629  CG1 VAL H 212       8.453  29.325  44.823  1.00 14.36           C  
ATOM   1630  CG2 VAL H 212      10.343  29.130  43.048  1.00 21.76           C  
ATOM   1631  C   VAL H 212      10.388  30.680  45.829  1.00 32.58           C  
ATOM   1632  O   VAL H 212      10.081  31.048  46.966  1.00 34.72           O  
ATOM   1633  N   TYR H 213      10.399  31.457  44.733  1.00 32.75           N  
ATOM   1634  CA  TYR H 213       9.881  32.768  44.549  1.00 33.84           C  
ATOM   1635  CB  TYR H 213      10.870  33.779  43.946  1.00 35.92           C  
ATOM   1636  CG  TYR H 213      12.051  33.955  44.833  1.00 43.61           C  
ATOM   1637  CD1 TYR H 213      13.152  33.139  44.692  1.00  0.00           C  
ATOM   1638  CD2 TYR H 213      12.061  34.940  45.794  1.00  0.00           C  
ATOM   1639  CE1 TYR H 213      14.248  33.306  45.503  1.00  0.00           C  
ATOM   1640  CE2 TYR H 213      13.155  35.112  46.607  1.00  0.00           C  
ATOM   1641  CZ  TYR H 213      14.251  34.292  46.462  1.00 52.94           C  
ATOM   1642  OH  TYR H 213      15.382  34.460  47.290  1.00  0.00           O  
ATOM   1643  C   TYR H 213       8.925  32.487  43.438  1.00 32.01           C  
ATOM   1644  O   TYR H 213       9.145  31.538  42.690  1.00 32.22           O  
ATOM   1645  N   TRP H 214       7.823  33.234  43.286  1.00 33.46           N  
ATOM   1646  CA  TRP H 214       6.971  32.847  42.198  1.00 34.01           C  
ATOM   1647  CB  TRP H 214       5.682  33.675  42.062  1.00 34.10           C  
ATOM   1648  CG  TRP H 214       4.879  33.702  43.328  1.00 36.35           C  
ATOM   1649  CD2 TRP H 214       4.910  34.819  44.225  1.00 33.77           C  
ATOM   1650  CD1 TRP H 214       4.021  32.790  43.870  1.00 32.72           C  
ATOM   1651  NE1 TRP H 214       3.533  33.265  45.062  1.00  0.00           N  
ATOM   1652  CE2 TRP H 214       4.068  34.519  45.291  1.00 39.80           C  
ATOM   1653  CE3 TRP H 214       5.590  35.999  44.157  1.00  0.00           C  
ATOM   1654  CZ2 TRP H 214       3.890  35.402  46.317  1.00  0.00           C  
ATOM   1655  CZ3 TRP H 214       5.411  36.887  45.194  1.00  0.00           C  
ATOM   1656  CH2 TRP H 214       4.579  36.597  46.255  1.00  0.00           C  
ATOM   1657  C   TRP H 214       7.761  33.139  40.984  1.00 32.81           C  
ATOM   1658  O   TRP H 214       8.503  34.115  40.967  1.00 32.92           O  
ATOM   1659  N   ASN H 215       7.667  32.235  39.994  1.00 31.98           N  
ATOM   1660  CA  ASN H 215       8.285  32.305  38.705  1.00 30.01           C  
ATOM   1661  CB  ASN H 215       7.749  33.432  37.795  1.00 22.88           C  
ATOM   1662  CG  ASN H 215       8.079  34.810  38.366  1.00 23.77           C  
ATOM   1663  OD1 ASN H 215       9.215  35.103  38.742  1.00 22.74           O  
ATOM   1664  ND2 ASN H 215       7.044  35.688  38.448  1.00  0.00           N  
ATOM   1665  C   ASN H 215       9.768  32.421  38.806  1.00 30.57           C  
ATOM   1666  O   ASN H 215      10.427  32.802  37.840  1.00 30.45           O  
ATOM   1667  N   ALA H 216      10.359  32.115  39.968  1.00 27.79           N  
ATOM   1668  CA  ALA H 216      11.786  32.083  39.962  1.00 27.81           C  
ATOM   1669  CB  ALA H 216      12.431  33.115  40.903  1.00 28.96           C  
ATOM   1670  C   ALA H 216      12.093  30.729  40.484  1.00 26.99           C  
ATOM   1671  O   ALA H 216      12.214  30.564  41.694  1.00 26.35           O  
ATOM   1672  N   TYR H 217      12.289  29.739  39.592  1.00 26.17           N  
ATOM   1673  CA  TYR H 217      12.426  28.404  40.097  1.00 25.29           C  
ATOM   1674  CB  TYR H 217      11.515  27.358  39.440  1.00 25.28           C  
ATOM   1675  CG  TYR H 217      10.177  27.673  40.007  1.00 24.91           C  
ATOM   1676  CD1 TYR H 217       9.386  28.647  39.446  1.00 27.06           C  
ATOM   1677  CD2 TYR H 217       9.724  26.999  41.118  1.00 27.28           C  
ATOM   1678  CE1 TYR H 217       8.158  28.939  39.990  1.00 25.45           C  
ATOM   1679  CE2 TYR H 217       8.496  27.287  41.666  1.00 28.99           C  
ATOM   1680  CZ  TYR H 217       7.713  28.262  41.098  1.00 31.49           C  
ATOM   1681  OH  TYR H 217       6.453  28.569  41.650  1.00 45.90           O  
ATOM   1682  C   TYR H 217      13.830  27.983  40.018  1.00 25.85           C  
ATOM   1683  O   TYR H 217      14.443  27.814  38.963  1.00 26.16           O  
ATOM   1684  N   SER H 218      14.361  27.811  41.219  1.00 25.00           N  
ATOM   1685  CA  SER H 218      15.702  27.461  41.406  1.00 23.89           C  
ATOM   1686  CB  SER H 218      16.566  28.634  41.888  1.00 26.41           C  
ATOM   1687  OG  SER H 218      17.899  28.208  42.120  1.00  0.00           O  
ATOM   1688  C   SER H 218      15.637  26.511  42.525  1.00 24.31           C  
ATOM   1689  O   SER H 218      14.870  26.636  43.482  1.00 25.87           O  
ATOM   1690  N   SER H 219      16.463  25.496  42.371  1.00 23.14           N  
ATOM   1691  CA  SER H 219      16.631  24.405  43.246  1.00 24.28           C  
ATOM   1692  CB  SER H 219      15.364  23.578  43.503  1.00 19.21           C  
ATOM   1693  OG  SER H 219      14.576  24.260  44.463  1.00  0.00           O  
ATOM   1694  C   SER H 219      17.551  23.600  42.444  1.00 25.28           C  
ATOM   1695  O   SER H 219      18.540  24.115  41.926  1.00 24.24           O  
ATOM   1696  N   GLY H 220      17.254  22.313  42.301  1.00 23.69           N  
ATOM   1697  CA  GLY H 220      18.131  21.620  41.431  1.00 22.73           C  
ATOM   1698  C   GLY H 220      17.348  20.501  40.894  1.00 23.38           C  
ATOM   1699  O   GLY H 220      16.148  20.376  41.145  1.00 23.14           O  
ATOM   1700  N   MET H 221      18.029  19.680  40.098  1.00 23.52           N  
ATOM   1701  CA  MET H 221      17.384  18.521  39.619  1.00 23.30           C  
ATOM   1702  CB  MET H 221      17.987  18.085  38.274  1.00 21.58           C  
ATOM   1703  CG  MET H 221      17.825  19.182  37.206  1.00 23.63           C  
ATOM   1704  SD  MET H 221      18.866  18.981  35.731  1.00 33.30           S  
ATOM   1705  CE  MET H 221      18.642  20.663  35.079  1.00 35.62           C  
ATOM   1706  C   MET H 221      17.673  17.534  40.708  1.00 24.63           C  
ATOM   1707  O   MET H 221      18.786  17.030  40.847  1.00 24.77           O  
ATOM   1708  N   ASP H 222      16.669  17.328  41.579  1.00 23.92           N  
ATOM   1709  CA  ASP H 222      16.781  16.471  42.718  1.00 24.07           C  
ATOM   1710  CB  ASP H 222      15.695  16.723  43.792  1.00 23.96           C  
ATOM   1711  CG  ASP H 222      14.280  16.591  43.234  1.00 25.79           C  
ATOM   1712  OD1 ASP H 222      14.121  16.406  41.996  1.00 22.14           O  
ATOM   1713  OD2 ASP H 222      13.327  16.692  44.050  1.00 27.47           O1-
ATOM   1714  C   ASP H 222      16.798  15.037  42.323  1.00 25.61           C  
ATOM   1715  O   ASP H 222      17.495  14.240  42.953  1.00 28.22           O  
ATOM   1716  N   TYR H 223      16.036  14.660  41.275  1.00 51.43           N  
ATOM   1717  CA  TYR H 223      16.072  13.235  41.054  1.00 52.33           C  
ATOM   1718  CB  TYR H 223      14.740  12.500  41.307  1.00 54.89           C  
ATOM   1719  CG  TYR H 223      14.353  12.596  42.746  1.00 55.70           C  
ATOM   1720  CD1 TYR H 223      13.594  13.655  43.191  1.00 57.60           C  
ATOM   1721  CD2 TYR H 223      14.734  11.627  43.649  1.00 57.04           C  
ATOM   1722  CE1 TYR H 223      13.225  13.746  44.512  1.00 58.37           C  
ATOM   1723  CE2 TYR H 223      14.368  11.714  44.972  1.00 57.55           C  
ATOM   1724  CZ  TYR H 223      13.613  12.776  45.404  1.00 58.83           C  
ATOM   1725  OH  TYR H 223      13.237  12.869  46.758  1.00 60.10           O  
ATOM   1726  C   TYR H 223      16.408  12.992  39.620  1.00 51.88           C  
ATOM   1727  O   TYR H 223      15.966  13.724  38.737  1.00 51.76           O  
ATOM   1728  N   TRP H 224      17.204  11.932  39.360  1.00 50.79           N  
ATOM   1729  CA  TRP H 224      17.652  11.646  38.027  1.00 49.86           C  
ATOM   1730  CB  TRP H 224      19.167  11.866  37.867  1.00 48.09           C  
ATOM   1731  CG  TRP H 224      19.608  13.308  37.964  1.00 47.35           C  
ATOM   1732  CD2 TRP H 224      20.358  13.995  36.952  1.00 46.61           C  
ATOM   1733  CD1 TRP H 224      19.445  14.193  38.990  1.00 47.07           C  
ATOM   1734  NE1 TRP H 224      20.030  15.395  38.670  1.00 47.72           N  
ATOM   1735  CE2 TRP H 224      20.604  15.285  37.421  1.00 46.72           C  
ATOM   1736  CE3 TRP H 224      20.815  13.583  35.731  1.00 46.66           C  
ATOM   1737  CZ2 TRP H 224      21.304  16.186  36.672  1.00 47.08           C  
ATOM   1738  CZ3 TRP H 224      21.520  14.496  34.979  1.00 46.55           C  
ATOM   1739  CH2 TRP H 224      21.761  15.773  35.440  1.00 46.25           C  
ATOM   1740  C   TRP H 224      17.392  10.204  37.717  1.00 50.00           C  
ATOM   1741  O   TRP H 224      17.376   9.348  38.600  1.00 49.95           O  
ATOM   1742  N   GLY H 225      17.176   9.906  36.422  1.00 50.34           N  
ATOM   1743  CA  GLY H 225      16.963   8.554  35.997  1.00 51.16           C  
ATOM   1744  C   GLY H 225      18.305   7.916  35.820  1.00 51.28           C  
ATOM   1745  O   GLY H 225      19.340   8.567  35.939  1.00 50.64           O  
ATOM   1746  N   GLN H 226      18.305   6.602  35.523  1.00 52.05           N  
ATOM   1747  CA  GLN H 226      19.507   5.834  35.360  1.00 53.40           C  
ATOM   1748  CB  GLN H 226      19.253   4.316  35.229  1.00 55.55           C  
ATOM   1749  CG  GLN H 226      18.515   3.888  33.954  1.00 58.43           C  
ATOM   1750  CD  GLN H 226      17.032   4.215  34.069  1.00 60.90           C  
ATOM   1751  OE1 GLN H 226      16.309   4.212  33.074  1.00 60.64           O  
ATOM   1752  NE2 GLN H 226      16.557   4.495  35.311  1.00 60.73           N  
ATOM   1753  C   GLN H 226      20.228   6.288  34.129  1.00 52.86           C  
ATOM   1754  O   GLN H 226      21.457   6.279  34.078  1.00 52.81           O  
ATOM   1755  N   GLY H 227      19.470   6.665  33.084  1.00 52.71           N  
ATOM   1756  CA  GLY H 227      20.062   7.126  31.862  1.00 52.65           C  
ATOM   1757  C   GLY H 227      19.998   6.019  30.862  1.00 52.92           C  
ATOM   1758  O   GLY H 227      20.168   4.846  31.191  1.00 52.71           O  
ATOM   1759  N   THR H 228      19.749   6.389  29.593  1.00 52.79           N  
ATOM   1760  CA  THR H 228      19.670   5.430  28.535  1.00 53.32           C  
ATOM   1761  CB  THR H 228      18.306   5.377  27.911  1.00 53.80           C  
ATOM   1762  OG1 THR H 228      18.217   4.293  27.000  1.00 56.84           O  
ATOM   1763  CG2 THR H 228      18.017   6.713  27.211  1.00 54.18           C  
ATOM   1764  C   THR H 228      20.675   5.845  27.505  1.00 53.03           C  
ATOM   1765  O   THR H 228      20.837   7.030  27.223  1.00 52.73           O  
ATOM   1766  N   LEU H 229      21.388   4.871  26.912  1.00 52.56           N  
ATOM   1767  CA  LEU H 229      22.434   5.213  25.992  1.00 52.02           C  
ATOM   1768  CB  LEU H 229      23.647   4.266  26.132  1.00 52.47           C  
ATOM   1769  CG  LEU H 229      24.839   4.536  25.193  1.00 53.46           C  
ATOM   1770  CD1 LEU H 229      24.518   4.140  23.750  1.00 53.18           C  
ATOM   1771  CD2 LEU H 229      25.346   5.981  25.322  1.00 52.85           C  
ATOM   1772  C   LEU H 229      21.894   5.181  24.598  1.00 51.08           C  
ATOM   1773  O   LEU H 229      21.276   4.205  24.172  1.00 50.65           O  
ATOM   1774  N   VAL H 230      22.089   6.295  23.860  1.00 50.55           N  
ATOM   1775  CA  VAL H 230      21.650   6.367  22.497  1.00 51.01           C  
ATOM   1776  CB  VAL H 230      20.841   7.599  22.198  1.00 51.11           C  
ATOM   1777  CG1 VAL H 230      20.501   7.610  20.700  1.00 51.06           C  
ATOM   1778  CG2 VAL H 230      19.600   7.614  23.108  1.00 51.47           C  
ATOM   1779  C   VAL H 230      22.881   6.415  21.646  1.00 51.11           C  
ATOM   1780  O   VAL H 230      23.701   7.325  21.777  1.00 51.31           O  
ATOM   1781  N   THR H 231      23.041   5.424  20.745  1.00 51.69           N  
ATOM   1782  CA  THR H 231      24.193   5.390  19.887  1.00 51.76           C  
ATOM   1783  CB  THR H 231      24.889   4.059  19.840  1.00 51.80           C  
ATOM   1784  OG1 THR H 231      25.328   3.668  21.130  1.00 52.62           O  
ATOM   1785  CG2 THR H 231      26.092   4.172  18.891  1.00 50.90           C  
ATOM   1786  C   THR H 231      23.718   5.618  18.491  1.00 51.84           C  
ATOM   1787  O   THR H 231      22.853   4.898  17.996  1.00 52.10           O  
ATOM   1788  N   VAL H 232      24.281   6.632  17.811  1.00 52.45           N  
ATOM   1789  CA  VAL H 232      23.860   6.882  16.465  1.00 53.03           C  
ATOM   1790  CB  VAL H 232      23.593   8.332  16.209  1.00 52.96           C  
ATOM   1791  CG1 VAL H 232      23.267   8.515  14.719  1.00 52.36           C  
ATOM   1792  CG2 VAL H 232      22.479   8.801  17.161  1.00 52.55           C  
ATOM   1793  C   VAL H 232      24.966   6.470  15.551  1.00 54.30           C  
ATOM   1794  O   VAL H 232      25.973   7.166  15.435  1.00 54.66           O  
ATOM   1795  N   SER H 233      24.794   5.329  14.854  1.00 55.27           N  
ATOM   1796  CA  SER H 233      25.826   4.874  13.969  1.00 56.07           C  
ATOM   1797  CB  SER H 233      26.769   3.840  14.608  1.00 56.49           C  
ATOM   1798  OG  SER H 233      26.055   2.650  14.910  1.00 57.50           O  
ATOM   1799  C   SER H 233      25.183   4.202  12.801  1.00 56.88           C  
ATOM   1800  O   SER H 233      24.062   3.705  12.894  1.00 56.68           O  
ATOM   1801  N   SER H 234      25.894   4.187  11.655  1.00 57.98           N  
ATOM   1802  CA  SER H 234      25.417   3.536  10.468  1.00 58.83           C  
ATOM   1803  CB  SER H 234      25.656   4.363   9.193  1.00 59.27           C  
ATOM   1804  OG  SER H 234      27.048   4.555   8.994  1.00 60.76           O  
ATOM   1805  C   SER H 234      26.226   2.251  10.320  1.00 59.09           C  
ATOM   1806  O   SER H 234      25.619   1.172  10.083  1.00 59.74           O  
ATOM   1807  OXT SER H 234      27.476   2.339  10.442  1.00  0.00           O1-
TER    1808      SER H 234 
CONECT  162  659
CONECT  659  162
CONECT  998 1573
CONECT 1573  998
END
