# Supplementary material for: Fully automated antibody structure prediction using BIOVIA tools: Validation study
Source: PLoS One. 2017 May 18;12(5):e0177923. doi: 10.1371/journal.pone.0177923 (PMC5436848; doi:10.1371/journal.pone.0177923)
Supplement: S3 Dataset — Predicted structures using the Top5 framework method, Chothia CDR definition with canonical filtering, using up to 5 CDR templates rather than the default 3, and generating 10 CDR models. (ZIP) [file pone.0177923.s005.zip › 4IDJ_LH_FV_FinalModel.pdb]

REMARK   Accelrys Discovery Studio PDB file
REMARK   Created:  2015-11-30T20:33:08Z
SSBOND   1 CYS L   23    CYS L   89                                     
SSBOND   2 CYS H  130    CYS H  204                                     
ATOM      1  N   GLU L   1      25.923  32.501  26.179  1.00 42.33           N1+
ATOM      2  CA  GLU L   1      25.602  31.625  27.326  1.00 41.47           C  
ATOM      3  CB  GLU L   1      25.720  30.143  26.925  1.00 44.01           C  
ATOM      4  CG  GLU L   1      24.669  29.670  25.919  1.00 47.21           C  
ATOM      5  CD  GLU L   1      25.035  28.254  25.496  0.88 89.44           C  
ATOM      6  OE1 GLU L   1      25.860  28.119  24.555  0.88 75.29           O  
ATOM      7  OE2 GLU L   1      24.505  27.289  26.109  0.88 54.15           O1-
ATOM      8  C   GLU L   1      26.566  31.870  28.432  1.00 39.16           C  
ATOM      9  O   GLU L   1      27.707  32.266  28.193  1.00 39.59           O  
ATOM     10  N   THR L   2      26.129  31.656  29.689  1.00 36.63           N  
ATOM     11  CA  THR L   2      27.054  31.887  30.750  1.00 33.36           C  
ATOM     12  CB  THR L   2      26.417  32.078  32.094  1.00 33.54           C  
ATOM     13  OG1 THR L   2      27.342  32.664  32.997  1.00 25.42           O  
ATOM     14  CG2 THR L   2      25.961  30.717  32.628  1.00 28.79           C  
ATOM     15  C   THR L   2      27.965  30.703  30.788  1.00 31.92           C  
ATOM     16  O   THR L   2      27.526  29.555  30.702  1.00 31.01           O  
ATOM     17  N   THR L   3      29.278  30.960  30.907  1.00 30.39           N  
ATOM     18  CA  THR L   3      30.213  29.878  30.893  1.00 29.23           C  
ATOM     19  CB  THR L   3      31.430  30.147  30.058  1.00 30.15           C  
ATOM     20  OG1 THR L   3      32.163  31.241  30.593  1.00  0.00           O  
ATOM     21  CG2 THR L   3      30.979  30.464  28.623  1.00 29.61           C  
ATOM     22  C   THR L   3      30.678  29.666  32.293  1.00 29.61           C  
ATOM     23  O   THR L   3      31.066  30.609  32.982  1.00 30.24           O  
ATOM     24  N   LEU L   4      30.627  28.404  32.753  1.00 28.08           N  
ATOM     25  CA  LEU L   4      31.076  28.111  34.080  1.00 26.32           C  
ATOM     26  CB  LEU L   4      30.141  27.151  34.841  1.00 25.11           C  
ATOM     27  CG  LEU L   4      28.746  27.737  35.136  1.00 25.15           C  
ATOM     28  CD1 LEU L   4      27.870  26.731  35.899  1.00 30.00           C  
ATOM     29  CD2 LEU L   4      28.846  29.090  35.859  1.00 24.45           C  
ATOM     30  C   LEU L   4      32.397  27.432  33.957  1.00 26.49           C  
ATOM     31  O   LEU L   4      32.537  26.470  33.201  1.00 27.32           O  
ATOM     32  N   THR L   5      33.412  27.928  34.693  1.00 25.90           N  
ATOM     33  CA  THR L   5      34.710  27.331  34.630  1.00 26.41           C  
ATOM     34  CB  THR L   5      35.803  28.307  34.295  1.00 27.18           C  
ATOM     35  OG1 THR L   5      35.546  28.914  33.038  1.00 25.68           O  
ATOM     36  CG2 THR L   5      37.145  27.557  34.256  1.00 25.91           C  
ATOM     37  C   THR L   5      35.017  26.778  35.984  1.00 26.45           C  
ATOM     38  O   THR L   5      34.979  27.494  36.985  1.00 25.37           O  
ATOM     39  N   GLN L   6      35.337  25.472  36.048  1.00 25.32           N  
ATOM     40  CA  GLN L   6      35.628  24.881  37.320  1.00 24.98           C  
ATOM     41  CB  GLN L   6      34.947  23.521  37.557  1.00 23.97           C  
ATOM     42  CG  GLN L   6      33.423  23.600  37.675  1.00 22.57           C  
ATOM     43  CD  GLN L   6      32.922  22.209  38.033  1.00 25.69           C  
ATOM     44  OE1 GLN L   6      33.563  21.485  38.790  1.00 23.17           O  
ATOM     45  NE2 GLN L   6      31.749  21.814  37.479  1.00 22.68           N  
ATOM     46  C   GLN L   6      37.101  24.659  37.420  1.00 26.88           C  
ATOM     47  O   GLN L   6      37.791  24.463  36.419  1.00 26.22           O  
ATOM     48  N   SER L   7      37.628  24.737  38.657  1.00 27.52           N  
ATOM     49  CA  SER L   7      39.021  24.492  38.894  0.90 28.62           C  
ATOM     50  CB  SER L   7      39.865  25.773  38.978  0.90 27.06           C  
ATOM     51  OG  SER L   7      39.505  26.506  40.139  0.90 37.28           O  
ATOM     52  C   SER L   7      39.106  23.839  40.235  1.00 28.21           C  
ATOM     53  O   SER L   7      38.277  24.109  41.103  1.00 29.94           O  
ATOM     54  N   PRO L   8      40.068  22.981  40.454  1.00 28.05           N  
ATOM     55  CA  PRO L   8      41.035  22.577  39.469  1.00 28.21           C  
ATOM     56  CD  PRO L   8      40.506  22.690  41.808  1.00 28.30           C  
ATOM     57  CB  PRO L   8      42.239  22.058  40.256  1.00 28.09           C  
ATOM     58  CG  PRO L   8      41.665  21.697  41.637  1.00 28.63           C  
ATOM     59  C   PRO L   8      40.414  21.513  38.624  1.00 28.57           C  
ATOM     60  O   PRO L   8      39.347  21.017  38.989  1.00 28.86           O  
ATOM     61  N   GLY L   9      41.042  21.158  37.489  1.00 28.76           N  
ATOM     62  CA  GLY L   9      40.500  20.120  36.665  1.00 29.62           C  
ATOM     63  C   GLY L   9      40.517  18.842  37.443  1.00 28.96           C  
ATOM     64  O   GLY L   9      39.549  18.083  37.429  1.00 28.83           O  
ATOM     65  N   THR L  10      41.638  18.569  38.143  1.00 29.55           N  
ATOM     66  CA  THR L  10      41.751  17.359  38.908  1.00 29.23           C  
ATOM     67  CB  THR L  10      42.789  16.417  38.372  1.00 29.57           C  
ATOM     68  OG1 THR L  10      42.482  16.054  37.034  1.00 31.27           O  
ATOM     69  CG2 THR L  10      42.837  15.167  39.267  1.00 28.70           C  
ATOM     70  C   THR L  10      42.197  17.729  40.283  1.00 28.71           C  
ATOM     71  O   THR L  10      43.046  18.602  40.459  1.00 29.65           O  
ATOM     72  N   LEU L  11      41.626  17.063  41.304  1.00 28.96           N  
ATOM     73  CA  LEU L  11      42.016  17.345  42.654  1.00 30.27           C  
ATOM     74  CB  LEU L  11      40.837  17.917  43.466  1.00 29.86           C  
ATOM     75  CG  LEU L  11      41.185  18.401  44.883  1.00 34.70           C  
ATOM     76  CD1 LEU L  11      42.146  19.599  44.844  1.00 33.35           C  
ATOM     77  CD2 LEU L  11      39.912  18.701  45.686  1.00 40.92           C  
ATOM     78  C   LEU L  11      42.439  16.036  43.259  1.00 31.38           C  
ATOM     79  O   LEU L  11      41.654  15.092  43.299  1.00 31.47           O  
ATOM     80  N   SER L  12      43.701  15.939  43.739  1.00 31.45           N  
ATOM     81  CA  SER L  12      44.164  14.706  44.326  1.00 33.26           C  
ATOM     82  CB  SER L  12      45.524  14.217  43.792  1.00 33.62           C  
ATOM     83  OG  SER L  12      45.414  13.813  42.434  1.00 42.49           O  
ATOM     84  C   SER L  12      44.371  14.942  45.785  1.00 33.27           C  
ATOM     85  O   SER L  12      45.212  15.752  46.179  1.00 34.10           O  
ATOM     86  N   LEU L  13      43.615  14.214  46.633  1.00 32.61           N  
ATOM     87  CA  LEU L  13      43.723  14.405  48.050  1.00 32.30           C  
ATOM     88  CB  LEU L  13      42.626  15.334  48.603  1.00 32.67           C  
ATOM     89  CG  LEU L  13      42.715  16.776  48.068  1.00 33.40           C  
ATOM     90  CD1 LEU L  13      41.600  17.659  48.649  1.00 37.45           C  
ATOM     91  CD2 LEU L  13      44.111  17.375  48.309  1.00 29.37           C  
ATOM     92  C   LEU L  13      43.564  13.076  48.727  1.00 32.22           C  
ATOM     93  O   LEU L  13      43.004  12.140  48.161  1.00 32.55           O  
ATOM     94  N   SER L  14      44.095  12.960  49.963  1.00 32.31           N  
ATOM     95  CA  SER L  14      43.963  11.759  50.743  1.00 33.14           C  
ATOM     96  CB  SER L  14      45.087  11.557  51.773  1.00 34.37           C  
ATOM     97  OG  SER L  14      46.340  11.424  51.118  1.00 38.44           O  
ATOM     98  C   SER L  14      42.701  11.882  51.532  1.00 32.27           C  
ATOM     99  O   SER L  14      42.117  12.961  51.619  1.00 31.93           O  
ATOM    100  N   PRO L  15      42.259  10.805  52.124  1.00 32.72           N  
ATOM    101  CA  PRO L  15      41.065  10.901  52.911  1.00 34.14           C  
ATOM    102  CD  PRO L  15      42.396   9.491  51.513  1.00 33.54           C  
ATOM    103  CB  PRO L  15      40.604   9.468  53.161  1.00 34.36           C  
ATOM    104  CG  PRO L  15      41.139   8.705  51.935  1.00 33.43           C  
ATOM    105  C   PRO L  15      41.326  11.693  54.146  1.00 34.86           C  
ATOM    106  O   PRO L  15      42.443  11.652  54.662  1.00 35.29           O  
ATOM    107  N   GLY L  16      40.307  12.431  54.626  1.00 34.33           N  
ATOM    108  CA  GLY L  16      40.445  13.201  55.825  1.00 35.01           C  
ATOM    109  C   GLY L  16      40.794  14.613  55.465  1.00 35.34           C  
ATOM    110  O   GLY L  16      40.603  15.524  56.271  1.00 36.20           O  
ATOM    111  N   GLU L  17      41.298  14.841  54.236  1.00 32.76           N  
ATOM    112  CA  GLU L  17      41.685  16.169  53.847  1.00 32.01           C  
ATOM    113  CB  GLU L  17      42.734  16.228  52.720  1.00 31.96           C  
ATOM    114  CG  GLU L  17      44.120  15.725  53.141  1.00 31.93           C  
ATOM    115  CD  GLU L  17      45.073  15.887  51.965  1.00 40.16           C  
ATOM    116  OE1 GLU L  17      44.799  16.748  51.089  1.00 42.83           O  
ATOM    117  OE2 GLU L  17      46.100  15.153  51.928  1.00 51.86           O1-
ATOM    118  C   GLU L  17      40.473  16.925  53.400  1.00 31.76           C  
ATOM    119  O   GLU L  17      39.405  16.351  53.180  1.00 30.42           O  
ATOM    120  N   ARG L  18      40.622  18.260  53.283  1.00 32.02           N  
ATOM    121  CA  ARG L  18      39.578  19.175  52.923  1.00 30.96           C  
ATOM    122  CB  ARG L  18      39.801  20.523  53.631  1.00 31.78           C  
ATOM    123  CG  ARG L  18      38.837  21.663  53.315  1.00 34.22           C  
ATOM    124  CD  ARG L  18      39.254  22.940  54.054  1.00 44.44           C  
ATOM    125  NE  ARG L  18      38.297  24.030  53.723  1.00 48.08           N  
ATOM    126  CZ  ARG L  18      37.606  24.640  54.728  1.00 60.04           C  
ATOM    127  NH1 ARG L  18      37.709  24.167  56.004  1.00 37.30           N1+
ATOM    128  NH2 ARG L  18      36.808  25.714  54.460  0.90 34.26           N  
ATOM    129  C   ARG L  18      39.643  19.418  51.445  1.00 30.04           C  
ATOM    130  O   ARG L  18      40.712  19.683  50.899  1.00 30.50           O  
ATOM    131  N   ALA L  19      38.488  19.322  50.751  1.00 29.06           N  
ATOM    132  CA  ALA L  19      38.493  19.565  49.337  1.00 27.61           C  
ATOM    133  CB  ALA L  19      37.848  18.437  48.511  1.00 26.97           C  
ATOM    134  C   ALA L  19      37.708  20.812  49.077  1.00 26.72           C  
ATOM    135  O   ALA L  19      36.621  21.005  49.616  1.00 27.64           O  
ATOM    136  N   THR L  20      38.271  21.716  48.252  1.00 25.52           N  
ATOM    137  CA  THR L  20      37.553  22.905  47.914  1.00 25.65           C  
ATOM    138  CB  THR L  20      38.166  24.158  48.465  1.00 26.08           C  
ATOM    139  OG1 THR L  20      38.229  24.077  49.882  1.00 30.46           O  
ATOM    140  CG2 THR L  20      37.300  25.359  48.051  1.00 26.15           C  
ATOM    141  C   THR L  20      37.528  22.991  46.421  1.00 25.79           C  
ATOM    142  O   THR L  20      38.575  23.018  45.773  1.00 26.64           O  
ATOM    143  N   LEU L  21      36.314  23.026  45.837  1.00 26.10           N  
ATOM    144  CA  LEU L  21      36.179  23.066  44.409  1.00 25.07           C  
ATOM    145  CB  LEU L  21      35.173  22.034  43.867  1.00 24.24           C  
ATOM    146  CG  LEU L  21      35.494  20.585  44.276  1.00 26.90           C  
ATOM    147  CD1 LEU L  21      35.276  20.370  45.779  1.00 28.14           C  
ATOM    148  CD2 LEU L  21      34.724  19.568  43.427  1.00 29.57           C  
ATOM    149  C   LEU L  21      35.642  24.414  44.047  1.00 25.86           C  
ATOM    150  O   LEU L  21      34.750  24.935  44.716  1.00 27.21           O  
ATOM    151  N   SER L  22      36.170  25.017  42.960  1.00 26.38           N  
ATOM    152  CA  SER L  22      35.724  26.330  42.593  0.90 27.00           C  
ATOM    153  CB  SER L  22      36.864  27.350  42.401  0.90 27.48           C  
ATOM    154  OG  SER L  22      37.458  27.678  43.649  0.90 30.74           O  
ATOM    155  C   SER L  22      34.973  26.277  41.300  1.00 27.23           C  
ATOM    156  O   SER L  22      35.262  25.472  40.416  1.00 26.89           O  
ATOM    157  N   CYS L  23      33.939  27.138  41.193  1.00 27.97           N  
ATOM    158  CA  CYS L  23      33.168  27.278  39.990  1.00 28.14           C  
ATOM    159  CB  CYS L  23      31.758  26.645  40.081  1.00 27.54           C  
ATOM    160  SG  CYS L  23      30.781  26.815  38.552  1.00 30.70           S  
ATOM    161  C   CYS L  23      33.023  28.752  39.766  1.00 29.41           C  
ATOM    162  O   CYS L  23      32.460  29.467  40.597  1.00 29.53           O  
ATOM    163  N   ARG L  24      33.546  29.250  38.626  1.00 28.52           N  
ATOM    164  CA  ARG L  24      33.486  30.658  38.368  1.00 29.17           C  
ATOM    165  CB  ARG L  24      34.872  31.287  38.171  1.00 29.88           C  
ATOM    166  CG  ARG L  24      35.662  31.280  39.478  1.00 37.99           C  
ATOM    167  CD  ARG L  24      37.052  31.905  39.402  1.00 67.11           C  
ATOM    168  NE  ARG L  24      37.546  31.989  40.806  1.00 64.43           N  
ATOM    169  CZ  ARG L  24      38.726  32.611  41.087  1.00 86.16           C  
ATOM    170  NH1 ARG L  24      39.487  33.119  40.075  1.00 55.49           N1+
ATOM    171  NH2 ARG L  24      39.141  32.731  42.382  1.00 53.29           N  
ATOM    172  C   ARG L  24      32.666  30.870  37.140  1.00 28.41           C  
ATOM    173  O   ARG L  24      32.753  30.108  36.178  1.00 28.84           O  
ATOM    174  N   ALA L  25      31.838  31.930  37.152  1.00 27.80           N  
ATOM    175  CA  ALA L  25      30.942  32.174  36.062  1.00 27.94           C  
ATOM    176  CB  ALA L  25      29.492  32.436  36.507  1.00 27.49           C  
ATOM    177  C   ALA L  25      31.406  33.372  35.302  1.00 29.15           C  
ATOM    178  O   ALA L  25      31.987  34.301  35.861  1.00 31.22           O  
ATOM    179  N   SER L  26      31.180  33.366  33.972  1.00 33.54           N  
ATOM    180  CA  SER L  26      31.596  34.435  33.104  1.00 35.92           C  
ATOM    181  CB  SER L  26      31.381  34.104  31.616  1.00 34.40           C  
ATOM    182  OG  SER L  26      30.006  33.860  31.361  1.00 40.54           O  
ATOM    183  C   SER L  26      30.815  35.669  33.422  1.00 39.98           C  
ATOM    184  O   SER L  26      31.292  36.784  33.209  1.00 41.67           O  
ATOM    185  N   GLN L  27      29.578  35.495  33.922  1.00 37.12           N  
ATOM    186  CA  GLN L  27      28.745  36.613  34.253  1.00 39.08           C  
ATOM    187  CB  GLN L  27      27.681  36.877  33.177  1.00 42.33           C  
ATOM    188  CG  GLN L  27      26.756  35.679  32.947  1.00 47.89           C  
ATOM    189  CD  GLN L  27      25.823  36.020  31.795  1.00 57.84           C  
ATOM    190  OE1 GLN L  27      24.976  36.904  31.908  1.00 60.66           O  
ATOM    191  NE2 GLN L  27      25.987  35.305  30.649  1.00 53.85           N  
ATOM    192  C   GLN L  27      28.067  36.293  35.550  1.00 41.77           C  
ATOM    193  O   GLN L  27      28.050  35.142  35.984  1.00 40.43           O  
ATOM    194  N   THR L  28      27.494  37.319  36.208  1.00 40.77           N  
ATOM    195  CA  THR L  28      26.864  37.126  37.483  1.00 43.37           C  
ATOM    196  CB  THR L  28      26.305  38.395  38.055  1.00 47.92           C  
ATOM    197  OG1 THR L  28      25.703  38.145  39.318  1.00 59.70           O  
ATOM    198  CG2 THR L  28      25.264  38.954  37.069  1.00 49.73           C  
ATOM    199  C   THR L  28      25.717  36.192  37.303  1.00 42.58           C  
ATOM    200  O   THR L  28      25.004  36.256  36.303  1.00 41.69           O  
ATOM    201  N   ILE L  29      25.516  35.279  38.275  1.00 40.54           N  
ATOM    202  CA  ILE L  29      24.396  34.401  38.156  1.00 39.79           C  
ATOM    203  CB  ILE L  29      24.707  32.942  38.302  1.00 40.99           C  
ATOM    204  CG1 ILE L  29      25.257  32.606  39.682  1.00 43.25           C  
ATOM    205  CG2 ILE L  29      25.658  32.560  37.156  1.00 38.35           C  
ATOM    206  CD1 ILE L  29      25.323  31.097  39.903  1.00 47.69           C  
ATOM    207  C   ILE L  29      23.393  34.839  39.166  1.00 42.01           C  
ATOM    208  O   ILE L  29      23.668  34.927  40.362  1.00 40.50           O  
ATOM    209  N   SER L  30      22.186  35.142  38.661  1.00 41.91           N  
ATOM    210  CA  SER L  30      21.131  35.738  39.419  1.00 43.07           C  
ATOM    211  CB  SER L  30      19.913  36.112  38.565  1.00 46.33           C  
ATOM    212  OG  SER L  30      18.900  36.679  39.383  1.00 53.27           O  
ATOM    213  C   SER L  30      20.628  34.845  40.497  1.00 42.70           C  
ATOM    214  O   SER L  30      20.511  33.631  40.343  1.00 44.29           O  
ATOM    215  N   ASN L  31      20.334  35.482  41.644  1.00 40.20           N  
ATOM    216  CA  ASN L  31      19.727  34.863  42.783  1.00 39.62           C  
ATOM    217  CB  ASN L  31      18.311  34.335  42.500  1.00 42.66           C  
ATOM    218  CG  ASN L  31      17.382  35.525  42.326  1.00 81.84           C  
ATOM    219  OD1 ASN L  31      17.252  36.359  43.219  1.00 64.29           O  
ATOM    220  ND2 ASN L  31      16.719  35.606  41.140  1.00 73.77           N  
ATOM    221  C   ASN L  31      20.540  33.702  43.249  1.00 40.04           C  
ATOM    222  O   ASN L  31      20.040  32.859  43.989  1.00 39.87           O  
ATOM    223  N   ASN L  32      21.825  33.646  42.870  1.00 41.50           N  
ATOM    224  CA  ASN L  32      22.652  32.553  43.288  1.00 40.70           C  
ATOM    225  CB  ASN L  32      22.932  32.565  44.795  1.00 44.15           C  
ATOM    226  CG  ASN L  32      23.771  33.803  45.053  1.00 47.25           C  
ATOM    227  OD1 ASN L  32      23.711  34.402  46.124  1.00 47.29           O  
ATOM    228  ND2 ASN L  32      24.571  34.213  44.031  1.00 28.23           N  
ATOM    229  C   ASN L  32      22.007  31.251  42.922  1.00 39.15           C  
ATOM    230  O   ASN L  32      22.083  30.292  43.693  1.00 36.05           O  
ATOM    231  N   PHE L  33      21.372  31.168  41.728  1.00 36.58           N  
ATOM    232  CA  PHE L  33      20.786  29.911  41.343  1.00 35.31           C  
ATOM    233  CB  PHE L  33      19.639  29.978  40.313  1.00 36.49           C  
ATOM    234  CG  PHE L  33      18.423  30.539  40.966  1.00 41.99           C  
ATOM    235  CD1 PHE L  33      17.912  29.946  42.097  1.00 33.62           C  
ATOM    236  CD2 PHE L  33      17.757  31.612  40.418  1.00 34.68           C  
ATOM    237  CE1 PHE L  33      16.782  30.446  42.698  1.00 36.78           C  
ATOM    238  CE2 PHE L  33      16.623  32.114  41.015  1.00 35.45           C  
ATOM    239  CZ  PHE L  33      16.138  31.534  42.161  1.00 40.21           C  
ATOM    240  C   PHE L  33      21.865  29.085  40.727  1.00 37.79           C  
ATOM    241  O   PHE L  33      22.035  29.019  39.513  1.00 37.99           O  
ATOM    242  N   VAL L  34      22.609  28.398  41.597  1.00 22.66           N  
ATOM    243  CA  VAL L  34      23.708  27.563  41.224  1.00 22.92           C  
ATOM    244  CB  VAL L  34      25.050  28.172  41.494  1.00 21.79           C  
ATOM    245  CG1 VAL L  34      25.225  28.319  43.013  1.00  0.00           C  
ATOM    246  CG2 VAL L  34      26.123  27.306  40.812  1.00  0.00           C  
ATOM    247  C   VAL L  34      23.604  26.303  42.013  1.00 23.17           C  
ATOM    248  O   VAL L  34      23.338  26.334  43.214  1.00 22.84           O  
ATOM    249  N   ALA L  35      23.828  25.156  41.340  1.00 23.00           N  
ATOM    250  CA  ALA L  35      23.713  23.883  41.988  1.00 21.64           C  
ATOM    251  CB  ALA L  35      22.566  23.022  41.436  1.00 21.09           C  
ATOM    252  C   ALA L  35      24.982  23.097  41.783  1.00 21.45           C  
ATOM    253  O   ALA L  35      25.777  23.372  40.882  1.00 20.66           O  
ATOM    254  N   TRP L  36      25.213  22.101  42.665  1.00 21.41           N  
ATOM    255  CA  TRP L  36      26.374  21.251  42.577  1.00 20.75           C  
ATOM    256  CB  TRP L  36      27.324  21.384  43.788  1.00 20.30           C  
ATOM    257  CG  TRP L  36      28.023  22.722  43.889  1.00 19.37           C  
ATOM    258  CD2 TRP L  36      29.231  23.056  43.185  1.00 17.42           C  
ATOM    259  CD1 TRP L  36      27.673  23.835  44.598  1.00 16.77           C  
ATOM    260  NE1 TRP L  36      28.580  24.843  44.373  1.00 20.41           N  
ATOM    261  CE2 TRP L  36      29.547  24.377  43.506  1.00 22.08           C  
ATOM    262  CE3 TRP L  36      30.013  22.322  42.338  1.00 19.28           C  
ATOM    263  CZ2 TRP L  36      30.648  24.987  42.977  1.00 25.17           C  
ATOM    264  CZ3 TRP L  36      31.127  22.940  41.811  1.00 21.73           C  
ATOM    265  CH2 TRP L  36      31.439  24.246  42.126  1.00 20.10           C  
ATOM    266  C   TRP L  36      25.917  19.818  42.520  1.00 22.05           C  
ATOM    267  O   TRP L  36      25.016  19.414  43.256  1.00 22.32           O  
ATOM    268  N   TYR L  37      26.537  19.001  41.637  1.00 22.24           N  
ATOM    269  CA  TYR L  37      26.154  17.616  41.520  1.00 21.52           C  
ATOM    270  CB  TYR L  37      25.574  17.241  40.144  1.00 20.15           C  
ATOM    271  CG  TYR L  37      24.387  18.087  39.821  1.00 21.82           C  
ATOM    272  CD1 TYR L  37      23.119  17.705  40.190  1.00 21.13           C  
ATOM    273  CD2 TYR L  37      24.542  19.266  39.134  1.00 22.42           C  
ATOM    274  CE1 TYR L  37      22.030  18.487  39.884  1.00 21.16           C  
ATOM    275  CE2 TYR L  37      23.456  20.052  38.823  1.00 20.62           C  
ATOM    276  CZ  TYR L  37      22.195  19.660  39.193  1.00 20.82           C  
ATOM    277  OH  TYR L  37      21.074  20.457  38.877  1.00 25.69           O  
ATOM    278  C   TYR L  37      27.373  16.742  41.668  1.00 21.82           C  
ATOM    279  O   TYR L  37      28.498  17.154  41.383  1.00 22.23           O  
ATOM    280  N   GLN L  38      27.164  15.492  42.143  1.00 20.57           N  
ATOM    281  CA  GLN L  38      28.230  14.538  42.288  1.00 21.51           C  
ATOM    282  CB  GLN L  38      28.337  13.920  43.697  1.00 21.72           C  
ATOM    283  CG  GLN L  38      29.504  12.936  43.846  1.00 22.99           C  
ATOM    284  CD  GLN L  38      29.396  12.251  45.202  1.00 29.71           C  
ATOM    285  OE1 GLN L  38      28.305  12.070  45.735  1.00 25.05           O  
ATOM    286  NE2 GLN L  38      30.562  11.845  45.775  1.00 21.84           N  
ATOM    287  C   GLN L  38      27.916  13.399  41.365  1.00 22.08           C  
ATOM    288  O   GLN L  38      26.773  12.952  41.287  1.00 22.62           O  
ATOM    289  N   GLN L  39      28.925  12.912  40.616  1.00 21.34           N  
ATOM    290  CA  GLN L  39      28.666  11.791  39.761  1.00 22.38           C  
ATOM    291  CB  GLN L  39      28.685  12.139  38.262  1.00 20.48           C  
ATOM    292  CG  GLN L  39      28.403  10.940  37.354  1.00 25.10           C  
ATOM    293  CD  GLN L  39      28.450  11.413  35.910  1.00 21.35           C  
ATOM    294  OE1 GLN L  39      29.025  12.456  35.601  1.00 27.78           O  
ATOM    295  NE2 GLN L  39      27.817  10.632  34.996  1.00 30.62           N  
ATOM    296  C   GLN L  39      29.728  10.765  39.991  1.00 23.46           C  
ATOM    297  O   GLN L  39      30.891  10.975  39.653  1.00 23.01           O  
ATOM    298  N   LYS L  40      29.330   9.616  40.568  1.00 24.49           N  
ATOM    299  CA  LYS L  40      30.226   8.527  40.837  1.00 26.23           C  
ATOM    300  CB  LYS L  40      29.746   7.627  41.987  1.00 25.88           C  
ATOM    301  CG  LYS L  40      29.701   8.375  43.321  1.00 27.98           C  
ATOM    302  CD  LYS L  40      28.885   7.682  44.413  1.00 26.47           C  
ATOM    303  CE  LYS L  40      28.853   8.473  45.723  1.00 32.73           C  
ATOM    304  NZ  LYS L  40      27.981   7.797  46.708  1.00 39.04           N1+
ATOM    305  C   LYS L  40      30.306   7.712  39.589  1.00 28.77           C  
ATOM    306  O   LYS L  40      29.478   7.849  38.691  1.00 29.44           O  
ATOM    307  N   PRO L  41      31.286   6.863  39.495  1.00 30.99           N  
ATOM    308  CA  PRO L  41      31.420   6.110  38.287  1.00 31.62           C  
ATOM    309  CD  PRO L  41      32.572   7.096  40.132  1.00 31.08           C  
ATOM    310  CB  PRO L  41      32.768   5.405  38.384  1.00 32.06           C  
ATOM    311  CG  PRO L  41      33.604   6.375  39.243  1.00 31.00           C  
ATOM    312  C   PRO L  41      30.252   5.219  38.035  1.00 32.35           C  
ATOM    313  O   PRO L  41      29.777   4.561  38.958  1.00 32.03           O  
ATOM    314  N   GLY L  42      29.772   5.213  36.778  1.00 33.56           N  
ATOM    315  CA  GLY L  42      28.710   4.349  36.362  1.00 33.89           C  
ATOM    316  C   GLY L  42      27.413   4.770  36.983  1.00 34.44           C  
ATOM    317  O   GLY L  42      26.488   3.962  37.059  1.00 35.33           O  
ATOM    318  N   GLN L  43      27.285   6.029  37.444  1.00 32.19           N  
ATOM    319  CA  GLN L  43      26.023   6.376  38.039  1.00 29.88           C  
ATOM    320  CB  GLN L  43      26.048   6.509  39.574  1.00 30.07           C  
ATOM    321  CG  GLN L  43      26.331   5.204  40.325  1.00 35.86           C  
ATOM    322  CD  GLN L  43      26.306   5.509  41.816  1.00 53.91           C  
ATOM    323  OE1 GLN L  43      26.681   4.678  42.643  1.00 32.95           O  
ATOM    324  NE2 GLN L  43      25.847   6.736  42.178  1.00 62.93           N  
ATOM    325  C   GLN L  43      25.561   7.696  37.509  1.00 28.51           C  
ATOM    326  O   GLN L  43      26.317   8.443  36.890  1.00 26.54           O  
ATOM    327  N   ALA L  44      24.264   7.993  37.726  1.00 26.85           N  
ATOM    328  CA  ALA L  44      23.694   9.244  37.316  1.00 26.36           C  
ATOM    329  CB  ALA L  44      22.155   9.235  37.271  1.00 27.62           C  
ATOM    330  C   ALA L  44      24.126  10.278  38.314  1.00 26.05           C  
ATOM    331  O   ALA L  44      24.537   9.946  39.424  1.00 24.87           O  
ATOM    332  N   PRO L  45      24.054  11.530  37.938  1.00 25.67           N  
ATOM    333  CA  PRO L  45      24.469  12.595  38.817  1.00 24.41           C  
ATOM    334  CD  PRO L  45      24.182  11.892  36.536  1.00 25.53           C  
ATOM    335  CB  PRO L  45      24.523  13.846  37.943  1.00 24.00           C  
ATOM    336  CG  PRO L  45      24.805  13.296  36.532  1.00 22.91           C  
ATOM    337  C   PRO L  45      23.545  12.711  39.997  1.00 24.70           C  
ATOM    338  O   PRO L  45      22.385  12.316  39.883  1.00 25.25           O  
ATOM    339  N   ARG L  46      24.053  13.222  41.140  1.00 23.99           N  
ATOM    340  CA  ARG L  46      23.275  13.386  42.342  1.00 23.67           C  
ATOM    341  CB  ARG L  46      23.814  12.554  43.521  1.00 24.74           C  
ATOM    342  CG  ARG L  46      23.079  12.781  44.848  1.00 27.59           C  
ATOM    343  CD  ARG L  46      23.738  12.085  46.044  1.00 36.21           C  
ATOM    344  NE  ARG L  46      24.737  13.019  46.640  1.00 40.96           N  
ATOM    345  CZ  ARG L  46      25.599  12.557  47.591  1.00 48.14           C  
ATOM    346  NH1 ARG L  46      25.549  11.248  47.971  1.00 34.52           N1+
ATOM    347  NH2 ARG L  46      26.520  13.384  48.163  1.00 43.68           N  
ATOM    348  C   ARG L  46      23.392  14.819  42.771  1.00 23.21           C  
ATOM    349  O   ARG L  46      24.490  15.369  42.797  1.00 22.22           O  
ATOM    350  N   LEU L  47      22.262  15.465  43.133  1.00 22.70           N  
ATOM    351  CA  LEU L  47      22.308  16.843  43.547  1.00 22.18           C  
ATOM    352  CB  LEU L  47      20.933  17.532  43.473  1.00 22.38           C  
ATOM    353  CG  LEU L  47      20.928  18.990  43.966  1.00 26.56           C  
ATOM    354  CD1 LEU L  47      21.830  19.886  43.103  1.00 15.57           C  
ATOM    355  CD2 LEU L  47      19.493  19.527  44.087  1.00 18.08           C  
ATOM    356  C   LEU L  47      22.809  16.970  44.962  1.00 22.87           C  
ATOM    357  O   LEU L  47      22.255  16.362  45.878  1.00 24.03           O  
ATOM    358  N   LEU L  48      23.967  17.658  45.141  1.00 22.42           N  
ATOM    359  CA  LEU L  48      24.520  18.004  46.430  1.00 23.06           C  
ATOM    360  CB  LEU L  48      26.032  18.310  46.399  1.00 24.11           C  
ATOM    361  CG  LEU L  48      26.979  17.124  46.141  1.00 24.55           C  
ATOM    362  CD1 LEU L  48      26.866  16.069  47.240  1.00 34.01           C  
ATOM    363  CD2 LEU L  48      26.825  16.538  44.742  1.00 25.04           C  
ATOM    364  C   LEU L  48      23.925  19.254  47.026  1.00 23.93           C  
ATOM    365  O   LEU L  48      23.442  19.256  48.156  1.00 23.67           O  
ATOM    366  N   ILE L  49      23.963  20.372  46.261  1.00 22.22           N  
ATOM    367  CA  ILE L  49      23.572  21.649  46.795  1.00 21.79           C  
ATOM    368  CB  ILE L  49      24.747  22.444  47.280  1.00 22.69           C  
ATOM    369  CG1 ILE L  49      25.411  21.692  48.441  1.00 21.88           C  
ATOM    370  CG2 ILE L  49      24.284  23.864  47.645  1.00 23.00           C  
ATOM    371  CD1 ILE L  49      26.756  22.272  48.856  1.00 21.08           C  
ATOM    372  C   ILE L  49      22.882  22.446  45.735  1.00 23.55           C  
ATOM    373  O   ILE L  49      23.180  22.288  44.553  1.00 24.09           O  
ATOM    374  N   TYR L  50      21.918  23.306  46.142  1.00 23.87           N  
ATOM    375  CA  TYR L  50      21.244  24.187  45.231  1.00 24.60           C  
ATOM    376  CB  TYR L  50      19.828  23.740  44.814  1.00 24.54           C  
ATOM    377  CG  TYR L  50      18.875  23.980  45.932  1.00 27.05           C  
ATOM    378  CD1 TYR L  50      18.682  23.050  46.928  1.00 37.45           C  
ATOM    379  CD2 TYR L  50      18.163  25.156  45.969  1.00 33.13           C  
ATOM    380  CE1 TYR L  50      17.789  23.305  47.944  1.00 35.62           C  
ATOM    381  CE2 TYR L  50      17.271  25.416  46.981  1.00 31.93           C  
ATOM    382  CZ  TYR L  50      17.084  24.486  47.972  1.00 31.35           C  
ATOM    383  OH  TYR L  50      16.167  24.747  49.013  1.00 31.92           O  
ATOM    384  C   TYR L  50      21.128  25.519  45.924  1.00 25.15           C  
ATOM    385  O   TYR L  50      21.350  25.622  47.133  1.00 24.92           O  
ATOM    386  N   GLY L  51      20.860  26.588  45.150  1.00 23.96           N  
ATOM    387  CA  GLY L  51      20.717  27.887  45.741  1.00 24.72           C  
ATOM    388  C   GLY L  51      22.056  28.285  46.267  1.00 25.65           C  
ATOM    389  O   GLY L  51      22.171  29.118  47.163  1.00 25.43           O  
ATOM    390  N   ALA L  52      23.102  27.639  45.732  1.00 24.55           N  
ATOM    391  CA  ALA L  52      24.481  27.905  46.027  1.00 23.89           C  
ATOM    392  CB  ALA L  52      24.849  29.391  45.879  1.00 25.38           C  
ATOM    393  C   ALA L  52      24.885  27.462  47.413  1.00 25.72           C  
ATOM    394  O   ALA L  52      26.060  27.162  47.621  1.00 25.26           O  
ATOM    395  N   SER L  53      23.956  27.318  48.388  1.00 26.64           N  
ATOM    396  CA  SER L  53      24.460  26.980  49.699  1.00 28.24           C  
ATOM    397  CB  SER L  53      24.610  28.209  50.609  1.00 30.97           C  
ATOM    398  OG  SER L  53      25.551  29.116  50.056  1.00 31.00           O  
ATOM    399  C   SER L  53      23.511  26.074  50.411  1.00 27.91           C  
ATOM    400  O   SER L  53      23.737  25.706  51.565  1.00 30.13           O  
ATOM    401  N   THR L  54      22.440  25.641  49.736  1.00 25.96           N  
ATOM    402  CA  THR L  54      21.496  24.838  50.455  1.00 26.85           C  
ATOM    403  CB  THR L  54      20.074  25.105  50.053  1.00 27.27           C  
ATOM    404  OG1 THR L  54      19.758  26.472  50.275  1.00 28.62           O  
ATOM    405  CG2 THR L  54      19.146  24.209  50.889  1.00 28.70           C  
ATOM    406  C   THR L  54      21.794  23.393  50.203  1.00 28.02           C  
ATOM    407  O   THR L  54      21.872  22.936  49.065  1.00 27.89           O  
ATOM    408  N   ARG L  55      21.974  22.640  51.303  1.00 28.93           N  
ATOM    409  CA  ARG L  55      22.295  21.243  51.277  1.00 30.29           C  
ATOM    410  CB  ARG L  55      22.822  20.802  52.656  1.00 30.39           C  
ATOM    411  CG  ARG L  55      22.956  19.301  52.856  1.00 32.68           C  
ATOM    412  CD  ARG L  55      23.884  18.891  54.003  1.00 29.80           C  
ATOM    413  NE  ARG L  55      23.271  19.353  55.279  1.00 39.98           N  
ATOM    414  CZ  ARG L  55      23.451  18.634  56.427  1.00 54.75           C  
ATOM    415  NH1 ARG L  55      24.187  17.487  56.415  1.00 44.22           N1+
ATOM    416  NH2 ARG L  55      22.881  19.066  57.592  1.00 40.30           N  
ATOM    417  C   ARG L  55      21.063  20.460  50.925  1.00 31.08           C  
ATOM    418  O   ARG L  55      19.991  20.675  51.487  1.00 31.04           O  
ATOM    419  N   ALA L  56      21.199  19.513  49.970  1.00 30.85           N  
ATOM    420  CA  ALA L  56      20.111  18.693  49.519  1.00 30.99           C  
ATOM    421  CB  ALA L  56      20.390  17.991  48.178  1.00 30.23           C  
ATOM    422  C   ALA L  56      19.835  17.640  50.540  1.00 33.30           C  
ATOM    423  O   ALA L  56      20.693  17.310  51.356  1.00 32.35           O  
ATOM    424  N   THR L  57      18.615  17.074  50.529  1.00 36.39           N  
ATOM    425  CA  THR L  57      18.309  16.102  51.534  1.00 38.23           C  
ATOM    426  CB  THR L  57      16.879  15.668  51.554  1.00 39.86           C  
ATOM    427  OG1 THR L  57      16.615  14.909  52.726  1.00 45.00           O  
ATOM    428  CG2 THR L  57      16.620  14.812  50.303  1.00 43.53           C  
ATOM    429  C   THR L  57      19.128  14.879  51.294  1.00 38.16           C  
ATOM    430  O   THR L  57      19.383  14.493  50.154  1.00 37.55           O  
ATOM    431  N   GLY L  58      19.589  14.255  52.393  1.00 38.73           N  
ATOM    432  CA  GLY L  58      20.294  13.010  52.317  1.00 37.66           C  
ATOM    433  C   GLY L  58      21.762  13.240  52.174  1.00 37.49           C  
ATOM    434  O   GLY L  58      22.544  12.299  52.297  1.00 38.74           O  
ATOM    435  N   ILE L  59      22.204  14.482  51.919  1.00 35.10           N  
ATOM    436  CA  ILE L  59      23.624  14.625  51.781  1.00 32.28           C  
ATOM    437  CB  ILE L  59      24.113  15.635  50.800  1.00 31.58           C  
ATOM    438  CG1 ILE L  59      23.572  17.001  51.158  1.00 29.27           C  
ATOM    439  CG2 ILE L  59      23.794  15.177  49.380  1.00 29.76           C  
ATOM    440  CD1 ILE L  59      24.344  18.105  50.465  1.00 25.20           C  
ATOM    441  C   ILE L  59      24.230  14.977  53.097  1.00 32.67           C  
ATOM    442  O   ILE L  59      23.716  15.777  53.878  1.00 32.18           O  
ATOM    443  N   PRO L  60      25.349  14.348  53.321  1.00 33.24           N  
ATOM    444  CA  PRO L  60      26.113  14.468  54.531  1.00 33.34           C  
ATOM    445  CD  PRO L  60      26.080  13.672  52.262  1.00 34.69           C  
ATOM    446  CB  PRO L  60      27.310  13.535  54.346  1.00 33.97           C  
ATOM    447  CG  PRO L  60      27.501  13.492  52.820  1.00 31.91           C  
ATOM    448  C   PRO L  60      26.531  15.885  54.787  1.00 33.17           C  
ATOM    449  O   PRO L  60      26.685  16.659  53.843  1.00 32.99           O  
ATOM    450  N   ASP L  61      26.741  16.216  56.075  1.00 32.88           N  
ATOM    451  CA  ASP L  61      27.070  17.521  56.577  0.90 32.51           C  
ATOM    452  CB  ASP L  61      27.066  17.599  58.125  0.90 34.06           C  
ATOM    453  CG  ASP L  61      28.076  16.649  58.772  0.83 34.80           C  
ATOM    454  OD1 ASP L  61      29.102  16.292  58.131  0.83 36.61           O  
ATOM    455  OD2 ASP L  61      27.822  16.256  59.942  0.83 37.31           O1-
ATOM    456  C   ASP L  61      28.398  17.980  56.063  1.00 32.31           C  
ATOM    457  O   ASP L  61      28.678  19.178  56.051  1.00 31.84           O  
ATOM    458  N   ARG L  62      29.264  17.045  55.641  1.00 30.88           N  
ATOM    459  CA  ARG L  62      30.586  17.402  55.218  1.00 30.09           C  
ATOM    460  CB  ARG L  62      31.547  16.214  54.999  1.00 30.83           C  
ATOM    461  CG  ARG L  62      31.148  15.166  53.963  1.00 28.99           C  
ATOM    462  CD  ARG L  62      32.282  14.160  53.733  1.00 32.74           C  
ATOM    463  NE  ARG L  62      31.777  13.057  52.873  1.00 25.51           N  
ATOM    464  CZ  ARG L  62      31.228  11.952  53.461  1.00 43.85           C  
ATOM    465  NH1 ARG L  62      31.114  11.894  54.819  1.00 29.60           N1+
ATOM    466  NH2 ARG L  62      30.795  10.912  52.693  1.00 31.60           N  
ATOM    467  C   ARG L  62      30.541  18.259  53.989  1.00 29.61           C  
ATOM    468  O   ARG L  62      31.495  18.990  53.726  1.00 30.26           O  
ATOM    469  N   PHE L  63      29.464  18.154  53.179  1.00 27.45           N  
ATOM    470  CA  PHE L  63      29.346  18.954  51.989  1.00 27.13           C  
ATOM    471  CB  PHE L  63      28.430  18.348  50.911  1.00 27.41           C  
ATOM    472  CG  PHE L  63      29.126  17.206  50.262  1.00 28.54           C  
ATOM    473  CD1 PHE L  63      29.942  17.435  49.189  1.00 30.58           C  
ATOM    474  CD2 PHE L  63      28.984  15.917  50.705  1.00 27.12           C  
ATOM    475  CE1 PHE L  63      30.598  16.402  48.566  1.00 34.32           C  
ATOM    476  CE2 PHE L  63      29.636  14.877  50.085  1.00 29.76           C  
ATOM    477  CZ  PHE L  63      30.448  15.115  49.010  1.00 29.94           C  
ATOM    478  C   PHE L  63      28.735  20.290  52.313  1.00 27.05           C  
ATOM    479  O   PHE L  63      27.741  20.377  53.032  1.00 26.56           O  
ATOM    480  N   SER L  64      29.327  21.378  51.771  1.00 25.45           N  
ATOM    481  CA  SER L  64      28.803  22.702  51.976  1.00 26.96           C  
ATOM    482  CB  SER L  64      29.478  23.462  53.130  1.00 27.72           C  
ATOM    483  OG  SER L  64      29.196  22.837  54.372  1.00 30.69           O  
ATOM    484  C   SER L  64      29.078  23.499  50.739  1.00 26.96           C  
ATOM    485  O   SER L  64      30.041  23.231  50.021  1.00 26.84           O  
ATOM    486  N   GLY L  65      28.237  24.518  50.462  1.00 26.18           N  
ATOM    487  CA  GLY L  65      28.451  25.331  49.300  1.00 27.09           C  
ATOM    488  C   GLY L  65      28.337  26.763  49.717  1.00 27.74           C  
ATOM    489  O   GLY L  65      27.644  27.085  50.680  1.00 27.24           O  
ATOM    490  N   SER L  66      29.027  27.667  48.988  1.00 27.01           N  
ATOM    491  CA  SER L  66      28.962  29.062  49.322  1.00 28.40           C  
ATOM    492  CB  SER L  66      29.932  29.476  50.442  1.00 28.35           C  
ATOM    493  OG  SER L  66      31.277  29.322  50.012  1.00 30.95           O  
ATOM    494  C   SER L  66      29.310  29.863  48.103  1.00 27.86           C  
ATOM    495  O   SER L  66      29.638  29.314  47.052  1.00 26.78           O  
ATOM    496  N   GLY L  67      29.240  31.208  48.219  1.00 26.46           N  
ATOM    497  CA  GLY L  67      29.602  32.055  47.115  1.00 26.14           C  
ATOM    498  C   GLY L  67      28.398  32.755  46.564  1.00 26.95           C  
ATOM    499  O   GLY L  67      27.257  32.364  46.809  1.00 26.28           O  
ATOM    500  N   SER L  68      28.655  33.855  45.821  1.00 27.24           N  
ATOM    501  CA  SER L  68      27.627  34.626  45.181  1.00 28.22           C  
ATOM    502  CB  SER L  68      27.062  35.764  46.049  1.00 26.36           C  
ATOM    503  OG  SER L  68      26.391  35.240  47.184  1.00 33.56           O  
ATOM    504  C   SER L  68      28.249  35.291  43.993  1.00 27.63           C  
ATOM    505  O   SER L  68      29.471  35.354  43.866  1.00 28.50           O  
ATOM    506  N   GLY L  69      27.407  35.814  43.080  1.00 28.19           N  
ATOM    507  CA  GLY L  69      27.925  36.502  41.935  1.00 27.70           C  
ATOM    508  C   GLY L  69      28.603  35.524  41.024  1.00 28.37           C  
ATOM    509  O   GLY L  69      27.972  34.620  40.479  1.00 28.75           O  
ATOM    510  N   THR L  70      29.885  35.806  40.726  1.00 27.52           N  
ATOM    511  CA  THR L  70      30.763  35.037  39.880  1.00 27.62           C  
ATOM    512  CB  THR L  70      31.912  35.855  39.369  1.00 28.61           C  
ATOM    513  OG1 THR L  70      31.445  36.998  38.671  1.00 28.12           O  
ATOM    514  CG2 THR L  70      32.746  34.976  38.426  1.00 26.11           C  
ATOM    515  C   THR L  70      31.408  33.862  40.563  1.00 27.64           C  
ATOM    516  O   THR L  70      31.731  32.878  39.897  1.00 28.49           O  
ATOM    517  N   ASP L  71      31.675  33.952  41.887  1.00 27.81           N  
ATOM    518  CA  ASP L  71      32.500  32.962  42.541  1.00 29.19           C  
ATOM    519  CB  ASP L  71      33.511  33.577  43.528  1.00 30.85           C  
ATOM    520  CG  ASP L  71      34.540  34.430  42.805  1.00 35.52           C  
ATOM    521  OD1 ASP L  71      34.727  34.251  41.570  1.00 40.57           O  
ATOM    522  OD2 ASP L  71      35.163  35.280  43.493  1.00 50.87           O1-
ATOM    523  C   ASP L  71      31.695  32.030  43.396  1.00 28.55           C  
ATOM    524  O   ASP L  71      30.940  32.463  44.265  1.00 28.40           O  
ATOM    525  N   PHE L  72      31.879  30.706  43.200  1.00 26.95           N  
ATOM    526  CA  PHE L  72      31.163  29.747  43.998  1.00 25.90           C  
ATOM    527  CB  PHE L  72      30.016  29.067  43.238  1.00 24.89           C  
ATOM    528  CG  PHE L  72      29.024  30.117  42.871  1.00 24.42           C  
ATOM    529  CD1 PHE L  72      29.178  30.853  41.717  1.00 21.49           C  
ATOM    530  CD2 PHE L  72      27.939  30.367  43.679  1.00 17.90           C  
ATOM    531  CE1 PHE L  72      28.263  31.821  41.374  1.00 20.16           C  
ATOM    532  CE2 PHE L  72      27.022  31.335  43.342  1.00 23.73           C  
ATOM    533  CZ  PHE L  72      27.183  32.063  42.188  1.00 21.10           C  
ATOM    534  C   PHE L  72      32.118  28.663  44.395  1.00 25.84           C  
ATOM    535  O   PHE L  72      33.052  28.350  43.659  1.00 24.85           O  
ATOM    536  N   THR L  73      31.905  28.058  45.586  1.00 25.03           N  
ATOM    537  CA  THR L  73      32.782  27.018  46.045  1.00 25.56           C  
ATOM    538  CB  THR L  73      33.712  27.466  47.130  1.00 26.17           C  
ATOM    539  OG1 THR L  73      32.964  28.014  48.205  1.00 28.06           O  
ATOM    540  CG2 THR L  73      34.691  28.508  46.576  1.00 24.70           C  
ATOM    541  C   THR L  73      31.981  25.901  46.640  1.00 25.98           C  
ATOM    542  O   THR L  73      30.947  26.115  47.266  1.00 26.02           O  
ATOM    543  N   LEU L  74      32.470  24.662  46.434  1.00 24.68           N  
ATOM    544  CA  LEU L  74      31.903  23.488  47.030  1.00 24.72           C  
ATOM    545  CB  LEU L  74      31.557  22.400  45.997  1.00 24.11           C  
ATOM    546  CG  LEU L  74      30.937  21.120  46.588  1.00 24.39           C  
ATOM    547  CD1 LEU L  74      29.577  21.393  47.245  1.00 18.84           C  
ATOM    548  CD2 LEU L  74      30.867  20.007  45.528  1.00 23.09           C  
ATOM    549  C   LEU L  74      32.969  22.967  47.939  1.00 25.52           C  
ATOM    550  O   LEU L  74      34.124  22.842  47.539  1.00 25.01           O  
ATOM    551  N   THR L  75      32.610  22.673  49.204  1.00 25.03           N  
ATOM    552  CA  THR L  75      33.598  22.237  50.150  1.00 25.65           C  
ATOM    553  CB  THR L  75      33.702  23.152  51.334  1.00 25.91           C  
ATOM    554  OG1 THR L  75      34.060  24.462  50.920  1.00 25.87           O  
ATOM    555  CG2 THR L  75      34.747  22.589  52.310  1.00 25.91           C  
ATOM    556  C   THR L  75      33.216  20.904  50.705  1.00 26.26           C  
ATOM    557  O   THR L  75      32.068  20.675  51.083  1.00 25.56           O  
ATOM    558  N   ILE L  76      34.193  19.977  50.753  1.00 26.53           N  
ATOM    559  CA  ILE L  76      34.003  18.710  51.396  1.00 27.24           C  
ATOM    560  CB  ILE L  76      34.416  17.545  50.541  1.00 26.32           C  
ATOM    561  CG1 ILE L  76      33.646  17.555  49.210  1.00 26.34           C  
ATOM    562  CG2 ILE L  76      34.185  16.256  51.348  1.00 26.00           C  
ATOM    563  CD1 ILE L  76      34.217  16.592  48.170  1.00 20.62           C  
ATOM    564  C   ILE L  76      34.937  18.783  52.566  1.00 28.68           C  
ATOM    565  O   ILE L  76      36.155  18.701  52.401  1.00 29.24           O  
ATOM    566  N   SER L  77      34.384  18.922  53.788  1.00 31.11           N  
ATOM    567  CA  SER L  77      35.185  19.182  54.954  1.00 33.57           C  
ATOM    568  CB  SER L  77      34.344  19.343  56.231  1.00 32.39           C  
ATOM    569  OG  SER L  77      33.625  18.149  56.502  1.00 33.04           O  
ATOM    570  C   SER L  77      36.191  18.099  55.179  1.00 35.98           C  
ATOM    571  O   SER L  77      37.381  18.381  55.303  1.00 38.88           O  
ATOM    572  N   SER L  78      35.754  16.827  55.258  1.00 34.90           N  
ATOM    573  CA  SER L  78      36.712  15.775  55.439  1.00 35.54           C  
ATOM    574  CB  SER L  78      36.636  15.121  56.826  1.00 36.78           C  
ATOM    575  OG  SER L  78      37.612  14.096  56.936  1.00 49.21           O  
ATOM    576  C   SER L  78      36.380  14.727  54.425  1.00 33.93           C  
ATOM    577  O   SER L  78      35.347  14.068  54.526  1.00 34.26           O  
ATOM    578  N   LEU L  79      37.271  14.515  53.437  1.00 31.87           N  
ATOM    579  CA  LEU L  79      36.958  13.595  52.378  1.00 32.37           C  
ATOM    580  CB  LEU L  79      37.883  13.608  51.143  1.00 32.42           C  
ATOM    581  CG  LEU L  79      37.678  14.778  50.163  1.00 35.76           C  
ATOM    582  CD1 LEU L  79      38.202  16.102  50.724  1.00 31.89           C  
ATOM    583  CD2 LEU L  79      38.252  14.453  48.778  1.00 32.11           C  
ATOM    584  C   LEU L  79      36.933  12.180  52.844  1.00 33.07           C  
ATOM    585  O   LEU L  79      37.711  11.755  53.697  1.00 32.67           O  
ATOM    586  N   GLU L  80      35.991  11.420  52.255  1.00 32.83           N  
ATOM    587  CA  GLU L  80      35.850  10.017  52.494  1.00 32.26           C  
ATOM    588  CB  GLU L  80      34.440   9.601  52.944  1.00 32.70           C  
ATOM    589  CG  GLU L  80      34.093  10.089  54.350  1.00 40.80           C  
ATOM    590  CD  GLU L  80      34.955   9.314  55.337  1.00 41.65           C  
ATOM    591  OE1 GLU L  80      34.726   8.082  55.470  1.00 46.02           O  
ATOM    592  OE2 GLU L  80      35.850   9.934  55.968  1.00 60.72           O1-
ATOM    593  C   GLU L  80      36.100   9.360  51.172  1.00 32.31           C  
ATOM    594  O   GLU L  80      35.900   9.965  50.121  1.00 31.10           O  
ATOM    595  N   PRO L  81      36.553   8.138  51.202  1.00 33.58           N  
ATOM    596  CA  PRO L  81      36.880   7.402  50.011  1.00 31.89           C  
ATOM    597  CD  PRO L  81      36.398   7.281  52.366  1.00 34.10           C  
ATOM    598  CB  PRO L  81      37.297   6.016  50.501  1.00 32.26           C  
ATOM    599  CG  PRO L  81      36.508   5.849  51.814  1.00 34.11           C  
ATOM    600  C   PRO L  81      35.724   7.322  49.055  1.00 30.40           C  
ATOM    601  O   PRO L  81      35.957   7.259  47.848  1.00 31.09           O  
ATOM    602  N   GLU L  82      34.480   7.314  49.567  1.00 29.73           N  
ATOM    603  CA  GLU L  82      33.289   7.196  48.773  1.00 30.33           C  
ATOM    604  CB  GLU L  82      32.019   6.978  49.609  1.00 31.61           C  
ATOM    605  CG  GLU L  82      31.711   8.102  50.596  1.00 39.03           C  
ATOM    606  CD  GLU L  82      30.437   7.707  51.325  1.00 63.07           C  
ATOM    607  OE1 GLU L  82      30.428   6.595  51.920  1.00 51.40           O  
ATOM    608  OE2 GLU L  82      29.462   8.501  51.299  1.00 46.40           O1-
ATOM    609  C   GLU L  82      33.117   8.419  47.924  1.00 30.09           C  
ATOM    610  O   GLU L  82      32.382   8.396  46.940  1.00 31.44           O  
ATOM    611  N   ASP L  83      33.761   9.530  48.323  1.00 28.97           N  
ATOM    612  CA  ASP L  83      33.682  10.818  47.690  1.00 27.99           C  
ATOM    613  CB  ASP L  83      34.339  11.928  48.530  1.00 28.04           C  
ATOM    614  CG  ASP L  83      33.452  12.149  49.751  1.00 30.96           C  
ATOM    615  OD1 ASP L  83      32.302  11.632  49.749  1.00 28.46           O  
ATOM    616  OD2 ASP L  83      33.907  12.836  50.701  1.00 27.54           O1-
ATOM    617  C   ASP L  83      34.286  10.819  46.307  1.00 28.03           C  
ATOM    618  O   ASP L  83      34.075  11.773  45.560  1.00 28.55           O  
ATOM    619  N   PHE L  84      35.108   9.810  45.945  1.00 26.32           N  
ATOM    620  CA  PHE L  84      35.687   9.777  44.622  1.00 26.11           C  
ATOM    621  CB  PHE L  84      36.439   8.462  44.323  1.00 27.72           C  
ATOM    622  CG  PHE L  84      36.839   8.415  42.882  1.00 28.99           C  
ATOM    623  CD1 PHE L  84      37.961   9.071  42.429  1.00 33.54           C  
ATOM    624  CD2 PHE L  84      36.089   7.693  41.981  1.00 38.94           C  
ATOM    625  CE1 PHE L  84      38.317   9.015  41.099  1.00 37.34           C  
ATOM    626  CE2 PHE L  84      36.440   7.634  40.652  1.00 59.25           C  
ATOM    627  CZ  PHE L  84      37.559   8.297  40.207  1.00 32.29           C  
ATOM    628  C   PHE L  84      34.596   9.924  43.608  1.00 26.08           C  
ATOM    629  O   PHE L  84      33.668   9.117  43.543  1.00 25.97           O  
ATOM    630  N   ALA L  85      34.700  10.982  42.774  1.00 25.18           N  
ATOM    631  CA  ALA L  85      33.692  11.230  41.789  1.00 24.35           C  
ATOM    632  CB  ALA L  85      32.297  11.462  42.394  1.00 24.69           C  
ATOM    633  C   ALA L  85      34.057  12.476  41.045  1.00 24.43           C  
ATOM    634  O   ALA L  85      35.081  13.106  41.303  1.00 25.55           O  
ATOM    635  N   VAL L  86      33.218  12.834  40.056  1.00 23.17           N  
ATOM    636  CA  VAL L  86      33.393  14.045  39.317  1.00 22.85           C  
ATOM    637  CB  VAL L  86      33.171  13.861  37.843  1.00 23.17           C  
ATOM    638  CG1 VAL L  86      33.317  15.222  37.142  1.00 19.66           C  
ATOM    639  CG2 VAL L  86      34.142  12.781  37.331  1.00 22.51           C  
ATOM    640  C   VAL L  86      32.322  14.962  39.825  1.00 23.13           C  
ATOM    641  O   VAL L  86      31.189  14.529  40.032  1.00 23.72           O  
ATOM    642  N   TYR L  87      32.652  16.251  40.056  1.00 22.52           N  
ATOM    643  CA  TYR L  87      31.684  17.169  40.593  1.00 21.57           C  
ATOM    644  CB  TYR L  87      32.156  17.881  41.872  1.00 20.51           C  
ATOM    645  CG  TYR L  87      32.322  16.860  42.946  1.00 21.88           C  
ATOM    646  CD1 TYR L  87      33.448  16.069  42.992  1.00 20.20           C  
ATOM    647  CD2 TYR L  87      31.356  16.699  43.913  1.00 21.67           C  
ATOM    648  CE1 TYR L  87      33.606  15.131  43.985  1.00 21.38           C  
ATOM    649  CE2 TYR L  87      31.509  15.762  44.907  1.00 17.10           C  
ATOM    650  CZ  TYR L  87      32.633  14.975  44.943  1.00 20.57           C  
ATOM    651  OH  TYR L  87      32.790  14.012  45.964  1.00 24.47           O  
ATOM    652  C   TYR L  87      31.440  18.244  39.578  1.00 21.21           C  
ATOM    653  O   TYR L  87      32.377  18.760  38.972  1.00 22.10           O  
ATOM    654  N   TYR L  88      30.153  18.607  39.375  1.00 20.74           N  
ATOM    655  CA  TYR L  88      29.804  19.590  38.385  1.00 20.05           C  
ATOM    656  CB  TYR L  88      28.930  19.040  37.243  1.00 20.55           C  
ATOM    657  CG  TYR L  88      29.692  18.064  36.409  1.00 22.27           C  
ATOM    658  CD1 TYR L  88      30.549  18.500  35.426  1.00 19.51           C  
ATOM    659  CD2 TYR L  88      29.531  16.709  36.594  1.00 18.23           C  
ATOM    660  CE1 TYR L  88      31.244  17.601  34.649  1.00 26.87           C  
ATOM    661  CE2 TYR L  88      30.222  15.804  35.821  1.00 21.21           C  
ATOM    662  CZ  TYR L  88      31.080  16.250  34.846  1.00 21.30           C  
ATOM    663  OH  TYR L  88      31.790  15.325  34.050  1.00 26.31           O  
ATOM    664  C   TYR L  88      28.979  20.677  39.013  1.00 20.73           C  
ATOM    665  O   TYR L  88      28.175  20.430  39.911  1.00 20.21           O  
ATOM    666  N   CYS L  89      29.174  21.928  38.545  1.00 21.01           N  
ATOM    667  CA  CYS L  89      28.364  23.031  38.983  1.00 22.01           C  
ATOM    668  CB  CYS L  89      29.163  24.316  39.333  1.00 21.47           C  
ATOM    669  SG  CYS L  89      30.268  24.912  38.011  1.00 24.57           S  
ATOM    670  C   CYS L  89      27.410  23.322  37.862  1.00 22.45           C  
ATOM    671  O   CYS L  89      27.691  22.990  36.709  1.00 22.40           O  
ATOM    672  N   GLN L  90      26.221  23.886  38.175  1.00 21.99           N  
ATOM    673  CA  GLN L  90      25.289  24.213  37.139  1.00 21.58           C  
ATOM    674  CB  GLN L  90      24.173  23.195  36.911  1.00 21.65           C  
ATOM    675  CG  GLN L  90      23.277  23.686  35.780  1.00 21.80           C  
ATOM    676  CD  GLN L  90      21.997  22.889  35.770  1.00 22.45           C  
ATOM    677  OE1 GLN L  90      21.747  22.070  36.652  1.00 23.97           O  
ATOM    678  NE2 GLN L  90      21.163  23.153  34.729  1.00 26.58           N  
ATOM    679  C   GLN L  90      24.599  25.477  37.523  1.00 22.38           C  
ATOM    680  O   GLN L  90      24.264  25.690  38.688  1.00 23.56           O  
ATOM    681  N   GLN L  91      24.336  26.338  36.528  1.00 22.08           N  
ATOM    682  CA  GLN L  91      23.733  27.612  36.765  1.00 22.32           C  
ATOM    683  CB  GLN L  91      24.598  28.723  36.139  1.00 22.97           C  
ATOM    684  CG  GLN L  91      23.975  30.109  36.078  1.00 20.42           C  
ATOM    685  CD  GLN L  91      23.272  30.200  34.733  1.00 25.58           C  
ATOM    686  OE1 GLN L  91      22.468  31.100  34.495  1.00 28.15           O  
ATOM    687  NE2 GLN L  91      23.582  29.240  33.824  1.00 24.24           N  
ATOM    688  C   GLN L  91      22.377  27.587  36.140  1.00 22.57           C  
ATOM    689  O   GLN L  91      22.165  26.996  35.083  1.00 22.68           O  
ATOM    690  N   TYR L  92      21.338  28.033  36.872  1.00 28.95           N  
ATOM    691  CA  TYR L  92      20.067  28.063  36.206  1.00 32.88           C  
ATOM    692  CB  TYR L  92      19.122  26.906  36.597  1.00 32.29           C  
ATOM    693  CG  TYR L  92      19.009  26.789  38.079  1.00 31.46           C  
ATOM    694  CD1 TYR L  92      18.061  27.494  38.784  1.00 30.50           C  
ATOM    695  CD2 TYR L  92      19.861  25.952  38.765  1.00 31.84           C  
ATOM    696  CE1 TYR L  92      17.968  27.365  40.151  1.00 31.76           C  
ATOM    697  CE2 TYR L  92      19.774  25.818  40.131  1.00 33.75           C  
ATOM    698  CZ  TYR L  92      18.825  26.527  40.827  1.00 37.65           C  
ATOM    699  OH  TYR L  92      18.731  26.392  42.230  1.00 37.93           O  
ATOM    700  C   TYR L  92      19.424  29.391  36.439  1.00 34.15           C  
ATOM    701  O   TYR L  92      18.200  29.505  36.484  1.00 33.74           O  
ATOM    702  N   GLY L  93      20.255  30.438  36.588  1.00 33.96           N  
ATOM    703  CA  GLY L  93      19.765  31.772  36.747  1.00 35.63           C  
ATOM    704  C   GLY L  93      19.182  32.215  35.448  1.00 37.98           C  
ATOM    705  O   GLY L  93      18.153  32.890  35.418  1.00 39.37           O  
ATOM    706  N   SER L  94      19.857  31.869  34.330  1.00 35.51           N  
ATOM    707  CA  SER L  94      19.373  32.303  33.053  1.00 41.60           C  
ATOM    708  CB  SER L  94      20.088  33.548  32.502  1.00 36.65           C  
ATOM    709  OG  SER L  94      21.429  33.235  32.157  1.00 47.95           O  
ATOM    710  C   SER L  94      19.557  31.206  32.051  1.00 42.00           C  
ATOM    711  O   SER L  94      20.388  30.316  32.223  1.00 38.01           O  
ATOM    712  N   SER L  95      18.753  31.243  30.969  1.00 42.28           N  
ATOM    713  CA  SER L  95      18.828  30.246  29.938  1.00 45.04           C  
ATOM    714  CB  SER L  95      17.507  30.049  29.172  1.00 47.90           C  
ATOM    715  OG  SER L  95      16.491  29.598  30.054  1.00 54.56           O  
ATOM    716  C   SER L  95      19.839  30.691  28.929  1.00 43.72           C  
ATOM    717  O   SER L  95      20.049  31.885  28.717  1.00 44.38           O  
ATOM    718  N   PRO L  96      20.477  29.744  28.293  1.00 43.43           N  
ATOM    719  CA  PRO L  96      20.253  28.354  28.583  1.00 40.43           C  
ATOM    720  CD  PRO L  96      20.928  29.947  26.927  1.00 45.71           C  
ATOM    721  CB  PRO L  96      20.692  27.576  27.340  1.00 43.40           C  
ATOM    722  CG  PRO L  96      21.515  28.586  26.522  1.00 45.75           C  
ATOM    723  C   PRO L  96      20.990  27.960  29.825  1.00 37.64           C  
ATOM    724  O   PRO L  96      21.940  28.643  30.204  1.00 37.11           O  
ATOM    725  N   TYR L  97      20.572  26.851  30.468  1.00 33.77           N  
ATOM    726  CA  TYR L  97      21.190  26.381  31.673  1.00 31.92           C  
ATOM    727  CB  TYR L  97      20.336  25.335  32.407  1.00 31.37           C  
ATOM    728  CG  TYR L  97      18.974  25.939  32.518  1.00 33.78           C  
ATOM    729  CD1 TYR L  97      18.756  27.073  33.267  1.00 36.79           C  
ATOM    730  CD2 TYR L  97      17.908  25.353  31.874  1.00 36.83           C  
ATOM    731  CE1 TYR L  97      17.496  27.619  33.356  1.00 40.68           C  
ATOM    732  CE2 TYR L  97      16.648  25.895  31.959  1.00 39.15           C  
ATOM    733  CZ  TYR L  97      16.441  27.030  32.701  1.00 42.13           C  
ATOM    734  OH  TYR L  97      15.148  27.585  32.786  1.00 44.16           O  
ATOM    735  C   TYR L  97      22.479  25.744  31.256  1.00 34.00           C  
ATOM    736  O   TYR L  97      22.552  25.112  30.204  1.00 36.28           O  
ATOM    737  N   THR L  98      23.547  25.923  32.058  1.00 24.64           N  
ATOM    738  CA  THR L  98      24.849  25.464  31.655  1.00 23.53           C  
ATOM    739  CB  THR L  98      25.741  26.587  31.217  1.00 24.07           C  
ATOM    740  OG1 THR L  98      25.902  27.521  32.276  1.00 24.41           O  
ATOM    741  CG2 THR L  98      25.117  27.275  29.991  1.00 24.08           C  
ATOM    742  C   THR L  98      25.515  24.789  32.812  1.00 23.33           C  
ATOM    743  O   THR L  98      25.187  25.035  33.970  1.00 23.28           O  
ATOM    744  N   PHE L  99      26.485  23.901  32.490  1.00 22.25           N  
ATOM    745  CA  PHE L  99      27.224  23.140  33.463  1.00 22.00           C  
ATOM    746  CB  PHE L  99      27.161  21.613  33.248  1.00 20.49           C  
ATOM    747  CG  PHE L  99      25.781  21.077  33.445  1.00 22.68           C  
ATOM    748  CD1 PHE L  99      24.880  21.055  32.405  1.00 21.47           C  
ATOM    749  CD2 PHE L  99      25.395  20.575  34.666  1.00 17.49           C  
ATOM    750  CE1 PHE L  99      23.611  20.553  32.586  1.00 23.07           C  
ATOM    751  CE2 PHE L  99      24.128  20.072  34.851  1.00 21.00           C  
ATOM    752  CZ  PHE L  99      23.231  20.057  33.809  1.00 20.86           C  
ATOM    753  C   PHE L  99      28.682  23.463  33.319  1.00 22.07           C  
ATOM    754  O   PHE L  99      29.150  23.871  32.258  1.00 22.97           O  
ATOM    755  N   GLY L 100      29.443  23.290  34.418  1.00 22.18           N  
ATOM    756  CA  GLY L 100      30.863  23.473  34.358  1.00 21.45           C  
ATOM    757  C   GLY L 100      31.418  22.211  33.763  1.00 23.30           C  
ATOM    758  O   GLY L 100      30.694  21.234  33.582  1.00 21.88           O  
ATOM    759  N   GLN L 101      32.731  22.213  33.446  1.00 22.81           N  
ATOM    760  CA  GLN L 101      33.439  21.109  32.847  1.00 25.42           C  
ATOM    761  CB  GLN L 101      34.908  21.412  32.509  1.00 25.46           C  
ATOM    762  CG  GLN L 101      35.111  22.609  31.592  1.00 34.60           C  
ATOM    763  CD  GLN L 101      34.892  23.831  32.463  1.00 96.69           C  
ATOM    764  OE1 GLN L 101      35.306  23.866  33.620  1.00 45.41           O  
ATOM    765  NE2 GLN L 101      34.203  24.857  31.898  1.00 38.00           N  
ATOM    766  C   GLN L 101      33.513  19.974  33.818  1.00 25.98           C  
ATOM    767  O   GLN L 101      33.612  18.815  33.421  1.00 27.07           O  
ATOM    768  N   GLY L 102      33.555  20.282  35.125  1.00 25.12           N  
ATOM    769  CA  GLY L 102      33.626  19.240  36.107  1.00 24.39           C  
ATOM    770  C   GLY L 102      35.007  19.180  36.679  1.00 25.23           C  
ATOM    771  O   GLY L 102      35.995  19.511  36.024  1.00 25.95           O  
ATOM    772  N   THR L 103      35.084  18.757  37.959  1.00 24.15           N  
ATOM    773  CA  THR L 103      36.326  18.566  38.652  1.00 24.01           C  
ATOM    774  CB  THR L 103      36.444  19.320  39.942  1.00 23.95           C  
ATOM    775  OG1 THR L 103      35.300  19.071  40.745  1.00 25.80           O  
ATOM    776  CG2 THR L 103      36.624  20.813  39.682  1.00 20.90           C  
ATOM    777  C   THR L 103      36.384  17.134  39.048  1.00 24.15           C  
ATOM    778  O   THR L 103      35.449  16.609  39.652  1.00 23.29           O  
ATOM    779  N   LYS L 104      37.503  16.463  38.731  1.00 24.15           N  
ATOM    780  CA  LYS L 104      37.610  15.089  39.104  1.00 25.99           C  
ATOM    781  CB  LYS L 104      38.406  14.237  38.103  1.00 26.10           C  
ATOM    782  CG  LYS L 104      38.493  12.771  38.527  1.00 33.23           C  
ATOM    783  CD  LYS L 104      38.948  11.816  37.423  1.00 52.19           C  
ATOM    784  CE  LYS L 104      38.850  10.347  37.842  1.00 55.30           C  
ATOM    785  NZ  LYS L 104      39.269   9.466  36.733  1.00 53.63           N1+
ATOM    786  C   LYS L 104      38.332  15.039  40.406  1.00 26.26           C  
ATOM    787  O   LYS L 104      39.430  15.575  40.544  1.00 28.00           O  
ATOM    788  N   VAL L 105      37.718  14.393  41.414  1.00 26.25           N  
ATOM    789  CA  VAL L 105      38.381  14.296  42.678  1.00 26.73           C  
ATOM    790  CB  VAL L 105      37.480  14.590  43.849  1.00 26.82           C  
ATOM    791  CG1 VAL L 105      38.266  14.368  45.153  1.00 25.85           C  
ATOM    792  CG2 VAL L 105      36.939  16.023  43.698  1.00 26.67           C  
ATOM    793  C   VAL L 105      38.873  12.890  42.805  1.00 27.77           C  
ATOM    794  O   VAL L 105      38.083  11.946  42.831  1.00 28.37           O  
ATOM    795  N   ASP L 106      40.208  12.717  42.867  1.00 28.32           N  
ATOM    796  CA  ASP L 106      40.756  11.402  43.024  1.00 29.49           C  
ATOM    797  CB  ASP L 106      41.820  11.005  41.981  1.00 30.12           C  
ATOM    798  CG  ASP L 106      42.980  11.978  42.060  1.00 32.37           C  
ATOM    799  OD1 ASP L 106      42.721  13.207  41.970  1.00  0.00           O  
ATOM    800  OD2 ASP L 106      44.138  11.509  42.216  1.00  0.00           O1-
ATOM    801  C   ASP L 106      41.329  11.312  44.397  1.00 30.56           C  
ATOM    802  O   ASP L 106      41.759  12.305  44.982  1.00 30.69           O  
ATOM    803  N   ILE L 107      41.333  10.091  44.960  1.00 29.91           N  
ATOM    804  CA  ILE L 107      41.758   9.967  46.316  1.00 30.42           C  
ATOM    805  CB  ILE L 107      40.754   9.250  47.167  1.00 29.42           C  
ATOM    806  CG1 ILE L 107      39.434  10.048  47.175  1.00 33.00           C  
ATOM    807  CG2 ILE L 107      41.358   9.057  48.566  1.00 31.61           C  
ATOM    808  CD1 ILE L 107      38.234   9.272  47.715  1.00 42.02           C  
ATOM    809  C   ILE L 107      43.066   9.268  46.351  1.00 31.27           C  
ATOM    810  O   ILE L 107      43.287   8.247  45.701  1.00 31.33           O  
ATOM    811  N   LYS L 108      43.997   9.862  47.111  1.00 31.40           N  
ATOM    812  CA  LYS L 108      45.308   9.319  47.227  1.00 31.62           C  
ATOM    813  CB  LYS L 108      46.286  10.361  47.781  1.00 31.42           C  
ATOM    814  CG  LYS L 108      47.752  10.118  47.436  1.00 33.15           C  
ATOM    815  CD  LYS L 108      48.569  11.401  47.589  1.00 35.58           C  
ATOM    816  CE  LYS L 108      49.948  11.360  46.935  1.00 55.29           C  
ATOM    817  NZ  LYS L 108      50.438  12.743  46.736  1.00 68.04           N1+
ATOM    818  C   LYS L 108      45.163   8.178  48.225  1.00 31.96           C  
ATOM    819  O   LYS L 108      44.812   8.474  49.399  1.00 31.81           O  
ATOM    820  OXT LYS L 108      45.377   7.004  47.825  1.00  0.00           O1-
TER     821      LYS L 108 
ATOM    822  N   GLN H 109       6.179   7.429  45.227  1.00 38.79           N1+
ATOM    823  CA  GLN H 109       7.625   7.065  45.187  1.00 37.77           C  
ATOM    824  CB  GLN H 109       7.787   5.559  44.916  1.00 38.34           C  
ATOM    825  CG  GLN H 109       9.246   5.098  44.875  1.00 38.75           C  
ATOM    826  CD  GLN H 109       9.279   3.624  44.501  0.00 46.11           C  
ATOM    827  OE1 GLN H 109       8.292   3.067  44.019  0.00 50.46           O  
ATOM    828  NE2 GLN H 109      10.453   2.973  44.719  0.00 50.29           N  
ATOM    829  C   GLN H 109       8.288   7.806  44.074  1.00 36.88           C  
ATOM    830  O   GLN H 109       7.652   8.075  43.059  1.00 36.42           O  
ATOM    831  N   VAL H 110       9.580   8.170  44.209  1.00 47.63           N  
ATOM    832  CA  VAL H 110      10.103   8.929  43.108  1.00 46.63           C  
ATOM    833  CB  VAL H 110      10.925  10.116  43.531  1.00 47.09           C  
ATOM    834  CG1 VAL H 110      11.487  10.798  42.271  1.00 40.40           C  
ATOM    835  CG2 VAL H 110      10.052  11.041  44.393  1.00 42.44           C  
ATOM    836  C   VAL H 110      10.989   8.047  42.280  1.00 45.01           C  
ATOM    837  O   VAL H 110      12.073   7.654  42.703  1.00 44.81           O  
ATOM    838  N   GLN H 111      10.542   7.720  41.053  1.00 54.25           N  
ATOM    839  CA  GLN H 111      11.355   6.922  40.178  1.00 53.33           C  
ATOM    840  CB  GLN H 111      10.956   5.445  40.100  1.00 54.65           C  
ATOM    841  CG  GLN H 111      11.214   4.644  41.372  1.00 56.23           C  
ATOM    842  CD  GLN H 111      10.852   3.209  41.033  1.00 93.88           C  
ATOM    843  OE1 GLN H 111       9.920   2.637  41.601  1.00 79.15           O  
ATOM    844  NE2 GLN H 111      11.596   2.611  40.064  1.00 42.68           N  
ATOM    845  C   GLN H 111      11.199   7.448  38.788  1.00 51.17           C  
ATOM    846  O   GLN H 111      10.115   7.850  38.374  1.00 51.23           O  
ATOM    847  N   LEU H 112      12.308   7.470  38.029  1.00 47.80           N  
ATOM    848  CA  LEU H 112      12.257   7.883  36.656  1.00 44.60           C  
ATOM    849  CB  LEU H 112      13.204   9.055  36.348  1.00 45.06           C  
ATOM    850  CG  LEU H 112      12.891  10.360  37.104  1.00 41.80           C  
ATOM    851  CD1 LEU H 112      13.891  11.466  36.734  1.00 39.64           C  
ATOM    852  CD2 LEU H 112      11.435  10.799  36.885  1.00 38.00           C  
ATOM    853  C   LEU H 112      12.797   6.729  35.878  1.00 42.97           C  
ATOM    854  O   LEU H 112      13.981   6.412  35.991  1.00 42.88           O  
ATOM    855  N   VAL H 113      11.960   6.079  35.047  1.00 40.47           N  
ATOM    856  CA  VAL H 113      12.443   4.938  34.319  1.00 38.14           C  
ATOM    857  CB  VAL H 113      11.510   3.762  34.383  1.00 39.90           C  
ATOM    858  CG1 VAL H 113      12.109   2.612  33.551  1.00 33.86           C  
ATOM    859  CG2 VAL H 113      11.270   3.406  35.860  1.00 39.03           C  
ATOM    860  C   VAL H 113      12.584   5.329  32.883  1.00 34.93           C  
ATOM    861  O   VAL H 113      11.671   5.916  32.297  1.00 35.04           O  
ATOM    862  N   GLN H 114      13.736   5.003  32.265  1.00 32.01           N  
ATOM    863  CA  GLN H 114      13.963   5.394  30.902  1.00 30.87           C  
ATOM    864  CB  GLN H 114      15.293   6.136  30.686  1.00 29.72           C  
ATOM    865  CG  GLN H 114      15.387   7.452  31.461  1.00 26.48           C  
ATOM    866  CD  GLN H 114      16.690   8.140  31.087  1.00 27.57           C  
ATOM    867  OE1 GLN H 114      17.582   8.311  31.918  1.00 33.13           O  
ATOM    868  NE2 GLN H 114      16.808   8.552  29.797  1.00 27.08           N  
ATOM    869  C   GLN H 114      13.979   4.186  30.021  1.00 31.59           C  
ATOM    870  O   GLN H 114      14.080   3.050  30.482  1.00 31.40           O  
ATOM    871  N   SER H 115      13.865   4.430  28.700  1.00 31.67           N  
ATOM    872  CA  SER H 115      13.853   3.392  27.710  1.00 32.04           C  
ATOM    873  CB  SER H 115      13.416   3.900  26.324  1.00 31.76           C  
ATOM    874  OG  SER H 115      14.297   4.924  25.881  1.00 31.49           O  
ATOM    875  C   SER H 115      15.234   2.821  27.597  1.00 32.76           C  
ATOM    876  O   SER H 115      16.198   3.387  28.112  1.00 31.69           O  
ATOM    877  N   GLY H 116      15.355   1.662  26.913  1.00 31.60           N  
ATOM    878  CA  GLY H 116      16.600   0.949  26.818  1.00 30.35           C  
ATOM    879  C   GLY H 116      17.508   1.574  25.806  1.00 30.34           C  
ATOM    880  O   GLY H 116      17.108   2.424  25.013  1.00 30.39           O  
ATOM    881  N   ALA H 117      18.779   1.117  25.807  1.00 30.67           N  
ATOM    882  CA  ALA H 117      19.793   1.629  24.931  1.00 30.01           C  
ATOM    883  CB  ALA H 117      21.186   1.022  25.182  1.00 29.98           C  
ATOM    884  C   ALA H 117      19.411   1.318  23.521  1.00 31.49           C  
ATOM    885  O   ALA H 117      18.733   0.326  23.252  1.00 31.84           O  
ATOM    886  N   GLU H 118      19.829   2.189  22.578  1.00 30.70           N  
ATOM    887  CA  GLU H 118      19.468   1.994  21.203  1.00 30.42           C  
ATOM    888  CB  GLU H 118      18.346   2.937  20.745  1.00 32.59           C  
ATOM    889  CG  GLU H 118      17.014   2.715  21.459  1.00 36.34           C  
ATOM    890  CD  GLU H 118      16.101   3.863  21.069  1.00 50.39           C  
ATOM    891  OE1 GLU H 118      16.376   4.503  20.023  1.00 37.36           O  
ATOM    892  OE2 GLU H 118      15.115   4.120  21.815  1.00 48.60           O1-
ATOM    893  C   GLU H 118      20.644   2.322  20.337  1.00 30.79           C  
ATOM    894  O   GLU H 118      21.506   3.118  20.703  1.00 29.47           O  
ATOM    895  N   VAL H 119      20.709   1.684  19.150  1.00 30.57           N  
ATOM    896  CA  VAL H 119      21.736   1.975  18.192  1.00 30.29           C  
ATOM    897  CB  VAL H 119      22.451   0.755  17.682  1.00 30.58           C  
ATOM    898  CG1 VAL H 119      23.394   1.176  16.546  1.00 29.91           C  
ATOM    899  CG2 VAL H 119      23.175   0.079  18.857  1.00 33.73           C  
ATOM    900  C   VAL H 119      21.034   2.597  17.025  1.00 30.96           C  
ATOM    901  O   VAL H 119      19.976   2.123  16.612  1.00 30.97           O  
ATOM    902  N   LYS H 120      21.594   3.697  16.476  1.00 30.69           N  
ATOM    903  CA  LYS H 120      20.964   4.346  15.358  1.00 32.00           C  
ATOM    904  CB  LYS H 120      20.262   5.657  15.738  1.00 31.89           C  
ATOM    905  CG  LYS H 120      19.031   5.444  16.615  1.00 32.15           C  
ATOM    906  CD  LYS H 120      17.950   4.618  15.923  1.00 26.00           C  
ATOM    907  CE  LYS H 120      16.615   4.612  16.662  1.00 49.42           C  
ATOM    908  NZ  LYS H 120      15.635   3.798  15.912  1.00 37.31           N1+
ATOM    909  C   LYS H 120      22.008   4.695  14.333  1.00 32.81           C  
ATOM    910  O   LYS H 120      23.154   4.980  14.672  1.00 32.00           O  
ATOM    911  N   LYS H 121      21.632   4.667  13.034  1.00 33.66           N  
ATOM    912  CA  LYS H 121      22.563   5.024  11.994  1.00 34.72           C  
ATOM    913  CB  LYS H 121      22.235   4.478  10.593  1.00 36.71           C  
ATOM    914  CG  LYS H 121      22.451   2.977  10.402  1.00 44.25           C  
ATOM    915  CD  LYS H 121      22.025   2.502   9.009  1.00 51.17           C  
ATOM    916  CE  LYS H 121      22.303   1.022   8.743  1.00 74.19           C  
ATOM    917  NZ  LYS H 121      21.397   0.186   9.561  1.00 43.63           N1+
ATOM    918  C   LYS H 121      22.552   6.512  11.854  1.00 33.37           C  
ATOM    919  O   LYS H 121      21.550   7.170  12.130  1.00 33.92           O  
ATOM    920  N   PRO H 122      23.656   7.062  11.430  1.00 32.43           N  
ATOM    921  CA  PRO H 122      23.771   8.483  11.263  1.00 33.45           C  
ATOM    922  CD  PRO H 122      24.652   6.338  10.660  1.00 31.76           C  
ATOM    923  CB  PRO H 122      25.152   8.713  10.655  1.00 33.16           C  
ATOM    924  CG  PRO H 122      25.391   7.421   9.852  1.00 32.59           C  
ATOM    925  C   PRO H 122      22.692   8.972  10.352  1.00 35.09           C  
ATOM    926  O   PRO H 122      22.425   8.326   9.339  1.00 36.14           O  
ATOM    927  N   GLY H 123      22.069  10.120  10.690  1.00 34.86           N  
ATOM    928  CA  GLY H 123      21.061  10.702   9.850  1.00 33.46           C  
ATOM    929  C   GLY H 123      19.696  10.329  10.343  1.00 33.48           C  
ATOM    930  O   GLY H 123      18.704  10.929   9.933  1.00 34.74           O  
ATOM    931  N   SER H 124      19.602   9.334  11.247  1.00 31.43           N  
ATOM    932  CA  SER H 124      18.328   8.895  11.749  1.00 31.50           C  
ATOM    933  CB  SER H 124      18.329   7.466  12.317  1.00 31.07           C  
ATOM    934  OG  SER H 124      18.490   6.512  11.284  1.00 36.10           O  
ATOM    935  C   SER H 124      17.937   9.765  12.899  1.00 32.72           C  
ATOM    936  O   SER H 124      18.565  10.785  13.173  1.00 31.43           O  
ATOM    937  N   SER H 125      16.836   9.379  13.580  1.00 33.23           N  
ATOM    938  CA  SER H 125      16.379  10.101  14.731  1.00 34.48           C  
ATOM    939  CB  SER H 125      15.130  10.954  14.456  1.00 35.64           C  
ATOM    940  OG  SER H 125      14.062  10.128  14.017  1.00 40.14           O  
ATOM    941  C   SER H 125      16.048   9.107  15.809  1.00 34.14           C  
ATOM    942  O   SER H 125      15.723   7.955  15.518  1.00 34.87           O  
ATOM    943  N   VAL H 126      16.143   9.524  17.096  1.00 33.20           N  
ATOM    944  CA  VAL H 126      15.845   8.615  18.173  1.00 32.23           C  
ATOM    945  CB  VAL H 126      17.007   8.275  19.064  1.00 32.88           C  
ATOM    946  CG1 VAL H 126      18.169   7.769  18.210  1.00 27.66           C  
ATOM    947  CG2 VAL H 126      17.336   9.478  19.954  1.00 31.99           C  
ATOM    948  C   VAL H 126      14.855   9.267  19.083  1.00 31.09           C  
ATOM    949  O   VAL H 126      14.752  10.493  19.147  1.00 30.11           O  
ATOM    950  N   LYS H 127      14.077   8.439  19.811  1.00 30.40           N  
ATOM    951  CA  LYS H 127      13.122   8.952  20.745  1.00 32.15           C  
ATOM    952  CB  LYS H 127      11.671   8.655  20.332  1.00 33.56           C  
ATOM    953  CG  LYS H 127      10.630   9.477  21.092  1.00 35.72           C  
ATOM    954  CD  LYS H 127       9.259   9.490  20.414  1.00 52.71           C  
ATOM    955  CE  LYS H 127       8.259  10.441  21.074  1.00 49.50           C  
ATOM    956  NZ  LYS H 127       8.670  11.844  20.845  1.00 49.85           N1+
ATOM    957  C   LYS H 127      13.382   8.268  22.055  1.00 33.02           C  
ATOM    958  O   LYS H 127      13.329   7.043  22.146  1.00 33.89           O  
ATOM    959  N   VAL H 128      13.666   9.055  23.111  1.00 32.62           N  
ATOM    960  CA  VAL H 128      13.959   8.521  24.413  1.00 31.96           C  
ATOM    961  CB  VAL H 128      15.133   9.211  25.050  1.00 32.21           C  
ATOM    962  CG1 VAL H 128      15.310   8.696  26.488  1.00 32.64           C  
ATOM    963  CG2 VAL H 128      16.364   9.008  24.149  1.00 26.18           C  
ATOM    964  C   VAL H 128      12.774   8.795  25.286  1.00 32.07           C  
ATOM    965  O   VAL H 128      12.214   9.888  25.250  1.00 32.59           O  
ATOM    966  N   SER H 129      12.364   7.809  26.113  1.00 31.39           N  
ATOM    967  CA  SER H 129      11.199   7.988  26.937  1.00 31.50           C  
ATOM    968  CB  SER H 129      10.178   6.849  26.795  1.00 32.09           C  
ATOM    969  OG  SER H 129      10.749   5.626  27.240  1.00 34.58           O  
ATOM    970  C   SER H 129      11.621   8.027  28.376  1.00 31.49           C  
ATOM    971  O   SER H 129      12.646   7.467  28.756  1.00 30.09           O  
ATOM    972  N   CYS H 130      10.828   8.735  29.211  1.00 31.99           N  
ATOM    973  CA  CYS H 130      11.093   8.853  30.617  1.00 33.34           C  
ATOM    974  CB  CYS H 130      11.700  10.230  30.967  1.00 33.71           C  
ATOM    975  SG  CYS H 130      12.047  10.477  32.733  1.00 38.71           S  
ATOM    976  C   CYS H 130       9.773   8.730  31.312  1.00 33.86           C  
ATOM    977  O   CYS H 130       8.912   9.597  31.170  1.00 32.76           O  
ATOM    978  N   LYS H 131       9.583   7.653  32.099  1.00 35.44           N  
ATOM    979  CA  LYS H 131       8.312   7.472  32.742  1.00 37.76           C  
ATOM    980  CB  LYS H 131       7.813   6.016  32.696  1.00 38.74           C  
ATOM    981  CG  LYS H 131       6.440   5.832  33.341  1.00 36.51           C  
ATOM    982  CD  LYS H 131       5.718   4.555  32.909  1.00 53.85           C  
ATOM    983  CE  LYS H 131       4.319   4.422  33.515  1.00 40.90           C  
ATOM    984  NZ  LYS H 131       3.492   3.520  32.686  1.00 53.01           N1+
ATOM    985  C   LYS H 131       8.448   7.878  34.168  1.00 39.01           C  
ATOM    986  O   LYS H 131       9.329   7.402  34.881  1.00 38.61           O  
ATOM    987  N   THR H 132       7.558   8.781  34.632  1.00 41.84           N  
ATOM    988  CA  THR H 132       7.672   9.201  35.993  1.00 45.05           C  
ATOM    989  CB  THR H 132       7.444  10.669  36.221  1.00 44.53           C  
ATOM    990  OG1 THR H 132       6.115  11.038  35.892  1.00  0.00           O  
ATOM    991  CG2 THR H 132       8.442  11.446  35.344  1.00  0.00           C  
ATOM    992  C   THR H 132       6.711   8.404  36.800  1.00 48.50           C  
ATOM    993  O   THR H 132       5.620   8.056  36.346  1.00 48.64           O  
ATOM    994  N   SER H 133       7.142   8.055  38.024  1.00 52.72           N  
ATOM    995  CA  SER H 133       6.344   7.233  38.878  1.00 56.68           C  
ATOM    996  CB  SER H 133       7.169   6.337  39.820  1.00 57.62           C  
ATOM    997  OG  SER H 133       7.966   7.132  40.683  1.00 61.42           O  
ATOM    998  C   SER H 133       5.449   8.095  39.702  1.00 58.07           C  
ATOM    999  O   SER H 133       5.608   9.310  39.783  1.00 58.46           O  
ATOM   1000  N   GLY H 134       4.363   7.592  40.272  1.00 67.02           N  
ATOM   1001  CA  GLY H 134       3.581   8.316  41.264  1.00 66.25           C  
ATOM   1002  C   GLY H 134       3.419   9.823  41.147  1.00 63.58           C  
ATOM   1003  O   GLY H 134       3.350  10.386  40.053  1.00 63.23           O  
ATOM   1004  N   GLY H 135       3.368  10.494  42.324  1.00 62.16           N  
ATOM   1005  CA  GLY H 135       3.373  11.927  42.450  1.00 64.50           C  
ATOM   1006  C   GLY H 135       2.402  12.520  41.480  1.00 66.27           C  
ATOM   1007  O   GLY H 135       1.503  11.844  40.980  1.00 69.27           O  
ATOM   1008  N   THR H 136       2.565  13.825  41.184  1.00 64.92           N  
ATOM   1009  CA  THR H 136       1.728  14.420  40.185  1.00 64.90           C  
ATOM   1010  CB  THR H 136       1.040  15.695  40.590  1.00 67.86           C  
ATOM   1011  OG1 THR H 136       1.995  16.706  40.870  1.00 73.02           O  
ATOM   1012  CG2 THR H 136       0.167  15.429  41.822  1.00 68.69           C  
ATOM   1013  C   THR H 136       2.642  14.765  39.053  1.00 64.22           C  
ATOM   1014  O   THR H 136       3.766  15.210  39.271  1.00 66.32           O  
ATOM   1015  N   PHE H 137       2.179  14.523  37.812  1.00 61.71           N  
ATOM   1016  CA  PHE H 137       2.943  14.755  36.623  1.00 58.03           C  
ATOM   1017  CB  PHE H 137       2.326  14.097  35.374  1.00 53.37           C  
ATOM   1018  CG  PHE H 137       3.428  14.021  34.373  1.00 54.71           C  
ATOM   1019  CD1 PHE H 137       4.515  13.217  34.630  1.00 54.00           C  
ATOM   1020  CD2 PHE H 137       3.381  14.709  33.184  1.00 55.49           C  
ATOM   1021  CE1 PHE H 137       5.554  13.114  33.738  1.00 53.33           C  
ATOM   1022  CE2 PHE H 137       4.419  14.610  32.286  1.00 54.47           C  
ATOM   1023  CZ  PHE H 137       5.508  13.814  32.558  1.00 53.73           C  
ATOM   1024  C   PHE H 137       3.064  16.230  36.397  1.00 58.00           C  
ATOM   1025  O   PHE H 137       4.059  16.708  35.854  1.00 57.37           O  
ATOM   1026  N   ASN H 138       2.024  16.987  36.792  1.00 58.33           N  
ATOM   1027  CA  ASN H 138       1.978  18.403  36.576  1.00 59.60           C  
ATOM   1028  CB  ASN H 138       0.651  19.022  37.045  1.00 60.15           C  
ATOM   1029  CG  ASN H 138      -0.441  18.488  36.131  1.00 34.27           C  
ATOM   1030  OD1 ASN H 138      -0.370  18.634  34.912  1.00 36.07           O  
ATOM   1031  ND2 ASN H 138      -1.475  17.842  36.732  1.00 34.48           N  
ATOM   1032  C   ASN H 138       3.090  19.106  37.301  1.00 58.99           C  
ATOM   1033  O   ASN H 138       3.658  20.054  36.762  1.00 61.58           O  
ATOM   1034  N   ASN H 139       3.420  18.694  38.544  1.00 53.00           N  
ATOM   1035  CA  ASN H 139       4.436  19.387  39.296  1.00 54.25           C  
ATOM   1036  CB  ASN H 139       4.488  19.069  40.815  1.00 56.31           C  
ATOM   1037  CG  ASN H 139       4.990  17.660  41.151  1.00 60.10           C  
ATOM   1038  OD1 ASN H 139       5.943  17.153  40.562  1.00 68.16           O  
ATOM   1039  ND2 ASN H 139       4.346  17.020  42.164  1.00 67.37           N  
ATOM   1040  C   ASN H 139       5.794  19.176  38.714  1.00 52.67           C  
ATOM   1041  O   ASN H 139       6.653  20.047  38.838  1.00 53.66           O  
ATOM   1042  N   VAL H 140       6.043  18.010  38.087  1.00 49.93           N  
ATOM   1043  CA  VAL H 140       7.367  17.759  37.612  1.00 48.31           C  
ATOM   1044  CB  VAL H 140       7.602  16.312  37.279  1.00 46.57           C  
ATOM   1045  CG1 VAL H 140       8.965  16.183  36.591  1.00  0.00           C  
ATOM   1046  CG2 VAL H 140       7.469  15.471  38.559  1.00  0.00           C  
ATOM   1047  C   VAL H 140       7.621  18.538  36.365  1.00 50.27           C  
ATOM   1048  O   VAL H 140       6.763  18.666  35.497  1.00 53.33           O  
ATOM   1049  N   ALA H 141       8.781  19.212  36.295  1.00 31.68           N  
ATOM   1050  CA  ALA H 141       9.215  19.442  34.947  1.00 29.33           C  
ATOM   1051  CB  ALA H 141       9.914  20.792  34.735  1.00 16.49           C  
ATOM   1052  C   ALA H 141      10.233  18.393  34.679  1.00 28.84           C  
ATOM   1053  O   ALA H 141      10.861  17.893  35.608  1.00 29.58           O  
ATOM   1054  N   ILE H 142      10.403  18.008  33.401  1.00 26.81           N  
ATOM   1055  CA  ILE H 142      11.348  16.990  33.073  1.00 25.98           C  
ATOM   1056  CB  ILE H 142      10.734  15.888  32.263  1.00 26.99           C  
ATOM   1057  CG1 ILE H 142       9.602  15.193  33.040  1.00 22.25           C  
ATOM   1058  CG2 ILE H 142      11.866  14.956  31.804  1.00 29.38           C  
ATOM   1059  CD1 ILE H 142      10.054  14.487  34.317  1.00 26.71           C  
ATOM   1060  C   ILE H 142      12.375  17.617  32.190  1.00 25.53           C  
ATOM   1061  O   ILE H 142      12.037  18.266  31.202  1.00 26.35           O  
ATOM   1062  N   ASN H 143      13.666  17.445  32.528  1.00 25.36           N  
ATOM   1063  CA  ASN H 143      14.697  18.001  31.702  1.00 25.50           C  
ATOM   1064  CB  ASN H 143      15.619  19.005  32.412  1.00 25.80           C  
ATOM   1065  CG  ASN H 143      14.857  20.319  32.528  1.00 27.05           C  
ATOM   1066  OD1 ASN H 143      15.358  21.376  32.143  1.00 25.48           O  
ATOM   1067  ND2 ASN H 143      13.608  20.266  33.059  1.00 27.58           N  
ATOM   1068  C   ASN H 143      15.532  16.875  31.181  1.00 25.18           C  
ATOM   1069  O   ASN H 143      15.562  15.788  31.755  1.00 26.24           O  
ATOM   1070  N   TRP H 144      16.188  17.100  30.025  1.00 24.41           N  
ATOM   1071  CA  TRP H 144      17.039  16.100  29.461  1.00 24.69           C  
ATOM   1072  CB  TRP H 144      16.602  15.671  28.047  1.00 26.11           C  
ATOM   1073  CG  TRP H 144      15.382  14.772  28.051  1.00 29.41           C  
ATOM   1074  CD2 TRP H 144      14.022  15.211  28.188  1.00 31.03           C  
ATOM   1075  CD1 TRP H 144      15.330  13.415  27.963  1.00 27.34           C  
ATOM   1076  NE1 TRP H 144      14.031  12.980  28.028  1.00 30.67           N  
ATOM   1077  CE2 TRP H 144      13.214  14.073  28.168  1.00 26.32           C  
ATOM   1078  CE3 TRP H 144      13.489  16.459  28.321  1.00 30.27           C  
ATOM   1079  CZ2 TRP H 144      11.857  14.159  28.280  1.00 35.99           C  
ATOM   1080  CZ3 TRP H 144      12.124  16.539  28.440  1.00 29.25           C  
ATOM   1081  CH2 TRP H 144      11.320  15.417  28.414  1.00 36.86           C  
ATOM   1082  C   TRP H 144      18.434  16.641  29.439  1.00 25.18           C  
ATOM   1083  O   TRP H 144      18.678  17.770  29.014  1.00 25.17           O  
ATOM   1084  N   VAL H 145      19.385  15.839  29.960  1.00 24.11           N  
ATOM   1085  CA  VAL H 145      20.771  16.212  29.984  1.00 23.36           C  
ATOM   1086  CB  VAL H 145      21.287  16.479  31.372  1.00 23.69           C  
ATOM   1087  CG1 VAL H 145      22.801  16.745  31.310  1.00 22.26           C  
ATOM   1088  CG2 VAL H 145      20.481  17.644  31.966  1.00 21.90           C  
ATOM   1089  C   VAL H 145      21.528  15.040  29.434  1.00 24.11           C  
ATOM   1090  O   VAL H 145      21.235  13.892  29.767  1.00 25.34           O  
ATOM   1091  N   ARG H 146      22.532  15.290  28.568  1.00 22.23           N  
ATOM   1092  CA  ARG H 146      23.222  14.157  28.021  1.00 22.42           C  
ATOM   1093  CB  ARG H 146      23.063  13.965  26.506  1.00 22.17           C  
ATOM   1094  CG  ARG H 146      23.633  15.096  25.657  1.00 20.54           C  
ATOM   1095  CD  ARG H 146      23.456  14.828  24.162  1.00 23.09           C  
ATOM   1096  NE  ARG H 146      24.137  15.916  23.414  1.00 26.95           N  
ATOM   1097  CZ  ARG H 146      24.478  15.727  22.106  1.00 32.54           C  
ATOM   1098  NH1 ARG H 146      24.153  14.555  21.488  1.00 28.04           N1+
ATOM   1099  NH2 ARG H 146      25.135  16.705  21.415  1.00 26.61           N  
ATOM   1100  C   ARG H 146      24.681  14.267  28.312  1.00 23.34           C  
ATOM   1101  O   ARG H 146      25.192  15.339  28.628  1.00 21.93           O  
ATOM   1102  N   GLN H 147      25.380  13.115  28.242  1.00 23.33           N  
ATOM   1103  CA  GLN H 147      26.777  13.098  28.542  1.00 23.10           C  
ATOM   1104  CB  GLN H 147      27.020  12.636  29.988  1.00 22.60           C  
ATOM   1105  CG  GLN H 147      28.466  12.723  30.468  1.00 23.90           C  
ATOM   1106  CD  GLN H 147      28.447  12.376  31.950  1.00 24.55           C  
ATOM   1107  OE1 GLN H 147      27.537  11.701  32.429  1.00 29.53           O  
ATOM   1108  NE2 GLN H 147      29.472  12.862  32.700  1.00 25.53           N  
ATOM   1109  C   GLN H 147      27.459  12.141  27.613  1.00 23.93           C  
ATOM   1110  O   GLN H 147      27.145  10.953  27.582  1.00 24.11           O  
ATOM   1111  N   ALA H 148      28.431  12.651  26.829  1.00 25.56           N  
ATOM   1112  CA  ALA H 148      29.197  11.814  25.952  1.00 27.44           C  
ATOM   1113  CB  ALA H 148      30.049  12.598  24.941  1.00 27.29           C  
ATOM   1114  C   ALA H 148      30.122  11.042  26.837  1.00 29.14           C  
ATOM   1115  O   ALA H 148      30.427  11.463  27.951  1.00 29.98           O  
ATOM   1116  N   PRO H 149      30.578   9.914  26.381  1.00 30.85           N  
ATOM   1117  CA  PRO H 149      31.417   9.115  27.222  1.00 31.45           C  
ATOM   1118  CD  PRO H 149      29.836   9.112  25.421  1.00 32.27           C  
ATOM   1119  CB  PRO H 149      31.593   7.792  26.480  1.00 31.70           C  
ATOM   1120  CG  PRO H 149      30.284   7.661  25.673  1.00 32.43           C  
ATOM   1121  C   PRO H 149      32.682   9.822  27.584  1.00 32.23           C  
ATOM   1122  O   PRO H 149      33.374  10.313  26.695  1.00 30.82           O  
ATOM   1123  N   GLY H 150      32.999   9.869  28.893  1.00 32.60           N  
ATOM   1124  CA  GLY H 150      34.213  10.476  29.354  1.00 33.93           C  
ATOM   1125  C   GLY H 150      34.095  11.967  29.260  1.00 34.34           C  
ATOM   1126  O   GLY H 150      35.101  12.672  29.346  1.00 34.68           O  
ATOM   1127  N   GLN H 151      32.867  12.495  29.096  1.00 32.92           N  
ATOM   1128  CA  GLN H 151      32.715  13.915  28.930  1.00 31.73           C  
ATOM   1129  CB  GLN H 151      32.126  14.324  27.571  1.00 32.21           C  
ATOM   1130  CG  GLN H 151      33.108  14.157  26.413  1.00 35.12           C  
ATOM   1131  CD  GLN H 151      34.157  15.249  26.565  1.00 83.40           C  
ATOM   1132  OE1 GLN H 151      34.684  15.473  27.654  1.00 94.46           O  
ATOM   1133  NE2 GLN H 151      34.459  15.962  25.448  1.00 44.43           N  
ATOM   1134  C   GLN H 151      31.800  14.469  29.976  1.00 29.54           C  
ATOM   1135  O   GLN H 151      31.377  13.770  30.895  1.00 28.24           O  
ATOM   1136  N   GLY H 152      31.493  15.779  29.838  1.00 27.50           N  
ATOM   1137  CA  GLY H 152      30.712  16.525  30.784  1.00 27.48           C  
ATOM   1138  C   GLY H 152      29.246  16.412  30.502  1.00 26.70           C  
ATOM   1139  O   GLY H 152      28.806  15.631  29.660  1.00 27.78           O  
ATOM   1140  N   LEU H 153      28.454  17.224  31.235  1.00 25.57           N  
ATOM   1141  CA  LEU H 153      27.021  17.230  31.171  1.00 24.51           C  
ATOM   1142  CB  LEU H 153      26.383  17.453  32.553  1.00 23.05           C  
ATOM   1143  CG  LEU H 153      26.701  16.365  33.598  1.00 25.72           C  
ATOM   1144  CD1 LEU H 153      26.105  16.727  34.967  1.00 20.85           C  
ATOM   1145  CD2 LEU H 153      26.245  14.976  33.124  1.00 21.82           C  
ATOM   1146  C   LEU H 153      26.594  18.391  30.330  1.00 25.71           C  
ATOM   1147  O   LEU H 153      27.184  19.469  30.401  1.00 26.30           O  
ATOM   1148  N   GLU H 154      25.566  18.188  29.478  1.00 24.77           N  
ATOM   1149  CA  GLU H 154      25.053  19.289  28.713  1.00 25.96           C  
ATOM   1150  CB  GLU H 154      25.571  19.355  27.264  1.00 27.79           C  
ATOM   1151  CG  GLU H 154      25.290  18.133  26.396  1.00 30.71           C  
ATOM   1152  CD  GLU H 154      26.077  18.348  25.107  1.00 77.86           C  
ATOM   1153  OE1 GLU H 154      26.622  19.472  24.940  1.00 37.95           O  
ATOM   1154  OE2 GLU H 154      26.160  17.406  24.280  1.00 40.06           O1-
ATOM   1155  C   GLU H 154      23.556  19.225  28.721  1.00 26.38           C  
ATOM   1156  O   GLU H 154      22.965  18.171  28.484  1.00 26.09           O  
ATOM   1157  N   TRP H 155      22.910  20.376  29.014  1.00 25.99           N  
ATOM   1158  CA  TRP H 155      21.477  20.473  29.103  1.00 25.65           C  
ATOM   1159  CB  TRP H 155      21.032  21.682  29.944  1.00 25.18           C  
ATOM   1160  CG  TRP H 155      19.540  21.882  30.032  1.00 27.05           C  
ATOM   1161  CD2 TRP H 155      18.826  22.935  29.368  1.00 24.16           C  
ATOM   1162  CD1 TRP H 155      18.618  21.179  30.747  1.00 19.14           C  
ATOM   1163  NE1 TRP H 155      17.370  21.726  30.568  1.00 26.64           N  
ATOM   1164  CE2 TRP H 155      17.484  22.809  29.721  1.00 24.82           C  
ATOM   1165  CE3 TRP H 155      19.251  23.930  28.534  1.00 25.05           C  
ATOM   1166  CZ2 TRP H 155      16.541  23.679  29.249  1.00 31.60           C  
ATOM   1167  CZ3 TRP H 155      18.297  24.802  28.054  1.00 27.03           C  
ATOM   1168  CH2 TRP H 155      16.968  24.680  28.405  1.00 21.22           C  
ATOM   1169  C   TRP H 155      20.915  20.653  27.726  1.00 25.58           C  
ATOM   1170  O   TRP H 155      21.347  21.537  26.990  1.00 25.74           O  
ATOM   1171  N   MET H 156      20.044  19.714  27.299  1.00 24.53           N  
ATOM   1172  CA  MET H 156      19.330  19.744  26.051  1.00 26.13           C  
ATOM   1173  CB  MET H 156      18.938  18.327  25.603  1.00 27.64           C  
ATOM   1174  CG  MET H 156      20.167  17.445  25.374  1.00 30.17           C  
ATOM   1175  SD  MET H 156      19.818  15.742  24.848  1.00 35.66           S  
ATOM   1176  CE  MET H 156      19.333  16.184  23.156  1.00 30.85           C  
ATOM   1177  C   MET H 156      18.089  20.593  26.043  1.00 26.27           C  
ATOM   1178  O   MET H 156      17.837  21.330  25.091  1.00 27.17           O  
ATOM   1179  N   GLY H 157      17.272  20.498  27.114  1.00 24.94           N  
ATOM   1180  CA  GLY H 157      16.014  21.199  27.159  1.00 25.33           C  
ATOM   1181  C   GLY H 157      15.136  20.573  28.206  1.00 25.69           C  
ATOM   1182  O   GLY H 157      15.565  19.718  28.979  1.00 25.67           O  
ATOM   1183  N   GLY H 158      13.851  20.990  28.262  1.00 26.71           N  
ATOM   1184  CA  GLY H 158      12.999  20.446  29.278  1.00 26.87           C  
ATOM   1185  C   GLY H 158      11.596  20.796  28.944  1.00 27.73           C  
ATOM   1186  O   GLY H 158      11.341  21.610  28.058  1.00 27.90           O  
ATOM   1187  N   ILE H 159      10.644  20.140  29.635  1.00 27.71           N  
ATOM   1188  CA  ILE H 159       9.265  20.448  29.432  1.00 27.39           C  
ATOM   1189  CB  ILE H 159       8.541  19.502  28.519  1.00 27.65           C  
ATOM   1190  CG1 ILE H 159       7.163  20.081  28.149  1.00 28.72           C  
ATOM   1191  CG2 ILE H 159       8.486  18.123  29.194  1.00 25.00           C  
ATOM   1192  CD1 ILE H 159       6.499  19.370  26.973  1.00 28.90           C  
ATOM   1193  C   ILE H 159       8.581  20.443  30.756  1.00 28.66           C  
ATOM   1194  O   ILE H 159       8.882  19.656  31.653  1.00 28.99           O  
ATOM   1195  N   ILE H 160       7.654  21.392  30.920  1.00 28.41           N  
ATOM   1196  CA  ILE H 160       6.863  21.442  32.094  1.00 30.01           C  
ATOM   1197  CB  ILE H 160       6.761  22.851  32.588  1.00 29.52           C  
ATOM   1198  CG1 ILE H 160       8.165  23.450  32.750  1.00 31.70           C  
ATOM   1199  CG2 ILE H 160       5.913  22.860  33.872  1.00 27.96           C  
ATOM   1200  CD1 ILE H 160       8.157  24.977  32.721  1.00 44.51           C  
ATOM   1201  C   ILE H 160       5.518  21.107  31.592  1.00 31.49           C  
ATOM   1202  O   ILE H 160       4.855  21.981  31.035  1.00 31.27           O  
ATOM   1203  N   PRO H 161       5.216  19.819  31.809  1.00 59.07           N  
ATOM   1204  CA  PRO H 161       4.122  19.012  31.299  1.00 59.45           C  
ATOM   1205  CD  PRO H 161       5.973  19.103  32.823  1.00 58.03           C  
ATOM   1206  CB  PRO H 161       4.359  17.606  31.841  1.00 58.07           C  
ATOM   1207  CG  PRO H 161       5.161  17.838  33.129  1.00 59.42           C  
ATOM   1208  C   PRO H 161       2.711  19.437  31.540  1.00 63.65           C  
ATOM   1209  O   PRO H 161       1.883  19.184  30.667  1.00 63.02           O  
ATOM   1210  N   GLY H 162       2.382  20.012  32.710  1.00 64.85           N  
ATOM   1211  CA  GLY H 162       1.009  20.364  32.909  1.00 65.35           C  
ATOM   1212  C   GLY H 162       0.654  21.421  31.920  1.00 65.77           C  
ATOM   1213  O   GLY H 162      -0.335  21.303  31.197  1.00 65.81           O  
ATOM   1214  N   LEU H 163       1.481  22.479  31.859  1.00 63.40           N  
ATOM   1215  CA  LEU H 163       1.262  23.539  30.920  1.00 63.91           C  
ATOM   1216  CB  LEU H 163       1.179  24.932  31.557  1.00 64.23           C  
ATOM   1217  CG  LEU H 163      -0.055  25.096  32.464  1.00 63.96           C  
ATOM   1218  CD1 LEU H 163      -0.138  26.507  33.062  1.00 64.63           C  
ATOM   1219  CD2 LEU H 163      -1.340  24.677  31.732  1.00 61.33           C  
ATOM   1220  C   LEU H 163       2.463  23.494  30.075  1.00 65.77           C  
ATOM   1221  O   LEU H 163       3.520  23.999  30.445  1.00 68.86           O  
ATOM   1222  N   ASP H 164       2.283  22.916  28.885  1.00 65.53           N  
ATOM   1223  CA  ASP H 164       3.365  22.545  28.051  1.00 66.37           C  
ATOM   1224  CB  ASP H 164       2.913  21.741  26.822  1.00 56.25           C  
ATOM   1225  CG  ASP H 164       2.482  20.359  27.280  1.00 73.20           C  
ATOM   1226  OD1 ASP H 164       3.378  19.501  27.506  1.00 60.07           O  
ATOM   1227  OD2 ASP H 164       1.248  20.138  27.395  1.00 69.68           O1-
ATOM   1228  C   ASP H 164       4.120  23.705  27.523  1.00 67.05           C  
ATOM   1229  O   ASP H 164       3.713  24.310  26.531  1.00 68.14           O  
ATOM   1230  N   THR H 165       5.205  24.104  28.216  1.00 34.32           N  
ATOM   1231  CA  THR H 165       6.104  24.795  27.357  1.00 33.00           C  
ATOM   1232  CB  THR H 165       6.366  26.200  27.819  1.00 33.47           C  
ATOM   1233  OG1 THR H 165       7.005  26.940  26.793  1.00 44.08           O  
ATOM   1234  CG2 THR H 165       7.240  26.173  29.081  1.00 34.62           C  
ATOM   1235  C   THR H 165       7.391  24.028  27.332  1.00 31.51           C  
ATOM   1236  O   THR H 165       7.887  23.601  28.373  1.00 30.77           O  
ATOM   1237  N   PRO H 166       7.880  23.731  26.155  1.00 30.26           N  
ATOM   1238  CA  PRO H 166       9.198  23.156  26.084  1.00 30.73           C  
ATOM   1239  CD  PRO H 166       6.999  23.186  25.136  1.00  0.00           C  
ATOM   1240  CB  PRO H 166       9.157  22.116  24.963  1.00 30.83           C  
ATOM   1241  CG  PRO H 166       7.936  22.520  24.119  1.00  0.00           C  
ATOM   1242  C   PRO H 166      10.195  24.255  25.822  1.00 30.70           C  
ATOM   1243  O   PRO H 166       9.858  25.202  25.113  1.00 29.42           O  
ATOM   1244  N   ASN H 167      11.432  24.133  26.344  1.00 30.51           N  
ATOM   1245  CA  ASN H 167      12.489  25.077  26.077  1.00 30.84           C  
ATOM   1246  CB  ASN H 167      13.009  25.834  27.310  1.00 33.12           C  
ATOM   1247  CG  ASN H 167      12.027  26.894  27.767  1.00 38.38           C  
ATOM   1248  OD1 ASN H 167      11.644  27.780  27.004  1.00 33.92           O  
ATOM   1249  ND2 ASN H 167      11.624  26.811  29.061  1.00 34.51           N  
ATOM   1250  C   ASN H 167      13.668  24.253  25.680  1.00 30.06           C  
ATOM   1251  O   ASN H 167      13.805  23.122  26.144  1.00 28.53           O  
ATOM   1252  N   TYR H 168      14.558  24.790  24.813  1.00 29.82           N  
ATOM   1253  CA  TYR H 168      15.696  23.997  24.444  1.00 29.60           C  
ATOM   1254  CB  TYR H 168      15.617  23.373  23.036  1.00 30.20           C  
ATOM   1255  CG  TYR H 168      14.334  22.630  22.860  1.00 32.21           C  
ATOM   1256  CD1 TYR H 168      14.135  21.385  23.409  1.00 42.95           C  
ATOM   1257  CD2 TYR H 168      13.310  23.202  22.142  1.00 57.53           C  
ATOM   1258  CE1 TYR H 168      12.938  20.726  23.234  1.00 34.49           C  
ATOM   1259  CE2 TYR H 168      12.113  22.549  21.961  1.00 34.45           C  
ATOM   1260  CZ  TYR H 168      11.927  21.304  22.505  1.00 56.15           C  
ATOM   1261  OH  TYR H 168      10.699  20.632  22.322  1.00 39.94           O  
ATOM   1262  C   TYR H 168      16.912  24.870  24.400  1.00 29.85           C  
ATOM   1263  O   TYR H 168      16.828  26.098  24.399  1.00 28.86           O  
ATOM   1264  N   ALA H 169      18.096  24.223  24.400  1.00 30.25           N  
ATOM   1265  CA  ALA H 169      19.343  24.911  24.240  1.00 31.95           C  
ATOM   1266  CB  ALA H 169      20.564  24.071  24.657  1.00 31.05           C  
ATOM   1267  C   ALA H 169      19.476  25.213  22.773  1.00 32.80           C  
ATOM   1268  O   ALA H 169      18.956  24.484  21.930  1.00 31.90           O  
ATOM   1269  N   GLN H 170      20.203  26.292  22.430  1.00 33.97           N  
ATOM   1270  CA  GLN H 170      20.359  26.751  21.075  1.00 36.74           C  
ATOM   1271  CB  GLN H 170      21.211  28.031  20.975  1.00 38.78           C  
ATOM   1272  CG  GLN H 170      20.485  29.313  21.382  1.00 46.30           C  
ATOM   1273  CD  GLN H 170      19.740  29.810  20.153  0.90 90.81           C  
ATOM   1274  OE1 GLN H 170      20.323  29.948  19.077  0.90 55.52           O  
ATOM   1275  NE2 GLN H 170      18.416  30.080  20.305  0.90 42.40           N  
ATOM   1276  C   GLN H 170      21.055  25.723  20.241  1.00 36.18           C  
ATOM   1277  O   GLN H 170      20.764  25.584  19.054  1.00 37.61           O  
ATOM   1278  N   LYS H 171      22.002  24.976  20.823  1.00 36.04           N  
ATOM   1279  CA  LYS H 171      22.768  24.062  20.026  1.00 37.07           C  
ATOM   1280  CB  LYS H 171      23.793  23.275  20.865  1.00 37.73           C  
ATOM   1281  CG  LYS H 171      24.662  22.304  20.060  1.00 41.57           C  
ATOM   1282  CD  LYS H 171      25.885  21.787  20.825  1.00 45.82           C  
ATOM   1283  CE  LYS H 171      26.730  20.788  20.030  1.00 62.98           C  
ATOM   1284  NZ  LYS H 171      27.947  20.425  20.791  1.00 46.55           N1+
ATOM   1285  C   LYS H 171      21.853  23.070  19.364  1.00 37.45           C  
ATOM   1286  O   LYS H 171      22.038  22.726  18.198  1.00 37.75           O  
ATOM   1287  N   PHE H 172      20.880  22.555  20.130  1.00 36.62           N  
ATOM   1288  CA  PHE H 172      19.902  21.556  19.783  1.00 38.63           C  
ATOM   1289  CB  PHE H 172      19.425  20.761  21.012  1.00 37.89           C  
ATOM   1290  CG  PHE H 172      20.624  20.060  21.560  1.00 36.57           C  
ATOM   1291  CD1 PHE H 172      21.036  18.849  21.056  1.00 33.67           C  
ATOM   1292  CD2 PHE H 172      21.343  20.625  22.587  1.00 31.73           C  
ATOM   1293  CE1 PHE H 172      22.145  18.214  21.569  1.00 40.69           C  
ATOM   1294  CE2 PHE H 172      22.451  19.997  23.104  1.00 69.48           C  
ATOM   1295  CZ  PHE H 172      22.855  18.789  22.595  1.00 27.18           C  
ATOM   1296  C   PHE H 172      18.670  22.054  19.069  1.00 41.75           C  
ATOM   1297  O   PHE H 172      17.938  21.243  18.507  1.00 41.87           O  
ATOM   1298  N   GLN H 173      18.398  23.373  19.053  1.00 43.93           N  
ATOM   1299  CA  GLN H 173      17.072  23.889  18.800  1.00 45.17           C  
ATOM   1300  CB  GLN H 173      17.092  25.399  18.549  1.00 47.08           C  
ATOM   1301  CG  GLN H 173      17.918  25.752  17.317  1.00 52.42           C  
ATOM   1302  CD  GLN H 173      17.607  27.188  16.952  1.00 92.26           C  
ATOM   1303  OE1 GLN H 173      18.278  28.120  17.394  1.00 57.11           O  
ATOM   1304  NE2 GLN H 173      16.545  27.369  16.122  1.00 68.46           N  
ATOM   1305  C   GLN H 173      16.315  23.277  17.657  1.00 44.66           C  
ATOM   1306  O   GLN H 173      15.200  22.807  17.876  1.00 45.53           O  
ATOM   1307  N   GLY H 174      16.860  23.235  16.430  1.00 42.98           N  
ATOM   1308  CA  GLY H 174      16.117  22.721  15.308  1.00 42.34           C  
ATOM   1309  C   GLY H 174      15.873  21.244  15.419  1.00 41.47           C  
ATOM   1310  O   GLY H 174      14.871  20.733  14.923  1.00 42.52           O  
ATOM   1311  N   ARG H 175      16.860  20.523  15.980  1.00 39.27           N  
ATOM   1312  CA  ARG H 175      16.937  19.090  16.082  1.00 37.16           C  
ATOM   1313  CB  ARG H 175      18.364  18.641  16.400  1.00 37.32           C  
ATOM   1314  CG  ARG H 175      19.352  19.001  15.291  1.00 37.22           C  
ATOM   1315  CD  ARG H 175      20.809  18.794  15.699  1.00 38.36           C  
ATOM   1316  NE  ARG H 175      20.860  17.505  16.439  1.00 33.44           N  
ATOM   1317  CZ  ARG H 175      22.045  16.977  16.858  1.00 40.78           C  
ATOM   1318  NH1 ARG H 175      23.225  17.607  16.583  1.00 26.50           N1+
ATOM   1319  NH2 ARG H 175      22.053  15.812  17.564  1.00 25.12           N  
ATOM   1320  C   ARG H 175      16.025  18.418  17.079  1.00 35.18           C  
ATOM   1321  O   ARG H 175      15.574  17.302  16.819  1.00 34.35           O  
ATOM   1322  N   VAL H 176      15.744  19.038  18.248  1.00 34.45           N  
ATOM   1323  CA  VAL H 176      15.056  18.314  19.293  0.90 34.53           C  
ATOM   1324  CB  VAL H 176      15.717  18.430  20.638  0.90 35.36           C  
ATOM   1325  CG1 VAL H 176      17.044  17.668  20.627  0.90 34.40           C  
ATOM   1326  CG2 VAL H 176      15.896  19.921  20.955  0.90 35.83           C  
ATOM   1327  C   VAL H 176      13.636  18.748  19.492  1.00 34.35           C  
ATOM   1328  O   VAL H 176      13.255  19.882  19.208  1.00 35.06           O  
ATOM   1329  N   THR H 177      12.810  17.787  19.972  1.00 32.79           N  
ATOM   1330  CA  THR H 177      11.428  18.007  20.297  1.00 32.40           C  
ATOM   1331  CB  THR H 177      10.486  17.422  19.281  1.00 33.22           C  
ATOM   1332  OG1 THR H 177      10.708  18.014  18.009  1.00 35.69           O  
ATOM   1333  CG2 THR H 177       9.034  17.649  19.733  1.00 30.00           C  
ATOM   1334  C   THR H 177      11.160  17.297  21.593  1.00 31.91           C  
ATOM   1335  O   THR H 177      11.508  16.127  21.743  1.00 32.54           O  
ATOM   1336  N   ILE H 178      10.539  17.987  22.571  1.00 31.52           N  
ATOM   1337  CA  ILE H 178      10.234  17.322  23.803  1.00 31.11           C  
ATOM   1338  CB  ILE H 178      10.966  17.855  24.999  1.00 30.88           C  
ATOM   1339  CG1 ILE H 178      12.480  17.581  24.881  1.00 29.49           C  
ATOM   1340  CG2 ILE H 178      10.316  17.226  26.237  1.00 26.69           C  
ATOM   1341  CD1 ILE H 178      13.336  18.303  25.922  1.00 31.83           C  
ATOM   1342  C   ILE H 178       8.767  17.459  24.052  1.00 31.58           C  
ATOM   1343  O   ILE H 178       8.199  18.535  23.878  1.00 32.07           O  
ATOM   1344  N   THR H 179       8.108  16.346  24.437  1.00 31.49           N  
ATOM   1345  CA  THR H 179       6.700  16.395  24.713  1.00 33.04           C  
ATOM   1346  CB  THR H 179       5.817  15.984  23.573  1.00 33.40           C  
ATOM   1347  OG1 THR H 179       6.159  14.682  23.124  1.00 36.92           O  
ATOM   1348  CG2 THR H 179       5.963  17.016  22.443  1.00 31.25           C  
ATOM   1349  C   THR H 179       6.393  15.518  25.885  1.00 34.73           C  
ATOM   1350  O   THR H 179       7.250  14.777  26.359  1.00 34.97           O  
ATOM   1351  N   ALA H 180       5.146  15.610  26.394  1.00 35.94           N  
ATOM   1352  CA  ALA H 180       4.758  14.859  27.555  1.00 37.43           C  
ATOM   1353  CB  ALA H 180       4.674  15.742  28.813  1.00 37.43           C  
ATOM   1354  C   ALA H 180       3.386  14.288  27.341  1.00 39.47           C  
ATOM   1355  O   ALA H 180       2.548  14.879  26.662  1.00 39.73           O  
ATOM   1356  N   ASP H 181       3.131  13.096  27.920  1.00 40.46           N  
ATOM   1357  CA  ASP H 181       1.838  12.471  27.822  1.00 42.43           C  
ATOM   1358  CB  ASP H 181       1.880  11.056  27.215  1.00 43.81           C  
ATOM   1359  CG  ASP H 181       0.450  10.599  26.953  1.00 47.65           C  
ATOM   1360  OD1 ASP H 181      -0.481  11.436  27.093  1.00 64.70           O  
ATOM   1361  OD2 ASP H 181       0.268   9.403  26.604  1.00 57.06           O1-
ATOM   1362  C   ASP H 181       1.298  12.348  29.218  1.00 43.43           C  
ATOM   1363  O   ASP H 181       1.836  11.606  30.037  1.00 42.53           O  
ATOM   1364  N   LYS H 182       0.206  13.077  29.522  1.00 45.20           N  
ATOM   1365  CA  LYS H 182      -0.353  13.087  30.847  1.00 47.25           C  
ATOM   1366  CB  LYS H 182      -1.567  14.028  30.997  1.00 48.27           C  
ATOM   1367  CG  LYS H 182      -1.292  15.520  30.780  1.00 51.83           C  
ATOM   1368  CD  LYS H 182      -2.579  16.352  30.724  0.90115.96           C  
ATOM   1369  CE  LYS H 182      -2.381  17.817  30.324  1.00  0.00           C  
ATOM   1370  NZ  LYS H 182      -1.630  18.544  31.370  1.00  0.00           N1+
ATOM   1371  C   LYS H 182      -0.854  11.725  31.223  1.00 47.46           C  
ATOM   1372  O   LYS H 182      -0.642  11.266  32.343  1.00 47.94           O  
ATOM   1373  N   SER H 183      -1.538  11.035  30.293  1.00 47.66           N  
ATOM   1374  CA  SER H 183      -2.160   9.781  30.623  1.00 48.01           C  
ATOM   1375  CB  SER H 183      -2.994   9.217  29.459  1.00 47.98           C  
ATOM   1376  OG  SER H 183      -2.174   9.019  28.317  1.00 57.23           O  
ATOM   1377  C   SER H 183      -1.142   8.755  31.030  1.00 47.43           C  
ATOM   1378  O   SER H 183      -1.348   8.029  32.003  1.00 47.62           O  
ATOM   1379  N   THR H 184      -0.049   8.634  30.256  1.00 45.99           N  
ATOM   1380  CA  THR H 184       1.041   7.721  30.489  1.00 45.06           C  
ATOM   1381  CB  THR H 184       1.831   7.450  29.247  1.00 45.19           C  
ATOM   1382  OG1 THR H 184       2.388   8.654  28.743  1.00 46.65           O  
ATOM   1383  CG2 THR H 184       0.888   6.829  28.204  1.00 45.94           C  
ATOM   1384  C   THR H 184       1.970   8.226  31.556  1.00 43.92           C  
ATOM   1385  O   THR H 184       2.703   7.455  32.176  1.00 43.82           O  
ATOM   1386  N   THR H 185       2.002   9.553  31.775  1.00 41.60           N  
ATOM   1387  CA  THR H 185       2.901  10.125  32.735  0.90 39.52           C  
ATOM   1388  CB  THR H 185       2.691   9.548  34.106  0.90 40.26           C  
ATOM   1389  OG1 THR H 185       1.325   9.677  34.473  1.00  0.00           O  
ATOM   1390  CG2 THR H 185       3.546  10.333  35.107  1.00  0.00           C  
ATOM   1391  C   THR H 185       4.305   9.866  32.263  1.00 37.20           C  
ATOM   1392  O   THR H 185       5.211   9.597  33.052  1.00 36.83           O  
ATOM   1393  N   SER H 186       4.516   9.946  30.928  1.00 34.74           N  
ATOM   1394  CA  SER H 186       5.831   9.767  30.379  1.00 33.35           C  
ATOM   1395  CB  SER H 186       5.965   8.523  29.483  1.00 33.88           C  
ATOM   1396  OG  SER H 186       5.773   7.345  30.253  1.00  0.00           O  
ATOM   1397  C   SER H 186       6.175  10.961  29.531  1.00 32.05           C  
ATOM   1398  O   SER H 186       5.315  11.543  28.868  1.00 31.27           O  
ATOM   1399  N   THR H 187       7.469  11.350  29.533  1.00 30.39           N  
ATOM   1400  CA  THR H 187       7.934  12.475  28.767  1.00 28.97           C  
ATOM   1401  CB  THR H 187       8.717  13.469  29.572  1.00 30.11           C  
ATOM   1402  OG1 THR H 187       9.878  12.851  30.108  1.00 22.54           O  
ATOM   1403  CG2 THR H 187       7.829  14.022  30.701  1.00 20.68           C  
ATOM   1404  C   THR H 187       8.863  11.937  27.725  1.00 28.34           C  
ATOM   1405  O   THR H 187       9.491  10.897  27.929  1.00 29.42           O  
ATOM   1406  N   TYR H 188       8.969  12.626  26.567  1.00 27.61           N  
ATOM   1407  CA  TYR H 188       9.797  12.094  25.518  1.00 28.06           C  
ATOM   1408  CB  TYR H 188       9.022  11.584  24.291  1.00 29.51           C  
ATOM   1409  CG  TYR H 188       8.077  10.518  24.720  1.00 32.47           C  
ATOM   1410  CD1 TYR H 188       8.520   9.247  24.992  1.00 25.25           C  
ATOM   1411  CD2 TYR H 188       6.741  10.802  24.870  1.00 27.38           C  
ATOM   1412  CE1 TYR H 188       7.638   8.269  25.389  1.00 38.06           C  
ATOM   1413  CE2 TYR H 188       5.855   9.829  25.264  1.00 38.25           C  
ATOM   1414  CZ  TYR H 188       6.303   8.560  25.528  1.00 37.87           C  
ATOM   1415  OH  TYR H 188       5.399   7.557  25.936  1.00 39.28           O  
ATOM   1416  C   TYR H 188      10.703  13.157  24.987  1.00 28.77           C  
ATOM   1417  O   TYR H 188      10.415  14.351  25.063  1.00 28.89           O  
ATOM   1418  N   LEU H 189      11.852  12.713  24.440  1.00 28.77           N  
ATOM   1419  CA  LEU H 189      12.835  13.555  23.828  1.00 29.35           C  
ATOM   1420  CB  LEU H 189      14.119  13.620  24.683  1.00 30.11           C  
ATOM   1421  CG  LEU H 189      15.335  14.342  24.067  1.00 32.93           C  
ATOM   1422  CD1 LEU H 189      16.024  13.489  22.989  1.00  0.00           C  
ATOM   1423  CD2 LEU H 189      14.960  15.744  23.566  1.00  0.00           C  
ATOM   1424  C   LEU H 189      13.169  12.926  22.512  1.00 29.64           C  
ATOM   1425  O   LEU H 189      13.564  11.762  22.462  1.00 29.76           O  
ATOM   1426  N   GLU H 190      12.999  13.668  21.400  1.00 29.51           N  
ATOM   1427  CA  GLU H 190      13.337  13.110  20.119  1.00 29.30           C  
ATOM   1428  CB  GLU H 190      12.170  13.084  19.113  1.00 30.83           C  
ATOM   1429  CG  GLU H 190      12.485  12.307  17.831  1.00 35.01           C  
ATOM   1430  CD  GLU H 190      11.250  12.330  16.942  1.00 52.03           C  
ATOM   1431  OE1 GLU H 190      10.805  13.450  16.578  1.00 50.26           O  
ATOM   1432  OE2 GLU H 190      10.732  11.229  16.616  1.00 59.48           O1-
ATOM   1433  C   GLU H 190      14.426  13.954  19.534  1.00 29.34           C  
ATOM   1434  O   GLU H 190      14.314  15.178  19.479  1.00 30.78           O  
ATOM   1435  N   LEU H 191      15.520  13.304  19.093  1.00 29.09           N  
ATOM   1436  CA  LEU H 191      16.645  13.992  18.520  1.00 29.22           C  
ATOM   1437  CB  LEU H 191      17.948  13.655  19.274  1.00 28.09           C  
ATOM   1438  CG  LEU H 191      19.215  14.375  18.785  1.00 27.18           C  
ATOM   1439  CD1 LEU H 191      19.107  15.896  18.980  1.00 25.30           C  
ATOM   1440  CD2 LEU H 191      20.466  13.795  19.463  1.00 29.98           C  
ATOM   1441  C   LEU H 191      16.782  13.493  17.108  1.00 30.72           C  
ATOM   1442  O   LEU H 191      16.786  12.287  16.875  1.00 31.77           O  
ATOM   1443  N   SER H 192      16.914  14.415  16.128  1.00 30.88           N  
ATOM   1444  CA  SER H 192      16.959  14.033  14.737  1.00 31.77           C  
ATOM   1445  CB  SER H 192      16.017  14.861  13.850  1.00 32.20           C  
ATOM   1446  OG  SER H 192      14.687  14.799  14.343  1.00 38.24           O  
ATOM   1447  C   SER H 192      18.326  14.307  14.189  1.00 32.37           C  
ATOM   1448  O   SER H 192      19.176  14.894  14.853  1.00 32.46           O  
ATOM   1449  N   SER H 193      18.554  13.865  12.931  1.00 32.66           N  
ATOM   1450  CA  SER H 193      19.784  14.062  12.213  1.00 34.02           C  
ATOM   1451  CB  SER H 193      19.973  15.490  11.660  1.00 35.48           C  
ATOM   1452  OG  SER H 193      20.102  16.437  12.710  1.00 44.49           O  
ATOM   1453  C   SER H 193      20.939  13.691  13.087  1.00 33.72           C  
ATOM   1454  O   SER H 193      21.852  14.485  13.311  1.00 33.84           O  
ATOM   1455  N   LEU H 194      20.933  12.439  13.576  1.00 32.44           N  
ATOM   1456  CA  LEU H 194      21.936  11.946  14.480  1.00 31.98           C  
ATOM   1457  CB  LEU H 194      21.632  10.522  14.986  1.00 30.14           C  
ATOM   1458  CG  LEU H 194      20.366  10.405  15.855  1.00 28.88           C  
ATOM   1459  CD1 LEU H 194      20.130   8.958  16.309  1.00 22.22           C  
ATOM   1460  CD2 LEU H 194      20.412  11.381  17.039  1.00 28.13           C  
ATOM   1461  C   LEU H 194      23.276  11.882  13.807  1.00 33.11           C  
ATOM   1462  O   LEU H 194      23.393  11.522  12.635  1.00 33.70           O  
ATOM   1463  N   ARG H 195      24.330  12.241  14.574  1.00 32.90           N  
ATOM   1464  CA  ARG H 195      25.693  12.192  14.117  1.00 34.83           C  
ATOM   1465  CB  ARG H 195      26.331  13.577  13.923  1.00 35.98           C  
ATOM   1466  CG  ARG H 195      25.552  14.426  12.921  1.00 41.62           C  
ATOM   1467  CD  ARG H 195      26.260  15.699  12.458  1.00 65.38           C  
ATOM   1468  NE  ARG H 195      25.296  16.423  11.582  1.00 77.43           N  
ATOM   1469  CZ  ARG H 195      24.396  17.279  12.147  1.00 86.60           C  
ATOM   1470  NH1 ARG H 195      24.442  17.508  13.492  1.00 84.40           N1+
ATOM   1471  NH2 ARG H 195      23.456  17.903  11.383  1.00 55.65           N  
ATOM   1472  C   ARG H 195      26.472  11.473  15.180  1.00 34.98           C  
ATOM   1473  O   ARG H 195      25.960  11.211  16.265  1.00 33.88           O  
ATOM   1474  N   SER H 196      27.745  11.143  14.897  1.00 35.21           N  
ATOM   1475  CA  SER H 196      28.549  10.375  15.810  0.90 35.57           C  
ATOM   1476  CB  SER H 196      29.963  10.100  15.271  0.90 35.43           C  
ATOM   1477  OG  SER H 196      30.704   9.344  16.219  0.90 39.72           O  
ATOM   1478  C   SER H 196      28.703  11.117  17.103  1.00 35.34           C  
ATOM   1479  O   SER H 196      28.843  10.509  18.163  1.00 36.35           O  
ATOM   1480  N   ASP H 197      28.653  12.460  17.053  1.00 34.30           N  
ATOM   1481  CA  ASP H 197      28.850  13.306  18.197  1.00 33.44           C  
ATOM   1482  CB  ASP H 197      28.739  14.792  17.833  1.00 33.85           C  
ATOM   1483  CG  ASP H 197      29.788  15.082  16.774  1.00 39.53           C  
ATOM   1484  OD1 ASP H 197      29.463  14.867  15.575  1.00 24.04           O  
ATOM   1485  OD2 ASP H 197      30.910  15.519  17.139  1.00 25.72           O1-
ATOM   1486  C   ASP H 197      27.757  13.046  19.186  1.00 32.30           C  
ATOM   1487  O   ASP H 197      27.932  13.249  20.384  1.00 31.85           O  
ATOM   1488  N   ASP H 198      26.587  12.629  18.676  1.00 29.77           N  
ATOM   1489  CA  ASP H 198      25.379  12.397  19.419  1.00 27.52           C  
ATOM   1490  CB  ASP H 198      24.169  12.194  18.495  1.00 27.77           C  
ATOM   1491  CG  ASP H 198      23.905  13.535  17.826  1.00 29.43           C  
ATOM   1492  OD1 ASP H 198      24.369  14.571  18.376  1.00 30.56           O  
ATOM   1493  OD2 ASP H 198      23.242  13.545  16.756  1.00 36.63           O1-
ATOM   1494  C   ASP H 198      25.488  11.208  20.329  1.00 26.82           C  
ATOM   1495  O   ASP H 198      24.647  11.039  21.211  1.00 26.04           O  
ATOM   1496  N   THR H 199      26.458  10.296  20.104  1.00 26.93           N  
ATOM   1497  CA  THR H 199      26.543   9.164  20.986  1.00 26.61           C  
ATOM   1498  CB  THR H 199      27.674   8.228  20.678  1.00 27.54           C  
ATOM   1499  OG1 THR H 199      28.915   8.909  20.764  1.00 30.74           O  
ATOM   1500  CG2 THR H 199      27.480   7.659  19.269  1.00 24.00           C  
ATOM   1501  C   THR H 199      26.742   9.669  22.376  1.00 26.11           C  
ATOM   1502  O   THR H 199      27.680  10.416  22.649  1.00 26.18           O  
ATOM   1503  N   ALA H 200      25.843   9.269  23.298  1.00 23.68           N  
ATOM   1504  CA  ALA H 200      25.971   9.740  24.647  1.00 23.40           C  
ATOM   1505  CB  ALA H 200      25.752  11.257  24.777  1.00 23.47           C  
ATOM   1506  C   ALA H 200      24.923   9.082  25.477  1.00 24.02           C  
ATOM   1507  O   ALA H 200      24.025   8.415  24.965  1.00 24.47           O  
ATOM   1508  N   VAL H 201      25.039   9.228  26.813  1.00 23.31           N  
ATOM   1509  CA  VAL H 201      24.018   8.715  27.667  1.00 23.04           C  
ATOM   1510  CB  VAL H 201      24.514   8.246  29.004  1.00 22.71           C  
ATOM   1511  CG1 VAL H 201      24.991   9.451  29.832  1.00 20.53           C  
ATOM   1512  CG2 VAL H 201      23.393   7.432  29.665  1.00 23.30           C  
ATOM   1513  C   VAL H 201      23.060   9.849  27.860  1.00 24.66           C  
ATOM   1514  O   VAL H 201      23.461  10.977  28.149  1.00 25.11           O  
ATOM   1515  N   TYR H 202      21.754   9.584  27.689  1.00 24.08           N  
ATOM   1516  CA  TYR H 202      20.787  10.633  27.806  1.00 24.52           C  
ATOM   1517  CB  TYR H 202      19.740  10.618  26.677  1.00 23.93           C  
ATOM   1518  CG  TYR H 202      20.413  11.028  25.412  1.00 24.58           C  
ATOM   1519  CD1 TYR H 202      21.301  10.196  24.771  1.00 22.50           C  
ATOM   1520  CD2 TYR H 202      20.135  12.251  24.851  1.00 23.15           C  
ATOM   1521  CE1 TYR H 202      21.909  10.590  23.601  1.00 22.84           C  
ATOM   1522  CE2 TYR H 202      20.738  12.646  23.682  1.00 20.77           C  
ATOM   1523  CZ  TYR H 202      21.632  11.817  23.055  1.00 26.55           C  
ATOM   1524  OH  TYR H 202      22.255  12.221  21.854  1.00 25.33           O  
ATOM   1525  C   TYR H 202      20.063  10.426  29.093  1.00 24.90           C  
ATOM   1526  O   TYR H 202      19.491   9.362  29.330  1.00 25.27           O  
ATOM   1527  N   TYR H 203      20.060  11.465  29.959  1.00 23.82           N  
ATOM   1528  CA  TYR H 203      19.446  11.331  31.248  1.00 24.09           C  
ATOM   1529  CB  TYR H 203      20.277  11.820  32.454  1.00 23.53           C  
ATOM   1530  CG  TYR H 203      21.591  11.127  32.602  1.00 24.08           C  
ATOM   1531  CD1 TYR H 203      21.677   9.821  33.023  1.00 21.56           C  
ATOM   1532  CD2 TYR H 203      22.754  11.799  32.313  1.00 21.47           C  
ATOM   1533  CE1 TYR H 203      22.898   9.204  33.161  1.00 24.49           C  
ATOM   1534  CE2 TYR H 203      23.979  11.187  32.451  1.00 19.65           C  
ATOM   1535  CZ  TYR H 203      24.053   9.884  32.878  1.00 25.18           C  
ATOM   1536  OH  TYR H 203      25.303   9.247  33.024  1.00 31.30           O  
ATOM   1537  C   TYR H 203      18.245  12.215  31.297  1.00 24.92           C  
ATOM   1538  O   TYR H 203      18.216  13.307  30.731  1.00 24.44           O  
ATOM   1539  N   CYS H 204      17.205  11.720  31.981  1.00 25.21           N  
ATOM   1540  CA  CYS H 204      16.006  12.449  32.247  0.90 25.79           C  
ATOM   1541  CB  CYS H 204      14.800  11.496  32.173  0.90 27.88           C  
ATOM   1542  SG  CYS H 204      13.214  12.141  32.757  0.92 35.55           S  
ATOM   1543  C   CYS H 204      16.186  12.921  33.659  1.00 25.35           C  
ATOM   1544  O   CYS H 204      16.633  12.158  34.514  1.00 25.15           O  
ATOM   1545  N   ALA H 205      15.901  14.210  33.937  1.00 24.85           N  
ATOM   1546  CA  ALA H 205      16.067  14.679  35.286  1.00 25.28           C  
ATOM   1547  CB  ALA H 205      17.333  15.530  35.491  1.00 24.95           C  
ATOM   1548  C   ALA H 205      14.880  15.515  35.639  1.00 26.28           C  
ATOM   1549  O   ALA H 205      14.439  16.358  34.855  1.00 26.66           O  
ATOM   1550  N   ARG H 206      14.334  15.301  36.853  1.00 26.28           N  
ATOM   1551  CA  ARG H 206      13.159  15.999  37.284  1.00 27.38           C  
ATOM   1552  CB  ARG H 206      12.270  15.139  38.200  1.00 27.65           C  
ATOM   1553  CG  ARG H 206      10.994  15.820  38.697  1.00 30.47           C  
ATOM   1554  CD  ARG H 206      10.315  15.063  39.842  1.00 35.65           C  
ATOM   1555  NE  ARG H 206      10.869  15.593  41.124  1.00 54.48           N  
ATOM   1556  CZ  ARG H 206      10.839  14.829  42.255  1.00 59.54           C  
ATOM   1557  NH1 ARG H 206      10.370  13.551  42.204  1.00 41.49           N1+
ATOM   1558  NH2 ARG H 206      11.282  15.344  43.439  1.00 83.43           N  
ATOM   1559  C   ARG H 206      13.558  17.202  38.065  1.00 27.80           C  
ATOM   1560  O   ARG H 206      14.534  17.188  38.812  1.00 28.56           O  
ATOM   1561  N   GLU H 207      12.800  18.294  37.888  1.00 28.44           N  
ATOM   1562  CA  GLU H 207      13.067  19.454  38.668  1.00 29.72           C  
ATOM   1563  CB  GLU H 207      13.586  20.654  37.865  1.00 30.01           C  
ATOM   1564  CG  GLU H 207      14.763  20.322  36.961  1.00 34.91           C  
ATOM   1565  CD  GLU H 207      14.144  19.588  35.780  1.00  0.00           C  
ATOM   1566  OE1 GLU H 207      12.904  19.732  35.603  1.00  0.00           O  
ATOM   1567  OE2 GLU H 207      14.875  18.873  35.048  1.00  0.00           O1-
ATOM   1568  C   GLU H 207      11.714  19.803  39.196  1.00 31.04           C  
ATOM   1569  O   GLU H 207      10.696  19.362  38.652  1.00 29.94           O  
ATOM   1570  N   MET H 208      12.010  20.134  40.473  1.00 46.25           N  
ATOM   1571  CA  MET H 208      11.263  20.315  41.650  1.00 46.37           C  
ATOM   1572  CB  MET H 208      12.041  21.150  42.678  1.00 32.12           C  
ATOM   1573  CG  MET H 208      13.304  20.388  43.093  1.00 35.01           C  
ATOM   1574  SD  MET H 208      14.509  21.292  44.106  1.00  0.00           S  
ATOM   1575  CE  MET H 208      15.827  20.070  43.829  1.00  0.00           C  
ATOM   1576  C   MET H 208       9.972  20.897  41.280  1.00 48.17           C  
ATOM   1577  O   MET H 208       9.793  21.471  40.210  1.00 48.79           O  
ATOM   1578  N   GLU H 209       9.020  20.683  42.185  1.00 48.08           N  
ATOM   1579  CA  GLU H 209       7.652  21.031  42.002  1.00 48.41           C  
ATOM   1580  CB  GLU H 209       6.789  20.590  43.194  1.00 47.56           C  
ATOM   1581  CG  GLU H 209       7.271  21.136  44.539  1.00 55.86           C  
ATOM   1582  CD  GLU H 209       6.456  20.449  45.626  1.00 60.53           C  
ATOM   1583  OE1 GLU H 209       5.576  19.624  45.264  1.00 42.88           O  
ATOM   1584  OE2 GLU H 209       6.701  20.735  46.827  1.00 37.46           O1-
ATOM   1585  C   GLU H 209       7.515  22.508  41.808  1.00 50.03           C  
ATOM   1586  O   GLU H 209       6.575  22.959  41.156  1.00 50.99           O  
ATOM   1587  N   VAL H 210       8.426  23.306  42.391  1.00 50.84           N  
ATOM   1588  CA  VAL H 210       8.326  24.735  42.293  1.00 50.14           C  
ATOM   1589  CB  VAL H 210       9.362  25.454  43.095  1.00 50.90           C  
ATOM   1590  CG1 VAL H 210       9.184  26.966  42.878  1.00 51.91           C  
ATOM   1591  CG2 VAL H 210       9.215  25.026  44.564  1.00 41.80           C  
ATOM   1592  C   VAL H 210       8.453  25.212  40.879  1.00 50.28           C  
ATOM   1593  O   VAL H 210       7.766  26.155  40.492  1.00 50.35           O  
ATOM   1594  N   SER H 211       9.343  24.598  40.072  1.00 48.23           N  
ATOM   1595  CA  SER H 211       9.522  25.075  38.727  1.00 49.60           C  
ATOM   1596  CB  SER H 211      10.513  24.230  37.899  1.00 53.17           C  
ATOM   1597  OG  SER H 211      10.022  22.907  37.761  1.00  0.00           O  
ATOM   1598  C   SER H 211       8.202  25.031  38.034  1.00 50.46           C  
ATOM   1599  O   SER H 211       7.602  23.965  37.871  1.00 50.31           O  
ATOM   1600  N   GLY H 212       7.755  26.220  37.575  1.00 58.85           N  
ATOM   1601  CA  GLY H 212       6.468  26.345  36.970  1.00 60.90           C  
ATOM   1602  C   GLY H 212       6.657  26.833  35.583  1.00 62.24           C  
ATOM   1603  O   GLY H 212       7.718  27.319  35.191  1.00 64.41           O  
ATOM   1604  N   ARG H 213       5.578  26.729  34.800  1.00 61.70           N  
ATOM   1605  CA  ARG H 213       5.690  27.095  33.434  1.00 63.32           C  
ATOM   1606  CB  ARG H 213       4.401  26.811  32.659  1.00 45.18           C  
ATOM   1607  CG  ARG H 213       4.519  27.056  31.160  1.00 58.20           C  
ATOM   1608  CD  ARG H 213       3.213  26.752  30.430  1.00 63.11           C  
ATOM   1609  NE  ARG H 213       2.352  27.965  30.508  1.00 73.38           N  
ATOM   1610  CZ  ARG H 213       2.398  28.902  29.516  1.00 76.59           C  
ATOM   1611  NH1 ARG H 213       3.190  28.704  28.424  1.00 79.16           N1+
ATOM   1612  NH2 ARG H 213       1.645  30.036  29.617  1.00 77.42           N  
ATOM   1613  C   ARG H 213       5.971  28.562  33.384  1.00 63.96           C  
ATOM   1614  O   ARG H 213       5.227  29.362  33.938  1.00 65.25           O  
ATOM   1615  N   TRP H 214       7.062  28.948  32.693  1.00 57.57           N  
ATOM   1616  CA  TRP H 214       7.433  30.322  32.534  1.00 58.25           C  
ATOM   1617  CB  TRP H 214       6.386  31.078  31.694  1.00 67.40           C  
ATOM   1618  CG  TRP H 214       6.652  32.540  31.447  1.00 72.64           C  
ATOM   1619  CD2 TRP H 214       5.844  33.589  31.996  1.00101.58           C  
ATOM   1620  CD1 TRP H 214       7.607  33.145  30.683  1.00103.25           C  
ATOM   1621  NE1 TRP H 214       7.449  34.510  30.730  1.00  0.00           N  
ATOM   1622  CE2 TRP H 214       6.364  34.796  31.531  1.00105.12           C  
ATOM   1623  CE3 TRP H 214       4.754  33.546  32.817  1.00  0.00           C  
ATOM   1624  CZ2 TRP H 214       5.798  35.987  31.884  1.00  0.00           C  
ATOM   1625  CZ3 TRP H 214       4.187  34.749  33.174  1.00  0.00           C  
ATOM   1626  CH2 TRP H 214       4.701  35.946  32.715  1.00  0.00           C  
ATOM   1627  C   TRP H 214       7.637  30.984  33.874  1.00 57.81           C  
ATOM   1628  O   TRP H 214       7.247  32.129  34.085  1.00 58.48           O  
ATOM   1629  N   ARG H 215       8.279  30.287  34.829  1.00 56.87           N  
ATOM   1630  CA  ARG H 215       8.526  30.883  36.107  1.00 56.78           C  
ATOM   1631  CB  ARG H 215       7.449  30.463  37.125  1.00 57.00           C  
ATOM   1632  CG  ARG H 215       7.144  31.567  38.138  1.00 38.40           C  
ATOM   1633  CD  ARG H 215       6.389  31.089  39.372  1.00 35.22           C  
ATOM   1634  NE  ARG H 215       6.368  32.239  40.318  1.00  0.00           N  
ATOM   1635  CZ  ARG H 215       5.793  32.120  41.549  1.00 52.04           C  
ATOM   1636  NH1 ARG H 215       5.226  30.938  41.928  1.00  0.00           N1+
ATOM   1637  NH2 ARG H 215       5.786  33.191  42.396  1.00  0.00           N  
ATOM   1638  C   ARG H 215       9.924  30.401  36.456  1.00 54.92           C  
ATOM   1639  O   ARG H 215      10.511  29.750  35.597  1.00 54.77           O  
ATOM   1640  N   PRO H 216      10.545  30.646  37.595  1.00 57.34           N  
ATOM   1641  CA  PRO H 216      11.923  30.256  37.766  1.00 55.78           C  
ATOM   1642  CD  PRO H 216       9.877  30.589  38.885  1.00 28.94           C  
ATOM   1643  CB  PRO H 216      12.257  30.542  39.213  1.00 56.35           C  
ATOM   1644  CG  PRO H 216      10.942  30.159  39.902  1.00 59.45           C  
ATOM   1645  C   PRO H 216      12.056  28.771  37.621  1.00 55.25           C  
ATOM   1646  O   PRO H 216      11.040  28.081  37.528  1.00 55.66           O  
ATOM   1647  N   THR H 217      13.309  28.273  37.594  1.00 50.02           N  
ATOM   1648  CA  THR H 217      13.533  26.861  37.453  1.00 48.36           C  
ATOM   1649  CB  THR H 217      14.583  26.519  36.429  1.00 50.88           C  
ATOM   1650  OG1 THR H 217      14.226  27.076  35.175  1.00  0.00           O  
ATOM   1651  CG2 THR H 217      14.698  24.993  36.286  1.00 24.71           C  
ATOM   1652  C   THR H 217      13.991  26.297  38.765  1.00 48.43           C  
ATOM   1653  O   THR H 217      14.498  27.008  39.626  1.00 48.40           O  
ATOM   1654  N   GLU H 218      13.792  24.981  38.958  1.00 49.28           N  
ATOM   1655  CA  GLU H 218      14.211  24.313  40.148  1.00 48.53           C  
ATOM   1656  CB  GLU H 218      13.134  23.415  40.773  1.00 57.93           C  
ATOM   1657  CG  GLU H 218      11.999  24.202  41.429  1.00 79.90           C  
ATOM   1658  CD  GLU H 218      12.561  24.971  42.622  1.00  0.00           C  
ATOM   1659  OE1 GLU H 218      12.597  24.387  43.737  1.00  0.00           O  
ATOM   1660  OE2 GLU H 218      12.958  26.154  42.435  1.00  0.00           O1-
ATOM   1661  C   GLU H 218      15.367  23.431  39.809  1.00 48.61           C  
ATOM   1662  O   GLU H 218      15.746  23.260  38.650  1.00 48.91           O  
ATOM   1663  N   ALA H 219      15.985  22.879  40.865  1.00 47.40           N  
ATOM   1664  CA  ALA H 219      17.125  22.030  40.705  1.00 46.54           C  
ATOM   1665  CB  ALA H 219      17.958  21.881  41.990  1.00 46.80           C  
ATOM   1666  C   ALA H 219      16.683  20.665  40.282  1.00 46.10           C  
ATOM   1667  O   ALA H 219      15.532  20.274  40.480  1.00 47.00           O  
ATOM   1668  N   PHE H 220      17.621  19.915  39.667  1.00 45.95           N  
ATOM   1669  CA  PHE H 220      17.371  18.573  39.217  1.00 44.87           C  
ATOM   1670  CB  PHE H 220      18.394  18.085  38.170  1.00 44.66           C  
ATOM   1671  CG  PHE H 220      18.349  18.981  36.978  1.00 45.51           C  
ATOM   1672  CD1 PHE H 220      19.102  20.132  36.940  1.00 46.38           C  
ATOM   1673  CD2 PHE H 220      17.569  18.673  35.890  1.00 46.20           C  
ATOM   1674  CE1 PHE H 220      19.072  20.967  35.848  1.00 51.38           C  
ATOM   1675  CE2 PHE H 220      17.533  19.503  34.794  1.00 51.92           C  
ATOM   1676  CZ  PHE H 220      18.284  20.653  34.768  1.00 50.99           C  
ATOM   1677  C   PHE H 220      17.562  17.694  40.407  1.00 44.58           C  
ATOM   1678  O   PHE H 220      18.670  17.246  40.691  1.00 45.14           O  
ATOM   1679  N   GLU H 221      16.475  17.436  41.154  1.00 47.17           N  
ATOM   1680  CA  GLU H 221      16.590  16.625  42.329  1.00 48.47           C  
ATOM   1681  CB  GLU H 221      15.375  16.740  43.259  1.00 49.96           C  
ATOM   1682  CG  GLU H 221      15.591  16.017  44.587  1.00 63.30           C  
ATOM   1683  CD  GLU H 221      14.340  16.207  45.430  1.00 43.72           C  
ATOM   1684  OE1 GLU H 221      13.807  17.347  45.438  1.00 47.36           O  
ATOM   1685  OE2 GLU H 221      13.895  15.218  46.071  1.00 48.53           O1-
ATOM   1686  C   GLU H 221      16.764  15.178  41.996  1.00 49.02           C  
ATOM   1687  O   GLU H 221      17.503  14.464  42.669  1.00 50.74           O  
ATOM   1688  N   ILE H 222      16.088  14.697  40.942  1.00 28.38           N  
ATOM   1689  CA  ILE H 222      16.060  13.261  40.745  1.00 29.55           C  
ATOM   1690  CB  ILE H 222      14.699  12.662  40.924  1.00 31.61           C  
ATOM   1691  CG1 ILE H 222      13.745  13.179  39.836  1.00  0.00           C  
ATOM   1692  CG2 ILE H 222      14.226  12.971  42.353  1.00  0.00           C  
ATOM   1693  CD1 ILE H 222      12.419  12.422  39.782  1.00 61.72           C  
ATOM   1694  C   ILE H 222      16.455  12.935  39.335  1.00 29.42           C  
ATOM   1695  O   ILE H 222      16.082  13.640  38.398  1.00 29.44           O  
ATOM   1696  N   TRP H 223      17.193  11.817  39.148  1.00 27.98           N  
ATOM   1697  CA  TRP H 223      17.701  11.492  37.842  1.00 27.19           C  
ATOM   1698  CB  TRP H 223      19.238  11.476  37.818  1.00 25.84           C  
ATOM   1699  CG  TRP H 223      19.858  12.819  38.109  1.00 24.19           C  
ATOM   1700  CD2 TRP H 223      20.489  13.654  37.126  1.00 23.30           C  
ATOM   1701  CD1 TRP H 223      19.957  13.479  39.299  1.00 18.82           C  
ATOM   1702  NE1 TRP H 223      20.595  14.683  39.116  1.00 23.22           N  
ATOM   1703  CE2 TRP H 223      20.931  14.801  37.784  1.00 21.55           C  
ATOM   1704  CE3 TRP H 223      20.681  13.480  35.785  1.00 24.31           C  
ATOM   1705  CZ2 TRP H 223      21.574  15.798  37.106  1.00 24.22           C  
ATOM   1706  CZ3 TRP H 223      21.332  14.486  35.106  1.00 22.37           C  
ATOM   1707  CH2 TRP H 223      21.769  15.624  35.753  1.00 25.16           C  
ATOM   1708  C   TRP H 223      17.278  10.108  37.446  1.00 28.24           C  
ATOM   1709  O   TRP H 223      17.101   9.223  38.282  1.00 28.90           O  
ATOM   1710  N   GLY H 224      17.103   9.897  36.126  1.00 28.00           N  
ATOM   1711  CA  GLY H 224      16.785   8.595  35.616  1.00 27.90           C  
ATOM   1712  C   GLY H 224      18.082   7.858  35.520  1.00 28.65           C  
ATOM   1713  O   GLY H 224      19.149   8.426  35.745  1.00 27.89           O  
ATOM   1714  N   GLN H 225      18.006   6.563  35.176  1.00 28.87           N  
ATOM   1715  CA  GLN H 225      19.141   5.691  35.065  1.00 29.14           C  
ATOM   1716  CB  GLN H 225      18.722   4.230  34.856  1.00 31.50           C  
ATOM   1717  CG  GLN H 225      18.000   4.006  33.531  1.00 36.20           C  
ATOM   1718  CD  GLN H 225      17.507   2.575  33.518  1.00 74.27           C  
ATOM   1719  OE1 GLN H 225      16.450   2.271  34.069  1.00 39.50           O  
ATOM   1720  NE2 GLN H 225      18.289   1.665  32.881  1.00 39.87           N  
ATOM   1721  C   GLN H 225      20.008   6.094  33.908  1.00 28.13           C  
ATOM   1722  O   GLN H 225      21.219   5.881  33.941  1.00 29.55           O  
ATOM   1723  N   GLY H 226      19.412   6.645  32.833  1.00 26.29           N  
ATOM   1724  CA  GLY H 226      20.174   7.037  31.675  1.00 25.49           C  
ATOM   1725  C   GLY H 226      19.898   6.081  30.552  1.00 26.59           C  
ATOM   1726  O   GLY H 226      19.608   4.905  30.777  1.00 26.34           O  
ATOM   1727  N   THR H 227      19.968   6.590  29.300  1.00 25.54           N  
ATOM   1728  CA  THR H 227      19.756   5.802  28.110  1.00 24.88           C  
ATOM   1729  CB  THR H 227      18.559   6.250  27.315  1.00 25.21           C  
ATOM   1730  OG1 THR H 227      17.378   6.176  28.102  1.00 26.24           O  
ATOM   1731  CG2 THR H 227      18.422   5.358  26.070  1.00 25.70           C  
ATOM   1732  C   THR H 227      20.945   6.003  27.217  1.00 25.60           C  
ATOM   1733  O   THR H 227      21.250   7.123  26.815  1.00 25.02           O  
ATOM   1734  N   MET H 228      21.637   4.908  26.847  1.00 24.60           N  
ATOM   1735  CA  MET H 228      22.794   5.031  26.004  1.00 25.46           C  
ATOM   1736  CB  MET H 228      23.802   3.885  26.197  1.00 25.12           C  
ATOM   1737  CG  MET H 228      24.950   3.910  25.186  1.00 29.98           C  
ATOM   1738  SD  MET H 228      26.029   2.446  25.224  1.00  0.00           S  
ATOM   1739  CE  MET H 228      27.133   3.068  26.523  1.00  0.00           C  
ATOM   1740  C   MET H 228      22.352   4.962  24.576  1.00 26.28           C  
ATOM   1741  O   MET H 228      21.736   3.985  24.155  1.00 26.75           O  
ATOM   1742  N   VAL H 229      22.658   6.015  23.791  1.00 25.11           N  
ATOM   1743  CA  VAL H 229      22.328   6.005  22.397  1.00 24.47           C  
ATOM   1744  CB  VAL H 229      21.567   7.225  21.960  1.00 25.20           C  
ATOM   1745  CG1 VAL H 229      21.383   7.179  20.433  1.00 26.71           C  
ATOM   1746  CG2 VAL H 229      20.242   7.281  22.739  1.00 25.64           C  
ATOM   1747  C   VAL H 229      23.621   5.988  21.651  1.00 25.18           C  
ATOM   1748  O   VAL H 229      24.463   6.870  21.823  1.00 24.49           O  
ATOM   1749  N   THR H 230      23.815   4.971  20.790  1.00 25.92           N  
ATOM   1750  CA  THR H 230      25.045   4.902  20.062  1.00 27.20           C  
ATOM   1751  CB  THR H 230      25.725   3.569  20.155  1.00 26.77           C  
ATOM   1752  OG1 THR H 230      25.997   3.248  21.511  1.00 28.25           O  
ATOM   1753  CG2 THR H 230      27.038   3.636  19.357  1.00 24.80           C  
ATOM   1754  C   THR H 230      24.727   5.131  18.622  1.00 28.45           C  
ATOM   1755  O   THR H 230      23.911   4.425  18.032  1.00 28.42           O  
ATOM   1756  N   VAL H 231      25.373   6.147  18.018  1.00 29.04           N  
ATOM   1757  CA  VAL H 231      25.142   6.417  16.632  1.00 30.02           C  
ATOM   1758  CB  VAL H 231      25.269   7.871  16.289  1.00 30.11           C  
ATOM   1759  CG1 VAL H 231      25.142   8.036  14.765  1.00 29.67           C  
ATOM   1760  CG2 VAL H 231      24.220   8.650  17.098  1.00 24.45           C  
ATOM   1761  C   VAL H 231      26.211   5.700  15.885  1.00 32.47           C  
ATOM   1762  O   VAL H 231      27.377   6.098  15.920  1.00 31.72           O  
ATOM   1763  N   SER H 232      25.834   4.616  15.179  1.00 32.99           N  
ATOM   1764  CA  SER H 232      26.821   3.853  14.478  1.00 34.36           C  
ATOM   1765  CB  SER H 232      27.275   2.593  15.238  1.00 34.45           C  
ATOM   1766  OG  SER H 232      28.251   1.889  14.483  1.00 32.47           O  
ATOM   1767  C   SER H 232      26.245   3.384  13.186  1.00 35.17           C  
ATOM   1768  O   SER H 232      25.033   3.217  13.045  1.00 33.91           O  
ATOM   1769  N   SER H 233      27.137   3.159  12.202  1.00 37.52           N  
ATOM   1770  CA  SER H 233      26.745   2.717  10.901  1.00 39.75           C  
ATOM   1771  CB  SER H 233      27.322   3.599   9.785  1.00 41.19           C  
ATOM   1772  OG  SER H 233      28.740   3.491   9.774  1.00 47.48           O  
ATOM   1773  C   SER H 233      27.337   1.333  10.696  1.00 39.35           C  
ATOM   1774  O   SER H 233      27.545   0.609  11.708  1.00 40.08           O  
ATOM   1775  OXT SER H 233      27.600   0.983   9.518  1.00  0.00           O1-
TER    1776      SER H 233 
CONECT  160  669
CONECT  669  160
CONECT  975 1542
CONECT 1542  975
END
