# Supplementary material for: Fully automated antibody structure prediction using BIOVIA tools: Validation study
Source: PLoS One. 2017 May 18;12(5):e0177923. doi: 10.1371/journal.pone.0177923 (PMC5436848; doi:10.1371/journal.pone.0177923)
Supplement: S3 Dataset — Predicted structures using the Top5 framework method, Chothia CDR definition with canonical filtering, using up to 5 CDR templates rather than the default 3, and generating 10 CDR models. (ZIP) [file pone.0177923.s005.zip › 4IJ3_BC_FV_FinalModel.pdb]

REMARK   Accelrys Discovery Studio PDB file
REMARK   Created:  2015-11-30T22:41:58Z
SSBOND   1 CYS L   23    CYS L   88                                     
SSBOND   2 CYS H  129    CYS H  202                                     
ATOM      1  N   ASP L   1      24.803  32.496  25.980  1.00 50.36           N1+
ATOM      2  CA  ASP L   1      24.548  31.989  27.343  1.00 48.88           C  
ATOM      3  CB  ASP L   1      24.076  30.525  27.301  1.00 49.79           C  
ATOM      4  CG  ASP L   1      25.094  29.700  26.530  1.00 49.22           C  
ATOM      5  OD1 ASP L   1      25.005  29.693  25.274  1.00 49.14           O  
ATOM      6  OD2 ASP L   1      25.972  29.075  27.180  1.00 48.47           O1-
ATOM      7  C   ASP L   1      25.705  32.144  28.274  1.00 47.78           C  
ATOM      8  O   ASP L   1      26.726  32.736  27.926  1.00 48.40           O  
ATOM      9  N   VAL L   2      25.549  31.629  29.509  1.00 43.21           N  
ATOM     10  CA  VAL L   2      26.551  31.791  30.518  1.00 36.81           C  
ATOM     11  CB  VAL L   2      25.988  31.861  31.908  1.00 35.92           C  
ATOM     12  CG1 VAL L   2      25.294  30.527  32.231  1.00 35.93           C  
ATOM     13  CG2 VAL L   2      27.128  32.220  32.877  1.00 33.82           C  
ATOM     14  C   VAL L   2      27.494  30.636  30.491  1.00 35.83           C  
ATOM     15  O   VAL L   2      27.107  29.494  30.241  1.00 38.93           O  
ATOM     16  N   VAL L   3      28.782  30.917  30.756  1.00 33.56           N  
ATOM     17  CA  VAL L   3      29.755  29.870  30.776  1.00 33.16           C  
ATOM     18  CB  VAL L   3      31.008  30.195  30.015  1.00 33.39           C  
ATOM     19  CG1 VAL L   3      32.034  29.072  30.243  1.00 33.27           C  
ATOM     20  CG2 VAL L   3      30.640  30.398  28.536  1.00 34.69           C  
ATOM     21  C   VAL L   3      30.143  29.657  32.200  1.00 32.87           C  
ATOM     22  O   VAL L   3      30.311  30.607  32.963  1.00 33.60           O  
ATOM     23  N   MET L   4      30.260  28.379  32.604  1.00 31.51           N  
ATOM     24  CA  MET L   4      30.694  28.081  33.934  1.00 29.42           C  
ATOM     25  CB  MET L   4      29.832  27.039  34.667  1.00 28.71           C  
ATOM     26  CG  MET L   4      28.505  27.589  35.185  1.00 29.48           C  
ATOM     27  SD  MET L   4      28.697  28.908  36.421  1.00 31.36           S  
ATOM     28  CE  MET L   4      27.148  28.536  37.288  1.00 31.72           C  
ATOM     29  C   MET L   4      32.068  27.510  33.822  1.00 28.69           C  
ATOM     30  O   MET L   4      32.302  26.566  33.068  1.00 30.83           O  
ATOM     31  N   THR L   5      33.019  28.079  34.586  1.00 28.42           N  
ATOM     32  CA  THR L   5      34.368  27.612  34.499  1.00 28.28           C  
ATOM     33  CB  THR L   5      35.349  28.718  34.236  1.00 29.09           C  
ATOM     34  OG1 THR L   5      35.028  29.380  33.020  1.00 21.55           O  
ATOM     35  CG2 THR L   5      36.764  28.121  34.156  1.00 18.90           C  
ATOM     36  C   THR L   5      34.728  26.995  35.810  1.00 27.67           C  
ATOM     37  O   THR L   5      34.656  27.642  36.853  1.00 28.37           O  
ATOM     38  N   GLN L   6      35.135  25.708  35.786  1.00 27.68           N  
ATOM     39  CA  GLN L   6      35.502  25.048  37.004  1.00 26.79           C  
ATOM     40  CB  GLN L   6      34.909  23.635  37.191  1.00 26.89           C  
ATOM     41  CG  GLN L   6      33.429  23.633  37.569  1.00 27.62           C  
ATOM     42  CD  GLN L   6      32.966  22.191  37.724  1.00 27.09           C  
ATOM     43  OE1 GLN L   6      32.115  21.717  36.973  1.00 27.19           O  
ATOM     44  NE2 GLN L   6      33.528  21.469  38.729  1.00 26.81           N  
ATOM     45  C   GLN L   6      36.983  24.932  37.055  1.00 27.28           C  
ATOM     46  O   GLN L   6      37.636  24.521  36.095  1.00 26.46           O  
ATOM     47  N   SER L   7      37.542  25.305  38.220  1.00 27.66           N  
ATOM     48  CA  SER L   7      38.955  25.292  38.399  1.00 28.94           C  
ATOM     49  CB  SER L   7      39.516  26.533  39.107  1.00 30.21           C  
ATOM     50  OG  SER L   7      39.015  26.603  40.433  1.00 37.55           O  
ATOM     51  C   SER L   7      39.283  24.132  39.228  1.00 28.83           C  
ATOM     52  O   SER L   7      38.675  23.892  40.277  1.00 29.23           O  
ATOM     53  N   HIS L   8      40.304  23.435  38.707  1.00 28.30           N  
ATOM     54  CA  HIS L   8      40.840  22.212  39.169  1.00 27.50           C  
ATOM     55  ND1 HIS L   8      42.610  22.931  41.859  1.00 23.43           N  
ATOM     56  CG  HIS L   8      41.266  22.922  41.566  1.00 28.77           C  
ATOM     57  CB  HIS L   8      40.611  21.927  40.660  1.00 27.86           C  
ATOM     58  NE2 HIS L   8      41.698  24.603  43.006  1.00 23.83           N  
ATOM     59  CD2 HIS L   8      40.724  23.951  42.272  1.00 23.33           C  
ATOM     60  CE1 HIS L   8      42.813  23.954  42.726  1.00 24.51           C  
ATOM     61  C   HIS L   8      40.081  21.179  38.412  1.00 28.22           C  
ATOM     62  O   HIS L   8      38.990  20.783  38.812  1.00 29.32           O  
ATOM     63  N   LYS L   9      40.624  20.749  37.264  1.00 28.24           N  
ATOM     64  CA  LYS L   9      39.987  19.733  36.486  1.00 27.01           C  
ATOM     65  CB  LYS L   9      40.639  19.571  35.102  1.00 28.56           C  
ATOM     66  CG  LYS L   9      39.883  18.656  34.137  1.00 29.53           C  
ATOM     67  CD  LYS L   9      40.332  18.850  32.685  1.00 36.26           C  
ATOM     68  CE  LYS L   9      40.084  17.640  31.781  1.00 40.52           C  
ATOM     69  NZ  LYS L   9      38.657  17.553  31.394  1.00 42.87           N1+
ATOM     70  C   LYS L   9      40.081  18.456  37.263  1.00 25.62           C  
ATOM     71  O   LYS L   9      39.169  17.634  37.236  1.00 24.09           O  
ATOM     72  N   PHE L  10      41.206  18.253  37.978  1.00 26.50           N  
ATOM     73  CA  PHE L  10      41.369  17.068  38.775  1.00 27.31           C  
ATOM     74  CB  PHE L  10      42.359  16.035  38.202  1.00 28.42           C  
ATOM     75  CG  PHE L  10      41.815  15.469  36.937  1.00 26.07           C  
ATOM     76  CD1 PHE L  10      40.946  14.404  36.960  1.00 29.52           C  
ATOM     77  CD2 PHE L  10      42.169  16.006  35.724  1.00 25.18           C  
ATOM     78  CE1 PHE L  10      40.445  13.881  35.792  1.00 30.67           C  
ATOM     79  CE2 PHE L  10      41.671  15.487  34.553  1.00 28.20           C  
ATOM     80  CZ  PHE L  10      40.805  14.422  34.582  1.00 30.45           C  
ATOM     81  C   PHE L  10      41.939  17.477  40.099  1.00 28.98           C  
ATOM     82  O   PHE L  10      42.615  18.499  40.215  1.00 30.32           O  
ATOM     83  N   MET L  11      41.671  16.668  41.147  0.90 28.53           N  
ATOM     84  CA  MET L  11      42.155  16.977  42.463  0.90 28.19           C  
ATOM     85  CB  MET L  11      41.059  17.595  43.349  0.90 29.38           C  
ATOM     86  CG  MET L  11      41.561  18.291  44.613  0.90 31.13           C  
ATOM     87  SD  MET L  11      42.267  19.940  44.317  0.50 27.31           S  
ATOM     88  CE  MET L  11      40.660  20.696  43.927  0.50 20.55           C  
ATOM     89  C   MET L  11      42.531  15.677  43.115  0.90 28.61           C  
ATOM     90  O   MET L  11      41.742  14.736  43.133  0.90 28.15           O  
ATOM     91  N   SER L  12      43.749  15.589  43.688  1.00 28.08           N  
ATOM     92  CA  SER L  12      44.160  14.385  44.359  1.00 29.49           C  
ATOM     93  CB  SER L  12      45.558  13.901  43.936  1.00 30.28           C  
ATOM     94  OG  SER L  12      45.905  12.713  44.631  1.00 35.28           O  
ATOM     95  C   SER L  12      44.250  14.715  45.812  1.00 30.37           C  
ATOM     96  O   SER L  12      44.905  15.687  46.186  1.00 31.68           O  
ATOM     97  N   THR L  13      43.585  13.911  46.671  1.00 29.76           N  
ATOM     98  CA  THR L  13      43.601  14.194  48.077  1.00 29.76           C  
ATOM     99  CB  THR L  13      42.459  15.087  48.481  1.00 30.41           C  
ATOM    100  OG1 THR L  13      42.572  15.478  49.841  1.00 28.01           O  
ATOM    101  CG2 THR L  13      41.139  14.331  48.245  1.00 31.26           C  
ATOM    102  C   THR L  13      43.474  12.910  48.840  1.00 30.48           C  
ATOM    103  O   THR L  13      42.899  11.934  48.359  1.00 29.25           O  
ATOM    104  N   SER L  14      44.024  12.882  50.070  1.00 28.97           N  
ATOM    105  CA  SER L  14      43.933  11.714  50.901  1.00 29.04           C  
ATOM    106  CB  SER L  14      45.096  11.558  51.897  1.00 30.28           C  
ATOM    107  OG  SER L  14      46.299  11.271  51.198  1.00 32.31           O  
ATOM    108  C   SER L  14      42.670  11.812  51.692  1.00 28.36           C  
ATOM    109  O   SER L  14      42.052  12.870  51.771  1.00 29.96           O  
ATOM    110  N   VAL L  15      42.253  10.691  52.306  1.00 28.28           N  
ATOM    111  CA  VAL L  15      41.039  10.692  53.064  1.00 28.95           C  
ATOM    112  CB  VAL L  15      40.600   9.303  53.436  1.00 29.60           C  
ATOM    113  CG1 VAL L  15      41.630   8.700  54.407  1.00 24.34           C  
ATOM    114  CG2 VAL L  15      39.171   9.356  53.990  1.00 24.09           C  
ATOM    115  C   VAL L  15      41.277  11.470  54.318  1.00 30.70           C  
ATOM    116  O   VAL L  15      42.294  11.296  54.988  1.00 31.69           O  
ATOM    117  N   GLY L  16      40.328  12.360  54.667  1.00 30.03           N  
ATOM    118  CA  GLY L  16      40.455  13.130  55.871  1.00 32.74           C  
ATOM    119  C   GLY L  16      40.878  14.530  55.543  1.00 33.52           C  
ATOM    120  O   GLY L  16      40.746  15.425  56.375  1.00 36.87           O  
ATOM    121  N   ASP L  17      41.392  14.773  54.321  1.00 31.69           N  
ATOM    122  CA  ASP L  17      41.816  16.101  53.968  1.00 32.47           C  
ATOM    123  CB  ASP L  17      42.778  16.146  52.764  1.00 33.25           C  
ATOM    124  CG  ASP L  17      44.113  15.542  53.177  1.00 38.45           C  
ATOM    125  OD1 ASP L  17      44.368  15.440  54.406  1.00 32.10           O  
ATOM    126  OD2 ASP L  17      44.899  15.175  52.263  1.00 34.21           O1-
ATOM    127  C   ASP L  17      40.605  16.901  53.601  1.00 32.88           C  
ATOM    128  O   ASP L  17      39.528  16.353  53.370  1.00 30.63           O  
ATOM    129  N   ARG L  18      40.766  18.238  53.552  0.90 33.45           N  
ATOM    130  CA  ARG L  18      39.712  19.152  53.213  0.90 32.42           C  
ATOM    131  CB  ARG L  18      39.731  20.391  54.118  0.90 34.15           C  
ATOM    132  CG  ARG L  18      38.687  21.454  53.790  0.88 38.41           C  
ATOM    133  CD  ARG L  18      38.723  22.630  54.769  0.88 39.71           C  
ATOM    134  NE  ARG L  18      37.770  23.660  54.272  0.75 23.65           N  
ATOM    135  CZ  ARG L  18      36.828  24.167  55.117  0.75 24.74           C  
ATOM    136  NH1 ARG L  18      36.723  23.683  56.389  0.75 25.35           N1+
ATOM    137  NH2 ARG L  18      35.989  25.152  54.684  0.75 27.42           N  
ATOM    138  C   ARG L  18      39.959  19.590  51.802  0.90 32.40           C  
ATOM    139  O   ARG L  18      41.105  19.772  51.398  0.90 33.28           O  
ATOM    140  N   VAL L  19      38.880  19.755  51.004  1.00 30.95           N  
ATOM    141  CA  VAL L  19      39.075  20.107  49.628  1.00 31.14           C  
ATOM    142  CB  VAL L  19      38.881  18.916  48.728  1.00 32.68           C  
ATOM    143  CG1 VAL L  19      37.388  18.550  48.717  1.00 33.54           C  
ATOM    144  CG2 VAL L  19      39.482  19.201  47.349  1.00 33.71           C  
ATOM    145  C   VAL L  19      38.086  21.176  49.253  1.00 29.76           C  
ATOM    146  O   VAL L  19      36.999  21.258  49.829  1.00 30.94           O  
ATOM    147  N   SER L  20      38.461  22.043  48.281  1.00 28.72           N  
ATOM    148  CA  SER L  20      37.592  23.092  47.819  1.00 29.59           C  
ATOM    149  CB  SER L  20      38.022  24.498  48.277  1.00 31.64           C  
ATOM    150  OG  SER L  20      37.954  24.604  49.691  1.00 25.06           O  
ATOM    151  C   SER L  20      37.648  23.102  46.319  1.00 29.71           C  
ATOM    152  O   SER L  20      38.705  22.893  45.728  1.00 30.78           O  
ATOM    153  N   ILE L  21      36.495  23.342  45.661  1.00 29.06           N  
ATOM    154  CA  ILE L  21      36.446  23.367  44.226  1.00 29.37           C  
ATOM    155  CB  ILE L  21      35.583  22.272  43.663  1.00 29.97           C  
ATOM    156  CG1 ILE L  21      36.173  20.896  44.022  1.00 19.40           C  
ATOM    157  CG2 ILE L  21      35.416  22.506  42.151  1.00 19.08           C  
ATOM    158  CD1 ILE L  21      35.197  19.740  43.805  1.00 20.04           C  
ATOM    159  C   ILE L  21      35.832  24.665  43.839  1.00 28.84           C  
ATOM    160  O   ILE L  21      34.800  25.049  44.384  1.00 30.01           O  
ATOM    161  N   THR L  22      36.434  25.368  42.861  1.00 28.90           N  
ATOM    162  CA  THR L  22      35.915  26.657  42.526  1.00 30.21           C  
ATOM    163  CB  THR L  22      36.979  27.706  42.398  1.00 31.27           C  
ATOM    164  OG1 THR L  22      37.724  27.800  43.602  1.00 24.95           O  
ATOM    165  CG2 THR L  22      36.297  29.050  42.117  1.00 23.26           C  
ATOM    166  C   THR L  22      35.204  26.579  41.215  1.00 30.13           C  
ATOM    167  O   THR L  22      35.559  25.804  40.328  1.00 30.71           O  
ATOM    168  N   CYS L  23      34.128  27.377  41.092  1.00 29.51           N  
ATOM    169  CA  CYS L  23      33.348  27.465  39.893  1.00 30.43           C  
ATOM    170  CB  CYS L  23      32.011  26.680  40.019  0.94 30.65           C  
ATOM    171  SG  CYS L  23      30.938  26.728  38.547  0.94 37.85           S  
ATOM    172  C   CYS L  23      33.067  28.926  39.684  1.00 30.77           C  
ATOM    173  O   CYS L  23      32.489  29.585  40.549  1.00 31.41           O  
ATOM    174  N   LYS L  24      33.496  29.485  38.532  1.00 30.48           N  
ATOM    175  CA  LYS L  24      33.259  30.881  38.291  1.00 31.59           C  
ATOM    176  CB  LYS L  24      34.546  31.701  38.080  1.00 33.76           C  
ATOM    177  CG  LYS L  24      35.338  31.844  39.384  1.00 38.35           C  
ATOM    178  CD  LYS L  24      36.791  32.291  39.218  1.00 42.94           C  
ATOM    179  CE  LYS L  24      37.577  32.247  40.535  1.00 46.85           C  
ATOM    180  NZ  LYS L  24      38.982  32.653  40.315  1.00 48.10           N1+
ATOM    181  C   LYS L  24      32.370  31.004  37.094  1.00 31.20           C  
ATOM    182  O   LYS L  24      32.504  30.260  36.124  1.00 31.49           O  
ATOM    183  N   ALA L  25      31.421  31.960  37.148  1.00 31.06           N  
ATOM    184  CA  ALA L  25      30.469  32.134  36.089  1.00 29.73           C  
ATOM    185  CB  ALA L  25      29.027  32.322  36.588  1.00 31.05           C  
ATOM    186  C   ALA L  25      30.837  33.360  35.315  1.00 29.86           C  
ATOM    187  O   ALA L  25      31.430  34.296  35.848  1.00 30.95           O  
ATOM    188  N   SER L  26      30.510  33.358  34.011  1.00 38.88           N  
ATOM    189  CA  SER L  26      30.838  34.444  33.131  1.00 40.34           C  
ATOM    190  CB  SER L  26      30.549  34.116  31.655  1.00 40.41           C  
ATOM    191  OG  SER L  26      29.161  33.883  31.464  1.00 40.04           O  
ATOM    192  C   SER L  26      30.054  35.666  33.504  1.00 42.39           C  
ATOM    193  O   SER L  26      30.468  36.785  33.198  1.00 42.09           O  
ATOM    194  N   GLN L  27      28.890  35.489  34.159  0.90 42.74           N  
ATOM    195  CA  GLN L  27      28.091  36.621  34.532  0.90 44.60           C  
ATOM    196  CB  GLN L  27      26.854  36.818  33.642  0.90 44.78           C  
ATOM    197  CG  GLN L  27      27.213  37.130  32.190  0.90 49.48           C  
ATOM    198  CD  GLN L  27      25.927  37.310  31.398  0.90 52.78           C  
ATOM    199  OE1 GLN L  27      25.584  36.486  30.554  0.90 52.90           O  
ATOM    200  NE2 GLN L  27      25.190  38.419  31.675  0.90 52.95           N  
ATOM    201  C   GLN L  27      27.603  36.408  35.932  0.90 42.72           C  
ATOM    202  O   GLN L  27      27.839  35.363  36.535  0.90 43.00           O  
ATOM    203  N   ASP L  28      26.903  37.419  36.486  1.00 41.30           N  
ATOM    204  CA  ASP L  28      26.403  37.364  37.831  1.00 41.72           C  
ATOM    205  CB  ASP L  28      26.082  38.755  38.405  1.00 43.86           C  
ATOM    206  CG  ASP L  28      25.767  38.632  39.888  1.00 47.29           C  
ATOM    207  OD1 ASP L  28      25.656  37.480  40.388  1.00 48.62           O  
ATOM    208  OD2 ASP L  28      25.626  39.703  40.537  1.00 51.52           O1-
ATOM    209  C   ASP L  28      25.147  36.544  37.852  1.00 42.13           C  
ATOM    210  O   ASP L  28      24.091  36.955  37.376  1.00 44.25           O  
ATOM    211  N   VAL L  29      25.284  35.313  38.364  1.00 40.33           N  
ATOM    212  CA  VAL L  29      24.264  34.320  38.538  1.00 38.17           C  
ATOM    213  CB  VAL L  29      24.795  32.920  38.515  1.00 39.04           C  
ATOM    214  CG1 VAL L  29      25.259  32.611  37.083  1.00 37.88           C  
ATOM    215  CG2 VAL L  29      25.926  32.808  39.547  1.00 36.99           C  
ATOM    216  C   VAL L  29      23.443  34.521  39.777  1.00 39.81           C  
ATOM    217  O   VAL L  29      22.508  33.754  40.003  1.00 40.23           O  
ATOM    218  N   SER L  30      23.843  35.437  40.683  1.00 41.23           N  
ATOM    219  CA  SER L  30      23.110  35.611  41.911  1.00 40.51           C  
ATOM    220  CB  SER L  30      21.567  35.571  41.804  1.00 41.98           C  
ATOM    221  OG  SER L  30      21.083  36.674  41.054  1.00 23.53           O  
ATOM    222  C   SER L  30      23.560  34.487  42.775  1.00 40.47           C  
ATOM    223  O   SER L  30      24.757  34.294  42.986  1.00 41.61           O  
ATOM    224  N   THR L  31      22.612  33.742  43.362  1.00 40.79           N  
ATOM    225  CA  THR L  31      23.053  32.600  44.101  1.00 40.30           C  
ATOM    226  CB  THR L  31      22.627  32.646  45.537  1.00 40.56           C  
ATOM    227  OG1 THR L  31      23.201  31.569  46.260  1.00 40.74           O  
ATOM    228  CG2 THR L  31      21.093  32.578  45.597  1.00 39.60           C  
ATOM    229  C   THR L  31      22.422  31.396  43.479  1.00 38.47           C  
ATOM    230  O   THR L  31      22.245  30.378  44.149  1.00 39.59           O  
ATOM    231  N   ALA L  32      22.098  31.456  42.168  1.00 36.75           N  
ATOM    232  CA  ALA L  32      21.443  30.314  41.607  1.00 35.48           C  
ATOM    233  CB  ALA L  32      20.409  30.676  40.529  1.00 35.41           C  
ATOM    234  C   ALA L  32      22.460  29.423  40.970  1.00 34.83           C  
ATOM    235  O   ALA L  32      22.656  29.433  39.758  1.00 34.14           O  
ATOM    236  N   VAL L  33      23.089  28.568  41.788  1.00 25.96           N  
ATOM    237  CA  VAL L  33      24.071  27.631  41.332  1.00 24.70           C  
ATOM    238  CB  VAL L  33      25.478  28.046  41.657  1.00 23.55           C  
ATOM    239  CG1 VAL L  33      26.452  26.924  41.257  1.00 16.72           C  
ATOM    240  CG2 VAL L  33      25.756  29.386  40.956  1.00 17.62           C  
ATOM    241  C   VAL L  33      23.808  26.344  42.048  1.00 25.33           C  
ATOM    242  O   VAL L  33      23.448  26.345  43.224  1.00 26.06           O  
ATOM    243  N   ALA L  34      23.981  25.207  41.346  1.00 25.57           N  
ATOM    244  CA  ALA L  34      23.761  23.922  41.943  1.00 24.52           C  
ATOM    245  CB  ALA L  34      22.641  23.118  41.257  1.00 23.71           C  
ATOM    246  C   ALA L  34      25.029  23.134  41.808  1.00 23.35           C  
ATOM    247  O   ALA L  34      25.849  23.398  40.928  1.00 23.12           O  
ATOM    248  N   TRP L  35      25.246  22.169  42.727  1.00 23.63           N  
ATOM    249  CA  TRP L  35      26.401  21.318  42.646  1.00 23.55           C  
ATOM    250  CB  TRP L  35      27.332  21.438  43.867  1.00 23.85           C  
ATOM    251  CG  TRP L  35      28.027  22.776  43.971  1.00 24.36           C  
ATOM    252  CD2 TRP L  35      29.294  23.073  43.364  1.00 25.23           C  
ATOM    253  CD1 TRP L  35      27.629  23.912  44.610  1.00 24.31           C  
ATOM    254  NE1 TRP L  35      28.566  24.904  44.436  1.00 25.38           N  
ATOM    255  CE2 TRP L  35      29.597  24.399  43.671  1.00 25.00           C  
ATOM    256  CE3 TRP L  35      30.135  22.306  42.609  1.00 24.71           C  
ATOM    257  CZ2 TRP L  35      30.751  24.979  43.226  1.00 24.71           C  
ATOM    258  CZ3 TRP L  35      31.299  22.891  42.165  1.00 25.23           C  
ATOM    259  CH2 TRP L  35      31.601  24.203  42.469  1.00 24.49           C  
ATOM    260  C   TRP L  35      25.923  19.896  42.578  1.00 24.31           C  
ATOM    261  O   TRP L  35      24.986  19.515  43.278  1.00 24.21           O  
ATOM    262  N   TYR L  36      26.568  19.072  41.724  1.00 23.20           N  
ATOM    263  CA  TYR L  36      26.184  17.694  41.535  1.00 22.17           C  
ATOM    264  CB  TYR L  36      25.664  17.392  40.115  1.00 22.05           C  
ATOM    265  CG  TYR L  36      24.389  18.123  39.855  1.00 22.10           C  
ATOM    266  CD1 TYR L  36      24.420  19.404  39.359  1.00 21.67           C  
ATOM    267  CD2 TYR L  36      23.166  17.538  40.105  1.00 22.24           C  
ATOM    268  CE1 TYR L  36      23.253  20.086  39.104  1.00 24.00           C  
ATOM    269  CE2 TYR L  36      21.996  18.216  39.851  1.00 23.83           C  
ATOM    270  CZ  TYR L  36      22.039  19.492  39.348  1.00 24.89           C  
ATOM    271  OH  TYR L  36      20.839  20.186  39.084  1.00 26.00           O  
ATOM    272  C   TYR L  36      27.396  16.824  41.715  1.00 22.33           C  
ATOM    273  O   TYR L  36      28.532  17.259  41.532  1.00 22.51           O  
ATOM    274  N   GLN L  37      27.161  15.555  42.112  1.00 22.43           N  
ATOM    275  CA  GLN L  37      28.221  14.602  42.282  1.00 22.61           C  
ATOM    276  CB  GLN L  37      28.272  14.016  43.704  1.00 23.03           C  
ATOM    277  CG  GLN L  37      29.393  13.000  43.920  1.00 23.37           C  
ATOM    278  CD  GLN L  37      29.200  12.380  45.297  1.00 24.78           C  
ATOM    279  OE1 GLN L  37      28.155  11.801  45.587  1.00 25.06           O  
ATOM    280  NE2 GLN L  37      30.234  12.505  46.170  1.00 26.08           N  
ATOM    281  C   GLN L  37      27.937  13.462  41.355  1.00 23.22           C  
ATOM    282  O   GLN L  37      26.825  12.937  41.323  1.00 23.59           O  
ATOM    283  N   GLN L  38      28.941  13.045  40.560  1.00 23.45           N  
ATOM    284  CA  GLN L  38      28.715  11.953  39.657  1.00 22.97           C  
ATOM    285  CB  GLN L  38      28.839  12.360  38.175  1.00 22.88           C  
ATOM    286  CG  GLN L  38      28.539  11.218  37.201  1.00 23.48           C  
ATOM    287  CD  GLN L  38      28.582  11.766  35.781  1.00 24.81           C  
ATOM    288  OE1 GLN L  38      29.053  12.875  35.538  1.00 24.85           O  
ATOM    289  NE2 GLN L  38      28.063  10.965  34.811  1.00 25.62           N  
ATOM    290  C   GLN L  38      29.741  10.900  39.925  1.00 23.07           C  
ATOM    291  O   GLN L  38      30.933  11.097  39.696  1.00 22.40           O  
ATOM    292  N   LYS L  39      29.288   9.732  40.417  1.00 23.62           N  
ATOM    293  CA  LYS L  39      30.153   8.621  40.680  1.00 25.07           C  
ATOM    294  CB  LYS L  39      29.571   7.653  41.722  1.00 25.64           C  
ATOM    295  CG  LYS L  39      29.508   8.303  43.110  1.00 26.25           C  
ATOM    296  CD  LYS L  39      28.619   7.584  44.126  0.92 26.77           C  
ATOM    297  CE  LYS L  39      28.620   8.250  45.504  1.00 30.41           C  
ATOM    298  NZ  LYS L  39      27.678   7.554  46.409  1.00 31.47           N1+
ATOM    299  C   LYS L  39      30.378   7.921  39.365  1.00 26.79           C  
ATOM    300  O   LYS L  39      29.727   8.225  38.366  1.00 25.82           O  
ATOM    301  N   SER L  40      31.288   6.927  39.345  1.00 28.10           N  
ATOM    302  CA  SER L  40      31.799   6.343  38.128  1.00 28.02           C  
ATOM    303  CB  SER L  40      32.607   5.059  38.379  1.00 28.60           C  
ATOM    304  OG  SER L  40      33.749   5.344  39.175  1.00  0.00           O  
ATOM    305  C   SER L  40      30.750   6.012  37.102  1.00 28.43           C  
ATOM    306  O   SER L  40      30.641   6.705  36.095  1.00 28.69           O  
ATOM    307  N   GLY L  41      29.951   4.951  37.288  1.00 31.08           N  
ATOM    308  CA  GLY L  41      28.995   4.639  36.262  1.00 32.54           C  
ATOM    309  C   GLY L  41      27.669   4.847  36.887  1.00 32.96           C  
ATOM    310  O   GLY L  41      26.837   3.943  36.967  1.00 33.91           O  
ATOM    311  N   GLN L  42      27.450   6.093  37.328  1.00 29.51           N  
ATOM    312  CA  GLN L  42      26.244   6.418  38.002  1.00 28.25           C  
ATOM    313  CB  GLN L  42      26.446   6.457  39.521  1.00 29.06           C  
ATOM    314  CG  GLN L  42      25.152   6.484  40.320  1.00 31.59           C  
ATOM    315  CD  GLN L  42      25.528   6.450  41.794  1.00 33.17           C  
ATOM    316  OE1 GLN L  42      24.682   6.623  42.669  1.00 34.81           O  
ATOM    317  NE2 GLN L  42      26.838   6.219  42.075  1.00 32.54           N  
ATOM    318  C   GLN L  42      25.866   7.774  37.521  1.00 26.63           C  
ATOM    319  O   GLN L  42      26.725   8.553  37.111  1.00 27.69           O  
ATOM    320  N   SER L  43      24.557   8.081  37.540  0.90 26.78           N  
ATOM    321  CA  SER L  43      24.083   9.352  37.082  0.90 25.52           C  
ATOM    322  CB  SER L  43      22.579   9.354  36.798  0.90 27.27           C  
ATOM    323  OG  SER L  43      22.314   8.401  35.782  0.90 31.06           O  
ATOM    324  C   SER L  43      24.380  10.359  38.145  0.90 24.86           C  
ATOM    325  O   SER L  43      24.707  10.006  39.276  0.90 26.97           O  
ATOM    326  N   PRO L  44      24.267  11.615  37.798  1.00 24.01           N  
ATOM    327  CA  PRO L  44      24.614  12.669  38.712  1.00 24.08           C  
ATOM    328  CD  PRO L  44      24.355  12.034  36.408  1.00 23.43           C  
ATOM    329  CB  PRO L  44      24.622  13.951  37.881  1.00 24.39           C  
ATOM    330  CG  PRO L  44      24.914  13.468  36.449  1.00 24.46           C  
ATOM    331  C   PRO L  44      23.644  12.725  39.849  1.00 24.42           C  
ATOM    332  O   PRO L  44      22.503  12.296  39.684  1.00 25.49           O  
ATOM    333  N   LYS L  45      24.090  13.231  41.014  1.00 24.29           N  
ATOM    334  CA  LYS L  45      23.245  13.352  42.160  1.00 24.86           C  
ATOM    335  CB  LYS L  45      23.710  12.464  43.324  1.00 27.02           C  
ATOM    336  CG  LYS L  45      22.795  12.483  44.548  1.00 19.97           C  
ATOM    337  CD  LYS L  45      23.158  11.407  45.573  1.00 21.53           C  
ATOM    338  CE  LYS L  45      24.543  11.608  46.194  1.00 23.77           C  
ATOM    339  NZ  LYS L  45      24.870  10.472  47.083  1.00 24.95           N1+
ATOM    340  C   LYS L  45      23.346  14.776  42.618  1.00 23.99           C  
ATOM    341  O   LYS L  45      24.424  15.365  42.588  1.00 24.95           O  
ATOM    342  N   LEU L  46      22.218  15.366  43.068  1.00 23.33           N  
ATOM    343  CA  LEU L  46      22.217  16.752  43.454  1.00 22.11           C  
ATOM    344  CB  LEU L  46      20.799  17.351  43.411  1.00 22.27           C  
ATOM    345  CG  LEU L  46      20.689  18.802  43.910  1.00 23.20           C  
ATOM    346  CD1 LEU L  46      21.471  19.779  43.019  1.00 16.98           C  
ATOM    347  CD2 LEU L  46      19.214  19.198  44.089  1.00 15.77           C  
ATOM    348  C   LEU L  46      22.706  16.879  44.870  1.00 22.98           C  
ATOM    349  O   LEU L  46      22.163  16.248  45.772  1.00 22.22           O  
ATOM    350  N   LEU L  47      23.855  17.561  45.076  1.00 22.96           N  
ATOM    351  CA  LEU L  47      24.338  17.867  46.395  1.00 23.86           C  
ATOM    352  CB  LEU L  47      25.869  17.913  46.470  1.00 23.97           C  
ATOM    353  CG  LEU L  47      26.515  16.538  46.212  1.00 25.68           C  
ATOM    354  CD1 LEU L  47      28.044  16.615  46.316  1.00 27.93           C  
ATOM    355  CD2 LEU L  47      25.914  15.450  47.116  1.00 25.71           C  
ATOM    356  C   LEU L  47      23.811  19.156  46.983  1.00 24.10           C  
ATOM    357  O   LEU L  47      23.332  19.185  48.116  1.00 25.37           O  
ATOM    358  N   ILE L  48      23.886  20.272  46.219  1.00 24.13           N  
ATOM    359  CA  ILE L  48      23.560  21.562  46.772  1.00 24.05           C  
ATOM    360  CB  ILE L  48      24.785  22.362  47.120  1.00 23.38           C  
ATOM    361  CG1 ILE L  48      25.664  21.619  48.140  1.00 24.22           C  
ATOM    362  CG2 ILE L  48      24.319  23.743  47.611  1.00 25.10           C  
ATOM    363  CD1 ILE L  48      24.985  21.396  49.489  1.00 24.65           C  
ATOM    364  C   ILE L  48      22.831  22.366  45.738  1.00 25.40           C  
ATOM    365  O   ILE L  48      23.108  22.245  44.545  1.00 26.67           O  
ATOM    366  N   HIS L  49      21.872  23.215  46.173  1.00 25.59           N  
ATOM    367  CA  HIS L  49      21.193  24.084  45.251  1.00 25.54           C  
ATOM    368  ND1 HIS L  49      18.544  23.121  47.115  1.00  0.00           N  
ATOM    369  CG  HIS L  49      18.768  23.952  46.044  1.00 27.91           C  
ATOM    370  CB  HIS L  49      19.742  23.674  44.938  1.00 26.50           C  
ATOM    371  NE2 HIS L  49      17.185  24.864  47.367  1.00  0.00           N  
ATOM    372  CD2 HIS L  49      17.930  25.014  46.212  1.00 29.46           C  
ATOM    373  CE1 HIS L  49      17.586  23.714  47.876  1.00 30.27           C  
ATOM    374  C   HIS L  49      21.170  25.455  45.866  1.00 25.20           C  
ATOM    375  O   HIS L  49      21.380  25.606  47.067  1.00 26.09           O  
ATOM    376  N   SER L  50      20.938  26.509  45.059  1.00 22.87           N  
ATOM    377  CA  SER L  50      20.881  27.848  45.580  1.00 23.54           C  
ATOM    378  CB  SER L  50      19.750  28.057  46.603  1.00 24.93           C  
ATOM    379  OG  SER L  50      18.489  27.903  45.969  1.00 29.21           O  
ATOM    380  C   SER L  50      22.179  28.195  46.234  1.00 23.30           C  
ATOM    381  O   SER L  50      22.225  28.943  47.208  1.00 23.01           O  
ATOM    382  N   ALA L  51      23.266  27.609  45.713  1.00 21.99           N  
ATOM    383  CA  ALA L  51      24.621  27.902  46.080  1.00 21.92           C  
ATOM    384  CB  ALA L  51      24.936  29.406  46.021  1.00 21.94           C  
ATOM    385  C   ALA L  51      24.970  27.422  47.451  1.00 21.55           C  
ATOM    386  O   ALA L  51      26.123  27.054  47.671  1.00 22.38           O  
ATOM    387  N   SER L  52      24.010  27.321  48.395  1.00 22.55           N  
ATOM    388  CA  SER L  52      24.486  26.968  49.705  1.00 22.96           C  
ATOM    389  CB  SER L  52      24.728  28.200  50.587  1.00 23.33           C  
ATOM    390  OG  SER L  52      23.492  28.847  50.855  1.00 27.30           O  
ATOM    391  C   SER L  52      23.515  26.101  50.468  1.00 23.20           C  
ATOM    392  O   SER L  52      23.754  25.839  51.645  1.00 24.37           O  
ATOM    393  N   TYR L  53      22.425  25.596  49.850  1.00 25.57           N  
ATOM    394  CA  TYR L  53      21.495  24.787  50.587  1.00 27.10           C  
ATOM    395  CB  TYR L  53      20.030  25.179  50.329  1.00 28.51           C  
ATOM    396  CG  TYR L  53      19.886  26.572  50.836  1.00 25.16           C  
ATOM    397  CD1 TYR L  53      19.697  26.806  52.178  1.00 34.12           C  
ATOM    398  CD2 TYR L  53      19.948  27.644  49.974  1.00 23.94           C  
ATOM    399  CE1 TYR L  53      19.566  28.088  52.657  1.00 37.04           C  
ATOM    400  CE2 TYR L  53      19.818  28.929  50.446  1.00 30.69           C  
ATOM    401  CZ  TYR L  53      19.627  29.152  51.790  1.00 38.48           C  
ATOM    402  OH  TYR L  53      19.495  30.470  52.277  1.00 39.36           O  
ATOM    403  C   TYR L  53      21.684  23.359  50.196  1.00 28.20           C  
ATOM    404  O   TYR L  53      21.685  23.012  49.016  1.00 27.85           O  
ATOM    405  N   ARG L  54      21.869  22.486  51.205  1.00 29.03           N  
ATOM    406  CA  ARG L  54      22.098  21.103  50.907  1.00 29.67           C  
ATOM    407  CB  ARG L  54      22.940  20.345  51.956  1.00 29.98           C  
ATOM    408  CG  ARG L  54      22.398  20.363  53.384  1.00 34.29           C  
ATOM    409  CD  ARG L  54      23.193  19.456  54.330  1.00 35.99           C  
ATOM    410  NE  ARG L  54      24.577  19.999  54.437  1.00 40.33           N  
ATOM    411  CZ  ARG L  54      24.865  20.978  55.344  1.00 42.90           C  
ATOM    412  NH1 ARG L  54      23.876  21.510  56.119  1.00 42.80           N1+
ATOM    413  NH2 ARG L  54      26.145  21.430  55.475  1.00 44.33           N  
ATOM    414  C   ARG L  54      20.806  20.387  50.663  1.00 30.37           C  
ATOM    415  O   ARG L  54      19.775  20.670  51.272  1.00 32.42           O  
ATOM    416  N   TYR L  55      20.863  19.427  49.720  1.00 29.47           N  
ATOM    417  CA  TYR L  55      19.780  18.581  49.292  1.00 30.26           C  
ATOM    418  CB  TYR L  55      20.136  17.721  48.071  1.00 29.94           C  
ATOM    419  CG  TYR L  55      18.889  17.056  47.608  1.00 28.46           C  
ATOM    420  CD1 TYR L  55      17.915  17.795  46.979  1.00 19.76           C  
ATOM    421  CD2 TYR L  55      18.694  15.704  47.779  1.00 22.69           C  
ATOM    422  CE1 TYR L  55      16.757  17.201  46.535  1.00 19.78           C  
ATOM    423  CE2 TYR L  55      17.537  15.105  47.336  1.00 21.14           C  
ATOM    424  CZ  TYR L  55      16.567  15.853  46.715  1.00 21.83           C  
ATOM    425  OH  TYR L  55      15.382  15.237  46.261  1.00 25.74           O  
ATOM    426  C   TYR L  55      19.439  17.671  50.433  1.00 32.73           C  
ATOM    427  O   TYR L  55      20.198  17.567  51.393  1.00 35.21           O  
ATOM    428  N   THR L  56      18.269  17.001  50.364  1.00 35.42           N  
ATOM    429  CA  THR L  56      17.760  16.275  51.494  1.00 37.61           C  
ATOM    430  CB  THR L  56      16.556  15.447  51.150  1.00 40.18           C  
ATOM    431  OG1 THR L  56      15.516  16.279  50.656  1.00 35.04           O  
ATOM    432  CG2 THR L  56      16.087  14.699  52.411  1.00 35.48           C  
ATOM    433  C   THR L  56      18.771  15.347  52.106  1.00 36.59           C  
ATOM    434  O   THR L  56      19.334  15.703  53.123  1.00 37.20           O  
ATOM    435  N   GLY L  57      19.150  14.216  51.489  1.00 35.41           N  
ATOM    436  CA  GLY L  57      19.973  13.230  52.157  1.00 35.50           C  
ATOM    437  C   GLY L  57      21.356  13.718  52.495  1.00 34.51           C  
ATOM    438  O   GLY L  57      21.943  13.279  53.481  1.00 36.81           O  
ATOM    439  N   VAL L  58      21.914  14.627  51.681  1.00 32.54           N  
ATOM    440  CA  VAL L  58      23.299  15.029  51.708  1.00 31.25           C  
ATOM    441  CB  VAL L  58      23.534  16.287  50.920  1.00 30.70           C  
ATOM    442  CG1 VAL L  58      25.024  16.654  51.003  1.00 29.94           C  
ATOM    443  CG2 VAL L  58      23.002  16.085  49.494  1.00 29.62           C  
ATOM    444  C   VAL L  58      23.852  15.256  53.093  1.00 32.18           C  
ATOM    445  O   VAL L  58      23.263  15.925  53.942  1.00 32.57           O  
ATOM    446  N   PRO L  59      25.036  14.704  53.282  1.00 31.86           N  
ATOM    447  CA  PRO L  59      25.747  14.796  54.536  1.00 31.85           C  
ATOM    448  CD  PRO L  59      25.367  13.481  52.569  1.00 31.74           C  
ATOM    449  CB  PRO L  59      26.871  13.767  54.458  1.00 33.26           C  
ATOM    450  CG  PRO L  59      26.320  12.704  53.495  1.00 32.87           C  
ATOM    451  C   PRO L  59      26.241  16.183  54.818  1.00 32.68           C  
ATOM    452  O   PRO L  59      26.432  16.957  53.885  1.00 31.44           O  
ATOM    453  N   ASP L  60      26.477  16.496  56.108  1.00 35.25           N  
ATOM    454  CA  ASP L  60      26.884  17.786  56.596  1.00 36.07           C  
ATOM    455  CB  ASP L  60      26.935  17.862  58.134  1.00 38.51           C  
ATOM    456  CG  ASP L  60      25.506  17.894  58.667  1.00 42.54           C  
ATOM    457  OD1 ASP L  60      24.601  18.376  57.935  1.00 44.39           O  
ATOM    458  OD2 ASP L  60      25.303  17.438  59.823  1.00 43.55           O1-
ATOM    459  C   ASP L  60      28.245  18.135  56.075  1.00 32.56           C  
ATOM    460  O   ASP L  60      28.624  19.304  56.040  1.00 31.94           O  
ATOM    461  N   ARG L  61      29.023  17.122  55.664  1.00 31.73           N  
ATOM    462  CA  ARG L  61      30.384  17.301  55.238  1.00 30.44           C  
ATOM    463  CB  ARG L  61      31.023  16.014  54.688  1.00 31.26           C  
ATOM    464  CG  ARG L  61      30.939  14.797  55.604  1.00 32.24           C  
ATOM    465  CD  ARG L  61      31.866  13.656  55.174  1.00 34.13           C  
ATOM    466  NE  ARG L  61      31.504  13.244  53.785  1.00 33.78           N  
ATOM    467  CZ  ARG L  61      30.605  12.236  53.583  1.00 32.82           C  
ATOM    468  NH1 ARG L  61      29.968  11.678  54.652  1.00 36.46           N1+
ATOM    469  NH2 ARG L  61      30.347  11.785  52.321  1.00 31.35           N  
ATOM    470  C   ARG L  61      30.438  18.236  54.071  1.00 29.19           C  
ATOM    471  O   ARG L  61      31.425  18.953  53.904  1.00 28.75           O  
ATOM    472  N   PHE L  62      29.398  18.214  53.211  1.00 29.58           N  
ATOM    473  CA  PHE L  62      29.403  18.969  51.987  1.00 29.45           C  
ATOM    474  CB  PHE L  62      28.501  18.331  50.920  1.00 30.05           C  
ATOM    475  CG  PHE L  62      29.046  16.983  50.588  1.00 30.52           C  
ATOM    476  CD1 PHE L  62      28.823  15.903  51.410  1.00 31.02           C  
ATOM    477  CD2 PHE L  62      29.766  16.790  49.438  1.00 33.04           C  
ATOM    478  CE1 PHE L  62      29.326  14.661  51.096  1.00 32.46           C  
ATOM    479  CE2 PHE L  62      30.269  15.553  49.120  1.00 32.60           C  
ATOM    480  CZ  PHE L  62      30.051  14.480  49.945  1.00 31.60           C  
ATOM    481  C   PHE L  62      28.850  20.346  52.211  1.00 29.00           C  
ATOM    482  O   PHE L  62      27.760  20.506  52.758  1.00 30.15           O  
ATOM    483  N   THR L  63      29.592  21.385  51.766  1.00 28.73           N  
ATOM    484  CA  THR L  63      29.124  22.736  51.915  1.00 29.82           C  
ATOM    485  CB  THR L  63      29.832  23.501  52.993  1.00 30.88           C  
ATOM    486  OG1 THR L  63      31.224  23.534  52.719  1.00 32.29           O  
ATOM    487  CG2 THR L  63      29.573  22.829  54.351  1.00 31.58           C  
ATOM    488  C   THR L  63      29.347  23.481  50.632  1.00 29.30           C  
ATOM    489  O   THR L  63      30.240  23.155  49.850  1.00 29.06           O  
ATOM    490  N   GLY L  64      28.515  24.515  50.379  1.00 28.83           N  
ATOM    491  CA  GLY L  64      28.678  25.321  49.200  1.00 28.47           C  
ATOM    492  C   GLY L  64      28.533  26.750  49.621  1.00 30.11           C  
ATOM    493  O   GLY L  64      27.792  27.060  50.555  1.00 30.76           O  
ATOM    494  N   SER L  65      29.240  27.670  48.932  1.00 30.11           N  
ATOM    495  CA  SER L  65      29.152  29.052  49.310  1.00 30.63           C  
ATOM    496  CB  SER L  65      30.152  29.432  50.417  1.00 33.52           C  
ATOM    497  OG  SER L  65      31.484  29.242  49.962  1.00 37.04           O  
ATOM    498  C   SER L  65      29.438  29.908  48.114  1.00 30.09           C  
ATOM    499  O   SER L  65      29.828  29.418  47.055  1.00 29.99           O  
ATOM    500  N   GLY L  66      29.230  31.235  48.266  1.00 29.72           N  
ATOM    501  CA  GLY L  66      29.536  32.160  47.212  1.00 29.20           C  
ATOM    502  C   GLY L  66      28.287  32.728  46.622  1.00 29.03           C  
ATOM    503  O   GLY L  66      27.208  32.143  46.679  1.00 28.20           O  
ATOM    504  N   SER L  67      28.430  33.933  46.044  0.90 30.49           N  
ATOM    505  CA  SER L  67      27.359  34.604  45.379  0.90 30.79           C  
ATOM    506  CB  SER L  67      26.614  35.637  46.241  0.90 32.14           C  
ATOM    507  OG  SER L  67      25.852  34.987  47.245  0.88 34.34           O  
ATOM    508  C   SER L  67      28.002  35.355  44.271  0.90 31.49           C  
ATOM    509  O   SER L  67      29.224  35.503  44.231  0.90 31.48           O  
ATOM    510  N   GLY L  68      27.183  35.854  43.334  1.00 32.89           N  
ATOM    511  CA  GLY L  68      27.742  36.605  42.257  1.00 31.83           C  
ATOM    512  C   GLY L  68      28.399  35.668  41.295  1.00 30.97           C  
ATOM    513  O   GLY L  68      27.742  34.839  40.671  1.00 30.92           O  
ATOM    514  N   THR L  69      29.691  35.921  41.028  1.00 31.24           N  
ATOM    515  CA  THR L  69      30.513  35.169  40.122  1.00 31.82           C  
ATOM    516  CB  THR L  69      31.558  36.034  39.488  1.00 33.85           C  
ATOM    517  OG1 THR L  69      32.279  35.300  38.511  1.00 34.22           O  
ATOM    518  CG2 THR L  69      32.503  36.554  40.582  1.00 34.40           C  
ATOM    519  C   THR L  69      31.213  33.952  40.667  1.00 30.86           C  
ATOM    520  O   THR L  69      31.385  32.981  39.930  1.00 29.74           O  
ATOM    521  N   ASP L  70      31.692  33.961  41.935  1.00 30.98           N  
ATOM    522  CA  ASP L  70      32.527  32.854  42.335  1.00 31.03           C  
ATOM    523  CB  ASP L  70      33.947  33.258  42.787  1.00 33.75           C  
ATOM    524  CG  ASP L  70      33.892  34.214  43.970  1.00 39.63           C  
ATOM    525  OD1 ASP L  70      32.767  34.579  44.403  1.00 41.29           O  
ATOM    526  OD2 ASP L  70      34.992  34.594  44.450  1.00 41.76           O1-
ATOM    527  C   ASP L  70      31.869  31.994  43.372  1.00 30.32           C  
ATOM    528  O   ASP L  70      31.347  32.477  44.375  1.00 31.30           O  
ATOM    529  N   PHE L  71      31.886  30.662  43.137  1.00 30.39           N  
ATOM    530  CA  PHE L  71      31.243  29.754  44.044  1.00 29.02           C  
ATOM    531  CB  PHE L  71      30.033  29.021  43.432  1.00 28.21           C  
ATOM    532  CG  PHE L  71      29.014  30.037  43.051  1.00 27.42           C  
ATOM    533  CD1 PHE L  71      28.143  30.547  43.985  1.00 27.34           C  
ATOM    534  CD2 PHE L  71      28.940  30.498  41.758  1.00 26.79           C  
ATOM    535  CE1 PHE L  71      27.207  31.489  43.631  1.00 26.32           C  
ATOM    536  CE2 PHE L  71      28.004  31.438  41.400  1.00 25.92           C  
ATOM    537  CZ  PHE L  71      27.133  31.935  42.335  1.00 25.85           C  
ATOM    538  C   PHE L  71      32.223  28.694  44.437  1.00 28.91           C  
ATOM    539  O   PHE L  71      33.105  28.327  43.661  1.00 30.26           O  
ATOM    540  N   THR L  72      32.075  28.169  45.672  1.00 27.31           N  
ATOM    541  CA  THR L  72      32.982  27.178  46.158  1.00 27.99           C  
ATOM    542  CB  THR L  72      33.841  27.683  47.278  1.00 29.77           C  
ATOM    543  OG1 THR L  72      34.583  28.812  46.846  1.00 31.65           O  
ATOM    544  CG2 THR L  72      34.797  26.567  47.723  1.00 31.21           C  
ATOM    545  C   THR L  72      32.201  26.016  46.682  1.00 28.04           C  
ATOM    546  O   THR L  72      31.101  26.160  47.217  1.00 29.05           O  
ATOM    547  N   PHE L  73      32.772  24.813  46.495  1.00 26.15           N  
ATOM    548  CA  PHE L  73      32.238  23.587  47.003  1.00 25.70           C  
ATOM    549  CB  PHE L  73      31.975  22.585  45.866  1.00 24.62           C  
ATOM    550  CG  PHE L  73      31.472  21.302  46.422  1.00 24.04           C  
ATOM    551  CD1 PHE L  73      30.161  21.167  46.823  1.00 25.66           C  
ATOM    552  CD2 PHE L  73      32.321  20.223  46.511  1.00 24.12           C  
ATOM    553  CE1 PHE L  73      29.714  19.972  47.329  1.00 18.73           C  
ATOM    554  CE2 PHE L  73      31.877  19.026  47.015  1.00 16.51           C  
ATOM    555  CZ  PHE L  73      30.570  18.900  47.420  1.00 17.36           C  
ATOM    556  C   PHE L  73      33.316  23.044  47.883  1.00 27.04           C  
ATOM    557  O   PHE L  73      34.471  22.957  47.468  1.00 27.20           O  
ATOM    558  N   THR L  74      32.983  22.688  49.140  1.00 27.38           N  
ATOM    559  CA  THR L  74      34.026  22.221  50.008  1.00 27.92           C  
ATOM    560  CB  THR L  74      34.375  23.193  51.100  1.00 28.05           C  
ATOM    561  OG1 THR L  74      34.803  24.426  50.538  1.00 28.73           O  
ATOM    562  CG2 THR L  74      35.495  22.592  51.967  1.00 28.53           C  
ATOM    563  C   THR L  74      33.594  20.958  50.672  1.00 27.64           C  
ATOM    564  O   THR L  74      32.438  20.804  51.067  1.00 28.45           O  
ATOM    565  N   ILE L  75      34.538  20.005  50.793  1.00 28.73           N  
ATOM    566  CA  ILE L  75      34.267  18.796  51.507  1.00 28.55           C  
ATOM    567  CB  ILE L  75      34.488  17.540  50.713  1.00 28.28           C  
ATOM    568  CG1 ILE L  75      33.548  17.504  49.496  1.00 27.66           C  
ATOM    569  CG2 ILE L  75      34.290  16.345  51.662  1.00 28.19           C  
ATOM    570  CD1 ILE L  75      33.884  16.401  48.495  1.00 26.30           C  
ATOM    571  C   ILE L  75      35.227  18.774  52.642  1.00 30.23           C  
ATOM    572  O   ILE L  75      36.436  18.903  52.452  1.00 32.02           O  
ATOM    573  N   SER L  76      34.700  18.641  53.871  1.00 31.34           N  
ATOM    574  CA  SER L  76      35.588  18.559  54.983  1.00 33.93           C  
ATOM    575  CB  SER L  76      35.046  19.196  56.274  1.00 35.20           C  
ATOM    576  OG  SER L  76      33.922  18.466  56.743  1.00 38.22           O  
ATOM    577  C   SER L  76      35.735  17.092  55.238  1.00 34.32           C  
ATOM    578  O   SER L  76      34.761  16.345  55.212  1.00 35.77           O  
ATOM    579  N   SER L  77      36.965  16.639  55.516  1.00 33.97           N  
ATOM    580  CA  SER L  77      37.201  15.246  55.770  1.00 35.13           C  
ATOM    581  CB  SER L  77      36.649  14.793  57.140  1.00 34.32           C  
ATOM    582  OG  SER L  77      36.905  13.413  57.352  1.00 36.96           O  
ATOM    583  C   SER L  77      36.611  14.387  54.683  1.00 33.87           C  
ATOM    584  O   SER L  77      35.575  13.750  54.864  1.00 36.64           O  
ATOM    585  N   VAL L  78      37.277  14.356  53.507  1.00 33.22           N  
ATOM    586  CA  VAL L  78      36.857  13.597  52.358  1.00 32.06           C  
ATOM    587  CB  VAL L  78      37.781  13.819  51.188  1.00 32.62           C  
ATOM    588  CG1 VAL L  78      39.107  13.089  51.458  1.00 33.40           C  
ATOM    589  CG2 VAL L  78      37.086  13.395  49.889  1.00 33.37           C  
ATOM    590  C   VAL L  78      36.861  12.133  52.702  1.00 31.39           C  
ATOM    591  O   VAL L  78      37.771  11.637  53.363  1.00 31.99           O  
ATOM    592  N   GLN L  79      35.812  11.402  52.261  1.00 31.07           N  
ATOM    593  CA  GLN L  79      35.679   9.992  52.533  1.00 33.59           C  
ATOM    594  CB  GLN L  79      34.233   9.565  52.842  1.00 35.92           C  
ATOM    595  CG  GLN L  79      33.600  10.277  54.038  1.00 37.97           C  
ATOM    596  CD  GLN L  79      34.319   9.841  55.302  1.00 42.74           C  
ATOM    597  OE1 GLN L  79      35.343   9.162  55.250  1.00 48.32           O  
ATOM    598  NE2 GLN L  79      33.767  10.243  56.477  1.00 45.97           N  
ATOM    599  C   GLN L  79      36.072   9.245  51.293  1.00 32.45           C  
ATOM    600  O   GLN L  79      36.075   9.796  50.196  1.00 30.73           O  
ATOM    601  N   ALA L  80      36.397   7.947  51.443  1.00 32.12           N  
ATOM    602  CA  ALA L  80      36.809   7.124  50.339  1.00 30.98           C  
ATOM    603  CB  ALA L  80      37.124   5.673  50.751  1.00 31.50           C  
ATOM    604  C   ALA L  80      35.688   7.073  49.345  1.00 30.19           C  
ATOM    605  O   ALA L  80      35.910   7.046  48.136  1.00 30.11           O  
ATOM    606  N   GLU L  81      34.446   7.069  49.852  1.00 31.26           N  
ATOM    607  CA  GLU L  81      33.223   6.957  49.105  1.00 31.88           C  
ATOM    608  CB  GLU L  81      32.010   7.025  50.042  1.00 34.09           C  
ATOM    609  CG  GLU L  81      32.050   5.965  51.139  1.00 38.86           C  
ATOM    610  CD  GLU L  81      31.189   6.456  52.294  1.00 45.51           C  
ATOM    611  OE1 GLU L  81      30.260   7.268  52.045  1.00 46.80           O  
ATOM    612  OE2 GLU L  81      31.457   6.028  53.447  1.00 46.16           O1-
ATOM    613  C   GLU L  81      33.086   8.130  48.182  1.00 30.09           C  
ATOM    614  O   GLU L  81      32.455   8.033  47.133  1.00 30.00           O  
ATOM    615  N   ASP L  82      33.672   9.275  48.567  1.00 28.69           N  
ATOM    616  CA  ASP L  82      33.525  10.545  47.913  1.00 28.98           C  
ATOM    617  CB  ASP L  82      34.108  11.704  48.736  1.00 29.30           C  
ATOM    618  CG  ASP L  82      33.193  11.901  49.941  1.00 28.94           C  
ATOM    619  OD1 ASP L  82      32.051  11.368  49.911  1.00 31.14           O  
ATOM    620  OD2 ASP L  82      33.619  12.590  50.905  1.00 30.77           O1-
ATOM    621  C   ASP L  82      34.098  10.574  46.522  1.00 28.68           C  
ATOM    622  O   ASP L  82      33.896  11.558  45.810  1.00 28.66           O  
ATOM    623  N   LEU L  83      34.873   9.553  46.108  1.00 28.42           N  
ATOM    624  CA  LEU L  83      35.464   9.544  44.794  1.00 27.94           C  
ATOM    625  CB  LEU L  83      36.104   8.184  44.464  1.00 29.17           C  
ATOM    626  CG  LEU L  83      36.764   8.076  43.077  1.00 33.41           C  
ATOM    627  CD1 LEU L  83      38.059   8.901  43.013  1.00 34.62           C  
ATOM    628  CD2 LEU L  83      36.971   6.608  42.667  1.00 36.40           C  
ATOM    629  C   LEU L  83      34.375   9.778  43.785  1.00 26.92           C  
ATOM    630  O   LEU L  83      33.379   9.057  43.758  1.00 27.59           O  
ATOM    631  N   ALA L  84      34.543  10.818  42.933  1.00 25.68           N  
ATOM    632  CA  ALA L  84      33.559  11.143  41.936  1.00 24.43           C  
ATOM    633  CB  ALA L  84      32.172  11.446  42.526  1.00 24.05           C  
ATOM    634  C   ALA L  84      34.015  12.379  41.212  1.00 23.78           C  
ATOM    635  O   ALA L  84      35.086  12.918  41.492  1.00 24.23           O  
ATOM    636  N   VAL L  85      33.219  12.825  40.215  1.00 24.24           N  
ATOM    637  CA  VAL L  85      33.479  14.043  39.500  1.00 23.91           C  
ATOM    638  CB  VAL L  85      33.363  13.900  38.011  1.00 23.82           C  
ATOM    639  CG1 VAL L  85      33.625  15.272  37.371  1.00 23.19           C  
ATOM    640  CG2 VAL L  85      34.325  12.802  37.533  1.00 22.92           C  
ATOM    641  C   VAL L  85      32.397  14.988  39.934  1.00 24.51           C  
ATOM    642  O   VAL L  85      31.230  14.604  39.996  1.00 24.56           O  
ATOM    643  N   TYR L  86      32.749  16.255  40.237  1.00 23.39           N  
ATOM    644  CA  TYR L  86      31.776  17.182  40.743  1.00 23.83           C  
ATOM    645  CB  TYR L  86      32.222  17.903  42.029  1.00 23.44           C  
ATOM    646  CG  TYR L  86      32.338  16.877  43.100  1.00 23.30           C  
ATOM    647  CD1 TYR L  86      33.483  16.127  43.233  1.00 23.27           C  
ATOM    648  CD2 TYR L  86      31.298  16.659  43.971  1.00 22.48           C  
ATOM    649  CE1 TYR L  86      33.589  15.175  44.219  1.00 22.92           C  
ATOM    650  CE2 TYR L  86      31.398  15.709  44.959  1.00 21.47           C  
ATOM    651  CZ  TYR L  86      32.546  14.965  45.085  1.00 22.06           C  
ATOM    652  OH  TYR L  86      32.653  13.988  46.095  1.00 23.09           O  
ATOM    653  C   TYR L  86      31.540  18.239  39.716  1.00 24.56           C  
ATOM    654  O   TYR L  86      32.487  18.768  39.133  1.00 25.76           O  
ATOM    655  N   TYR L  87      30.250  18.568  39.474  1.00 24.66           N  
ATOM    656  CA  TYR L  87      29.905  19.538  38.474  1.00 25.28           C  
ATOM    657  CB  TYR L  87      29.018  19.012  37.327  1.00 26.04           C  
ATOM    658  CG  TYR L  87      29.617  17.842  36.627  1.00 26.78           C  
ATOM    659  CD1 TYR L  87      30.696  17.981  35.792  1.00 27.25           C  
ATOM    660  CD2 TYR L  87      29.104  16.582  36.819  1.00 29.25           C  
ATOM    661  CE1 TYR L  87      31.234  16.892  35.148  1.00 27.37           C  
ATOM    662  CE2 TYR L  87      29.639  15.490  36.177  1.00 28.89           C  
ATOM    663  CZ  TYR L  87      30.710  15.645  35.333  1.00 28.81           C  
ATOM    664  OH  TYR L  87      31.273  14.538  34.662  1.00 32.84           O  
ATOM    665  C   TYR L  87      29.056  20.605  39.098  1.00 25.77           C  
ATOM    666  O   TYR L  87      28.215  20.332  39.957  1.00 27.41           O  
ATOM    667  N   CYS L  88      29.271  21.869  38.667  1.00 26.09           N  
ATOM    668  CA  CYS L  88      28.456  22.975  39.088  1.00 26.94           C  
ATOM    669  CB  CYS L  88      29.262  24.261  39.434  0.94 27.15           C  
ATOM    670  SG  CYS L  88      30.427  24.789  38.131  0.94 29.37           S  
ATOM    671  C   CYS L  88      27.515  23.273  37.953  1.00 26.75           C  
ATOM    672  O   CYS L  88      27.806  22.966  36.798  1.00 26.09           O  
ATOM    673  N   GLN L  89      26.327  23.840  38.260  1.00 25.71           N  
ATOM    674  CA  GLN L  89      25.378  24.159  37.220  1.00 25.51           C  
ATOM    675  CB  GLN L  89      24.183  23.197  37.135  1.00 26.05           C  
ATOM    676  CG  GLN L  89      23.138  23.677  36.126  1.00 25.98           C  
ATOM    677  CD  GLN L  89      21.808  23.018  36.459  1.00 33.65           C  
ATOM    678  OE1 GLN L  89      21.723  21.803  36.609  1.00 18.14           O  
ATOM    679  NE2 GLN L  89      20.735  23.843  36.593  1.00 14.56           N  
ATOM    680  C   GLN L  89      24.740  25.471  37.550  1.00 26.40           C  
ATOM    681  O   GLN L  89      24.361  25.715  38.693  1.00 28.08           O  
ATOM    682  N   GLN L  90      24.578  26.358  36.549  1.00 25.07           N  
ATOM    683  CA  GLN L  90      23.889  27.586  36.826  1.00 25.24           C  
ATOM    684  CB  GLN L  90      24.465  28.816  36.095  1.00 24.79           C  
ATOM    685  CG  GLN L  90      24.405  28.753  34.569  1.00 25.47           C  
ATOM    686  CD  GLN L  90      23.007  29.135  34.117  1.00 25.62           C  
ATOM    687  OE1 GLN L  90      22.402  30.073  34.636  1.00 27.07           O  
ATOM    688  NE2 GLN L  90      22.480  28.390  33.110  1.00 26.56           N  
ATOM    689  C   GLN L  90      22.453  27.393  36.449  1.00 26.79           C  
ATOM    690  O   GLN L  90      22.145  26.761  35.439  1.00 25.89           O  
ATOM    691  N   HIS L  91      21.543  27.834  37.353  1.00 37.37           N  
ATOM    692  CA  HIS L  91      20.100  27.912  37.257  1.00 38.41           C  
ATOM    693  ND1 HIS L  91      20.723  26.790  40.492  1.00 47.55           N  
ATOM    694  CG  HIS L  91      19.815  26.654  39.467  1.00 38.74           C  
ATOM    695  CB  HIS L  91      19.381  27.798  38.610  1.00 38.50           C  
ATOM    696  NE2 HIS L  91      20.106  24.656  40.466  1.00 45.69           N  
ATOM    697  CD2 HIS L  91      19.448  25.345  39.463  1.00 38.22           C  
ATOM    698  CE1 HIS L  91      20.859  25.565  41.057  1.00 39.59           C  
ATOM    699  C   HIS L  91      19.622  29.238  36.725  1.00 39.58           C  
ATOM    700  O   HIS L  91      18.446  29.389  36.405  1.00 40.05           O  
ATOM    701  N   TYR L  92      20.478  30.270  36.698  1.00 38.71           N  
ATOM    702  CA  TYR L  92      19.986  31.612  36.525  1.00 39.60           C  
ATOM    703  CB  TYR L  92      21.111  32.662  36.576  1.00 40.78           C  
ATOM    704  CG  TYR L  92      20.428  33.980  36.647  1.00 41.94           C  
ATOM    705  CD1 TYR L  92      19.905  34.415  37.844  1.00 43.62           C  
ATOM    706  CD2 TYR L  92      20.300  34.775  35.532  1.00 42.29           C  
ATOM    707  CE1 TYR L  92      19.264  35.627  37.932  1.00 44.29           C  
ATOM    708  CE2 TYR L  92      19.659  35.989  35.615  1.00 43.61           C  
ATOM    709  CZ  TYR L  92      19.141  36.416  36.814  1.00 45.21           C  
ATOM    710  OH  TYR L  92      18.485  37.661  36.897  1.00 46.04           O  
ATOM    711  C   TYR L  92      19.219  31.821  35.250  1.00 40.60           C  
ATOM    712  O   TYR L  92      18.129  32.392  35.292  1.00 41.28           O  
ATOM    713  N   SER L  93      19.740  31.381  34.087  1.00 39.66           N  
ATOM    714  CA  SER L  93      19.010  31.634  32.875  1.00 40.35           C  
ATOM    715  CB  SER L  93      19.473  32.899  32.131  1.00 46.84           C  
ATOM    716  OG  SER L  93      20.817  32.746  31.702  1.00 55.59           O  
ATOM    717  C   SER L  93      19.201  30.479  31.948  1.00 41.47           C  
ATOM    718  O   SER L  93      20.008  29.587  32.195  1.00 42.77           O  
ATOM    719  N   ILE L  94      18.428  30.473  30.845  1.00 40.50           N  
ATOM    720  CA  ILE L  94      18.464  29.427  29.863  1.00 40.35           C  
ATOM    721  CB  ILE L  94      17.108  29.181  29.254  1.00 40.91           C  
ATOM    722  CG1 ILE L  94      16.113  28.745  30.345  1.00  0.00           C  
ATOM    723  CG2 ILE L  94      17.243  28.163  28.109  1.00 50.75           C  
ATOM    724  CD1 ILE L  94      16.522  27.458  31.061  1.00 27.98           C  
ATOM    725  C   ILE L  94      19.393  29.880  28.781  1.00 40.95           C  
ATOM    726  O   ILE L  94      19.436  31.069  28.467  1.00 42.02           O  
ATOM    727  N   PRO L  95      20.168  28.995  28.204  1.00 39.31           N  
ATOM    728  CA  PRO L  95      20.134  27.607  28.585  1.00 38.59           C  
ATOM    729  CD  PRO L  95      20.478  29.155  26.792  1.00 38.81           C  
ATOM    730  CB  PRO L  95      20.739  26.829  27.421  1.00 38.22           C  
ATOM    731  CG  PRO L  95      20.488  27.736  26.207  1.00 39.19           C  
ATOM    732  C   PRO L  95      20.844  27.343  29.868  1.00 39.12           C  
ATOM    733  O   PRO L  95      21.725  28.115  30.242  1.00 40.68           O  
ATOM    734  N   LEU L  96      20.476  26.244  30.552  1.00 37.01           N  
ATOM    735  CA  LEU L  96      21.143  25.898  31.770  1.00 36.25           C  
ATOM    736  CB  LEU L  96      20.431  24.782  32.559  1.00 35.70           C  
ATOM    737  CG  LEU L  96      19.034  25.173  33.080  1.00 36.45           C  
ATOM    738  CD1 LEU L  96      18.385  24.017  33.857  1.00 35.49           C  
ATOM    739  CD2 LEU L  96      19.068  26.483  33.886  1.00 36.11           C  
ATOM    740  C   LEU L  96      22.495  25.407  31.368  1.00 36.51           C  
ATOM    741  O   LEU L  96      22.642  24.757  30.333  1.00 36.18           O  
ATOM    742  N   THR L  97      23.537  25.712  32.167  1.00 22.00           N  
ATOM    743  CA  THR L  97      24.843  25.320  31.723  1.00 22.69           C  
ATOM    744  CB  THR L  97      25.652  26.465  31.188  0.91 23.69           C  
ATOM    745  OG1 THR L  97      25.805  27.467  32.184  1.00 27.62           O  
ATOM    746  CG2 THR L  97      24.940  27.044  29.955  1.00 25.65           C  
ATOM    747  C   THR L  97      25.600  24.723  32.865  1.00 23.04           C  
ATOM    748  O   THR L  97      25.431  25.114  34.021  1.00 23.39           O  
ATOM    749  N   PHE L  98      26.479  23.755  32.536  1.00 23.08           N  
ATOM    750  CA  PHE L  98      27.237  23.040  33.522  1.00 22.14           C  
ATOM    751  CB  PHE L  98      27.182  21.507  33.360  1.00 21.21           C  
ATOM    752  CG  PHE L  98      25.808  20.989  33.618  1.00 22.43           C  
ATOM    753  CD1 PHE L  98      24.854  20.980  32.627  1.00 22.62           C  
ATOM    754  CD2 PHE L  98      25.478  20.493  34.855  1.00 22.48           C  
ATOM    755  CE1 PHE L  98      23.590  20.493  32.872  1.00 23.78           C  
ATOM    756  CE2 PHE L  98      24.216  20.008  35.102  1.00 25.07           C  
ATOM    757  CZ  PHE L  98      23.265  19.999  34.111  1.00 25.39           C  
ATOM    758  C   PHE L  98      28.686  23.383  33.371  1.00 22.38           C  
ATOM    759  O   PHE L  98      29.141  23.811  32.312  1.00 22.94           O  
ATOM    760  N   GLY L  99      29.450  23.209  34.467  1.00 22.59           N  
ATOM    761  CA  GLY L  99      30.865  23.420  34.422  1.00 23.03           C  
ATOM    762  C   GLY L  99      31.476  22.179  33.842  1.00 22.91           C  
ATOM    763  O   GLY L  99      30.798  21.175  33.629  1.00 23.41           O  
ATOM    764  N   ALA L 100      32.794  22.245  33.576  1.00 23.89           N  
ATOM    765  CA  ALA L 100      33.588  21.192  33.006  1.00 23.01           C  
ATOM    766  CB  ALA L 100      35.033  21.632  32.715  1.00 27.16           C  
ATOM    767  C   ALA L 100      33.655  20.029  33.947  1.00 23.88           C  
ATOM    768  O   ALA L 100      33.739  18.880  33.517  1.00 24.44           O  
ATOM    769  N   GLY L 101      33.681  20.294  35.267  1.00 23.28           N  
ATOM    770  CA  GLY L 101      33.724  19.215  36.215  1.00 23.31           C  
ATOM    771  C   GLY L 101      35.094  19.112  36.806  1.00 23.26           C  
ATOM    772  O   GLY L 101      36.092  19.492  36.196  1.00 22.47           O  
ATOM    773  N   THR L 102      35.152  18.596  38.051  1.00 23.66           N  
ATOM    774  CA  THR L 102      36.397  18.401  38.734  1.00 24.23           C  
ATOM    775  CB  THR L 102      36.536  19.282  39.941  1.00 24.65           C  
ATOM    776  OG1 THR L 102      36.440  20.645  39.557  1.00 24.50           O  
ATOM    777  CG2 THR L 102      37.891  19.008  40.611  1.00 25.60           C  
ATOM    778  C   THR L 102      36.408  16.988  39.221  1.00 24.88           C  
ATOM    779  O   THR L 102      35.505  16.565  39.939  1.00 23.65           O  
ATOM    780  N   LYS L 103      37.450  16.214  38.853  1.00 24.88           N  
ATOM    781  CA  LYS L 103      37.512  14.844  39.276  1.00 26.19           C  
ATOM    782  CB  LYS L 103      38.202  13.914  38.266  1.00 27.92           C  
ATOM    783  CG  LYS L 103      38.266  12.456  38.722  1.00 32.89           C  
ATOM    784  CD  LYS L 103      38.748  11.507  37.626  1.00 37.75           C  
ATOM    785  CE  LYS L 103      38.826  10.045  38.070  1.00 40.11           C  
ATOM    786  NZ  LYS L 103      39.396   9.214  36.986  1.00 40.71           N1+
ATOM    787  C   LYS L 103      38.299  14.781  40.540  1.00 26.46           C  
ATOM    788  O   LYS L 103      39.417  15.288  40.626  1.00 26.98           O  
ATOM    789  N   LEU L 104      37.711  14.140  41.564  1.00 25.22           N  
ATOM    790  CA  LEU L 104      38.372  14.021  42.823  1.00 25.76           C  
ATOM    791  CB  LEU L 104      37.397  14.207  44.000  1.00 27.16           C  
ATOM    792  CG  LEU L 104      38.050  14.264  45.390  1.00 30.24           C  
ATOM    793  CD1 LEU L 104      38.968  15.488  45.525  1.00 31.79           C  
ATOM    794  CD2 LEU L 104      36.985  14.218  46.495  1.00 30.56           C  
ATOM    795  C   LEU L 104      38.944  12.641  42.863  1.00 26.65           C  
ATOM    796  O   LEU L 104      38.226  11.646  42.770  1.00 27.09           O  
ATOM    797  N   GLU L 105      40.280  12.560  42.985  0.90 27.90           N  
ATOM    798  CA  GLU L 105      40.965  11.301  43.006  0.90 27.82           C  
ATOM    799  CB  GLU L 105      42.171  11.301  42.051  0.90 28.82           C  
ATOM    800  CG  GLU L 105      41.757  11.445  40.584  0.90 31.31           C  
ATOM    801  CD  GLU L 105      42.958  11.909  39.773  0.90 35.98           C  
ATOM    802  OE1 GLU L 105      44.021  12.183  40.390  0.90 37.39           O  
ATOM    803  OE2 GLU L 105      42.826  12.006  38.524  0.90 38.47           O1-
ATOM    804  C   GLU L 105      41.456  11.121  44.403  0.90 27.34           C  
ATOM    805  O   GLU L 105      41.787  12.091  45.081  0.90 27.27           O  
ATOM    806  N   LEU L 106      41.483   9.870  44.899  1.00 26.90           N  
ATOM    807  CA  LEU L 106      41.926   9.695  46.249  1.00 28.03           C  
ATOM    808  CB  LEU L 106      40.946   8.898  47.132  1.00 28.20           C  
ATOM    809  CG  LEU L 106      39.702   9.717  47.540  1.00 44.93           C  
ATOM    810  CD1 LEU L 106      38.942  10.239  46.314  1.00 32.27           C  
ATOM    811  CD2 LEU L 106      38.794   8.929  48.493  1.00 43.80           C  
ATOM    812  C   LEU L 106      43.258   9.028  46.262  1.00 28.91           C  
ATOM    813  O   LEU L 106      43.521   8.081  45.523  1.00 28.68           O  
ATOM    814  N   LYS L 107      44.151   9.549  47.122  1.00 28.75           N  
ATOM    815  CA  LYS L 107      45.471   9.020  47.259  1.00 27.54           C  
ATOM    816  CB  LYS L 107      46.463  10.057  47.799  1.00 30.46           C  
ATOM    817  CG  LYS L 107      46.717  11.208  46.831  1.00 33.55           C  
ATOM    818  CD  LYS L 107      47.274  12.456  47.516  1.00 36.35           C  
ATOM    819  CE  LYS L 107      48.552  12.206  48.315  1.00 39.07           C  
ATOM    820  NZ  LYS L 107      48.990  13.471  48.944  1.00 42.34           N1+
ATOM    821  C   LYS L 107      45.383   7.905  48.289  1.00 27.24           C  
ATOM    822  O   LYS L 107      44.373   7.880  49.042  1.00 27.56           O  
ATOM    823  OXT LYS L 107      46.325   7.071  48.348  1.00  0.00           O1-
TER     824      LYS L 107 
ATOM    825  N   GLN H 108       9.732   8.119  45.993  1.00 40.20           N1+
ATOM    826  CA  GLN H 108       9.707   6.895  45.165  1.00 41.86           C  
ATOM    827  CB  GLN H 108       8.484   6.031  45.516  1.00 44.41           C  
ATOM    828  CG  GLN H 108       8.648   5.230  46.816  1.00 47.79           C  
ATOM    829  CD  GLN H 108       8.869   6.189  47.976  1.00 54.47           C  
ATOM    830  OE1 GLN H 108       8.066   7.089  48.216  1.00 63.61           O  
ATOM    831  NE2 GLN H 108      10.000   6.002  48.706  1.00 62.61           N  
ATOM    832  C   GLN H 108       9.656   7.297  43.735  1.00 40.47           C  
ATOM    833  O   GLN H 108       9.104   6.601  42.884  1.00 37.90           O  
ATOM    834  N   VAL H 109      10.263   8.461  43.448  1.00 33.40           N  
ATOM    835  CA  VAL H 109      10.301   8.957  42.114  1.00 31.39           C  
ATOM    836  CB  VAL H 109      10.708  10.404  42.053  1.00 31.76           C  
ATOM    837  CG1 VAL H 109      10.781  10.837  40.582  1.00 31.47           C  
ATOM    838  CG2 VAL H 109       9.736  11.235  42.908  1.00 32.62           C  
ATOM    839  C   VAL H 109      11.334   8.176  41.363  1.00 31.92           C  
ATOM    840  O   VAL H 109      12.429   7.926  41.864  1.00 32.21           O  
ATOM    841  N   GLN H 110      10.998   7.735  40.133  1.00 29.63           N  
ATOM    842  CA  GLN H 110      11.989   7.069  39.341  1.00 29.19           C  
ATOM    843  CB  GLN H 110      12.005   5.535  39.464  1.00 32.88           C  
ATOM    844  CG  GLN H 110      10.741   4.836  38.973  1.00 38.67           C  
ATOM    845  CD  GLN H 110      10.936   3.342  39.191  1.00 43.64           C  
ATOM    846  OE1 GLN H 110      12.064   2.850  39.238  1.00 45.71           O  
ATOM    847  NE2 GLN H 110       9.808   2.598  39.345  1.00 43.96           N  
ATOM    848  C   GLN H 110      11.782   7.435  37.908  1.00 28.65           C  
ATOM    849  O   GLN H 110      10.660   7.670  37.460  1.00 27.28           O  
ATOM    850  N   LEU H 111      12.900   7.524  37.164  1.00 27.77           N  
ATOM    851  CA  LEU H 111      12.890   7.862  35.770  1.00 26.30           C  
ATOM    852  CB  LEU H 111      13.649   9.174  35.485  1.00 26.56           C  
ATOM    853  CG  LEU H 111      13.092  10.414  36.210  1.00 27.17           C  
ATOM    854  CD1 LEU H 111      13.911  11.666  35.874  1.00 26.47           C  
ATOM    855  CD2 LEU H 111      11.599  10.617  35.922  1.00 26.25           C  
ATOM    856  C   LEU H 111      13.671   6.786  35.074  1.00 27.94           C  
ATOM    857  O   LEU H 111      14.746   6.405  35.535  1.00 28.98           O  
ATOM    858  N   LYS H 112      13.150   6.251  33.951  1.00 28.16           N  
ATOM    859  CA  LYS H 112      13.903   5.250  33.247  1.00 28.38           C  
ATOM    860  CB  LYS H 112      13.430   3.809  33.531  1.00 30.24           C  
ATOM    861  CG  LYS H 112      11.936   3.539  33.313  1.00 34.94           C  
ATOM    862  CD  LYS H 112      11.504   3.371  31.855  1.00 39.71           C  
ATOM    863  CE  LYS H 112      11.578   1.927  31.360  1.00 42.74           C  
ATOM    864  NZ  LYS H 112      10.490   1.132  31.969  1.00 44.18           N1+
ATOM    865  C   LYS H 112      13.854   5.529  31.774  1.00 28.61           C  
ATOM    866  O   LYS H 112      12.782   5.697  31.196  1.00 29.55           O  
ATOM    867  N   GLN H 113      15.040   5.594  31.128  1.00 27.92           N  
ATOM    868  CA  GLN H 113      15.120   5.879  29.722  1.00 26.31           C  
ATOM    869  CB  GLN H 113      16.352   6.716  29.332  1.00 26.49           C  
ATOM    870  CG  GLN H 113      16.468   8.053  30.066  1.00 26.14           C  
ATOM    871  CD  GLN H 113      17.070   7.780  31.438  1.00 28.84           C  
ATOM    872  OE1 GLN H 113      17.437   6.649  31.751  1.00 30.63           O  
ATOM    873  NE2 GLN H 113      17.185   8.846  32.274  1.00  0.00           N  
ATOM    874  C   GLN H 113      15.250   4.591  28.977  1.00 27.69           C  
ATOM    875  O   GLN H 113      15.818   3.621  29.478  1.00 27.95           O  
ATOM    876  N   SER H 114      14.696   4.551  27.749  1.00 27.42           N  
ATOM    877  CA  SER H 114      14.851   3.402  26.905  1.00 28.30           C  
ATOM    878  CB  SER H 114      13.598   2.514  26.805  1.00 30.37           C  
ATOM    879  OG  SER H 114      12.528   3.234  26.214  1.00 33.14           O  
ATOM    880  C   SER H 114      15.139   3.926  25.542  1.00 28.09           C  
ATOM    881  O   SER H 114      14.540   4.903  25.096  1.00 28.83           O  
ATOM    882  N   GLY H 115      16.075   3.290  24.822  1.00 27.32           N  
ATOM    883  CA  GLY H 115      16.356   3.829  23.527  1.00 27.37           C  
ATOM    884  C   GLY H 115      17.107   2.816  22.755  1.00 28.52           C  
ATOM    885  O   GLY H 115      17.566   1.800  23.279  1.00 28.48           O  
ATOM    886  N   PRO H 116      17.191   3.075  21.486  1.00 27.50           N  
ATOM    887  CA  PRO H 116      17.982   2.262  20.627  1.00 28.47           C  
ATOM    888  CD  PRO H 116      16.238   3.893  20.763  1.00 27.23           C  
ATOM    889  CB  PRO H 116      17.620   2.666  19.198  1.00 29.12           C  
ATOM    890  CG  PRO H 116      16.853   3.994  19.358  1.00 28.14           C  
ATOM    891  C   PRO H 116      19.324   2.690  21.067  1.00 30.02           C  
ATOM    892  O   PRO H 116      19.452   3.874  21.386  1.00 32.69           O  
ATOM    893  N   GLY H 117      20.249   1.720  21.202  1.00 27.45           N  
ATOM    894  CA  GLY H 117      21.630   1.871  21.557  1.00 27.57           C  
ATOM    895  C   GLY H 117      22.435   2.438  20.426  1.00 27.26           C  
ATOM    896  O   GLY H 117      23.320   3.260  20.647  1.00 28.92           O  
ATOM    897  N   LEU H 118      22.188   1.973  19.181  1.00 28.00           N  
ATOM    898  CA  LEU H 118      22.952   2.427  18.045  1.00 26.93           C  
ATOM    899  CB  LEU H 118      23.609   1.321  17.193  1.00 27.97           C  
ATOM    900  CG  LEU H 118      24.990   0.809  17.643  1.00 30.61           C  
ATOM    901  CD1 LEU H 118      26.089   1.850  17.377  1.00 29.63           C  
ATOM    902  CD2 LEU H 118      24.973   0.312  19.091  1.00 31.01           C  
ATOM    903  C   LEU H 118      22.069   3.138  17.074  1.00 26.47           C  
ATOM    904  O   LEU H 118      20.943   2.722  16.811  1.00 28.52           O  
ATOM    905  N   VAL H 119      22.587   4.250  16.512  1.00 26.96           N  
ATOM    906  CA  VAL H 119      21.886   4.971  15.490  1.00 28.26           C  
ATOM    907  CB  VAL H 119      21.372   6.314  15.926  1.00 28.91           C  
ATOM    908  CG1 VAL H 119      20.275   6.120  16.977  1.00 30.82           C  
ATOM    909  CG2 VAL H 119      22.556   7.142  16.442  1.00 30.16           C  
ATOM    910  C   VAL H 119      22.863   5.245  14.387  1.00 29.32           C  
ATOM    911  O   VAL H 119      24.008   5.617  14.634  1.00 28.77           O  
ATOM    912  N   ALA H 120      22.427   5.060  13.126  1.00 29.56           N  
ATOM    913  CA  ALA H 120      23.276   5.327  11.998  1.00 29.02           C  
ATOM    914  CB  ALA H 120      22.787   4.677  10.693  1.00 28.84           C  
ATOM    915  C   ALA H 120      23.302   6.808  11.789  1.00 28.09           C  
ATOM    916  O   ALA H 120      22.364   7.516  12.154  1.00 28.79           O  
ATOM    917  N   PRO H 121      24.355   7.298  11.190  1.00 28.64           N  
ATOM    918  CA  PRO H 121      24.462   8.714  10.972  1.00 28.49           C  
ATOM    919  CD  PRO H 121      25.659   6.672  11.336  1.00 28.62           C  
ATOM    920  CB  PRO H 121      25.903   8.955  10.529  1.00 28.84           C  
ATOM    921  CG  PRO H 121      26.682   7.815  11.213  1.00 27.94           C  
ATOM    922  C   PRO H 121      23.418   9.184  10.011  1.00 30.29           C  
ATOM    923  O   PRO H 121      23.013   8.412   9.145  1.00 31.42           O  
ATOM    924  N   SER H 122      22.985  10.454  10.165  1.00 31.69           N  
ATOM    925  CA  SER H 122      21.958  11.086   9.382  1.00 32.38           C  
ATOM    926  CB  SER H 122      22.283  11.218   7.880  1.00 34.02           C  
ATOM    927  OG  SER H 122      22.241   9.956   7.233  1.00 37.85           O  
ATOM    928  C   SER H 122      20.662  10.349   9.542  1.00 33.99           C  
ATOM    929  O   SER H 122      19.841  10.322   8.627  1.00 33.90           O  
ATOM    930  N   GLN H 123      20.436   9.752  10.732  1.00 31.04           N  
ATOM    931  CA  GLN H 123      19.214   9.049  11.032  1.00 31.57           C  
ATOM    932  CB  GLN H 123      19.422   7.564  11.386  1.00 31.72           C  
ATOM    933  CG  GLN H 123      19.918   6.692  10.229  1.00 34.93           C  
ATOM    934  CD  GLN H 123      18.716   6.189   9.438  1.00 38.66           C  
ATOM    935  OE1 GLN H 123      17.576   6.556   9.714  1.00 39.36           O  
ATOM    936  NE2 GLN H 123      18.974   5.315   8.427  1.00 39.52           N  
ATOM    937  C   GLN H 123      18.640   9.706  12.254  1.00 30.94           C  
ATOM    938  O   GLN H 123      19.233  10.636  12.798  1.00 30.72           O  
ATOM    939  N   SER H 124      17.451   9.252  12.707  0.90 32.73           N  
ATOM    940  CA  SER H 124      16.801   9.863  13.836  0.90 32.28           C  
ATOM    941  CB  SER H 124      15.273   9.935  13.685  0.90 34.02           C  
ATOM    942  OG  SER H 124      14.926  10.714  12.551  0.90 39.02           O  
ATOM    943  C   SER H 124      17.048   9.063  15.081  0.90 32.17           C  
ATOM    944  O   SER H 124      17.401   7.885  15.037  0.90 32.85           O  
ATOM    945  N   LEU H 125      16.868   9.724  16.244  1.00 30.10           N  
ATOM    946  CA  LEU H 125      17.016   9.094  17.526  1.00 27.55           C  
ATOM    947  CB  LEU H 125      18.112   9.747  18.384  1.00 27.01           C  
ATOM    948  CG  LEU H 125      18.214   9.204  19.823  1.00 25.66           C  
ATOM    949  CD1 LEU H 125      18.665   7.733  19.863  1.00 27.92           C  
ATOM    950  CD2 LEU H 125      19.082  10.131  20.692  1.00 26.39           C  
ATOM    951  C   LEU H 125      15.727   9.260  18.270  1.00 27.98           C  
ATOM    952  O   LEU H 125      15.149  10.345  18.289  1.00 28.17           O  
ATOM    953  N   SER H 126      15.223   8.172  18.891  1.00 26.61           N  
ATOM    954  CA  SER H 126      14.023   8.298  19.671  1.00 26.96           C  
ATOM    955  CB  SER H 126      12.798   7.600  19.058  1.00 29.29           C  
ATOM    956  OG  SER H 126      12.430   8.234  17.845  1.00 31.35           O  
ATOM    957  C   SER H 126      14.267   7.640  20.992  1.00 25.72           C  
ATOM    958  O   SER H 126      14.612   6.461  21.055  1.00 26.58           O  
ATOM    959  N   ILE H 127      14.085   8.394  22.093  1.00 24.82           N  
ATOM    960  CA  ILE H 127      14.270   7.839  23.403  1.00 26.18           C  
ATOM    961  CB  ILE H 127      15.448   8.411  24.137  1.00 25.35           C  
ATOM    962  CG1 ILE H 127      16.750   8.144  23.365  1.00 25.23           C  
ATOM    963  CG2 ILE H 127      15.451   7.820  25.555  1.00 24.54           C  
ATOM    964  CD1 ILE H 127      17.938   8.944  23.894  1.00 27.12           C  
ATOM    965  C   ILE H 127      13.063   8.168  24.221  1.00 25.82           C  
ATOM    966  O   ILE H 127      12.561   9.289  24.181  1.00 26.91           O  
ATOM    967  N   THR H 128      12.555   7.189  24.992  1.00 25.69           N  
ATOM    968  CA  THR H 128      11.429   7.481  25.832  1.00 25.61           C  
ATOM    969  CB  THR H 128      10.258   6.543  25.665  1.00 26.15           C  
ATOM    970  OG1 THR H 128      10.671   5.203  25.869  1.00 36.03           O  
ATOM    971  CG2 THR H 128       9.638   6.704  24.268  1.00 33.67           C  
ATOM    972  C   THR H 128      11.888   7.399  27.255  1.00 26.13           C  
ATOM    973  O   THR H 128      12.783   6.626  27.596  1.00 26.71           O  
ATOM    974  N   CYS H 129      11.306   8.256  28.116  1.00 26.73           N  
ATOM    975  CA  CYS H 129      11.599   8.271  29.519  1.00 26.98           C  
ATOM    976  CB  CYS H 129      12.104   9.653  29.998  1.00 26.78           C  
ATOM    977  SG  CYS H 129      12.485   9.739  31.778  1.00 28.77           S  
ATOM    978  C   CYS H 129      10.305   7.951  30.209  1.00 26.52           C  
ATOM    979  O   CYS H 129       9.317   8.666  30.051  1.00 27.33           O  
ATOM    980  N   THR H 130      10.267   6.848  30.987  1.00 26.62           N  
ATOM    981  CA  THR H 130       9.048   6.470  31.646  1.00 26.34           C  
ATOM    982  CB  THR H 130       8.754   5.000  31.552  1.00 26.57           C  
ATOM    983  OG1 THR H 130       8.706   4.608  30.186  1.00 33.64           O  
ATOM    984  CG2 THR H 130       7.395   4.720  32.219  1.00 34.63           C  
ATOM    985  C   THR H 130       9.224   6.833  33.084  1.00 25.54           C  
ATOM    986  O   THR H 130      10.268   6.564  33.675  1.00 26.07           O  
ATOM    987  N   VAL H 131       8.198   7.468  33.686  1.00 25.49           N  
ATOM    988  CA  VAL H 131       8.368   7.959  35.022  1.00 25.38           C  
ATOM    989  CB  VAL H 131       8.224   9.452  35.115  1.00 25.79           C  
ATOM    990  CG1 VAL H 131       9.271  10.106  34.198  1.00 26.59           C  
ATOM    991  CG2 VAL H 131       6.775   9.836  34.773  1.00 26.00           C  
ATOM    992  C   VAL H 131       7.318   7.385  35.917  1.00 27.52           C  
ATOM    993  O   VAL H 131       6.236   7.005  35.475  1.00 27.10           O  
ATOM    994  N   SER H 132       7.645   7.278  37.219  1.00 28.32           N  
ATOM    995  CA  SER H 132       6.683   6.844  38.185  1.00 28.58           C  
ATOM    996  CB  SER H 132       6.738   5.341  38.499  1.00 30.13           C  
ATOM    997  OG  SER H 132       7.965   5.020  39.136  1.00 31.70           O  
ATOM    998  C   SER H 132       6.973   7.591  39.449  1.00 29.20           C  
ATOM    999  O   SER H 132       8.094   8.044  39.675  1.00 27.67           O  
ATOM   1000  N   GLY H 133       5.925   7.703  40.291  1.00 19.17           N  
ATOM   1001  CA  GLY H 133       6.024   8.321  41.576  1.00 18.85           C  
ATOM   1002  C   GLY H 133       5.448   9.700  41.534  1.00 19.62           C  
ATOM   1003  O   GLY H 133       5.148  10.267  42.587  1.00 22.15           O  
ATOM   1004  N   PHE H 134       5.267  10.284  40.332  1.00 19.24           N  
ATOM   1005  CA  PHE H 134       4.743  11.623  40.294  1.00 18.14           C  
ATOM   1006  CB  PHE H 134       5.829  12.712  40.428  1.00 17.67           C  
ATOM   1007  CG  PHE H 134       6.756  12.644  39.261  1.00 17.07           C  
ATOM   1008  CD1 PHE H 134       7.684  11.632  39.158  1.00 17.80           C  
ATOM   1009  CD2 PHE H 134       6.718  13.608  38.281  1.00 15.79           C  
ATOM   1010  CE1 PHE H 134       8.545  11.572  38.086  1.00 17.34           C  
ATOM   1011  CE2 PHE H 134       7.575  13.555  37.206  1.00 15.75           C  
ATOM   1012  CZ  PHE H 134       8.490  12.534  37.108  1.00 17.09           C  
ATOM   1013  C   PHE H 134       3.996  11.834  39.011  1.00 18.63           C  
ATOM   1014  O   PHE H 134       4.011  10.980  38.122  1.00 19.76           O  
ATOM   1015  N   SER H 135       3.302  12.988  38.898  1.00 19.50           N  
ATOM   1016  CA  SER H 135       2.528  13.259  37.720  1.00 20.95           C  
ATOM   1017  CB  SER H 135       1.152  13.895  37.996  1.00 22.50           C  
ATOM   1018  OG  SER H 135       1.308  15.232  38.446  1.00 26.90           O  
ATOM   1019  C   SER H 135       3.282  14.233  36.869  1.00 19.47           C  
ATOM   1020  O   SER H 135       3.904  15.174  37.357  1.00 20.09           O  
ATOM   1021  N   LEU H 136       3.216  14.012  35.547  1.00 18.92           N  
ATOM   1022  CA  LEU H 136       3.880  14.810  34.558  1.00 18.91           C  
ATOM   1023  CB  LEU H 136       3.762  14.232  33.140  1.00 18.27           C  
ATOM   1024  CG  LEU H 136       4.560  12.930  32.944  1.00 18.08           C  
ATOM   1025  CD1 LEU H 136       4.404  12.395  31.513  1.00 18.11           C  
ATOM   1026  CD2 LEU H 136       6.035  13.115  33.345  1.00 17.14           C  
ATOM   1027  C   LEU H 136       3.293  16.185  34.548  1.00 19.86           C  
ATOM   1028  O   LEU H 136       3.933  17.140  34.121  1.00 19.69           O  
ATOM   1029  N   THR H 137       2.017  16.305  34.950  1.00 19.95           N  
ATOM   1030  CA  THR H 137       1.356  17.575  34.929  1.00 20.58           C  
ATOM   1031  CB  THR H 137      -0.077  17.457  35.340  1.00 20.81           C  
ATOM   1032  OG1 THR H 137      -0.733  16.469  34.564  1.00 21.43           O  
ATOM   1033  CG2 THR H 137      -0.746  18.811  35.088  1.00 22.69           C  
ATOM   1034  C   THR H 137       2.012  18.494  35.921  1.00 20.40           C  
ATOM   1035  O   THR H 137       2.153  19.689  35.676  1.00 21.24           O  
ATOM   1036  N   GLY H 138       2.373  17.946  37.098  1.00 19.46           N  
ATOM   1037  CA  GLY H 138       2.949  18.668  38.198  1.00 18.19           C  
ATOM   1038  C   GLY H 138       4.359  19.105  37.966  1.00 18.32           C  
ATOM   1039  O   GLY H 138       4.769  20.156  38.458  1.00 18.34           O  
ATOM   1040  N   TYR H 139       5.162  18.284  37.264  1.00 17.64           N  
ATOM   1041  CA  TYR H 139       6.545  18.607  37.141  1.00 18.13           C  
ATOM   1042  CB  TYR H 139       7.470  17.622  37.873  1.00 18.58           C  
ATOM   1043  CG  TYR H 139       7.193  17.743  39.331  1.00 19.59           C  
ATOM   1044  CD1 TYR H 139       6.137  17.072  39.905  1.00 19.07           C  
ATOM   1045  CD2 TYR H 139       7.996  18.534  40.120  1.00 19.19           C  
ATOM   1046  CE1 TYR H 139       5.888  17.190  41.252  1.00 19.80           C  
ATOM   1047  CE2 TYR H 139       7.752  18.655  41.467  1.00 21.36           C  
ATOM   1048  CZ  TYR H 139       6.696  17.983  42.034  1.00 20.96           C  
ATOM   1049  OH  TYR H 139       6.444  18.105  43.417  1.00 23.71           O  
ATOM   1050  C   TYR H 139       6.945  18.569  35.714  1.00 17.59           C  
ATOM   1051  O   TYR H 139       6.329  17.979  34.835  1.00 18.79           O  
ATOM   1052  N   GLY H 140       8.005  19.311  35.454  1.00 26.89           N  
ATOM   1053  CA  GLY H 140       8.641  19.351  34.165  1.00 25.56           C  
ATOM   1054  C   GLY H 140       9.701  18.293  34.092  1.00 23.62           C  
ATOM   1055  O   GLY H 140      10.256  17.870  35.105  1.00 23.48           O  
ATOM   1056  N   VAL H 141      10.036  17.860  32.860  1.00 22.02           N  
ATOM   1057  CA  VAL H 141      11.059  16.871  32.679  1.00 21.80           C  
ATOM   1058  CB  VAL H 141      10.543  15.581  32.114  1.00 21.96           C  
ATOM   1059  CG1 VAL H 141      11.738  14.667  31.806  1.00 21.53           C  
ATOM   1060  CG2 VAL H 141       9.546  14.969  33.116  1.00 22.17           C  
ATOM   1061  C   VAL H 141      12.052  17.431  31.714  1.00 22.89           C  
ATOM   1062  O   VAL H 141      11.690  18.042  30.709  1.00 21.93           O  
ATOM   1063  N   ASN H 142      13.350  17.215  31.995  1.00 22.40           N  
ATOM   1064  CA  ASN H 142      14.379  17.781  31.173  1.00 21.81           C  
ATOM   1065  CB  ASN H 142      15.290  18.769  31.922  1.00 23.34           C  
ATOM   1066  CG  ASN H 142      15.941  18.052  33.093  1.00 14.05           C  
ATOM   1067  OD1 ASN H 142      15.279  17.718  34.074  1.00  0.00           O  
ATOM   1068  ND2 ASN H 142      17.276  17.815  33.000  1.00  0.00           N  
ATOM   1069  C   ASN H 142      15.231  16.684  30.626  1.00 22.11           C  
ATOM   1070  O   ASN H 142      15.160  15.539  31.069  1.00 22.15           O  
ATOM   1071  N   TRP H 143      16.023  17.013  29.588  1.00 22.78           N  
ATOM   1072  CA  TRP H 143      16.909  16.046  29.014  1.00 21.33           C  
ATOM   1073  CB  TRP H 143      16.570  15.708  27.556  1.00 21.51           C  
ATOM   1074  CG  TRP H 143      15.279  14.935  27.400  1.00 22.68           C  
ATOM   1075  CD2 TRP H 143      15.197  13.503  27.448  1.00 23.68           C  
ATOM   1076  CD1 TRP H 143      14.008  15.386  27.190  1.00 23.30           C  
ATOM   1077  NE1 TRP H 143      13.140  14.322  27.097  1.00 23.86           N  
ATOM   1078  CE2 TRP H 143      13.860  13.156  27.256  1.00 23.20           C  
ATOM   1079  CE3 TRP H 143      16.160  12.552  27.633  1.00 23.40           C  
ATOM   1080  CZ2 TRP H 143      13.464  11.849  27.246  1.00 24.28           C  
ATOM   1081  CZ3 TRP H 143      15.757  11.236  27.625  1.00 24.80           C  
ATOM   1082  CH2 TRP H 143      14.435  10.890  27.436  1.00 25.14           C  
ATOM   1083  C   TRP H 143      18.299  16.606  29.066  1.00 20.70           C  
ATOM   1084  O   TRP H 143      18.530  17.763  28.712  1.00 21.48           O  
ATOM   1085  N   VAL H 144      19.260  15.777  29.533  1.00 20.16           N  
ATOM   1086  CA  VAL H 144      20.635  16.185  29.618  1.00 19.94           C  
ATOM   1087  CB  VAL H 144      21.125  16.326  31.031  1.00 19.90           C  
ATOM   1088  CG1 VAL H 144      22.606  16.736  30.994  0.93 19.78           C  
ATOM   1089  CG2 VAL H 144      20.215  17.325  31.769  1.00 20.08           C  
ATOM   1090  C   VAL H 144      21.440  15.090  28.975  1.00 20.27           C  
ATOM   1091  O   VAL H 144      21.093  13.910  29.070  1.00 21.36           O  
ATOM   1092  N   ARG H 145      22.546  15.463  28.298  1.00 20.66           N  
ATOM   1093  CA  ARG H 145      23.342  14.502  27.579  1.00 20.97           C  
ATOM   1094  CB  ARG H 145      23.338  14.808  26.068  1.00 21.42           C  
ATOM   1095  CG  ARG H 145      24.155  13.863  25.185  1.00 21.58           C  
ATOM   1096  CD  ARG H 145      24.064  14.192  23.688  1.00 23.03           C  
ATOM   1097  NE  ARG H 145      24.840  15.439  23.425  1.00 24.14           N  
ATOM   1098  CZ  ARG H 145      24.977  15.902  22.147  1.00 26.75           C  
ATOM   1099  NH1 ARG H 145      24.363  15.252  21.114  1.00 25.17           N1+
ATOM   1100  NH2 ARG H 145      25.724  17.016  21.892  1.00 28.66           N  
ATOM   1101  C   ARG H 145      24.754  14.606  28.066  1.00 20.51           C  
ATOM   1102  O   ARG H 145      25.177  15.658  28.543  1.00 22.35           O  
ATOM   1103  N   GLN H 146      25.509  13.488  27.997  1.00 21.04           N  
ATOM   1104  CA  GLN H 146      26.882  13.512  28.413  1.00 20.67           C  
ATOM   1105  CB  GLN H 146      27.066  13.008  29.858  1.00 20.74           C  
ATOM   1106  CG  GLN H 146      28.513  13.019  30.346  1.00 22.02           C  
ATOM   1107  CD  GLN H 146      28.529  12.497  31.776  1.00 22.30           C  
ATOM   1108  OE1 GLN H 146      27.840  11.534  32.107  1.00 24.05           O  
ATOM   1109  NE2 GLN H 146      29.342  13.148  32.650  1.00 22.13           N  
ATOM   1110  C   GLN H 146      27.661  12.595  27.518  1.00 21.55           C  
ATOM   1111  O   GLN H 146      27.448  11.382  27.521  1.00 23.66           O  
ATOM   1112  N   SER H 147      28.608  13.150  26.733  1.00 23.40           N  
ATOM   1113  CA  SER H 147      29.390  12.322  25.858  1.00 25.30           C  
ATOM   1114  CB  SER H 147      30.109  13.077  24.729  1.00 25.48           C  
ATOM   1115  OG  SER H 147      29.162  13.657  23.844  1.00 17.12           O  
ATOM   1116  C   SER H 147      30.421  11.634  26.689  1.00 26.20           C  
ATOM   1117  O   SER H 147      30.734  12.046  27.807  1.00 24.99           O  
ATOM   1118  N   PRO H 148      30.972  10.581  26.152  1.00 27.93           N  
ATOM   1119  CA  PRO H 148      31.913   9.830  26.919  1.00 29.11           C  
ATOM   1120  CD  PRO H 148      30.281   9.758  25.174  1.00 28.53           C  
ATOM   1121  CB  PRO H 148      32.173   8.550  26.131  1.00 28.90           C  
ATOM   1122  CG  PRO H 148      30.856   8.340  25.358  1.00 29.53           C  
ATOM   1123  C   PRO H 148      33.129  10.636  27.218  1.00 27.93           C  
ATOM   1124  O   PRO H 148      33.705  11.224  26.305  1.00 28.14           O  
ATOM   1125  N   GLY H 149      33.536  10.675  28.498  1.00 29.12           N  
ATOM   1126  CA  GLY H 149      34.742  11.357  28.845  1.00 30.08           C  
ATOM   1127  C   GLY H 149      34.506  12.831  28.850  1.00 31.00           C  
ATOM   1128  O   GLY H 149      35.454  13.603  28.989  1.00 31.78           O  
ATOM   1129  N   LYS H 150      33.246  13.281  28.703  1.00 28.68           N  
ATOM   1130  CA  LYS H 150      33.093  14.706  28.723  1.00 28.12           C  
ATOM   1131  CB  LYS H 150      32.843  15.355  27.353  1.00 30.44           C  
ATOM   1132  CG  LYS H 150      31.628  14.866  26.580  1.00 32.89           C  
ATOM   1133  CD  LYS H 150      31.456  15.642  25.272  1.00 37.22           C  
ATOM   1134  CE  LYS H 150      32.606  15.403  24.291  1.00 53.04           C  
ATOM   1135  NZ  LYS H 150      32.365  16.138  23.030  1.00 55.96           N1+
ATOM   1136  C   LYS H 150      32.048  15.109  29.715  1.00 25.60           C  
ATOM   1137  O   LYS H 150      31.518  14.281  30.456  1.00 24.99           O  
ATOM   1138  N   GLY H 151      31.778  16.430  29.777  1.00 26.46           N  
ATOM   1139  CA  GLY H 151      30.884  17.000  30.746  1.00 26.43           C  
ATOM   1140  C   GLY H 151      29.463  16.950  30.269  1.00 25.87           C  
ATOM   1141  O   GLY H 151      29.168  16.477  29.174  1.00 24.02           O  
ATOM   1142  N   LEU H 152      28.541  17.452  31.123  1.00 23.77           N  
ATOM   1143  CA  LEU H 152      27.121  17.449  30.882  1.00 22.24           C  
ATOM   1144  CB  LEU H 152      26.292  17.566  32.180  1.00 22.22           C  
ATOM   1145  CG  LEU H 152      26.324  16.340  33.118  1.00 22.55           C  
ATOM   1146  CD1 LEU H 152      25.540  15.164  32.529  1.00 23.00           C  
ATOM   1147  CD2 LEU H 152      27.752  15.935  33.501  1.00 23.77           C  
ATOM   1148  C   LEU H 152      26.721  18.612  30.018  1.00 22.27           C  
ATOM   1149  O   LEU H 152      27.364  19.661  30.024  1.00 23.38           O  
ATOM   1150  N   GLU H 153      25.636  18.431  29.229  1.00 22.15           N  
ATOM   1151  CA  GLU H 153      25.079  19.500  28.446  1.00 22.10           C  
ATOM   1152  CB  GLU H 153      25.473  19.502  26.958  1.00 23.59           C  
ATOM   1153  CG  GLU H 153      24.857  18.385  26.117  1.00 26.57           C  
ATOM   1154  CD  GLU H 153      25.311  18.633  24.684  1.00 29.02           C  
ATOM   1155  OE1 GLU H 153      26.528  18.464  24.411  1.00 31.88           O  
ATOM   1156  OE2 GLU H 153      24.452  19.013  23.843  1.00 30.38           O1-
ATOM   1157  C   GLU H 153      23.585  19.362  28.521  1.00 22.95           C  
ATOM   1158  O   GLU H 153      23.053  18.255  28.448  1.00 24.19           O  
ATOM   1159  N   TRP H 154      22.869  20.498  28.650  1.00 23.10           N  
ATOM   1160  CA  TRP H 154      21.436  20.489  28.812  1.00 22.43           C  
ATOM   1161  CB  TRP H 154      20.956  21.654  29.694  1.00 23.68           C  
ATOM   1162  CG  TRP H 154      19.463  21.752  29.880  1.00 24.52           C  
ATOM   1163  CD2 TRP H 154      18.631  22.700  29.193  1.00 24.52           C  
ATOM   1164  CD1 TRP H 154      18.643  21.045  30.707  1.00 24.34           C  
ATOM   1165  NE1 TRP H 154      17.349  21.490  30.579  1.00 23.46           N  
ATOM   1166  CE2 TRP H 154      17.327  22.509  29.651  1.00 24.47           C  
ATOM   1167  CE3 TRP H 154      18.930  23.651  28.261  1.00 25.06           C  
ATOM   1168  CZ2 TRP H 154      16.297  23.274  29.180  1.00 24.91           C  
ATOM   1169  CZ3 TRP H 154      17.888  24.419  27.787  1.00 26.55           C  
ATOM   1170  CH2 TRP H 154      16.597  24.233  28.238  1.00 26.76           C  
ATOM   1171  C   TRP H 154      20.784  20.622  27.465  1.00 22.15           C  
ATOM   1172  O   TRP H 154      21.080  21.541  26.704  1.00 23.20           O  
ATOM   1173  N   LEU H 155      19.959  19.619  27.099  1.00 21.26           N  
ATOM   1174  CA  LEU H 155      19.253  19.579  25.841  1.00 21.95           C  
ATOM   1175  CB  LEU H 155      18.928  18.140  25.410  1.00 22.34           C  
ATOM   1176  CG  LEU H 155      20.192  17.269  25.248  1.00 21.84           C  
ATOM   1177  CD1 LEU H 155      19.833  15.854  24.772  1.00 22.06           C  
ATOM   1178  CD2 LEU H 155      21.246  17.952  24.358  1.00 22.64           C  
ATOM   1179  C   LEU H 155      17.978  20.381  25.775  1.00 22.05           C  
ATOM   1180  O   LEU H 155      17.759  21.106  24.803  1.00 23.36           O  
ATOM   1181  N   GLY H 156      17.092  20.269  26.795  1.00 22.49           N  
ATOM   1182  CA  GLY H 156      15.812  20.930  26.689  1.00 21.36           C  
ATOM   1183  C   GLY H 156      14.891  20.470  27.785  1.00 21.48           C  
ATOM   1184  O   GLY H 156      15.237  19.620  28.603  1.00 22.21           O  
ATOM   1185  N   MET H 157      13.658  21.028  27.810  1.00 20.76           N  
ATOM   1186  CA  MET H 157      12.736  20.745  28.876  1.00 20.48           C  
ATOM   1187  CB  MET H 157      12.808  21.855  29.940  1.00 19.78           C  
ATOM   1188  CG  MET H 157      12.121  21.582  31.272  1.00 18.69           C  
ATOM   1189  SD  MET H 157      12.225  22.993  32.413  1.00 26.75           S  
ATOM   1190  CE  MET H 157      14.005  23.276  32.188  1.00 15.93           C  
ATOM   1191  C   MET H 157      11.332  20.774  28.343  1.00 21.00           C  
ATOM   1192  O   MET H 157      11.037  21.469  27.371  1.00 20.92           O  
ATOM   1193  N   ILE H 158      10.434  19.979  28.967  1.00 21.41           N  
ATOM   1194  CA  ILE H 158       9.026  20.024  28.682  1.00 21.05           C  
ATOM   1195  CB  ILE H 158       8.481  18.762  28.063  1.00 20.60           C  
ATOM   1196  CG1 ILE H 158       7.028  18.975  27.612  1.00 18.99           C  
ATOM   1197  CG2 ILE H 158       8.680  17.577  29.025  1.00 20.35           C  
ATOM   1198  CD1 ILE H 158       6.523  17.874  26.681  1.00 18.55           C  
ATOM   1199  C   ILE H 158       8.349  20.281  29.996  1.00 22.44           C  
ATOM   1200  O   ILE H 158       8.495  19.516  30.948  1.00 23.17           O  
ATOM   1201  N   TRP H 159       7.587  21.387  30.077  1.00 25.92           N  
ATOM   1202  CA  TRP H 159       6.968  21.811  31.302  1.00 28.66           C  
ATOM   1203  CB  TRP H 159       6.595  23.301  31.331  1.00 29.75           C  
ATOM   1204  CG  TRP H 159       7.779  24.234  31.410  1.00 32.36           C  
ATOM   1205  CD2 TRP H 159       8.442  24.577  32.635  1.00 35.13           C  
ATOM   1206  CD1 TRP H 159       8.426  24.908  30.418  1.00 33.17           C  
ATOM   1207  NE1 TRP H 159       9.451  25.654  30.950  1.00 35.37           N  
ATOM   1208  CE2 TRP H 159       9.474  25.459  32.312  1.00 36.59           C  
ATOM   1209  CE3 TRP H 159       8.211  24.192  33.923  1.00 36.48           C  
ATOM   1210  CZ2 TRP H 159      10.292  25.971  33.279  1.00 37.64           C  
ATOM   1211  CZ3 TRP H 159       9.039  24.707  34.896  1.00 38.61           C  
ATOM   1212  CH2 TRP H 159      10.058  25.579  34.577  1.00 38.87           C  
ATOM   1213  C   TRP H 159       5.718  21.038  31.559  1.00 30.12           C  
ATOM   1214  O   TRP H 159       5.246  20.277  30.720  1.00 30.01           O  
ATOM   1215  N   GLY H 160       5.270  21.109  32.830  1.00 15.88           N  
ATOM   1216  CA  GLY H 160       4.128  20.359  33.247  1.00 17.34           C  
ATOM   1217  C   GLY H 160       3.016  20.784  32.351  1.00 18.76           C  
ATOM   1218  O   GLY H 160       2.157  19.983  31.983  1.00 18.86           O  
ATOM   1219  N   ASP H 161       3.012  22.084  32.001  1.00 18.88           N  
ATOM   1220  CA  ASP H 161       2.010  22.685  31.163  1.00 18.84           C  
ATOM   1221  CB  ASP H 161       1.991  24.231  31.205  1.00 17.98           C  
ATOM   1222  CG  ASP H 161       3.281  24.822  30.653  1.00 19.61           C  
ATOM   1223  OD1 ASP H 161       4.170  24.043  30.220  1.00 18.14           O  
ATOM   1224  OD2 ASP H 161       3.389  26.077  30.662  1.00 18.83           O1-
ATOM   1225  C   ASP H 161       2.103  22.216  29.733  1.00 19.56           C  
ATOM   1226  O   ASP H 161       1.112  22.278  29.005  1.00 20.40           O  
ATOM   1227  N   GLY H 162       3.287  21.767  29.264  1.00 18.90           N  
ATOM   1228  CA  GLY H 162       3.356  21.265  27.914  1.00 17.27           C  
ATOM   1229  C   GLY H 162       4.180  22.147  27.001  1.00 17.29           C  
ATOM   1230  O   GLY H 162       4.521  21.727  25.897  1.00 17.63           O  
ATOM   1231  N   ARG H 163       4.512  23.386  27.416  1.00 33.26           N  
ATOM   1232  CA  ARG H 163       5.362  24.293  26.695  1.00 33.47           C  
ATOM   1233  CB  ARG H 163       5.520  25.647  27.410  1.00 33.98           C  
ATOM   1234  CG  ARG H 163       4.189  26.344  27.706  1.00 14.11           C  
ATOM   1235  CD  ARG H 163       3.991  27.683  26.992  1.00  0.00           C  
ATOM   1236  NE  ARG H 163       2.586  28.111  27.258  1.00  0.00           N  
ATOM   1237  CZ  ARG H 163       2.325  29.279  27.916  1.00  0.00           C  
ATOM   1238  NH1 ARG H 163       3.353  30.069  28.348  1.00  0.00           N1+
ATOM   1239  NH2 ARG H 163       1.032  29.659  28.139  1.00  0.00           N  
ATOM   1240  C   ARG H 163       6.724  23.659  26.670  1.00 32.04           C  
ATOM   1241  O   ARG H 163       7.085  22.929  27.593  1.00 30.34           O  
ATOM   1242  N   THR H 164       7.515  23.893  25.596  1.00 31.05           N  
ATOM   1243  CA  THR H 164       8.818  23.285  25.554  1.00 28.49           C  
ATOM   1244  CB  THR H 164       8.969  22.224  24.504  1.00 29.04           C  
ATOM   1245  OG1 THR H 164       8.785  22.790  23.216  1.00 31.58           O  
ATOM   1246  CG2 THR H 164       7.937  21.114  24.744  1.00 30.13           C  
ATOM   1247  C   THR H 164       9.867  24.313  25.243  1.00 28.33           C  
ATOM   1248  O   THR H 164       9.651  25.235  24.457  1.00 30.08           O  
ATOM   1249  N   ASP H 165      11.047  24.165  25.884  1.00 27.48           N  
ATOM   1250  CA  ASP H 165      12.194  25.005  25.668  1.00 28.86           C  
ATOM   1251  CB  ASP H 165      12.714  25.695  26.944  1.00 29.79           C  
ATOM   1252  CG  ASP H 165      11.825  26.874  27.308  1.00 33.19           C  
ATOM   1253  OD1 ASP H 165      11.076  27.361  26.419  1.00 37.18           O  
ATOM   1254  OD2 ASP H 165      11.898  27.310  28.488  1.00 38.55           O1-
ATOM   1255  C   ASP H 165      13.309  24.101  25.244  1.00 27.66           C  
ATOM   1256  O   ASP H 165      13.515  23.043  25.836  1.00 27.16           O  
ATOM   1257  N   TYR H 166      14.078  24.497  24.213  1.00 26.95           N  
ATOM   1258  CA  TYR H 166      15.156  23.662  23.759  1.00 25.84           C  
ATOM   1259  CB  TYR H 166      15.021  23.190  22.297  1.00 25.47           C  
ATOM   1260  CG  TYR H 166      13.763  22.420  22.087  1.00 26.66           C  
ATOM   1261  CD1 TYR H 166      13.624  21.137  22.558  1.00 26.40           C  
ATOM   1262  CD2 TYR H 166      12.728  22.987  21.379  1.00 27.70           C  
ATOM   1263  CE1 TYR H 166      12.457  20.439  22.345  1.00 26.14           C  
ATOM   1264  CE2 TYR H 166      11.561  22.295  21.163  1.00 27.91           C  
ATOM   1265  CZ  TYR H 166      11.424  21.018  21.647  1.00 27.32           C  
ATOM   1266  OH  TYR H 166      10.229  20.300  21.426  1.00 26.88           O  
ATOM   1267  C   TYR H 166      16.390  24.506  23.744  1.00 26.49           C  
ATOM   1268  O   TYR H 166      16.304  25.732  23.760  1.00 27.51           O  
ATOM   1269  N   LYS H 167      17.579  23.864  23.750  1.00 26.21           N  
ATOM   1270  CA  LYS H 167      18.806  24.602  23.634  1.00 27.21           C  
ATOM   1271  CB  LYS H 167      20.063  23.821  24.051  1.00 27.40           C  
ATOM   1272  CG  LYS H 167      21.334  24.662  23.905  1.00 28.24           C  
ATOM   1273  CD  LYS H 167      22.561  24.082  24.608  1.00  0.00           C  
ATOM   1274  CE  LYS H 167      23.815  24.944  24.439  1.00  0.00           C  
ATOM   1275  NZ  LYS H 167      24.953  24.348  25.175  1.00  0.00           N1+
ATOM   1276  C   LYS H 167      18.966  24.972  22.193  1.00 29.59           C  
ATOM   1277  O   LYS H 167      18.793  24.150  21.295  1.00 29.53           O  
ATOM   1278  N   SER H 168      19.329  26.242  21.949  0.90 30.63           N  
ATOM   1279  CA  SER H 168      19.458  26.807  20.637  0.90 33.01           C  
ATOM   1280  CB  SER H 168      19.726  28.319  20.663  0.90 33.80           C  
ATOM   1281  OG  SER H 168      18.627  29.000  21.248  0.90 34.17           O  
ATOM   1282  C   SER H 168      20.607  26.181  19.916  0.90 33.59           C  
ATOM   1283  O   SER H 168      20.634  26.181  18.686  0.90 35.32           O  
ATOM   1284  N   ALA H 169      21.573  25.608  20.660  1.00 32.63           N  
ATOM   1285  CA  ALA H 169      22.739  25.047  20.037  1.00 32.14           C  
ATOM   1286  CB  ALA H 169      23.689  24.366  21.036  1.00 31.92           C  
ATOM   1287  C   ALA H 169      22.254  24.011  19.085  1.00 32.31           C  
ATOM   1288  O   ALA H 169      22.787  23.877  17.986  1.00 33.01           O  
ATOM   1289  N   LEU H 170      21.228  23.241  19.485  1.00 30.13           N  
ATOM   1290  CA  LEU H 170      20.654  22.338  18.533  1.00 29.88           C  
ATOM   1291  CB  LEU H 170      20.025  21.100  19.191  1.00 27.98           C  
ATOM   1292  CG  LEU H 170      21.048  20.216  19.946  1.00 30.32           C  
ATOM   1293  CD1 LEU H 170      22.079  19.602  18.991  1.00 30.60           C  
ATOM   1294  CD2 LEU H 170      21.718  20.968  21.108  1.00 29.26           C  
ATOM   1295  C   LEU H 170      19.582  23.147  17.862  1.00 29.97           C  
ATOM   1296  O   LEU H 170      18.474  23.285  18.374  1.00 28.44           O  
ATOM   1297  N   LYS H 171      19.900  23.753  16.700  1.00 33.47           N  
ATOM   1298  CA  LYS H 171      18.950  24.658  16.116  1.00 35.37           C  
ATOM   1299  CB  LYS H 171      19.519  25.434  14.915  1.00 38.35           C  
ATOM   1300  CG  LYS H 171      18.544  26.464  14.340  1.00 42.86           C  
ATOM   1301  CD  LYS H 171      19.220  27.523  13.470  1.00 76.46           C  
ATOM   1302  CE  LYS H 171      19.962  28.586  14.285  1.00 45.80           C  
ATOM   1303  NZ  LYS H 171      20.570  29.591  13.382  1.00 83.41           N1+
ATOM   1304  C   LYS H 171      17.690  23.981  15.674  1.00 36.33           C  
ATOM   1305  O   LYS H 171      16.620  24.195  16.239  1.00 38.08           O  
ATOM   1306  N   SER H 172      17.788  23.141  14.633  1.00 36.06           N  
ATOM   1307  CA  SER H 172      16.623  22.510  14.089  1.00 35.51           C  
ATOM   1308  CB  SER H 172      16.811  22.122  12.615  1.00 37.22           C  
ATOM   1309  OG  SER H 172      15.636  21.495  12.124  1.00 41.01           O  
ATOM   1310  C   SER H 172      16.305  21.263  14.817  1.00 33.97           C  
ATOM   1311  O   SER H 172      15.157  20.994  15.168  1.00 34.32           O  
ATOM   1312  N   ARG H 173      17.359  20.473  15.056  1.00 30.97           N  
ATOM   1313  CA  ARG H 173      17.198  19.173  15.599  1.00 30.65           C  
ATOM   1314  CB  ARG H 173      18.513  18.382  15.584  1.00 30.92           C  
ATOM   1315  CG  ARG H 173      19.176  18.380  14.207  1.00 30.84           C  
ATOM   1316  CD  ARG H 173      20.524  17.659  14.177  1.00 28.14           C  
ATOM   1317  NE  ARG H 173      21.399  18.300  15.198  1.00 27.42           N  
ATOM   1318  CZ  ARG H 173      22.534  17.662  15.605  1.00 27.13           C  
ATOM   1319  NH1 ARG H 173      22.859  16.450  15.068  1.00 26.13           N1+
ATOM   1320  NH2 ARG H 173      23.346  18.231  16.545  1.00 26.79           N  
ATOM   1321  C   ARG H 173      16.781  19.337  17.019  1.00 28.90           C  
ATOM   1322  O   ARG H 173      17.251  20.234  17.716  1.00 30.21           O  
ATOM   1323  N   LEU H 174      15.831  18.482  17.435  1.00 27.83           N  
ATOM   1324  CA  LEU H 174      15.323  18.332  18.767  1.00 26.70           C  
ATOM   1325  CB  LEU H 174      15.930  19.196  19.884  1.00 27.44           C  
ATOM   1326  CG  LEU H 174      17.264  18.705  20.461  1.00 28.41           C  
ATOM   1327  CD1 LEU H 174      17.576  19.437  21.772  1.00 29.69           C  
ATOM   1328  CD2 LEU H 174      17.292  17.179  20.624  1.00 29.48           C  
ATOM   1329  C   LEU H 174      13.866  18.601  18.830  1.00 27.01           C  
ATOM   1330  O   LEU H 174      13.381  19.638  18.381  1.00 28.06           O  
ATOM   1331  N   SER H 175      13.130  17.639  19.412  1.00 25.53           N  
ATOM   1332  CA  SER H 175      11.738  17.832  19.665  1.00 26.61           C  
ATOM   1333  CB  SER H 175      10.824  17.287  18.561  1.00 27.01           C  
ATOM   1334  OG  SER H 175      10.867  15.870  18.562  1.00 29.89           O  
ATOM   1335  C   SER H 175      11.441  17.041  20.898  1.00 26.96           C  
ATOM   1336  O   SER H 175      11.857  15.891  21.017  1.00 28.78           O  
ATOM   1337  N   ILE H 176      10.714  17.641  21.857  1.00 25.68           N  
ATOM   1338  CA  ILE H 176      10.366  16.931  23.051  1.00 23.50           C  
ATOM   1339  CB  ILE H 176      10.917  17.556  24.301  1.00 22.15           C  
ATOM   1340  CG1 ILE H 176      12.452  17.582  24.230  1.00 22.18           C  
ATOM   1341  CG2 ILE H 176      10.373  16.786  25.516  1.00 21.77           C  
ATOM   1342  CD1 ILE H 176      13.100  18.469  25.291  1.00 22.22           C  
ATOM   1343  C   ILE H 176       8.875  16.960  23.150  1.00 24.10           C  
ATOM   1344  O   ILE H 176       8.254  18.011  23.002  1.00 24.82           O  
ATOM   1345  N   THR H 177       8.263  15.782  23.375  1.00 24.60           N  
ATOM   1346  CA  THR H 177       6.835  15.677  23.487  1.00 25.19           C  
ATOM   1347  CB  THR H 177       6.217  15.082  22.249  1.00 24.69           C  
ATOM   1348  OG1 THR H 177       6.574  15.863  21.119  1.00  0.00           O  
ATOM   1349  CG2 THR H 177       4.685  15.049  22.382  1.00  0.00           C  
ATOM   1350  C   THR H 177       6.577  14.753  24.640  1.00 27.43           C  
ATOM   1351  O   THR H 177       7.512  14.156  25.172  1.00 26.32           O  
ATOM   1352  N   LYS H 178       5.312  14.643  25.099  1.00 27.89           N  
ATOM   1353  CA  LYS H 178       5.050  13.745  26.186  1.00 28.81           C  
ATOM   1354  CB  LYS H 178       5.243  14.382  27.571  1.00 27.09           C  
ATOM   1355  CG  LYS H 178       4.289  15.548  27.824  1.00 26.47           C  
ATOM   1356  CD  LYS H 178       4.267  16.028  29.276  1.00 25.55           C  
ATOM   1357  CE  LYS H 178       3.339  17.224  29.498  1.00 26.71           C  
ATOM   1358  NZ  LYS H 178       3.378  17.651  30.914  1.00 27.00           N1+
ATOM   1359  C   LYS H 178       3.631  13.272  26.108  1.00 30.93           C  
ATOM   1360  O   LYS H 178       2.809  13.832  25.384  1.00 33.18           O  
ATOM   1361  N   ASP H 179       3.332  12.175  26.838  1.00 32.14           N  
ATOM   1362  CA  ASP H 179       1.999  11.646  26.937  1.00 34.39           C  
ATOM   1363  CB  ASP H 179       1.856  10.239  26.330  1.00 36.00           C  
ATOM   1364  CG  ASP H 179       0.389   9.829  26.369  1.00 40.20           C  
ATOM   1365  OD1 ASP H 179      -0.449  10.637  26.850  1.00 56.77           O  
ATOM   1366  OD2 ASP H 179       0.089   8.688  25.925  1.00 59.71           O1-
ATOM   1367  C   ASP H 179       1.709  11.533  28.407  1.00 33.89           C  
ATOM   1368  O   ASP H 179       2.218  10.638  29.079  1.00 35.30           O  
ATOM   1369  N   ASN H 180       0.863  12.434  28.944  1.00 32.40           N  
ATOM   1370  CA  ASN H 180       0.591  12.478  30.355  1.00 32.23           C  
ATOM   1371  CB  ASN H 180      -0.391  13.597  30.750  1.00 31.31           C  
ATOM   1372  CG  ASN H 180       0.327  14.934  30.655  1.00 32.25           C  
ATOM   1373  OD1 ASN H 180       1.477  15.063  31.071  1.00 30.64           O  
ATOM   1374  ND2 ASN H 180      -0.368  15.957  30.089  1.00 33.01           N  
ATOM   1375  C   ASN H 180      -0.035  11.198  30.804  1.00 32.25           C  
ATOM   1376  O   ASN H 180       0.319  10.656  31.851  1.00 32.50           O  
ATOM   1377  N   SER H 181      -0.986  10.673  30.017  1.00 33.81           N  
ATOM   1378  CA  SER H 181      -1.693   9.491  30.413  1.00 33.52           C  
ATOM   1379  CB  SER H 181      -2.705   9.053  29.344  1.00 33.51           C  
ATOM   1380  OG  SER H 181      -3.341   7.849  29.735  1.00 34.77           O  
ATOM   1381  C   SER H 181      -0.724   8.362  30.602  1.00 32.85           C  
ATOM   1382  O   SER H 181      -0.774   7.657  31.609  1.00 35.04           O  
ATOM   1383  N   LYS H 182       0.167   8.164  29.615  1.00 29.63           N  
ATOM   1384  CA  LYS H 182       1.164   7.128  29.589  1.00 29.37           C  
ATOM   1385  CB  LYS H 182       1.786   6.893  28.202  1.00 30.84           C  
ATOM   1386  CG  LYS H 182       0.916   5.983  27.335  1.00 35.41           C  
ATOM   1387  CD  LYS H 182       0.688   4.618  27.994  1.00 37.71           C  
ATOM   1388  CE  LYS H 182      -0.155   3.640  27.173  1.00 39.18           C  
ATOM   1389  NZ  LYS H 182      -0.387   2.408  27.960  1.00 39.88           N1+
ATOM   1390  C   LYS H 182       2.257   7.387  30.577  1.00 27.80           C  
ATOM   1391  O   LYS H 182       2.992   6.470  30.940  1.00 26.03           O  
ATOM   1392  N   SER H 183       2.420   8.643  31.033  1.00 25.85           N  
ATOM   1393  CA  SER H 183       3.494   8.923  31.941  1.00 25.45           C  
ATOM   1394  CB  SER H 183       3.461   8.009  33.177  1.00 26.91           C  
ATOM   1395  OG  SER H 183       4.539   8.321  34.043  1.00 42.71           O  
ATOM   1396  C   SER H 183       4.792   8.714  31.222  1.00 24.90           C  
ATOM   1397  O   SER H 183       5.747   8.162  31.771  1.00 22.56           O  
ATOM   1398  N   GLN H 184       4.852   9.161  29.948  1.00 24.95           N  
ATOM   1399  CA  GLN H 184       6.059   9.021  29.185  1.00 24.34           C  
ATOM   1400  CB  GLN H 184       5.933   7.997  28.046  1.00 25.79           C  
ATOM   1401  CG  GLN H 184       5.659   6.577  28.547  1.00 27.43           C  
ATOM   1402  CD  GLN H 184       5.476   5.685  27.331  1.00 30.63           C  
ATOM   1403  OE1 GLN H 184       5.441   6.166  26.201  1.00 33.02           O  
ATOM   1404  NE2 GLN H 184       5.355   4.351  27.563  1.00 31.84           N  
ATOM   1405  C   GLN H 184       6.414  10.341  28.561  1.00 25.15           C  
ATOM   1406  O   GLN H 184       5.544  11.128  28.189  1.00 23.92           O  
ATOM   1407  N   VAL H 185       7.732  10.615  28.457  1.00 24.82           N  
ATOM   1408  CA  VAL H 185       8.246  11.797  27.816  1.00 24.44           C  
ATOM   1409  CB  VAL H 185       9.119  12.622  28.719  1.00 23.80           C  
ATOM   1410  CG1 VAL H 185       9.634  13.836  27.928  1.00 23.69           C  
ATOM   1411  CG2 VAL H 185       8.319  12.996  29.977  1.00 25.38           C  
ATOM   1412  C   VAL H 185       9.097  11.303  26.681  1.00 25.64           C  
ATOM   1413  O   VAL H 185       9.827  10.324  26.834  1.00 24.27           O  
ATOM   1414  N   PHE H 186       9.033  11.967  25.504  1.00 25.31           N  
ATOM   1415  CA  PHE H 186       9.743  11.457  24.360  1.00 25.45           C  
ATOM   1416  CB  PHE H 186       8.844  11.275  23.124  1.00 25.76           C  
ATOM   1417  CG  PHE H 186       7.614  10.531  23.527  1.00 25.42           C  
ATOM   1418  CD1 PHE H 186       7.614   9.164  23.666  1.00 25.58           C  
ATOM   1419  CD2 PHE H 186       6.451  11.223  23.784  1.00 26.63           C  
ATOM   1420  CE1 PHE H 186       6.470   8.500  24.043  1.00 26.55           C  
ATOM   1421  CE2 PHE H 186       5.302  10.565  24.159  1.00 27.15           C  
ATOM   1422  CZ  PHE H 186       5.312   9.198  24.287  1.00 26.32           C  
ATOM   1423  C   PHE H 186      10.764  12.466  23.932  1.00 25.71           C  
ATOM   1424  O   PHE H 186      10.532  13.673  23.991  1.00 25.02           O  
ATOM   1425  N   LEU H 187      11.938  11.978  23.486  1.00 24.74           N  
ATOM   1426  CA  LEU H 187      12.991  12.821  22.990  1.00 24.77           C  
ATOM   1427  CB  LEU H 187      14.302  12.605  23.787  1.00 23.78           C  
ATOM   1428  CG  LEU H 187      15.547  13.448  23.410  1.00 24.16           C  
ATOM   1429  CD1 LEU H 187      16.026  13.199  21.983  1.00 24.93           C  
ATOM   1430  CD2 LEU H 187      15.354  14.934  23.711  1.00 25.19           C  
ATOM   1431  C   LEU H 187      13.234  12.365  21.583  1.00 25.93           C  
ATOM   1432  O   LEU H 187      13.522  11.190  21.353  1.00 26.81           O  
ATOM   1433  N   LYS H 188      13.102  13.277  20.599  1.00 26.22           N  
ATOM   1434  CA  LYS H 188      13.371  12.924  19.234  1.00 27.17           C  
ATOM   1435  CB  LYS H 188      12.181  13.091  18.282  1.00 28.99           C  
ATOM   1436  CG  LYS H 188      12.516  12.589  16.879  1.00 32.00           C  
ATOM   1437  CD  LYS H 188      11.331  12.550  15.916  1.00 35.69           C  
ATOM   1438  CE  LYS H 188      11.225  13.806  15.051  1.00 37.84           C  
ATOM   1439  NZ  LYS H 188      12.336  13.843  14.079  1.00 38.66           N1+
ATOM   1440  C   LYS H 188      14.442  13.843  18.732  1.00 27.90           C  
ATOM   1441  O   LYS H 188      14.375  15.058  18.918  1.00 28.82           O  
ATOM   1442  N   MET H 189      15.472  13.271  18.081  1.00 28.23           N  
ATOM   1443  CA  MET H 189      16.550  14.070  17.575  1.00 29.00           C  
ATOM   1444  CB  MET H 189      17.819  13.907  18.425  1.00 29.00           C  
ATOM   1445  CG  MET H 189      18.954  14.893  18.150  1.00 32.51           C  
ATOM   1446  SD  MET H 189      20.317  14.711  19.342  1.00 39.67           S  
ATOM   1447  CE  MET H 189      21.364  16.057  18.729  1.00 29.41           C  
ATOM   1448  C   MET H 189      16.839  13.567  16.195  1.00 30.34           C  
ATOM   1449  O   MET H 189      16.899  12.359  15.960  1.00 30.26           O  
ATOM   1450  N   ASN H 190      17.056  14.490  15.242  1.00 30.88           N  
ATOM   1451  CA  ASN H 190      17.227  14.081  13.880  1.00 31.68           C  
ATOM   1452  CB  ASN H 190      16.218  14.775  12.951  1.00 33.61           C  
ATOM   1453  CG  ASN H 190      16.093  13.984  11.665  1.00 35.71           C  
ATOM   1454  OD1 ASN H 190      16.220  12.760  11.657  1.00 37.39           O  
ATOM   1455  ND2 ASN H 190      15.832  14.704  10.543  1.00 38.56           N  
ATOM   1456  C   ASN H 190      18.610  14.452  13.430  1.00 30.92           C  
ATOM   1457  O   ASN H 190      19.313  15.202  14.101  1.00 31.83           O  
ATOM   1458  N   SER H 191      19.032  13.894  12.274  1.00 31.04           N  
ATOM   1459  CA  SER H 191      20.299  14.167  11.644  1.00 29.70           C  
ATOM   1460  CB  SER H 191      20.376  15.560  10.993  1.00 29.14           C  
ATOM   1461  OG  SER H 191      19.451  15.650   9.921  1.00 29.52           O  
ATOM   1462  C   SER H 191      21.434  14.043  12.615  1.00 27.91           C  
ATOM   1463  O   SER H 191      22.201  14.987  12.794  1.00 27.45           O  
ATOM   1464  N   LEU H 192      21.587  12.866  13.255  1.00 27.83           N  
ATOM   1465  CA  LEU H 192      22.654  12.722  14.207  1.00 28.19           C  
ATOM   1466  CB  LEU H 192      22.548  11.518  15.162  1.00 29.83           C  
ATOM   1467  CG  LEU H 192      21.349  11.535  16.123  1.00 31.02           C  
ATOM   1468  CD1 LEU H 192      20.052  11.116  15.416  1.00 31.64           C  
ATOM   1469  CD2 LEU H 192      21.652  10.724  17.390  1.00 31.00           C  
ATOM   1470  C   LEU H 192      23.981  12.566  13.537  1.00 28.22           C  
ATOM   1471  O   LEU H 192      24.101  11.986  12.459  1.00 28.68           O  
ATOM   1472  N   GLN H 193      25.023  13.105  14.201  1.00 29.12           N  
ATOM   1473  CA  GLN H 193      26.376  12.953  13.754  1.00 30.39           C  
ATOM   1474  CB  GLN H 193      27.096  14.274  13.436  1.00 33.30           C  
ATOM   1475  CG  GLN H 193      26.494  15.014  12.236  1.00 35.20           C  
ATOM   1476  CD  GLN H 193      26.583  14.103  11.017  1.00 36.00           C  
ATOM   1477  OE1 GLN H 193      27.221  13.053  11.055  1.00 36.37           O  
ATOM   1478  NE2 GLN H 193      25.926  14.507   9.897  1.00 35.45           N  
ATOM   1479  C   GLN H 193      27.104  12.278  14.879  1.00 29.12           C  
ATOM   1480  O   GLN H 193      26.514  11.971  15.911  1.00 28.70           O  
ATOM   1481  N   THR H 194      28.413  12.033  14.699  1.00 29.39           N  
ATOM   1482  CA  THR H 194      29.233  11.332  15.648  1.00 30.79           C  
ATOM   1483  CB  THR H 194      30.645  11.173  15.171  1.00 32.54           C  
ATOM   1484  OG1 THR H 194      30.670  10.484  13.931  1.00 33.49           O  
ATOM   1485  CG2 THR H 194      31.419  10.374  16.229  1.00 34.41           C  
ATOM   1486  C   THR H 194      29.278  12.112  16.927  1.00 30.24           C  
ATOM   1487  O   THR H 194      29.419  11.543  18.009  1.00 30.91           O  
ATOM   1488  N   ASP H 195      29.163  13.446  16.829  1.00 30.55           N  
ATOM   1489  CA  ASP H 195      29.249  14.339  17.951  1.00 32.37           C  
ATOM   1490  CB  ASP H 195      29.008  15.799  17.533  1.00 35.14           C  
ATOM   1491  CG  ASP H 195      30.133  16.204  16.596  1.00 39.98           C  
ATOM   1492  OD1 ASP H 195      31.317  16.078  17.009  1.00 43.20           O  
ATOM   1493  OD2 ASP H 195      29.828  16.645  15.456  1.00 43.92           O1-
ATOM   1494  C   ASP H 195      28.173  14.000  18.941  1.00 29.71           C  
ATOM   1495  O   ASP H 195      28.338  14.205  20.143  1.00 30.89           O  
ATOM   1496  N   ASP H 196      27.032  13.504  18.440  1.00 27.08           N  
ATOM   1497  CA  ASP H 196      25.846  13.186  19.186  1.00 26.54           C  
ATOM   1498  CB  ASP H 196      24.622  13.008  18.275  1.00 27.13           C  
ATOM   1499  CG  ASP H 196      24.333  14.382  17.674  1.00 29.80           C  
ATOM   1500  OD1 ASP H 196      24.845  15.393  18.223  1.00 32.11           O  
ATOM   1501  OD2 ASP H 196      23.606  14.439  16.648  1.00 30.30           O1-
ATOM   1502  C   ASP H 196      26.013  11.966  20.049  1.00 26.59           C  
ATOM   1503  O   ASP H 196      25.130  11.659  20.847  1.00 25.93           O  
ATOM   1504  N   THR H 197      27.085  11.170  19.864  1.00 25.98           N  
ATOM   1505  CA  THR H 197      27.238  10.008  20.700  1.00 24.85           C  
ATOM   1506  CB  THR H 197      28.442   9.178  20.350  1.00 25.04           C  
ATOM   1507  OG1 THR H 197      28.354   8.730  19.005  1.00 26.20           O  
ATOM   1508  CG2 THR H 197      28.521   7.977  21.306  1.00 24.99           C  
ATOM   1509  C   THR H 197      27.381  10.454  22.123  1.00 24.85           C  
ATOM   1510  O   THR H 197      28.261  11.249  22.451  1.00 26.81           O  
ATOM   1511  N   ALA H 198      26.496   9.946  23.012  1.00 23.85           N  
ATOM   1512  CA  ALA H 198      26.558  10.326  24.396  1.00 23.75           C  
ATOM   1513  CB  ALA H 198      26.207  11.803  24.646  1.00 23.91           C  
ATOM   1514  C   ALA H 198      25.572   9.519  25.175  1.00 22.90           C  
ATOM   1515  O   ALA H 198      24.815   8.719  24.624  1.00 23.62           O  
ATOM   1516  N   ARG H 199      25.622   9.674  26.514  0.90 22.39           N  
ATOM   1517  CA  ARG H 199      24.644   9.072  27.367  0.90 22.86           C  
ATOM   1518  CB  ARG H 199      25.144   8.842  28.800  0.90 23.41           C  
ATOM   1519  CG  ARG H 199      26.358   7.917  28.873  0.83 31.19           C  
ATOM   1520  CD  ARG H 199      26.670   7.443  30.291  1.00  0.00           C  
ATOM   1521  NE  ARG H 199      25.469   6.703  30.769  1.00  0.00           N  
ATOM   1522  CZ  ARG H 199      25.279   5.401  30.406  1.00  0.00           C  
ATOM   1523  NH1 ARG H 199      26.183   4.781  29.593  1.00  0.00           N1+
ATOM   1524  NH2 ARG H 199      24.176   4.725  30.845  1.00  0.00           N  
ATOM   1525  C   ARG H 199      23.540  10.080  27.432  0.90 22.44           C  
ATOM   1526  O   ARG H 199      23.802  11.281  27.476  0.90 23.51           O  
ATOM   1527  N   TYR H 200      22.272   9.629  27.426  1.00 22.17           N  
ATOM   1528  CA  TYR H 200      21.179  10.559  27.457  1.00 22.54           C  
ATOM   1529  CB  TYR H 200      20.214  10.416  26.267  1.00 21.34           C  
ATOM   1530  CG  TYR H 200      20.879  10.938  25.039  1.00 22.21           C  
ATOM   1531  CD1 TYR H 200      21.860  10.222  24.392  1.00 22.50           C  
ATOM   1532  CD2 TYR H 200      20.500  12.155  24.520  1.00 22.65           C  
ATOM   1533  CE1 TYR H 200      22.458  10.718  23.255  1.00 21.85           C  
ATOM   1534  CE2 TYR H 200      21.092  12.657  23.385  1.00 22.71           C  
ATOM   1535  CZ  TYR H 200      22.074  11.937  22.749  1.00 23.43           C  
ATOM   1536  OH  TYR H 200      22.684  12.446  21.583  1.00 24.82           O  
ATOM   1537  C   TYR H 200      20.387  10.321  28.704  1.00 22.45           C  
ATOM   1538  O   TYR H 200      19.903   9.216  28.946  1.00 24.42           O  
ATOM   1539  N   PHE H 201      20.219  11.377  29.529  1.00 22.34           N  
ATOM   1540  CA  PHE H 201      19.511  11.215  30.765  1.00 22.17           C  
ATOM   1541  CB  PHE H 201      20.245  11.748  32.016  1.00 21.21           C  
ATOM   1542  CG  PHE H 201      21.626  11.197  32.159  1.00 21.03           C  
ATOM   1543  CD1 PHE H 201      21.863   9.952  32.692  1.00 22.82           C  
ATOM   1544  CD2 PHE H 201      22.702  11.951  31.758  1.00 22.05           C  
ATOM   1545  CE1 PHE H 201      23.147   9.473  32.816  1.00 24.15           C  
ATOM   1546  CE2 PHE H 201      23.989  11.481  31.879  1.00 23.26           C  
ATOM   1547  CZ  PHE H 201      24.215  10.236  32.413  1.00 24.72           C  
ATOM   1548  C   PHE H 201      18.279  12.074  30.715  1.00 22.74           C  
ATOM   1549  O   PHE H 201      18.259  13.129  30.081  1.00 22.50           O  
ATOM   1550  N   CYS H 202      17.198  11.607  31.372  1.00 23.30           N  
ATOM   1551  CA  CYS H 202      16.041  12.431  31.574  1.00 24.25           C  
ATOM   1552  CB  CYS H 202      14.695  11.767  31.191  1.00 23.76           C  
ATOM   1553  SG  CYS H 202      14.491  10.102  31.889  1.00 27.39           S  
ATOM   1554  C   CYS H 202      16.059  12.753  33.040  1.00 24.16           C  
ATOM   1555  O   CYS H 202      16.496  11.935  33.848  1.00 24.31           O  
ATOM   1556  N   ALA H 203      15.630  13.972  33.428  1.00 23.17           N  
ATOM   1557  CA  ALA H 203      15.716  14.343  34.816  1.00 23.81           C  
ATOM   1558  CB  ALA H 203      16.956  15.197  35.136  1.00 22.97           C  
ATOM   1559  C   ALA H 203      14.508  15.150  35.197  1.00 25.23           C  
ATOM   1560  O   ALA H 203      13.800  15.676  34.339  1.00 26.15           O  
ATOM   1561  N   SER H 204      14.237  15.255  36.519  1.00 26.28           N  
ATOM   1562  CA  SER H 204      13.089  15.988  36.978  1.00 26.32           C  
ATOM   1563  CB  SER H 204      12.053  15.089  37.676  1.00 26.49           C  
ATOM   1564  OG  SER H 204      10.904  15.844  38.026  1.00 18.64           O  
ATOM   1565  C   SER H 204      13.534  17.051  37.946  1.00 26.16           C  
ATOM   1566  O   SER H 204      14.499  16.872  38.693  1.00 26.22           O  
ATOM   1567  N   ASP H 205      12.809  18.193  37.912  1.00 32.94           N  
ATOM   1568  CA  ASP H 205      13.022  19.420  38.640  1.00 33.71           C  
ATOM   1569  CB  ASP H 205      12.322  20.601  37.926  1.00 33.92           C  
ATOM   1570  CG  ASP H 205      12.674  21.969  38.507  1.00 41.83           C  
ATOM   1571  OD1 ASP H 205      13.345  22.051  39.566  1.00  0.00           O  
ATOM   1572  OD2 ASP H 205      12.253  22.973  37.875  1.00  0.00           O1-
ATOM   1573  C   ASP H 205      12.442  19.285  40.021  1.00 36.20           C  
ATOM   1574  O   ASP H 205      11.418  18.634  40.219  1.00 36.78           O  
ATOM   1575  N   TYR H 206      13.108  19.831  41.050  1.00 35.89           N  
ATOM   1576  CA  TYR H 206      12.585  19.504  42.346  1.00 36.90           C  
ATOM   1577  CB  TYR H 206      13.473  19.970  43.514  1.00 35.92           C  
ATOM   1578  CG  TYR H 206      12.872  19.382  44.747  1.00 38.89           C  
ATOM   1579  CD1 TYR H 206      13.117  18.073  45.088  1.00 40.07           C  
ATOM   1580  CD2 TYR H 206      12.060  20.134  45.563  1.00 40.60           C  
ATOM   1581  CE1 TYR H 206      12.564  17.521  46.221  1.00 23.36           C  
ATOM   1582  CE2 TYR H 206      11.502  19.591  46.697  1.00 25.72           C  
ATOM   1583  CZ  TYR H 206      11.752  18.281  47.027  1.00 27.29           C  
ATOM   1584  OH  TYR H 206      11.180  17.719  48.189  1.00 29.71           O  
ATOM   1585  C   TYR H 206      11.215  20.074  42.538  1.00 38.09           C  
ATOM   1586  O   TYR H 206      10.291  19.350  42.905  1.00 37.94           O  
ATOM   1587  N   TYR H 207      11.014  21.372  42.260  1.00 40.40           N  
ATOM   1588  CA  TYR H 207       9.701  21.872  42.540  1.00 42.10           C  
ATOM   1589  CB  TYR H 207       9.402  21.792  44.056  1.00 40.47           C  
ATOM   1590  CG  TYR H 207       7.956  21.992  44.374  1.00 42.54           C  
ATOM   1591  CD1 TYR H 207       7.054  20.967  44.202  1.00 43.03           C  
ATOM   1592  CD2 TYR H 207       7.509  23.189  44.884  1.00 43.14           C  
ATOM   1593  CE1 TYR H 207       5.724  21.138  44.509  1.00 44.08           C  
ATOM   1594  CE2 TYR H 207       6.180  23.367  45.193  1.00 44.17           C  
ATOM   1595  CZ  TYR H 207       5.283  22.342  45.003  1.00 45.87           C  
ATOM   1596  OH  TYR H 207       3.921  22.525  45.321  1.00 47.24           O  
ATOM   1597  C   TYR H 207       9.706  23.308  42.126  1.00 42.16           C  
ATOM   1598  O   TYR H 207      10.623  24.048  42.474  1.00 41.63           O  
ATOM   1599  N   GLY H 208       8.695  23.743  41.351  1.00 40.35           N  
ATOM   1600  CA  GLY H 208       8.697  25.114  40.943  1.00 41.66           C  
ATOM   1601  C   GLY H 208       9.932  25.315  40.142  1.00 41.47           C  
ATOM   1602  O   GLY H 208      10.050  24.814  39.026  1.00 42.76           O  
ATOM   1603  N   SER H 209      10.881  26.095  40.683  1.00 37.33           N  
ATOM   1604  CA  SER H 209      12.110  26.255  39.977  1.00 36.86           C  
ATOM   1605  CB  SER H 209      12.454  27.719  39.673  1.00 40.62           C  
ATOM   1606  OG  SER H 209      11.499  28.255  38.770  1.00 21.95           O  
ATOM   1607  C   SER H 209      13.175  25.701  40.852  1.00 36.50           C  
ATOM   1608  O   SER H 209      13.284  26.048  42.027  1.00 36.53           O  
ATOM   1609  N   GLY H 210      13.999  24.804  40.283  1.00 32.74           N  
ATOM   1610  CA  GLY H 210      15.029  24.198  41.065  1.00 32.30           C  
ATOM   1611  C   GLY H 210      15.930  23.456  40.132  1.00 32.94           C  
ATOM   1612  O   GLY H 210      15.721  23.451  38.920  1.00 37.40           O  
ATOM   1613  N   SER H 211      16.960  22.799  40.699  1.00 38.00           N  
ATOM   1614  CA  SER H 211      17.940  22.066  39.952  1.00 35.43           C  
ATOM   1615  CB  SER H 211      19.256  21.841  40.719  1.00 43.80           C  
ATOM   1616  OG  SER H 211      19.033  21.008  41.847  1.00  0.00           O  
ATOM   1617  C   SER H 211      17.361  20.732  39.619  1.00 35.40           C  
ATOM   1618  O   SER H 211      16.163  20.509  39.764  1.00 34.91           O  
ATOM   1619  N   PHE H 212      18.199  19.804  39.120  1.00 30.18           N  
ATOM   1620  CA  PHE H 212      17.620  18.549  38.747  1.00 29.99           C  
ATOM   1621  CB  PHE H 212      18.216  17.991  37.452  1.00 29.53           C  
ATOM   1622  CG  PHE H 212      17.988  19.083  36.467  1.00 28.79           C  
ATOM   1623  CD1 PHE H 212      16.775  19.227  35.836  1.00 28.47           C  
ATOM   1624  CD2 PHE H 212      18.985  19.992  36.204  1.00 29.67           C  
ATOM   1625  CE1 PHE H 212      16.573  20.249  34.937  1.00 33.57           C  
ATOM   1626  CE2 PHE H 212      18.788  21.012  35.305  1.00 34.21           C  
ATOM   1627  CZ  PHE H 212      17.579  21.144  34.664  1.00 34.19           C  
ATOM   1628  C   PHE H 212      17.836  17.578  39.865  1.00 30.22           C  
ATOM   1629  O   PHE H 212      18.935  17.069  40.080  1.00 30.48           O  
ATOM   1630  N   ALA H 213      16.750  17.340  40.625  1.00 30.03           N  
ATOM   1631  CA  ALA H 213      16.709  16.495  41.782  1.00 31.91           C  
ATOM   1632  CB  ALA H 213      15.391  16.648  42.555  1.00 36.59           C  
ATOM   1633  C   ALA H 213      16.859  15.036  41.473  1.00 32.99           C  
ATOM   1634  O   ALA H 213      17.584  14.324  42.164  1.00 38.16           O  
ATOM   1635  N   TYR H 214      16.174  14.553  40.423  1.00 26.97           N  
ATOM   1636  CA  TYR H 214      16.090  13.146  40.117  1.00 24.83           C  
ATOM   1637  CB  TYR H 214      14.649  12.610  40.098  1.00 26.64           C  
ATOM   1638  CG  TYR H 214      13.983  12.945  41.385  1.00 15.53           C  
ATOM   1639  CD1 TYR H 214      14.090  12.114  42.473  1.00 17.00           C  
ATOM   1640  CD2 TYR H 214      13.250  14.101  41.504  1.00 18.61           C  
ATOM   1641  CE1 TYR H 214      13.469  12.428  43.660  1.00 19.24           C  
ATOM   1642  CE2 TYR H 214      12.625  14.421  42.687  1.00 18.88           C  
ATOM   1643  CZ  TYR H 214      12.734  13.582  43.770  1.00 19.33           C  
ATOM   1644  OH  TYR H 214      12.097  13.904  44.987  1.00 22.65           O  
ATOM   1645  C   TYR H 214      16.593  12.910  38.726  1.00 24.33           C  
ATOM   1646  O   TYR H 214      16.296  13.677  37.811  1.00 23.73           O  
ATOM   1647  N   TRP H 215      17.363  11.816  38.532  1.00 23.27           N  
ATOM   1648  CA  TRP H 215      17.897  11.515  37.231  1.00 21.94           C  
ATOM   1649  CB  TRP H 215      19.423  11.689  37.158  1.00 21.50           C  
ATOM   1650  CG  TRP H 215      19.906  13.108  37.330  1.00 20.29           C  
ATOM   1651  CD2 TRP H 215      20.611  13.851  36.322  1.00 18.68           C  
ATOM   1652  CD1 TRP H 215      19.831  13.914  38.425  1.00 20.18           C  
ATOM   1653  NE1 TRP H 215      20.436  15.119  38.162  1.00 20.51           N  
ATOM   1654  CE2 TRP H 215      20.926  15.093  36.875  1.00 20.66           C  
ATOM   1655  CE3 TRP H 215      20.973  13.523  35.048  1.00 19.41           C  
ATOM   1656  CZ2 TRP H 215      21.613  16.030  36.155  1.00 20.30           C  
ATOM   1657  CZ3 TRP H 215      21.659  14.471  34.325  1.00 20.33           C  
ATOM   1658  CH2 TRP H 215      21.973  15.700  34.868  1.00 20.14           C  
ATOM   1659  C   TRP H 215      17.658  10.068  36.932  1.00 20.69           C  
ATOM   1660  O   TRP H 215      17.562   9.238  37.833  1.00 22.99           O  
ATOM   1661  N   GLY H 216      17.560   9.729  35.630  1.00 21.04           N  
ATOM   1662  CA  GLY H 216      17.406   8.360  35.233  1.00 22.53           C  
ATOM   1663  C   GLY H 216      18.773   7.752  35.235  1.00 23.74           C  
ATOM   1664  O   GLY H 216      19.760   8.425  35.523  1.00 21.68           O  
ATOM   1665  N   GLN H 217      18.854   6.442  34.938  1.00 25.00           N  
ATOM   1666  CA  GLN H 217      20.091   5.721  34.848  1.00 25.62           C  
ATOM   1667  CB  GLN H 217      19.865   4.211  34.669  1.00 25.77           C  
ATOM   1668  CG  GLN H 217      21.159   3.429  34.478  1.00 23.21           C  
ATOM   1669  CD  GLN H 217      22.001   3.609  35.728  1.00 28.52           C  
ATOM   1670  OE1 GLN H 217      21.508   3.489  36.850  1.00 29.61           O  
ATOM   1671  NE2 GLN H 217      23.308   3.925  35.530  1.00 27.89           N  
ATOM   1672  C   GLN H 217      20.864   6.219  33.662  1.00 25.37           C  
ATOM   1673  O   GLN H 217      22.093   6.268  33.686  1.00 27.01           O  
ATOM   1674  N   GLY H 218      20.154   6.585  32.576  1.00 24.21           N  
ATOM   1675  CA  GLY H 218      20.772   7.057  31.367  1.00 24.02           C  
ATOM   1676  C   GLY H 218      20.743   5.949  30.358  1.00 24.66           C  
ATOM   1677  O   GLY H 218      20.716   4.771  30.709  1.00 25.39           O  
ATOM   1678  N   THR H 219      20.729   6.322  29.061  1.00 24.55           N  
ATOM   1679  CA  THR H 219      20.739   5.380  27.973  1.00 25.08           C  
ATOM   1680  CB  THR H 219      19.481   5.449  27.150  1.00 26.72           C  
ATOM   1681  OG1 THR H 219      18.358   5.142  27.957  1.00 27.53           O  
ATOM   1682  CG2 THR H 219      19.552   4.468  25.977  1.00 28.16           C  
ATOM   1683  C   THR H 219      21.881   5.760  27.081  1.00 25.10           C  
ATOM   1684  O   THR H 219      21.995   6.911  26.664  1.00 25.32           O  
ATOM   1685  N   LEU H 220      22.751   4.788  26.739  1.00 25.14           N  
ATOM   1686  CA  LEU H 220      23.900   5.093  25.935  1.00 23.98           C  
ATOM   1687  CB  LEU H 220      25.083   4.134  26.168  1.00 23.56           C  
ATOM   1688  CG  LEU H 220      26.321   4.453  25.306  1.00 16.27           C  
ATOM   1689  CD1 LEU H 220      26.837   5.874  25.573  1.00 15.13           C  
ATOM   1690  CD2 LEU H 220      27.413   3.382  25.488  1.00 15.73           C  
ATOM   1691  C   LEU H 220      23.540   5.017  24.487  1.00 23.39           C  
ATOM   1692  O   LEU H 220      22.971   4.031  24.016  1.00 24.88           O  
ATOM   1693  N   VAL H 221      23.874   6.090  23.743  1.00 23.73           N  
ATOM   1694  CA  VAL H 221      23.601   6.133  22.337  1.00 24.08           C  
ATOM   1695  CB  VAL H 221      22.711   7.280  21.949  1.00 24.15           C  
ATOM   1696  CG1 VAL H 221      22.625   7.350  20.415  1.00 23.67           C  
ATOM   1697  CG2 VAL H 221      21.347   7.097  22.636  1.00 24.35           C  
ATOM   1698  C   VAL H 221      24.900   6.326  21.619  1.00 25.10           C  
ATOM   1699  O   VAL H 221      25.662   7.236  21.931  1.00 25.87           O  
ATOM   1700  N   THR H 222      25.189   5.457  20.632  1.00 24.61           N  
ATOM   1701  CA  THR H 222      26.388   5.617  19.868  1.00 24.40           C  
ATOM   1702  CB  THR H 222      27.341   4.463  19.985  1.00 25.21           C  
ATOM   1703  OG1 THR H 222      26.667   3.247  19.709  1.00 25.63           O  
ATOM   1704  CG2 THR H 222      27.953   4.447  21.395  1.00 23.61           C  
ATOM   1705  C   THR H 222      25.998   5.801  18.439  1.00 23.28           C  
ATOM   1706  O   THR H 222      25.153   5.080  17.910  1.00 23.24           O  
ATOM   1707  N   VAL H 223      26.604   6.811  17.784  1.00 24.01           N  
ATOM   1708  CA  VAL H 223      26.281   7.077  16.416  1.00 25.54           C  
ATOM   1709  CB  VAL H 223      26.181   8.543  16.121  1.00 26.07           C  
ATOM   1710  CG1 VAL H 223      25.914   8.735  14.618  1.00 28.33           C  
ATOM   1711  CG2 VAL H 223      25.094   9.140  17.032  1.00 27.01           C  
ATOM   1712  C   VAL H 223      27.390   6.521  15.594  1.00 25.88           C  
ATOM   1713  O   VAL H 223      28.515   7.017  15.630  1.00 26.87           O  
ATOM   1714  N   SER H 224      27.086   5.459  14.826  1.00 26.02           N  
ATOM   1715  CA  SER H 224      28.086   4.846  14.007  1.00 26.97           C  
ATOM   1716  CB  SER H 224      28.899   3.771  14.747  1.00 27.28           C  
ATOM   1717  OG  SER H 224      29.869   3.204  13.881  1.00 28.07           O  
ATOM   1718  C   SER H 224      27.384   4.170  12.875  1.00 27.92           C  
ATOM   1719  O   SER H 224      26.223   3.781  12.993  1.00 28.11           O  
ATOM   1720  N   ALA H 225      28.085   4.014  11.738  1.00 28.84           N  
ATOM   1721  CA  ALA H 225      27.504   3.376  10.593  1.00 29.47           C  
ATOM   1722  CB  ALA H 225      27.597   4.226   9.315  0.90 29.18           C  
ATOM   1723  C   ALA H 225      28.296   2.101  10.332  1.00 30.00           C  
ATOM   1724  O   ALA H 225      27.670   1.009  10.258  1.00 31.33           O  
ATOM   1725  OXT ALA H 225      29.542   2.209  10.190  1.00  0.00           O1-
TER    1726      ALA H 225 
CONECT  171  670
CONECT  670  171
CONECT  977 1553
CONECT 1553  977
END
